# Supplementary material for: Vibrational Study on the Structure, Bioactivity, and Silver Adsorption of Silk Fibroin Fibers Grafted with Methacrylonitrile
Source: Molecules. 2023 Mar 10;28(6):2551. doi: 10.3390/molecules28062551 (PMC10051891; doi:10.3390/molecules28062551)
Supplement: Supplementary file 1 [file molecules-28-02551-s001.zip]

Archive with 250 entries (250 files):
- molecules-2254787-supplementary REVISED.pdf
- RAW DATA/Figure 1 Raman t0/BF control Raman p1 t = 0.txt
- RAW DATA/Figure 1 Raman t0/BF control Raman p2 t = 0.txt
- RAW DATA/Figure 1 Raman t0/BF control Raman p3 t = 0.txt
- RAW DATA/Figure 1 Raman t0/BF control_Raman_average t = 0.txt
- RAW DATA/Figure 1 Raman t0/BF MAN 60 Raman p1 t = 0.txt
- RAW DATA/Figure 1 Raman t0/BF MAN 60 Raman p2 t = 0.txt
- RAW DATA/Figure 1 Raman t0/BF MAN 60 Raman p3 t = 0.txt
- RAW DATA/Figure 1 Raman t0/BF MAN 60 Raman p4 t = 0.txt
- RAW DATA/Figure 1 Raman t0/BF MAN 60 Raman p5 t = 0.txt
- RAW DATA/Figure 1 Raman t0/BF MAN 60_Raman_average t = 0.txt
- RAW DATA/Figure 10 IR Ag parallel/Average IR 2280-2200 BF MAN 60% Ag parallel.txt
- RAW DATA/Figure 10 IR Ag parallel/Average IR BF control Ag parallel.txt
- RAW DATA/Figure 10 IR Ag parallel/Average IR BF MAN 10% Ag parallel.txt
- RAW DATA/Figure 10 IR Ag parallel/Average IR BF MAN 25% Ag parallel.txt
- RAW DATA/Figure 10 IR Ag parallel/Average IR BF MAN 32.5% Ag parallel.txt
- RAW DATA/Figure 10 IR Ag parallel/Average IR BF MAN 40% Ag parallel.txt
- RAW DATA/Figure 10 IR Ag parallel/Average IR BF MAN 60% Ag parallel.txt
- RAW DATA/Figure 10 IR Ag parallel/IR 2280-2200 BF MAN 60% Ag parallel p1.txt
- RAW DATA/Figure 10 IR Ag parallel/IR 2280-2200 BF MAN 60% Ag parallel p2.txt
- RAW DATA/Figure 10 IR Ag parallel/IR 2280-2200 BF MAN 60% Ag parallel p3.txt
- RAW DATA/Figure 10 IR Ag parallel/IR BF control Ag parallel p1.txt
- RAW DATA/Figure 10 IR Ag parallel/IR BF control Ag parallel p2.txt
- RAW DATA/Figure 10 IR Ag parallel/IR BF control Ag parallel p3.txt
- RAW DATA/Figure 10 IR Ag parallel/IR BF MAN 10% Ag parallel p1.txt
- RAW DATA/Figure 10 IR Ag parallel/IR BF MAN 10% Ag parallel p2.txt
- RAW DATA/Figure 10 IR Ag parallel/IR BF MAN 10% Ag parallel p3.txt
- RAW DATA/Figure 10 IR Ag parallel/IR BF MAN 25% Ag parallel p1.txt
- RAW DATA/Figure 10 IR Ag parallel/IR BF MAN 25% Ag parallel p2.txt
- RAW DATA/Figure 10 IR Ag parallel/IR BF MAN 25% Ag parallel p3.txt
- RAW DATA/Figure 10 IR Ag parallel/IR BF MAN 32.5% Ag parallel p1.txt
- RAW DATA/Figure 10 IR Ag parallel/IR BF MAN 32.5% Ag parallel p2.txt
- RAW DATA/Figure 10 IR Ag parallel/IR BF MAN 32.5% Ag parallel p3.txt
- RAW DATA/Figure 10 IR Ag parallel/IR BF MAN 40% Ag parallel p1.txt
- RAW DATA/Figure 10 IR Ag parallel/IR BF MAN 40% Ag parallel p2.txt
- RAW DATA/Figure 10 IR Ag parallel/IR BF MAN 40% Ag parallel p3.txt
- RAW DATA/Figure 10 IR Ag parallel/IR BF MAN 40% Ag parallel p4.txt
- RAW DATA/Figure 10 IR Ag parallel/IR BF MAN 60% Ag parallel p1.txt
- RAW DATA/Figure 10 IR Ag parallel/IR BF MAN 60% Ag parallel p2.txt
- RAW DATA/Figure 10 IR Ag parallel/IR BF MAN 60% Ag parallel p3.txt
- RAW DATA/Figure 11 IR Ag perpendicular/Average IR 2280-2200 BF MAN 60% Ag perpendic.txt
- RAW DATA/Figure 11 IR Ag perpendicular/Average IR BF control Ag perpendic.txt
- RAW DATA/Figure 11 IR Ag perpendicular/Average IR BF MAN 10% Ag perpendic.txt
- RAW DATA/Figure 11 IR Ag perpendicular/Average IR BF MAN 25% Ag perpendic.txt
- RAW DATA/Figure 11 IR Ag perpendicular/Average IR BF MAN 32.5% Ag perpendic.txt
- RAW DATA/Figure 11 IR Ag perpendicular/Average IR BF MAN 40% Ag perpendic.txt
- RAW DATA/Figure 11 IR Ag perpendicular/Average IR BF MAN 60% Ag perpendic.txt
- RAW DATA/Figure 11 IR Ag perpendicular/IR 2280-2200 BF MAN 60% Ag perpendic p1.txt
- RAW DATA/Figure 11 IR Ag perpendicular/IR 2280-2200 BF MAN 60% Ag perpendic p2.txt
- RAW DATA/Figure 11 IR Ag perpendicular/IR 2280-2200 BF MAN 60% Ag perpendic p3.txt
- RAW DATA/Figure 11 IR Ag perpendicular/IR BF control Ag perpendic p1.txt
- RAW DATA/Figure 11 IR Ag perpendicular/IR BF control Ag perpendic p2.txt
- RAW DATA/Figure 11 IR Ag perpendicular/IR BF control Ag perpendic p3.txt
- RAW DATA/Figure 11 IR Ag perpendicular/IR BF MAN 10% Ag perpendic p1.txt
- RAW DATA/Figure 11 IR Ag perpendicular/IR BF MAN 10% Ag perpendic p2.txt
- RAW DATA/Figure 11 IR Ag perpendicular/IR BF MAN 10% Ag perpendic p3.txt
- RAW DATA/Figure 11 IR Ag perpendicular/IR BF MAN 25% Ag perpendic p1.txt
- RAW DATA/Figure 11 IR Ag perpendicular/IR BF MAN 25% Ag perpendic p2.txt
- RAW DATA/Figure 11 IR Ag perpendicular/IR BF MAN 25% Ag perpendic p3.txt
- RAW DATA/Figure 11 IR Ag perpendicular/IR BF MAN 32.5% Ag perpendic p1.txt
- RAW DATA/Figure 11 IR Ag perpendicular/IR BF MAN 32.5% Ag perpendic p2.txt
- RAW DATA/Figure 11 IR Ag perpendicular/IR BF MAN 32.5% Ag perpendic p3.txt
- RAW DATA/Figure 11 IR Ag perpendicular/IR BF MAN 40% Ag perpendic p1.txt
- RAW DATA/Figure 11 IR Ag perpendicular/IR BF MAN 40% Ag perpendic p2.txt
- RAW DATA/Figure 11 IR Ag perpendicular/IR BF MAN 40% Ag perpendic p3.txt
- RAW DATA/Figure 11 IR Ag perpendicular/IR BF MAN 60% Ag perpendic p1.txt
- RAW DATA/Figure 11 IR Ag perpendicular/IR BF MAN 60% Ag perpendic p2.txt
- RAW DATA/Figure 11 IR Ag perpendicular/IR BF MAN 60% Ag perpendic p3.txt
- RAW DATA/Figure 11 IR Ag perpendicular/IR BF MAN 60% Ag perpendic p4.txt
- RAW DATA/Figure 12 graph weight gain SBF/weight gain SBF.csv
- RAW DATA/Figure 13 Raman SBF/BF control SBF 28d Raman average.txt
- RAW DATA/Figure 13 Raman SBF/BF control SBF 28d Raman p1.txt
- RAW DATA/Figure 13 Raman SBF/BF control SBF 28d Raman p2.txt
- RAW DATA/Figure 13 Raman SBF/BF control SBF 28d Raman p3.txt
- RAW DATA/Figure 13 Raman SBF/BF control SBF 28d Raman p4.txt
- RAW DATA/Figure 13 Raman SBF/BF control SBF 28d Raman p5.txt
- RAW DATA/Figure 13 Raman SBF/BF control SBF 7d Raman average.txt
- RAW DATA/Figure 13 Raman SBF/BF control SBF 7d Raman p1.txt
- RAW DATA/Figure 13 Raman SBF/BF control SBF 7d Raman p2.txt
- RAW DATA/Figure 13 Raman SBF/BF control SBF 7d Raman p3.txt
- RAW DATA/Figure 13 Raman SBF/BF MAN 40 SBF 28d Raman average.txt
- RAW DATA/Figure 13 Raman SBF/BF MAN 40 SBF 28d Raman p1.txt
- RAW DATA/Figure 13 Raman SBF/BF MAN 40 SBF 28d Raman p2.txt
- RAW DATA/Figure 13 Raman SBF/BF MAN 40 SBF 28d Raman p3.txt
- RAW DATA/Figure 13 Raman SBF/BF MAN 40 SBF 7d Raman average.txt
- RAW DATA/Figure 13 Raman SBF/BF MAN 40 SBF 7d Raman p1.txt
- RAW DATA/Figure 13 Raman SBF/BF MAN 40 SBF 7d Raman p2.txt
- RAW DATA/Figure 13 Raman SBF/BF MAN 40 SBF 7d Raman p3.txt
- RAW DATA/Figure 13 Raman SBF/BF MAN 60 SBF 28d Raman average.txt
- RAW DATA/Figure 13 Raman SBF/BF MAN 60 SBF 28d Raman p1.txt
- RAW DATA/Figure 13 Raman SBF/BF MAN 60 SBF 28d Raman p2.txt
- RAW DATA/Figure 13 Raman SBF/BF MAN 60 SBF 28d Raman p3.txt
- RAW DATA/Figure 13 Raman SBF/BF MAN 60 SBF 28d Raman p4.txt
- RAW DATA/Figure 13 Raman SBF/BF MAN 60 SBF 28d Raman p5.txt
- RAW DATA/Figure 13 Raman SBF/BF MAN 60 SBF 7d Raman average.txt
- RAW DATA/Figure 13 Raman SBF/BF MAN 60 SBF 7d Raman p1.txt
- RAW DATA/Figure 13 Raman SBF/BF MAN 60 SBF 7d Raman p2.txt
- RAW DATA/Figure 13 Raman SBF/BF MAN 60 SBF 7d Raman p3.txt
- RAW DATA/Figure 13 Raman SBF/BF MAN 60 SBF 7d Raman p4.txt
- RAW DATA/Figure 13 Raman SBF/BF MAN 60 SBF 7d Raman p5.txt
- RAW DATA/Figure 14 IR SBF parallel/Average IR BF control 28d SBF parallel.txt
- RAW DATA/Figure 14 IR SBF parallel/Average IR BF MAN 40% 28d SBF parallel.txt
- RAW DATA/Figure 14 IR SBF parallel/Average IR BF MAN 60% 28d SBF parallel.txt
- RAW DATA/Figure 14 IR SBF parallel/IR BF control 28d SBF parallel p1.txt
- RAW DATA/Figure 14 IR SBF parallel/IR BF control 28d SBF parallel p2.txt
- RAW DATA/Figure 14 IR SBF parallel/IR BF control 28d SBF parallel p3.txt
- RAW DATA/Figure 14 IR SBF parallel/IR BF MAN 40% 28d SBF parallel p1.txt
- RAW DATA/Figure 14 IR SBF parallel/IR BF MAN 40% 28d SBF parallel p2.txt
- RAW DATA/Figure 14 IR SBF parallel/IR BF MAN 40% 28d SBF parallel p3.txt
- RAW DATA/Figure 14 IR SBF parallel/IR BF MAN 60% 28d SBF parallel p1.txt
- RAW DATA/Figure 14 IR SBF parallel/IR BF MAN 60% 28d SBF parallel p2.txt
- RAW DATA/Figure 14 IR SBF parallel/IR BF MAN 60% 28d SBF parallel p3.txt
- RAW DATA/Figure 15 IR SBF perpendicular/Average IR BF control 28d SBF perpendic.txt
- RAW DATA/Figure 15 IR SBF perpendicular/Average IR BF MAN 40% 28d SBF perpendic.txt
- RAW DATA/Figure 15 IR SBF perpendicular/Average IR BF MAN 60% 28d SBF perpendic.txt
- RAW DATA/Figure 15 IR SBF perpendicular/IR BF control 28d SBF perpendic p1.txt
- RAW DATA/Figure 15 IR SBF perpendicular/IR BF control 28d SBF perpendic p2.txt
- RAW DATA/Figure 15 IR SBF perpendicular/IR BF control 28d SBF perpendic p3.txt
- RAW DATA/Figure 15 IR SBF perpendicular/IR BF MAN 40% 28d SBF perpendic p1.txt
- RAW DATA/Figure 15 IR SBF perpendicular/IR BF MAN 40% 28d SBF perpendic p2.txt
- RAW DATA/Figure 15 IR SBF perpendicular/IR BF MAN 40% 28d SBF perpendic p3.txt
- RAW DATA/Figure 15 IR SBF perpendicular/IR BF MAN 60% 28d SBF perpendic p1.txt
- RAW DATA/Figure 15 IR SBF perpendicular/IR BF MAN 60% 28d SBF perpendic p2.txt
- RAW DATA/Figure 15 IR SBF perpendicular/IR BF MAN 60% 28d SBF perpendic p3.txt
- RAW DATA/Figure 16 graph IR bioactivity SBF 1060/Figure 16 IR.csv
- RAW DATA/Figure 2 IR t0 parallel/Average IR BF control t0 parallel.txt
- RAW DATA/Figure 2 IR t0 parallel/Average IR BF MAN 60% t0 parallel.txt
- RAW DATA/Figure 2 IR t0 parallel/IR BF control t0 parallel p1.txt
- RAW DATA/Figure 2 IR t0 parallel/IR BF control t0 parallel p2.txt
- RAW DATA/Figure 2 IR t0 parallel/IR BF control t0 parallel p3.txt
- RAW DATA/Figure 2 IR t0 parallel/IR BF MAN 60% t0 parallel p1.txt
- RAW DATA/Figure 2 IR t0 parallel/IR BF MAN 60% t0 parallel p2.txt
- RAW DATA/Figure 2 IR t0 parallel/IR BF MAN 60% t0 parallel p3.txt
- RAW DATA/Figure 3 IR t0 perpendicular/Average IR BF control t0 perpendic.txt
- RAW DATA/Figure 3 IR t0 perpendicular/Average IR BF MAN 60% t0 perpendic.txt
- RAW DATA/Figure 3 IR t0 perpendicular/IR BF control t0 perpendic p1.txt
- RAW DATA/Figure 3 IR t0 perpendicular/IR BF control t0 perpendic p2.txt
- RAW DATA/Figure 3 IR t0 perpendicular/IR BF control t0 perpendic p3.txt
- RAW DATA/Figure 3 IR t0 perpendicular/IR BF MAN 60% t0 perpendic p1.txt
- RAW DATA/Figure 3 IR t0 perpendicular/IR BF MAN 60% t0 perpendic p2.txt
- RAW DATA/Figure 3 IR t0 perpendicular/IR BF MAN 60% t0 perpendic p3.txt
- RAW DATA/Figure 4 graph Raman MAN content/Figure 4 Raman.csv
- RAW DATA/Figure 5 graph Raman 1266-1229/Figure 5 Raman.csv
- RAW DATA/Figure 6 graph IR 1217-1230/Figure 6 IR.csv
- RAW DATA/Figure 7 graph IR FWHM/Figure 7 IR.csv
- RAW DATA/Figure 8 graph IR Amide I-Amide II/Figure 8 IR.csv
- RAW DATA/Figure 9 graph weight gain Ag/Figure 9 weight gain Ag.csv
- RAW DATA/Figure S1 Raman t0 all samples/BF control Raman p1 t = 0.txt
- RAW DATA/Figure S1 Raman t0 all samples/BF control Raman p2 t = 0.txt
- RAW DATA/Figure S1 Raman t0 all samples/BF control Raman p3 t = 0.txt
- RAW DATA/Figure S1 Raman t0 all samples/BF control_Raman_average t = 0.txt
- RAW DATA/Figure S1 Raman t0 all samples/BF MAN 10 Raman p1 t = 0.txt
- RAW DATA/Figure S1 Raman t0 all samples/BF MAN 10 Raman p2 t = 0.txt
- RAW DATA/Figure S1 Raman t0 all samples/BF MAN 10 Raman p3 t = 0.txt
- RAW DATA/Figure S1 Raman t0 all samples/BF MAN 25 Raman average t = 0.txt
- RAW DATA/Figure S1 Raman t0 all samples/BF MAN 25 Raman p1 t = 0.txt
- RAW DATA/Figure S1 Raman t0 all samples/BF MAN 25 Raman p2 t = 0.txt
- RAW DATA/Figure S1 Raman t0 all samples/BF MAN 25 Raman p3 t = 0.txt
- RAW DATA/Figure S1 Raman t0 all samples/BF MAN 25 Raman p4 t = 0.txt
- RAW DATA/Figure S1 Raman t0 all samples/BF MAN 32.5 Raman average t = 0.txt
- RAW DATA/Figure S1 Raman t0 all samples/BF MAN 32.5 Raman p1 t = 0.txt
- RAW DATA/Figure S1 Raman t0 all samples/BF MAN 32.5 Raman p2 t = 0.txt
- RAW DATA/Figure S1 Raman t0 all samples/BF MAN 32.5 Raman p3 t = 0.txt
- RAW DATA/Figure S1 Raman t0 all samples/BF MAN 40  Raman average t = 0.txt
- RAW DATA/Figure S1 Raman t0 all samples/BF MAN 40 Raman p1 t = 0.txt
- RAW DATA/Figure S1 Raman t0 all samples/BF MAN 40 Raman p2 t = 0.txt
- RAW DATA/Figure S1 Raman t0 all samples/BF MAN 40 Raman p3 t = 0.txt
- RAW DATA/Figure S1 Raman t0 all samples/BF MAN 60 Raman p1 t = 0.txt
- RAW DATA/Figure S1 Raman t0 all samples/BF MAN 60 Raman p2 t = 0.txt
- RAW DATA/Figure S1 Raman t0 all samples/BF MAN 60 Raman p3 t = 0.txt
- RAW DATA/Figure S1 Raman t0 all samples/BF MAN 60 Raman p4 t = 0.txt
- RAW DATA/Figure S1 Raman t0 all samples/BF MAN 60 Raman p5 t = 0.txt
- RAW DATA/Figure S1 Raman t0 all samples/BF MAN 60_Raman_average t = 0.txt
- RAW DATA/Figure S10 graph IR FWHM parallel Ag/Figure S10 IR.csv
- RAW DATA/Figure S11 graph IR FWHM perpendicular Ag/Figure S11 IR.csv
- RAW DATA/Figure S12 graph IR 1230-1260 Ag/Figure S12 IR.csv
- RAW DATA/Figure S13 graph IR FWHM Ag/Figure S13 IR.csv
- RAW DATA/Figure S14 graph IR Amide I-Amide II Ag/Figure S14 IR.csv
- RAW DATA/Figure S15 graph IR Amide I-II, 1230-60 and Omega Ag/Figure S15 IR.csv
- RAW DATA/Figure S16 graph IR OmegaAmide I-II Ag/Figure S16 IR.csv
- RAW DATA/Figure S17 graph Raman 2237-Amide I SBF/Figure S17 Raman.csv
- RAW DATA/Figure S18 graph Raman 703-Amide I SBF/Figure S18 Raman.csv
- RAW DATA/Figure S19 graph Raman 1266-1229 SBF/Figure S19 Raman.csv
- RAW DATA/Figure S2 IR t0 parallel all samples/Average IR BF control t0 parallel.txt
- RAW DATA/Figure S2 IR t0 parallel all samples/Average IR BF MAN 10% t0 parallel.txt
- RAW DATA/Figure S2 IR t0 parallel all samples/Average IR BF MAN 25% t0 parallel.txt
- RAW DATA/Figure S2 IR t0 parallel all samples/Average IR BF MAN 32.5% t0 parallel.txt
- RAW DATA/Figure S2 IR t0 parallel all samples/Average IR BF MAN 40% t0 parallel.txt
- RAW DATA/Figure S2 IR t0 parallel all samples/Average IR BF MAN 60% t0 parallel.txt
- RAW DATA/Figure S2 IR t0 parallel all samples/IR BF control t0 parallel p1.txt
- RAW DATA/Figure S2 IR t0 parallel all samples/IR BF control t0 parallel p2.txt
- RAW DATA/Figure S2 IR t0 parallel all samples/IR BF control t0 parallel p3.txt
- RAW DATA/Figure S2 IR t0 parallel all samples/IR BF MAN 10% t0 parallel p1.txt
- RAW DATA/Figure S2 IR t0 parallel all samples/IR BF MAN 10% t0 parallel p2.txt
- RAW DATA/Figure S2 IR t0 parallel all samples/IR BF MAN 10% t0 parallel p3.txt
- RAW DATA/Figure S2 IR t0 parallel all samples/IR BF MAN 25% t0 parallel p1.txt
- RAW DATA/Figure S2 IR t0 parallel all samples/IR BF MAN 25% t0 parallel p2.txt
- RAW DATA/Figure S2 IR t0 parallel all samples/IR BF MAN 25% t0 parallel p3.txt
- RAW DATA/Figure S2 IR t0 parallel all samples/IR BF MAN 32.5% t0 parallel p1.txt
- RAW DATA/Figure S2 IR t0 parallel all samples/IR BF MAN 32.5% t0 parallel p2.txt
- RAW DATA/Figure S2 IR t0 parallel all samples/IR BF MAN 32.5% t0 parallel p3.txt
- RAW DATA/Figure S2 IR t0 parallel all samples/IR BF MAN 40% t0 parallel p1.txt
- RAW DATA/Figure S2 IR t0 parallel all samples/IR BF MAN 40% t0 parallel p2.txt
- RAW DATA/Figure S2 IR t0 parallel all samples/IR BF MAN 40% t0 parallel p3.txt
- RAW DATA/Figure S2 IR t0 parallel all samples/IR BF MAN 60% t0 parallel p1.txt
- RAW DATA/Figure S2 IR t0 parallel all samples/IR BF MAN 60% t0 parallel p2.txt
- RAW DATA/Figure S2 IR t0 parallel all samples/IR BF MAN 60% t0 parallel p3.txt
- RAW DATA/Figure S20 graph Raman 1555-Amide I SBF/Figure S20 Raman.csv
- RAW DATA/Figure S21 graph Raman 1404-Amide I SBF/Figure S21 Raman.csv
- RAW DATA/Figure S22 graph Raman Tyr double SBF/Figure S22 Raman.csv
- RAW DATA/Figure S23 graph IR bioactivity SBF 1060/Figure S23 IR.csv
- RAW DATA/Figure S24 graph IR 1217-1230 SBF/Figure S24 IR.csv
- RAW DATA/Figure S25 graph IR FWHM SBF/Figure S25 IR.csv
- RAW DATA/Figure S26 graph IR Amide I-Amide II SBF/Figure S26 IR.csv
- RAW DATA/Figure S27 graph IR Omega Amide I-II SBF/Figure S27 IR.csv
- RAW DATA/Figure S28 graph IR 1230-1260 SBF/Figure S28 IR.csv
- RAW DATA/Figure S29 graph IR 1230-1260 SBF/Figure S29 IR.csv
- RAW DATA/Figure S3 IR t0 all samples/Average IR BF control t0 perpendic.txt
- RAW DATA/Figure S3 IR t0 all samples/Average IR BF MAN 10% t0 perpendic.txt
- RAW DATA/Figure S3 IR t0 all samples/Average IR BF MAN 25% t0 perpendic.txt
- RAW DATA/Figure S3 IR t0 all samples/Average IR BF MAN 32.5% t0 perpendic.txt
- RAW DATA/Figure S3 IR t0 all samples/Average IR BF MAN 40% t0 perpendic.txt
- RAW DATA/Figure S3 IR t0 all samples/Average IR BF MAN 60% t0 perpendic.txt
- RAW DATA/Figure S3 IR t0 all samples/IR BF control t0 perpendic p1.txt
- RAW DATA/Figure S3 IR t0 all samples/IR BF control t0 perpendic p2.txt
- RAW DATA/Figure S3 IR t0 all samples/IR BF control t0 perpendic p3.txt
- RAW DATA/Figure S3 IR t0 all samples/IR BF MAN 10% t0 perpendic p1.txt
- RAW DATA/Figure S3 IR t0 all samples/IR BF MAN 10% t0 perpendic p2.txt
- RAW DATA/Figure S3 IR t0 all samples/IR BF MAN 10% t0 perpendic p3.txt
- RAW DATA/Figure S3 IR t0 all samples/IR BF MAN 25% t0 perpendic p1.txt
- RAW DATA/Figure S3 IR t0 all samples/IR BF MAN 25% t0 perpendic p2.txt
- RAW DATA/Figure S3 IR t0 all samples/IR BF MAN 25% t0 perpendic p3.txt
- RAW DATA/Figure S3 IR t0 all samples/IR BF MAN 32.5% t0 perpendic p1.txt
- RAW DATA/Figure S3 IR t0 all samples/IR BF MAN 32.5% t0 perpendic p2.txt
- RAW DATA/Figure S3 IR t0 all samples/IR BF MAN 32.5% t0 perpendic p3.txt
- RAW DATA/Figure S3 IR t0 all samples/IR BF MAN 40% t0 perpendic p1.txt
- RAW DATA/Figure S3 IR t0 all samples/IR BF MAN 40% t0 perpendic p2.txt
- RAW DATA/Figure S3 IR t0 all samples/IR BF MAN 40% t0 perpendic p3.txt
- RAW DATA/Figure S3 IR t0 all samples/IR BF MAN 60% t0 perpendic p1.txt
- RAW DATA/Figure S3 IR t0 all samples/IR BF MAN 60% t0 perpendic p2.txt
- RAW DATA/Figure S3 IR t0 all samples/IR BF MAN 60% t0 perpendic p3.txt
- RAW DATA/Figure S4 graph Raman 1404-Amide I/Figure S4 Raman.csv
- RAW DATA/Figure S5 graph Raman 1555-Amide I/Figure S5 Raman.csv
- RAW DATA/Figure S6 graph Raman Tyr doublet/Figure S6 Raman.csv
- RAW DATA/Figure S7 graph IR 1230-1260/Figure S7 IR.csv
- RAW DATA/Figure S8 graph IR Omega Amide III/Figure S8 IR.csv
- RAW DATA/Figure S9 graph IR 1217-1230 Ag/Figure S9 IR.csv
- RAW DATA/Table 1 Raman MAN content SBF/Table 1 Raman.csv
- RAW DATA/Table S1 weight gain Ag/Table S1 weight gain Ag.csv
- RAW DATA/Table S2 weight gain SBF/weight gain SBF.csv
