# Supplementary material for: Vibrational Study on the Structure, Bioactivity, and Silver Adsorption of Silk Fibroin Fibers Grafted with Methacrylonitrile
Source: Molecules. 2023 Mar 10;28(6):2551. doi: 10.3390/molecules28062551 (PMC10051891; doi:10.3390/molecules28062551)
Supplement: Supplementary file 1 [file molecules-28-02551-s001.zip › RAW DATA/Figure 1 Raman t0/BF control Raman p1 t = 0.txt]

TITLE	B. MORI CONTROLLO PARALLELE | AV. OF 96
DATA TYPE
ORIGIN	JASCO
OWNER
DATE	23/03/01
TIME	12:33:29
SPECTROMETER/DATA SYSTEM
RESOLUTION
DELTAX	-1.92849
XUNITS	1/CM
YUNITS	AU
FIRSTX	5001.9004
LASTX	3.2560
NPOINTS	2593
FIRSTY	0.00089
MAXY	0.07318
MINY	0.00044
XYDATA
5001.9004	0.00089
4999.9719	0.00086
4998.0434	0.00086
4996.1149	0.00087
4994.1864	0.00088
4992.2579	0.00088
4990.3295	0.00087
4988.4010	0.00086
4986.4725	0.0009
4984.5440	0.00095
4982.6155	0.00093
4980.6870	0.0009
4978.7585	0.00089
4976.8300	0.00089
4974.9015	0.00088
4972.9730	0.00085
4971.0445	0.00087
4969.1161	0.00088
4967.1876	0.00087
4965.2591	0.00087
4963.3306	0.00091
4961.4021	0.00093
4959.4736	0.0009
4957.5451	0.00087
4955.6166	0.00085
4953.6881	0.00083
4951.7596	0.00083
4949.8312	0.00087
4947.9027	0.0009
4945.9742	0.00091
4944.0457	0.0009
4942.1172	0.00088
4940.1887	0.00087
4938.2602	0.0009
4936.3317	0.00093
4934.4032	0.00089
4932.4747	0.00082
4930.5463	0.00078
4928.6178	0.00082
4926.6893	0.00084
4924.7608	0.00083
4922.8323	0.00086
4920.9038	0.00088
4918.9753	0.00083
4917.0468	0.00085
4915.1183	0.0009
4913.1898	0.00087
4911.2614	0.00081
4909.3329	0.00082
4907.4044	0.00087
4905.4759	0.0009
4903.5474	0.00092
4901.6189	0.00092
4899.6904	0.00091
4897.7619	0.00089
4895.8334	0.00092
4893.9049	0.00092
4891.9765	0.00086
4890.0480	0.0008
4888.1195	0.0008
4886.1910	0.00079
4884.2625	0.00082
4882.3340	0.00086
4880.4055	0.00088
4878.4770	0.00089
4876.5485	0.00088
4874.6200	0.00084
4872.6916	0.00083
4870.7631	0.00083
4868.8346	0.00084
4866.9061	0.00086
4864.9776	0.00085
4863.0491	0.00083
4861.1206	0.00087
4859.1921	0.00087
4857.2636	0.00087
4855.3351	0.00086
4853.4067	0.00083
4851.4782	0.00083
4849.5497	0.00081
4847.6212	0.00081
4845.6927	0.00082
4843.7642	0.00083
4841.8357	0.00084
4839.9072	0.00084
4837.9787	0.00087
4836.0502	0.00091
4834.1218	0.0009
4832.1933	0.00085
4830.2648	0.00082
4828.3363	0.00085
4826.4078	0.00084
4824.4793	0.00081
4822.5508	0.00081
4820.6223	0.00085
4818.6938	0.00087
4816.7653	0.00085
4814.8369	0.00084
4812.9084	0.00085
4810.9799	0.00086
4809.0514	0.00087
4807.1229	0.00086
4805.1944	0.00085
4803.2659	0.00084
4801.3374	0.00083
4799.4089	0.00079
4797.4804	0.00079
4795.5520	0.00083
4793.6235	0.00088
4791.6950	0.00094
4789.7665	0.00092
4787.8380	0.00085
4785.9095	0.00084
4783.9810	0.00089
4782.0525	0.00091
4780.1240	0.00089
4778.1955	0.00084
4776.2671	0.00081
4774.3386	0.00084
4772.4101	0.00089
4770.4816	0.00092
4768.5531	0.00092
4766.6246	0.00087
4764.6961	0.00086
4762.7676	0.00089
4760.8391	0.0009
4758.9106	0.00087
4756.9822	0.00085
4755.0537	0.00083
4753.1252	0.0008
4751.1967	0.00079
4749.2682	0.00083
4747.3397	0.00084
4745.4112	0.00084
4743.4827	0.00084
4741.5542	0.00085
4739.6257	0.00086
4737.6973	0.00084
4735.7688	0.00085
4733.8403	0.00086
4731.9118	0.00086
4729.9833	0.00083
4728.0548	0.00081
4726.1263	0.00083
4724.1978	0.00088
4722.2693	0.00087
4720.3408	0.00084
4718.4124	0.00086
4716.4839	0.00089
4714.5554	0.00088
4712.6269	0.00084
4710.6984	0.00083
4708.7699	0.00086
4706.8414	0.00086
4704.9129	0.00083
4702.9844	0.00081
4701.0559	0.00084
4699.1275	0.00086
4697.1990	0.00086
4695.2705	0.00085
4693.3420	0.00086
4691.4135	0.00084
4689.4850	0.00081
4687.5565	0.00081
4685.6280	0.00083
4683.6995	0.00087
4681.7710	0.00087
4679.8426	0.00084
4677.9141	0.00083
4675.9856	0.00084
4674.0571	0.0008
4672.1286	0.00077
4670.2001	0.00076
4668.2716	0.0008
4666.3431	0.00084
4664.4146	0.00085
4662.4861	0.00081
4660.5577	0.00081
4658.6292	0.00084
4656.7007	0.00087
4654.7722	0.00088
4652.8437	0.00085
4650.9152	0.00081
4648.9867	0.00082
4647.0582	0.00081
4645.1297	0.0008
4643.2012	0.00083
4641.2728	0.00083
4639.3443	0.00081
4637.4158	0.0008
4635.4873	0.00082
4633.5588	0.00084
4631.6303	0.00083
4629.7018	0.00084
4627.7733	0.00084
4625.8448	0.00085
4623.9163	0.00087
4621.9879	0.00092
4620.0594	0.0009
4618.1309	0.0008
4616.2024	0.00075
4614.2739	0.00077
4612.3454	0.00082
4610.4169	0.00079
4608.4884	0.00079
4606.5599	0.00081
4604.6314	0.0008
4602.7030	0.00078
4600.7745	0.0008
4598.8460	0.00081
4596.9175	0.0008
4594.9890	0.00078
4593.0605	0.00076
4591.1320	0.0008
4589.2035	0.00081
4587.2750	0.00083
4585.3465	0.00083
4583.4181	0.00081
4581.4896	0.00082
4579.5611	0.00085
4577.6326	0.00083
4575.7041	0.00082
4573.7756	0.00085
4571.8471	0.0009
4569.9186	0.00094
4567.9901	0.00101
4566.0616	0.00103
4564.1332	0.00096
4562.2047	0.00087
4560.2762	0.00085
4558.3477	0.00083
4556.4192	0.0008
4554.4907	0.00081
4552.5622	0.00081
4550.6337	0.00081
4548.7052	0.00081
4546.7767	0.00079
4544.8483	0.00079
4542.9198	0.00081
4540.9913	0.00083
4539.0628	0.00081
4537.1343	0.0008
4535.2058	0.00084
4533.2773	0.00084
4531.3488	0.00082
4529.4203	0.00078
4527.4918	0.00077
4525.5634	0.00078
4523.6349	0.00077
4521.7064	0.00078
4519.7779	0.00078
4517.8494	0.00078
4515.9209	0.00081
4513.9924	0.00083
4512.0639	0.00083
4510.1354	0.00076
4508.2069	0.00074
4506.2784	0.00073
4504.3500	0.00077
4502.4215	0.00079
4500.4930	0.00083
4498.5645	0.00083
4496.6360	0.00083
4494.7075	0.00084
4492.7790	0.00084
4490.8505	0.00084
4488.9220	0.00086
4486.9935	0.00085
4485.0651	0.00083
4483.1366	0.00083
4481.2081	0.00081
4479.2796	0.00078
4477.3511	0.00078
4475.4226	0.00081
4473.4941	0.00081
4471.5656	0.00079
4469.6371	0.00077
4467.7086	0.00076
4465.7802	0.00076
4463.8517	0.00079
4461.9232	0.00076
4459.9947	0.00077
4458.0662	0.00081
4456.1377	0.00082
4454.2092	0.00083
4452.2807	0.00084
4450.3522	0.00083
4448.4237	0.00079
4446.4953	0.0008
4444.5668	0.00083
4442.6383	0.00084
4440.7098	0.00082
4438.7813	0.0008
4436.8528	0.00079
4434.9243	0.00081
4432.9958	0.0008
4431.0673	0.00077
4429.1388	0.00076
4427.2104	0.00076
4425.2819	0.00077
4423.3534	0.00076
4421.4249	0.00076
4419.4964	0.00077
4417.5679	0.00079
4415.6394	0.0008
4413.7109	0.0008
4411.7824	0.00083
4409.8539	0.00085
4407.9255	0.00082
4405.9970	0.0008
4404.0685	0.00079
4402.1400	0.00074
4400.2115	0.00072
4398.2830	0.00076
4396.3545	0.00079
4394.4260	0.00079
4392.4975	0.00079
4390.5690	0.0008
4388.6406	0.00081
4386.7121	0.00079
4384.7836	0.00081
4382.8551	0.00084
4380.9266	0.00082
4378.9981	0.00077
4377.0696	0.00079
4375.1411	0.0008
4373.2126	0.00079
4371.2841	0.0008
4369.3557	0.00082
4367.4272	0.00086
4365.4987	0.00088
4363.5702	0.00084
4361.6417	0.00082
4359.7132	0.0008
4357.7847	0.00077
4355.8562	0.00074
4353.9277	0.00079
4351.9992	0.00084
4350.0708	0.00086
4348.1423	0.00082
4346.2138	0.00077
4344.2853	0.00076
4342.3568	0.00077
4340.4283	0.00079
4338.4998	0.00079
4336.5713	0.0008
4334.6428	0.00078
4332.7143	0.00077
4330.7859	0.00082
4328.8574	0.00085
4326.9289	0.00083
4325.0004	0.00079
4323.0719	0.00076
4321.1434	0.00078
4319.2149	0.00082
4317.2864	0.00081
4315.3579	0.0008
4313.4294	0.00079
4311.5010	0.00078
4309.5725	0.00076
4307.6440	0.00074
4305.7155	0.00077
4303.7870	0.0008
4301.8585	0.00079
4299.9300	0.00081
4298.0015	0.00082
4296.0730	0.00082
4294.1445	0.00081
4292.2161	0.00077
4290.2876	0.00077
4288.3591	0.00079
4286.4306	0.00079
4284.5021	0.00077
4282.5736	0.00076
4280.6451	0.0008
4278.7166	0.00081
4276.7881	0.0008
4274.8596	0.00078
4272.9312	0.00077
4271.0027	0.00075
4269.0742	0.00072
4267.1457	0.00073
4265.2172	0.00077
4263.2887	0.00077
4261.3602	0.00075
4259.4317	0.00075
4257.5032	0.00077
4255.5747	0.00077
4253.6463	0.0008
4251.7178	0.00081
4249.7893	0.00081
4247.8608	0.00081
4245.9323	0.00082
4244.0038	0.00081
4242.0753	0.00077
4240.1468	0.00078
4238.2183	0.00075
4236.2898	0.00072
4234.3614	0.00074
4232.4329	0.00076
4230.5044	0.00075
4228.5759	0.00072
4226.6474	0.00073
4224.7189	0.00075
4222.7904	0.00078
4220.8619	0.00078
4218.9334	0.00079
4217.0049	0.00081
4215.0765	0.00078
4213.1480	0.00077
4211.2195	0.00079
4209.2910	0.00078
4207.3625	0.00072
4205.4340	0.0007
4203.5055	0.00072
4201.5770	0.00078
4199.6485	0.00081
4197.7200	0.0008
4195.7916	0.00077
4193.8631	0.00077
4191.9346	0.00076
4190.0061	0.00073
4188.0776	0.00073
4186.1491	0.00076
4184.2206	0.00076
4182.2921	0.00072
4180.3636	0.00076
4178.4351	0.00079
4176.5067	0.00078
4174.5782	0.00079
4172.6497	0.00082
4170.7212	0.0008
4168.7927	0.00078
4166.8642	0.00079
4164.9357	0.00081
4163.0072	0.00081
4161.0787	0.00081
4159.1502	0.00079
4157.2218	0.00075
4155.2933	0.00074
4153.3648	0.00075
4151.4363	0.00075
4149.5078	0.00075
4147.5793	0.00077
4145.6508	0.00076
4143.7223	0.00076
4141.7938	0.00073
4139.8653	0.00071
4137.9369	0.00069
4136.0084	0.0007
4134.0799	0.00073
4132.1514	0.00074
4130.2229	0.00074
4128.2944	0.00075
4126.3659	0.00077
4124.4374	0.00075
4122.5089	0.00072
4120.5804	0.00074
4118.6520	0.00079
4116.7235	0.00079
4114.7950	0.00078
4112.8665	0.00075
4110.9380	0.00073
4109.0095	0.00075
4107.0810	0.00078
4105.1525	0.00079
4103.2240	0.00079
4101.2955	0.00079
4099.3671	0.00082
4097.4386	0.00082
4095.5101	0.00078
4093.5816	0.00075
4091.6531	0.00077
4089.7246	0.00076
4087.7961	0.00075
4085.8676	0.00075
4083.9391	0.00075
4082.0106	0.00075
4080.0822	0.00073
4078.1537	0.00071
4076.2252	0.00073
4074.2967	0.00072
4072.3682	0.00073
4070.4397	0.00074
4068.5112	0.00075
4066.5827	0.00076
4064.6542	0.00077
4062.7257	0.00076
4060.7972	0.00074
4058.8688	0.00071
4056.9403	0.00072
4055.0118	0.00078
4053.0833	0.00081
4051.1548	0.00076
4049.2263	0.00072
4047.2978	0.00075
4045.3693	0.00076
4043.4408	0.00074
4041.5123	0.00077
4039.5839	0.0008
4037.6554	0.00078
4035.7269	0.00075
4033.7984	0.00075
4031.8699	0.00074
4029.9414	0.00074
4028.0129	0.00075
4026.0844	0.00078
4024.1559	0.00079
4022.2274	0.00077
4020.2990	0.00074
4018.3705	0.00073
4016.4420	0.00071
4014.5135	0.00072
4012.5850	0.00074
4010.6565	0.00073
4008.7280	0.00071
4006.7995	0.00074
4004.8710	0.00077
4002.9425	0.00075
4001.0141	0.00073
3999.0856	0.00075
3997.1571	0.00073
3995.2286	0.00071
3993.3001	0.00072
3991.3716	0.00076
3989.4431	0.00078
3987.5146	0.0008
3985.5861	0.00077
3983.6576	0.00072
3981.7292	0.00069
3979.8007	0.0007
3977.8722	0.00073
3975.9437	0.00076
3974.0152	0.00078
3972.0867	0.00076
3970.1582	0.00073
3968.2297	0.00074
3966.3012	0.00076
3964.3727	0.00078
3962.4443	0.00077
3960.5158	0.00077
3958.5873	0.00077
3956.6588	0.00074
3954.7303	0.00073
3952.8018	0.00073
3950.8733	0.00072
3948.9448	0.0007
3947.0163	0.0007
3945.0878	0.00073
3943.1594	0.00074
3941.2309	0.00073
3939.3024	0.00071
3937.3739	0.00071
3935.4454	0.00073
3933.5169	0.00074
3931.5884	0.00072
3929.6599	0.00071
3927.7314	0.0007
3925.8029	0.0007
3923.8745	0.00074
3921.9460	0.00074
3920.0175	0.00073
3918.0890	0.00073
3916.1605	0.00074
3914.2320	0.00075
3912.3035	0.00072
3910.3750	0.0007
3908.4465	0.00073
3906.5180	0.00073
3904.5896	0.00073
3902.6611	0.00071
3900.7326	0.0007
3898.8041	0.00071
3896.8756	0.00071
3894.9471	0.00072
3893.0186	0.00075
3891.0901	0.00077
3889.1616	0.00076
3887.2331	0.00073
3885.3047	0.00073
3883.3762	0.00073
3881.4477	0.0007
3879.5192	0.00071
3877.5907	0.00073
3875.6622	0.00075
3873.7337	0.00073
3871.8052	0.00069
3869.8767	0.00067
3867.9482	0.0007
3866.0198	0.00073
3864.0913	0.00073
3862.1628	0.0007
3860.2343	0.00067
3858.3058	0.00069
3856.3773	0.0007
3854.4488	0.0007
3852.5203	0.00071
3850.5918	0.00073
3848.6633	0.00073
3846.7349	0.0007
3844.8064	0.00071
3842.8779	0.0007
3840.9494	0.0007
3839.0209	0.00072
3837.0924	0.00071
3835.1639	0.00071
3833.2354	0.00071
3831.3069	0.00071
3829.3784	0.0007
3827.4500	0.00069
3825.5215	0.0007
3823.5930	0.00068
3821.6645	0.00068
3819.7360	0.00071
3817.8075	0.0007
3815.8790	0.00071
3813.9505	0.00075
3812.0220	0.00077
3810.0935	0.00076
3808.1651	0.00075
3806.2366	0.00075
3804.3081	0.00073
3802.3796	0.00072
3800.4511	0.00074
3798.5226	0.00073
3796.5941	0.0007
3794.6656	0.00071
3792.7371	0.00072
3790.8086	0.00072
3788.8802	0.00072
3786.9517	0.00072
3785.0232	0.00068
3783.0947	0.00068
3781.1662	0.00069
3779.2377	0.00071
3777.3092	0.00069
3775.3807	0.00069
3773.4522	0.00069
3771.5237	0.00071
3769.5953	0.0007
3767.6668	0.00072
3765.7383	0.00076
3763.8098	0.00074
3761.8813	0.00073
3759.9528	0.00073
3758.0243	0.00076
3756.0958	0.00078
3754.1673	0.00077
3752.2388	0.00079
3750.3104	0.0008
3748.3819	0.00079
3746.4534	0.00076
3744.5249	0.00073
3742.5964	0.00072
3740.6679	0.00072
3738.7394	0.00074
3736.8109	0.00075
3734.8824	0.00072
3732.9539	0.0007
3731.0255	0.00071
3729.0970	0.00073
3727.1685	0.00076
3725.2400	0.00074
3723.3115	0.00071
3721.3830	0.00069
3719.4545	0.00069
3717.5260	0.00067
3715.5975	0.00067
3713.6690	0.00069
3711.7406	0.00072
3709.8121	0.00072
3707.8836	0.00072
3705.9551	0.00076
3704.0266	0.00076
3702.0981	0.00074
3700.1696	0.00074
3698.2411	0.00074
3696.3126	0.00072
3694.3841	0.00069
3692.4557	0.0007
3690.5272	0.00074
3688.5987	0.00077
3686.6702	0.00073
3684.7417	0.00068
3682.8132	0.00069
3680.8847	0.00071
3678.9562	0.00073
3677.0277	0.00072
3675.0992	0.00072
3673.1708	0.00071
3671.2423	0.00068
3669.3138	0.00069
3667.3853	0.00071
3665.4568	0.00072
3663.5283	0.00074
3661.5998	0.00075
3659.6713	0.00074
3657.7428	0.00075
3655.8143	0.00075
3653.8859	0.00075
3651.9574	0.00076
3650.0289	0.00074
3648.1004	0.00073
3646.1719	0.00074
3644.2434	0.00076
3642.3149	0.00078
3640.3864	0.00077
3638.4579	0.00075
3636.5294	0.00073
3634.6010	0.00071
3632.6725	0.00071
3630.7440	0.00074
3628.8155	0.00075
3626.8870	0.00074
3624.9585	0.00071
3623.0300	0.00071
3621.1015	0.00073
3619.1730	0.00074
3617.2445	0.00074
3615.3160	0.00074
3613.3876	0.00075
3611.4591	0.00075
3609.5306	0.00074
3607.6021	0.00075
3605.6736	0.00077
3603.7451	0.00074
3601.8166	0.00071
3599.8881	0.00074
3597.9596	0.00076
3596.0311	0.00073
3594.1027	0.00072
3592.1742	0.00071
3590.2457	0.00071
3588.3172	0.00076
3586.3887	0.00077
3584.4602	0.00076
3582.5317	0.00078
3580.6032	0.00077
3578.6747	0.00075
3576.7462	0.00074
3574.8178	0.00073
3572.8893	0.00072
3570.9608	0.0007
3569.0323	0.00073
3567.1038	0.00076
3565.1753	0.00075
3563.2468	0.00071
3561.3183	0.00068
3559.3898	0.00069
3557.4613	0.00073
3555.5329	0.00075
3553.6044	0.00074
3551.6759	0.00074
3549.7474	0.00076
3547.8189	0.00079
3545.8904	0.00078
3543.9619	0.00076
3542.0334	0.00077
3540.1049	0.0008
3538.1764	0.00082
3536.2480	0.00083
3534.3195	0.00081
3532.3910	0.00081
3530.4625	0.00082
3528.5340	0.00087
3526.6055	0.00086
3524.6770	0.00083
3522.7485	0.00086
3520.8200	0.00091
3518.8915	0.00092
3516.9631	0.00092
3515.0346	0.0009
3513.1061	0.00091
3511.1776	0.00093
3509.2491	0.00093
3507.3206	0.00094
3505.3921	0.00095
3503.4636	0.00097
3501.5351	0.00097
3499.6066	0.00096
3497.6782	0.00096
3495.7497	0.00098
3493.8212	0.00098
3491.8927	0.00099
3489.9642	0.00102
3488.0357	0.00103
3486.1072	0.00105
3484.1787	0.00109
3482.2502	0.00114
3480.3217	0.00119
3478.3933	0.00119
3476.4648	0.00118
3474.5363	0.00117
3472.6078	0.00119
3470.6793	0.0012
3468.7508	0.00119
3466.8223	0.00121
3464.8938	0.00122
3462.9653	0.00122
3461.0368	0.00123
3459.1084	0.00126
3457.1799	0.0013
3455.2514	0.00135
3453.3229	0.00136
3451.3944	0.00136
3449.4659	0.00135
3447.5374	0.00138
3445.6089	0.00143
3443.6804	0.00149
3441.7519	0.00155
3439.8235	0.0016
3437.8950	0.00162
3435.9665	0.00164
3434.0380	0.00166
3432.1095	0.00168
3430.1810	0.00169
3428.2525	0.00172
3426.3240	0.00177
3424.3955	0.00184
3422.4670	0.00191
3420.5386	0.00197
3418.6101	0.00203
3416.6816	0.00208
3414.7531	0.00213
3412.8246	0.00218
3410.8961	0.00225
3408.9676	0.00233
3407.0391	0.00239
3405.1106	0.00241
3403.1821	0.00242
3401.2537	0.00247
3399.3252	0.00259
3397.3967	0.00271
3395.4682	0.0028
3393.5397	0.00285
3391.6112	0.00288
3389.6827	0.0029
3387.7542	0.00293
3385.8257	0.00298
3383.8972	0.00303
3381.9688	0.00307
3380.0403	0.0031
3378.1118	0.00318
3376.1833	0.00331
3374.2548	0.00343
3372.3263	0.00353
3370.3978	0.00361
3368.4693	0.00366
3366.5408	0.00369
3364.6123	0.00374
3362.6839	0.00383
3360.7554	0.00392
3358.8269	0.00399
3356.8984	0.00408
3354.9699	0.00418
3353.0414	0.00428
3351.1129	0.00438
3349.1844	0.0045
3347.2559	0.00463
3345.3274	0.00474
3343.3990	0.00481
3341.4705	0.00487
3339.5420	0.00496
3337.6135	0.00509
3335.6850	0.00524
3333.7565	0.00538
3331.8280	0.0055
3329.8995	0.00563
3327.9710	0.00578
3326.0425	0.00596
3324.1141	0.00615
3322.1856	0.00635
3320.2571	0.00654
3318.3286	0.00672
3316.4001	0.00687
3314.4716	0.00704
3312.5431	0.00723
3310.6146	0.00746
3308.6861	0.00769
3306.7576	0.0079
3304.8292	0.00809
3302.9007	0.00828
3300.9722	0.00849
3299.0437	0.0087
3297.1152	0.00889
3295.1867	0.00905
3293.2582	0.00917
3291.3297	0.00925
3289.4012	0.00934
3287.4727	0.00943
3285.5443	0.00949
3283.6158	0.0095
3281.6873	0.00945
3279.7588	0.00935
3277.8303	0.00921
3275.9018	0.00907
3273.9733	0.00894
3272.0448	0.0088
3270.1163	0.00864
3268.1878	0.00846
3266.2594	0.00825
3264.3309	0.00804
3262.4024	0.00786
3260.4739	0.0077
3258.5454	0.00753
3256.6169	0.00735
3254.6884	0.00717
3252.7599	0.00703
3250.8314	0.00689
3248.9029	0.00677
3246.9745	0.00665
3245.0460	0.00654
3243.1175	0.00642
3241.1890	0.00629
3239.2605	0.00621
3237.3320	0.00619
3235.4035	0.00618
3233.4750	0.00613
3231.5465	0.00607
3229.6180	0.00599
3227.6896	0.00592
3225.7611	0.00587
3223.8326	0.00584
3221.9041	0.00582
3219.9756	0.0058
3218.0471	0.00577
3216.1186	0.00574
3214.1901	0.00573
3212.2616	0.0057
3210.3331	0.00566
3208.4047	0.00559
3206.4762	0.00552
3204.5477	0.00548
3202.6192	0.00546
3200.6907	0.00544
3198.7622	0.00538
3196.8337	0.00533
3194.9052	0.00531
3192.9767	0.00532
3191.0482	0.00533
3189.1198	0.00532
3187.1913	0.00529
3185.2628	0.00526
3183.3343	0.00523
3181.4058	0.0052
3179.4773	0.00517
3177.5488	0.00514
3175.6203	0.00512
3173.6918	0.00511
3171.7633	0.0051
3169.8349	0.00509
3167.9064	0.00509
3165.9779	0.00509
3164.0494	0.00509
3162.1209	0.0051
3160.1924	0.0051
3158.2639	0.00507
3156.3354	0.00503
3154.4069	0.00501
3152.4784	0.005
3150.5499	0.00499
3148.6215	0.00499
3146.6930	0.00501
3144.7645	0.00504
3142.8360	0.00506
3140.9075	0.00508
3138.9790	0.00511
3137.0505	0.00515
3135.1220	0.00518
3133.1935	0.0052
3131.2650	0.00523
3129.3366	0.00527
3127.4081	0.00532
3125.4796	0.00536
3123.5511	0.00541
3121.6226	0.00546
3119.6941	0.00548
3117.7656	0.00546
3115.8371	0.00544
3113.9086	0.00545
3111.9801	0.00549
3110.0517	0.00552
3108.1232	0.00556
3106.1947	0.00561
3104.2662	0.00569
3102.3377	0.00577
3100.4092	0.00585
3098.4807	0.00591
3096.5522	0.00598
3094.6237	0.00609
3092.6952	0.00624
3090.7668	0.00642
3088.8383	0.00663
3086.9098	0.00685
3084.9813	0.00711
3083.0528	0.00742
3081.1243	0.00778
3079.1958	0.00818
3077.2673	0.00863
3075.3388	0.00912
3073.4103	0.00965
3071.4819	0.01024
3069.5534	0.01087
3067.6249	0.01148
3065.6964	0.012
3063.7679	0.01234
3061.8394	0.01246
3059.9109	0.01237
3057.9824	0.01211
3056.0539	0.01174
3054.1254	0.01132
3052.1970	0.01093
3050.2685	0.01066
3048.3400	0.0105
3046.4115	0.01041
3044.4830	0.01035
3042.5545	0.01028
3040.6260	0.0102
3038.6975	0.0101
3036.7690	0.01
3034.8405	0.00992
3032.9121	0.0099
3030.9836	0.00997
3029.0551	0.01018
3027.1266	0.01054
3025.1981	0.01106
3023.2696	0.01172
3021.3411	0.01249
3019.4126	0.01336
3017.4841	0.01431
3015.5556	0.01535
3013.6272	0.01644
3011.6987	0.01758
3009.7702	0.01881
3007.8417	0.02018
3005.9132	0.0217
3003.9847	0.02333
3002.0562	0.02503
3000.1277	0.02678
2998.1992	0.02856
2996.2707	0.03026
2994.3423	0.03178
2992.4138	0.03299
2990.4853	0.03379
2988.5568	0.03423
2986.6283	0.03435
2984.6998	0.03423
2982.7713	0.03389
2980.8428	0.03337
2978.9143	0.03273
2976.9858	0.03209
2975.0574	0.03151
2973.1289	0.03102
2971.2004	0.03054
2969.2719	0.02999
2967.3434	0.02936
2965.4149	0.02875
2963.4864	0.02831
2961.5579	0.02816
2959.6294	0.02837
2957.7009	0.02898
2955.7725	0.02997
2953.8440	0.03132
2951.9155	0.03301
2949.9870	0.03503
2948.0585	0.03733
2946.1300	0.03986
2944.2015	0.04251
2942.2730	0.04514
2940.3445	0.04758
2938.4160	0.04956
2936.4876	0.05086
2934.5591	0.0513
2932.6306	0.0508
2930.7021	0.04938
2928.7736	0.04724
2926.8451	0.0447
2924.9166	0.04211
2922.9881	0.03977
2921.0596	0.03774
2919.1311	0.03597
2917.2027	0.03439
2915.2742	0.03297
2913.3457	0.03164
2911.4172	0.03037
2909.4887	0.02918
2907.5602	0.02807
2905.6317	0.02705
2903.7032	0.02611
2901.7747	0.02522
2899.8462	0.02441
2897.9178	0.02371
2895.9893	0.02313
2894.0608	0.02265
2892.1323	0.02227
2890.2038	0.02203
2888.2753	0.02197
2886.3468	0.02207
2884.4183	0.02233
2882.4898	0.02269
2880.5613	0.02313
2878.6329	0.02356
2876.7044	0.0239
2874.7759	0.024
2872.8474	0.02374
2870.9189	0.02306
2868.9904	0.02206
2867.0619	0.02088
2865.1334	0.01966
2863.2049	0.01846
2861.2764	0.01732
2859.3480	0.01627
2857.4195	0.01528
2855.4910	0.01433
2853.5625	0.01344
2851.6340	0.01262
2849.7055	0.0119
2847.7770	0.01127
2845.8485	0.01071
2843.9200	0.01019
2841.9915	0.00973
2840.0631	0.00937
2838.1346	0.00912
2836.2061	0.00896
2834.2776	0.00885
2832.3491	0.00874
2830.4206	0.0086
2828.4921	0.00843
2826.5636	0.00826
2824.6351	0.00811
2822.7066	0.00796
2820.7782	0.00782
2818.8497	0.00768
2816.9212	0.00755
2814.9927	0.00741
2813.0642	0.00727
2811.1357	0.00715
2809.2072	0.00709
2807.2787	0.00707
2805.3502	0.00704
2803.4217	0.00699
2801.4933	0.00694
2799.5648	0.00691
2797.6363	0.00689
2795.7078	0.00689
2793.7793	0.00687
2791.8508	0.00684
2789.9223	0.00682
2787.9938	0.00682
2786.0653	0.00682
2784.1368	0.00681
2782.2084	0.0068
2780.2799	0.00683
2778.3514	0.00688
2776.4229	0.00694
2774.4944	0.00698
2772.5659	0.00701
2770.6374	0.007
2768.7089	0.00698
2766.7804	0.00697
2764.8519	0.00697
2762.9235	0.00698
2760.9950	0.00699
2759.0665	0.00703
2757.1380	0.00706
2755.2095	0.00708
2753.2810	0.0071
2751.3525	0.00714
2749.4240	0.00719
2747.4955	0.00724
2745.5670	0.0073
2743.6386	0.00736
2741.7101	0.00742
2739.7816	0.00749
2737.8531	0.00756
2735.9246	0.00761
2733.9961	0.00763
2732.0676	0.00768
2730.1391	0.00776
2728.2106	0.00784
2726.2821	0.0079
2724.3537	0.00793
2722.4252	0.00795
2720.4967	0.00799
2718.5682	0.00802
2716.6397	0.00805
2714.7112	0.00808
2712.7827	0.00806
2710.8542	0.00799
2708.9257	0.0079
2706.9972	0.00779
2705.0687	0.00762
2703.1403	0.00742
2701.2118	0.00723
2699.2833	0.0071
2697.3548	0.00702
2695.4263	0.00695
2693.4978	0.00685
2691.5693	0.00675
2689.6408	0.00668
2687.7123	0.00665
2685.7838	0.00663
2683.8554	0.00663
2681.9269	0.00662
2679.9984	0.00662
2678.0699	0.00661
2676.1414	0.00661
2674.2129	0.00663
2672.2844	0.00663
2670.3559	0.00662
2668.4274	0.00661
2666.4989	0.00663
2664.5705	0.00667
2662.6420	0.00671
2660.7135	0.00671
2658.7850	0.0067
2656.8565	0.0067
2654.9280	0.00671
2652.9995	0.00674
2651.0710	0.00675
2649.1425	0.00672
2647.2140	0.00668
2645.2856	0.00666
2643.3571	0.00667
2641.4286	0.00668
2639.5001	0.00669
2637.5716	0.0067
2635.6431	0.0067
2633.7146	0.00668
2631.7861	0.00668
2629.8576	0.00668
2627.9291	0.00671
2626.0007	0.00674
2624.0722	0.00677
2622.1437	0.00678
2620.2152	0.00678
2618.2867	0.00682
2616.3582	0.00686
2614.4297	0.00687
2612.5012	0.00685
2610.5727	0.00682
2608.6442	0.0068
2606.7158	0.00678
2604.7873	0.00675
2602.8588	0.00674
2600.9303	0.00675
2599.0018	0.00673
2597.0733	0.00666
2595.1448	0.00661
2593.2163	0.0066
2591.2878	0.00661
2589.3593	0.00664
2587.4309	0.00668
2585.5024	0.0067
2583.5739	0.0067
2581.6454	0.00669
2579.7169	0.00668
2577.7884	0.00666
2575.8599	0.00664
2573.9314	0.00662
2572.0029	0.00659
2570.0744	0.00656
2568.1460	0.00656
2566.2175	0.00659
2564.2890	0.00658
2562.3605	0.00655
2560.4320	0.00655
2558.5035	0.0066
2556.5750	0.00665
2554.6465	0.00667
2552.7180	0.00667
2550.7895	0.00665
2548.8611	0.00663
2546.9326	0.00662
2545.0041	0.00664
2543.0756	0.00667
2541.1471	0.00668
2539.2186	0.00667
2537.2901	0.00666
2535.3616	0.00667
2533.4331	0.00668
2531.5046	0.00666
2529.5762	0.00663
2527.6477	0.00662
2525.7192	0.00662
2523.7907	0.00661
2521.8622	0.00663
2519.9337	0.00666
2518.0052	0.00666
2516.0767	0.00664
2514.1482	0.00663
2512.2197	0.00661
2510.2913	0.00661
2508.3628	0.0066
2506.4343	0.00656
2504.5058	0.0065
2502.5773	0.00645
2500.6488	0.00646
2498.7203	0.00654
2496.7918	0.00662
2494.8633	0.00666
2492.9348	0.00665
2491.0064	0.00663
2489.0779	0.00662
2487.1494	0.00662
2485.2209	0.0066
2483.2924	0.00656
2481.3639	0.00651
2479.4354	0.00646
2477.5069	0.00647
2475.5784	0.00654
2473.6499	0.00662
2471.7215	0.00665
2469.7930	0.00663
2467.8645	0.00661
2465.9360	0.00661
2464.0075	0.00663
2462.0790	0.00665
2460.1505	0.00664
2458.2220	0.00663
2456.2935	0.00666
2454.3650	0.00671
2452.4366	0.00674
2450.5081	0.00675
2448.5796	0.00676
2446.6511	0.00681
2444.7226	0.00683
2442.7941	0.00679
2440.8656	0.00674
2438.9371	0.00675
2437.0086	0.0068
2435.0801	0.00681
2433.1517	0.00679
2431.2232	0.00678
2429.2947	0.00677
2427.3662	0.00673
2425.4377	0.00667
2423.5092	0.00665
2421.5807	0.00669
2419.6522	0.00671
2417.7237	0.00666
2415.7952	0.00658
2413.8668	0.00653
2411.9383	0.0065
2410.0098	0.00649
2408.0813	0.00649
2406.1528	0.00652
2404.2243	0.00655
2402.2958	0.00655
2400.3673	0.00654
2398.4388	0.00653
2396.5103	0.00651
2394.5819	0.00649
2392.6534	0.00648
2390.7249	0.00648
2388.7964	0.00651
2386.8679	0.00657
2384.9394	0.0066
2383.0109	0.00659
2381.0824	0.00657
2379.1539	0.00655
2377.2254	0.00653
2375.2970	0.00647
2373.3685	0.0064
2371.4400	0.00637
2369.5115	0.00642
2367.5830	0.0065
2365.6545	0.00658
2363.7260	0.00662
2361.7975	0.00661
2359.8690	0.00656
2357.9405	0.00653
2356.0121	0.0065
2354.0836	0.00644
2352.1551	0.00635
2350.2266	0.00629
2348.2981	0.00632
2346.3696	0.00645
2344.4411	0.00656
2342.5126	0.00657
2340.5841	0.00657
2338.6556	0.00662
2336.7272	0.00672
2334.7987	0.00686
2332.8702	0.00708
2330.9417	0.00729
2329.0132	0.00726
2327.0847	0.00694
2325.1562	0.00661
2323.2277	0.00651
2321.2992	0.00659
2319.3707	0.00667
2317.4423	0.00667
2315.5138	0.00662
2313.5853	0.00661
2311.6568	0.00662
2309.7283	0.00665
2307.7998	0.00667
2305.8713	0.00666
2303.9428	0.00653
2302.0143	0.00633
2300.0858	0.00625
2298.1574	0.00637
2296.2289	0.00652
2294.3004	0.00652
2292.3719	0.00637
2290.4434	0.00621
2288.5149	0.00623
2286.5864	0.00644
2284.6579	0.00664
2282.7294	0.00662
2280.8009	0.00635
2278.8725	0.00604
2276.9440	0.00599
2275.0155	0.00624
2273.0870	0.00653
2271.1585	0.0067
2269.2300	0.00678
2267.3015	0.00684
2265.3730	0.00685
2263.4445	0.00676
2261.5160	0.00655
2259.5875	0.0063
2257.6591	0.0061
2255.7306	0.00602
2253.8021	0.0061
2251.8736	0.00625
2249.9451	0.00647
2248.0166	0.00672
2246.0881	0.00691
2244.1596	0.00698
2242.2311	0.00697
2240.3026	0.0069
2238.3742	0.00671
2236.4457	0.00645
2234.5172	0.00629
2232.5887	0.0063
2230.6602	0.00635
2228.7317	0.00633
2226.8032	0.00642
2224.8747	0.00669
2222.9462	0.00696
2221.0177	0.0071
2219.0893	0.00703
2217.1608	0.00674
2215.2323	0.0064
2213.3038	0.00635
2211.3753	0.00666
2209.4468	0.00702
2207.5183	0.00721
2205.5898	0.00724
2203.6613	0.00719
2201.7328	0.00714
2199.8044	0.00712
2197.8759	0.0071
2195.9474	0.00696
2194.0189	0.0067
2192.0904	0.0065
2190.1619	0.00659
2188.2334	0.0069
2186.3049	0.00715
2184.3764	0.00718
2182.4479	0.00709
2180.5195	0.00697
2178.5910	0.00685
2176.6625	0.00679
2174.7340	0.00686
2172.8055	0.00698
2170.8770	0.00696
2168.9485	0.0068
2167.0200	0.00649
2165.0915	0.00609
2163.1630	0.00596
2161.2346	0.00634
2159.3061	0.00686
2157.3776	0.00698
2155.4491	0.00663
2153.5206	0.00629
2151.5921	0.00644
2149.6636	0.00697
2147.7351	0.0074
2145.8066	0.00745
2143.8781	0.00728
2141.9497	0.00724
2140.0212	0.00742
2138.0927	0.00759
2136.1642	0.00755
2134.2357	0.00744
2132.3072	0.00744
2130.3787	0.00755
2128.4502	0.00765
2126.5217	0.0077
2124.5932	0.00768
2122.6648	0.00762
2120.7363	0.00763
2118.8078	0.00772
2116.8793	0.00778
2114.9508	0.00775
2113.0223	0.00767
2111.0938	0.00754
2109.1653	0.00742
2107.2368	0.00738
2105.3083	0.00733
2103.3799	0.00717
2101.4514	0.00708
2099.5229	0.00717
2097.5944	0.00731
2095.6659	0.00742
2093.7374	0.00752
2091.8089	0.00746
2089.8804	0.00719
2087.9519	0.00697
2086.0234	0.00695
2084.0950	0.00706
2082.1665	0.00727
2080.2380	0.00751
2078.3095	0.00769
2076.3810	0.00771
2074.4525	0.00751
2072.5240	0.00719
2070.5955	0.00688
2068.6670	0.00673
2066.7385	0.00687
2064.8101	0.00729
2062.8816	0.00768
2060.9531	0.00778
2059.0246	0.00746
2057.0961	0.00688
2055.1676	0.00647
2053.2391	0.00648
2051.3106	0.00673
2049.3821	0.00696
2047.4536	0.00717
2045.5252	0.0074
2043.5967	0.00748
2041.6682	0.0074
2039.7397	0.0074
2037.8112	0.00756
2035.8827	0.00769
2033.9542	0.00774
2032.0257	0.00776
2030.0972	0.00772
2028.1687	0.00767
2026.2403	0.00774
2024.3118	0.00784
2022.3833	0.00777
2020.4548	0.00761
2018.5263	0.00755
2016.5978	0.00758
2014.6693	0.00761
2012.7408	0.00775
2010.8123	0.00798
2008.8838	0.00814
2006.9554	0.00819
2005.0269	0.00818
2003.0984	0.00819
2001.1699	0.00824
1999.2414	0.00828
1997.3129	0.00832
1995.3844	0.00837
1993.4559	0.0084
1991.5274	0.0084
1989.5989	0.00844
1987.6705	0.00851
1985.7420	0.00856
1983.8135	0.00854
1981.8850	0.00848
1979.9565	0.00842
1978.0280	0.00839
1976.0995	0.00843
1974.1710	0.00854
1972.2425	0.00863
1970.3140	0.00867
1968.3856	0.00868
1966.4571	0.00867
1964.5286	0.00866
1962.6001	0.00867
1960.6716	0.00869
1958.7431	0.00872
1956.8146	0.00873
1954.8861	0.00875
1952.9576	0.00878
1951.0291	0.00881
1949.1007	0.00882
1947.1722	0.00881
1945.2437	0.00883
1943.3152	0.00886
1941.3867	0.00889
1939.4582	0.00891
1937.5297	0.00892
1935.6012	0.00894
1933.6727	0.00897
1931.7442	0.009
1929.8158	0.00901
1927.8873	0.00899
1925.9588	0.00896
1924.0303	0.00895
1922.1018	0.00894
1920.1733	0.00894
1918.2448	0.00895
1916.3163	0.00897
1914.3878	0.00899
1912.4593	0.00901
1910.5309	0.00905
1908.6024	0.0091
1906.6739	0.00914
1904.7454	0.00916
1902.8169	0.00919
1900.8884	0.0092
1898.9599	0.00922
1897.0314	0.00922
1895.1029	0.00922
1893.1744	0.00922
1891.2460	0.00924
1889.3175	0.00926
1887.3890	0.00926
1885.4605	0.00925
1883.5320	0.00924
1881.6035	0.00924
1879.6750	0.00926
1877.7465	0.00928
1875.8180	0.00929
1873.8895	0.0093
1871.9611	0.00929
1870.0326	0.00928
1868.1041	0.00927
1866.1756	0.00926
1864.2471	0.00926
1862.3186	0.00927
1860.3901	0.00931
1858.4616	0.00934
1856.5331	0.00936
1854.6046	0.00935
1852.6762	0.00935
1850.7477	0.00936
1848.8192	0.00937
1846.8907	0.00937
1844.9622	0.00937
1843.0337	0.00939
1841.1052	0.0094
1839.1767	0.00939
1837.2482	0.0094
1835.3197	0.00942
1833.3913	0.00944
1831.4628	0.00945
1829.5343	0.00947
1827.6058	0.0095
1825.6773	0.00953
1823.7488	0.00955
1821.8203	0.00955
1819.8918	0.00954
1817.9633	0.00953
1816.0348	0.00954
1814.1064	0.00957
1812.1779	0.00962
1810.2494	0.00967
1808.3209	0.00971
1806.3924	0.00974
1804.4639	0.00976
1802.5354	0.00977
1800.6069	0.00979
1798.6784	0.00981
1796.7499	0.00984
1794.8214	0.00985
1792.8930	0.00985
1790.9645	0.00985
1789.0360	0.00986
1787.1075	0.00988
1785.1790	0.00989
1783.2505	0.0099
1781.3220	0.00991
1779.3935	0.00994
1777.4650	0.01
1775.5365	0.01005
1773.6081	0.01007
1771.6796	0.01005
1769.7511	0.01
1767.8226	0.00997
1765.8941	0.00999
1763.9656	0.01004
1762.0371	0.01009
1760.1086	0.0101
1758.1801	0.01009
1756.2516	0.01009
1754.3232	0.01009
1752.3947	0.0101
1750.4662	0.01012
1748.5377	0.01015
1746.6092	0.01019
1744.6807	0.01022
1742.7522	0.01024
1740.8237	0.01026
1738.8952	0.01026
1736.9667	0.01026
1735.0383	0.01028
1733.1098	0.01032
1731.1813	0.01037
1729.2528	0.01043
1727.3243	0.01048
1725.3958	0.01054
1723.4673	0.01062
1721.5388	0.01073
1719.6103	0.01085
1717.6818	0.01099
1715.7534	0.01117
1713.8249	0.01135
1711.8964	0.01158
1709.9679	0.01187
1708.0394	0.01223
1706.1109	0.01265
1704.1824	0.01312
1702.2539	0.01364
1700.3254	0.01417
1698.3969	0.01468
1696.4685	0.01517
1694.5400	0.01566
1692.6115	0.01618
1690.6830	0.01674
1688.7545	0.01736
1686.8260	0.01802
1684.8975	0.01871
1682.9690	0.01944
1681.0405	0.02024
1679.1120	0.02115
1677.1836	0.02221
1675.2551	0.02345
1673.3266	0.02486
1671.3981	0.02642
1669.4696	0.02796
1667.5411	0.02911
1665.6126	0.02945
1663.6841	0.0288
1661.7556	0.02738
1659.8271	0.02558
1657.8987	0.02374
1655.9702	0.02207
1654.0417	0.02063
1652.1132	0.01943
1650.1847	0.01842
1648.2562	0.01758
1646.3277	0.01687
1644.3992	0.01626
1642.4707	0.01571
1640.5422	0.01523
1638.6138	0.01485
1636.6853	0.01453
1634.7568	0.01429
1632.8283	0.0141
1630.8998	0.01397
1628.9713	0.01392
1627.0428	0.01399
1625.1143	0.01423
1623.1858	0.01466
1621.2573	0.01525
1619.3289	0.0159
1617.4004	0.01643
1615.4719	0.01663
1613.5434	0.01642
1611.6149	0.0159
1609.6864	0.01528
1607.7579	0.01476
1605.8294	0.01438
1603.9009	0.01414
1601.9724	0.01402
1600.0440	0.01398
1598.1155	0.01396
1596.1870	0.01389
1594.2585	0.01369
1592.3300	0.0134
1590.4015	0.01309
1588.4730	0.01286
1586.5445	0.01272
1584.6160	0.0126
1582.6875	0.01248
1580.7591	0.01238
1578.8306	0.01231
1576.9021	0.01229
1574.9736	0.0123
1573.0451	0.01234
1571.1166	0.01239
1569.1881	0.01247
1567.2596	0.01257
1565.3311	0.01268
1563.4026	0.01279
1561.4742	0.01289
1559.5457	0.01301
1557.6172	0.01314
1555.6887	0.01321
1553.7602	0.01318
1551.8317	0.01311
1549.9032	0.01304
1547.9747	0.01295
1546.0462	0.01287
1544.1177	0.01279
1542.1893	0.01272
1540.2608	0.01267
1538.3323	0.01262
1536.4038	0.0126
1534.4753	0.0126
1532.5468	0.01263
1530.6183	0.01264
1528.6898	0.01262
1526.7613	0.01258
1524.8328	0.01256
1522.9044	0.01257
1520.9759	0.0126
1519.0474	0.01261
1517.1189	0.01259
1515.1904	0.01252
1513.2619	0.01242
1511.3334	0.01232
1509.4049	0.01225
1507.4764	0.0122
1505.5479	0.01215
1503.6195	0.01212
1501.6910	0.01213
1499.7625	0.01216
1497.8340	0.01219
1495.9055	0.0122
1493.9770	0.01223
1492.0485	0.01228
1490.1200	0.01237
1488.1915	0.0125
1486.2630	0.01265
1484.3346	0.01283
1482.4061	0.01303
1480.4776	0.0133
1478.5491	0.01364
1476.6206	0.01408
1474.6921	0.01461
1472.7636	0.01522
1470.8351	0.01588
1468.9066	0.0166
1466.9781	0.0174
1465.0497	0.01825
1463.1212	0.01917
1461.1927	0.02013
1459.2642	0.0211
1457.3357	0.02202
1455.4072	0.02279
1453.4787	0.02334
1451.5502	0.02361
1449.6217	0.02358
1447.6932	0.02324
1445.7648	0.02266
1443.8363	0.02186
1441.9078	0.02089
1439.9793	0.0198
1438.0508	0.01871
1436.1223	0.01775
1434.1938	0.01699
1432.2653	0.01642
1430.3368	0.01602
1428.4083	0.0158
1426.4799	0.01575
1424.5514	0.0158
1422.6229	0.01591
1420.6944	0.0161
1418.7659	0.01634
1416.8374	0.01661
1414.9089	0.01691
1412.9804	0.01723
1411.0519	0.01758
1409.1234	0.01796
1407.1950	0.01831
1405.2665	0.01857
1403.3380	0.01869
1401.4095	0.01863
1399.4810	0.01839
1397.5525	0.01801
1395.6240	0.01754
1393.6955	0.01704
1391.7670	0.01657
1389.8385	0.01615
1387.9101	0.01581
1385.9816	0.01554
1384.0531	0.01533
1382.1246	0.01518
1380.1961	0.01508
1378.2676	0.01506
1376.3391	0.01513
1374.4106	0.01528
1372.4821	0.0155
1370.5536	0.01573
1368.6252	0.01585
1366.6967	0.0158
1364.7682	0.01562
1362.8397	0.01541
1360.9112	0.01524
1358.9827	0.01514
1357.0542	0.0151
1355.1257	0.01514
1353.1972	0.01523
1351.2687	0.01539
1349.3402	0.0156
1347.4118	0.01583
1345.4833	0.01608
1343.5548	0.01632
1341.6263	0.01655
1339.6978	0.01676
1337.7693	0.01694
1335.8408	0.01707
1333.9123	0.01715
1331.9838	0.01718
1330.0553	0.01715
1328.1269	0.0171
1326.1984	0.01702
1324.2699	0.01694
1322.3414	0.01688
1320.4129	0.01688
1318.4844	0.0169
1316.5559	0.01692
1314.6274	0.01692
1312.6989	0.01691
1310.7704	0.0169
1308.8420	0.01689
1306.9135	0.01685
1304.9850	0.01681
1303.0565	0.01678
1301.1280	0.01674
1299.1995	0.01672
1297.2710	0.01675
1295.3425	0.01682
1293.4140	0.01693
1291.4855	0.01707
1289.5571	0.01723
1287.6286	0.01743
1285.7001	0.01764
1283.7716	0.01787
1281.8431	0.01812
1279.9146	0.01843
1277.9861	0.01881
1276.0576	0.01928
1274.1291	0.01983
1272.2006	0.0204
1270.2722	0.02094
1268.3437	0.02138
1266.4152	0.02166
1264.4867	0.02173
1262.5582	0.02163
1260.6297	0.02145
1258.7012	0.02123
1256.7727	0.02103
1254.8442	0.02091
1252.9157	0.0209
1250.9873	0.02101
1249.0588	0.02127
1247.1303	0.02168
1245.2018	0.02225
1243.2733	0.02298
1241.3448	0.0239
1239.4163	0.02499
1237.4878	0.02618
1235.5593	0.02731
1233.6308	0.02823
1231.7024	0.02885
1229.7739	0.02914
1227.8454	0.02911
1225.9169	0.02879
1223.9884	0.02822
1222.0599	0.02743
1220.1314	0.02643
1218.2029	0.0253
1216.2744	0.02414
1214.3459	0.02307
1212.4175	0.02215
1210.4890	0.02133
1208.5605	0.02052
1206.6320	0.01964
1204.7035	0.01866
1202.7750	0.01766
1200.8465	0.01673
1198.9180	0.01596
1196.9895	0.01539
1195.0610	0.01499
1193.1326	0.01472
1191.2041	0.01455
1189.2756	0.01443
1187.3471	0.01436
1185.4186	0.01438
1183.4901	0.01451
1181.5616	0.01474
[truncated: 611 more rows]
