# Supplementary material for: Vibrational Study on the Structure, Bioactivity, and Silver Adsorption of Silk Fibroin Fibers Grafted with Methacrylonitrile
Source: Molecules. 2023 Mar 10;28(6):2551. doi: 10.3390/molecules28062551 (PMC10051891; doi:10.3390/molecules28062551)
Supplement: Supplementary file 1 [file molecules-28-02551-s001.zip › RAW DATA/Figure 1 Raman t0/BF control Raman p2 t = 0.txt]

TITLE	BF CONTROLLO P2 | AV. OF 62
DATA TYPE
ORIGIN	JASCO
OWNER
DATE	23/03/01
TIME	12:33:43
SPECTROMETER/DATA SYSTEM
RESOLUTION
DELTAX	-1.92869
XUNITS	1/CM
YUNITS	AU
FIRSTX	5003.1440
LASTX	5.9080
NPOINTS	2592
FIRSTY	0.00093
MAXY	0.06613
MINY	0.00052
XYDATA
5003.1440	0.00093
5001.2154	0.00102
4999.2867	0.00107
4997.3580	0.00109
4995.4293	0.0011
4993.5006	0.0011
4991.5719	0.00108
4989.6432	0.00108
4987.7145	0.00106
4985.7858	0.00098
4983.8571	0.00096
4981.9285	0.001
4979.9998	0.00103
4978.0711	0.00105
4976.1424	0.00103
4974.2137	0.00102
4972.2850	0.00101
4970.3563	0.00101
4968.4276	0.00106
4966.4989	0.00109
4964.5702	0.00107
4962.6416	0.00107
4960.7129	0.00104
4958.7842	0.00102
4956.8555	0.00103
4954.9268	0.00103
4952.9981	0.00102
4951.0694	0.001
4949.1407	0.001
4947.2120	0.00102
4945.2833	0.00102
4943.3547	0.00108
4941.4260	0.00109
4939.4973	0.001
4937.5686	0.00096
4935.6399	0.00101
4933.7112	0.00105
4931.7825	0.00107
4929.8538	0.00112
4927.9251	0.00111
4925.9964	0.00108
4924.0678	0.00104
4922.1391	0.00098
4920.2104	0.00097
4918.2817	0.00103
4916.3530	0.00102
4914.4243	0.00099
4912.4956	0.00096
4910.5669	0.00099
4908.6382	0.00101
4906.7095	0.00102
4904.7809	0.00103
4902.8522	0.00105
4900.9235	0.001
4898.9948	0.00097
4897.0661	0.00101
4895.1374	0.00103
4893.2087	0.00105
4891.2800	0.00104
4889.3513	0.00104
4887.4226	0.00104
4885.4940	0.00108
4883.5653	0.00108
4881.6366	0.00105
4879.7079	0.00098
4877.7792	0.00098
4875.8505	0.00097
4873.9218	0.00098
4871.9931	0.00102
4870.0644	0.00108
4868.1357	0.00108
4866.2071	0.00103
4864.2784	0.00098
4862.3497	0.00095
4860.4210	0.00097
4858.4923	0.00104
4856.5636	0.00106
4854.6349	0.00105
4852.7062	0.00103
4850.7775	0.00104
4848.8488	0.00102
4846.9202	0.001
4844.9915	0.00102
4843.0628	0.00102
4841.1341	0.001
4839.2054	0.00095
4837.2767	0.00092
4835.3480	0.00096
4833.4193	0.00098
4831.4906	0.00099
4829.5619	0.00097
4827.6333	0.00095
4825.7046	0.00099
4823.7759	0.00096
4821.8472	0.00094
4819.9185	0.00093
4817.9898	0.00098
4816.0611	0.00106
4814.1324	0.00105
4812.2037	0.00101
4810.2750	0.00102
4808.3464	0.00105
4806.4177	0.00106
4804.4890	0.00096
4802.5603	0.0009
4800.6316	0.00093
4798.7029	0.00099
4796.7742	0.00101
4794.8455	0.00099
4792.9168	0.00096
4790.9881	0.00095
4789.0595	0.00095
4787.1308	0.00094
4785.2021	0.00098
4783.2734	0.00103
4781.3447	0.00105
4779.4160	0.00107
4777.4873	0.00107
4775.5586	0.00104
4773.6299	0.00105
4771.7012	0.00101
4769.7726	0.00096
4767.8439	0.00092
4765.9152	0.00089
4763.9865	0.00094
4762.0578	0.00096
4760.1291	0.00099
4758.2004	0.00101
4756.2717	0.00105
4754.3430	0.0011
4752.4143	0.00107
4750.4857	0.00102
4748.5570	0.00098
4746.6283	0.00097
4744.6996	0.00102
4742.7709	0.00101
4740.8422	0.00096
4738.9135	0.00094
4736.9848	0.00098
4735.0561	0.00097
4733.1274	0.00096
4731.1988	0.00094
4729.2701	0.00098
4727.3414	0.00098
4725.4127	0.001
4723.4840	0.001
4721.5553	0.00098
4719.6266	0.00097
4717.6979	0.00101
4715.7692	0.00101
4713.8405	0.00097
4711.9119	0.00095
4709.9832	0.00097
4708.0545	0.00102
4706.1258	0.00107
4704.1971	0.00103
4702.2684	0.00099
4700.3397	0.00097
4698.4110	0.00095
4696.4823	0.00095
4694.5536	0.00099
4692.6250	0.001
4690.6963	0.001
4688.7676	0.00105
4686.8389	0.00106
4684.9102	0.00105
4682.9815	0.00098
4681.0528	0.00095
4679.1241	0.00097
4677.1954	0.00095
4675.2668	0.00092
4673.3381	0.00095
4671.4094	0.00099
4669.4807	0.00094
4667.5520	0.00096
4665.6233	0.00097
4663.6946	0.00097
4661.7659	0.00098
4659.8372	0.00096
4657.9085	0.00096
4655.9799	0.00095
4654.0512	0.00095
4652.1225	0.00092
4650.1938	0.0009
4648.2651	0.00086
4646.3364	0.00086
4644.4077	0.00092
4642.4790	0.00096
4640.5503	0.00098
4638.6216	0.00096
4636.6930	0.00093
4634.7643	0.00092
4632.8356	0.00092
4630.9069	0.00097
4628.9782	0.00099
4627.0495	0.001
4625.1208	0.00103
4623.1921	0.00102
4621.2634	0.00099
4619.3347	0.00102
4617.4061	0.00104
4615.4774	0.00095
4613.5487	0.00089
4611.6200	0.00089
4609.6913	0.00091
4607.7626	0.00095
4605.8339	0.00095
4603.9052	0.00097
4601.9765	0.00099
4600.0478	0.00098
4598.1192	0.00097
4596.1905	0.00096
4594.2618	0.00095
4592.3331	0.00093
4590.4044	0.00094
4588.4757	0.00093
4586.5470	0.00089
4584.6183	0.00092
4582.6896	0.00092
4580.7609	0.00089
4578.8323	0.00093
4576.9036	0.00099
4574.9749	0.001
4573.0462	0.00095
4571.1175	0.00093
4569.1888	0.00097
4567.2601	0.001
4565.3314	0.00098
4563.4027	0.00097
4561.4740	0.00094
4559.5454	0.00091
4557.6167	0.00093
4555.6880	0.001
4553.7593	0.00101
4551.8306	0.00091
4549.9019	0.00088
4547.9732	0.00092
4546.0445	0.00096
4544.1158	0.00094
4542.1871	0.0009
4540.2585	0.00091
4538.3298	0.00091
4536.4011	0.00089
4534.4724	0.00089
4532.5437	0.00088
4530.6150	0.0009
4528.6863	0.00094
4526.7576	0.0009
4524.8289	0.00088
4522.9002	0.00092
4520.9716	0.00092
4519.0429	0.00091
4517.1142	0.00096
4515.1855	0.00103
4513.2568	0.00105
4511.3281	0.00101
4509.3994	0.00096
4507.4707	0.00098
4505.5420	0.00098
4503.6133	0.0009
4501.6847	0.00088
4499.7560	0.00093
4497.8273	0.00092
4495.8986	0.0009
4493.9699	0.0009
4492.0412	0.00085
4490.1125	0.00088
4488.1838	0.00094
4486.2551	0.00098
4484.3264	0.00102
4482.3978	0.00102
4480.4691	0.00102
4478.5404	0.00099
4476.6117	0.00091
4474.6830	0.00093
4472.7543	0.00097
4470.8256	0.00099
4468.8969	0.00093
4466.9682	0.00088
4465.0395	0.00088
4463.1109	0.00088
4461.1822	0.00088
4459.2535	0.00093
4457.3248	0.00096
4455.3961	0.00098
4453.4674	0.00098
4451.5387	0.00096
4449.6100	0.00096
4447.6813	0.00093
4445.7526	0.00092
4443.8240	0.00089
4441.8953	0.00091
4439.9666	0.00092
4438.0379	0.00089
4436.1092	0.00084
4434.1805	0.00081
4432.2518	0.00086
4430.3231	0.00095
4428.3944	0.001
4426.4657	0.00101
4424.5371	0.00096
4422.6084	0.00095
4420.6797	0.00098
4418.7510	0.001
4416.8223	0.00099
4414.8936	0.00101
4412.9649	0.00099
4411.0362	0.00096
4409.1075	0.00094
4407.1788	0.00091
4405.2502	0.0009
4403.3215	0.00091
4401.3928	0.00092
4399.4641	0.00089
4397.5354	0.00087
4395.6067	0.00091
4393.6780	0.00097
4391.7493	0.00102
4389.8206	0.00097
4387.8919	0.00091
4385.9633	0.0009
4384.0346	0.00094
4382.1059	0.00099
4380.1772	0.00101
4378.2485	0.001
4376.3198	0.00097
4374.3911	0.00092
4372.4624	0.00095
4370.5337	0.00098
4368.6050	0.00094
4366.6764	0.00093
4364.7477	0.00096
4362.8190	0.00095
4360.8903	0.00094
4358.9616	0.00098
4357.0329	0.00097
4355.1042	0.00093
4353.1755	0.00088
4351.2468	0.00089
4349.3181	0.00091
4347.3895	0.00091
4345.4608	0.00093
4343.5321	0.00092
4341.6034	0.00092
4339.6747	0.00089
4337.7460	0.00085
4335.8173	0.00089
4333.8886	0.0009
4331.9599	0.00085
4330.0312	0.00084
4328.1026	0.00083
4326.1739	0.0009
4324.2452	0.00092
4322.3165	0.00093
4320.3878	0.00094
4318.4591	0.00091
4316.5304	0.00088
4314.6017	0.00089
4312.6730	0.00087
4310.7443	0.00087
4308.8157	0.00091
4306.8870	0.00091
4304.9583	0.00087
4303.0296	0.00086
4301.1009	0.00088
4299.1722	0.00088
4297.2435	0.00084
4295.3148	0.00084
4293.3861	0.00089
4291.4574	0.0009
4289.5288	0.0009
4287.6001	0.00087
4285.6714	0.00087
4283.7427	0.00086
4281.8140	0.00088
4279.8853	0.00094
4277.9566	0.001
4276.0279	0.00101
4274.0992	0.00095
4272.1705	0.0009
4270.2419	0.00086
4268.3132	0.00082
4266.3845	0.00083
4264.4558	0.00086
4262.5271	0.00085
4260.5984	0.00085
4258.6697	0.00089
4256.7410	0.00095
4254.8123	0.00097
4252.8836	0.00096
4250.9550	0.00092
4249.0263	0.00087
4247.0976	0.00085
4245.1689	0.0008
4243.2402	0.00081
4241.3115	0.00085
4239.3828	0.00088
4237.4541	0.00092
4235.5254	0.00098
4233.5968	0.00101
4231.6681	0.00099
4229.7394	0.00097
4227.8107	0.00093
4225.8820	0.00089
4223.9533	0.0009
4222.0246	0.00092
4220.0959	0.00094
4218.1672	0.00094
4216.2385	0.00094
4214.3099	0.00099
4212.3812	0.00103
4210.4525	0.00097
4208.5238	0.00089
4206.5951	0.00082
4204.6664	0.00083
4202.7377	0.00088
4200.8090	0.00095
4198.8803	0.00096
4196.9516	0.00092
4195.0230	0.00094
4193.0943	0.00097
4191.1656	0.00093
4189.2369	0.00089
4187.3082	0.00087
4185.3795	0.00086
4183.4508	0.00087
4181.5221	0.00094
4179.5934	0.00093
4177.6647	0.00088
4175.7361	0.00082
4173.8074	0.00082
4171.8787	0.00086
4169.9500	0.00088
4168.0213	0.00087
4166.0926	0.00085
4164.1639	0.00085
4162.2352	0.00091
4160.3065	0.00093
4158.3778	0.00096
4156.4492	0.00095
4154.5205	0.00089
4152.5918	0.00089
4150.6631	0.00092
4148.7344	0.00092
4146.8057	0.00091
4144.8770	0.00093
4142.9483	0.00091
4141.0196	0.00089
4139.0909	0.00088
4137.1623	0.0009
4135.2336	0.0009
4133.3049	0.0009
4131.3762	0.00087
4129.4475	0.00088
4127.5188	0.00091
4125.5901	0.00088
4123.6614	0.00085
4121.7327	0.00084
4119.8040	0.00087
4117.8754	0.00089
4115.9467	0.00088
4114.0180	0.00086
4112.0893	0.00087
4110.1606	0.00087
4108.2319	0.00087
4106.3032	0.00091
4104.3745	0.00089
4102.4458	0.00085
4100.5171	0.00084
4098.5885	0.00085
4096.6598	0.00086
4094.7311	0.00087
4092.8024	0.0009
4090.8737	0.00092
4088.9450	0.00089
4087.0163	0.00086
4085.0876	0.00088
4083.1589	0.00089
4081.2302	0.00083
4079.3016	0.00081
4077.3729	0.00083
4075.4442	0.0008
4073.5155	0.00084
4071.5868	0.00085
4069.6581	0.00085
4067.7294	0.00088
4065.8007	0.00089
4063.8720	0.00086
4061.9433	0.00086
4060.0147	0.0009
4058.0860	0.00096
4056.1573	0.00097
4054.2286	0.00094
4052.2999	0.00094
4050.3712	0.00092
4048.4425	0.00085
4046.5138	0.0008
4044.5851	0.00085
4042.6564	0.00087
4040.7278	0.00089
4038.7991	0.00091
4036.8704	0.00087
4034.9417	0.00082
4033.0130	0.00081
4031.0843	0.00084
4029.1556	0.00083
4027.2269	0.00085
4025.2982	0.00088
4023.3695	0.0009
4021.4409	0.00093
4019.5122	0.00092
4017.5835	0.0009
4015.6548	0.00089
4013.7261	0.00087
4011.7974	0.00086
4009.8687	0.0009
4007.9400	0.00092
4006.0113	0.00088
4004.0826	0.00089
4002.1540	0.00093
4000.2253	0.00091
3998.2966	0.00088
3996.3679	0.00083
3994.4392	0.00083
3992.5105	0.00086
3990.5818	0.00086
3988.6531	0.00088
3986.7244	0.00091
3984.7957	0.00092
3982.8671	0.00087
3980.9384	0.0008
3979.0097	0.00082
3977.0810	0.00088
3975.1523	0.00092
3973.2236	0.00089
3971.2949	0.00086
3969.3662	0.00087
3967.4375	0.00086
3965.5088	0.00085
3963.5802	0.00084
3961.6515	0.00084
3959.7228	0.00084
3957.7941	0.00085
3955.8654	0.00087
3953.9367	0.00089
3952.0080	0.00085
3950.0793	0.00083
3948.1506	0.00085
3946.2219	0.00087
3944.2933	0.00085
3942.3646	0.00082
3940.4359	0.00084
3938.5072	0.00084
3936.5785	0.00082
3934.6498	0.00078
3932.7211	0.00079
3930.7924	0.00084
3928.8637	0.00087
3926.9350	0.00086
3925.0064	0.0008
3923.0777	0.00079
3921.1490	0.00082
3919.2203	0.00083
3917.2916	0.00084
3915.3629	0.00084
3913.4342	0.00081
3911.5055	0.00083
3909.5768	0.0009
3907.6481	0.00092
3905.7195	0.00095
3903.7908	0.00096
3901.8621	0.00091
3899.9334	0.00089
3898.0047	0.00087
3896.0760	0.00086
3894.1473	0.00083
3892.2186	0.0008
3890.2899	0.0008
3888.3612	0.00084
3886.4326	0.00087
3884.5039	0.00083
3882.5752	0.00086
3880.6465	0.00087
3878.7178	0.00084
3876.7891	0.00082
3874.8604	0.00083
3872.9317	0.00084
3871.0030	0.00086
3869.0743	0.00087
3867.1457	0.00084
3865.2170	0.00082
3863.2883	0.00083
3861.3596	0.00085
3859.4309	0.00085
3857.5022	0.00085
3855.5735	0.00084
3853.6448	0.00082
3851.7161	0.00084
3849.7874	0.00086
3847.8588	0.00087
3845.9301	0.00086
3844.0014	0.00089
3842.0727	0.00088
3840.1440	0.00083
3838.2153	0.00085
3836.2866	0.00087
3834.3579	0.00087
3832.4292	0.00083
3830.5005	0.00079
3828.5719	0.00076
3826.6432	0.00077
3824.7145	0.00082
3822.7858	0.00086
3820.8571	0.00084
3818.9284	0.00083
3816.9997	0.00083
3815.0710	0.00081
3813.1423	0.00078
3811.2136	0.00073
3809.2850	0.00078
3807.3563	0.00082
3805.4276	0.00082
3803.4989	0.00081
3801.5702	0.00088
3799.6415	0.00093
3797.7128	0.00089
3795.7841	0.00088
3793.8554	0.00086
3791.9268	0.00083
3789.9981	0.00081
3788.0694	0.00083
3786.1407	0.00091
3784.2120	0.00091
3782.2833	0.00087
3780.3546	0.00084
3778.4259	0.00082
3776.4972	0.00081
3774.5685	0.00086
3772.6399	0.00088
3770.7112	0.00086
3768.7825	0.00084
3766.8538	0.00084
3764.9251	0.00081
3762.9964	0.00081
3761.0677	0.00084
3759.1390	0.00087
3757.2103	0.00085
3755.2816	0.00084
3753.3530	0.00085
3751.4243	0.00082
3749.4956	0.00077
3747.5669	0.00076
3745.6382	0.00078
3743.7095	0.00081
3741.7808	0.00085
3739.8521	0.0009
3737.9234	0.00088
3735.9947	0.00084
3734.0661	0.00085
3732.1374	0.00087
3730.2087	0.00088
3728.2800	0.00087
3726.3513	0.00085
3724.4226	0.00083
3722.4939	0.00083
3720.5652	0.00082
3718.6365	0.00081
3716.7078	0.0008
3714.7792	0.00079
3712.8505	0.00082
3710.9218	0.00085
3708.9931	0.00084
3707.0644	0.00083
3705.1357	0.00084
3703.2070	0.00082
3701.2783	0.00086
3699.3496	0.0009
3697.4209	0.00087
3695.4923	0.00081
3693.5636	0.00077
3691.6349	0.00076
3689.7062	0.00081
3687.7775	0.00083
3685.8488	0.00083
3683.9201	0.00079
3681.9914	0.00077
3680.0627	0.00076
3678.1340	0.00075
3676.2054	0.00072
3674.2767	0.00077
3672.3480	0.0008
3670.4193	0.00083
3668.4906	0.00081
3666.5619	0.0008
3664.6332	0.00082
3662.7045	0.00083
3660.7758	0.00089
3658.8471	0.00091
3656.9185	0.00088
3654.9898	0.00087
3653.0611	0.0009
3651.1324	0.00086
3649.2037	0.00081
3647.2750	0.00084
3645.3463	0.00087
3643.4176	0.00088
3641.4889	0.00083
3639.5602	0.00083
3637.6316	0.0009
3635.7029	0.00091
3633.7742	0.00085
3631.8455	0.00084
3629.9168	0.00084
3627.9881	0.00083
3626.0594	0.00081
3624.1307	0.00082
3622.2020	0.00086
3620.2733	0.00084
3618.3447	0.00082
3616.4160	0.00081
3614.4873	0.00078
3612.5586	0.00081
3610.6299	0.00085
3608.7012	0.00087
3606.7725	0.00085
3604.8438	0.0008
3602.9151	0.00077
3600.9864	0.00075
3599.0578	0.0008
3597.1291	0.00081
3595.2004	0.0008
3593.2717	0.0008
3591.3430	0.0008
3589.4143	0.00081
3587.4856	0.00084
3585.5569	0.00086
3583.6282	0.00087
3581.6995	0.00087
3579.7709	0.00089
3577.8422	0.00089
3575.9135	0.00085
3573.9848	0.0008
3572.0561	0.0008
3570.1274	0.00083
3568.1987	0.00085
3566.2700	0.00086
3564.3413	0.00087
3562.4126	0.00089
3560.4840	0.00088
3558.5553	0.0009
3556.6266	0.00095
3554.6979	0.00094
3552.7692	0.00088
3550.8405	0.00081
3548.9118	0.00083
3546.9831	0.00089
3545.0544	0.00089
3543.1257	0.0009
3541.1971	0.00092
3539.2684	0.0009
3537.3397	0.0009
3535.4110	0.00093
3533.4823	0.00092
3531.5536	0.0009
3529.6249	0.00089
3527.6962	0.0009
3525.7675	0.00092
3523.8388	0.00096
3521.9102	0.00103
3519.9815	0.00105
3518.0528	0.00101
3516.1241	0.00097
3514.1954	0.00096
3512.2667	0.001
3510.3380	0.00101
3508.4093	0.00105
3506.4806	0.00107
3504.5519	0.00102
3502.6233	0.00099
3500.6946	0.00103
3498.7659	0.00105
3496.8372	0.00103
3494.9085	0.00102
3492.9798	0.00107
3491.0511	0.00114
3489.1224	0.00112
3487.1937	0.00108
3485.2650	0.00107
3483.3364	0.00108
3481.4077	0.00112
3479.4790	0.00118
3477.5503	0.00121
3475.6216	0.0012
3473.6929	0.0012
3471.7642	0.00122
3469.8355	0.00122
3467.9068	0.0012
3465.9781	0.0012
3464.0495	0.00121
3462.1208	0.00126
3460.1921	0.00131
3458.2634	0.00133
3456.3347	0.00131
3454.4060	0.00129
3452.4773	0.0013
3450.5486	0.0013
3448.6199	0.00131
3446.6912	0.00131
3444.7626	0.00132
3442.8339	0.00137
3440.9052	0.00147
3438.9765	0.00153
3437.0478	0.00157
3435.1191	0.00161
3433.1904	0.00166
3431.2617	0.00168
3429.3330	0.00169
3427.4043	0.00168
3425.4757	0.00167
3423.5470	0.00168
3421.6183	0.00172
3419.6896	0.00176
3417.7609	0.00182
3415.8322	0.00188
3413.9035	0.00192
3411.9748	0.00195
3410.0461	0.00198
3408.1174	0.00203
3406.1888	0.00208
3404.2601	0.00212
3402.3314	0.0021
3400.4027	0.00206
3398.4740	0.00205
3396.5453	0.00211
3394.6166	0.00222
3392.6879	0.00232
3390.7592	0.00236
3388.8305	0.00239
3386.9019	0.00241
3384.9732	0.00245
3383.0445	0.00248
3381.1158	0.00251
3379.1871	0.00256
3377.2584	0.0026
3375.3297	0.00264
3373.4010	0.00265
3371.4723	0.00265
3369.5436	0.00268
3367.6150	0.00275
3365.6863	0.00281
3363.7576	0.00285
3361.8289	0.00289
3359.9002	0.00291
3357.9715	0.00291
3356.0428	0.0029
3354.1141	0.00293
3352.1854	0.00304
3350.2568	0.00316
3348.3281	0.00325
3346.3994	0.00333
3344.4707	0.00341
3342.5420	0.00352
3340.6133	0.0036
3338.6846	0.00366
3336.7559	0.00373
3334.8272	0.00377
3332.8985	0.0038
3330.9699	0.00386
3329.0412	0.00395
3327.1125	0.00403
3325.1838	0.00411
3323.2551	0.00419
3321.3264	0.00429
3319.3977	0.00439
3317.4690	0.00447
3315.5403	0.00457
3313.6116	0.00469
3311.6830	0.00484
3309.7543	0.00498
3307.8256	0.00509
3305.8969	0.0052
3303.9682	0.00531
3302.0395	0.0054
3300.1108	0.00546
3298.1821	0.00551
3296.2534	0.00561
3294.3247	0.00578
3292.3961	0.00595
3290.4674	0.00604
3288.5387	0.00608
3286.6100	0.00611
3284.6813	0.00608
3282.7526	0.00599
3280.8239	0.0059
3278.8952	0.00584
3276.9665	0.00575
3275.0378	0.00559
3273.1092	0.00539
3271.1805	0.00521
3269.2518	0.00507
3267.3231	0.00495
3265.3944	0.00484
3263.4657	0.00474
3261.5370	0.00464
3259.6083	0.00456
3257.6796	0.0045
3255.7509	0.00445
3253.8223	0.00435
3251.8936	0.00418
3249.9649	0.00401
3248.0362	0.0039
3246.1075	0.00385
3244.1788	0.00384
3242.2501	0.00385
3240.3214	0.00384
3238.3927	0.00379
3236.4640	0.00374
3234.5354	0.00372
3232.6067	0.00373
3230.6780	0.00371
3228.7493	0.00365
3226.8206	0.00357
3224.8919	0.00352
3222.9632	0.00352
3221.0345	0.00353
3219.1058	0.00354
3217.1771	0.00354
3215.2485	0.00355
3213.3198	0.00356
3211.3911	0.00354
3209.4624	0.00351
3207.5337	0.00349
3205.6050	0.00347
3203.6763	0.00344
3201.7476	0.0034
3199.8189	0.00338
3197.8902	0.00342
3195.9616	0.00345
3194.0329	0.00343
3192.1042	0.00337
3190.1755	0.00333
3188.2468	0.00332
3186.3181	0.00333
3184.3894	0.00331
3182.4607	0.00327
3180.5320	0.00322
3178.6033	0.00319
3176.6747	0.0032
3174.7460	0.00321
3172.8173	0.00324
3170.8886	0.00329
3168.9599	0.00333
3167.0312	0.00334
3165.1025	0.00334
3163.1738	0.00332
3161.2451	0.0033
3159.3164	0.00328
3157.3878	0.00328
3155.4591	0.0033
3153.5304	0.00332
3151.6017	0.00331
3149.6730	0.0033
3147.7443	0.00333
3145.8156	0.00338
3143.8869	0.00339
3141.9582	0.00336
3140.0295	0.00333
3138.1009	0.00333
3136.1722	0.00335
3134.2435	0.00337
3132.3148	0.0034
3130.3861	0.00346
3128.4574	0.0035
3126.5287	0.0035
3124.6000	0.00348
3122.6713	0.00349
3120.7426	0.00354
3118.8140	0.00362
3116.8853	0.00365
3114.9566	0.00363
3113.0279	0.00361
3111.0992	0.00362
3109.1705	0.00364
3107.2418	0.00365
3105.3131	0.00367
3103.3844	0.00372
3101.4557	0.00379
3099.5271	0.00385
3097.5984	0.00389
3095.6697	0.00392
3093.7410	0.00396
3091.8123	0.00405
3089.8836	0.00418
3087.9549	0.00433
3086.0262	0.00447
3084.0975	0.0046
3082.1688	0.00472
3080.2402	0.00488
3078.3115	0.00507
3076.3828	0.00528
3074.4541	0.0055
3072.5254	0.00572
3070.5967	0.00594
3068.6680	0.0062
3066.7393	0.00645
3064.8106	0.00663
3062.8819	0.0067
3060.9533	0.00668
3059.0246	0.00659
3057.0959	0.00646
3055.1672	0.00633
3053.2385	0.00624
3051.3098	0.00619
3049.3811	0.00616
3047.4524	0.00612
3045.5237	0.00604
3043.5950	0.00597
3041.6664	0.00596
3039.7377	0.00599
3037.8090	0.00601
3035.8803	0.00598
3033.9516	0.00596
3032.0229	0.00601
3030.0942	0.00611
3028.1655	0.00626
3026.2368	0.00648
3024.3081	0.00681
3022.3795	0.00721
3020.4508	0.00762
3018.5221	0.00803
3016.5934	0.00846
3014.6647	0.00895
3012.7360	0.00952
3010.8073	0.01016
3008.8786	0.01083
3006.9499	0.01156
3005.0212	0.01236
3003.0926	0.01323
3001.1639	0.01414
2999.2352	0.01506
2997.3065	0.01593
2995.3778	0.01672
2993.4491	0.0174
2991.5204	0.01792
2989.5917	0.01825
2987.6630	0.01842
2985.7343	0.01848
2983.8057	0.01842
2981.8770	0.01828
2979.9483	0.01808
2978.0196	0.01787
2976.0909	0.01768
2974.1622	0.01751
2972.2335	0.01736
2970.3048	0.01717
2968.3761	0.01692
2966.4474	0.01661
2964.5188	0.01632
2962.5901	0.01612
2960.6614	0.0161
2958.7327	0.01627
2956.8040	0.01662
2954.8753	0.01714
2952.9466	0.01787
2951.0179	0.01879
2949.0892	0.01988
2947.1605	0.02114
2945.2319	0.02254
2943.3032	0.02396
2941.3745	0.02527
2939.4458	0.02637
2937.5171	0.02721
2935.5884	0.02773
2933.6597	0.02782
2931.7310	0.02744
2929.8023	0.02665
2927.8736	0.02558
2925.9450	0.02442
2924.0163	0.02334
2922.0876	0.0224
2920.1589	0.02157
2918.2302	0.02082
2916.3015	0.02012
2914.3728	0.01948
2912.4441	0.01887
2910.5154	0.01825
2908.5868	0.01761
2906.6581	0.01701
2904.7294	0.0165
2902.8007	0.01605
2900.8720	0.01564
2898.9433	0.01529
2897.0146	0.01496
2895.0859	0.01468
2893.1572	0.01451
2891.2285	0.01444
2889.2999	0.01442
2887.3712	0.01442
2885.4425	0.01449
2883.5138	0.01467
2881.5851	0.01492
2879.6564	0.01516
2877.7277	0.01531
2875.7990	0.01533
2873.8703	0.01521
2871.9416	0.01496
2870.0130	0.01457
2868.0843	0.01405
2866.1556	0.01346
2864.2269	0.01288
2862.2982	0.01235
2860.3695	0.01185
2858.4408	0.01134
2856.5121	0.01082
2854.5834	0.01033
2852.6547	0.00988
2850.7261	0.00948
2848.7974	0.00909
2846.8687	0.00872
2844.9400	0.00838
2843.0113	0.00808
2841.0826	0.00786
2839.1539	0.00768
2837.2252	0.00749
2835.2965	0.0073
2833.3678	0.00714
2831.4392	0.00701
2829.5105	0.00695
2827.5818	0.00694
2825.6531	0.00695
2823.7244	0.00694
2821.7957	0.00695
2819.8670	0.00698
2817.9383	0.00701
2816.0096	0.00701
2814.0809	0.00697
2812.1523	0.00694
2810.2236	0.00696
2808.2949	0.00701
2806.3662	0.00702
2804.4375	0.00697
2802.5088	0.0069
2800.5801	0.00684
2798.6514	0.00682
2796.7227	0.00687
2794.7940	0.00695
2792.8654	0.00703
2790.9367	0.00709
2789.0080	0.00715
2787.0793	0.0072
2785.1506	0.00718
2783.2219	0.00713
2781.2932	0.00711
2779.3645	0.00716
2777.4358	0.00722
2775.5071	0.00725
2773.5785	0.00726
2771.6498	0.00725
2769.7211	0.00723
2767.7924	0.00725
2765.8637	0.00729
2763.9350	0.00733
2762.0063	0.00738
2760.0776	0.00743
2758.1489	0.00747
2756.2202	0.00749
2754.2916	0.00751
2752.3629	0.00753
2750.4342	0.00758
2748.5055	0.00767
2746.5768	0.00777
2744.6481	0.00784
2742.7194	0.00787
2740.7907	0.00792
2738.8620	0.00799
2736.9333	0.00807
2735.0047	0.00813
2733.0760	0.00817
2731.1473	0.00818
2729.2186	0.00818
2727.2899	0.00818
2725.3612	0.00822
2723.4325	0.00825
2721.5038	0.00824
2719.5751	0.00819
2717.6464	0.00816
2715.7178	0.00818
2713.7891	0.00823
2711.8604	0.00824
2709.9317	0.0082
2708.0030	0.00817
2706.0743	0.00817
2704.1456	0.00815
2702.2169	0.00811
2700.2882	0.00807
2698.3595	0.00806
2696.4309	0.00806
2694.5022	0.00805
2692.5735	0.00808
2690.6448	0.00814
2688.7161	0.00822
2686.7874	0.00829
2684.8587	0.00832
2682.9300	0.00831
2681.0013	0.00827
2679.0726	0.00822
2677.1440	0.00819
2675.2153	0.0082
2673.2866	0.00827
2671.3579	0.00836
2669.4292	0.00842
2667.5005	0.00843
2665.5718	0.00841
2663.6431	0.00839
2661.7144	0.0084
2659.7857	0.00845
2657.8571	0.00852
2655.9284	0.00858
2653.9997	0.00862
2652.0710	0.00865
2650.1423	0.00867
2648.2136	0.00869
2646.2849	0.00872
2644.3562	0.00875
2642.4275	0.00877
2640.4988	0.00881
2638.5702	0.00883
2636.6415	0.00884
2634.7128	0.00885
2632.7841	0.00884
2630.8554	0.0088
2628.9267	0.0088
2626.9980	0.00886
2625.0693	0.00893
2623.1406	0.00897
2621.2119	0.009
2619.2833	0.00904
2617.3546	0.00908
2615.4259	0.00911
2613.4972	0.00913
2611.5685	0.00911
2609.6398	0.00909
2607.7111	0.00907
2605.7824	0.00908
2603.8537	0.00912
2601.9250	0.00917
2599.9964	0.00917
2598.0677	0.00915
2596.1390	0.00915
2594.2103	0.00918
2592.2816	0.00921
2590.3529	0.00924
2588.4242	0.00925
2586.4955	0.00923
2584.5668	0.00921
2582.6381	0.0092
2580.7095	0.00919
2578.7808	0.00921
2576.8521	0.00926
2574.9234	0.00927
2572.9947	0.00924
2571.0660	0.00924
2569.1373	0.00928
2567.2086	0.00933
2565.2799	0.00935
2563.3512	0.00937
2561.4226	0.00943
2559.4939	0.0095
2557.5652	0.00954
2555.6365	0.00956
2553.7078	0.00955
2551.7791	0.00954
2549.8504	0.00954
2547.9217	0.00957
2545.9930	0.00963
2544.0643	0.0097
2542.1357	0.00973
2540.2070	0.00972
2538.2783	0.00972
2536.3496	0.00975
2534.4209	0.00981
2532.4922	0.00984
2530.5635	0.00984
2528.6348	0.00981
2526.7061	0.00979
2524.7774	0.00982
2522.8488	0.00985
2520.9201	0.00988
2518.9914	0.00988
2517.0627	0.00986
2515.1340	0.00984
2513.2053	0.00984
2511.2766	0.00987
2509.3479	0.00987
2507.4192	0.00984
2505.4905	0.00978
2503.5619	0.00975
2501.6332	0.00982
2499.7045	0.00994
2497.7758	0.01005
2495.8471	0.0101
2493.9184	0.01013
2491.9897	0.01015
2490.0610	0.01015
2488.1323	0.01014
2486.2036	0.01017
2484.2750	0.01019
2482.3463	0.01011
2480.4176	0.00999
2478.4889	0.01
2476.5602	0.01013
2474.6315	0.01023
2472.7028	0.01025
2470.7741	0.01025
2468.8454	0.01025
2466.9167	0.01027
2464.9881	0.01031
2463.0594	0.01035
2461.1307	0.01037
2459.2020	0.0104
2457.2733	0.01047
2455.3446	0.01054
2453.4159	0.01053
2451.4872	0.01049
2449.5585	0.0105
2447.6299	0.01057
2445.7012	0.01063
2443.7725	0.01061
2441.8438	0.01056
2439.9151	0.01058
2437.9864	0.01067
2436.0577	0.01075
2434.1290	0.01078
2432.2003	0.0108
2430.2716	0.01082
2428.3430	0.01081
2426.4143	0.01073
2424.4856	0.01067
2422.5569	0.01069
2420.6282	0.01077
2418.6995	0.01081
2416.7708	0.01075
2414.8421	0.01066
2412.9134	0.01059
2410.9847	0.01057
2409.0561	0.01063
2407.1274	0.01075
2405.1987	0.01085
2403.2700	0.01091
2401.3413	0.01092
2399.4126	0.01088
2397.4839	0.0108
2395.5552	0.01073
2393.6265	0.0107
2391.6978	0.01071
2389.7692	0.01074
2387.8405	0.01079
2385.9118	0.01082
2383.9831	0.01082
2382.0544	0.0108
2380.1257	0.01083
2378.1970	0.01086
2376.2683	0.01082
2374.3396	0.01072
2372.4109	0.01064
2370.4823	0.01064
2368.5536	0.0107
2366.6249	0.01078
2364.6962	0.01085
2362.7675	0.01088
2360.8388	0.01086
2358.9101	0.01082
2356.9814	0.01078
2355.0527	0.01071
2353.1240	0.01059
2351.1954	0.01047
2349.2667	0.01044
2347.3380	0.01053
2345.4093	0.01065
2343.4806	0.01071
2341.5519	0.01074
2339.6232	0.01083
2337.6945	0.01093
2335.7658	0.01102
2333.8371	0.01111
2331.9085	0.01122
2329.9798	0.01118
2328.0511	0.01089
2326.1224	0.01062
2324.1937	0.01063
2322.2650	0.01084
2320.3363	0.011
2318.4076	0.01097
2316.4789	0.01083
2314.5502	0.01077
2312.6216	0.0108
2310.6929	0.01082
2308.7642	0.01082
2306.8355	0.01075
2304.9068	0.01055
2302.9781	0.01028
2301.0494	0.01021
2299.1207	0.01043
2297.1920	0.01071
2295.2633	0.01077
2293.3347	0.01057
2291.4060	0.0103
2289.4773	0.01023
2287.5486	0.01042
2285.6199	0.01065
2283.6912	0.01067
2281.7625	0.01036
2279.8338	0.00998
2277.9051	0.00993
2275.9764	0.01026
2274.0478	0.01064
2272.1191	0.01087
2270.1904	0.01098
2268.2617	0.01102
2266.3330	0.01101
2264.4043	0.01088
2262.4756	0.01064
2260.5469	0.01032
2258.6182	0.01003
2256.6895	0.00991
2254.7609	0.01003
2252.8322	0.01024
2250.9035	0.01054
2248.9748	0.01092
2247.0461	0.0112
2245.1174	0.0113
2243.1887	0.01128
2241.2600	0.01117
2239.3313	0.01086
2237.4026	0.0104
2235.4740	0.01012
2233.5453	0.01018
2231.6166	0.01029
2229.6879	0.01027
2227.7592	0.01038
2225.8305	0.01076
2223.9018	0.01119
2221.9731	0.01141
2220.0444	0.01132
2218.1157	0.01091
2216.1871	0.0104
2214.2584	0.01029
2212.3297	0.0107
2210.4010	0.01122
2208.4723	0.0115
2206.5436	0.01156
2204.6149	0.0115
2202.6862	0.01143
2200.7575	0.01143
2198.8288	0.01146
2196.9002	0.01133
2194.9715	0.01094
2193.0428	0.01056
2191.1141	0.01062
2189.1854	0.01107
2187.2567	0.01146
2185.3280	0.01152
2183.3993	0.01139
2181.4706	0.01123
2179.5419	0.01105
2177.6133	0.01089
2175.6846	0.01094
2173.7559	0.01109
2171.8272	0.0111
2169.8985	0.01094
2167.9698	0.01053
2166.0411	0.00991
2164.1124	0.00964
2162.1837	0.01016
2160.2550	0.01092
2158.3264	0.01108
2156.3977	0.01053
2154.4690	0.01001
2152.5403	0.01024
2150.6116	0.01104
2148.6829	0.01168
2146.7542	0.01174
2144.8255	0.01148
2142.8968	0.01143
2140.9681	0.0117
2139.0395	0.01195
2137.1108	0.0119
2135.1821	0.0117
2133.2534	0.01168
2131.3247	0.01182
2129.3960	0.01196
2127.4673	0.01203
2125.5386	0.012
2123.6099	0.01193
2121.6812	0.01198
2119.7526	0.01216
2117.8239	0.01227
2115.8952	0.01227
2113.9665	0.0122
2112.0378	0.01205
2110.1091	0.01186
2108.1804	0.01174
2106.2517	0.01163
2104.3230	0.0114
2102.3943	0.01123
2100.4657	0.0113
2098.5370	0.01146
2096.6083	0.01163
2094.6796	0.01184
2092.7509	0.01181
2090.8222	0.01146
2088.8935	0.01114
2086.9648	0.01107
2085.0361	0.0112
2083.1074	0.01149
2081.1788	0.01183
2079.2501	0.01207
2077.3214	0.01211
2075.3927	0.01185
2073.4640	0.01142
2071.5353	0.01099
2069.6066	0.01075
2067.6779	0.01093
2065.7492	0.01149
2063.8205	0.01201
2061.8919	0.0121
2059.9632	0.01164
2058.0345	0.01084
2056.1058	0.01027
2054.1771	0.01031
2052.2484	0.0107
2050.3197	0.01106
2048.3910	0.01138
2046.4623	0.01173
2044.5336	0.01186
2042.6050	0.0117
2040.6763	0.01161
2038.7476	0.0118
2036.8189	0.01201
2034.8902	0.0121
2032.9615	0.01215
2031.0328	0.01212
2029.1041	0.01204
2027.1754	0.01209
2025.2467	0.01223
2023.3181	0.01214
2021.3894	0.01191
2019.4607	0.01184
2017.5320	0.01187
2015.6033	0.01193
2013.6746	0.01216
2011.7459	0.0125
2009.8172	0.0127
2007.8885	0.01271
2005.9599	0.01267
2004.0312	0.01267
2002.1025	0.01273
2000.1738	0.01285
1998.2451	0.01297
1996.3164	0.01306
1994.3877	0.01305
1992.4590	0.01297
1990.5303	0.01296
1988.6016	0.01306
1986.6730	0.01317
1984.7443	0.0132
1982.8156	0.01317
1980.8869	0.01312
1978.9582	0.01307
1977.0295	0.01307
1975.1008	0.01314
1973.1721	0.01323
1971.2434	0.01326
1969.3147	0.01328
1967.3861	0.01333
1965.4574	0.01338
1963.5287	0.01339
1961.6000	0.01337
1959.6713	0.01335
1957.7426	0.01335
1955.8139	0.01336
1953.8852	0.01341
1951.9565	0.01346
1950.0278	0.01347
1948.0992	0.01349
1946.1705	0.01351
1944.2418	0.01351
1942.3131	0.01349
1940.3844	0.01349
1938.4557	0.01352
1936.5270	0.01353
1934.5983	0.01352
1932.6696	0.01349
1930.7409	0.0135
1928.8123	0.01357
1926.8836	0.01366
1924.9549	0.01374
1923.0262	0.01378
1921.0975	0.01377
1919.1688	0.01373
1917.2401	0.01367
1915.3114	0.01367
1913.3827	0.01373
1911.4540	0.01381
1909.5254	0.01387
1907.5967	0.01389
1905.6680	0.01389
1903.7393	0.01389
1901.8106	0.01392
1899.8819	0.01395
1897.9532	0.01398
1896.0245	0.014
1894.0958	0.01402
1892.1671	0.01403
1890.2385	0.01404
1888.3098	0.01405
1886.3811	0.01403
1884.4524	0.01401
1882.5237	0.01404
1880.5950	0.01409
1878.6663	0.01413
1876.7376	0.01413
1874.8089	0.01412
1872.8802	0.01412
1870.9516	0.01412
1869.0229	0.0141
1867.0942	0.01409
1865.1655	0.0141
1863.2368	0.01411
1861.3081	0.01411
1859.3794	0.0141
1857.4507	0.01408
1855.5220	0.01408
1853.5933	0.01411
1851.6647	0.01413
1849.7360	0.01413
1847.8073	0.0141
1845.8786	0.01409
1843.9499	0.01411
1842.0212	0.01413
1840.0925	0.01413
1838.1638	0.01413
1836.2351	0.01415
1834.3064	0.01419
1832.3778	0.01422
1830.4491	0.01425
1828.5204	0.01429
1826.5917	0.01434
1824.6630	0.01437
1822.7343	0.01439
1820.8056	0.01441
1818.8769	0.01443
1816.9482	0.01447
1815.0195	0.0145
1813.0909	0.01453
1811.1622	0.01456
1809.2335	0.01456
1807.3048	0.01456
1805.3761	0.01459
1803.4474	0.01466
1801.5187	0.01473
1799.5900	0.01478
1797.6613	0.01481
1795.7326	0.01479
1793.8040	0.01478
1791.8753	0.0148
1789.9466	0.01484
1788.0179	0.01487
1786.0892	0.01488
1784.1605	0.01488
1782.2318	0.01488
1780.3031	0.01487
1778.3744	0.01487
1776.4457	0.01487
1774.5171	0.01487
1772.5884	0.01488
1770.6597	0.0149
1768.7310	0.01491
1766.8023	0.01492
1764.8736	0.01494
1762.9449	0.01497
1761.0162	0.01499
1759.0875	0.01498
1757.1588	0.01496
1755.2302	0.01494
1753.3015	0.01495
1751.3728	0.015
1749.4441	0.01508
1747.5154	0.01517
1745.5867	0.01521
1743.6580	0.01519
1741.7293	0.01516
1739.8006	0.01515
1737.8719	0.01517
1735.9433	0.01519
1734.0146	0.01521
1732.0859	0.01526
1730.1572	0.01533
1728.2285	0.01539
1726.2998	0.01544
1724.3711	0.01551
1722.4424	0.01561
1720.5137	0.01572
1718.5850	0.01584
1716.6564	0.01598
1714.7277	0.01612
1712.7990	0.01629
1710.8703	0.01652
1708.9416	0.01682
1707.0129	0.01718
1705.0842	0.01758
1703.1555	0.01804
1701.2268	0.01853
1699.2981	0.01901
1697.3695	0.01946
1695.4408	0.01988
1693.5121	0.02032
1691.5834	0.0208
1689.6547	0.02131
1687.7260	0.02185
1685.7973	0.02243
1683.8686	0.02307
1681.9399	0.02382
1680.0112	0.0247
1678.0826	0.02572
1676.1539	0.02687
1674.2252	0.02822
1672.2965	0.02975
1670.3678	0.03134
1668.4391	0.0327
1666.5104	0.03343
1664.5817	0.0332
1662.6530	0.03202
1660.7243	0.03026
1658.7957	0.0284
1656.8670	0.02671
1654.9383	0.02526
1653.0096	0.02403
1651.0809	0.02298
1649.1522	0.0221
1647.2235	0.02137
1645.2948	0.02073
1643.3661	0.02019
1641.4374	0.01976
1639.5088	0.01945
1637.5801	0.01924
1635.6514	0.01903
1633.7227	0.0188
1631.7940	0.01859
1629.8653	0.01848
1627.9366	0.0185
1626.0079	0.01863
1624.0792	0.01889
1622.1505	0.0193
1620.2219	0.01985
1618.2932	0.0204
1616.3645	0.02074
1614.4358	0.02072
1612.5071	0.02038
1610.5784	0.01988
1608.6497	0.0194
1606.7210	0.01908
1604.7923	0.01891
1602.8636	0.01882
1600.9350	0.01878
1599.0063	0.01874
1597.0776	0.01866
1595.1489	0.01853
1593.2202	0.01833
1591.2915	0.01809
1589.3628	0.01786
1587.4341	0.01766
1585.5054	0.01749
1583.5767	0.01734
1581.6481	0.01722
1579.7194	0.01717
1577.7907	0.0172
1575.8620	0.01726
1573.9333	0.01731
1572.0046	0.01733
1570.0759	0.01736
1568.1472	0.0174
1566.2185	0.01748
1564.2899	0.01756
1562.3612	0.01763
1560.4325	0.01767
1558.5038	0.01771
1556.5751	0.01776
1554.6464	0.0178
1552.7177	0.01781
1550.7890	0.01778
1548.8603	0.01773
1546.9316	0.01769
1545.0030	0.01764
1543.0743	0.0176
1541.1456	0.01758
1539.2169	0.01756
1537.2882	0.01757
1535.3595	0.0176
1533.4308	0.01766
1531.5021	0.01769
1529.5734	0.01767
1527.6447	0.0176
1525.7161	0.01751
1523.7874	0.01746
1521.8587	0.01745
1519.9300	0.01746
1518.0013	0.01748
1516.0726	0.01746
1514.1439	0.01741
1512.2152	0.01736
1510.2865	0.01732
1508.3578	0.01729
1506.4292	0.01725
1504.5005	0.01722
1502.5718	0.01724
1500.6431	0.01726
1498.7144	0.01723
1496.7857	0.01715
1494.8570	0.01713
1492.9283	0.01719
1490.9996	0.0173
1489.0709	0.0174
1487.1423	0.0175
1485.2136	0.01762
1483.2849	0.01779
1481.3562	0.01801
1479.4275	0.01827
1477.4988	0.0186
1475.5701	0.01902
1473.6414	0.01952
1471.7127	0.02009
1469.7840	0.02072
1467.8554	0.02141
1465.9267	0.02214
1463.9980	0.02291
1462.0693	0.02372
1460.1406	0.02455
1458.2119	0.02537
1456.2832	0.02608
1454.3545	0.02663
1452.4258	0.02701
1450.4971	0.02718
1448.5685	0.0271
1446.6398	0.02677
1444.7111	0.02619
1442.7824	0.02539
1440.8537	0.02443
1438.9250	0.02341
1436.9963	0.02243
1435.0676	0.02159
1433.1389	0.02092
1431.2102	0.02045
1429.2816	0.02018
1427.3529	0.02007
1425.4242	0.02004
1423.4955	0.02007
1421.5668	0.02013
1419.6381	0.02021
1417.7094	0.02031
1415.7807	0.02048
1413.8520	0.02071
1411.9233	0.02093
1409.9947	0.0211
1408.0660	0.02124
1406.1373	0.02134
1404.2086	0.02138
1402.2799	0.02135
1400.3512	0.02125
1398.4225	0.02104
1396.4938	0.02075
1394.5651	0.02046
1392.6364	0.0202
1390.7078	0.01999
1388.7791	0.01979
1386.8504	0.0196
1384.9217	0.01942
1382.9930	0.0193
1381.0643	0.01926
1379.1356	0.01928
1377.2069	0.01933
1375.2782	0.0194
1373.3495	0.01948
1371.4209	0.01957
1369.4922	0.01964
1367.5635	0.01965
1365.6348	0.01958
1363.7061	0.01947
1361.7774	0.01938
1359.8487	0.01935
1357.9200	0.01937
1355.9913	0.0194
1354.0626	0.01946
1352.1340	0.01956
1350.2053	0.01972
1348.2766	0.01993
1346.3479	0.02017
1344.4192	0.02042
1342.4905	0.02061
1340.5618	0.02075
1338.6331	0.02086
1336.7044	0.02097
1334.7757	0.02103
1332.8471	0.02104
1330.9184	0.02105
1328.9897	0.02108
1327.0610	0.0211
1325.1323	0.02109
1323.2036	0.02105
1321.2749	0.02102
1319.3462	0.02101
1317.4175	0.02103
1315.4888	0.02107
1313.5602	0.0211
1311.6315	0.0211
1309.7028	0.0211
1307.7741	0.02108
1305.8454	0.02103
1303.9167	0.02096
1301.9880	0.02089
1300.0593	0.02085
1298.1306	0.02085
1296.2019	0.02087
1294.2733	0.02091
1292.3446	0.02095
1290.4159	0.02102
1288.4872	0.02114
1286.5585	0.02131
1284.6298	0.02148
1282.7011	0.02166
1280.7724	0.02185
1278.8437	0.02209
1276.9150	0.0224
1274.9864	0.0228
1273.0577	0.02326
1271.1290	0.0237
1269.2003	0.02406
1267.2716	0.0243
1265.3429	0.02442
1263.4142	0.02442
1261.4855	0.02429
1259.5568	0.02406
1257.6281	0.02379
1255.6995	0.02358
1253.7708	0.02349
1251.8421	0.02355
1249.9134	0.0237
1247.9847	0.02388
1246.0560	0.02415
1244.1273	0.02454
1242.1986	0.02506
1240.2699	0.02572
1238.3412	0.02647
1236.4126	0.02724
1234.4839	0.02794
1232.5552	0.02845
1230.6265	0.02873
1228.6978	0.02876
1226.7691	0.02861
1224.8404	0.02832
1222.9117	0.02788
1220.9830	0.02725
1219.0543	0.02646
1217.1257	0.02563
1215.1970	0.02483
1213.2683	0.02414
1211.3396	0.02353
1209.4109	0.02296
1207.4822	0.02234
1205.5535	0.02165
1203.6248	0.0209
1201.6961	0.02016
1199.7674	0.01949
1197.8388	0.01895
1195.9101	0.01859
1193.9814	0.01839
1192.0527	0.01828
1190.1240	0.01819
1188.1953	0.01812
1186.2666	0.01806
1184.3379	0.01809
1182.4092	0.01824
[truncated: 610 more rows]
