# Supplementary material for: Vibrational Study on the Structure, Bioactivity, and Silver Adsorption of Silk Fibroin Fibers Grafted with Methacrylonitrile
Source: Molecules. 2023 Mar 10;28(6):2551. doi: 10.3390/molecules28062551 (PMC10051891; doi:10.3390/molecules28062551)
Supplement: Supplementary file 1 [file molecules-28-02551-s001.zip › RAW DATA/Figure 1 Raman t0/BF control Raman p3 t = 0.txt]

TITLE	BF CONTROLLO P3 | AV. OF 51
DATA TYPE
ORIGIN	JASCO
OWNER
DATE	23/03/01
TIME	12:33:54
SPECTROMETER/DATA SYSTEM
RESOLUTION
DELTAX	-1.92869
XUNITS	1/CM
YUNITS	AU
FIRSTX	5003.1440
LASTX	5.9080
NPOINTS	2592
FIRSTY	0.00092
MAXY	0.06172
MINY	0.00043
XYDATA
5003.1440	0.00092
5001.2154	0.00089
4999.2867	0.0009
4997.3580	0.00094
4995.4293	0.00096
4993.5006	0.00092
4991.5719	0.00092
4989.6432	0.00093
4987.7145	0.00095
4985.7858	0.00095
4983.8571	0.00095
4981.9285	0.00094
4979.9998	0.001
4978.0711	0.001
4976.1424	0.00098
4974.2137	0.00096
4972.2850	0.00092
4970.3563	0.00091
4968.4276	0.00092
4966.4989	0.00097
4964.5702	0.00097
4962.6416	0.00095
4960.7129	0.00091
4958.7842	0.00087
4956.8555	0.00087
4954.9268	0.00088
4952.9981	0.00084
4951.0694	0.00079
4949.1407	0.00079
4947.2120	0.00077
4945.2833	0.00078
4943.3547	0.00084
4941.4260	0.0009
4939.4973	0.00091
4937.5686	0.00088
4935.6399	0.00087
4933.7112	0.00087
4931.7825	0.00093
4929.8538	0.00095
4927.9251	0.00094
4925.9964	0.00095
4924.0678	0.00095
4922.1391	0.00095
4920.2104	0.0009
4918.2817	0.00087
4916.3530	0.00087
4914.4243	0.00086
4912.4956	0.00087
4910.5669	0.00089
4908.6382	0.00087
4906.7095	0.00083
4904.7809	0.00079
4902.8522	0.00079
4900.9235	0.00081
4898.9948	0.00085
4897.0661	0.00089
4895.1374	0.00089
4893.2087	0.0009
4891.2800	0.0009
4889.3513	0.0009
4887.4226	0.00089
4885.4940	0.0009
4883.5653	0.00098
4881.6366	0.00102
4879.7079	0.00103
4877.7792	0.00105
4875.8505	0.001
4873.9218	0.00091
4871.9931	0.00089
4870.0644	0.00088
4868.1357	0.00091
4866.2071	0.00094
4864.2784	0.00091
4862.3497	0.00088
4860.4210	0.00092
4858.4923	0.00093
4856.5636	0.00091
4854.6349	0.00088
4852.7062	0.00084
4850.7775	0.0008
4848.8488	0.0008
4846.9202	0.00088
4844.9915	0.00093
4843.0628	0.00091
4841.1341	0.00091
4839.2054	0.00093
4837.2767	0.00091
4835.3480	0.00092
4833.4193	0.00093
4831.4906	0.00092
4829.5619	0.0009
4827.6333	0.00093
4825.7046	0.00095
4823.7759	0.00089
4821.8472	0.00092
4819.9185	0.00093
4817.9898	0.00095
4816.0611	0.00098
4814.1324	0.00099
4812.2037	0.00098
4810.2750	0.00095
4808.3464	0.00093
4806.4177	0.00094
4804.4890	0.00091
4802.5603	0.00083
4800.6316	0.0008
4798.7029	0.0008
4796.7742	0.00081
4794.8455	0.00084
4792.9168	0.00089
4790.9881	0.0009
4789.0595	0.00092
4787.1308	0.00092
4785.2021	0.00088
4783.2734	0.00086
4781.3447	0.00088
4779.4160	0.0009
4777.4873	0.00088
4775.5586	0.00082
4773.6299	0.00081
4771.7012	0.0008
4769.7726	0.00083
4767.8439	0.00093
4765.9152	0.00095
4763.9865	0.00095
4762.0578	0.00096
4760.1291	0.00095
4758.2004	0.00093
4756.2717	0.00089
4754.3430	0.0009
4752.4143	0.0009
4750.4857	0.00086
4748.5570	0.00088
4746.6283	0.0009
4744.6996	0.00089
4742.7709	0.00089
4740.8422	0.0009
4738.9135	0.00088
4736.9848	0.00086
4735.0561	0.00088
4733.1274	0.00086
4731.1988	0.00084
4729.2701	0.00083
4727.3414	0.00084
4725.4127	0.00084
4723.4840	0.00089
4721.5553	0.00086
4719.6266	0.00079
4717.6979	0.00077
4715.7692	0.00083
4713.8405	0.00086
4711.9119	0.00088
4709.9832	0.00085
4708.0545	0.00085
4706.1258	0.00092
4704.1971	0.00094
4702.2684	0.00087
4700.3397	0.00086
4698.4110	0.0009
4696.4823	0.00091
4694.5536	0.00088
4692.6250	0.00088
4690.6963	0.00084
4688.7676	0.00086
4686.8389	0.00092
4684.9102	0.0009
4682.9815	0.00091
4681.0528	0.00095
4679.1241	0.00096
4677.1954	0.0009
4675.2668	0.00085
4673.3381	0.00089
4671.4094	0.0009
4669.4807	0.00087
4667.5520	0.00085
4665.6233	0.00077
4663.6946	0.00074
4661.7659	0.00078
4659.8372	0.0008
4657.9085	0.00083
4655.9799	0.00087
4654.0512	0.00084
4652.1225	0.00084
4650.1938	0.00084
4648.2651	0.00081
4646.3364	0.00082
4644.4077	0.00084
4642.4790	0.00084
4640.5503	0.00083
4638.6216	0.00088
4636.6930	0.0009
4634.7643	0.00089
4632.8356	0.00093
4630.9069	0.00092
4628.9782	0.00089
4627.0495	0.00089
4625.1208	0.00089
4623.1921	0.00085
4621.2634	0.00085
4619.3347	0.00086
4617.4061	0.00085
4615.4774	0.00081
4613.5487	0.00082
4611.6200	0.00086
4609.6913	0.00086
4607.7626	0.00086
4605.8339	0.0009
4603.9052	0.00087
4601.9765	0.00085
4600.0478	0.00088
4598.1192	0.00086
4596.1905	0.00084
4594.2618	0.00082
4592.3331	0.00084
4590.4044	0.00085
4588.4757	0.00086
4586.5470	0.00087
4584.6183	0.00089
4582.6896	0.00087
4580.7609	0.00083
4578.8323	0.00084
4576.9036	0.00087
4574.9749	0.00091
4573.0462	0.00091
4571.1175	0.0009
4569.1888	0.00095
4567.2601	0.00099
4565.3314	0.00092
4563.4027	0.00085
4561.4740	0.00083
4559.5454	0.00079
4557.6167	0.0008
4555.6880	0.00081
4553.7593	0.00083
4551.8306	0.00087
4549.9019	0.00089
4547.9732	0.00089
4546.0445	0.00088
4544.1158	0.00084
4542.1871	0.00081
4540.2585	0.00086
4538.3298	0.00089
4536.4011	0.00088
4534.4724	0.00089
4532.5437	0.00089
4530.6150	0.00086
4528.6863	0.00086
4526.7576	0.00085
4524.8289	0.00084
4522.9002	0.00087
4520.9716	0.00087
4519.0429	0.00084
4517.1142	0.0008
4515.1855	0.0008
4513.2568	0.00086
4511.3281	0.00092
4509.3994	0.00092
4507.4707	0.00086
4505.5420	0.00087
4503.6133	0.00088
4501.6847	0.00086
4499.7560	0.0009
4497.8273	0.00092
4495.8986	0.00087
4493.9699	0.00083
4492.0412	0.00084
4490.1125	0.00086
4488.1838	0.00086
4486.2551	0.00089
4484.3264	0.00086
4482.3978	0.00079
4480.4691	0.00081
4478.5404	0.00088
4476.6117	0.00088
4474.6830	0.00089
4472.7543	0.00087
4470.8256	0.00083
4468.8969	0.00082
4466.9682	0.00085
4465.0395	0.00084
4463.1109	0.00085
4461.1822	0.00088
4459.2535	0.0009
4457.3248	0.00086
4455.3961	0.00079
4453.4674	0.00074
4451.5387	0.00075
4449.6100	0.00079
4447.6813	0.00083
4445.7526	0.0008
4443.8240	0.00079
4441.8953	0.00083
4439.9666	0.00087
4438.0379	0.00086
4436.1092	0.00091
4434.1805	0.00091
4432.2518	0.00086
4430.3231	0.00081
4428.3944	0.00082
4426.4657	0.00084
4424.5371	0.00081
4422.6084	0.00079
4420.6797	0.00082
4418.7510	0.00086
4416.8223	0.00088
4414.8936	0.00087
4412.9649	0.00085
4411.0362	0.00089
4409.1075	0.00087
4407.1788	0.00084
4405.2502	0.00087
4403.3215	0.00084
4401.3928	0.00078
4399.4641	0.00076
4397.5354	0.00079
4395.6067	0.00081
4393.6780	0.00083
4391.7493	0.00081
4389.8206	0.00077
4387.8919	0.00078
4385.9633	0.00086
4384.0346	0.00088
4382.1059	0.00084
4380.1772	0.00081
4378.2485	0.00081
4376.3198	0.00086
4374.3911	0.00089
4372.4624	0.0009
4370.5337	0.0009
4368.6050	0.00091
4366.6764	0.00089
4364.7477	0.00088
4362.8190	0.00087
4360.8903	0.00082
4358.9616	0.00078
4357.0329	0.00079
4355.1042	0.00077
4353.1755	0.00077
4351.2468	0.00084
4349.3181	0.00088
4347.3895	0.00083
4345.4608	0.00082
4343.5321	0.00086
4341.6034	0.00088
4339.6747	0.00085
4337.7460	0.00083
4335.8173	0.00084
4333.8886	0.00086
4331.9599	0.00086
4330.0312	0.00087
4328.1026	0.00091
4326.1739	0.00091
4324.2452	0.00088
4322.3165	0.00086
4320.3878	0.00087
4318.4591	0.00086
4316.5304	0.00082
4314.6017	0.00077
4312.6730	0.00081
4310.7443	0.00087
4308.8157	0.00087
4306.8870	0.00082
4304.9583	0.00082
4303.0296	0.00081
4301.1009	0.00079
4299.1722	0.00079
4297.2435	0.00077
4295.3148	0.00078
4293.3861	0.0008
4291.4574	0.0008
4289.5288	0.00077
4287.6001	0.00077
4285.6714	0.00075
4283.7427	0.0007
4281.8140	0.00072
4279.8853	0.00077
4277.9566	0.00078
4276.0279	0.00082
4274.0992	0.00085
4272.1705	0.00083
4270.2419	0.0008
4268.3132	0.00085
4266.3845	0.00083
4264.4558	0.00078
4262.5271	0.00077
4260.5984	0.00077
4258.6697	0.00076
4256.7410	0.00075
4254.8123	0.00075
4252.8836	0.0008
4250.9550	0.0009
4249.0263	0.00092
4247.0976	0.00086
4245.1689	0.00077
4243.2402	0.00079
4241.3115	0.00083
4239.3828	0.00082
4237.4541	0.0008
4235.5254	0.0008
4233.5968	0.00081
4231.6681	0.00081
4229.7394	0.00081
4227.8107	0.00078
4225.8820	0.00079
4223.9533	0.0008
4222.0246	0.00082
4220.0959	0.00083
4218.1672	0.00077
4216.2385	0.00076
4214.3099	0.00087
4212.3812	0.0009
4210.4525	0.00085
4208.5238	0.00077
4206.5951	0.00077
4204.6664	0.00082
4202.7377	0.00084
4200.8090	0.00086
4198.8803	0.00087
4196.9516	0.00088
4195.0230	0.00084
4193.0943	0.00078
4191.1656	0.00075
4189.2369	0.00077
4187.3082	0.00082
4185.3795	0.00082
4183.4508	0.00082
4181.5221	0.00087
4179.5934	0.0009
4177.6647	0.0009
4175.7361	0.00084
4173.8074	0.00078
4171.8787	0.00076
4169.9500	0.00076
4168.0213	0.00075
4166.0926	0.00077
4164.1639	0.00082
4162.2352	0.00081
4160.3065	0.00074
4158.3778	0.0008
4156.4492	0.00088
4154.5205	0.00086
4152.5918	0.0008
4150.6631	0.0008
4148.7344	0.0008
4146.8057	0.00083
4144.8770	0.00083
4142.9483	0.00085
4141.0196	0.00085
4139.0909	0.00082
4137.1623	0.0008
4135.2336	0.00082
4133.3049	0.00085
4131.3762	0.00086
4129.4475	0.00087
4127.5188	0.00085
4125.5901	0.0008
4123.6614	0.00078
4121.7327	0.00077
4119.8040	0.00078
4117.8754	0.00083
4115.9467	0.00084
4114.0180	0.00083
4112.0893	0.00079
4110.1606	0.00075
4108.2319	0.00074
4106.3032	0.00077
4104.3745	0.00076
4102.4458	0.00078
4100.5171	0.00084
4098.5885	0.00084
4096.6598	0.00081
4094.7311	0.00082
4092.8024	0.00086
4090.8737	0.00086
4088.9450	0.00087
4087.0163	0.00087
4085.0876	0.00083
4083.1589	0.00079
4081.2302	0.00079
4079.3016	0.00083
4077.3729	0.00087
4075.4442	0.00086
4073.5155	0.00084
4071.5868	0.0008
4069.6581	0.00077
4067.7294	0.00076
4065.8007	0.00077
4063.8720	0.00079
4061.9433	0.00081
4060.0147	0.00078
4058.0860	0.00072
4056.1573	0.00074
4054.2286	0.00079
4052.2999	0.00076
4050.3712	0.00077
4048.4425	0.00078
4046.5138	0.00079
4044.5851	0.00082
4042.6564	0.00084
4040.7278	0.00085
4038.7991	0.00084
4036.8704	0.00079
4034.9417	0.0008
4033.0130	0.00082
4031.0843	0.00079
4029.1556	0.00078
4027.2269	0.0008
4025.2982	0.00082
4023.3695	0.00083
4021.4409	0.00081
4019.5122	0.00079
4017.5835	0.00082
4015.6548	0.00083
4013.7261	0.00086
4011.7974	0.0008
4009.8687	0.00074
4007.9400	0.00073
4006.0113	0.00075
4004.0826	0.00078
4002.1540	0.00077
4000.2253	0.00075
3998.2966	0.00077
3996.3679	0.0008
3994.4392	0.00082
3992.5105	0.00081
3990.5818	0.00085
3988.6531	0.00082
3986.7244	0.00081
3984.7957	0.00084
3982.8671	0.00086
3980.9384	0.00081
3979.0097	0.00076
3977.0810	0.00073
3975.1523	0.00074
3973.2236	0.00079
3971.2949	0.00082
3969.3662	0.00081
3967.4375	0.00075
3965.5088	0.00072
3963.5802	0.00076
3961.6515	0.00078
3959.7228	0.00078
3957.7941	0.00078
3955.8654	0.00082
3953.9367	0.00085
3952.0080	0.00084
3950.0793	0.00083
3948.1506	0.00083
3946.2219	0.00082
3944.2933	0.00075
3942.3646	0.00073
3940.4359	0.00078
3938.5072	0.00079
3936.5785	0.00078
3934.6498	0.00078
3932.7211	0.00079
3930.7924	0.0008
3928.8637	0.00084
3926.9350	0.00085
3925.0064	0.00083
3923.0777	0.00078
3921.1490	0.00078
3919.2203	0.00082
3917.2916	0.00086
3915.3629	0.0008
3913.4342	0.00073
3911.5055	0.00071
3909.5768	0.00073
3907.6481	0.00076
3905.7195	0.00077
3903.7908	0.00076
3901.8621	0.00077
3899.9334	0.00079
3898.0047	0.00078
3896.0760	0.00073
3894.1473	0.00069
3892.2186	0.00071
3890.2899	0.00077
3888.3612	0.00082
3886.4326	0.00083
3884.5039	0.00082
3882.5752	0.00079
3880.6465	0.00077
3878.7178	0.00079
3876.7891	0.00076
3874.8604	0.00071
3872.9317	0.00073
3871.0030	0.00076
3869.0743	0.00078
3867.1457	0.00081
3865.2170	0.00083
3863.2883	0.00082
3861.3596	0.00082
3859.4309	0.00078
3857.5022	0.00072
3855.5735	0.00069
3853.6448	0.0007
3851.7161	0.00074
3849.7874	0.00076
3847.8588	0.00072
3845.9301	0.00075
3844.0014	0.00082
3842.0727	0.00081
3840.1440	0.00082
3838.2153	0.00084
3836.2866	0.00084
3834.3579	0.00084
3832.4292	0.00082
3830.5005	0.00081
3828.5719	0.00082
3826.6432	0.00078
3824.7145	0.00077
3822.7858	0.00079
3820.8571	0.00081
3818.9284	0.00082
3816.9997	0.00078
3815.0710	0.00075
3813.1423	0.00078
3811.2136	0.00081
3809.2850	0.00079
3807.3563	0.00076
3805.4276	0.00073
3803.4989	0.00072
3801.5702	0.00073
3799.6415	0.00075
3797.7128	0.00074
3795.7841	0.00075
3793.8554	0.00078
3791.9268	0.00083
3789.9981	0.00083
3788.0694	0.00081
3786.1407	0.00077
3784.2120	0.00079
3782.2833	0.00082
3780.3546	0.00082
3778.4259	0.00081
3776.4972	0.00077
3774.5685	0.00077
3772.6399	0.00075
3770.7112	0.00078
3768.7825	0.00081
3766.8538	0.00079
3764.9251	0.00079
3762.9964	0.00078
3761.0677	0.00075
3759.1390	0.00074
3757.2103	0.00078
3755.2816	0.00081
3753.3530	0.00076
3751.4243	0.00071
3749.4956	0.00067
3747.5669	0.0007
3745.6382	0.00075
3743.7095	0.00078
3741.7808	0.00077
3739.8521	0.00077
3737.9234	0.00072
3735.9947	0.00069
3734.0661	0.0007
3732.1374	0.00072
3730.2087	0.00075
3728.2800	0.00075
3726.3513	0.0008
3724.4226	0.00083
3722.4939	0.00084
3720.5652	0.0008
3718.6365	0.00082
3716.7078	0.00079
3714.7792	0.00076
3712.8505	0.00075
3710.9218	0.00073
3708.9931	0.00073
3707.0644	0.00074
3705.1357	0.00073
3703.2070	0.00075
3701.2783	0.00076
3699.3496	0.00075
3697.4209	0.00072
3695.4923	0.00068
3693.5636	0.00069
3691.6349	0.00074
3689.7062	0.00076
3687.7775	0.00074
3685.8488	0.00073
3683.9201	0.00074
3681.9914	0.00077
3680.0627	0.00077
3678.1340	0.00077
3676.2054	0.00077
3674.2767	0.00072
3672.3480	0.00068
3670.4193	0.00065
3668.4906	0.00066
3666.5619	0.0007
3664.6332	0.00073
3662.7045	0.00073
3660.7758	0.00075
3658.8471	0.00078
3656.9185	0.00077
3654.9898	0.00077
3653.0611	0.00073
3651.1324	0.00071
3649.2037	0.00073
3647.2750	0.00075
3645.3463	0.00077
3643.4176	0.00076
3641.4889	0.00075
3639.5602	0.00077
3637.6316	0.00079
3635.7029	0.00077
3633.7742	0.00078
3631.8455	0.00083
3629.9168	0.00083
3627.9881	0.00078
3626.0594	0.00074
3624.1307	0.00075
3622.2020	0.00072
3620.2733	0.00073
3618.3447	0.00078
3616.4160	0.00079
3614.4873	0.00077
3612.5586	0.00081
3610.6299	0.00083
3608.7012	0.00079
3606.7725	0.00078
3604.8438	0.00076
3602.9151	0.00077
3600.9864	0.0008
3599.0578	0.00077
3597.1291	0.00076
3595.2004	0.00078
3593.2717	0.00082
3591.3430	0.0008
3589.4143	0.00075
3587.4856	0.00074
3585.5569	0.00076
3583.6282	0.00074
3581.6995	0.00071
3579.7709	0.00073
3577.8422	0.00076
3575.9135	0.00077
3573.9848	0.00077
3572.0561	0.00076
3570.1274	0.00076
3568.1987	0.00079
3566.2700	0.00081
3564.3413	0.0008
3562.4126	0.00076
3560.4840	0.00075
3558.5553	0.00077
3556.6266	0.00076
3554.6979	0.00072
3552.7692	0.00074
3550.8405	0.00081
3548.9118	0.00085
3546.9831	0.00085
3545.0544	0.00083
3543.1257	0.00083
3541.1971	0.00085
3539.2684	0.00087
3537.3397	0.00086
3535.4110	0.00083
3533.4823	0.00078
3531.5536	0.00079
3529.6249	0.00081
3527.6962	0.00079
3525.7675	0.00078
3523.8388	0.00083
3521.9102	0.00087
3519.9815	0.00087
3518.0528	0.0009
3516.1241	0.0009
3514.1954	0.00086
3512.2667	0.00086
3510.3380	0.00091
3508.4093	0.00097
3506.4806	0.00098
3504.5519	0.00094
3502.6233	0.00086
3500.6946	0.00086
3498.7659	0.0009
3496.8372	0.00094
3494.9085	0.00099
3492.9798	0.001
3491.0511	0.00098
3489.1224	0.00098
3487.1937	0.00098
3485.2650	0.00101
3483.3364	0.00101
3481.4077	0.00097
3479.4790	0.00093
3477.5503	0.00091
3475.6216	0.00096
3473.6929	0.001
3471.7642	0.00099
3469.8355	0.00102
3467.9068	0.00105
3465.9781	0.00107
3464.0495	0.00105
3462.1208	0.00105
3460.1921	0.00111
3458.2634	0.00116
3456.3347	0.00122
3454.4060	0.00125
3452.4773	0.00124
3450.5486	0.00128
3448.6199	0.0013
3446.6912	0.00128
3444.7626	0.00123
3442.8339	0.0012
3440.9052	0.00119
3438.9765	0.0012
3437.0478	0.00123
3435.1191	0.00131
3433.1904	0.0014
3431.2617	0.00149
3429.3330	0.00155
3427.4043	0.00158
3425.4757	0.00158
3423.5470	0.00157
3421.6183	0.00161
3419.6896	0.0017
3417.7609	0.00179
3415.8322	0.00182
3413.9035	0.00183
3411.9748	0.0018
3410.0461	0.00179
3408.1174	0.00179
3406.1888	0.00182
3404.2601	0.00191
3402.3314	0.00202
3400.4027	0.00207
3398.4740	0.00205
3396.5453	0.00202
3394.6166	0.00202
3392.6879	0.00203
3390.7592	0.00206
3388.8305	0.00208
3386.9019	0.00211
3384.9732	0.00213
3383.0445	0.00216
3381.1158	0.00222
3379.1871	0.00231
3377.2584	0.0024
3375.3297	0.00246
3373.4010	0.00248
3371.4723	0.00248
3369.5436	0.0025
3367.6150	0.00256
3365.6863	0.00265
3363.7576	0.00268
3361.8289	0.00268
3359.9002	0.0027
3357.9715	0.00276
3356.0428	0.00284
3354.1141	0.00294
3352.1854	0.00302
3350.2568	0.00309
3348.3281	0.00316
3346.3994	0.00322
3344.4707	0.00322
3342.5420	0.00318
3340.6133	0.00322
3338.6846	0.00334
3336.7559	0.00348
3334.8272	0.00358
3332.8985	0.00364
3330.9699	0.00373
3329.0412	0.00383
3327.1125	0.00393
3325.1838	0.00401
3323.2551	0.00408
3321.3264	0.00416
3319.3977	0.00425
3317.4690	0.00434
3315.5403	0.00444
3313.6116	0.00455
3311.6830	0.00464
3309.7543	0.00476
3307.8256	0.00487
3305.8969	0.00496
3303.9682	0.00508
3302.0395	0.00524
3300.1108	0.00536
3298.1821	0.00545
3296.2534	0.00557
3294.3247	0.00573
3292.3961	0.00587
3290.4674	0.00592
3288.5387	0.00592
3286.6100	0.0059
3284.6813	0.00588
3282.7526	0.00584
3280.8239	0.00576
3278.8952	0.00565
3276.9665	0.00554
3275.0378	0.00544
3273.1092	0.00531
3271.1805	0.00515
3269.2518	0.00495
3267.3231	0.00474
3265.3944	0.00454
3263.4657	0.0044
3261.5370	0.00431
3259.6083	0.00421
3257.6796	0.00407
3255.7509	0.00392
3253.8223	0.00379
3251.8936	0.00366
3249.9649	0.00356
3248.0362	0.00349
3246.1075	0.00344
3244.1788	0.00342
3242.2501	0.00343
3240.3214	0.00341
3238.3927	0.00335
3236.4640	0.00327
3234.5354	0.0032
3232.6067	0.00319
3230.6780	0.00321
3228.7493	0.0032
3226.8206	0.00316
3224.8919	0.00311
3222.9632	0.00308
3221.0345	0.00309
3219.1058	0.00307
3217.1771	0.003
3215.2485	0.00294
3213.3198	0.00293
3211.3911	0.00293
3209.4624	0.00297
3207.5337	0.00301
3205.6050	0.00301
3203.6763	0.00299
3201.7476	0.00294
3199.8189	0.00288
3197.8902	0.00283
3195.9616	0.00282
3194.0329	0.00282
3192.1042	0.00279
3190.1755	0.00273
3188.2468	0.00266
3186.3181	0.00263
3184.3894	0.00266
3182.4607	0.00269
3180.5320	0.0027
3178.6033	0.00269
3176.6747	0.00268
3174.7460	0.00268
3172.8173	0.00266
3170.8886	0.00261
3168.9599	0.00256
3167.0312	0.00256
3165.1025	0.00256
3163.1738	0.00257
3161.2451	0.00258
3159.3164	0.00258
3157.3878	0.00255
3155.4591	0.00252
3153.5304	0.0025
3151.6017	0.00249
3149.6730	0.00249
3147.7443	0.00251
3145.8156	0.00256
3143.8869	0.00257
3141.9582	0.00255
3140.0295	0.00258
3138.1009	0.00262
3136.1722	0.00264
3134.2435	0.00264
3132.3148	0.00264
3130.3861	0.00265
3128.4574	0.00269
3126.5287	0.00273
3124.6000	0.00275
3122.6713	0.0028
3120.7426	0.00282
3118.8140	0.0028
3116.8853	0.00279
3114.9566	0.0028
3113.0279	0.00282
3111.0992	0.00284
3109.1705	0.00286
3107.2418	0.00289
3105.3131	0.0029
3103.3844	0.00291
3101.4557	0.00292
3099.5271	0.00292
3097.5984	0.00293
3095.6697	0.00299
3093.7410	0.00309
3091.8123	0.00321
3089.8836	0.00332
3087.9549	0.00343
3086.0262	0.00354
3084.0975	0.00368
3082.1688	0.00384
3080.2402	0.00403
3078.3115	0.00423
3076.3828	0.00446
3074.4541	0.00472
3072.5254	0.00498
3070.5967	0.00525
3068.6680	0.00552
3066.7393	0.00577
3064.8106	0.00595
3062.8819	0.00605
3060.9533	0.00607
3059.0246	0.006
3057.0959	0.00582
3055.1672	0.00562
3053.2385	0.00546
3051.3098	0.00535
3049.3811	0.00526
3047.4524	0.0052
3045.5237	0.00517
3043.5950	0.00518
3041.6664	0.0052
3039.7377	0.00519
3037.8090	0.00514
3035.8803	0.0051
3033.9516	0.00512
3032.0229	0.00518
3030.0942	0.00528
3028.1655	0.00546
3026.2368	0.0057
3024.3081	0.006
3022.3795	0.00634
3020.4508	0.00671
3018.5221	0.00712
3016.5934	0.00762
3014.6647	0.0082
3012.7360	0.00881
3010.8073	0.00943
3008.8786	0.01011
3006.9499	0.01088
3005.0212	0.0117
3003.0926	0.01257
3001.1639	0.01351
2999.2352	0.01448
2997.3065	0.01544
2995.3778	0.01632
2993.4491	0.01703
2991.5204	0.01753
2989.5917	0.01785
2987.6630	0.01805
2985.7343	0.01813
2983.8057	0.01807
2981.8770	0.01788
2979.9483	0.01762
2978.0196	0.01731
2976.0909	0.01704
2974.1622	0.01685
2972.2335	0.01671
2970.3048	0.01652
2968.3761	0.01623
2966.4474	0.01588
2964.5188	0.01558
2962.5901	0.01542
2960.6614	0.01545
2958.7327	0.01569
2956.8040	0.01613
2954.8753	0.01673
2952.9466	0.01749
2951.0179	0.01844
2949.0892	0.01961
2947.1605	0.02099
2945.2319	0.02247
2943.3032	0.02397
2941.3745	0.02537
2939.4458	0.02655
2937.5171	0.02741
2935.5884	0.02788
2933.6597	0.0279
2931.7310	0.02745
2929.8023	0.02657
2927.8736	0.0254
2925.9450	0.02412
2924.0163	0.02289
2922.0876	0.02181
2920.1589	0.02088
2918.2302	0.02006
2916.3015	0.0193
2914.3728	0.0186
2912.4441	0.01794
2910.5154	0.0173
2908.5868	0.01669
2906.6581	0.01609
2904.7294	0.0155
2902.8007	0.01499
2900.8720	0.01459
2898.9433	0.01425
2897.0146	0.01391
2895.0859	0.01359
2893.1572	0.01334
2891.2285	0.0132
2889.2999	0.01316
2887.3712	0.01317
2885.4425	0.01321
2883.5138	0.01331
2881.5851	0.01351
2879.6564	0.01375
2877.7277	0.01391
2875.7990	0.01395
2873.8703	0.01387
2871.9416	0.01363
2870.0130	0.01323
2868.0843	0.0127
2866.1556	0.01214
2864.2269	0.0116
2862.2982	0.011
2860.3695	0.0103
2858.4408	0.00961
2856.5121	0.00902
2854.5834	0.00852
2852.6547	0.00805
2850.7261	0.00759
2848.7974	0.00714
2846.8687	0.00674
2844.9400	0.00639
2843.0113	0.00608
2841.0826	0.00582
2839.1539	0.00564
2837.2252	0.00552
2835.2965	0.00542
2833.3678	0.00529
2831.4392	0.00515
2829.5105	0.00506
2827.5818	0.00503
2825.6531	0.00503
2823.7244	0.00502
2821.7957	0.005
2819.8670	0.00498
2817.9383	0.00498
2816.0096	0.00497
2814.0809	0.00494
2812.1523	0.00491
2810.2236	0.0049
2808.2949	0.00491
2806.3662	0.00491
2804.4375	0.00492
2802.5088	0.00493
2800.5801	0.00494
2798.6514	0.00494
2796.7227	0.00492
2794.7940	0.00488
2792.8654	0.00486
2790.9367	0.00486
2789.0080	0.0049
2787.0793	0.00495
2785.1506	0.005
2783.2219	0.00504
2781.2932	0.00508
2779.3645	0.00511
2777.4358	0.00514
2775.5071	0.00517
2773.5785	0.00519
2771.6498	0.00517
2769.7211	0.00516
2767.7924	0.00517
2765.8637	0.00519
2763.9350	0.00522
2762.0063	0.00524
2760.0776	0.00526
2758.1489	0.00526
2756.2202	0.00523
2754.2916	0.00522
2752.3629	0.00525
2750.4342	0.00532
2748.5055	0.0054
2746.5768	0.00546
2744.6481	0.0055
2742.7194	0.00553
2740.7907	0.00555
2738.8620	0.00557
2736.9333	0.00562
2735.0047	0.00569
2733.0760	0.00577
2731.1473	0.00583
2729.2186	0.00585
2727.2899	0.00586
2725.3612	0.00587
2723.4325	0.00586
2721.5038	0.00584
2719.5751	0.00583
2717.6464	0.00584
2715.7178	0.0058
2713.7891	0.00574
2711.8604	0.00569
2709.9317	0.00566
2708.0030	0.00566
2706.0743	0.00567
2704.1456	0.00567
2702.2169	0.00563
2700.2882	0.00558
2698.3595	0.00553
2696.4309	0.00552
2694.5022	0.00551
2692.5735	0.0055
2690.6448	0.00549
2688.7161	0.0055
2686.7874	0.00552
2684.8587	0.00551
2682.9300	0.00552
2681.0013	0.00555
2679.0726	0.00558
2677.1440	0.00558
2675.2153	0.00557
2673.2866	0.00557
2671.3579	0.00559
2669.4292	0.00563
2667.5005	0.00566
2665.5718	0.00567
2663.6431	0.00566
2661.7144	0.00567
2659.7857	0.00573
2657.8571	0.00582
2655.9284	0.00591
2653.9997	0.00595
2652.0710	0.00592
2650.1423	0.00584
2648.2136	0.00579
2646.2849	0.00581
2644.3562	0.00586
2642.4275	0.00587
2640.4988	0.00589
2638.5702	0.00594
2636.6415	0.00599
2634.7128	0.00599
2632.7841	0.00597
2630.8554	0.00595
2628.9267	0.00594
2626.9980	0.00594
2625.0693	0.00596
2623.1406	0.00599
2621.2119	0.00603
2619.2833	0.00605
2617.3546	0.00607
2615.4259	0.0061
2613.4972	0.00614
2611.5685	0.00618
2609.6398	0.00621
2607.7111	0.0062
2605.7824	0.00615
2603.8537	0.00612
2601.9250	0.00611
2599.9964	0.00608
2598.0677	0.00606
2596.1390	0.00607
2594.2103	0.00611
2592.2816	0.00614
2590.3529	0.00614
2588.4242	0.00613
2586.4955	0.00611
2584.5668	0.00607
2582.6381	0.00603
2580.7095	0.00601
2578.7808	0.00605
2576.8521	0.00612
2574.9234	0.00619
2572.9947	0.00623
2571.0660	0.00624
2569.1373	0.00625
2567.2086	0.00628
2565.2799	0.00631
2563.3512	0.00632
2561.4226	0.00631
2559.4939	0.0063
2557.5652	0.00629
2555.6365	0.00628
2553.7078	0.00628
2551.7791	0.00629
2549.8504	0.00634
2547.9217	0.00641
2545.9930	0.00648
2544.0643	0.00651
2542.1357	0.00647
2540.2070	0.00641
2538.2783	0.00639
2536.3496	0.00642
2534.4209	0.00642
2532.4922	0.00642
2530.5635	0.0064
2528.6348	0.00638
2526.7061	0.00639
2524.7774	0.00643
2522.8488	0.00648
2520.9201	0.00649
2518.9914	0.00647
2517.0627	0.00645
2515.1340	0.00645
2513.2053	0.00648
2511.2766	0.00649
2509.3479	0.00649
2507.4192	0.00646
2505.4905	0.00642
2503.5619	0.0064
2501.6332	0.00641
2499.7045	0.00647
2497.7758	0.00653
2495.8471	0.00655
2493.9184	0.00653
2491.9897	0.00651
2490.0610	0.00652
2488.1323	0.00656
2486.2036	0.00659
2484.2750	0.00659
2482.3463	0.00656
2480.4176	0.00655
2478.4889	0.0066
2476.5602	0.00668
2474.6315	0.00674
2472.7028	0.00677
2470.7741	0.00678
2468.8454	0.00676
2466.9167	0.00675
2464.9881	0.0068
2463.0594	0.00688
2461.1307	0.00694
2459.2020	0.00693
2457.2733	0.00692
2455.3446	0.00694
2453.4159	0.00696
2451.4872	0.00699
2449.5585	0.00703
2447.6299	0.00708
2445.7012	0.00709
2443.7725	0.00707
2441.8438	0.00704
2439.9151	0.00704
2437.9864	0.00706
2436.0577	0.00708
2434.1290	0.0071
2432.2003	0.0071
2430.2716	0.00709
2428.3430	0.00707
2426.4143	0.00707
2424.4856	0.00709
2422.5569	0.00714
2420.6282	0.00721
2418.6995	0.00723
2416.7708	0.00718
2414.8421	0.00711
2412.9134	0.00707
2410.9847	0.00704
2409.0561	0.00705
2407.1274	0.00709
2405.1987	0.00713
2403.2700	0.00712
2401.3413	0.00709
2399.4126	0.00706
2397.4839	0.00706
2395.5552	0.00709
2393.6265	0.00711
2391.6978	0.00713
2389.7692	0.00714
2387.8405	0.00715
2385.9118	0.00714
2383.9831	0.00713
2382.0544	0.00712
2380.1257	0.00713
2378.1970	0.00715
2376.2683	0.00711
2374.3396	0.00705
2372.4109	0.00701
2370.4823	0.00702
2368.5536	0.00704
2366.6249	0.00705
2364.6962	0.00705
2362.7675	0.00703
2360.8388	0.007
2358.9101	0.00698
2356.9814	0.007
2355.0527	0.00703
2353.1240	0.00701
2351.1954	0.00696
2349.2667	0.00693
2347.3380	0.00697
2345.4093	0.00705
2343.4806	0.00708
2341.5519	0.0071
2339.6232	0.00713
2337.6945	0.00716
2335.7658	0.00718
2333.8371	0.00729
2331.9085	0.00755
2329.9798	0.00769
2328.0511	0.00748
2326.1224	0.00715
2324.1937	0.00701
2322.2650	0.0071
2320.3363	0.0072
2318.4076	0.00719
2316.4789	0.00712
2314.5502	0.00709
2312.6216	0.00713
2310.6929	0.00717
2308.7642	0.00714
2306.8355	0.00705
2304.9068	0.00689
2302.9781	0.00669
2301.0494	0.00658
2299.1207	0.00667
2297.1920	0.00685
2295.2633	0.00694
2293.3347	0.00683
2291.4060	0.00664
2289.4773	0.00659
2287.5486	0.00672
2285.6199	0.0069
2283.6912	0.00692
2281.7625	0.0067
2279.8338	0.00641
2277.9051	0.00635
2275.9764	0.00658
2274.0478	0.00685
2272.1191	0.00699
2270.1904	0.00703
2268.2617	0.00706
2266.3330	0.00706
2264.4043	0.00697
2262.4756	0.00679
2260.5469	0.00659
2258.6182	0.00643
2256.6895	0.00639
2254.7609	0.00648
2252.8322	0.00661
2250.9035	0.00675
2248.9748	0.00692
2247.0461	0.00706
2245.1174	0.00713
2243.1887	0.00716
2241.2600	0.00713
2239.3313	0.00694
2237.4026	0.00665
2235.4740	0.0065
2233.5453	0.00655
2231.6166	0.00659
2229.6879	0.00656
2227.7592	0.00663
2225.8305	0.0069
2223.9018	0.00718
2221.9731	0.00732
2220.0444	0.00727
2218.1157	0.00704
2216.1871	0.00674
2214.2584	0.00668
2212.3297	0.00691
2210.4010	0.00718
2208.4723	0.00732
2206.5436	0.00738
2204.6149	0.00739
2202.6862	0.00736
2200.7575	0.00734
2198.8288	0.00735
2196.9002	0.00725
2194.9715	0.00698
2193.0428	0.00671
2191.1141	0.00671
2189.1854	0.00695
2187.2567	0.00715
2185.3280	0.0072
2183.3993	0.00716
2181.4706	0.00708
2179.5419	0.00695
2177.6133	0.00684
2175.6846	0.00688
2173.7559	0.00702
2171.8272	0.00705
2169.8985	0.00693
2167.9698	0.00667
2166.0411	0.00631
2164.1124	0.00618
2162.1837	0.00652
2160.2550	0.00699
2158.3264	0.00706
2156.3977	0.00668
2154.4690	0.0063
2152.5403	0.0064
2150.6116	0.00694
2148.6829	0.00742
2146.7542	0.00752
2144.8255	0.00734
2142.8968	0.00724
2140.9681	0.00739
2139.0395	0.00755
2137.1108	0.00751
2135.1821	0.00735
2133.2534	0.00733
2131.3247	0.00745
2129.3960	0.00755
2127.4673	0.00755
2125.5386	0.00747
2123.6099	0.0074
2121.6812	0.00742
2119.7526	0.00752
2117.8239	0.00763
2115.8952	0.00769
2113.9665	0.00769
2112.0378	0.00761
2110.1091	0.00746
2108.1804	0.00735
2106.2517	0.00725
2104.3230	0.00711
2102.3943	0.00703
2100.4657	0.00711
2098.5370	0.00724
2096.6083	0.00739
2094.6796	0.00752
2092.7509	0.00745
2090.8222	0.00719
2088.8935	0.00699
2086.9648	0.00695
2085.0361	0.007
2083.1074	0.00713
2081.1788	0.00731
2079.2501	0.00747
2077.3214	0.00752
2075.3927	0.00741
2073.4640	0.00716
2071.5353	0.00688
2069.6066	0.0067
2067.6779	0.00678
2065.7492	0.00714
2063.8205	0.00752
2061.8919	0.00762
2059.9632	0.00735
2058.0345	0.00684
2056.1058	0.00645
2054.1771	0.00641
2052.2484	0.0066
2050.3197	0.00681
2048.3910	0.00702
2046.4623	0.00723
2044.5336	0.00728
2042.6050	0.00716
2040.6763	0.00711
2038.7476	0.00724
2036.8189	0.0074
2034.8902	0.00747
2032.9615	0.00752
2031.0328	0.00753
2029.1041	0.00751
2027.1754	0.00756
2025.2467	0.00763
2023.3181	0.00756
2021.3894	0.00741
2019.4607	0.00735
2017.5320	0.00735
2015.6033	0.00737
2013.6746	0.00751
2011.7459	0.00773
2009.8172	0.00788
2007.8885	0.0079
2005.9599	0.00785
2004.0312	0.0078
2002.1025	0.0078
2000.1738	0.00784
1998.2451	0.00791
1996.3164	0.00796
1994.3877	0.00795
1992.4590	0.00789
1990.5303	0.00788
1988.6016	0.00796
1986.6730	0.00805
1984.7443	0.00806
1982.8156	0.00801
1980.8869	0.00796
1978.9582	0.00792
1977.0295	0.00791
1975.1008	0.00799
1973.1721	0.00811
1971.2434	0.0082
1969.3147	0.00822
1967.3861	0.00819
1965.4574	0.00817
1963.5287	0.00816
1961.6000	0.00815
1959.6713	0.00814
1957.7426	0.00815
1955.8139	0.00817
1953.8852	0.00819
1951.9565	0.00821
1950.0278	0.00823
1948.0992	0.00824
1946.1705	0.00823
1944.2418	0.00823
1942.3131	0.00827
1940.3844	0.0083
1938.4557	0.00832
1936.5270	0.00834
1934.5983	0.00834
1932.6696	0.00833
1930.7409	0.0083
1928.8123	0.00829
1926.8836	0.00833
1924.9549	0.00839
1923.0262	0.00845
1921.0975	0.00846
1919.1688	0.00844
1917.2401	0.00843
1915.3114	0.00842
1913.3827	0.0084
1911.4540	0.00836
1909.5254	0.00834
1907.5967	0.00833
1905.6680	0.00835
1903.7393	0.00839
1901.8106	0.00844
1899.8819	0.00847
1897.9532	0.00847
1896.0245	0.00847
1894.0958	0.00847
1892.1671	0.00847
1890.2385	0.00849
1888.3098	0.00853
1886.3811	0.00855
1884.4524	0.00854
1882.5237	0.00854
1880.5950	0.00858
1878.6663	0.00861
1876.7376	0.00862
1874.8089	0.00858
1872.8802	0.00853
1870.9516	0.0085
1869.0229	0.0085
1867.0942	0.00852
1865.1655	0.00854
1863.2368	0.00857
1861.3081	0.00857
1859.3794	0.00856
1857.4507	0.00855
1855.5220	0.00853
1853.5933	0.00853
1851.6647	0.00853
1849.7360	0.00852
1847.8073	0.00851
1845.8786	0.00851
1843.9499	0.00853
1842.0212	0.00855
1840.0925	0.00857
1838.1638	0.00857
1836.2351	0.00856
1834.3064	0.00857
1832.3778	0.00857
1830.4491	0.00858
1828.5204	0.00856
1826.5917	0.00854
1824.6630	0.00853
1822.7343	0.00855
1820.8056	0.00861
1818.8769	0.00868
1816.9482	0.00874
1815.0195	0.00878
1813.0909	0.00879
1811.1622	0.00879
1809.2335	0.00879
1807.3048	0.00878
1805.3761	0.00875
1803.4474	0.00873
1801.5187	0.00874
1799.5900	0.00878
1797.6613	0.00882
1795.7326	0.00885
1793.8040	0.0089
1791.8753	0.00895
1789.9466	0.00899
1788.0179	0.00902
1786.0892	0.00902
1784.1605	0.00901
1782.2318	0.00901
1780.3031	0.00904
1778.3744	0.00907
1776.4457	0.00908
1774.5171	0.00908
1772.5884	0.00908
1770.6597	0.00906
1768.7310	0.00902
1766.8023	0.00899
1764.8736	0.00899
1762.9449	0.00899
1761.0162	0.00898
1759.0875	0.00896
1757.1588	0.00897
1755.2302	0.00902
1753.3015	0.00908
1751.3728	0.0091
1749.4441	0.0091
1747.5154	0.00911
1745.5867	0.00913
1743.6580	0.00913
1741.7293	0.00909
1739.8006	0.00906
1737.8719	0.00907
1735.9433	0.00913
1734.0146	0.00921
1732.0859	0.0093
1730.1572	0.00936
1728.2285	0.00939
1726.2998	0.0094
1724.3711	0.00942
1722.4424	0.00949
1720.5137	0.00962
1718.5850	0.00977
1716.6564	0.00991
1714.7277	0.01005
1712.7990	0.01022
1710.8703	0.01044
1708.9416	0.01071
1707.0129	0.01107
1705.0842	0.01154
1703.1555	0.01208
1701.2268	0.01257
1699.2981	0.01298
1697.3695	0.01337
1695.4408	0.01376
1693.5121	0.01419
1691.5834	0.01468
1689.6547	0.01525
1687.7260	0.01588
1685.7973	0.01652
1683.8686	0.01718
1681.9399	0.01791
1680.0112	0.01877
1678.0826	0.01978
1676.1539	0.02094
1674.2252	0.02225
1672.2965	0.02375
1670.3678	0.02535
1668.4391	0.02679
1666.5104	0.02758
1664.5817	0.02737
1662.6530	0.02621
1660.7243	0.02449
1658.7957	0.02264
1656.8670	0.02092
1654.9383	0.01939
1653.0096	0.01806
1651.0809	0.01694
1649.1522	0.01601
1647.2235	0.01524
1645.2948	0.01465
1643.3661	0.0142
1641.4374	0.01383
1639.5088	0.01349
1637.5801	0.01317
1635.6514	0.01287
1633.7227	0.01262
1631.7940	0.01244
1629.8653	0.01236
1627.9366	0.0124
1626.0079	0.01256
1624.0792	0.01286
1622.1505	0.01332
1620.2219	0.01388
1618.2932	0.01439
1616.3645	0.01468
1614.4358	0.01465
1612.5071	0.01429
1610.5784	0.01377
1608.6497	0.01328
1606.7210	0.01292
1604.7923	0.01268
1602.8636	0.01252
1600.9350	0.01242
1599.0063	0.01238
1597.0776	0.01236
1595.1489	0.01225
1593.2202	0.01204
1591.2915	0.01176
1589.3628	0.01151
1587.4341	0.01134
1585.5054	0.01121
1583.5767	0.01108
1581.6481	0.01092
1579.7194	0.0108
1577.7907	0.01074
1575.8620	0.01074
1573.9333	0.01077
1572.0046	0.01081
1570.0759	0.01085
1568.1472	0.01092
1566.2185	0.01102
1564.2899	0.01113
1562.3612	0.01128
1560.4325	0.01142
1558.5038	0.01153
1556.5751	0.0116
1554.6464	0.01162
1552.7177	0.01157
1550.7890	0.0115
1548.8603	0.01139
1546.9316	0.01128
1545.0030	0.01119
1543.0743	0.01114
1541.1456	0.01112
1539.2169	0.01112
1537.2882	0.01111
1535.3595	0.01107
1533.4308	0.01106
1531.5021	0.0111
1529.5734	0.01114
1527.6447	0.01112
1525.7161	0.01108
1523.7874	0.01106
1521.8587	0.01106
1519.9300	0.01107
1518.0013	0.01104
1516.0726	0.01096
1514.1439	0.01088
1512.2152	0.01081
1510.2865	0.01073
1508.3578	0.01065
1506.4292	0.0106
1504.5005	0.01061
1502.5718	0.01067
1500.6431	0.01072
1498.7144	0.01069
1496.7857	0.01063
1494.8570	0.0106
1492.9283	0.01062
1490.9996	0.01068
1489.0709	0.01079
1487.1423	0.01093
1485.2136	0.01107
1483.2849	0.01121
1481.3562	0.01138
1479.4275	0.01164
1477.4988	0.01202
1475.5701	0.01251
1473.6414	0.01304
1471.7127	0.01362
1469.7840	0.01424
1467.8554	0.01492
1465.9267	0.01565
1463.9980	0.01645
1462.0693	0.01733
1460.1406	0.01826
1458.2119	0.01915
1456.2832	0.01991
1454.3545	0.0205
1452.4258	0.02087
1450.4971	0.02101
1448.5685	0.02087
1446.6398	0.02049
1444.7111	0.01987
1442.7824	0.01904
1440.8537	0.01803
1438.9250	0.01696
1436.9963	0.01598
1435.0676	0.01517
1433.1389	0.01455
1431.2102	0.0141
1429.2816	0.01381
1427.3529	0.01368
1425.4242	0.01368
1423.4955	0.01374
1421.5668	0.01383
1419.6381	0.01394
1417.7094	0.01407
1415.7807	0.01421
1413.8520	0.01441
1411.9233	0.01465
1409.9947	0.01489
1408.0660	0.01508
1406.1373	0.01523
1404.2086	0.01532
1402.2799	0.01533
1400.3512	0.01523
1398.4225	0.015
1396.4938	0.01465
1394.5651	0.01426
1392.6364	0.01393
1390.7078	0.01367
1388.7791	0.01347
1386.8504	0.01328
1384.9217	0.0131
1382.9930	0.01296
1381.0643	0.01285
1379.1356	0.0128
1377.2069	0.01282
1375.2782	0.0129
1373.3495	0.01305
1371.4209	0.01322
1369.4922	0.01335
1367.5635	0.01338
1365.6348	0.01333
1363.7061	0.01321
1361.7774	0.01305
1359.8487	0.01292
1357.9200	0.01288
1355.9913	0.01293
1354.0626	0.01301
1352.1340	0.01311
1350.2053	0.01328
1348.2766	0.01354
1346.3479	0.01383
1344.4192	0.0141
1342.4905	0.01432
1340.5618	0.01447
1338.6331	0.01459
1336.7044	0.01469
1334.7757	0.01477
1332.8471	0.01483
1330.9184	0.01486
1328.9897	0.01485
1327.0610	0.01482
1325.1323	0.0148
1323.2036	0.01477
1321.2749	0.01474
1319.3462	0.01473
1317.4175	0.01474
1315.4888	0.01475
1313.5602	0.01475
1311.6315	0.01476
1309.7028	0.01477
1307.7741	0.01478
1305.8454	0.01475
1303.9167	0.01468
1301.9880	0.0146
1300.0593	0.01452
1298.1306	0.01447
1296.2019	0.01447
1294.2733	0.01452
1292.3446	0.0146
1290.4159	0.0147
1288.4872	0.01485
1286.5585	0.01501
1284.6298	0.01521
1282.7011	0.01545
1280.7724	0.01571
1278.8437	0.016
1276.9150	0.01636
1274.9864	0.01678
1273.0577	0.01726
1271.1290	0.01773
1269.2003	0.01813
1267.2716	0.0184
1265.3429	0.01852
1263.4142	0.01848
1261.4855	0.01834
1259.5568	0.01814
1257.6281	0.01795
1255.6995	0.01781
1253.7708	0.01778
1251.8421	0.01784
1249.9134	0.01794
1247.9847	0.01807
1246.0560	0.01834
1244.1273	0.01882
1242.1986	0.01946
1240.2699	0.02023
1238.3412	0.02109
1236.4126	0.02198
1234.4839	0.02277
1232.5552	0.02335
1230.6265	0.02366
1228.6978	0.02374
1226.7691	0.02362
1224.8404	0.0233
1222.9117	0.02277
1220.9830	0.02202
1219.0543	0.02116
1217.1257	0.02026
1215.1970	0.01942
1213.2683	0.01866
1211.3396	0.01799
1209.4109	0.01734
1207.4822	0.01664
1205.5535	0.01586
1203.6248	0.01505
1201.6961	0.01427
1199.7674	0.01357
1197.8388	0.01299
1195.9101	0.0126
1193.9814	0.01235
1192.0527	0.01221
1190.1240	0.01212
1188.1953	0.01205
1186.2666	0.01204
1184.3379	0.01212
1182.4092	0.01229
[truncated: 610 more rows]
