# Supplementary material for: Vibrational Study on the Structure, Bioactivity, and Silver Adsorption of Silk Fibroin Fibers Grafted with Methacrylonitrile
Source: Molecules. 2023 Mar 10;28(6):2551. doi: 10.3390/molecules28062551 (PMC10051891; doi:10.3390/molecules28062551)
Supplement: Supplementary file 1 [file molecules-28-02551-s001.zip › RAW DATA/Figure 1 Raman t0/BF control_Raman_average t = 0.txt]

TITLE	B. MORI CONTROLLO PARALLELE | AV. OF 96
DATA TYPE
ORIGIN	JASCO
OWNER
DATE	22/05/24
TIME	20:13:03
SPECTROMETER/DATA SYSTEM
RESOLUTION
DELTAX	-1.92849
XUNITS	1/CM
YUNITS	AU
FIRSTX	3400.0000
LASTX	210.0000
NPOINTS	1655
FIRSTY	0.00017
MAXY	0.04521
MINY	-0.00024
XYDATA
3400.0000	0.000166208
3398.0715	0.000275483
3396.1430	0.000358351
3394.2145	0.000396802
3392.2860	0.000406697
3390.3576	0.000406267
3388.4291	0.000411266
3386.5006	0.00043105
3384.5721	0.000460104
3382.6436	0.000481016
3380.7151	0.000489967
3378.7866	0.000527862
3376.8581	0.000618788
3374.9296	0.000722894
3373.0011	0.000807873
3371.0727	0.000873546
3369.1442	0.00091125
3367.2157	0.000921035
3365.2872	0.000943053
3363.3587	0.00100252
3361.4302	0.00106952
3359.5017	0.00112325
3357.5732	0.00118203
3355.6447	0.00125762
3353.7162	0.00133512
3351.7878	0.00140876
3349.8593	0.00150115
3347.9308	0.00161511
3346.0023	0.00171432
3344.0738	0.00177393
3342.1453	0.00181189
3340.2168	0.00186796
3338.2883	0.00196416
3336.3598	0.00208886
3334.4313	0.00221172
3332.5029	0.00231781
3330.5744	0.00242264
3328.6459	0.00254274
3326.7174	0.00268655
3324.7889	0.00285311
3322.8604	0.0030286
3320.9319	0.00320356
3319.0034	0.00336634
3317.0749	0.00350634
3315.1464	0.00364467
3313.2180	0.00381007
3311.2895	0.00400486
3309.3610	0.00421338
3307.4325	0.00441405
3305.5040	0.00459216
3303.5755	0.00476044
3301.6470	0.00494127
3299.7185	0.00513038
3297.7900	0.00530857
3295.8615	0.0054616
3293.9331	0.00557517
3292.0046	0.00565026
3290.0761	0.00571511
3288.1476	0.00578535
3286.2191	0.00583972
3284.2906	0.00585031
3282.3621	0.00580478
3280.4336	0.00569895
3278.5051	0.00554676
3276.5766	0.00538505
3274.6482	0.00523413
3272.7197	0.00507949
3270.7912	0.00490698
3268.8627	0.00471498
3266.9342	0.00449798
3265.0057	0.00426575
3263.0772	0.00405336
3261.1487	0.00387194
3259.2202	0.00369089
3257.2917	0.00349136
3255.3633	0.00329188
3253.4348	0.00311683
3251.5063	0.00296406
3249.5778	0.00281937
3247.6493	0.00268218
3245.7208	0.00255156
3243.7923	0.00241432
3241.8638	0.00226665
3239.9353	0.00214446
3238.0068	0.00208604
3236.0784	0.00206237
3234.1499	0.00201471
3232.2214	0.00193546
3230.2929	0.00184678
3228.3644	0.00175696
3226.4359	0.00167839
3224.5074	0.00162397
3222.5789	0.00158613
3220.6504	0.00154718
3218.7219	0.00150012
3216.7935	0.00145605
3214.8650	0.00142086
3212.9365	0.00138358
3211.0080	0.0013298
3209.0795	0.00125358
3207.1510	0.00116728
3205.2225	0.00109686
3203.2940	0.00105699
3201.3655	0.00102195
3199.4370	0.000958392
3197.5086	0.000884302
3195.5801	0.000837111
3193.6516	0.000821052
3191.7231	0.000817987
3189.7946	0.000804139
3187.8661	0.000765456
3185.9376	0.000714466
3184.0091	0.000668811
3182.0806	0.000625758
3180.1521	0.000577736
3178.2237	0.000528479
3176.2952	0.000489788
3174.3667	0.000460996
3172.4382	0.000433083
3170.5097	0.000410896
3168.5812	0.000398046
3166.6527	0.000380618
3164.7242	0.000361302
3162.7957	0.000357148
3160.8672	0.000352327
3158.9388	0.000316782
3157.0103	0.000261107
3155.0818	0.000217969
3153.1533	0.000191706
3151.2248	0.000166891
3149.2963	0.000146898
3147.3678	0.000147197
3145.4393	0.000158638
3143.5108	0.000168835
3141.5823	0.000172119
3139.6539	0.000181984
3137.7254	0.00020494
3135.7969	0.000228303
3133.8684	0.000238743
3131.9399	0.000243723
3130.0114	0.000264127
3128.0829	0.000301284
3126.1544	0.000334965
3124.2259	0.000363694
3122.2974	0.000399098
3120.3690	0.000421219
3118.4405	0.000400559
3116.5120	0.000361474
3114.5835	0.000350065
3112.6550	0.000368306
3110.7265	0.000390531
3108.7980	0.000411205
3106.8695	0.000443819
3104.9410	0.000500117
3103.0125	0.000574012
3101.0841	0.000640867
3099.1556	0.0006913
3097.2271	0.000744301
3095.2986	0.000825597
3093.3701	0.000949136
3091.4416	0.00111108
3089.5131	0.00129749
3087.5846	0.00150059
3085.6561	0.00173284
3083.7276	0.00201349
3081.7992	0.00234459
3079.8707	0.0027189
3077.9422	0.00313875
3076.0137	0.00360232
3074.0852	0.00410644
3072.1567	0.00466374
3070.2282	0.00527196
3068.2997	0.00588563
3066.3712	0.00643326
3064.4427	0.0068362
3062.5143	0.00702757
3060.5858	0.00699275
3058.6573	0.00677549
3056.7288	0.00642714
3054.8003	0.00599999
3052.8718	0.00558216
3050.9433	0.00525882
3049.0148	0.00504926
3047.0863	0.00492399
3045.1578	0.00484657
3043.2294	0.00477721
3041.3009	0.00468932
3039.3724	0.00458537
3037.4439	0.00447577
3035.5154	0.00437483
3033.5869	0.00431699
3031.6584	0.00434302
3029.7299	0.00448868
3027.8014	0.00478356
3025.8729	0.00523727
3023.9445	0.00584022
3022.0160	0.0065676
3020.0875	0.00739342
3018.1590	0.0083078
3016.2305	0.00930625
3014.3020	0.0103712
3012.3735	0.0114841
3010.4450	0.0126644
3008.5165	0.0139695
3006.5880	0.0154297
3004.6596	0.0170166
3002.7311	0.0186878
3000.8026	0.0204183
2998.8741	0.0221811
2996.9456	0.0239147
2995.0171	0.025507
2993.0886	0.0268224
2991.1601	0.0277615
2989.2316	0.0283106
2987.3031	0.0285257
2985.3747	0.0284751
2983.4462	0.0281999
2981.5177	0.0277267
2979.5892	0.0271115
2977.6607	0.0264493
2975.7322	0.0258371
2973.8037	0.0253145
2971.8752	0.0248329
2969.9467	0.0243021
2968.0182	0.0236834
2966.0898	0.0230421
2964.1613	0.0225152
2962.2328	0.0222424
2960.3043	0.0223186
2958.3758	0.0227812
2956.4473	0.0236279
2954.5188	0.0248445
2952.5903	0.0264151
2950.6618	0.0283143
2948.7333	0.0305124
2946.8049	0.0329619
2944.8764	0.0355739
2942.9479	0.0382258
2941.0194	0.0407502
2939.0909	0.0429138
2937.1624	0.044466
2935.2339	0.0452105
2933.3054	0.0450316
2931.3769	0.0439152
2929.4484	0.0419907
2927.5200	0.0395373
2925.5915	0.0369225
2923.6630	0.0344693
2921.7345	0.032323
2919.8060	0.0304594
2917.8775	0.0288139
2915.9490	0.0273388
2914.0205	0.0259777
2912.0920	0.0246807
2910.1635	0.0234461
2908.2351	0.0222992
2906.3066	0.0212468
2904.3781	0.0202698
2902.4496	0.0193529
2900.5211	0.018507
2898.5926	0.01776
2896.6641	0.0171283
2894.7356	0.0166066
2892.8071	0.0161877
2890.8786	0.0158898
2888.9502	0.0157516
2887.0217	0.0157925
2885.0932	0.0159928
2883.1647	0.0163163
2881.2362	0.0167242
2879.3077	0.0171629
2877.3792	0.0175442
2875.4507	0.0177376
2873.5222	0.0176027
2871.5937	0.0170604
2869.6653	0.0161487
2867.7368	0.0150049
2865.8083	0.0137816
2863.8798	0.0125677
2861.9513	0.0113994
2860.0228	0.0103062
2858.0943	0.00929154
2856.1658	0.00832649
2854.2373	0.0074055
2852.3088	0.00655251
2850.3804	0.00578649
2848.4519	0.00511743
2846.5234	0.00453209
2844.5949	0.00399437
2842.6664	0.00350037
2840.7379	0.00309288
2838.8094	0.00280069
2836.8809	0.00260937
2834.9524	0.00248103
2833.0239	0.00236849
2831.0955	0.00223175
2829.1670	0.0020642
2827.2385	0.0018893
2825.3100	0.00172643
2823.3815	0.0015721
2821.4530	0.00142071
2819.5245	0.00127529
2817.5960	0.00113507
2815.6675	0.000994665
2813.7390	0.000848548
2811.8106	0.000709499
2809.8821	0.000618431
2807.9536	0.000585179
2806.0251	0.000557504
2804.0966	0.000502073
2802.1681	0.000440713
2800.2396	0.000396225
2798.3111	0.000372801
2796.3826	0.000361155
2794.4541	0.000340608
2792.5257	0.000307511
2790.5972	0.000279612
2788.6687	0.000265381
2786.7402	0.000257978
2784.8117	0.000246316
2782.8832	0.000232151
2780.9547	0.000238665
2779.0262	0.000278416
2777.0977	0.000332925
2775.1692	0.000381603
2773.2408	0.0004127
2771.3123	0.000416715
2769.3838	0.000399226
2767.4553	0.000381043
2765.5268	0.000378887
2763.5983	0.00038672
2761.6698	0.000397105
2759.7413	0.000425963
2757.8128	0.000467496
2755.8843	0.000491093
2753.9559	0.000507528
2752.0274	0.000548268
2750.0989	0.000603022
2748.1704	0.00065487
2746.2419	0.000713569
2744.3134	0.000780147
2742.3849	0.0008469
2740.4564	0.000919323
2738.5279	0.000996537
2736.5994	0.00105774
2734.6710	0.00109398
2732.7425	0.00113649
2730.8140	0.00121417
2728.8855	0.00130707
2726.9570	0.00137824
2725.0285	0.00141945
2723.1000	0.00145275
2721.1715	0.00149306
2719.2430	0.00153272
2717.3145	0.00156944
2715.3861	0.00160756
2713.4576	0.00161841
2711.5291	0.00157055
2709.6006	0.00148874
2707.6721	0.00139582
2705.7436	0.00126049
2703.8151	0.00107013
2701.8866	0.000874418
2699.9581	0.000727848
2698.0296	0.000639517
2696.1012	0.000576271
2694.1727	0.000497253
2692.2442	0.000401739
2690.3157	0.000324948
2688.3872	0.00028349
2686.4587	0.000268141
2684.5302	0.00026599
2682.6017	0.000265897
2680.6732	0.000263788
2678.7447	0.000261423
2676.8163	0.000263222
2674.8878	0.000275389
2672.9593	0.000288318
2671.0308	0.000283047
2669.1023	0.000271019
2667.1738	0.00028298
2665.2453	0.000322503
2663.3168	0.000364906
2661.3883	0.000382891
2659.4598	0.000376323
2657.5314	0.000369988
2655.6029	0.00038051
2653.6744	0.000407268
2651.7459	0.000431736
2649.8174	0.000420894
2647.8889	0.00037666
2645.9604	0.000346679
2644.0319	0.000352201
2642.1034	0.00037036
2640.1749	0.000386187
2638.2465	0.000397853
2636.3180	0.00039943
2634.3895	0.000391728
2632.4610	0.000383278
2630.5325	0.000386023
2628.6040	0.000408373
2626.6755	0.000445642
2624.7470	0.000481768
2622.8185	0.000498101
2620.8900	0.000501705
2618.9616	0.00052802
2617.0331	0.000576267
2615.1046	0.000604011
2613.1761	0.000594319
2611.2476	0.000570037
2609.3191	0.000551953
2607.3906	0.000534493
2605.4621	0.000508689
2603.5336	0.000493699
2601.6051	0.000503697
2599.6767	0.000501277
2597.7482	0.000450932
2595.8197	0.000388838
2593.8912	0.000365476
2591.9627	0.000375206
2590.0342	0.000401084
2588.1057	0.000441579
2586.1772	0.000477195
2584.2487	0.000489325
2582.3202	0.000486177
2580.3918	0.000475829
2578.4633	0.000459569
2576.5348	0.000446437
2574.6063	0.000433856
2572.6778	0.000406813
2570.7493	0.000375404
2568.8208	0.000371719
2566.8923	0.000396973
2564.9638	0.000409575
2563.0353	0.000388268
2561.1069	0.000374999
2559.1784	0.000412282
2557.2499	0.000472674
2555.3214	0.000506991
2553.3929	0.000512675
2551.4644	0.000505491
2549.5359	0.000489433
2547.6074	0.000477256
2545.6789	0.000488281
2543.7504	0.000519969
2541.8220	0.000543271
2539.8935	0.000541463
2537.9650	0.000534973
2536.0365	0.000546727
2534.1080	0.000562616
2532.1795	0.000555144
2530.2510	0.000532359
2528.3225	0.000520878
2526.3940	0.000516605
2524.4655	0.00051053
2522.5371	0.000524723
2520.6086	0.000559503
2518.6801	0.000578035
2516.7516	0.000569142
2514.8231	0.000552301
2512.8946	0.000541686
2510.9661	0.000538318
2509.0376	0.000534685
2507.1091	0.000515019
2505.1806	0.000463958
2503.2522	0.00040499
2501.3237	0.000396917
2499.3952	0.000458095
2497.4667	0.000545691
2495.5382	0.000607362
2493.6097	0.000617805
2491.6812	0.000599367
2489.7527	0.000593366
2487.8242	0.000596588
2485.8957	0.000583327
2483.9673	0.00055644
2482.0388	0.000518111
2480.1103	0.000467725
2478.1818	0.000452214
2476.2533	0.000509823
2474.3248	0.000596001
2472.3963	0.000645694
2470.4678	0.000647138
2468.5393	0.000626614
2466.6108	0.000618722
2464.6824	0.00064103
2462.7539	0.000669454
2460.8254	0.000667706
2458.8969	0.000653753
2456.9684	0.000675759
2455.0399	0.000730533
2453.1114	0.000773955
2451.1829	0.00078696
2449.2544	0.000798669
2447.3259	0.000839759
2445.3975	0.000878597
2443.4690	0.000863126
2441.5405	0.000814992
2439.6120	0.000805302
2437.6835	0.000846768
2435.7550	0.000880474
2433.8265	0.000873488
2431.8980	0.000858195
2429.9695	0.000853593
2428.0410	0.000829961
2426.1126	0.000776569
2424.1841	0.000740333
2422.2556	0.000762234
2420.3271	0.000799455
2418.3986	0.000780084
2416.4701	0.00070911
2414.5416	0.000646744
2412.6131	0.000616443
2410.6846	0.00059921
2408.7561	0.000596203
2406.8277	0.000623173
2404.8992	0.000658453
2402.9707	0.000669734
2401.0422	0.000663423
2399.1137	0.000656498
2397.1852	0.000645666
2395.2567	0.000628818
2393.3282	0.000614397
2391.3997	0.000612863
2389.4712	0.000636726
2387.5428	0.000687766
2385.6143	0.000735842
2383.6858	0.000743954
2381.7573	0.000721273
2379.8288	0.000702617
2377.9003	0.000690361
2375.9718	0.000650113
2374.0433	0.000576765
2372.1148	0.000528903
2370.1863	0.000553129
2368.2579	0.000632138
2366.3294	0.0007216
2364.4009	0.000779056
2362.4724	0.000782811
2360.5439	0.000747899
2358.6154	0.000708884
2356.6869	0.000679016
2354.7584	0.000636897
2352.8299	0.000560486
2350.9014	0.000478486
2348.9730	0.000473112
2347.0445	0.000579966
2345.1160	0.000708429
2343.1875	0.000755079
2341.2590	0.000745813
2339.3305	0.000776996
2337.4020	0.000868275
2335.4735	0.000990598
2333.5450	0.00118055
2331.6165	0.0014195
2329.6881	0.00149354
2327.7596	0.00125452
2325.8311	0.000895825
2323.9026	0.000710693
2321.9741	0.000744669
2320.0456	0.000843574
2318.1171	0.000873748
2316.1886	0.000832708
2314.2601	0.000799662
2312.3316	0.000808389
2310.4032	0.00083227
2308.4747	0.000858692
2306.5462	0.000864843
2304.6177	0.000779391
2302.6892	0.000590636
2300.7607	0.000450081
2298.8322	0.000504497
2296.9037	0.000669066
2294.9752	0.000737254
2293.0467	0.000625258
2291.1183	0.000440897
2289.1898	0.000385851
2287.2613	0.000545386
2285.3328	0.000775114
2283.4043	0.000849819
2281.4758	0.000657468
2279.5473	0.000321151
2277.6188	0.000156049
2275.6903	0.000316953
2273.7618	0.000620157
2271.8334	0.000840049
2269.9049	0.000943446
2267.9764	0.00100081
2266.0479	0.00103347
2264.1194	0.00098188
2262.1909	0.000810495
2260.2624	0.000565698
2258.3339	0.00033021
2256.4054	0.000201932
2254.4769	0.000231373
2252.5485	0.00036095
2250.6200	0.000549726
2248.6915	0.000798231
2246.7630	0.00102059
2244.8345	0.00112776
2242.9060	0.00113904
2240.9775	0.00108807
2239.0490	0.000941792
2237.1205	0.000687218
2235.1920	0.000465865
2233.2636	0.000427307
2231.3351	0.000477672
2229.4066	0.000471603
2227.4781	0.000503971
2225.5496	0.000711787
2223.6211	0.0010014
2221.6926	0.00119245
2219.7641	0.00119768
2217.8356	0.000976883
2215.9071	0.000617539
2213.9787	0.000433946
2212.0502	0.000631268
2210.1217	0.00100931
2208.1932	0.00126285
2206.2647	0.00133169
2204.3362	0.0013004
2202.4077	0.00123914
2200.4792	0.00120324
2198.5507	0.00118813
2196.6222	0.00109697
2194.6938	0.000862183
2192.7653	0.000607096
2190.8368	0.00058041
2188.9083	0.000836741
2186.9798	0.00112868
2185.0513	0.00122954
2183.1228	0.00116065
2181.1943	0.00103899
2179.2658	0.000909767
2177.3373	0.000810675
2175.4089	0.000833357
2173.4804	0.00095073
2171.5519	0.000983509
2169.6234	0.000861088
2167.6949	0.00059851
2165.7664	0.000196796
2163.8379	-7.977E-005
2161.9094	0.000130192
2159.9809	0.000662222
2158.0524	0.000950306
2156.1240	0.000726129
2154.1955	0.000310336
2152.2670	0.000255013
2150.3385	0.000692179
2148.4100	0.00120226
2146.4815	0.00137651
2144.5530	0.00123788
2142.6245	0.00111344
2140.6960	0.00121895
2138.7675	0.00141332
2136.8391	0.00144461
2134.9106	0.00132416
2132.9821	0.00126349
2131.0536	0.00133556
2129.1251	0.00143922
2127.1966	0.00150233
2125.2681	0.00149889
2123.3396	0.00143205
2121.4111	0.00139555
2119.4826	0.00145534
2117.5542	0.00152763
2115.6257	0.00151853
2113.6972	0.00143891
2111.7687	0.00131596
2109.8402	0.00117575
2107.9117	0.00109383
2105.9832	0.00104872
2104.0547	0.000911986
2102.1262	0.000759703
2100.1977	0.000780403
2098.2693	0.00090628
2096.3408	0.00101285
2094.4123	0.0011184
2092.4838	0.00111502
2090.5553	0.000885903
2088.6268	0.000613582
2086.6983	0.000506835
2084.7698	0.000562387
2082.8413	0.000730264
2080.9128	0.000958158
2078.9844	0.00115643
2077.0559	0.00122808
2075.1274	0.00109307
2073.1989	0.000786909
2071.2704	0.000444791
2069.3419	0.000202838
2067.4134	0.000220057
2065.4849	0.000547923
2063.5564	0.000969131
2061.6279	0.00117976
2059.6995	0.000991989
2057.7710	0.000448077
2055.8425	-8.6285E-005
2053.9140	-0.000237373
2051.9855	-5.00258E-005
2050.0570	0.00018759
2048.1285	0.000384112
2046.2000	0.000598277
2044.2715	0.00073052
2042.3430	0.00067277
2040.4146	0.000604473
2038.4861	0.000705011
2036.5576	0.000847785
2034.6291	0.000902983
2032.7006	0.000914514
2030.7721	0.000881407
2028.8436	0.000802692
2026.9151	0.000810419
2024.9866	0.000912122
2023.0581	0.000894244
2021.1297	0.000721205
2019.2012	0.000604906
2017.2727	0.000595812
2015.3442	0.00060192
2013.4157	0.000677823
2011.4872	0.000873296
2009.5587	0.00105994
2007.6302	0.00112533
2005.7017	0.00110725
2003.7732	0.00109317
2001.8448	0.00111276
1999.9163	0.0011377
1997.9878	0.00115863
1996.0593	0.00119349
1994.1308	0.00121877
1992.2023	0.00120677
1990.2738	0.00120306
1988.3453	0.00124835
1986.4168	0.00129409
1984.4883	0.00128076
1982.5599	0.00121524
1980.6314	0.00113277
1978.7029	0.00106584
1976.7744	0.00106024
1974.8459	0.00113297
1972.9174	0.00122263
1970.9889	0.00126321
1969.0604	0.00125936
1967.1319	0.00123811
1965.2034	0.00120825
1963.2750	0.00118648
1961.3465	0.00118916
1959.4180	0.00120038
1957.4895	0.00119742
1955.5610	0.00118874
1953.6325	0.0011951
1951.7040	0.00120998
1949.7755	0.00120783
1947.8470	0.00118738
1945.9185	0.00117529
1943.9901	0.00118245
1942.0616	0.00119332
1940.1331	0.00119725
1938.2046	0.00119501
1936.2761	0.00119063
1934.3476	0.00119312
1932.4191	0.0012045
1930.4906	0.00120628
1928.5621	0.00117657
1926.6336	0.00112931
1924.7052	0.00109286
1922.7767	0.00106557
1920.8482	0.00103821
1918.9197	0.00102241
1916.9912	0.00102316
1915.0627	0.00102522
1913.1342	0.00102435
1911.2057	0.00103485
1909.2772	0.00105859
1907.3487	0.00108125
1905.4203	0.00109401
1903.4918	0.00109709
1901.5633	0.00109642
1899.6348	0.00109464
1897.7063	0.00108278
1895.7778	0.00105765
1893.8493	0.00103651
1891.9208	0.0010327
1889.9923	0.00103192
1888.0638	0.00101668
1886.1354	0.000989568
1884.2069	0.000959588
1882.2784	0.000935559
1880.3499	0.000927846
1878.4214	0.000930873
1876.4929	0.000927243
1874.5644	0.000911657
1872.6359	0.000887443
1870.7074	0.000857771
1868.7789	0.000827207
1866.8505	0.000798087
1864.9220	0.000771509
1862.9935	0.000756802
1861.0650	0.000765506
1859.1365	0.000785852
1857.2080	0.000789188
1855.2795	0.000767603
1853.3510	0.000740019
1851.4225	0.000724992
1849.4940	0.000718731
1847.5656	0.000703784
1845.6371	0.000683684
1843.7086	0.000675743
1841.7801	0.000669892
1839.8516	0.000647094
1837.9231	0.000623296
1835.9946	0.000619855
1834.0661	0.00062287
1832.1376	0.000615013
1830.2091	0.000609595
1828.2807	0.000619952
1826.3522	0.000633744
1824.4237	0.000636216
1822.4952	0.000624093
1820.5667	0.000597828
1818.6382	0.000563975
1816.7097	0.000542109
1814.7812	0.000548934
1812.8527	0.000577266
1810.9242	0.000607317
1808.9958	0.000629586
1807.0673	0.000643376
1805.1388	0.000646175
1803.2103	0.000638621
1801.2818	0.000632495
1799.3533	0.0006371
1797.4248	0.000644632
1795.4963	0.000641089
1793.5678	0.000623312
1791.6393	0.000601696
1789.7109	0.000587137
1787.7824	0.000582429
1785.8539	0.000578751
1783.9254	0.000565549
1781.9969	0.000550647
1780.0684	0.00055302
1778.1399	0.000579061
1776.2114	0.000612867
1774.2829	0.00062406
1772.3544	0.000592767
1770.4260	0.000528106
1768.4975	0.000465113
1766.5690	0.000442235
1764.6405	0.000462695
1762.7120	0.000487679
1760.7835	0.000485726
1758.8550	0.000460983
1756.9265	0.000430878
1754.9980	0.000405594
1753.0695	0.000385565
1751.1411	0.000373907
1749.2126	0.000376659
1747.2841	0.000388017
1745.3556	0.00039613
1743.4271	0.000398294
1741.4986	0.000392205
1739.5701	0.000373147
1737.6416	0.000347918
1735.7131	0.000331556
1733.7846	0.000334147
1731.8562	0.000356929
1729.9277	0.000388099
1727.9992	0.000414297
1726.0707	0.00044228
1724.1422	0.000490331
1722.2137	0.000561416
1720.2852	0.000648904
1718.3567	0.000760339
1716.4282	0.000899151
1714.4997	0.00105296
1712.5713	0.00123172
1710.6428	0.0014694
1708.7143	0.00178063
1706.7858	0.00215588
1704.8573	0.0025851
1702.9288	0.0030608
1701.0003	0.00356385
1699.0718	0.00405868
1697.1433	0.0045248
1695.2148	0.00498256
1693.2864	0.00546226
1691.3579	0.0059812
1689.4294	0.00655242
1687.5009	0.00717401
1685.5724	0.00782868
1683.6439	0.00851408
1681.7154	0.00925648
1679.7869	0.0100977
1677.8584	0.0110785
1675.9299	0.0122277
1674.0015	0.0135554
1672.0730	0.0150459
1670.1445	0.0165946
1668.2160	0.0179033
1666.2875	0.0185378
1664.3590	0.0182073
1662.4305	0.0169893
1660.5020	0.0152476
1658.5735	0.0133663
1656.6450	0.0115957
1654.7166	0.0100503
1652.7881	0.00874384
1650.8596	0.00764383
1648.9311	0.00672182
1647.0026	0.00594924
1645.0741	0.00528073
1643.1456	0.00468238
1641.2171	0.00415626
1639.2886	0.00371434
1637.3601	0.00335166
1635.4317	0.00305812
1633.5032	0.00282686
1631.5747	0.00265162
1629.6462	0.00254461
1627.7177	0.00254538
1625.7892	0.00269984
1623.8607	0.00304052
1621.9322	0.00356048
1620.0037	0.004182
1618.0752	0.00474981
1616.1468	0.00506282
1614.2183	0.00497454
1612.2898	0.0045165
1610.3613	0.00388731
1608.4328	0.00329449
1606.5043	0.00284104
1604.5758	0.0025381
1602.6473	0.00235716
1600.7188	0.00226853
1598.7903	0.00223305
1596.8619	0.0021707
1594.9334	0.00199895
1593.0049	0.00170878
1591.0764	0.00137477
1589.1479	0.0010925
1587.2194	0.000901866
1585.2909	0.000764524
1583.3624	0.00062847
1581.4339	0.000495851
1579.5054	0.000397739
1577.5770	0.000343114
1575.6485	0.000325053
1573.7200	0.000339392
1571.7915	0.000377731
1569.8630	0.000436304
1567.9345	0.000522861
1566.0060	0.000633915
1564.0775	0.000745275
1562.1490	0.000844824
1560.2205	0.000959033
1558.2921	0.00109805
1556.3636	0.00119991
1554.4351	0.00120826
1552.5066	0.00115603
1550.5781	0.00109515
1548.6496	0.00102828
1546.7211	0.00095336
1544.7926	0.000885766
1542.8641	0.000829527
1540.9356	0.000780927
1539.0072	0.000745839
1537.0787	0.000730167
1535.1502	0.000735906
1533.2217	0.000764233
1531.2932	0.000797394
1529.3647	0.000800575
1527.4362	0.00076905
1525.5077	0.000743585
1523.5792	0.000754494
1521.6507	0.00078529
1519.7223	0.000806983
1517.7938	0.000801145
1515.8653	0.000749612
1513.9368	0.000650473
1512.0083	0.000537662
1510.0798	0.000448483
1508.1513	0.000382734
1506.2228	0.000320516
1504.2943	0.000262901
1502.3658	0.000232538
1500.4374	0.000236043
1498.5089	0.000243824
1496.5804	0.000229173
1494.6519	0.000209754
1492.7234	0.000217462
1490.7949	0.000260429
1488.8664	0.000336626
1486.9379	0.000441732
1485.0094	0.000566448
1483.0809	0.000715056
1481.1525	0.00091315
1479.2240	0.001184
1477.2955	0.00154014
1475.3670	0.00199208
1473.4385	0.00252904
1471.5100	0.003123
1469.5815	0.00376951
1467.6530	0.00448342
1465.7245	0.00526514
1463.7960	0.00610417
1461.8676	0.00699517
1459.9391	0.00791602
1458.0106	0.00880615
1456.0821	0.00958198
1454.1536	0.0101612
1452.2251	0.0104773
1450.2966	0.0104918
1448.3681	0.010202
1446.4396	0.00963853
1444.5111	0.00885081
1442.5827	0.0078801
1440.6542	0.0067649
1438.7257	0.00559764
1436.7972	0.00452304
1434.8687	0.0036376
1432.9402	0.00294505
1431.0117	0.00242636
1429.0832	0.00208923
1427.1547	0.00192823
1425.2262	0.00189207
1423.2978	0.00193082
1421.3693	0.0020357
1419.4408	0.0022053
1417.5123	0.00241741
1415.5838	0.00265365
1413.6553	0.0029163
1411.7268	0.00321071
1409.7983	0.00353165
1407.8698	0.00385077
1405.9413	0.0041079
1404.0129	0.0042361
1402.0844	0.00419532
1400.1559	0.00397863
1398.2274	0.00360502
1396.2989	0.00311796
1394.3704	0.00258266
1392.4419	0.00206313
1390.5134	0.00159513
1388.5849	0.0011929
1386.6564	0.000867211
1384.7280	0.000616271
1382.7995	0.000422151
1380.8710	0.000279216
1378.9425	0.000207081
1377.0140	0.00022527
1375.0855	0.000335885
1373.1570	0.000526626
1371.2285	0.000751082
1369.3000	0.000910411
1367.3715	0.000913725
1365.4431	0.000766446
1363.5146	0.000554957
1361.5861	0.000363149
1359.6576	0.000232438
1357.7291	0.000172362
1355.8006	0.000180659
1353.8721	0.000256613
1351.9436	0.000396785
1350.0151	0.000588383
1348.0866	0.000817351
1346.1582	0.00106632
1344.2297	0.00131354
1342.3012	0.00154785
1340.3727	0.00176843
1338.4442	0.00196563
1336.5157	0.0021216
1334.5872	0.00222806
1332.6587	0.00228316
1330.7302	0.00228446
1328.8017	0.00224431
1326.8733	0.00218473
1324.9448	0.0021153
1323.0163	0.00205425
1321.0878	0.00203897
1319.1593	0.00207222
1317.2308	0.00211128
1315.3023	0.00212905
1313.3738	0.00213316
1311.4453	0.00213748
1309.5168	0.00213995
1307.5884	0.00212733
1305.6599	0.00210357
1303.7314	0.00208298
1301.8029	0.0020637
1299.8744	0.00205142
1297.9459	0.00207523
1296.0174	0.0021517
1294.0889	0.00226917
1292.1604	0.00241308
1290.2319	0.00258372
1288.3035	0.00278756
1286.3750	0.00301964
1284.4465	0.00326421
1282.5180	0.00352219
1280.5895	0.00382347
1278.6610	0.00420019
1276.7325	0.0046644
1274.8040	0.00520725
1272.8755	0.00579534
1270.9470	0.00637364
1269.0186	0.00687958
1267.0901	0.00724371
1265.1616	0.00741066
1263.2331	0.00738956
1261.3046	0.00724924
1259.3761	0.00705861
1257.4476	0.00687115
1255.5191	0.00674186
1253.5906	0.0067125
1251.6621	0.00680324
1249.7337	0.00703009
1247.8052	0.00740896
1245.8767	0.0079466
1243.9482	0.00864643
1242.0197	0.0095245
1240.0912	0.0105869
1238.1627	0.0117778
1236.2342	0.0129676
1234.3057	0.0139997
1232.3772	0.0147562
1230.4488	0.0151868
1228.5203	0.0152889
1226.5918	0.0150888
1224.6633	0.0146273
1222.7348	0.0139358
1220.8063	0.0130325
1218.8778	0.0119592
1216.9493	0.0108146
1215.0208	0.00972789
1213.0923	0.00878142
1211.1639	0.00796208
1209.2354	0.00718417
1207.3069	0.00635254
1205.3784	0.00542716
1203.4499	0.00444674
1201.5214	0.00350289
1199.5929	0.00269451
1197.6644	0.00207574
1195.7359	0.00163923
1193.8074	0.0013522
1191.8790	0.00117394
1189.9505	0.00105768
1188.0220	0.000987507
1186.0935	0.000992225
1184.1650	0.00110119
1182.2365	0.0013163
1180.3080	0.00162991
1178.3795	0.00202812
1176.4510	0.00245416
1174.5225	0.00280212
1172.5941	0.00298654
1170.6656	0.00302182
1168.7371	0.0030094
1166.8086	0.00303714
1164.8801	0.00311126
1162.9516	0.00317862
1161.0231	0.00317816
1159.0946	0.00306686
1157.1661	0.00282083
1155.2376	0.00244023
1153.3092	0.00196998
1151.3807	0.00149271
1149.4522	0.00107276
1147.5237	0.000725334
1145.5952	0.000448124
1143.6667	0.000245498
1141.7382	0.000114828
1139.8097	4.32979E-005
1137.8812	3.09473E-005
1135.9527	6.28005E-005
1134.0243	0.000133036
1132.0958	0.000230618
1130.1673	0.000341272
1128.2388	0.000434387
1126.3103	0.000490584
1124.3818	0.00052131
1122.4533	0.000545272
1120.5248	0.000581452
1118.5963	0.000650652
1116.6678	0.000755754
1114.7394	0.000888958
1112.8109	0.00105846
1110.8824	0.00128026
1108.9539	0.00156107
1107.0254	0.0018971
1105.0969	0.00226322
1103.1684	0.00261916
1101.2399	0.00295364
1099.3114	0.00331351
1097.3829	0.00379354
1095.4545	0.00451415
1093.5260	0.00556893
1091.5975	0.00693604
1089.6690	0.00841611
1087.7405	0.00965023
1085.8120	0.0102744
1083.8835	0.0101475
1081.9550	0.00942018
1080.0265	0.00836577
1078.0980	0.00720778
1076.1696	0.0060869
1074.2411	0.00507869
1072.3126	0.00421263
1070.3841	0.00349826
1068.4556	0.00292331
1066.5271	0.00245357
1064.5986	0.00206905
1062.6701	0.00177156
1060.7416	0.00154539
1058.8131	0.0013511
1056.8847	0.00116358
1054.9562	0.000992558
1053.0277	0.000872664
1051.0992	0.000821542
1049.1707	0.000814655
1047.2422	0.000822829
1045.3137	0.000835156
1043.3852	0.00084296
1041.4567	0.000845815
1039.5282	0.000856994
1037.5998	0.000881712
1035.6713	0.000911073
1033.7428	0.000927617
1031.8143	0.000895704
1029.8858	0.000780164
1027.9573	0.000599541
1026.0288	0.00041942
1024.1003	0.000281343
1022.1718	0.000184885
1020.2433	0.000133694
1018.3149	0.000165387
1016.3864	0.000275837
1014.4579	0.000446435
1012.5294	0.000683061
1010.6009	0.00103498
1008.6724	0.00158503
1006.7439	0.00232659
1004.8154	0.00298235
1002.8869	0.00314848
1000.9584	0.00273261
999.0300	0.00204017
997.1015	0.00140537
995.1730	0.000954219
993.2445	0.000680798
991.3160	0.000564234
989.3875	0.000622638
987.4590	0.000914067
985.5305	0.00146852
983.6020	0.0022095
981.6735	0.00295211
979.7451	0.00347867
977.8166	0.00365015
975.8881	0.00347555
973.9596	0.00305868
972.0311	0.00250315
970.1026	0.00190509
968.1741	0.00136859
966.2456	0.000959541
964.3171	0.000678683
962.3886	0.00049319
960.4602	0.000367166
958.5317	0.000274338
956.6032	0.00019964
954.6747	0.000134798
952.7462	8.03371E-005
950.8177	4.16591E-005
948.8892	2.45795E-005
946.9607	3.81664E-005
945.0322	8.57432E-005
943.1037	0.000156734
941.1753	0.000228482
939.2468	0.000274265
937.3183	0.000287644
935.3898	0.000295151
933.4613	0.000327093
931.5328	0.000389445
929.6043	0.0004736
927.6758	0.000564964
925.7473	0.000640329
923.8188	0.000672593
921.8904	0.000643346
919.9619	0.000554046
918.0334	0.000423992
916.1049	0.000282111
914.1764	0.000159595
912.2479	7.65801E-005
910.3194	3.75803E-005
908.3909	3.4732E-005
906.4624	5.07334E-005
904.5339	7.64777E-005
902.6055	0.000120778
900.6770	0.00018933
898.7485	0.000277579
896.8200	0.000398385
894.8915	0.000587136
892.9630	0.0008615
891.0345	0.00120529
889.1060	0.00159042
887.1775	0.00197665
885.2490	0.00229421
883.3206	0.00246797
881.3921	0.00246831
879.4636	0.00232113
877.5351	0.0020795
875.6066	0.00179748
873.6781	0.00152265
871.7496	0.0013088
869.8211	0.00121533
867.8926	0.00127851
865.9641	0.00150536
864.0357	0.00189287
862.1072	0.00242347
860.1787	0.00305203
858.2502	0.00370814
856.3217	0.00428005
854.3932	0.00460782
852.4647	0.004564
850.5362	0.004158
848.6077	0.00353752
846.6792	0.0029006
844.7508	0.00239577
842.8223	0.00206381
840.8938	0.00187319
838.9653	0.00181915
837.0368	0.00194487
835.1083	0.00225649
833.1798	0.00267746
831.2513	0.00307332
829.3228	0.00328358
827.3943	0.00318987
825.4659	0.00280092
823.5374	0.0022535
821.6089	0.00171586
819.6804	0.00128594
817.7519	0.000976679
815.8234	0.000763353
813.8949	0.000611068
811.9664	0.000488726
810.0379	0.000389119
808.1094	0.000319229
806.1810	0.000270093
804.2525	0.000221908
802.3240	0.000164077
800.3955	0.000102042
798.4670	5.67452E-005
796.5385	4.82453E-005
794.6100	7.40153E-005
792.6815	0.000112355
790.7530	0.00015001
788.8245	0.000193985
786.8961	0.00024559
784.9676	0.000287173
783.0391	0.000302001
781.1106	0.000288829
779.1821	0.000267286
777.2536	0.000269946
775.3251	0.000310182
773.3966	0.000371004
771.4681	0.00043363
769.5396	0.0005014
767.6112	0.000593317
765.6827	0.000711342
763.7542	0.000825185
761.8257	0.000898583
759.8972	0.000911558
757.9687	0.000857354
756.0402	0.000745792
754.1117	0.000611509
752.1832	0.000492789
750.2547	0.000396452
748.3263	0.000300308
746.3978	0.000197692
744.4693	0.000121712
742.5408	0.000101675
740.6123	0.000112896
738.6838	0.000106904
736.7553	7.51016E-005
734.8268	4.41774E-005
732.8983	3.48112E-005
730.9698	5.08561E-005
729.0414	8.7359E-005
727.1129	0.000132496
725.1844	0.000166423
723.2559	0.000179703
721.3274	0.000191385
719.3989	0.000220132
717.4704	0.000255579
715.5419	0.000285111
713.6134	0.000310962
711.6849	0.000325076
709.7565	0.000315612
707.8280	0.000294687
705.8995	0.000283931
703.9710	0.000279957
702.0425	0.000255598
700.1140	0.000207214
698.1855	0.00017109
696.2570	0.000167779
694.3285	0.00017673
692.4000	0.000184253
690.4716	0.000197651
688.5431	0.000209375
686.6146	0.000199239
684.6861	0.000170826
682.7576	0.000152271
680.8291	0.000161345
678.9006	0.000184465
676.9721	0.000202155
675.0436	0.000222818
673.1151	0.000257067
671.1867	0.00028302
669.2582	0.000281773
667.3297	0.000269365
665.4012	0.000274352
663.4727	0.000316524
661.5442	0.000387129
659.6157	0.000455338
657.6872	0.000524341
655.7587	0.000636621
653.8302	0.000814945
651.9018	0.0010774
649.9733	0.00151197
648.0448	0.0022183
646.1163	0.00304026
644.1878	0.00346625
642.2593	0.00313102
640.3308	0.00230884
638.4023	0.00155649
636.4738	0.00110542
634.5453	0.000866361
632.6169	0.00072608
630.6884	0.000648515
628.7599	0.000634226
626.8314	0.000679529
624.9029	0.00076481
622.9744	0.000842502
621.0459	0.000852606
619.1174	0.000787831
617.1889	0.000694672
615.2604	0.000601941
613.3320	0.000524049
611.4035	0.000490484
609.4750	0.000491383
607.5465	0.00047596
605.6180	0.000439401
603.6895	0.000420765
601.7610	0.00042947
599.8325	0.000438252
597.9040	0.000412914
595.9755	0.000346697
594.0471	0.000297703
592.1186	0.000323009
590.1901	0.000369788
588.2616	0.000332646
586.3331	0.00020571
584.4046	0.000106429
582.4761	0.000146795
580.5476	0.000306902
578.6191	0.000476879
576.6906	0.000593803
574.7622	0.000677991
572.8337	0.000773345
570.9052	0.000893824
568.9767	0.00102342
567.0482	0.00115442
565.1197	0.00129671
563.1912	0.00145319
561.2627	0.00161148
559.3342	0.00174943
557.4057	0.00184001
555.4773	0.00186134
553.5488	0.00180934
551.6203	0.00169701
549.6918	0.00153599
547.7633	0.00134015
545.8348	0.00115714
543.9063	0.00104378
541.9778	0.000989533
540.0493	0.000930783
538.1208	0.000840681
536.1924	0.000741737
534.2639	0.000648375
532.3354	0.000551758
530.4069	0.000460448
528.4784	0.000407071
526.5499	0.000400845
524.6214	0.000416688
522.6929	0.00042871
520.7644	0.000423649
518.8359	0.000404648
516.9075	0.000383608
514.9790	0.00034611
513.0505	0.000267979
511.1220	0.000193431
509.1935	0.00020826
507.2650	0.000309278
505.3365	0.000409355
503.4080	0.000459906
501.4795	0.000462943
499.5510	0.000433911
497.6226	0.000432692
495.6941	0.000515416
493.7656	0.000620304
491.8371	0.000630139
489.9086	0.00053209
487.9801	0.000405538
486.0516	0.000309796
484.1231	0.000266015
482.1946	0.000273062
480.2661	0.000292621
478.3377	0.000288747
476.4092	0.000264302
474.4807	0.000209151
472.5522	0.000111527
470.6237	2.73088E-005
468.6952	1.77981E-005
466.7667	5.66143E-005
464.8382	8.02432E-005
462.9097	7.65948E-005
460.9812	8.04941E-005
459.0528	0.000115814
457.1243	0.000172351
455.1958	0.000239712
453.2673	0.000323497
451.3388	0.000408845
449.4103	0.000458871
447.4818	0.000468609
445.5533	0.000477343
443.6248	0.00051339
441.6963	0.000564322
439.7679	0.000619293
437.8394	0.000700487
435.9109	0.000822728
433.9824	0.000961473
432.0539	0.00108539
430.1254	0.00118526
428.1969	0.00125558
426.2684	0.00127082
424.3399	0.00120701
422.4114	0.00108556
420.4830	0.000963329
418.5545	0.000874988
416.6260	0.00081314
414.6975	0.000752725
412.7690	0.000675999
410.8405	0.000585735
408.9120	0.000498589
406.9835	0.000424413
405.0550	0.000359645
403.1265	0.000298452
401.1981	0.000242867
399.2696	0.000203426
397.3411	0.000188464
395.4126	0.000189171
393.4841	0.000184471
391.5556	0.000168785
389.6271	0.000156614
387.6986	0.00015416
385.7701	0.000147915
383.8416	0.000123246
381.9132	8.63949E-005
379.9847	6.21569E-005
378.0562	5.71051E-005
376.1277	4.88847E-005
374.1992	3.37676E-005
372.2707	3.91978E-005
370.3422	7.11973E-005
368.4137	9.46551E-005
366.4852	8.63141E-005
364.5567	7.07024E-005
362.6283	8.14869E-005
360.6998	0.000118933
358.7713	0.000163886
356.8428	0.000207592
354.9143	0.000254243
352.9858	0.00030532
351.0573	0.000353144
349.1288	0.000393274
347.2003	0.000438643
345.2718	0.000512128
343.3434	0.000624517
341.4149	0.000768659
339.4864	0.000933909
337.5579	0.00111175
335.6294	0.00127794
333.7009	0.00139147
331.7724	0.00141995
329.8439	0.00134952
327.9154	0.00118772
325.9869	0.00097667
324.0585	0.000777767
322.1300	0.00062907
320.2015	0.000534427
318.2730	0.000484256
316.3445	0.000464837
314.4160	0.000453567
312.4875	0.000421519
310.5590	0.000353919
308.6305	0.000268465
306.7020	0.000198278
304.7736	0.000158944
302.8451	0.000148785
300.9166	0.000161415
298.9881	0.000180407
297.0596	0.000184629
295.1311	0.000170762
293.2026	0.000154619
291.2741	0.000143443
289.3456	0.000124462
287.4171	8.45751E-005
285.4887	3.88423E-005
283.5602	2.08279E-005
281.6317	4.18774E-005
279.7032	8.34993E-005
277.7747	0.000132978
275.8462	0.000202373
273.9177	0.000302709
271.9892	0.000424799
270.0607	0.000549227
268.1322	0.000658105
266.2038	0.000739346
264.2753	0.00079036
262.3468	0.000835278
260.4183	0.000915631
258.4898	0.00103439
256.5613	0.00115555
254.6328	0.00126364
252.7043	0.00136595
250.7758	0.00145509
248.8473	0.00152357
246.9189	0.00158843
244.9904	0.00166069
243.0619	0.00172652
241.1334	0.00177915
239.2049	0.00183022
237.2764	0.00188937
235.3479	0.00195655
233.4194	0.00202079
231.4909	0.0020558
229.5624	0.00203521
227.6340	0.00195645
225.7055	0.00183186
223.7770	0.00166471
221.8485	0.00144873
219.9200	0.00119142
217.9915	0.000929779
216.0630	0.000701311
214.1345	0.000512756
212.2060	0.000357377
210.2775	0.000255035
