# Supplementary material for: Vibrational Study on the Structure, Bioactivity, and Silver Adsorption of Silk Fibroin Fibers Grafted with Methacrylonitrile
Source: Molecules. 2023 Mar 10;28(6):2551. doi: 10.3390/molecules28062551 (PMC10051891; doi:10.3390/molecules28062551)
Supplement: Supplementary file 1 [file molecules-28-02551-s001.zip › RAW DATA/Figure 1 Raman t0/BF MAN 60 Raman p1 t = 0.txt]

TITLE	BF MAN 60% PARALL | AV. OF 384
DATA TYPE
ORIGIN	JASCO
OWNER
DATE	23/03/01
TIME	12:40:55
SPECTROMETER/DATA SYSTEM
RESOLUTION
DELTAX	-1.92849
XUNITS	1/CM
YUNITS	AU
FIRSTX	5001.9004
LASTX	3.2560
NPOINTS	2593
FIRSTY	0.00066
MAXY	0.03206
MINY	0.00036
XYDATA
5001.9004	0.00066
4999.9719	0.00068
4998.0434	0.00069
4996.1149	0.00068
4994.1864	0.00069
4992.2579	0.00071
4990.3295	0.00071
4988.4010	0.00071
4986.4725	0.0007
4984.5440	0.00069
4982.6155	0.0007
4980.6870	0.00071
4978.7585	0.00071
4976.8300	0.0007
4974.9015	0.00069
4972.9730	0.00067
4971.0445	0.00067
4969.1161	0.00066
4967.1876	0.00066
4965.2591	0.00066
4963.3306	0.00067
4961.4021	0.00068
4959.4736	0.00069
4957.5451	0.00068
4955.6166	0.00068
4953.6881	0.00069
4951.7596	0.00069
4949.8312	0.0007
4947.9027	0.00069
4945.9742	0.00067
4944.0457	0.00067
4942.1172	0.00068
4940.1887	0.00068
4938.2602	0.00068
4936.3317	0.00069
4934.4032	0.00068
4932.4747	0.00066
4930.5463	0.00066
4928.6178	0.00068
4926.6893	0.00068
4924.7608	0.00068
4922.8323	0.00069
4920.9038	0.00068
4918.9753	0.00067
4917.0468	0.00067
4915.1183	0.00067
4913.1898	0.00068
4911.2614	0.00069
4909.3329	0.00068
4907.4044	0.00068
4905.4759	0.00069
4903.5474	0.00067
4901.6189	0.00067
4899.6904	0.00068
4897.7619	0.00069
4895.8334	0.00069
4893.9049	0.00068
4891.9765	0.00067
4890.0480	0.00065
4888.1195	0.00065
4886.1910	0.00066
4884.2625	0.00069
4882.3340	0.00071
4880.4055	0.00071
4878.4770	0.00068
4876.5485	0.00066
4874.6200	0.00067
4872.6916	0.00068
4870.7631	0.00068
4868.8346	0.00067
4866.9061	0.00066
4864.9776	0.00067
4863.0491	0.00068
4861.1206	0.00068
4859.1921	0.00066
4857.2636	0.00066
4855.3351	0.00066
4853.4067	0.00066
4851.4782	0.00066
4849.5497	0.00066
4847.6212	0.00066
4845.6927	0.00066
4843.7642	0.00066
4841.8357	0.00066
4839.9072	0.00066
4837.9787	0.00066
4836.0502	0.00065
4834.1218	0.00066
4832.1933	0.00067
4830.2648	0.00067
4828.3363	0.00067
4826.4078	0.00069
4824.4793	0.00069
4822.5508	0.00068
4820.6223	0.00067
4818.6938	0.00067
4816.7653	0.00068
4814.8369	0.00068
4812.9084	0.0007
4810.9799	0.0007
4809.0514	0.00068
4807.1229	0.00066
4805.1944	0.00066
4803.2659	0.00066
4801.3374	0.00066
4799.4089	0.00064
4797.4804	0.00064
4795.5520	0.00065
4793.6235	0.00066
4791.6950	0.00067
4789.7665	0.00067
4787.8380	0.00066
4785.9095	0.00065
4783.9810	0.00065
4782.0525	0.00066
4780.1240	0.00065
4778.1955	0.00066
4776.2671	0.00066
4774.3386	0.00066
4772.4101	0.00066
4770.4816	0.00066
4768.5531	0.00066
4766.6246	0.00069
4764.6961	0.00069
4762.7676	0.00067
4760.8391	0.00066
4758.9106	0.00066
4756.9822	0.00065
4755.0537	0.00065
4753.1252	0.00065
4751.1967	0.00065
4749.2682	0.00064
4747.3397	0.00064
4745.4112	0.00065
4743.4827	0.00065
4741.5542	0.00065
4739.6257	0.00066
4737.6973	0.00065
4735.7688	0.00065
4733.8403	0.00065
4731.9118	0.00065
4729.9833	0.00066
4728.0548	0.00066
4726.1263	0.00066
4724.1978	0.00066
4722.2693	0.00065
4720.3408	0.00066
4718.4124	0.00065
4716.4839	0.00065
4714.5554	0.00066
4712.6269	0.00068
4710.6984	0.00066
4708.7699	0.00066
4706.8414	0.00066
4704.9129	0.00066
4702.9844	0.00066
4701.0559	0.00067
4699.1275	0.00067
4697.1990	0.00067
4695.2705	0.00065
4693.3420	0.00063
4691.4135	0.00064
4689.4850	0.00064
4687.5565	0.00064
4685.6280	0.00065
4683.6995	0.00067
4681.7710	0.00065
4679.8426	0.00065
4677.9141	0.00065
4675.9856	0.00065
4674.0571	0.00062
4672.1286	0.00062
4670.2001	0.00064
4668.2716	0.00064
4666.3431	0.00065
4664.4146	0.00065
4662.4861	0.00066
4660.5577	0.00066
4658.6292	0.00065
4656.7007	0.00064
4654.7722	0.00064
4652.8437	0.00066
4650.9152	0.00065
4648.9867	0.00064
4647.0582	0.00064
4645.1297	0.00064
4643.2012	0.00063
4641.2728	0.00063
4639.3443	0.00063
4637.4158	0.00062
4635.4873	0.00064
4633.5588	0.00065
4631.6303	0.00064
4629.7018	0.00064
4627.7733	0.00063
4625.8448	0.00063
4623.9163	0.00064
4621.9879	0.00064
4620.0594	0.00064
4618.1309	0.00065
4616.2024	0.00064
4614.2739	0.00064
4612.3454	0.00064
4610.4169	0.00063
4608.4884	0.00063
4606.5599	0.00063
4604.6314	0.00063
4602.7030	0.00064
4600.7745	0.00065
4598.8460	0.00066
4596.9175	0.00064
4594.9890	0.00064
4593.0605	0.00065
4591.1320	0.00065
4589.2035	0.00065
4587.2750	0.00063
4585.3465	0.00062
4583.4181	0.00063
4581.4896	0.00064
4579.5611	0.00064
4577.6326	0.00064
4575.7041	0.00063
4573.7756	0.00065
4571.8471	0.00068
4569.9186	0.00072
4567.9901	0.00075
4566.0616	0.0008
4564.1332	0.0008
4562.2047	0.00073
4560.2762	0.00068
4558.3477	0.00066
4556.4192	0.00065
4554.4907	0.00064
4552.5622	0.00063
4550.6337	0.00062
4548.7052	0.00063
4546.7767	0.00064
4544.8483	0.00064
4542.9198	0.00063
4540.9913	0.00063
4539.0628	0.00063
4537.1343	0.00064
4535.2058	0.00063
4533.2773	0.00063
4531.3488	0.00064
4529.4203	0.00065
4527.4918	0.00064
4525.5634	0.00064
4523.6349	0.00065
4521.7064	0.00064
4519.7779	0.00062
4517.8494	0.00062
4515.9209	0.00063
4513.9924	0.00065
4512.0639	0.00065
4510.1354	0.00064
4508.2069	0.00066
4506.2784	0.00066
4504.3500	0.00065
4502.4215	0.00065
4500.4930	0.00066
4498.5645	0.00066
4496.6360	0.00064
4494.7075	0.00063
4492.7790	0.00062
4490.8505	0.00061
4488.9220	0.00061
4486.9935	0.00062
4485.0651	0.00063
4483.1366	0.00063
4481.2081	0.00062
4479.2796	0.00062
4477.3511	0.0006
4475.4226	0.0006
4473.4941	0.00062
4471.5656	0.00063
4469.6371	0.00063
4467.7086	0.00064
4465.7802	0.00063
4463.8517	0.00062
4461.9232	0.00063
4459.9947	0.00064
4458.0662	0.00064
4456.1377	0.00064
4454.2092	0.00064
4452.2807	0.00064
4450.3522	0.00064
4448.4237	0.00063
4446.4953	0.00064
4444.5668	0.00065
4442.6383	0.00067
4440.7098	0.00066
4438.7813	0.00063
4436.8528	0.00063
4434.9243	0.00063
4432.9958	0.00063
4431.0673	0.00062
4429.1388	0.00062
4427.2104	0.00061
4425.2819	0.00061
4423.3534	0.0006
4421.4249	0.00061
4419.4964	0.0006
4417.5679	0.00062
4415.6394	0.00062
4413.7109	0.00062
4411.7824	0.00062
4409.8539	0.00062
4407.9255	0.00062
4405.9970	0.00062
4404.0685	0.00062
4402.1400	0.00062
4400.2115	0.00062
4398.2830	0.00061
4396.3545	0.00061
4394.4260	0.00061
4392.4975	0.00063
4390.5690	0.00063
4388.6406	0.00061
4386.7121	0.00061
4384.7836	0.00061
4382.8551	0.00061
4380.9266	0.00061
4378.9981	0.00061
4377.0696	0.0006
4375.1411	0.00061
4373.2126	0.0006
4371.2841	0.0006
4369.3557	0.00061
4367.4272	0.00061
4365.4987	0.00061
4363.5702	0.00061
4361.6417	0.00061
4359.7132	0.00061
4357.7847	0.00062
4355.8562	0.00062
4353.9277	0.00061
4351.9992	0.00061
4350.0708	0.0006
4348.1423	0.00061
4346.2138	0.00062
4344.2853	0.00064
4342.3568	0.00062
4340.4283	0.00062
4338.4998	0.00061
4336.5713	0.00062
4334.6428	0.00063
4332.7143	0.00062
4330.7859	0.00061
4328.8574	0.00062
4326.9289	0.00064
4325.0004	0.00064
4323.0719	0.00063
4321.1434	0.00063
4319.2149	0.00066
4317.2864	0.00066
4315.3579	0.00062
4313.4294	0.00061
4311.5010	0.0006
4309.5725	0.0006
4307.6440	0.00062
4305.7155	0.00063
4303.7870	0.00062
4301.8585	0.00062
4299.9300	0.00061
4298.0015	0.00061
4296.0730	0.00061
4294.1445	0.00061
4292.2161	0.00061
4290.2876	0.00061
4288.3591	0.00061
4286.4306	0.0006
4284.5021	0.00061
4282.5736	0.00062
4280.6451	0.00062
4278.7166	0.00062
4276.7881	0.00062
4274.8596	0.00062
4272.9312	0.00062
4271.0027	0.00062
4269.0742	0.00062
4267.1457	0.00061
4265.2172	0.00061
4263.2887	0.00061
4261.3602	0.00061
4259.4317	0.00061
4257.5032	0.00061
4255.5747	0.00061
4253.6463	0.00061
4251.7178	0.00061
4249.7893	0.0006
4247.8608	0.00059
4245.9323	0.00059
4244.0038	0.0006
4242.0753	0.00061
4240.1468	0.00061
4238.2183	0.00059
4236.2898	0.00058
4234.3614	0.00058
4232.4329	0.00058
4230.5044	0.00059
4228.5759	0.0006
4226.6474	0.00061
4224.7189	0.00061
4222.7904	0.0006
4220.8619	0.00059
4218.9334	0.0006
4217.0049	0.0006
4215.0765	0.0006
4213.1480	0.0006
4211.2195	0.0006
4209.2910	0.00061
4207.3625	0.00061
4205.4340	0.0006
4203.5055	0.0006
4201.5770	0.0006
4199.6485	0.00059
4197.7200	0.00059
4195.7916	0.0006
4193.8631	0.00061
4191.9346	0.00062
4190.0061	0.00061
4188.0776	0.0006
4186.1491	0.0006
4184.2206	0.0006
4182.2921	0.0006
4180.3636	0.00059
4178.4351	0.00059
4176.5067	0.00059
4174.5782	0.00059
4172.6497	0.0006
4170.7212	0.0006
4168.7927	0.0006
4166.8642	0.0006
4164.9357	0.0006
4163.0072	0.0006
4161.0787	0.00061
4159.1502	0.0006
4157.2218	0.00059
4155.2933	0.00058
4153.3648	0.0006
4151.4363	0.00061
4149.5078	0.0006
4147.5793	0.00059
4145.6508	0.00058
4143.7223	0.00059
4141.7938	0.0006
4139.8653	0.00059
4137.9369	0.00059
4136.0084	0.0006
4134.0799	0.0006
4132.1514	0.00061
4130.2229	0.00062
4128.2944	0.0006
4126.3659	0.00058
4124.4374	0.00058
4122.5089	0.0006
4120.5804	0.0006
4118.6520	0.00059
4116.7235	0.00059
4114.7950	0.00059
4112.8665	0.00058
4110.9380	0.00058
4109.0095	0.00058
4107.0810	0.00058
4105.1525	0.00058
4103.2240	0.00059
4101.2955	0.0006
4099.3671	0.00061
4097.4386	0.0006
4095.5101	0.00059
4093.5816	0.00059
4091.6531	0.00059
4089.7246	0.00058
4087.7961	0.00058
4085.8676	0.00059
4083.9391	0.0006
4082.0106	0.0006
4080.0822	0.00059
4078.1537	0.00059
4076.2252	0.00061
4074.2967	0.00061
4072.3682	0.0006
4070.4397	0.00059
4068.5112	0.0006
4066.5827	0.0006
4064.6542	0.00058
4062.7257	0.00058
4060.7972	0.00059
4058.8688	0.00059
4056.9403	0.00058
4055.0118	0.00058
4053.0833	0.00058
4051.1548	0.00058
4049.2263	0.00057
4047.2978	0.00058
4045.3693	0.00058
4043.4408	0.00058
4041.5123	0.00058
4039.5839	0.00058
4037.6554	0.00058
4035.7269	0.00058
4033.7984	0.00058
4031.8699	0.00058
4029.9414	0.00058
4028.0129	0.00058
4026.0844	0.00057
4024.1559	0.00057
4022.2274	0.00058
4020.2990	0.0006
4018.3705	0.0006
4016.4420	0.00057
4014.5135	0.00056
4012.5850	0.00058
4010.6565	0.00058
4008.7280	0.00058
4006.7995	0.00058
4004.8710	0.00058
4002.9425	0.00056
4001.0141	0.00058
3999.0856	0.00059
3997.1571	0.00059
3995.2286	0.00058
3993.3001	0.00057
3991.3716	0.00057
3989.4431	0.00059
3987.5146	0.0006
3985.5861	0.00061
3983.6576	0.00059
3981.7292	0.00057
3979.8007	0.00057
3977.8722	0.00058
3975.9437	0.00057
3974.0152	0.00055
3972.0867	0.00057
3970.1582	0.00059
3968.2297	0.00059
3966.3012	0.00058
3964.3727	0.00058
3962.4443	0.00057
3960.5158	0.00056
3958.5873	0.00056
3956.6588	0.00057
3954.7303	0.00058
3952.8018	0.00059
3950.8733	0.00058
3948.9448	0.00058
3947.0163	0.00059
3945.0878	0.00059
3943.1594	0.00058
3941.2309	0.00058
3939.3024	0.00058
3937.3739	0.00058
3935.4454	0.00057
3933.5169	0.00056
3931.5884	0.00057
3929.6599	0.00058
3927.7314	0.00057
3925.8029	0.00057
3923.8745	0.00056
3921.9460	0.00056
3920.0175	0.00056
3918.0890	0.00056
3916.1605	0.00056
3914.2320	0.00057
3912.3035	0.00057
3910.3750	0.00057
3908.4465	0.00056
3906.5180	0.00057
3904.5896	0.00058
3902.6611	0.00058
3900.7326	0.00058
3898.8041	0.00058
3896.8756	0.00057
3894.9471	0.00057
3893.0186	0.00057
3891.0901	0.00056
3889.1616	0.00055
3887.2331	0.00055
3885.3047	0.00056
3883.3762	0.00056
3881.4477	0.00058
3879.5192	0.00059
3877.5907	0.00058
3875.6622	0.00056
3873.7337	0.00055
3871.8052	0.00056
3869.8767	0.00055
3867.9482	0.00054
3866.0198	0.00055
3864.0913	0.00057
3862.1628	0.00056
3860.2343	0.00056
3858.3058	0.00056
3856.3773	0.00056
3854.4488	0.00056
3852.5203	0.00057
3850.5918	0.00058
3848.6633	0.00056
3846.7349	0.00056
3844.8064	0.00057
3842.8779	0.00057
3840.9494	0.00056
3839.0209	0.00056
3837.0924	0.00056
3835.1639	0.00054
3833.2354	0.00056
3831.3069	0.00056
3829.3784	0.00057
3827.4500	0.00058
3825.5215	0.00058
3823.5930	0.00058
3821.6645	0.00057
3819.7360	0.00056
3817.8075	0.00055
3815.8790	0.00053
3813.9505	0.00054
3812.0220	0.00055
3810.0935	0.00056
3808.1651	0.00056
3806.2366	0.00056
3804.3081	0.00057
3802.3796	0.00057
3800.4511	0.00057
3798.5226	0.00056
3796.5941	0.00056
3794.6656	0.00056
3792.7371	0.00057
3790.8086	0.00055
3788.8802	0.00053
3786.9517	0.00054
3785.0232	0.00055
3783.0947	0.00055
3781.1662	0.00055
3779.2377	0.00056
3777.3092	0.00056
3775.3807	0.00056
3773.4522	0.00056
3771.5237	0.00056
3769.5953	0.00055
3767.6668	0.00055
3765.7383	0.00055
3763.8098	0.00055
3761.8813	0.00056
3759.9528	0.00057
3758.0243	0.00056
3756.0958	0.00054
3754.1673	0.00055
3752.2388	0.00057
3750.3104	0.00057
3748.3819	0.00056
3746.4534	0.00056
3744.5249	0.00057
3742.5964	0.00058
3740.6679	0.00058
3738.7394	0.00057
3736.8109	0.00056
3734.8824	0.00056
3732.9539	0.00055
3731.0255	0.00055
3729.0970	0.00056
3727.1685	0.00057
3725.2400	0.00056
3723.3115	0.00056
3721.3830	0.00056
3719.4545	0.00056
3717.5260	0.00056
3715.5975	0.00056
3713.6690	0.00055
3711.7406	0.00055
3709.8121	0.00056
3707.8836	0.00056
3705.9551	0.00056
3704.0266	0.00055
3702.0981	0.00055
3700.1696	0.00054
3698.2411	0.00056
3696.3126	0.00057
3694.3841	0.00057
3692.4557	0.00058
3690.5272	0.00057
3688.5987	0.00055
3686.6702	0.00055
3684.7417	0.00055
3682.8132	0.00056
3680.8847	0.00056
3678.9562	0.00056
3677.0277	0.00056
3675.0992	0.00056
3673.1708	0.00056
3671.2423	0.00056
3669.3138	0.00056
3667.3853	0.00056
3665.4568	0.00056
3663.5283	0.00056
3661.5998	0.00056
3659.6713	0.00056
3657.7428	0.00057
3655.8143	0.00058
3653.8859	0.00057
3651.9574	0.00055
3650.0289	0.00055
3648.1004	0.00055
3646.1719	0.00056
3644.2434	0.00057
3642.3149	0.00057
3640.3864	0.00057
3638.4579	0.00058
3636.5294	0.00057
3634.6010	0.00057
3632.6725	0.00058
3630.7440	0.00058
3628.8155	0.00058
3626.8870	0.00058
3624.9585	0.00056
3623.0300	0.00056
3621.1015	0.00056
3619.1730	0.00056
3617.2445	0.00055
3615.3160	0.00057
3613.3876	0.00057
3611.4591	0.00057
3609.5306	0.00057
3607.6021	0.00057
3605.6736	0.00056
3603.7451	0.00056
3601.8166	0.00056
3599.8881	0.00056
3597.9596	0.00057
3596.0311	0.00057
3594.1027	0.00056
3592.1742	0.00055
3590.2457	0.00056
3588.3172	0.00056
3586.3887	0.00056
3584.4602	0.00056
3582.5317	0.00055
3580.6032	0.00055
3578.6747	0.00055
3576.7462	0.00055
3574.8178	0.00055
3572.8893	0.00056
3570.9608	0.00057
3569.0323	0.00057
3567.1038	0.00055
3565.1753	0.00055
3563.2468	0.00056
3561.3183	0.00057
3559.3898	0.00057
3557.4613	0.00058
3555.5329	0.00058
3553.6044	0.00058
3551.6759	0.00057
3549.7474	0.00058
3547.8189	0.00058
3545.8904	0.00057
3543.9619	0.00056
3542.0334	0.00056
3540.1049	0.00058
3538.1764	0.00058
3536.2480	0.00058
3534.3195	0.00059
3532.3910	0.00059
3530.4625	0.0006
3528.5340	0.0006
3526.6055	0.0006
3524.6770	0.0006
3522.7485	0.0006
3520.8200	0.0006
3518.8915	0.00061
3516.9631	0.00062
3515.0346	0.00063
3513.1061	0.00062
3511.1776	0.00063
3509.2491	0.00065
3507.3206	0.00066
3505.3921	0.00066
3503.4636	0.00065
3501.5351	0.00065
3499.6066	0.00065
3497.6782	0.00066
3495.7497	0.00066
3493.8212	0.00067
3491.8927	0.00066
3489.9642	0.00067
3488.0357	0.00068
3486.1072	0.00068
3484.1787	0.00069
3482.2502	0.0007
3480.3217	0.0007
3478.3933	0.0007
3476.4648	0.0007
3474.5363	0.0007
3472.6078	0.0007
3470.6793	0.0007
3468.7508	0.0007
3466.8223	0.00072
3464.8938	0.00074
3462.9653	0.00075
3461.0368	0.00074
3459.1084	0.00074
3457.1799	0.00074
3455.2514	0.00076
3453.3229	0.00078
3451.3944	0.00079
3449.4659	0.00079
3447.5374	0.00079
3445.6089	0.0008
3443.6804	0.00082
3441.7519	0.00082
3439.8235	0.00082
3437.8950	0.00084
3435.9665	0.00086
3434.0380	0.00087
3432.1095	0.00089
3430.1810	0.00091
3428.2525	0.00092
3426.3240	0.00093
3424.3955	0.00093
3422.4670	0.00095
3420.5386	0.00097
3418.6101	0.00098
3416.6816	0.00099
3414.7531	0.00101
3412.8246	0.00104
3410.8961	0.00106
3408.9676	0.00109
3407.0391	0.00111
3405.1106	0.00112
3403.1821	0.00114
3401.2537	0.00117
3399.3252	0.0012
3397.3967	0.00122
3395.4682	0.00124
3393.5397	0.00126
3391.6112	0.00129
3389.6827	0.00132
3387.7542	0.00134
3385.8257	0.00137
3383.8972	0.00139
3381.9688	0.00143
3380.0403	0.00146
3378.1118	0.00148
3376.1833	0.00151
3374.2548	0.00155
3372.3263	0.00158
3370.3978	0.00162
3368.4693	0.00165
3366.5408	0.00167
3364.6123	0.00171
3362.6839	0.00174
3360.7554	0.00178
3358.8269	0.00182
3356.8984	0.00186
3354.9699	0.0019
3353.0414	0.00193
3351.1129	0.00196
3349.1844	0.00198
3347.2559	0.00202
3345.3274	0.00207
3343.3990	0.00213
3341.4705	0.00219
3339.5420	0.00223
3337.6135	0.00228
3335.6850	0.00233
3333.7565	0.00239
3331.8280	0.00243
3329.8995	0.00248
3327.9710	0.00253
3326.0425	0.00261
3324.1141	0.00269
3322.1856	0.00275
3320.2571	0.00281
3318.3286	0.00288
3316.4001	0.00296
3314.4716	0.00303
3312.5431	0.00311
3310.6146	0.00317
3308.6861	0.00324
3306.7576	0.00331
3304.8292	0.00338
3302.9007	0.00345
3300.9722	0.00351
3299.0437	0.00357
3297.1152	0.00364
3295.1867	0.0037
3293.2582	0.00376
3291.3297	0.00379
3289.4012	0.00381
3287.4727	0.00383
3285.5443	0.00384
3283.6158	0.00384
3281.6873	0.00383
3279.7588	0.00381
3277.8303	0.00379
3275.9018	0.00377
3273.9733	0.00375
3272.0448	0.00372
3270.1163	0.00368
3268.1878	0.00364
3266.2594	0.0036
3264.3309	0.00358
3262.4024	0.00355
3260.4739	0.00351
3258.5454	0.00346
3256.6169	0.00341
3254.6884	0.00336
3252.7599	0.00331
3250.8314	0.00327
3248.9029	0.00324
3246.9745	0.00321
3245.0460	0.00317
3243.1175	0.00314
3241.1890	0.00311
3239.2605	0.00308
3237.3320	0.00305
3235.4035	0.00302
3233.4750	0.003
3231.5465	0.003
3229.6180	0.003
3227.6896	0.003
3225.7611	0.003
3223.8326	0.00299
3221.9041	0.00296
3219.9756	0.00292
3218.0471	0.00289
3216.1186	0.00288
3214.1901	0.00288
3212.2616	0.00287
3210.3331	0.00287
3208.4047	0.00287
3206.4762	0.00287
3204.5477	0.00287
3202.6192	0.00286
3200.6907	0.00285
3198.7622	0.00285
3196.8337	0.00286
3194.9052	0.00287
3192.9767	0.00286
3191.0482	0.00285
3189.1198	0.00284
3187.1913	0.00283
3185.2628	0.00284
3183.3343	0.00283
3181.4058	0.00283
3179.4773	0.00284
3177.5488	0.00286
3175.6203	0.00287
3173.6918	0.00287
3171.7633	0.00289
3169.8349	0.00293
3167.9064	0.00298
3165.9779	0.00301
3164.0494	0.00302
3162.1209	0.00302
3160.1924	0.003
3158.2639	0.00299
3156.3354	0.00298
3154.4069	0.00296
3152.4784	0.00294
3150.5499	0.00294
3148.6215	0.00294
3146.6930	0.00295
3144.7645	0.00296
3142.8360	0.00298
3140.9075	0.003
3138.9790	0.00301
3137.0505	0.00301
3135.1220	0.00301
3133.1935	0.00303
3131.2650	0.00306
3129.3366	0.00309
3127.4081	0.0031
3125.4796	0.0031
3123.5511	0.00311
3121.6226	0.00311
3119.6941	0.00312
3117.7656	0.00313
3115.8371	0.00314
3113.9086	0.00314
3111.9801	0.00313
3110.0517	0.00312
3108.1232	0.00313
3106.1947	0.00314
3104.2662	0.00316
3102.3377	0.00317
3100.4092	0.0032
3098.4807	0.00324
3096.5522	0.00329
3094.6237	0.00335
3092.6952	0.0034
3090.7668	0.00344
3088.8383	0.0035
3086.9098	0.00359
3084.9813	0.00369
3083.0528	0.00381
3081.1243	0.00394
3079.1958	0.0041
3077.2673	0.00429
3075.3388	0.00449
3073.4103	0.00471
3071.4819	0.00493
3069.5534	0.00515
3067.6249	0.00535
3065.6964	0.00551
3063.7679	0.00564
3061.8394	0.00571
3059.9109	0.00572
3057.9824	0.00566
3056.0539	0.00558
3054.1254	0.0055
3052.1970	0.00545
3050.2685	0.00544
3048.3400	0.00548
3046.4115	0.00555
3044.4830	0.00566
3042.5545	0.00579
3040.6260	0.00594
3038.6975	0.00611
3036.7690	0.00632
3034.8405	0.00658
3032.9121	0.0069
3030.9836	0.0073
3029.0551	0.00777
3027.1266	0.00832
3025.1981	0.00896
3023.2696	0.00967
3021.3411	0.01043
3019.4126	0.01123
3017.4841	0.01207
3015.5556	0.01292
3013.6272	0.01379
3011.6987	0.01465
3009.7702	0.01551
3007.8417	0.01637
3005.9132	0.01724
3003.9847	0.0181
3002.0562	0.01894
3000.1277	0.01974
2998.1992	0.02046
2996.2707	0.02108
2994.3423	0.02157
2992.4138	0.0219
2990.4853	0.02206
2988.5568	0.02206
2986.6283	0.0219
2984.6998	0.02157
2982.7713	0.02113
2980.8428	0.02064
2978.9143	0.02017
2976.9858	0.01983
2975.0574	0.01968
2973.1289	0.01976
2971.2004	0.02004
2969.2719	0.02047
2967.3434	0.02102
2965.4149	0.02169
2963.4864	0.02244
2961.5579	0.02328
2959.6294	0.02421
2957.7009	0.0252
2955.7725	0.02624
2953.8440	0.02728
2951.9155	0.0283
2949.9870	0.02925
2948.0585	0.03009
2946.1300	0.03079
2944.2015	0.03134
2942.2730	0.03175
2940.3445	0.03199
2938.4160	0.03206
2936.4876	0.03193
2934.5591	0.03154
2932.6306	0.03087
2930.7021	0.02988
2928.7736	0.02857
2926.8451	0.02706
2924.9166	0.02547
2922.9881	0.02391
2921.0596	0.02245
2919.1311	0.0211
2917.2027	0.01986
2915.2742	0.01876
2913.3457	0.0178
2911.4172	0.01699
2909.4887	0.0163
2907.5602	0.0157
2905.6317	0.0152
2903.7032	0.01478
2901.7747	0.01444
2899.8462	0.01415
2897.9178	0.01391
2895.9893	0.01371
2894.0608	0.01354
2892.1323	0.01339
2890.2038	0.01327
2888.2753	0.01316
2886.3468	0.01308
2884.4183	0.01302
2882.4898	0.01298
2880.5613	0.01298
2878.6329	0.01297
2876.7044	0.01292
2874.7759	0.01281
2872.8474	0.01258
2870.9189	0.01222
2868.9904	0.01175
2867.0619	0.0112
2865.1334	0.0106
2863.2049	0.01003
2861.2764	0.00951
2859.3480	0.00901
2857.4195	0.00856
2855.4910	0.00815
2853.5625	0.00777
2851.6340	0.00741
2849.7055	0.00709
2847.7770	0.00679
2845.8485	0.00652
2843.9200	0.00628
2841.9915	0.00609
2840.0631	0.00595
2838.1346	0.00587
2836.2061	0.00581
2834.2776	0.00578
2832.3491	0.00574
2830.4206	0.00571
2828.4921	0.00564
2826.5636	0.00552
2824.6351	0.00537
2822.7066	0.00523
2820.7782	0.0051
2818.8497	0.00497
2816.9212	0.00485
2814.9927	0.00474
2813.0642	0.00467
2811.1357	0.00462
2809.2072	0.00457
2807.2787	0.00451
2805.3502	0.00446
2803.4217	0.00443
2801.4933	0.00442
2799.5648	0.00441
2797.6363	0.0044
2795.7078	0.00438
2793.7793	0.00436
2791.8508	0.00436
2789.9223	0.00436
2787.9938	0.00438
2786.0653	0.00441
2784.1368	0.00444
2782.2084	0.00448
2780.2799	0.00453
2778.3514	0.00459
2776.4229	0.00464
2774.4944	0.00467
2772.5659	0.00471
2770.6374	0.00475
2768.7089	0.00476
2766.7804	0.00476
2764.8519	0.00473
2762.9235	0.00468
2760.9950	0.00463
2759.0665	0.00458
2757.1380	0.00454
2755.2095	0.00451
2753.2810	0.0045
2751.3525	0.0045
2749.4240	0.00451
2747.4955	0.00453
2745.5670	0.00455
2743.6386	0.00457
2741.7101	0.00458
2739.7816	0.0046
2737.8531	0.00462
2735.9246	0.00464
2733.9961	0.00466
2732.0676	0.00467
2730.1391	0.00468
2728.2106	0.00471
2726.2821	0.00475
2724.3537	0.00482
2722.4252	0.00489
2720.4967	0.00496
2718.5682	0.00504
2716.6397	0.00509
2714.7112	0.00513
2712.7827	0.00516
2710.8542	0.00515
2708.9257	0.00509
2706.9972	0.005
2705.0687	0.0049
2703.1403	0.00476
2701.2118	0.00461
2699.2833	0.00447
2697.3548	0.00432
2695.4263	0.0042
2693.4978	0.00408
2691.5693	0.00399
2689.6408	0.00392
2687.7123	0.00388
2685.7838	0.00386
2683.8554	0.00383
2681.9269	0.00381
2679.9984	0.0038
2678.0699	0.00379
2676.1414	0.00378
2674.2129	0.00377
2672.2844	0.00377
2670.3559	0.00376
2668.4274	0.00375
2666.4989	0.00374
2664.5705	0.00372
2662.6420	0.00372
2660.7135	0.00372
2658.7850	0.00374
2656.8565	0.00374
2654.9280	0.00373
2652.9995	0.00372
2651.0710	0.0037
2649.1425	0.00369
2647.2140	0.00368
2645.2856	0.00369
2643.3571	0.00368
2641.4286	0.00367
2639.5001	0.00367
2637.5716	0.00367
2635.6431	0.00368
2633.7146	0.00368
2631.7861	0.00367
2629.8576	0.00367
2627.9291	0.00368
2626.0007	0.0037
2624.0722	0.00371
2622.1437	0.0037
2620.2152	0.00369
2618.2867	0.00369
2616.3582	0.00369
2614.4297	0.00369
2612.5012	0.00369
2610.5727	0.00368
2608.6442	0.00368
2606.7158	0.00366
2604.7873	0.00364
2602.8588	0.00364
2600.9303	0.00365
2599.0018	0.00366
2597.0733	0.00366
2595.1448	0.00367
2593.2163	0.00367
2591.2878	0.00367
2589.3593	0.00368
2587.4309	0.00369
2585.5024	0.00368
2583.5739	0.00366
2581.6454	0.00366
2579.7169	0.00366
2577.7884	0.00366
2575.8599	0.00365
2573.9314	0.00365
2572.0029	0.00366
2570.0744	0.00366
2568.1460	0.00366
2566.2175	0.00365
2564.2890	0.00364
2562.3605	0.00363
2560.4320	0.00364
2558.5035	0.00364
2556.5750	0.00363
2554.6465	0.00363
2552.7180	0.00363
2550.7895	0.00362
2548.8611	0.00361
2546.9326	0.00361
2545.0041	0.00363
2543.0756	0.00364
2541.1471	0.00364
2539.2186	0.00363
2537.2901	0.00362
2535.3616	0.00361
2533.4331	0.00361
2531.5046	0.00363
2529.5762	0.00364
2527.6477	0.00364
2525.7192	0.00363
2523.7907	0.00362
2521.8622	0.00363
2519.9337	0.00363
2518.0052	0.00363
2516.0767	0.00363
2514.1482	0.00362
2512.2197	0.00362
2510.2913	0.00361
2508.3628	0.00361
2506.4343	0.0036
2504.5058	0.00357
2502.5773	0.00354
2500.6488	0.00355
2498.7203	0.00358
2496.7918	0.0036
2494.8633	0.00361
2492.9348	0.00361
2491.0064	0.00361
2489.0779	0.00362
2487.1494	0.00363
2485.2209	0.00363
2483.2924	0.0036
2481.3639	0.00356
2479.4354	0.00352
2477.5069	0.00353
2475.5784	0.00357
2473.6499	0.0036
2471.7215	0.00362
2469.7930	0.00362
2467.8645	0.00361
2465.9360	0.0036
2464.0075	0.0036
2462.0790	0.00361
2460.1505	0.00361
2458.2220	0.00362
2456.2935	0.00363
2454.3650	0.00363
2452.4366	0.00363
2450.5081	0.00362
2448.5796	0.00363
2446.6511	0.00365
2444.7226	0.00366
2442.7941	0.00365
2440.8656	0.00364
2438.9371	0.00364
2437.0086	0.00366
2435.0801	0.00368
2433.1517	0.00368
2431.2232	0.00368
2429.2947	0.00367
2427.3662	0.00364
2425.4377	0.00361
2423.5092	0.0036
2421.5807	0.00361
2419.6522	0.00361
2417.7237	0.0036
2415.7952	0.00358
2413.8668	0.00355
2411.9383	0.00354
2410.0098	0.00354
2408.0813	0.00355
2406.1528	0.00357
2404.2243	0.00358
2402.2958	0.00358
2400.3673	0.00357
2398.4388	0.00357
2396.5103	0.00356
2394.5819	0.00356
2392.6534	0.00356
2390.7249	0.00357
2388.7964	0.00358
2386.8679	0.00359
2384.9394	0.00359
2383.0109	0.00358
2381.0824	0.00357
2379.1539	0.00356
2377.2254	0.00355
2375.2970	0.00353
2373.3685	0.0035
2371.4400	0.00349
2369.5115	0.00351
2367.5830	0.00354
2365.6545	0.00357
2363.7260	0.00358
2361.7975	0.00357
2359.8690	0.00356
2357.9405	0.00354
2356.0121	0.00352
2354.0836	0.0035
2352.1551	0.00347
2350.2266	0.00346
2348.2981	0.00347
2346.3696	0.00351
2344.4411	0.00354
2342.5126	0.00355
2340.5841	0.00355
2338.6556	0.00357
2336.7272	0.00361
2334.7987	0.00367
2332.8702	0.00378
2330.9417	0.0039
2329.0132	0.00389
2327.0847	0.00375
2325.1562	0.00359
2323.2277	0.00355
2321.2992	0.00359
2319.3707	0.00364
2317.4423	0.00364
2315.5138	0.00363
2313.5853	0.00363
2311.6568	0.00365
2309.7283	0.00366
2307.7998	0.00365
2305.8713	0.00361
2303.9428	0.00354
2302.0143	0.00346
2300.0858	0.00344
2298.1574	0.00353
2296.2289	0.00364
2294.3004	0.00367
2292.3719	0.00362
2290.4434	0.00356
2288.5149	0.00357
2286.5864	0.00366
2284.6579	0.00374
2282.7294	0.00373
2280.8009	0.00364
2278.8725	0.00354
2276.9440	0.00356
2275.0155	0.0037
2273.0870	0.00385
2271.1585	0.00396
2269.2300	0.00404
2267.3015	0.00412
2265.3730	0.0042
2263.4445	0.00426
2261.5160	0.00432
2259.5875	0.0044
2257.6591	0.00458
2255.7306	0.00499
2253.8021	0.00571
2251.8736	0.00682
2249.9451	0.00847
2248.0166	0.01081
2246.0881	0.01383
2244.1596	0.01747
2242.2311	0.02148
2240.3026	0.02522
2238.3742	0.02765
2236.4457	0.02802
2234.5172	0.02649
2232.5887	0.0235
2230.6602	0.01926
2228.7317	0.01453
2226.8032	0.01058
2224.8747	0.00802
2222.9462	0.00655
2221.0177	0.00567
2219.0893	0.00509
2217.1608	0.00462
2215.2323	0.00425
2213.3038	0.00409
2211.3753	0.00414
2209.4468	0.00423
2207.5183	0.00426
2205.5898	0.00422
2203.6613	0.00415
2201.7328	0.00408
2199.8044	0.00404
2197.8759	0.00402
2195.9474	0.00396
2194.0189	0.00384
2192.0904	0.00375
2190.1619	0.00382
2188.2334	0.00401
2186.3049	0.00415
2184.3764	0.00417
2182.4479	0.0041
2180.5195	0.00399
2178.5910	0.00385
2176.6625	0.00375
2174.7340	0.00373
2172.8055	0.00375
2170.8770	0.00374
2168.9485	0.00367
2167.0200	0.00353
2165.0915	0.00334
2163.1630	0.00328
2161.2346	0.00345
2159.3061	0.00366
2157.3776	0.00369
2155.4491	0.00352
2153.5206	0.00338
2151.5921	0.00344
2149.6636	0.00368
2147.7351	0.00385
2145.8066	0.00386
2143.8781	0.00379
2141.9497	0.00379
2140.0212	0.00388
2138.0927	0.00394
2136.1642	0.00391
2134.2357	0.00385
2132.3072	0.00385
2130.3787	0.00389
2128.4502	0.00393
2126.5217	0.00395
2124.5932	0.00395
2122.6648	0.00394
2120.7363	0.00394
2118.8078	0.00397
2116.8793	0.00399
2114.9508	0.00398
2113.0223	0.00395
2111.0938	0.00391
2109.1653	0.00384
2107.2368	0.0038
2105.3083	0.00377
2103.3799	0.00371
2101.4514	0.00368
2099.5229	0.00372
2097.5944	0.00378
2095.6659	0.00383
2093.7374	0.00386
2091.8089	0.00383
2089.8804	0.00372
2087.9519	0.00363
2086.0234	0.00362
2084.0950	0.00366
2082.1665	0.00375
2080.2380	0.00385
2078.3095	0.00391
2076.3810	0.00392
2074.4525	0.00385
2072.5240	0.00373
2070.5955	0.0036
2068.6670	0.00354
2066.7385	0.0036
2064.8101	0.00378
2062.8816	0.00395
2060.9531	0.00397
2059.0246	0.00382
2057.0961	0.00358
2055.1676	0.00341
2053.2391	0.00343
2051.3106	0.00353
2049.3821	0.00363
2047.4536	0.00373
2045.5252	0.00383
2043.5967	0.00386
2041.6682	0.00382
2039.7397	0.0038
2037.8112	0.00386
2035.8827	0.00393
2033.9542	0.00396
2032.0257	0.00397
2030.0972	0.00394
2028.1687	0.00391
2026.2403	0.00395
2024.3118	0.004
2022.3833	0.00397
2020.4548	0.00391
2018.5263	0.00388
2016.5978	0.00387
2014.6693	0.00388
2012.7408	0.00395
2010.8123	0.00405
2008.8838	0.00412
2006.9554	0.00414
2005.0269	0.00413
2003.0984	0.00412
2001.1699	0.00413
1999.2414	0.00415
1997.3129	0.00418
1995.3844	0.00423
1993.4559	0.00425
1991.5274	0.00423
1989.5989	0.00423
1987.6705	0.00426
1985.7420	0.0043
1983.8135	0.0043
1981.8850	0.00427
1979.9565	0.00425
1978.0280	0.00423
1976.0995	0.00423
1974.1710	0.00426
1972.2425	0.0043
1970.3140	0.00433
1968.3856	0.00434
1966.4571	0.00434
1964.5286	0.00435
1962.6001	0.00435
1960.6716	0.00436
1958.7431	0.00436
1956.8146	0.00436
1954.8861	0.00437
1952.9576	0.00437
1951.0291	0.00438
1949.1007	0.00438
1947.1722	0.00439
1945.2437	0.00441
1943.3152	0.00443
1941.3867	0.00445
1939.4582	0.00446
1937.5297	0.00446
1935.6012	0.00446
1933.6727	0.00445
1931.7442	0.00445
1929.8158	0.00447
1927.8873	0.00449
1925.9588	0.0045
1924.0303	0.0045
1922.1018	0.0045
1920.1733	0.0045
1918.2448	0.00452
1916.3163	0.00453
1914.3878	0.00454
1912.4593	0.00455
1910.5309	0.00455
1908.6024	0.00455
1906.6739	0.00457
1904.7454	0.00459
1902.8169	0.0046
1900.8884	0.0046
1898.9599	0.0046
1897.0314	0.0046
1895.1029	0.00461
1893.1744	0.00461
1891.2460	0.00462
1889.3175	0.00462
1887.3890	0.00462
1885.4605	0.00461
1883.5320	0.00461
1881.6035	0.00463
1879.6750	0.00464
1877.7465	0.00465
1875.8180	0.00465
1873.8895	0.00465
1871.9611	0.00464
1870.0326	0.00463
1868.1041	0.00463
1866.1756	0.00463
1864.2471	0.00464
1862.3186	0.00465
1860.3901	0.00465
1858.4616	0.00465
1856.5331	0.00464
1854.6046	0.00464
1852.6762	0.00465
1850.7477	0.00466
1848.8192	0.00466
1846.8907	0.00466
1844.9622	0.00466
1843.0337	0.00466
1841.1052	0.00466
1839.1767	0.00466
1837.2482	0.00467
1835.3197	0.00469
1833.3913	0.0047
1831.4628	0.00471
1829.5343	0.00472
1827.6058	0.00472
1825.6773	0.00473
1823.7488	0.00474
1821.8203	0.00474
1819.8918	0.00475
1817.9633	0.00476
1816.0348	0.00477
1814.1064	0.00477
1812.1779	0.00477
1810.2494	0.00478
1808.3209	0.0048
1806.3924	0.0048
1804.4639	0.00481
1802.5354	0.00482
1800.6069	0.00483
1798.6784	0.00484
1796.7499	0.00485
1794.8214	0.00487
1792.8930	0.00489
1790.9645	0.0049
1789.0360	0.0049
1787.1075	0.0049
1785.1790	0.00492
1783.2505	0.00493
1781.3220	0.00494
1779.3935	0.00493
1777.4650	0.00491
1775.5365	0.0049
1773.6081	0.00491
1771.6796	0.00492
1769.7511	0.00493
1767.8226	0.00494
1765.8941	0.00494
1763.9656	0.00494
1762.0371	0.00494
1760.1086	0.00494
1758.1801	0.00494
1756.2516	0.00495
1754.3232	0.00496
1752.3947	0.00497
1750.4662	0.00497
1748.5377	0.00496
1746.6092	0.00495
1744.6807	0.00494
1742.7522	0.00495
1740.8237	0.00498
1738.8952	0.00502
1736.9667	0.00504
1735.0383	0.00505
1733.1098	0.00505
1731.1813	0.00506
1729.2528	0.00507
1727.3243	0.00508
1725.3958	0.0051
1723.4673	0.00513
1721.5388	0.00516
1719.6103	0.00519
1717.6818	0.00523
1715.7534	0.00528
1713.8249	0.00534
1711.8964	0.00541
1709.9679	0.0055
1708.0394	0.00561
1706.1109	0.00573
1704.1824	0.00587
1702.2539	0.00603
1700.3254	0.00618
1698.3969	0.00634
1696.4685	0.0065
1694.5400	0.00665
1692.6115	0.0068
1690.6830	0.00696
1688.7545	0.00713
1686.8260	0.00732
1684.8975	0.00752
1682.9690	0.00773
1681.0405	0.00797
1679.1120	0.00824
1677.1836	0.00856
1675.2551	0.00892
1673.3266	0.00932
1671.3981	0.00978
1669.4696	0.01023
1667.5411	0.0106
1665.6126	0.01073
1663.6841	0.01055
1661.7556	0.01011
1659.8271	0.00955
1657.8987	0.00899
1655.9702	0.00849
1654.0417	0.00804
1652.1132	0.00766
1650.1847	0.00735
1648.2562	0.0071
1646.3277	0.00688
1644.3992	0.0067
1642.4707	0.00656
1640.5422	0.00643
1638.6138	0.00633
1636.6853	0.00625
1634.7568	0.00619
1632.8283	0.00614
1630.8998	0.00611
1628.9713	0.0061
1627.0428	0.00614
1625.1143	0.00623
1623.1858	0.00637
1621.2573	0.00656
1619.3289	0.00676
1617.4004	0.00691
1615.4719	0.00696
1613.5434	0.00688
1611.6149	0.00672
1609.6864	0.00654
1607.7579	0.00641
1605.8294	0.00632
1603.9009	0.00626
1601.9724	0.00622
1600.0440	0.0062
1598.1155	0.00619
1596.1870	0.00614
1594.2585	0.00606
1592.3300	0.00596
1590.4015	0.00587
1588.4730	0.0058
1586.5445	0.00575
1584.6160	0.00571
1582.6875	0.00566
1580.7591	0.00562
1578.8306	0.00561
1576.9021	0.00561
1574.9736	0.00561
1573.0451	0.00561
1571.1166	0.00561
1569.1881	0.00564
1567.2596	0.00567
1565.3311	0.0057
1563.4026	0.00572
1561.4742	0.00574
1559.5457	0.00577
1557.6172	0.0058
1555.6887	0.00582
1553.7602	0.0058
1551.8317	0.00576
1549.9032	0.00573
1547.9747	0.00572
1546.0462	0.00571
1544.1177	0.00569
1542.1893	0.00568
1540.2608	0.00567
1538.3323	0.00567
1536.4038	0.00567
1534.4753	0.00568
1532.5468	0.00568
1530.6183	0.00568
1528.6898	0.00568
1526.7613	0.00568
1524.8328	0.00568
1522.9044	0.0057
1520.9759	0.00572
1519.0474	0.00573
1517.1189	0.00573
1515.1904	0.00573
1513.2619	0.00572
1511.3334	0.0057
1509.4049	0.00568
1507.4764	0.00566
1505.5479	0.00565
1503.6195	0.00564
1501.6910	0.00563
1499.7625	0.00568
1497.8340	0.00582
1495.9055	0.00599
1493.9770	0.00609
1492.0485	0.00616
1490.1200	0.00627
1488.1915	0.00645
1486.2630	0.00671
1484.3346	0.00703
1482.4061	0.00741
1480.4776	0.0078
1478.5491	0.0082
1476.6206	0.00857
1474.6921	0.00893
1472.7636	0.00927
1470.8351	0.00962
1468.9066	0.01001
1466.9781	0.01044
1465.0497	0.01092
1463.1212	0.01148
1461.1927	0.01209
1459.2642	0.01267
1457.3357	0.01315
1455.4072	0.01344
1453.4787	0.01349
1451.5502	0.01334
1449.6217	0.01301
1447.6932	0.01257
1445.7648	0.01205
1443.8363	0.01147
1441.9078	0.01086
1439.9793	0.01023
1438.0508	0.00963
1436.1223	0.00908
1434.1938	0.00858
1432.2653	0.00816
1430.3368	0.0078
1428.4083	0.00751
1426.4799	0.00729
1424.5514	0.00714
1422.6229	0.00706
1420.6944	0.00703
1418.7659	0.00704
1416.8374	0.00709
1414.9089	0.00719
1412.9804	0.00731
1411.0519	0.00744
1409.1234	0.0076
1407.1950	0.00776
1405.2665	0.00792
1403.3380	0.00802
1401.4095	0.00806
1399.4810	0.00801
1397.5525	0.00791
1395.6240	0.00777
1393.6955	0.00762
1391.7670	0.00747
1389.8385	0.00731
1387.9101	0.00714
1385.9816	0.00697
1384.0531	0.00682
1382.1246	0.00671
1380.1961	0.00665
1378.2676	0.00665
1376.3391	0.00668
1374.4106	0.00675
1372.4821	0.00683
1370.5536	0.00689
1368.6252	0.00692
1366.6967	0.00691
1364.7682	0.00688
1362.8397	0.00683
1360.9112	0.00679
1358.9827	0.00676
1357.0542	0.00675
1355.1257	0.00676
1353.1972	0.00679
1351.2687	0.00684
1349.3402	0.0069
1347.4118	0.00697
1345.4833	0.00703
1343.5548	0.00709
1341.6263	0.00713
1339.6978	0.00717
1337.7693	0.00719
1335.8408	0.0072
1333.9123	0.00719
1331.9838	0.00717
1330.0553	0.00715
1328.1269	0.00714
1326.1984	0.00711
1324.2699	0.00708
1322.3414	0.00707
1320.4129	0.00707
1318.4844	0.0071
1316.5559	0.00713
1314.6274	0.00716
1312.6989	0.00719
1310.7704	0.00721
1308.8420	0.00722
1306.9135	0.00722
1304.9850	0.00722
1303.0565	0.00722
1301.1280	0.00724
1299.1995	0.00725
1297.2710	0.00728
1295.3425	0.0073
1293.4140	0.00732
1291.4855	0.00736
1289.5571	0.00742
1287.6286	0.0075
1285.7001	0.00757
1283.7716	0.00764
1281.8431	0.00771
1279.9146	0.00778
1277.9861	0.00786
1276.0576	0.00795
1274.1291	0.00805
1272.2006	0.00816
1270.2722	0.00826
1268.3437	0.00832
1266.4152	0.00834
1264.4867	0.00831
1262.5582	0.00823
1260.6297	0.00813
1258.7012	0.00802
1256.7727	0.00792
1254.8442	0.00785
1252.9157	0.00786
1250.9873	0.00795
1249.0588	0.00808
1247.1303	0.00818
1245.2018	0.00829
1243.2733	0.00849
1241.3448	0.00877
1239.4163	0.0091
1237.4878	0.00946
1235.5593	0.0098
1233.6308	0.01009
1231.7024	0.01028
1229.7739	0.01038
1227.8454	0.01039
1225.9169	0.01031
1223.9884	0.01016
1222.0599	0.00996
1220.1314	0.00971
1218.2029	0.00944
1216.2744	0.00915
1214.3459	0.00888
1212.4175	0.00865
1210.4890	0.00846
1208.5605	0.00828
1206.6320	0.00808
1204.7035	0.00786
1202.7750	0.00764
1200.8465	0.00745
1198.9180	0.00732
1196.9895	0.00724
1195.0610	0.0072
1193.1326	0.00719
1191.2041	0.00718
1189.2756	0.00718
1187.3471	0.00717
1185.4186	0.00716
1183.4901	0.00716
1181.5616	0.00718
[truncated: 611 more rows]
