# Supplementary material for: Vibrational Study on the Structure, Bioactivity, and Silver Adsorption of Silk Fibroin Fibers Grafted with Methacrylonitrile
Source: Molecules. 2023 Mar 10;28(6):2551. doi: 10.3390/molecules28062551 (PMC10051891; doi:10.3390/molecules28062551)
Supplement: Supplementary file 1 [file molecules-28-02551-s001.zip › RAW DATA/Figure 1 Raman t0/BF MAN 60 Raman p2 t = 0.txt]

TITLE	BF MAN 60 | AV. OF 56
DATA TYPE
ORIGIN	JASCO
OWNER
DATE	23/03/01
TIME	12:41:18
SPECTROMETER/DATA SYSTEM
RESOLUTION
DELTAX	-1.92869
XUNITS	1/CM
YUNITS	AU
FIRSTX	5003.1440
LASTX	5.9080
NPOINTS	2592
FIRSTY	0.00105
MAXY	0.03167
MINY	0.00047
XYDATA
5003.1440	0.00105
5001.2154	0.00103
4999.2867	0.00098
4997.3580	0.00094
4995.4293	0.00095
4993.5006	0.00096
4991.5719	0.00097
4989.6432	0.00099
4987.7145	0.00095
4985.7858	0.00091
4983.8571	0.00094
4981.9285	0.00096
4979.9998	0.00093
4978.0711	0.00093
4976.1424	0.00093
4974.2137	0.00093
4972.2850	0.00088
4970.3563	0.00087
4968.4276	0.00095
4966.4989	0.00095
4964.5702	0.00096
4962.6416	0.00096
4960.7129	0.00096
4958.7842	0.00093
4956.8555	0.0009
4954.9268	0.0009
4952.9981	0.00091
4951.0694	0.0009
4949.1407	0.00086
4947.2120	0.00088
4945.2833	0.00092
4943.3547	0.00092
4941.4260	0.00085
4939.4973	0.00089
4937.5686	0.00095
4935.6399	0.00091
4933.7112	0.0009
4931.7825	0.00092
4929.8538	0.00091
4927.9251	0.00094
4925.9964	0.00095
4924.0678	0.00094
4922.1391	0.00091
4920.2104	0.0009
4918.2817	0.00093
4916.3530	0.00093
4914.4243	0.00089
4912.4956	0.00088
4910.5669	0.00091
4908.6382	0.00098
4906.7095	0.001
4904.7809	0.00096
4902.8522	0.0009
4900.9235	0.00087
4898.9948	0.00082
4897.0661	0.00086
4895.1374	0.00091
4893.2087	0.00091
4891.2800	0.00088
4889.3513	0.00089
4887.4226	0.00087
4885.4940	0.00088
4883.5653	0.00096
4881.6366	0.001
4879.7079	0.00095
4877.7792	0.00088
4875.8505	0.00089
4873.9218	0.00089
4871.9931	0.00088
4870.0644	0.0009
4868.1357	0.00094
4866.2071	0.00098
4864.2784	0.00099
4862.3497	0.00098
4860.4210	0.00091
4858.4923	0.00088
4856.5636	0.00086
4854.6349	0.0009
4852.7062	0.00093
4850.7775	0.00093
4848.8488	0.00088
4846.9202	0.00081
4844.9915	0.00082
4843.0628	0.00088
4841.1341	0.0009
4839.2054	0.0009
4837.2767	0.00086
4835.3480	0.00085
4833.4193	0.00086
4831.4906	0.00089
4829.5619	0.00091
4827.6333	0.00093
4825.7046	0.00093
4823.7759	0.00093
4821.8472	0.00088
4819.9185	0.0009
4817.9898	0.00095
4816.0611	0.00099
4814.1324	0.00098
4812.2037	0.00099
4810.2750	0.00099
4808.3464	0.00095
4806.4177	0.00087
4804.4890	0.00088
4802.5603	0.0009
4800.6316	0.00088
4798.7029	0.00095
4796.7742	0.00096
4794.8455	0.00093
4792.9168	0.00093
4790.9881	0.00094
4789.0595	0.00094
4787.1308	0.00092
4785.2021	0.00091
4783.2734	0.00085
4781.3447	0.00081
4779.4160	0.00087
4777.4873	0.00091
4775.5586	0.00093
4773.6299	0.00094
4771.7012	0.00098
4769.7726	0.001
4767.8439	0.00099
4765.9152	0.00095
4763.9865	0.00091
4762.0578	0.0009
4760.1291	0.00086
4758.2004	0.00085
4756.2717	0.00089
4754.3430	0.00091
4752.4143	0.00088
4750.4857	0.00088
4748.5570	0.00093
4746.6283	0.0009
4744.6996	0.00091
4742.7709	0.00093
4740.8422	0.00094
4738.9135	0.00093
4736.9848	0.00093
4735.0561	0.00092
4733.1274	0.00093
4731.1988	0.00092
4729.2701	0.00087
4727.3414	0.00083
4725.4127	0.00087
4723.4840	0.00086
4721.5553	0.00086
4719.6266	0.00093
4717.6979	0.00096
4715.7692	0.00096
4713.8405	0.00095
4711.9119	0.00094
4709.9832	0.00092
4708.0545	0.00093
4706.1258	0.00095
4704.1971	0.00093
4702.2684	0.00091
4700.3397	0.00092
4698.4110	0.00094
4696.4823	0.00095
4694.5536	0.00089
4692.6250	0.00086
4690.6963	0.00089
4688.7676	0.00091
4686.8389	0.0009
4684.9102	0.00089
4682.9815	0.00084
4681.0528	0.00078
4679.1241	0.00079
4677.1954	0.00083
4675.2668	0.00087
4673.3381	0.0009
4671.4094	0.00092
4669.4807	0.00091
4667.5520	0.00089
4665.6233	0.00085
4663.6946	0.00087
4661.7659	0.0009
4659.8372	0.00091
4657.9085	0.00092
4655.9799	0.00095
4654.0512	0.00094
4652.1225	0.00087
4650.1938	0.00081
4648.2651	0.00086
4646.3364	0.00088
4644.4077	0.00087
4642.4790	0.00092
4640.5503	0.00091
4638.6216	0.00092
4636.6930	0.00095
4634.7643	0.00096
4632.8356	0.00093
4630.9069	0.00091
4628.9782	0.00094
4627.0495	0.00095
4625.1208	0.00093
4623.1921	0.00091
4621.2634	0.00087
4619.3347	0.00089
4617.4061	0.00094
4615.4774	0.00093
4613.5487	0.00094
4611.6200	0.00095
4609.6913	0.00091
4607.7626	0.00088
4605.8339	0.00089
4603.9052	0.00088
4601.9765	0.0009
4600.0478	0.00091
4598.1192	0.00087
4596.1905	0.00084
4594.2618	0.00085
4592.3331	0.00087
4590.4044	0.00083
4588.4757	0.00082
4586.5470	0.00086
4584.6183	0.00088
4582.6896	0.00089
4580.7609	0.00092
4578.8323	0.00096
4576.9036	0.00093
4574.9749	0.00093
4573.0462	0.00094
4571.1175	0.00093
4569.1888	0.00095
4567.2601	0.00095
4565.3314	0.00093
4563.4027	0.00092
4561.4740	0.00093
4559.5454	0.00095
4557.6167	0.00094
4555.6880	0.00093
4553.7593	0.00092
4551.8306	0.00088
4549.9019	0.00085
4547.9732	0.00083
4546.0445	0.00088
4544.1158	0.00092
4542.1871	0.00091
4540.2585	0.00087
4538.3298	0.00088
4536.4011	0.00086
4534.4724	0.00084
4532.5437	0.0008
4530.6150	0.00084
4528.6863	0.00088
4526.7576	0.00088
4524.8289	0.00087
4522.9002	0.00089
4520.9716	0.00087
4519.0429	0.00082
4517.1142	0.0008
4515.1855	0.00082
4513.2568	0.00087
4511.3281	0.0009
4509.3994	0.00089
4507.4707	0.00089
4505.5420	0.00091
4503.6133	0.00092
4501.6847	0.00087
4499.7560	0.00084
4497.8273	0.00084
4495.8986	0.00082
4493.9699	0.0008
4492.0412	0.00085
4490.1125	0.00087
4488.1838	0.00083
4486.2551	0.00083
4484.3264	0.00087
4482.3978	0.00086
4480.4691	0.00084
4478.5404	0.00086
4476.6117	0.00088
4474.6830	0.00086
4472.7543	0.00088
4470.8256	0.00091
4468.8969	0.00089
4466.9682	0.0009
4465.0395	0.00091
4463.1109	0.00088
4461.1822	0.00081
4459.2535	0.0008
4457.3248	0.00085
4455.3961	0.0009
4453.4674	0.00091
4451.5387	0.00089
4449.6100	0.00087
4447.6813	0.0009
4445.7526	0.00088
4443.8240	0.00082
4441.8953	0.00084
4439.9666	0.00088
4438.0379	0.00086
4436.1092	0.0008
4434.1805	0.00076
4432.2518	0.00078
4430.3231	0.00084
4428.3944	0.00089
4426.4657	0.00089
4424.5371	0.00086
4422.6084	0.00087
4420.6797	0.00086
4418.7510	0.00085
4416.8223	0.00085
4414.8936	0.00083
4412.9649	0.0008
4411.0362	0.00081
4409.1075	0.00079
4407.1788	0.0008
4405.2502	0.00084
4403.3215	0.00087
4401.3928	0.00086
4399.4641	0.0008
4397.5354	0.0008
4395.6067	0.00085
4393.6780	0.00087
4391.7493	0.00082
4389.8206	0.0008
4387.8919	0.00085
4385.9633	0.00088
4384.0346	0.00086
4382.1059	0.00081
4380.1772	0.00078
4378.2485	0.00079
4376.3198	0.00082
4374.3911	0.00083
4372.4624	0.00088
4370.5337	0.0009
4368.6050	0.0009
4366.6764	0.0009
4364.7477	0.00086
4362.8190	0.00084
4360.8903	0.00084
4358.9616	0.00086
4357.0329	0.00082
4355.1042	0.00081
4353.1755	0.00082
4351.2468	0.00085
4349.3181	0.00086
4347.3895	0.00085
4345.4608	0.00087
4343.5321	0.00083
4341.6034	0.0008
4339.6747	0.00084
4337.7460	0.00087
4335.8173	0.00087
4333.8886	0.00087
4331.9599	0.0009
4330.0312	0.00086
4328.1026	0.00083
4326.1739	0.00078
4324.2452	0.00077
4322.3165	0.00081
4320.3878	0.00085
4318.4591	0.00087
4316.5304	0.00085
4314.6017	0.00084
4312.6730	0.00085
4310.7443	0.00086
4308.8157	0.00088
4306.8870	0.00089
4304.9583	0.00089
4303.0296	0.00089
4301.1009	0.00091
4299.1722	0.00091
4297.2435	0.00091
4295.3148	0.00091
4293.3861	0.00092
4291.4574	0.00087
4289.5288	0.00081
4287.6001	0.00082
4285.6714	0.00084
4283.7427	0.00088
4281.8140	0.00088
4279.8853	0.00083
4277.9566	0.0008
4276.0279	0.00083
4274.0992	0.00082
4272.1705	0.0008
4270.2419	0.00083
4268.3132	0.00084
4266.3845	0.00088
4264.4558	0.00093
4262.5271	0.00092
4260.5984	0.00085
4258.6697	0.0008
4256.7410	0.00084
4254.8123	0.00089
4252.8836	0.00091
4250.9550	0.00086
4249.0263	0.00085
4247.0976	0.00083
4245.1689	0.00078
4243.2402	0.00076
4241.3115	0.00081
4239.3828	0.00087
4237.4541	0.00086
4235.5254	0.00084
4233.5968	0.00087
4231.6681	0.00088
4229.7394	0.00088
4227.8107	0.00087
4225.8820	0.00084
4223.9533	0.00081
4222.0246	0.00084
4220.0959	0.00082
4218.1672	0.00081
4216.2385	0.00083
4214.3099	0.00082
4212.3812	0.00081
4210.4525	0.00084
4208.5238	0.0009
4206.5951	0.00092
4204.6664	0.00084
4202.7377	0.00081
4200.8090	0.00078
4198.8803	0.00079
4196.9516	0.00081
4195.0230	0.00077
4193.0943	0.00078
4191.1656	0.00081
4189.2369	0.00081
4187.3082	0.00083
4185.3795	0.00082
4183.4508	0.00078
4181.5221	0.00075
4179.5934	0.00076
4177.6647	0.00081
4175.7361	0.00087
4173.8074	0.00088
4171.8787	0.00085
4169.9500	0.00083
4168.0213	0.00081
4166.0926	0.00076
4164.1639	0.00077
4162.2352	0.0008
4160.3065	0.00084
4158.3778	0.00085
4156.4492	0.00087
4154.5205	0.00082
4152.5918	0.00081
4150.6631	0.00084
4148.7344	0.00086
4146.8057	0.0009
4144.8770	0.00091
4142.9483	0.0009
4141.0196	0.00089
4139.0909	0.00088
4137.1623	0.00082
4135.2336	0.00078
4133.3049	0.00078
4131.3762	0.00079
4129.4475	0.00081
4127.5188	0.00084
4125.5901	0.00086
4123.6614	0.00084
4121.7327	0.00081
4119.8040	0.00079
4117.8754	0.00078
4115.9467	0.00077
4114.0180	0.00076
4112.0893	0.00077
4110.1606	0.00079
4108.2319	0.00083
4106.3032	0.00083
4104.3745	0.00079
4102.4458	0.00072
4100.5171	0.00072
4098.5885	0.00079
4096.6598	0.00085
4094.7311	0.00087
4092.8024	0.00084
4090.8737	0.00081
4088.9450	0.00079
4087.0163	0.00078
4085.0876	0.00077
4083.1589	0.00079
4081.2302	0.0008
4079.3016	0.00079
4077.3729	0.00081
4075.4442	0.00085
4073.5155	0.00085
4071.5868	0.00083
4069.6581	0.00085
4067.7294	0.00088
4065.8007	0.00088
4063.8720	0.00087
4061.9433	0.00086
4060.0147	0.00085
4058.0860	0.00084
4056.1573	0.00081
4054.2286	0.0008
4052.2999	0.00079
4050.3712	0.00074
4048.4425	0.00075
4046.5138	0.0008
4044.5851	0.00079
4042.6564	0.00082
4040.7278	0.00081
4038.7991	0.00078
4036.8704	0.00078
4034.9417	0.0008
4033.0130	0.00079
4031.0843	0.00077
4029.1556	0.00079
4027.2269	0.00078
4025.2982	0.00078
4023.3695	0.00076
4021.4409	0.00079
4019.5122	0.00078
4017.5835	0.00073
4015.6548	0.00076
4013.7261	0.00081
4011.7974	0.00084
4009.8687	0.00082
4007.9400	0.0008
4006.0113	0.0008
4004.0826	0.00081
4002.1540	0.00082
4000.2253	0.00079
3998.2966	0.00079
3996.3679	0.00081
3994.4392	0.00079
3992.5105	0.00076
3990.5818	0.00079
3988.6531	0.00084
3986.7244	0.00087
3984.7957	0.00081
3982.8671	0.00077
3980.9384	0.00077
3979.0097	0.00084
3977.0810	0.00085
3975.1523	0.00083
3973.2236	0.00085
3971.2949	0.00084
3969.3662	0.00083
3967.4375	0.00081
3965.5088	0.0008
3963.5802	0.0008
3961.6515	0.00077
3959.7228	0.00078
3957.7941	0.00079
3955.8654	0.00078
3953.9367	0.00075
3952.0080	0.00076
3950.0793	0.00079
3948.1506	0.00077
3946.2219	0.00077
3944.2933	0.00083
3942.3646	0.00085
3940.4359	0.00086
3938.5072	0.00087
3936.5785	0.00087
3934.6498	0.00086
3932.7211	0.00081
3930.7924	0.00077
3928.8637	0.00078
3926.9350	0.00078
3925.0064	0.00079
3923.0777	0.0008
3921.1490	0.00076
3919.2203	0.00072
3917.2916	0.00076
3915.3629	0.00078
3913.4342	0.00077
3911.5055	0.00079
3909.5768	0.00078
3907.6481	0.00078
3905.7195	0.00079
3903.7908	0.00078
3901.8621	0.00078
3899.9334	0.00077
3898.0047	0.00084
3896.0760	0.0009
3894.1473	0.00088
3892.2186	0.00081
3890.2899	0.00081
3888.3612	0.00084
3886.4326	0.0008
3884.5039	0.00078
3882.5752	0.00076
3880.6465	0.00076
3878.7178	0.00076
3876.7891	0.00077
3874.8604	0.00072
3872.9317	0.00073
3871.0030	0.00074
3869.0743	0.00072
3867.1457	0.00071
3865.2170	0.00071
3863.2883	0.00069
3861.3596	0.00072
3859.4309	0.00074
3857.5022	0.00075
3855.5735	0.00078
3853.6448	0.00077
3851.7161	0.00078
3849.7874	0.00081
3847.8588	0.00079
3845.9301	0.00078
3844.0014	0.00076
3842.0727	0.00077
3840.1440	0.00079
3838.2153	0.0008
3836.2866	0.0008
3834.3579	0.00078
3832.4292	0.00077
3830.5005	0.00078
3828.5719	0.00075
3826.6432	0.00077
3824.7145	0.00077
3822.7858	0.0008
3820.8571	0.00083
3818.9284	0.00079
3816.9997	0.00078
3815.0710	0.00082
3813.1423	0.00079
3811.2136	0.00074
3809.2850	0.00072
3807.3563	0.0007
3805.4276	0.00072
3803.4989	0.00077
3801.5702	0.00077
3799.6415	0.00075
3797.7128	0.00072
3795.7841	0.00071
3793.8554	0.00073
3791.9268	0.00074
3789.9981	0.00072
3788.0694	0.0007
3786.1407	0.00073
3784.2120	0.00076
3782.2833	0.00074
3780.3546	0.00071
3778.4259	0.00071
3776.4972	0.00074
3774.5685	0.00076
3772.6399	0.00075
3770.7112	0.00074
3768.7825	0.00077
3766.8538	0.00082
3764.9251	0.00081
3762.9964	0.00077
3761.0677	0.00078
3759.1390	0.00079
3757.2103	0.0008
3755.2816	0.0008
3753.3530	0.0008
3751.4243	0.00076
3749.4956	0.00073
3747.5669	0.00075
3745.6382	0.0008
3743.7095	0.00079
3741.7808	0.00076
3739.8521	0.00073
3737.9234	0.00077
3735.9947	0.00082
3734.0661	0.00077
3732.1374	0.00075
3730.2087	0.00078
3728.2800	0.00079
3726.3513	0.00078
3724.4226	0.00078
3722.4939	0.00078
3720.5652	0.00074
3718.6365	0.00071
3716.7078	0.00072
3714.7792	0.0008
3712.8505	0.00084
3710.9218	0.0008
3708.9931	0.00074
3707.0644	0.00071
3705.1357	0.00072
3703.2070	0.00073
3701.2783	0.00073
3699.3496	0.00074
3697.4209	0.00078
3695.4923	0.00077
3693.5636	0.00075
3691.6349	0.00071
3689.7062	0.00069
3687.7775	0.00071
3685.8488	0.00072
3683.9201	0.00071
3681.9914	0.0007
3680.0627	0.00074
3678.1340	0.00075
3676.2054	0.00078
3674.2767	0.00081
3672.3480	0.0008
3670.4193	0.00079
3668.4906	0.00082
3666.5619	0.00083
3664.6332	0.00079
3662.7045	0.00074
3660.7758	0.00074
3658.8471	0.00073
3656.9185	0.00078
3654.9898	0.00088
3653.0611	0.00088
3651.1324	0.00083
3649.2037	0.00076
3647.2750	0.0007
3645.3463	0.0007
3643.4176	0.00073
3641.4889	0.00075
3639.5602	0.00075
3637.6316	0.00074
3635.7029	0.00071
3633.7742	0.00072
3631.8455	0.00074
3629.9168	0.00076
3627.9881	0.00076
3626.0594	0.00076
3624.1307	0.00077
3622.2020	0.00077
3620.2733	0.00076
3618.3447	0.00076
3616.4160	0.0008
3614.4873	0.00082
3612.5586	0.00083
3610.6299	0.0008
3608.7012	0.00074
3606.7725	0.00071
3604.8438	0.00077
3602.9151	0.00081
3600.9864	0.00078
3599.0578	0.00076
3597.1291	0.00078
3595.2004	0.00077
3593.2717	0.00079
3591.3430	0.00078
3589.4143	0.00074
3587.4856	0.00073
3585.5569	0.00076
3583.6282	0.00076
3581.6995	0.00075
3579.7709	0.00077
3577.8422	0.00075
3575.9135	0.00069
3573.9848	0.00067
3572.0561	0.00069
3570.1274	0.00072
3568.1987	0.00075
3566.2700	0.00079
3564.3413	0.0008
3562.4126	0.00078
3560.4840	0.00077
3558.5553	0.00076
3556.6266	0.00075
3554.6979	0.00076
3552.7692	0.00076
3550.8405	0.00078
3548.9118	0.00079
3546.9831	0.0008
3545.0544	0.00076
3543.1257	0.00079
3541.1971	0.00085
3539.2684	0.00086
3537.3397	0.0008
3535.4110	0.00074
3533.4823	0.00073
3531.5536	0.00073
3529.6249	0.00078
3527.6962	0.00084
3525.7675	0.00085
3523.8388	0.0008
3521.9102	0.00075
3519.9815	0.00074
3518.0528	0.00075
3516.1241	0.00074
3514.1954	0.00078
3512.2667	0.00084
3510.3380	0.00084
3508.4093	0.00084
3506.4806	0.00087
3504.5519	0.00083
3502.6233	0.00076
3500.6946	0.00075
3498.7659	0.00081
3496.8372	0.00081
3494.9085	0.00078
3492.9798	0.00078
3491.0511	0.0008
3489.1224	0.00083
3487.1937	0.00085
3485.2650	0.00085
3483.3364	0.00084
3481.4077	0.00084
3479.4790	0.00081
3477.5503	0.00081
3475.6216	0.00085
3473.6929	0.00082
3471.7642	0.00076
3469.8355	0.0008
3467.9068	0.00084
3465.9781	0.00081
3464.0495	0.00081
3462.1208	0.00082
3460.1921	0.0008
3458.2634	0.00077
3456.3347	0.00079
3454.4060	0.00081
3452.4773	0.00083
3450.5486	0.00086
3448.6199	0.0009
3446.6912	0.00091
3444.7626	0.00093
3442.8339	0.00095
3440.9052	0.00096
3438.9765	0.00095
3437.0478	0.00092
3435.1191	0.00091
3433.1904	0.00091
3431.2617	0.00095
3429.3330	0.00097
3427.4043	0.00094
3425.4757	0.0009
3423.5470	0.00094
3421.6183	0.00098
3419.6896	0.00101
3417.7609	0.00101
3415.8322	0.00098
3413.9035	0.00098
3411.9748	0.00097
3410.0461	0.00094
3408.1174	0.00096
3406.1888	0.00098
3404.2601	0.00101
3402.3314	0.00105
3400.4027	0.00109
3398.4740	0.00112
3396.5453	0.00113
3394.6166	0.00112
3392.6879	0.00112
3390.7592	0.00115
3388.8305	0.0012
3386.9019	0.00122
3384.9732	0.00122
3383.0445	0.00124
3381.1158	0.00127
3379.1871	0.00127
3377.2584	0.00124
3375.3297	0.00121
3373.4010	0.0012
3371.4723	0.00123
3369.5436	0.00132
3367.6150	0.0014
3365.6863	0.00145
3363.7576	0.00145
3361.8289	0.0014
3359.9002	0.00139
3357.9715	0.00139
3356.0428	0.0014
3354.1141	0.00141
3352.1854	0.00145
3350.2568	0.00151
3348.3281	0.00154
3346.3994	0.00152
3344.4707	0.00154
3342.5420	0.00159
3340.6133	0.00163
3338.6846	0.00166
3336.7559	0.0017
3334.8272	0.00176
3332.8985	0.00179
3330.9699	0.00181
3329.0412	0.00181
3327.1125	0.0018
3325.1838	0.0018
3323.2551	0.00184
3321.3264	0.0019
3319.3977	0.00197
3317.4690	0.00204
3315.5403	0.00205
3313.6116	0.00205
3311.6830	0.00208
3309.7543	0.00214
3307.8256	0.00221
3305.8969	0.00226
3303.9682	0.0023
3302.0395	0.00234
3300.1108	0.00241
3298.1821	0.00248
3296.2534	0.00251
3294.3247	0.0025
3292.3961	0.0025
3290.4674	0.00252
3288.5387	0.00257
3286.6100	0.00263
3284.6813	0.00266
3282.7526	0.00265
3280.8239	0.0026
3278.8952	0.0025
3276.9665	0.0024
3275.0378	0.00232
3273.1092	0.00227
3271.1805	0.00224
3269.2518	0.00222
3267.3231	0.00219
3265.3944	0.00214
3263.4657	0.00206
3261.5370	0.00204
3259.6083	0.00206
3257.6796	0.00208
3255.7509	0.00203
3253.8223	0.00191
3251.8936	0.0018
3249.9649	0.00175
3248.0362	0.00177
3246.1075	0.0018
3244.1788	0.00183
3242.2501	0.00184
3240.3214	0.00182
3238.3927	0.0018
3236.4640	0.00177
3234.5354	0.00175
3232.6067	0.00172
3230.6780	0.00166
3228.7493	0.00165
3226.8206	0.00168
3224.8919	0.00168
3222.9632	0.00166
3221.0345	0.00163
3219.1058	0.00161
3217.1771	0.00162
3215.2485	0.00166
3213.3198	0.0017
3211.3911	0.0017
3209.4624	0.00169
3207.5337	0.00169
3205.6050	0.00167
3203.6763	0.00163
3201.7476	0.00161
3199.8189	0.00161
3197.8902	0.00162
3195.9616	0.00159
3194.0329	0.00157
3192.1042	0.00158
3190.1755	0.00157
3188.2468	0.00154
3186.3181	0.00154
3184.3894	0.00155
3182.4607	0.00156
3180.5320	0.00157
3178.6033	0.00156
3176.6747	0.00155
3174.7460	0.00152
3172.8173	0.0015
3170.8886	0.00153
3168.9599	0.00157
3167.0312	0.00155
3165.1025	0.00151
3163.1738	0.00151
3161.2451	0.00155
3159.3164	0.00157
3157.3878	0.00159
3155.4591	0.00163
3153.5304	0.00165
3151.6017	0.00163
3149.6730	0.0016
3147.7443	0.00159
3145.8156	0.00159
3143.8869	0.00162
3141.9582	0.00165
3140.0295	0.00163
3138.1009	0.0016
3136.1722	0.00158
3134.2435	0.00158
3132.3148	0.00159
3130.3861	0.00161
3128.4574	0.00162
3126.5287	0.00158
3124.6000	0.00156
3122.6713	0.00159
3120.7426	0.00163
3118.8140	0.00167
3116.8853	0.00168
3114.9566	0.00167
3113.0279	0.00167
3111.0992	0.0017
3109.1705	0.00173
3107.2418	0.00174
3105.3131	0.00173
3103.3844	0.0017
3101.4557	0.00169
3099.5271	0.00172
3097.5984	0.00177
3095.6697	0.0018
3093.7410	0.00182
3091.8123	0.00184
3089.8836	0.00189
3087.9549	0.00194
3086.0262	0.002
3084.0975	0.00207
3082.1688	0.00213
3080.2402	0.00222
3078.3115	0.00229
3076.3828	0.00232
3074.4541	0.00238
3072.5254	0.00248
3070.5967	0.00261
3068.6680	0.00275
3066.7393	0.00289
3064.8106	0.00297
3062.8819	0.00298
3060.9533	0.00297
3059.0246	0.00295
3057.0959	0.00292
3055.1672	0.0029
3053.2385	0.00289
3051.3098	0.0029
3049.3811	0.00291
3047.4524	0.00293
3045.5237	0.00298
3043.5950	0.00306
3041.6664	0.00315
3039.7377	0.00325
3037.8090	0.00335
3035.8803	0.00347
3033.9516	0.00363
3032.0229	0.00383
3030.0942	0.00406
3028.1655	0.00434
3026.2368	0.00467
3024.3081	0.00502
3022.3795	0.0054
3020.4508	0.0058
3018.5221	0.00624
3016.5934	0.00669
3014.6647	0.00714
3012.7360	0.0076
3010.8073	0.00811
3008.8786	0.00864
3006.9499	0.00914
3005.0212	0.00959
3003.0926	0.01003
3001.1639	0.01047
2999.2352	0.01088
2997.3065	0.01124
2995.3778	0.01156
2993.4491	0.01182
2991.5204	0.01196
2989.5917	0.012
2987.6630	0.01196
2985.7343	0.01188
2983.8057	0.01172
2981.8770	0.01151
2979.9483	0.01128
2978.0196	0.01107
2976.0909	0.01093
2974.1622	0.01091
2972.2335	0.01104
2970.3048	0.01131
2968.3761	0.01165
2966.4474	0.01202
2964.5188	0.01244
2962.5901	0.01292
2960.6614	0.01341
2958.7327	0.01391
2956.8040	0.01445
2954.8753	0.01505
2952.9466	0.01564
2951.0179	0.01618
2949.0892	0.01669
2947.1605	0.01713
2945.2319	0.0175
2943.3032	0.01778
2941.3745	0.01801
2939.4458	0.01815
2937.5171	0.01819
2935.5884	0.0181
2933.6597	0.01787
2931.7310	0.01744
2929.8023	0.0168
2927.8736	0.01602
2925.9450	0.01519
2924.0163	0.01436
2922.0876	0.01354
2920.1589	0.01275
2918.2302	0.01204
2916.3015	0.01142
2914.3728	0.01088
2912.4441	0.01044
2910.5154	0.01008
2908.5868	0.00975
2906.6581	0.00944
2904.7294	0.00915
2902.8007	0.0089
2900.8720	0.00872
2898.9433	0.00859
2897.0146	0.00846
2895.0859	0.00832
2893.1572	0.00825
2891.2285	0.00824
2889.2999	0.00823
2887.3712	0.00816
2885.4425	0.00803
2883.5138	0.00788
2881.5851	0.0078
2879.6564	0.00776
2877.7277	0.00768
2875.7990	0.00753
2873.8703	0.00736
2871.9416	0.00716
2870.0130	0.00691
2868.0843	0.00661
2866.1556	0.00631
2864.2269	0.00604
2862.2982	0.0058
2860.3695	0.00558
2858.4408	0.00535
2856.5121	0.0051
2854.5834	0.00484
2852.6547	0.00459
2850.7261	0.00438
2848.7974	0.00421
2846.8687	0.00405
2844.9400	0.0039
2843.0113	0.00375
2841.0826	0.00362
2839.1539	0.00352
2837.2252	0.00345
2835.2965	0.00337
2833.3678	0.00329
2831.4392	0.00322
2829.5105	0.0032
2827.5818	0.00322
2825.6531	0.00323
2823.7244	0.00322
2821.7957	0.00322
2819.8670	0.00323
2817.9383	0.00322
2816.0096	0.0032
2814.0809	0.00317
2812.1523	0.00319
2810.2236	0.00324
2808.2949	0.00326
2806.3662	0.00326
2804.4375	0.00327
2802.5088	0.00331
2800.5801	0.0033
2798.6514	0.00326
2796.7227	0.00325
2794.7940	0.00329
2792.8654	0.00336
2790.9367	0.00338
2789.0080	0.00339
2787.0793	0.00343
2785.1506	0.00346
2783.2219	0.00349
2781.2932	0.00352
2779.3645	0.00358
2777.4358	0.00362
2775.5071	0.00365
2773.5785	0.00368
2771.6498	0.00369
2769.7211	0.00367
2767.7924	0.00364
2765.8637	0.00365
2763.9350	0.00371
2762.0063	0.00375
2760.0776	0.00373
2758.1489	0.00368
2756.2202	0.00365
2754.2916	0.00365
2752.3629	0.00367
2750.4342	0.00369
2748.5055	0.00368
2746.5768	0.00369
2744.6481	0.00372
2742.7194	0.00376
2740.7907	0.0038
2738.8620	0.00382
2736.9333	0.00384
2735.0047	0.00387
2733.0760	0.00391
2731.1473	0.00394
2729.2186	0.00392
2727.2899	0.00387
2725.3612	0.00382
2723.4325	0.00379
2721.5038	0.00377
2719.5751	0.00375
2717.6464	0.00373
2715.7178	0.00371
2713.7891	0.0037
2711.8604	0.0037
2709.9317	0.00371
2708.0030	0.00372
2706.0743	0.00372
2704.1456	0.00369
2702.2169	0.00368
2700.2882	0.00368
2698.3595	0.00368
2696.4309	0.00367
2694.5022	0.00367
2692.5735	0.00367
2690.6448	0.00367
2688.7161	0.00369
2686.7874	0.0037
2684.8587	0.00371
2682.9300	0.00372
2681.0013	0.00373
2679.0726	0.00372
2677.1440	0.00371
2675.2153	0.00373
2673.2866	0.00376
2671.3579	0.00376
2669.4292	0.00372
2667.5005	0.00369
2665.5718	0.0037
2663.6431	0.00374
2661.7144	0.00377
2659.7857	0.00378
2657.8571	0.00379
2655.9284	0.00379
2653.9997	0.00377
2652.0710	0.00376
2650.1423	0.00375
2648.2136	0.00375
2646.2849	0.00377
2644.3562	0.0038
2642.4275	0.0038
2640.4988	0.0038
2638.5702	0.00382
2636.6415	0.00386
2634.7128	0.0039
2632.7841	0.00389
2630.8554	0.00387
2628.9267	0.00387
2626.9980	0.0039
2625.0693	0.00395
2623.1406	0.004
2621.2119	0.00404
2619.2833	0.00406
2617.3546	0.00403
2615.4259	0.00397
2613.4972	0.00392
2611.5685	0.0039
2609.6398	0.00389
2607.7111	0.00389
2605.7824	0.00389
2603.8537	0.00387
2601.9250	0.00385
2599.9964	0.00385
2598.0677	0.00387
2596.1390	0.00389
2594.2103	0.0039
2592.2816	0.0039
2590.3529	0.00391
2588.4242	0.00394
2586.4955	0.00399
2584.5668	0.00403
2582.6381	0.00405
2580.7095	0.00403
2578.7808	0.00398
2576.8521	0.00394
2574.9234	0.00395
2572.9947	0.00401
2571.0660	0.00408
2569.1373	0.00411
2567.2086	0.00411
2565.2799	0.00407
2563.3512	0.00403
2561.4226	0.00403
2559.4939	0.00407
2557.5652	0.0041
2555.6365	0.00409
2553.7078	0.00408
2551.7791	0.00409
2549.8504	0.00413
2547.9217	0.00414
2545.9930	0.00415
2544.0643	0.00417
2542.1357	0.0042
2540.2070	0.00421
2538.2783	0.00419
2536.3496	0.00417
2534.4209	0.00418
2532.4922	0.00422
2530.5635	0.00426
2528.6348	0.0043
2526.7061	0.00434
2524.7774	0.00438
2522.8488	0.00441
2520.9201	0.0044
2518.9914	0.0044
2517.0627	0.0044
2515.1340	0.00436
2513.2053	0.00431
2511.2766	0.00429
2509.3479	0.00433
2507.4192	0.00436
2505.4905	0.00437
2503.5619	0.00435
2501.6332	0.00435
2499.7045	0.00437
2497.7758	0.00443
2495.8471	0.00449
2493.9184	0.00451
2491.9897	0.00449
2490.0610	0.00448
2488.1323	0.00449
2486.2036	0.00448
2484.2750	0.00445
2482.3463	0.00442
2480.4176	0.00438
2478.4889	0.00436
2476.5602	0.00439
2474.6315	0.00444
2472.7028	0.00448
2470.7741	0.0045
2468.8454	0.00453
2466.9167	0.00455
2464.9881	0.00455
2463.0594	0.00454
2461.1307	0.00454
2459.2020	0.00454
2457.2733	0.00456
2455.3446	0.00458
2453.4159	0.00459
2451.4872	0.00459
2449.5585	0.0046
2447.6299	0.00462
2445.7012	0.00463
2443.7725	0.00461
2441.8438	0.0046
2439.9151	0.00463
2437.9864	0.00471
2436.0577	0.0048
2434.1290	0.00483
2432.2003	0.00482
2430.2716	0.00481
2428.3430	0.00481
2426.4143	0.00479
2424.4856	0.00475
2422.5569	0.00472
2420.6282	0.00471
2418.6995	0.00471
2416.7708	0.00472
2414.8421	0.00469
2412.9134	0.00467
2410.9847	0.00466
2409.0561	0.00468
2407.1274	0.00471
2405.1987	0.00472
2403.2700	0.00471
2401.3413	0.00471
2399.4126	0.00473
2397.4839	0.00475
2395.5552	0.00475
2393.6265	0.00475
2391.6978	0.00478
2389.7692	0.00485
2387.8405	0.00489
2385.9118	0.00486
2383.9831	0.00479
2382.0544	0.00473
2380.1257	0.00475
2378.1970	0.00482
2376.2683	0.00484
2374.3396	0.00479
2372.4109	0.00474
2370.4823	0.00476
2368.5536	0.0048
2366.6249	0.00481
2364.6962	0.00479
2362.7675	0.00475
2360.8388	0.00471
2358.9101	0.00466
2356.9814	0.00465
2355.0527	0.00467
2353.1240	0.00469
2351.1954	0.00469
2349.2667	0.0047
2347.3380	0.00473
2345.4093	0.00473
2343.4806	0.0047
2341.5519	0.0047
2339.6232	0.00474
2337.6945	0.00477
2335.7658	0.0048
2333.8371	0.00483
2331.9085	0.00487
2329.9798	0.00487
2328.0511	0.0048
2326.1224	0.00473
2324.1937	0.00473
2322.2650	0.0048
2320.3363	0.00484
2318.4076	0.00479
2316.4789	0.00472
2314.5502	0.00472
2312.6216	0.00478
2310.6929	0.00481
2308.7642	0.00478
2306.8355	0.00471
2304.9068	0.0046
2302.9781	0.0045
2301.0494	0.0045
2299.1207	0.00462
2297.1920	0.00477
2295.2633	0.00483
2293.3347	0.00477
2291.4060	0.00468
2289.4773	0.00469
2287.5486	0.00482
2285.6199	0.00493
2283.6912	0.00491
2281.7625	0.00475
2279.8338	0.00462
2277.9051	0.00466
2275.9764	0.00484
2274.0478	0.00501
2272.1191	0.00511
2270.1904	0.0052
2268.2617	0.00531
2266.3330	0.0054
2264.4043	0.00545
2262.4756	0.00548
2260.5469	0.00551
2258.6182	0.0056
2256.6895	0.00593
2254.7609	0.00662
2252.8322	0.0077
2250.9035	0.00932
2248.9748	0.01165
2247.0461	0.01466
2245.1174	0.0183
2243.1887	0.02245
2241.2600	0.02655
2239.3313	0.02954
2237.4026	0.0306
2235.4740	0.02981
2233.5453	0.02744
2231.6166	0.02339
2229.6879	0.01828
2227.7592	0.01366
2225.8305	0.01047
2223.9018	0.00855
2221.9731	0.0074
2220.0444	0.00665
2218.1157	0.006
2216.1871	0.00545
2214.2584	0.00521
2212.3297	0.00532
2210.4010	0.0055
2208.4723	0.00556
2206.5436	0.00551
2204.6149	0.00544
2202.6862	0.0054
2200.7575	0.0054
2198.8288	0.0054
2196.9002	0.00528
2194.9715	0.00503
2193.0428	0.00484
2191.1141	0.00492
2189.1854	0.0052
2187.2567	0.00544
2185.3280	0.00549
2183.3993	0.00542
2181.4706	0.00531
2179.5419	0.00516
2177.6133	0.005
2175.6846	0.00493
2173.7559	0.00493
2171.8272	0.00488
2169.8985	0.00478
2167.9698	0.0046
2166.0411	0.00434
2164.1124	0.00423
2162.1837	0.00445
2160.2550	0.00478
2158.3264	0.00487
2156.3977	0.00466
2154.4690	0.00443
2152.5403	0.00451
2150.6116	0.00485
2148.6829	0.00513
2146.7542	0.00514
2144.8255	0.00501
2142.8968	0.00497
2140.9681	0.00508
2139.0395	0.00519
2137.1108	0.0052
2135.1821	0.00515
2133.2534	0.00517
2131.3247	0.00524
2129.3960	0.00531
2127.4673	0.00533
2125.5386	0.0053
2123.6099	0.00525
2121.6812	0.00524
2119.7526	0.00531
2117.8239	0.00538
2115.8952	0.00542
2113.9665	0.00542
2112.0378	0.00534
2110.1091	0.00523
2108.1804	0.00514
2106.2517	0.00507
2104.3230	0.00498
2102.3943	0.00495
2100.4657	0.00502
2098.5370	0.00508
2096.6083	0.00512
2094.6796	0.00518
2092.7509	0.00516
2090.8222	0.00503
2088.8935	0.00489
2086.9648	0.00485
2085.0361	0.00489
2083.1074	0.00499
2081.1788	0.00512
2079.2501	0.00524
2077.3214	0.00529
2075.3927	0.00521
2073.4640	0.00501
2071.5353	0.00478
2069.6066	0.00464
2067.6779	0.0047
2065.7492	0.00496
2063.8205	0.00521
2061.8919	0.00529
2059.9632	0.00513
2058.0345	0.00482
2056.1058	0.00457
2054.1771	0.00455
2052.2484	0.00466
2050.3197	0.00477
2048.3910	0.00491
2046.4623	0.00509
2044.5336	0.0052
2042.6050	0.00517
2040.6763	0.00516
2038.7476	0.00524
2036.8189	0.00533
2034.8902	0.00536
2032.9615	0.00534
2031.0328	0.00527
2029.1041	0.00519
2027.1754	0.00521
2025.2467	0.00529
2023.3181	0.00528
2021.3894	0.00519
2019.4607	0.00517
2017.5320	0.0052
2015.6033	0.00523
2013.6746	0.00532
2011.7459	0.00547
2009.8172	0.00558
2007.8885	0.00561
2005.9599	0.00558
2004.0312	0.00556
2002.1025	0.00558
2000.1738	0.0056
1998.2451	0.00562
1996.3164	0.00567
1994.3877	0.0057
1992.4590	0.00569
1990.5303	0.0057
1988.6016	0.00575
1986.6730	0.00579
1984.7443	0.00578
1982.8156	0.00575
1980.8869	0.00574
1978.9582	0.00573
1977.0295	0.00574
1975.1008	0.00576
1973.1721	0.00578
1971.2434	0.0058
1969.3147	0.00583
1967.3861	0.00588
1965.4574	0.00591
1963.5287	0.00591
1961.6000	0.0059
1959.6713	0.00588
1957.7426	0.00586
1955.8139	0.00585
1953.8852	0.00588
1951.9565	0.00592
1950.0278	0.00593
1948.0992	0.00592
1946.1705	0.00591
1944.2418	0.00594
1942.3131	0.00601
1940.3844	0.00606
1938.4557	0.00604
1936.5270	0.00601
1934.5983	0.006
1932.6696	0.006
1930.7409	0.00601
1928.8123	0.00602
1926.8836	0.00603
1924.9549	0.00604
1923.0262	0.00606
1921.0975	0.0061
1919.1688	0.00613
1917.2401	0.00615
1915.3114	0.00614
1913.3827	0.00612
1911.4540	0.00613
1909.5254	0.00618
1907.5967	0.00621
1905.6680	0.00621
1903.7393	0.0062
1901.8106	0.0062
1899.8819	0.00623
1897.9532	0.00626
1896.0245	0.00626
1894.0958	0.00625
1892.1671	0.00624
1890.2385	0.00625
1888.3098	0.00627
1886.3811	0.00628
1884.4524	0.00628
1882.5237	0.00624
1880.5950	0.0062
1878.6663	0.00621
1876.7376	0.00625
1874.8089	0.00631
1872.8802	0.00636
1870.9516	0.0064
1869.0229	0.00639
1867.0942	0.00635
1865.1655	0.00632
1863.2368	0.00632
1861.3081	0.00635
1859.3794	0.00638
1857.4507	0.00641
1855.5220	0.00645
1853.5933	0.00646
1851.6647	0.00641
1849.7360	0.00636
1847.8073	0.00632
1845.8786	0.00631
1843.9499	0.0063
1842.0212	0.00631
1840.0925	0.00635
1838.1638	0.00637
1836.2351	0.00638
1834.3064	0.00638
1832.3778	0.00638
1830.4491	0.00638
1828.5204	0.00639
1826.5917	0.0064
1824.6630	0.00644
1822.7343	0.00648
1820.8056	0.0065
1818.8769	0.00649
1816.9482	0.0065
1815.0195	0.00652
1813.0909	0.00655
1811.1622	0.00657
1809.2335	0.00657
1807.3048	0.00657
1805.3761	0.00657
1803.4474	0.00659
1801.5187	0.00661
1799.5900	0.00667
1797.6613	0.00674
1795.7326	0.00679
1793.8040	0.00678
1791.8753	0.00675
1789.9466	0.00676
1788.0179	0.00678
1786.0892	0.00681
1784.1605	0.00681
1782.2318	0.00676
1780.3031	0.00672
1778.3744	0.00671
1776.4457	0.00673
1774.5171	0.00679
1772.5884	0.00684
1770.6597	0.00684
1768.7310	0.00677
1766.8023	0.00672
1764.8736	0.00673
1762.9449	0.0068
1761.0162	0.00687
1759.0875	0.00688
1757.1588	0.00684
1755.2302	0.00683
1753.3015	0.00684
1751.3728	0.00684
1749.4441	0.00683
1747.5154	0.00684
1745.5867	0.00688
1743.6580	0.0069
1741.7293	0.0069
1739.8006	0.00688
1737.8719	0.00685
1735.9433	0.00683
1734.0146	0.00684
1732.0859	0.00688
1730.1572	0.00691
1728.2285	0.00694
1726.2998	0.00697
1724.3711	0.00701
1722.4424	0.00706
1720.5137	0.00712
1718.5850	0.00717
1716.6564	0.0072
1714.7277	0.00725
1712.7990	0.00732
1710.8703	0.00739
1708.9416	0.00747
1707.0129	0.00758
1705.0842	0.00774
1703.1555	0.00795
1701.2268	0.00818
1699.2981	0.0084
1697.3695	0.00861
1695.4408	0.00878
1693.5121	0.00891
1691.5834	0.00907
1689.6547	0.00925
1687.7260	0.00946
1685.7973	0.00969
1683.8686	0.00995
1681.9399	0.01023
1680.0112	0.01054
1678.0826	0.01089
1676.1539	0.01128
1674.2252	0.01172
1672.2965	0.01224
1670.3678	0.01283
1668.4391	0.01336
1666.5104	0.01368
1664.5817	0.01364
1662.6530	0.01324
1660.7243	0.01264
1658.7957	0.01198
1656.8670	0.01133
1654.9383	0.01073
1653.0096	0.0102
1651.0809	0.00978
1649.1522	0.00947
1647.2235	0.00921
1645.2948	0.00898
1643.3661	0.0088
1641.4374	0.00866
1639.5088	0.00854
1637.5801	0.00844
1635.6514	0.00839
1633.7227	0.00835
1631.7940	0.00832
1629.8653	0.00829
1627.9366	0.00828
1626.0079	0.00833
1624.0792	0.00847
1622.1505	0.00869
1620.2219	0.00895
1618.2932	0.00916
1616.3645	0.00925
1614.4358	0.00922
1612.5071	0.00909
1610.5784	0.00889
1608.6497	0.00868
1606.7210	0.00853
1604.7923	0.00846
1602.8636	0.00844
1600.9350	0.00841
1599.0063	0.00838
1597.0776	0.00833
1595.1489	0.00826
1593.2202	0.00815
1591.2915	0.00803
1589.3628	0.00795
1587.4341	0.00791
1585.5054	0.00788
1583.5767	0.00783
1581.6481	0.00775
1579.7194	0.00767
1577.7907	0.00764
1575.8620	0.00765
1573.9333	0.00769
1572.0046	0.00772
1570.0759	0.00777
1568.1472	0.00785
1566.2185	0.00793
1564.2899	0.00796
1562.3612	0.00795
1560.4325	0.0079
1558.5038	0.00786
1556.5751	0.00785
1554.6464	0.00786
1552.7177	0.00785
1550.7890	0.00783
1548.8603	0.00782
1546.9316	0.00785
1545.0030	0.00787
1543.0743	0.00786
1541.1456	0.00784
1539.2169	0.00785
1537.2882	0.00785
1535.3595	0.00784
1533.4308	0.00784
1531.5021	0.00785
1529.5734	0.00785
1527.6447	0.00784
1525.7161	0.00781
1523.7874	0.00777
1521.8587	0.00776
1519.9300	0.0078
1518.0013	0.00786
1516.0726	0.00789
1514.1439	0.00786
1512.2152	0.00781
1510.2865	0.00776
1508.3578	0.00774
1506.4292	0.00777
1504.5005	0.00784
1502.5718	0.00792
1500.6431	0.00791
1498.7144	0.00783
1496.7857	0.00778
1494.8570	0.00786
1492.9283	0.00803
1490.9996	0.00824
1489.0709	0.00849
1487.1423	0.0088
1485.2136	0.00919
1483.2849	0.00964
1481.3562	0.01011
1479.4275	0.01059
1477.4988	0.01104
1475.5701	0.01147
1473.6414	0.01185
1471.7127	0.01221
1469.7840	0.0126
1467.8554	0.01304
1465.9267	0.01354
1463.9980	0.01413
1462.0693	0.01482
1460.1406	0.01554
1458.2119	0.01618
1456.2832	0.01662
1454.3545	0.01678
1452.4258	0.01667
1450.4971	0.01636
1448.5685	0.01593
1446.6398	0.0154
1444.7111	0.01477
1442.7824	0.01407
1440.8537	0.01334
1438.9250	0.01261
1436.9963	0.01193
1435.0676	0.01132
1433.1389	0.01079
1431.2102	0.01036
1429.2816	0.01001
1427.3529	0.00974
1425.4242	0.00955
1423.4955	0.00945
1421.5668	0.0094
1419.6381	0.00939
1417.7094	0.00942
1415.7807	0.00947
1413.8520	0.00952
1411.9233	0.00961
1409.9947	0.00974
1408.0660	0.0099
1406.1373	0.01008
1404.2086	0.01023
1402.2799	0.0103
1400.3512	0.0103
1398.4225	0.01024
1396.4938	0.01014
1394.5651	0.01002
1392.6364	0.00987
1390.7078	0.00971
1388.7791	0.00953
1386.8504	0.00933
1384.9217	0.00913
1382.9930	0.00896
1381.0643	0.00887
1379.1356	0.00885
1377.2069	0.00891
1375.2782	0.00902
1373.3495	0.00912
1371.4209	0.00918
1369.4922	0.00922
1367.5635	0.00924
1365.6348	0.00924
1363.7061	0.00919
1361.7774	0.00911
1359.8487	0.00907
1357.9200	0.00905
1355.9913	0.00905
1354.0626	0.00908
1352.1340	0.00916
1350.2053	0.00924
1348.2766	0.00929
1346.3479	0.00933
1344.4192	0.0094
1342.4905	0.00949
1340.5618	0.00956
1338.6331	0.00959
1336.7044	0.00959
1334.7757	0.00957
1332.8471	0.00954
1330.9184	0.00952
1328.9897	0.00952
1327.0610	0.00952
1325.1323	0.0095
1323.2036	0.00946
1321.2749	0.00944
1319.3462	0.00944
1317.4175	0.00947
1315.4888	0.00951
1313.5602	0.00955
1311.6315	0.00955
1309.7028	0.00956
1307.7741	0.00958
1305.8454	0.00961
1303.9167	0.00965
1301.9880	0.00969
1300.0593	0.00973
1298.1306	0.00972
1296.2019	0.00969
1294.2733	0.0097
1292.3446	0.00976
1290.4159	0.00985
1288.4872	0.00993
1286.5585	0.00999
1284.6298	0.01004
1282.7011	0.0101
1280.7724	0.01016
1278.8437	0.01024
1276.9150	0.01034
1274.9864	0.01043
1273.0577	0.01053
1271.1290	0.01065
1269.2003	0.01076
1267.2716	0.01082
1265.3429	0.01081
1263.4142	0.01073
1261.4855	0.01061
1259.5568	0.01049
1257.6281	0.0104
1255.6995	0.01032
1253.7708	0.01026
1251.8421	0.01024
1249.9134	0.01027
1247.9847	0.01032
1246.0560	0.01041
1244.1273	0.0106
1242.1986	0.0109
1240.2699	0.01126
1238.3412	0.01164
1236.4126	0.01198
1234.4839	0.01229
1232.5552	0.01254
1230.6265	0.0127
1228.6978	0.01272
1226.7691	0.01264
1224.8404	0.01251
1222.9117	0.0124
1220.9830	0.01227
1219.0543	0.01205
1217.1257	0.01171
1215.1970	0.01136
1213.2683	0.01106
1211.3396	0.01082
1209.4109	0.01059
1207.4822	0.01034
1205.5535	0.01009
1203.6248	0.00986
1201.6961	0.00966
1199.7674	0.00952
1197.8388	0.00945
1195.9101	0.00943
1193.9814	0.00945
1192.0527	0.00945
1190.1240	0.00941
1188.1953	0.00937
1186.2666	0.00936
1184.3379	0.00936
1182.4092	0.00937
[truncated: 610 more rows]
