# Supplementary material for: Vibrational Study on the Structure, Bioactivity, and Silver Adsorption of Silk Fibroin Fibers Grafted with Methacrylonitrile
Source: Molecules. 2023 Mar 10;28(6):2551. doi: 10.3390/molecules28062551 (PMC10051891; doi:10.3390/molecules28062551)
Supplement: Supplementary file 1 [file molecules-28-02551-s001.zip › RAW DATA/Figure 1 Raman t0/BF MAN 60 Raman p3 t = 0.txt]

TITLE	BF MAN 60 P2 | AV. OF 47
DATA TYPE
ORIGIN	JASCO
OWNER
DATE	23/03/01
TIME	12:41:27
SPECTROMETER/DATA SYSTEM
RESOLUTION
DELTAX	-1.92869
XUNITS	1/CM
YUNITS	AU
FIRSTX	5003.1440
LASTX	5.9080
NPOINTS	2592
FIRSTY	0.00098
MAXY	0.02688
MINY	0.00051
XYDATA
5003.1440	0.00098
5001.2154	0.00093
4999.2867	0.00091
4997.3580	0.00093
4995.4293	0.00095
4993.5006	0.00093
4991.5719	0.00096
4989.6432	0.00103
4987.7145	0.00105
4985.7858	0.00104
4983.8571	0.00104
4981.9285	0.00099
4979.9998	0.00095
4978.0711	0.00097
4976.1424	0.00092
4974.2137	0.00085
4972.2850	0.00088
4970.3563	0.00092
4968.4276	0.00092
4966.4989	0.00089
4964.5702	0.00086
4962.6416	0.00087
4960.7129	0.00087
4958.7842	0.00087
4956.8555	0.0009
4954.9268	0.00094
4952.9981	0.00096
4951.0694	0.00095
4949.1407	0.0009
4947.2120	0.00086
4945.2833	0.00087
4943.3547	0.00087
4941.4260	0.00091
4939.4973	0.00094
4937.5686	0.00095
4935.6399	0.00092
4933.7112	0.00092
4931.7825	0.00099
4929.8538	0.00098
4927.9251	0.00088
4925.9964	0.00085
4924.0678	0.00089
4922.1391	0.00088
4920.2104	0.00087
4918.2817	0.00092
4916.3530	0.00094
4914.4243	0.00095
4912.4956	0.00099
4910.5669	0.00097
4908.6382	0.00098
4906.7095	0.00097
4904.7809	0.00098
4902.8522	0.00098
4900.9235	0.00095
4898.9948	0.00093
4897.0661	0.00094
4895.1374	0.00095
4893.2087	0.00092
4891.2800	0.00088
4889.3513	0.00089
4887.4226	0.00093
4885.4940	0.00095
4883.5653	0.00094
4881.6366	0.00093
4879.7079	0.00091
4877.7792	0.00086
4875.8505	0.00087
4873.9218	0.00094
4871.9931	0.00104
4870.0644	0.00103
4868.1357	0.00095
4866.2071	0.0009
4864.2784	0.00089
4862.3497	0.00093
4860.4210	0.00095
4858.4923	0.00089
4856.5636	0.00086
4854.6349	0.00084
4852.7062	0.00086
4850.7775	0.00089
4848.8488	0.00095
4846.9202	0.001
4844.9915	0.00097
4843.0628	0.00093
4841.1341	0.00092
4839.2054	0.00092
4837.2767	0.00096
4835.3480	0.00103
4833.4193	0.00106
4831.4906	0.00102
4829.5619	0.00093
4827.6333	0.00094
4825.7046	0.00101
4823.7759	0.001
4821.8472	0.00087
4819.9185	0.00081
4817.9898	0.00087
4816.0611	0.00096
4814.1324	0.00092
4812.2037	0.00086
4810.2750	0.00082
4808.3464	0.0008
4806.4177	0.00088
4804.4890	0.00092
4802.5603	0.0009
4800.6316	0.0009
4798.7029	0.0009
4796.7742	0.00092
4794.8455	0.00092
4792.9168	0.00089
4790.9881	0.00083
4789.0595	0.00085
4787.1308	0.00092
4785.2021	0.00088
4783.2734	0.00082
4781.3447	0.00084
4779.4160	0.00092
4777.4873	0.00092
4775.5586	0.00085
4773.6299	0.00086
4771.7012	0.00092
4769.7726	0.0009
4767.8439	0.00089
4765.9152	0.00097
4763.9865	0.001
4762.0578	0.00101
4760.1291	0.00098
4758.2004	0.00093
4756.2717	0.00092
4754.3430	0.00095
4752.4143	0.00095
4750.4857	0.001
4748.5570	0.00099
4746.6283	0.00094
4744.6996	0.00097
4742.7709	0.001
4740.8422	0.00096
4738.9135	0.00091
4736.9848	0.00092
4735.0561	0.00095
4733.1274	0.00099
4731.1988	0.00098
4729.2701	0.00099
4727.3414	0.001
4725.4127	0.001
4723.4840	0.00096
4721.5553	0.00091
4719.6266	0.0009
4717.6979	0.00096
4715.7692	0.00099
4713.8405	0.00098
4711.9119	0.00092
4709.9832	0.00092
4708.0545	0.00094
4706.1258	0.00096
4704.1971	0.00094
4702.2684	0.00093
4700.3397	0.00094
4698.4110	0.00095
4696.4823	0.00095
4694.5536	0.00099
4692.6250	0.00092
4690.6963	0.00084
4688.7676	0.00086
4686.8389	0.0009
4684.9102	0.0009
4682.9815	0.00088
4681.0528	0.00089
4679.1241	0.0009
4677.1954	0.00088
4675.2668	0.00086
4673.3381	0.00088
4671.4094	0.0009
4669.4807	0.00095
4667.5520	0.00101
4665.6233	0.00093
4663.6946	0.00083
4661.7659	0.00087
4659.8372	0.00094
4657.9085	0.00087
4655.9799	0.00083
4654.0512	0.00085
4652.1225	0.0009
4650.1938	0.00094
4648.2651	0.00094
4646.3364	0.00089
4644.4077	0.00082
4642.4790	0.00081
4640.5503	0.00081
4638.6216	0.00087
4636.6930	0.00086
4634.7643	0.0008
4632.8356	0.00078
4630.9069	0.00079
4628.9782	0.00083
4627.0495	0.00084
4625.1208	0.00088
4623.1921	0.00089
4621.2634	0.00087
4619.3347	0.00086
4617.4061	0.00088
4615.4774	0.00089
4613.5487	0.0009
4611.6200	0.0009
4609.6913	0.0009
4607.7626	0.00085
4605.8339	0.00084
4603.9052	0.00086
4601.9765	0.00084
4600.0478	0.00081
4598.1192	0.00083
4596.1905	0.00086
4594.2618	0.00085
4592.3331	0.00081
4590.4044	0.00081
4588.4757	0.00084
4586.5470	0.00086
4584.6183	0.00092
4582.6896	0.00096
4580.7609	0.0009
4578.8323	0.00089
4576.9036	0.00092
4574.9749	0.00097
4573.0462	0.00098
4571.1175	0.00095
4569.1888	0.001
4567.2601	0.00099
4565.3314	0.0009
4563.4027	0.00093
4561.4740	0.00093
4559.5454	0.00093
4557.6167	0.00088
4555.6880	0.00085
4553.7593	0.00081
4551.8306	0.00087
4549.9019	0.00093
4547.9732	0.00093
4546.0445	0.00091
4544.1158	0.0009
4542.1871	0.00087
4540.2585	0.00086
4538.3298	0.00088
4536.4011	0.00092
4534.4724	0.00093
4532.5437	0.00089
4530.6150	0.00081
4528.6863	0.00082
4526.7576	0.00086
4524.8289	0.00089
4522.9002	0.00087
4520.9716	0.00086
4519.0429	0.00089
4517.1142	0.00093
4515.1855	0.00095
4513.2568	0.00093
4511.3281	0.00088
4509.3994	0.00087
4507.4707	0.00091
4505.5420	0.00095
4503.6133	0.00095
4501.6847	0.00093
4499.7560	0.00087
4497.8273	0.00087
4495.8986	0.00092
4493.9699	0.00093
4492.0412	0.00088
4490.1125	0.00086
4488.1838	0.00089
4486.2551	0.00092
4484.3264	0.00095
4482.3978	0.0009
4480.4691	0.00084
4478.5404	0.00083
4476.6117	0.00079
4474.6830	0.0008
4472.7543	0.00086
4470.8256	0.00089
4468.8969	0.00088
4466.9682	0.00086
4465.0395	0.00083
4463.1109	0.00082
4461.1822	0.00086
4459.2535	0.00088
4457.3248	0.00092
4455.3961	0.00102
4453.4674	0.00102
4451.5387	0.00092
4449.6100	0.00081
4447.6813	0.00074
4445.7526	0.00082
4443.8240	0.00085
4441.8953	0.00083
4439.9666	0.00082
4438.0379	0.00083
4436.1092	0.00084
4434.1805	0.0009
4432.2518	0.00089
4430.3231	0.00088
4428.3944	0.00092
4426.4657	0.00096
4424.5371	0.00096
4422.6084	0.00091
4420.6797	0.00086
4418.7510	0.00083
4416.8223	0.00085
4414.8936	0.00092
4412.9649	0.00092
4411.0362	0.00091
4409.1075	0.0009
4407.1788	0.00086
4405.2502	0.00081
4403.3215	0.00086
4401.3928	0.00088
4399.4641	0.00085
4397.5354	0.00083
4395.6067	0.00085
4393.6780	0.00086
4391.7493	0.00087
4389.8206	0.00086
4387.8919	0.00084
4385.9633	0.00083
4384.0346	0.00083
4382.1059	0.00083
4380.1772	0.00083
4378.2485	0.00086
4376.3198	0.00083
4374.3911	0.00081
4372.4624	0.00085
4370.5337	0.00088
4368.6050	0.00086
4366.6764	0.00086
4364.7477	0.00079
4362.8190	0.00076
4360.8903	0.00078
4358.9616	0.00085
4357.0329	0.00086
4355.1042	0.00082
4353.1755	0.00081
4351.2468	0.00079
4349.3181	0.00082
4347.3895	0.00087
4345.4608	0.00085
4343.5321	0.00084
4341.6034	0.00085
4339.6747	0.00084
4337.7460	0.00081
4335.8173	0.00076
4333.8886	0.0008
4331.9599	0.00086
4330.0312	0.00088
4328.1026	0.0009
4326.1739	0.00087
4324.2452	0.0009
4322.3165	0.00091
4320.3878	0.00088
4318.4591	0.00083
4316.5304	0.00082
4314.6017	0.00086
4312.6730	0.00082
4310.7443	0.0008
4308.8157	0.0009
4306.8870	0.00093
4304.9583	0.00086
4303.0296	0.00086
4301.1009	0.00087
4299.1722	0.00087
4297.2435	0.00087
4295.3148	0.00085
4293.3861	0.0008
4291.4574	0.00075
4289.5288	0.00076
4287.6001	0.00085
4285.6714	0.00093
4283.7427	0.00095
4281.8140	0.00091
4279.8853	0.00089
4277.9566	0.00089
4276.0279	0.00087
4274.0992	0.00084
4272.1705	0.00085
4270.2419	0.00087
4268.3132	0.00088
4266.3845	0.00087
4264.4558	0.00086
4262.5271	0.00087
4260.5984	0.00086
4258.6697	0.00083
4256.7410	0.00087
4254.8123	0.00088
4252.8836	0.00085
4250.9550	0.00084
4249.0263	0.00082
4247.0976	0.00081
4245.1689	0.00078
4243.2402	0.00079
4241.3115	0.00084
4239.3828	0.00088
4237.4541	0.00089
4235.5254	0.00089
4233.5968	0.00088
4231.6681	0.00084
4229.7394	0.00083
4227.8107	0.00085
4225.8820	0.00083
4223.9533	0.00081
4222.0246	0.0008
4220.0959	0.00078
4218.1672	0.00079
4216.2385	0.00081
4214.3099	0.00077
4212.3812	0.00078
4210.4525	0.00077
4208.5238	0.00075
4206.5951	0.00074
4204.6664	0.00078
4202.7377	0.00083
4200.8090	0.00085
4198.8803	0.00083
4196.9516	0.00081
4195.0230	0.00082
4193.0943	0.00083
4191.1656	0.00086
4189.2369	0.00088
4187.3082	0.00087
4185.3795	0.00081
4183.4508	0.00076
4181.5221	0.00075
4179.5934	0.00085
4177.6647	0.00092
4175.7361	0.00088
4173.8074	0.00082
4171.8787	0.00078
4169.9500	0.00079
4168.0213	0.0008
4166.0926	0.00084
4164.1639	0.00087
4162.2352	0.00088
4160.3065	0.00087
4158.3778	0.00083
4156.4492	0.00081
4154.5205	0.00081
4152.5918	0.00084
4150.6631	0.00087
4148.7344	0.00084
4146.8057	0.00072
4144.8770	0.00072
4142.9483	0.00082
4141.0196	0.00089
4139.0909	0.00088
4137.1623	0.00086
4135.2336	0.00082
4133.3049	0.0008
4131.3762	0.0008
4129.4475	0.00077
4127.5188	0.00079
4125.5901	0.00082
4123.6614	0.00084
4121.7327	0.00081
4119.8040	0.00078
4117.8754	0.00074
4115.9467	0.00071
4114.0180	0.00074
4112.0893	0.00078
4110.1606	0.00079
4108.2319	0.00081
4106.3032	0.00081
4104.3745	0.00079
4102.4458	0.00077
4100.5171	0.00079
4098.5885	0.00076
4096.6598	0.00073
4094.7311	0.00078
4092.8024	0.00085
4090.8737	0.00084
4088.9450	0.00081
4087.0163	0.00081
4085.0876	0.00078
4083.1589	0.00076
4081.2302	0.00073
4079.3016	0.0008
4077.3729	0.00086
4075.4442	0.00083
4073.5155	0.00081
4071.5868	0.00084
4069.6581	0.00092
4067.7294	0.00092
4065.8007	0.00091
4063.8720	0.00086
4061.9433	0.00079
4060.0147	0.00081
4058.0860	0.00083
4056.1573	0.00084
4054.2286	0.00084
4052.2999	0.00085
4050.3712	0.00082
4048.4425	0.00081
4046.5138	0.00081
4044.5851	0.00085
4042.6564	0.00086
4040.7278	0.00086
4038.7991	0.00085
4036.8704	0.0008
4034.9417	0.00082
4033.0130	0.0008
4031.0843	0.00075
4029.1556	0.00077
4027.2269	0.00078
4025.2982	0.00079
4023.3695	0.00079
4021.4409	0.0008
4019.5122	0.00077
4017.5835	0.0008
4015.6548	0.00079
4013.7261	0.0008
4011.7974	0.00079
4009.8687	0.00075
4007.9400	0.00076
4006.0113	0.00077
4004.0826	0.00074
4002.1540	0.00075
4000.2253	0.00084
3998.2966	0.0009
3996.3679	0.00088
3994.4392	0.0008
3992.5105	0.0008
3990.5818	0.00082
3988.6531	0.00083
3986.7244	0.00083
3984.7957	0.00083
3982.8671	0.00086
3980.9384	0.00088
3979.0097	0.00086
3977.0810	0.0008
3975.1523	0.00074
3973.2236	0.00077
3971.2949	0.0008
3969.3662	0.00075
3967.4375	0.00073
3965.5088	0.00079
3963.5802	0.00085
3961.6515	0.00082
3959.7228	0.00081
3957.7941	0.00079
3955.8654	0.00079
3953.9367	0.00078
3952.0080	0.00074
3950.0793	0.00074
3948.1506	0.0008
3946.2219	0.00081
3944.2933	0.00081
3942.3646	0.00077
3940.4359	0.00079
3938.5072	0.0008
3936.5785	0.00079
3934.6498	0.00079
3932.7211	0.00082
3930.7924	0.0008
3928.8637	0.00081
3926.9350	0.00077
3925.0064	0.00079
3923.0777	0.00083
3921.1490	0.0008
3919.2203	0.00075
3917.2916	0.00078
3915.3629	0.00083
3913.4342	0.00086
3911.5055	0.00084
3909.5768	0.00083
3907.6481	0.00084
3905.7195	0.00082
3903.7908	0.0008
3901.8621	0.00078
3899.9334	0.00081
3898.0047	0.00081
3896.0760	0.00081
3894.1473	0.00082
3892.2186	0.00083
3890.2899	0.00082
3888.3612	0.00078
3886.4326	0.00076
3884.5039	0.0008
3882.5752	0.00079
3880.6465	0.00078
3878.7178	0.00081
3876.7891	0.00085
3874.8604	0.00085
3872.9317	0.00081
3871.0030	0.00078
3869.0743	0.00081
3867.1457	0.00084
3865.2170	0.00086
3863.2883	0.00088
3861.3596	0.00084
3859.4309	0.00083
3857.5022	0.00081
3855.5735	0.00078
3853.6448	0.00074
3851.7161	0.00071
3849.7874	0.00069
3847.8588	0.0007
3845.9301	0.00076
3844.0014	0.00085
3842.0727	0.00086
3840.1440	0.00083
3838.2153	0.00079
3836.2866	0.00074
3834.3579	0.00075
3832.4292	0.0008
3830.5005	0.00083
3828.5719	0.00081
3826.6432	0.0008
3824.7145	0.00079
3822.7858	0.00077
3820.8571	0.00072
3818.9284	0.00077
3816.9997	0.00082
3815.0710	0.00087
3813.1423	0.00083
3811.2136	0.00077
3809.2850	0.0008
3807.3563	0.00083
3805.4276	0.00079
3803.4989	0.00073
3801.5702	0.00074
3799.6415	0.00074
3797.7128	0.0007
3795.7841	0.00069
3793.8554	0.00076
3791.9268	0.00081
3789.9981	0.00076
3788.0694	0.00069
3786.1407	0.00071
3784.2120	0.00075
3782.2833	0.00076
3780.3546	0.00078
3778.4259	0.00076
3776.4972	0.00075
3774.5685	0.00079
3772.6399	0.00077
3770.7112	0.00072
3768.7825	0.00069
3766.8538	0.00073
3764.9251	0.00079
3762.9964	0.00081
3761.0677	0.0008
3759.1390	0.00083
3757.2103	0.00085
3755.2816	0.00085
3753.3530	0.00081
3751.4243	0.00082
3749.4956	0.00084
3747.5669	0.00079
3745.6382	0.00076
3743.7095	0.00077
3741.7808	0.00079
3739.8521	0.00078
3737.9234	0.00078
3735.9947	0.00077
3734.0661	0.00072
3732.1374	0.00071
3730.2087	0.00076
3728.2800	0.00079
3726.3513	0.00081
3724.4226	0.00082
3722.4939	0.00081
3720.5652	0.00078
3718.6365	0.00074
3716.7078	0.00072
3714.7792	0.00074
3712.8505	0.00078
3710.9218	0.00078
3708.9931	0.00077
3707.0644	0.00078
3705.1357	0.00078
3703.2070	0.00077
3701.2783	0.00079
3699.3496	0.00081
3697.4209	0.00078
3695.4923	0.00076
3693.5636	0.00085
3691.6349	0.00093
3689.7062	0.00088
3687.7775	0.00079
3685.8488	0.0008
3683.9201	0.00081
3681.9914	0.00075
3680.0627	0.0007
3678.1340	0.00068
3676.2054	0.00071
3674.2767	0.00074
3672.3480	0.00075
3670.4193	0.00072
3668.4906	0.00075
3666.5619	0.00078
3664.6332	0.00078
3662.7045	0.0008
3660.7758	0.00078
3658.8471	0.00075
3656.9185	0.00076
3654.9898	0.00077
3653.0611	0.00077
3651.1324	0.00074
3649.2037	0.00069
3647.2750	0.00068
3645.3463	0.00071
3643.4176	0.00074
3641.4889	0.00074
3639.5602	0.00076
3637.6316	0.00079
3635.7029	0.00081
3633.7742	0.00083
3631.8455	0.00083
3629.9168	0.00079
3627.9881	0.00075
3626.0594	0.00073
3624.1307	0.00076
3622.2020	0.0008
3620.2733	0.00077
3618.3447	0.00071
3616.4160	0.00069
3614.4873	0.00073
3612.5586	0.00076
3610.6299	0.00073
3608.7012	0.00075
3606.7725	0.00076
3604.8438	0.00076
3602.9151	0.00078
3600.9864	0.00079
3599.0578	0.00079
3597.1291	0.00082
3595.2004	0.00086
3593.2717	0.00083
3591.3430	0.00079
3589.4143	0.00075
3587.4856	0.00074
3585.5569	0.00075
3583.6282	0.00076
3581.6995	0.00078
3579.7709	0.00079
3577.8422	0.00076
3575.9135	0.00074
3573.9848	0.00077
3572.0561	0.00078
3570.1274	0.00075
3568.1987	0.00081
3566.2700	0.00089
3564.3413	0.00089
3562.4126	0.00087
3560.4840	0.00087
3558.5553	0.00083
3556.6266	0.00078
3554.6979	0.00077
3552.7692	0.00078
3550.8405	0.00076
3548.9118	0.00074
3546.9831	0.00074
3545.0544	0.00079
3543.1257	0.0008
3541.1971	0.00082
3539.2684	0.00081
3537.3397	0.00075
3535.4110	0.00071
3533.4823	0.00075
3531.5536	0.0008
3529.6249	0.00086
3527.6962	0.00086
3525.7675	0.00079
3523.8388	0.00071
3521.9102	0.00068
3519.9815	0.00066
3518.0528	0.00068
3516.1241	0.0007
3514.1954	0.00076
3512.2667	0.00078
3510.3380	0.00073
3508.4093	0.0007
3506.4806	0.00073
3504.5519	0.00075
3502.6233	0.00074
3500.6946	0.00072
3498.7659	0.00076
3496.8372	0.00083
3494.9085	0.00086
3492.9798	0.00083
3491.0511	0.00079
3489.1224	0.00078
3487.1937	0.0008
3485.2650	0.0008
3483.3364	0.00078
3481.4077	0.00077
3479.4790	0.00076
3477.5503	0.00079
3475.6216	0.00081
3473.6929	0.00082
3471.7642	0.0008
3469.8355	0.00079
3467.9068	0.00081
3465.9781	0.00083
3464.0495	0.00085
3462.1208	0.00088
3460.1921	0.00086
3458.2634	0.00086
3456.3347	0.0009
3454.4060	0.00091
3452.4773	0.00088
3450.5486	0.00088
3448.6199	0.0009
3446.6912	0.00091
3444.7626	0.00092
3442.8339	0.00092
3440.9052	0.00089
3438.9765	0.00085
3437.0478	0.00086
3435.1191	0.00086
3433.1904	0.00085
3431.2617	0.0009
3429.3330	0.00093
3427.4043	0.00095
3425.4757	0.00097
3423.5470	0.00098
3421.6183	0.00098
3419.6896	0.00097
3417.7609	0.00096
3415.8322	0.00098
3413.9035	0.00103
3411.9748	0.00104
3410.0461	0.00104
3408.1174	0.00104
3406.1888	0.00105
3404.2601	0.00107
3402.3314	0.00108
3400.4027	0.0011
3398.4740	0.00113
3396.5453	0.00114
3394.6166	0.00114
3392.6879	0.00114
3390.7592	0.00114
3388.8305	0.00116
3386.9019	0.00118
3384.9732	0.00118
3383.0445	0.00119
3381.1158	0.00118
3379.1871	0.0012
3377.2584	0.00122
3375.3297	0.00123
3373.4010	0.00128
3371.4723	0.00138
3369.5436	0.00142
3367.6150	0.00142
3365.6863	0.00143
3363.7576	0.00144
3361.8289	0.00141
3359.9002	0.00135
3357.9715	0.00133
3356.0428	0.00135
3354.1141	0.00136
3352.1854	0.00139
3350.2568	0.00143
3348.3281	0.00148
3346.3994	0.00152
3344.4707	0.00156
3342.5420	0.0016
3340.6133	0.00162
3338.6846	0.0016
3336.7559	0.00156
3334.8272	0.00156
3332.8985	0.00162
3330.9699	0.0017
3329.0412	0.00177
3327.1125	0.00179
3325.1838	0.00178
3323.2551	0.00174
3321.3264	0.00171
3319.3977	0.00175
3317.4690	0.00183
3315.5403	0.00191
3313.6116	0.00196
3311.6830	0.00195
3309.7543	0.00192
3307.8256	0.00192
3305.8969	0.00197
3303.9682	0.00201
3302.0395	0.00202
3300.1108	0.00207
3298.1821	0.00212
3296.2534	0.00216
3294.3247	0.00218
3292.3961	0.0022
3290.4674	0.00223
3288.5387	0.00227
3286.6100	0.00232
3284.6813	0.00235
3282.7526	0.00234
3280.8239	0.00232
3278.8952	0.00229
3276.9665	0.00224
3275.0378	0.00217
3273.1092	0.0021
3271.1805	0.00203
3269.2518	0.00198
3267.3231	0.00197
3265.3944	0.00198
3263.4657	0.00198
3261.5370	0.00196
3259.6083	0.00195
3257.6796	0.00192
3255.7509	0.00189
3253.8223	0.00188
3251.8936	0.00185
3249.9649	0.00181
3248.0362	0.00181
3246.1075	0.00177
3244.1788	0.00173
3242.2501	0.00171
3240.3214	0.00173
3238.3927	0.00174
3236.4640	0.00168
3234.5354	0.00164
3232.6067	0.00165
3230.6780	0.00169
3228.7493	0.00173
3226.8206	0.00176
3224.8919	0.00172
3222.9632	0.00167
3221.0345	0.00168
3219.1058	0.00172
3217.1771	0.0017
3215.2485	0.00167
3213.3198	0.00166
3211.3911	0.00166
3209.4624	0.00165
3207.5337	0.00159
3205.6050	0.00151
3203.6763	0.00148
3201.7476	0.00152
3199.8189	0.00156
3197.8902	0.00161
3195.9616	0.00166
3194.0329	0.00171
3192.1042	0.00172
3190.1755	0.00167
3188.2468	0.00162
3186.3181	0.00163
3184.3894	0.00167
3182.4607	0.00165
3180.5320	0.0016
3178.6033	0.00156
3176.6747	0.00155
3174.7460	0.00158
3172.8173	0.00162
3170.8886	0.00162
3168.9599	0.00161
3167.0312	0.00159
3165.1025	0.00161
3163.1738	0.00165
3161.2451	0.00166
3159.3164	0.00165
3157.3878	0.00165
3155.4591	0.00168
3153.5304	0.00169
3151.6017	0.00168
3149.6730	0.00166
3147.7443	0.00168
3145.8156	0.00173
3143.8869	0.00175
3141.9582	0.00172
3140.0295	0.00165
3138.1009	0.00161
3136.1722	0.00162
3134.2435	0.00168
3132.3148	0.0017
3130.3861	0.00167
3128.4574	0.00163
3126.5287	0.00161
3124.6000	0.00165
3122.6713	0.00169
3120.7426	0.0017
3118.8140	0.00165
3116.8853	0.00162
3114.9566	0.00167
3113.0279	0.00173
3111.0992	0.00178
3109.1705	0.00178
3107.2418	0.00176
3105.3131	0.00177
3103.3844	0.00182
3101.4557	0.00188
3099.5271	0.0019
3097.5984	0.00192
3095.6697	0.00193
3093.7410	0.0019
3091.8123	0.00185
3089.8836	0.00187
3087.9549	0.00194
3086.0262	0.00203
3084.0975	0.00207
3082.1688	0.00211
3080.2402	0.00216
3078.3115	0.00223
3076.3828	0.00231
3074.4541	0.00236
3072.5254	0.0024
3070.5967	0.00247
3068.6680	0.00259
3066.7393	0.00273
3064.8106	0.00283
3062.8819	0.00286
3060.9533	0.00284
3059.0246	0.0028
3057.0959	0.00277
3055.1672	0.00275
3053.2385	0.00272
3051.3098	0.0027
3049.3811	0.0027
3047.4524	0.00272
3045.5237	0.00278
3043.5950	0.00289
3041.6664	0.00301
3039.7377	0.00309
3037.8090	0.00316
3035.8803	0.00327
3033.9516	0.0034
3032.0229	0.00356
3030.0942	0.00374
3028.1655	0.00395
3026.2368	0.00415
3024.3081	0.0044
3022.3795	0.00474
3020.4508	0.00516
3018.5221	0.00558
3016.5934	0.00594
3014.6647	0.00626
3012.7360	0.00658
3010.8073	0.00693
3008.8786	0.0073
3006.9499	0.00766
3005.0212	0.00802
3003.0926	0.00839
3001.1639	0.0088
2999.2352	0.00918
2997.3065	0.00947
2995.3778	0.00969
2993.4491	0.00984
2991.5204	0.00994
2989.5917	0.00996
2987.6630	0.00992
2985.7343	0.00983
2983.8057	0.00972
2981.8770	0.00955
2979.9483	0.00934
2978.0196	0.00917
2976.0909	0.00913
2974.1622	0.0092
2972.2335	0.00931
2970.3048	0.00946
2968.3761	0.0097
2966.4474	0.01
2964.5188	0.01034
2962.5901	0.01071
2960.6614	0.01112
2958.7327	0.01155
2956.8040	0.01199
2954.8753	0.01245
2952.9466	0.01292
2951.0179	0.01337
2949.0892	0.01377
2947.1605	0.01413
2945.2319	0.01447
2943.3032	0.01474
2941.3745	0.01495
2939.4458	0.01509
2937.5171	0.01513
2935.5884	0.01504
2933.6597	0.01484
2931.7310	0.01453
2929.8023	0.01408
2927.8736	0.0135
2925.9450	0.01285
2924.0163	0.01218
2922.0876	0.01152
2920.1589	0.01088
2918.2302	0.0103
2916.3015	0.0098
2914.3728	0.00938
2912.4441	0.00904
2910.5154	0.00873
2908.5868	0.00845
2906.6581	0.00819
2904.7294	0.00795
2902.8007	0.00775
2900.8720	0.00761
2898.9433	0.00752
2897.0146	0.00743
2895.0859	0.00736
2893.1572	0.00734
2891.2285	0.00735
2889.2999	0.00733
2887.3712	0.00729
2885.4425	0.0072
2883.5138	0.0071
2881.5851	0.00701
2879.6564	0.00696
2877.7277	0.0069
2875.7990	0.00679
2873.8703	0.00662
2871.9416	0.00641
2870.0130	0.00619
2868.0843	0.00596
2866.1556	0.00575
2864.2269	0.0056
2862.2982	0.00547
2860.3695	0.00532
2858.4408	0.00513
2856.5121	0.00492
2854.5834	0.00472
2852.6547	0.00452
2850.7261	0.00434
2848.7974	0.00417
2846.8687	0.00401
2844.9400	0.00388
2843.0113	0.00381
2841.0826	0.00375
2839.1539	0.0037
2837.2252	0.00363
2835.2965	0.00357
2833.3678	0.0035
2831.4392	0.00344
2829.5105	0.00341
2827.5818	0.0034
2825.6531	0.00341
2823.7244	0.00343
2821.7957	0.00345
2819.8670	0.00344
2817.9383	0.00342
2816.0096	0.00342
2814.0809	0.00342
2812.1523	0.00344
2810.2236	0.00348
2808.2949	0.00352
2806.3662	0.00353
2804.4375	0.0035
2802.5088	0.00345
2800.5801	0.0034
2798.6514	0.00338
2796.7227	0.00341
2794.7940	0.00347
2792.8654	0.00351
2790.9367	0.00352
2789.0080	0.00354
2787.0793	0.00358
2785.1506	0.00363
2783.2219	0.00369
2781.2932	0.00374
2779.3645	0.00379
2777.4358	0.00384
2775.5071	0.00386
2773.5785	0.0039
2771.6498	0.00393
2769.7211	0.00393
2767.7924	0.00389
2765.8637	0.00387
2763.9350	0.00386
2762.0063	0.00385
2760.0776	0.00385
2758.1489	0.00387
2756.2202	0.0039
2754.2916	0.00394
2752.3629	0.00396
2750.4342	0.00396
2748.5055	0.00395
2746.5768	0.00394
2744.6481	0.00395
2742.7194	0.00401
2740.7907	0.0041
2738.8620	0.00415
2736.9333	0.00412
2735.0047	0.00402
2733.0760	0.00394
2731.1473	0.00392
2729.2186	0.00395
2727.2899	0.00398
2725.3612	0.00399
2723.4325	0.004
2721.5038	0.00401
2719.5751	0.00403
2717.6464	0.00407
2715.7178	0.00407
2713.7891	0.00402
2711.8604	0.00396
2709.9317	0.00395
2708.0030	0.00398
2706.0743	0.00401
2704.1456	0.00403
2702.2169	0.00405
2700.2882	0.00405
2698.3595	0.00404
2696.4309	0.00401
2694.5022	0.00399
2692.5735	0.00398
2690.6448	0.00398
2688.7161	0.004
2686.7874	0.00403
2684.8587	0.00404
2682.9300	0.00404
2681.0013	0.00407
2679.0726	0.00411
2677.1440	0.0041
2675.2153	0.00408
2673.2866	0.00409
2671.3579	0.00411
2669.4292	0.00409
2667.5005	0.00405
2665.5718	0.00403
2663.6431	0.00404
2661.7144	0.00409
2659.7857	0.00415
2657.8571	0.00419
2655.9284	0.00422
2653.9997	0.00428
2652.0710	0.00431
2650.1423	0.0043
2648.2136	0.00426
2646.2849	0.00425
2644.3562	0.00427
2642.4275	0.0043
2640.4988	0.00429
2638.5702	0.00429
2636.6415	0.00432
2634.7128	0.00434
2632.7841	0.00433
2630.8554	0.00429
2628.9267	0.00426
2626.9980	0.00428
2625.0693	0.00435
2623.1406	0.00439
2621.2119	0.00443
2619.2833	0.00447
2617.3546	0.0045
2615.4259	0.00449
2613.4972	0.00447
2611.5685	0.00443
2609.6398	0.0044
2607.7111	0.00443
2605.7824	0.00448
2603.8537	0.0045
2601.9250	0.00449
2599.9964	0.00449
2598.0677	0.00448
2596.1390	0.00446
2594.2103	0.00445
2592.2816	0.00445
2590.3529	0.00447
2588.4242	0.00449
2586.4955	0.00452
2584.5668	0.00455
2582.6381	0.00455
2580.7095	0.00453
2578.7808	0.00452
2576.8521	0.00455
2574.9234	0.0046
2572.9947	0.00463
2571.0660	0.00464
2569.1373	0.00461
2567.2086	0.00459
2565.2799	0.0046
2563.3512	0.00465
2561.4226	0.00469
2559.4939	0.00468
2557.5652	0.00464
2555.6365	0.00463
2553.7078	0.00468
2551.7791	0.00474
2549.8504	0.00477
2547.9217	0.00477
2545.9930	0.00477
2544.0643	0.00478
2542.1357	0.00476
2540.2070	0.00472
2538.2783	0.00471
2536.3496	0.00474
2534.4209	0.0048
2532.4922	0.00489
2530.5635	0.00495
2528.6348	0.00495
2526.7061	0.00493
2524.7774	0.00492
2522.8488	0.00492
2520.9201	0.00493
2518.9914	0.00491
2517.0627	0.00488
2515.1340	0.00487
2513.2053	0.00494
2511.2766	0.00503
2509.3479	0.00506
2507.4192	0.00501
2505.4905	0.00493
2503.5619	0.00488
2501.6332	0.00488
2499.7045	0.00493
2497.7758	0.00498
2495.8471	0.00499
2493.9184	0.00497
2491.9897	0.00498
2490.0610	0.00503
2488.1323	0.00507
2486.2036	0.00506
2484.2750	0.00501
2482.3463	0.00496
2480.4176	0.00492
2478.4889	0.00492
2476.5602	0.00496
2474.6315	0.00501
2472.7028	0.00508
2470.7741	0.00515
2468.8454	0.00518
2466.9167	0.00516
2464.9881	0.00515
2463.0594	0.00516
2461.1307	0.00514
2459.2020	0.00512
2457.2733	0.00513
2455.3446	0.00516
2453.4159	0.00517
2451.4872	0.00516
2449.5585	0.00518
2447.6299	0.00524
2445.7012	0.00529
2443.7725	0.00531
2441.8438	0.00528
2439.9151	0.00525
2437.9864	0.00526
2436.0577	0.00531
2434.1290	0.00533
2432.2003	0.00531
2430.2716	0.0053
2428.3430	0.00531
2426.4143	0.00534
2424.4856	0.00539
2422.5569	0.00543
2420.6282	0.00543
2418.6995	0.00539
2416.7708	0.00534
2414.8421	0.00532
2412.9134	0.00535
2410.9847	0.00539
2409.0561	0.00546
2407.1274	0.00552
2405.1987	0.00552
2403.2700	0.00546
2401.3413	0.00542
2399.4126	0.00543
2397.4839	0.00545
2395.5552	0.00544
2393.6265	0.00543
2391.6978	0.00545
2389.7692	0.0055
2387.8405	0.00552
2385.9118	0.00551
2383.9831	0.00548
2382.0544	0.00545
2380.1257	0.00542
2378.1970	0.00542
2376.2683	0.00541
2374.3396	0.00542
2372.4109	0.00544
2370.4823	0.00547
2368.5536	0.00547
2366.6249	0.00545
2364.6962	0.00545
2362.7675	0.00546
2360.8388	0.00545
2358.9101	0.00542
2356.9814	0.0054
2355.0527	0.00539
2353.1240	0.00538
2351.1954	0.00535
2349.2667	0.00534
2347.3380	0.00535
2345.4093	0.00539
2343.4806	0.00544
2341.5519	0.0055
2339.6232	0.00554
2337.6945	0.00555
2335.7658	0.00556
2333.8371	0.0056
2331.9085	0.00567
2329.9798	0.00568
2328.0511	0.00558
2326.1224	0.00547
2324.1937	0.00545
2322.2650	0.0055
2320.3363	0.00553
2318.4076	0.00552
2316.4789	0.00551
2314.5502	0.00553
2312.6216	0.00556
2310.6929	0.00556
2308.7642	0.00553
2306.8355	0.00548
2304.9068	0.00537
2302.9781	0.00524
2301.0494	0.00521
2299.1207	0.00534
2297.1920	0.00551
2295.2633	0.00557
2293.3347	0.0055
2291.4060	0.00539
2289.4773	0.00539
2287.5486	0.00554
2285.6199	0.00567
2283.6912	0.00565
2281.7625	0.00546
2279.8338	0.00525
2277.9051	0.00525
2275.9764	0.00546
2274.0478	0.00572
2272.1191	0.00586
2270.1904	0.0059
2268.2617	0.00591
2266.3330	0.00595
2264.4043	0.00602
2262.4756	0.00605
2260.5469	0.00606
2258.6182	0.0061
2256.6895	0.00633
2254.7609	0.00684
2252.8322	0.00769
2250.9035	0.00899
2248.9748	0.01082
2247.0461	0.01316
2245.1174	0.01597
2243.1887	0.01919
2241.2600	0.02244
2239.3313	0.02484
2237.4026	0.02567
2235.4740	0.02506
2233.5453	0.02327
2231.6166	0.02012
2229.6879	0.01606
2227.7592	0.01239
2225.8305	0.00992
2223.9018	0.00846
2221.9731	0.00757
2220.0444	0.00693
2218.1157	0.00637
2216.1871	0.00592
2214.2584	0.00577
2212.3297	0.00594
2210.4010	0.00617
2208.4723	0.00624
2206.5436	0.00622
2204.6149	0.00618
2202.6862	0.00615
2200.7575	0.00611
2198.8288	0.00606
2196.9002	0.00594
2194.9715	0.00574
2193.0428	0.00557
2191.1141	0.00562
2189.1854	0.00587
2187.2567	0.00609
2185.3280	0.00611
2183.3993	0.00601
2181.4706	0.0059
2179.5419	0.00579
2177.6133	0.0057
2175.6846	0.00568
2173.7559	0.00573
2171.8272	0.00572
2169.8985	0.00563
2167.9698	0.0054
2166.0411	0.00507
2164.1124	0.00492
2162.1837	0.00515
2160.2550	0.0055
2158.3264	0.00559
2156.3977	0.00536
2154.4690	0.00512
2152.5403	0.0052
2150.6116	0.00556
2148.6829	0.00587
2146.7542	0.00591
2144.8255	0.00579
2142.8968	0.00572
2140.9681	0.00582
2139.0395	0.00595
2137.1108	0.00598
2135.1821	0.00594
2133.2534	0.00594
2131.3247	0.00602
2129.3960	0.00611
2127.4673	0.00616
2125.5386	0.00618
2123.6099	0.00618
2121.6812	0.00617
2119.7526	0.00617
2117.8239	0.00618
2115.8952	0.00619
2113.9665	0.00619
2112.0378	0.00615
2110.1091	0.00606
2108.1804	0.00598
2106.2517	0.00589
2104.3230	0.00576
2102.3943	0.00569
2100.4657	0.00577
2098.5370	0.00586
2096.6083	0.00592
2094.6796	0.00597
2092.7509	0.00594
2090.8222	0.0058
2088.8935	0.00568
2086.9648	0.00565
2085.0361	0.0057
2083.1074	0.00582
2081.1788	0.00599
2079.2501	0.00615
2077.3214	0.00623
2075.3927	0.00614
2073.4640	0.0059
2071.5353	0.00564
2069.6066	0.00549
2067.6779	0.00558
2065.7492	0.00587
2063.8205	0.00614
2061.8919	0.00618
2059.9632	0.00591
2058.0345	0.00548
2056.1058	0.0052
2054.1771	0.00525
2052.2484	0.00545
2050.3197	0.00563
2048.3910	0.00578
2046.4623	0.00594
2044.5336	0.00598
2042.6050	0.00587
2040.6763	0.00583
2038.7476	0.00599
2036.8189	0.00619
2034.8902	0.00627
2032.9615	0.00627
2031.0328	0.00618
2029.1041	0.0061
2027.1754	0.0061
2025.2467	0.00617
2023.3181	0.00614
2021.3894	0.00604
2019.4607	0.00597
2017.5320	0.00597
2015.6033	0.00602
2013.6746	0.00616
2011.7459	0.00633
2009.8172	0.00642
2007.8885	0.00642
2005.9599	0.0064
2004.0312	0.00638
2002.1025	0.00642
2000.1738	0.0065
1998.2451	0.00657
1996.3164	0.00661
1994.3877	0.0066
1992.4590	0.00654
1990.5303	0.00651
1988.6016	0.00656
1986.6730	0.00664
1984.7443	0.00672
1982.8156	0.00676
1980.8869	0.00676
1978.9582	0.00672
1977.0295	0.0067
1975.1008	0.00672
1973.1721	0.00678
1971.2434	0.00681
1969.3147	0.00682
1967.3861	0.00681
1965.4574	0.00679
1963.5287	0.0068
1961.6000	0.00682
1959.6713	0.00683
1957.7426	0.00682
1955.8139	0.00682
1953.8852	0.00684
1951.9565	0.00689
1950.0278	0.00693
1948.0992	0.00693
1946.1705	0.00691
1944.2418	0.00691
1942.3131	0.00695
1940.3844	0.00701
1938.4557	0.00704
1936.5270	0.00706
1934.5983	0.0071
1932.6696	0.00715
1930.7409	0.00714
1928.8123	0.00709
1926.8836	0.00705
1924.9549	0.00703
1923.0262	0.00702
1921.0975	0.007
1919.1688	0.007
1917.2401	0.00702
1915.3114	0.00707
1913.3827	0.00711
1911.4540	0.00713
1909.5254	0.00714
1907.5967	0.00717
1905.6680	0.0072
1903.7393	0.00719
1901.8106	0.00718
1899.8819	0.00719
1897.9532	0.00718
1896.0245	0.00716
1894.0958	0.00716
1892.1671	0.00718
1890.2385	0.00719
1888.3098	0.0072
1886.3811	0.00722
1884.4524	0.00723
1882.5237	0.00725
1880.5950	0.00728
1878.6663	0.00731
1876.7376	0.00731
1874.8089	0.0073
1872.8802	0.00731
1870.9516	0.00733
1869.0229	0.00734
1867.0942	0.00734
1865.1655	0.00731
1863.2368	0.00729
1861.3081	0.00731
1859.3794	0.00736
1857.4507	0.00737
1855.5220	0.00736
1853.5933	0.00735
1851.6647	0.00736
1849.7360	0.00737
1847.8073	0.00736
1845.8786	0.00732
1843.9499	0.00729
1842.0212	0.0073
1840.0925	0.00732
1838.1638	0.00735
1836.2351	0.00741
1834.3064	0.00745
1832.3778	0.00746
1830.4491	0.00743
1828.5204	0.00741
1826.5917	0.00741
1824.6630	0.0074
1822.7343	0.00741
1820.8056	0.00744
1818.8769	0.00748
1816.9482	0.0075
1815.0195	0.00754
1813.0909	0.00759
1811.1622	0.00761
1809.2335	0.0076
1807.3048	0.00758
1805.3761	0.00757
1803.4474	0.00756
1801.5187	0.00756
1799.5900	0.00761
1797.6613	0.00768
1795.7326	0.00774
1793.8040	0.00777
1791.8753	0.00777
1789.9466	0.00777
1788.0179	0.00779
1786.0892	0.00779
1784.1605	0.0078
1782.2318	0.00783
1780.3031	0.00785
1778.3744	0.00783
1776.4457	0.00778
1774.5171	0.00774
1772.5884	0.00774
1770.6597	0.00776
1768.7310	0.00777
1766.8023	0.00777
1764.8736	0.00779
1762.9449	0.00781
1761.0162	0.00782
1759.0875	0.00783
1757.1588	0.00784
1755.2302	0.00786
1753.3015	0.00786
1751.3728	0.00783
1749.4441	0.00779
1747.5154	0.00777
1745.5867	0.00778
1743.6580	0.00784
1741.7293	0.00789
1739.8006	0.0079
1737.8719	0.00791
1735.9433	0.00795
1734.0146	0.008
1732.0859	0.00801
1730.1572	0.00795
1728.2285	0.00791
1726.2998	0.00792
1724.3711	0.00796
1722.4424	0.008
1720.5137	0.00808
1718.5850	0.00816
1716.6564	0.00818
1714.7277	0.00819
1712.7990	0.00822
1710.8703	0.00829
1708.9416	0.00838
1707.0129	0.00845
1705.0842	0.00855
1703.1555	0.00873
1701.2268	0.00895
1699.2981	0.00913
1697.3695	0.00924
1695.4408	0.00936
1693.5121	0.0095
1691.5834	0.00964
1689.6547	0.00977
1687.7260	0.00993
1685.7973	0.01013
1683.8686	0.01035
1681.9399	0.01055
1680.0112	0.0107
1678.0826	0.01087
1676.1539	0.01113
1674.2252	0.01152
1672.2965	0.01198
1670.3678	0.01244
1668.4391	0.01285
1666.5104	0.0131
1664.5817	0.01307
1662.6530	0.01276
1660.7243	0.01227
1658.7957	0.01173
1656.8670	0.01126
1654.9383	0.01086
1653.0096	0.0105
1651.0809	0.01019
1649.1522	0.00994
1647.2235	0.00976
1645.2948	0.00959
1643.3661	0.00945
1641.4374	0.00937
1639.5088	0.00933
1637.5801	0.00931
1635.6514	0.00927
1633.7227	0.00922
1631.7940	0.00916
1629.8653	0.00913
1627.9366	0.00916
1626.0079	0.00925
1624.0792	0.00938
1622.1505	0.00951
1620.2219	0.00965
1618.2932	0.00978
1616.3645	0.00986
1614.4358	0.00985
1612.5071	0.00976
1610.5784	0.00965
1608.6497	0.00955
1606.7210	0.00948
1604.7923	0.00944
1602.8636	0.00941
1600.9350	0.00937
1599.0063	0.00936
1597.0776	0.00936
1595.1489	0.00933
1593.2202	0.00926
1591.2915	0.00917
1589.3628	0.0091
1587.4341	0.00903
1585.5054	0.00897
1583.5767	0.00893
1581.6481	0.0089
1579.7194	0.00888
1577.7907	0.00887
1575.8620	0.00885
1573.9333	0.00882
1572.0046	0.00881
1570.0759	0.00881
1568.1472	0.00883
1566.2185	0.00887
1564.2899	0.00889
1562.3612	0.00888
1560.4325	0.00888
1558.5038	0.0089
1556.5751	0.00894
1554.6464	0.00896
1552.7177	0.00898
1550.7890	0.00898
1548.8603	0.00896
1546.9316	0.00894
1545.0030	0.00892
1543.0743	0.0089
1541.1456	0.00887
1539.2169	0.00885
1537.2882	0.00885
1535.3595	0.00886
1533.4308	0.00889
1531.5021	0.00889
1529.5734	0.00888
1527.6447	0.00887
1525.7161	0.00889
1523.7874	0.00892
1521.8587	0.00894
1519.9300	0.00892
1518.0013	0.00888
1516.0726	0.00888
1514.1439	0.00892
1512.2152	0.00895
1510.2865	0.00893
1508.3578	0.00888
1506.4292	0.00886
1504.5005	0.0089
1502.5718	0.00895
1500.6431	0.00894
1498.7144	0.00886
1496.7857	0.00882
1494.8570	0.00891
1492.9283	0.0091
1490.9996	0.0093
1489.0709	0.00949
1487.1423	0.00972
1485.2136	0.00999
1483.2849	0.01031
1481.3562	0.01066
1479.4275	0.01102
1477.4988	0.01135
1475.5701	0.01161
1473.6414	0.01185
1471.7127	0.01209
1469.7840	0.01236
1467.8554	0.01269
1465.9267	0.01307
1463.9980	0.01352
1462.0693	0.01402
1460.1406	0.01456
1458.2119	0.01506
1456.2832	0.01542
1454.3545	0.01559
1452.4258	0.01552
1450.4971	0.01527
1448.5685	0.0149
1446.6398	0.01446
1444.7111	0.014
1442.7824	0.01354
1440.8537	0.01306
1438.9250	0.01255
1436.9963	0.01202
1435.0676	0.01152
1433.1389	0.01112
1431.2102	0.0108
1429.2816	0.01055
1427.3529	0.01034
1425.4242	0.01016
1423.4955	0.01003
1421.5668	0.00998
1419.6381	0.00995
1417.7094	0.00994
1415.7807	0.00998
1413.8520	0.0101
1411.9233	0.01027
1409.9947	0.01042
1408.0660	0.01055
1406.1373	0.01067
1404.2086	0.01076
1402.2799	0.01079
1400.3512	0.01078
1398.4225	0.01076
1396.4938	0.01071
1394.5651	0.01062
1392.6364	0.01051
1390.7078	0.01041
1388.7791	0.01027
1386.8504	0.01011
1384.9217	0.00996
1382.9930	0.00986
1381.0643	0.00981
1379.1356	0.0098
1377.2069	0.00982
1375.2782	0.00986
1373.3495	0.0099
1371.4209	0.00995
1369.4922	0.00999
1367.5635	0.00999
1365.6348	0.00996
1363.7061	0.00993
1361.7774	0.00991
1359.8487	0.00987
1357.9200	0.00982
1355.9913	0.00978
1354.0626	0.00979
1352.1340	0.00983
1350.2053	0.00988
1348.2766	0.00994
1346.3479	0.01
1344.4192	0.01009
1342.4905	0.0102
1340.5618	0.01028
1338.6331	0.01031
1336.7044	0.01031
1334.7757	0.01029
1332.8471	0.01026
1330.9184	0.01022
1328.9897	0.01017
1327.0610	0.01012
1325.1323	0.01009
1323.2036	0.01007
1321.2749	0.01005
1319.3462	0.01006
1317.4175	0.0101
1315.4888	0.01016
1313.5602	0.01022
1311.6315	0.01028
1309.7028	0.01031
1307.7741	0.01029
1305.8454	0.01025
1303.9167	0.01023
1301.9880	0.01025
1300.0593	0.01029
1298.1306	0.01033
1296.2019	0.01037
1294.2733	0.01041
1292.3446	0.01043
1290.4159	0.01046
1288.4872	0.01051
1286.5585	0.01056
1284.6298	0.0106
1282.7011	0.01062
1280.7724	0.01066
1278.8437	0.01075
1276.9150	0.01082
1274.9864	0.01085
1273.0577	0.01087
1271.1290	0.01093
1269.2003	0.01101
1267.2716	0.01107
1265.3429	0.01107
1263.4142	0.01102
1261.4855	0.01093
1259.5568	0.01082
1257.6281	0.01072
1255.6995	0.01063
1253.7708	0.01059
1251.8421	0.0106
1249.9134	0.01065
1247.9847	0.01075
1246.0560	0.01089
1244.1273	0.01107
1242.1986	0.01127
1240.2699	0.01146
1238.3412	0.01166
1236.4126	0.01188
1234.4839	0.01212
1232.5552	0.01232
1230.6265	0.01246
1228.6978	0.01249
1226.7691	0.01244
1224.8404	0.01232
1222.9117	0.01218
1220.9830	0.01204
1219.0543	0.01189
1217.1257	0.01168
1215.1970	0.01143
1213.2683	0.0112
1211.3396	0.01102
1209.4109	0.01089
1207.4822	0.01075
1205.5535	0.01057
1203.6248	0.01038
1201.6961	0.0102
1199.7674	0.01008
1197.8388	0.01003
1195.9101	0.01002
1193.9814	0.01001
1192.0527	0.01001
1190.1240	0.01001
1188.1953	0.01001
1186.2666	0.01
1184.3379	0.00995
1182.4092	0.00991
[truncated: 610 more rows]
