# Supplementary material for: Vibrational Study on the Structure, Bioactivity, and Silver Adsorption of Silk Fibroin Fibers Grafted with Methacrylonitrile
Source: Molecules. 2023 Mar 10;28(6):2551. doi: 10.3390/molecules28062551 (PMC10051891; doi:10.3390/molecules28062551)
Supplement: Supplementary file 1 [file molecules-28-02551-s001.zip › RAW DATA/Figure 1 Raman t0/BF MAN 60 Raman p4 t = 0.txt]

TITLE	BF MAN 60 P3 | AV. OF 49
DATA TYPE
ORIGIN	JASCO
OWNER
DATE	23/03/01
TIME	12:41:35
SPECTROMETER/DATA SYSTEM
RESOLUTION
DELTAX	-1.92869
XUNITS	1/CM
YUNITS	AU
FIRSTX	5003.1440
LASTX	5.9080
NPOINTS	2592
FIRSTY	0.00093
MAXY	0.02601
MINY	0.00047
XYDATA
5003.1440	0.00093
5001.2154	0.00094
4999.2867	0.001
4997.3580	0.00101
4995.4293	0.00096
4993.5006	0.00088
4991.5719	0.0009
4989.6432	0.00094
4987.7145	0.00099
4985.7858	0.00103
4983.8571	0.00095
4981.9285	0.00089
4979.9998	0.0009
4978.0711	0.00096
4976.1424	0.00094
4974.2137	0.00093
4972.2850	0.00091
4970.3563	0.0009
4968.4276	0.00093
4966.4989	0.001
4964.5702	0.00106
4962.6416	0.00104
4960.7129	0.00103
4958.7842	0.00103
4956.8555	0.00101
4954.9268	0.00095
4952.9981	0.00092
4951.0694	0.0009
4949.1407	0.00094
4947.2120	0.00099
4945.2833	0.00101
4943.3547	0.00101
4941.4260	0.00095
4939.4973	0.00093
4937.5686	0.00096
4935.6399	0.00094
4933.7112	0.00095
4931.7825	0.00098
4929.8538	0.00102
4927.9251	0.00102
4925.9964	0.001
4924.0678	0.00099
4922.1391	0.00095
4920.2104	0.00096
4918.2817	0.00099
4916.3530	0.00097
4914.4243	0.00089
4912.4956	0.00086
4910.5669	0.00087
4908.6382	0.00094
4906.7095	0.00099
4904.7809	0.00099
4902.8522	0.00102
4900.9235	0.00102
4898.9948	0.00097
4897.0661	0.00099
4895.1374	0.00099
4893.2087	0.001
4891.2800	0.00095
4889.3513	0.00094
4887.4226	0.00096
4885.4940	0.00088
4883.5653	0.00085
4881.6366	0.00089
4879.7079	0.0009
4877.7792	0.00095
4875.8505	0.00098
4873.9218	0.00096
4871.9931	0.00096
4870.0644	0.00099
4868.1357	0.00095
4866.2071	0.00091
4864.2784	0.00095
4862.3497	0.00094
4860.4210	0.00089
4858.4923	0.00084
4856.5636	0.00085
4854.6349	0.00089
4852.7062	0.00091
4850.7775	0.00098
4848.8488	0.00096
4846.9202	0.00091
4844.9915	0.0009
4843.0628	0.0009
4841.1341	0.00091
4839.2054	0.00095
4837.2767	0.00099
4835.3480	0.00097
4833.4193	0.00096
4831.4906	0.00098
4829.5619	0.00097
4827.6333	0.00096
4825.7046	0.00093
4823.7759	0.00089
4821.8472	0.00091
4819.9185	0.00092
4817.9898	0.00087
4816.0611	0.00093
4814.1324	0.00101
4812.2037	0.00095
4810.2750	0.00088
4808.3464	0.00088
4806.4177	0.00093
4804.4890	0.00093
4802.5603	0.00089
4800.6316	0.0009
4798.7029	0.00094
4796.7742	0.00094
4794.8455	0.00088
4792.9168	0.00087
4790.9881	0.00088
4789.0595	0.00093
4787.1308	0.00096
4785.2021	0.00093
4783.2734	0.00087
4781.3447	0.00086
4779.4160	0.00093
4777.4873	0.001
4775.5586	0.00099
4773.6299	0.00097
4771.7012	0.00099
4769.7726	0.00102
4767.8439	0.001
4765.9152	0.00096
4763.9865	0.00089
4762.0578	0.00085
4760.1291	0.00084
4758.2004	0.00088
4756.2717	0.00093
4754.3430	0.00093
4752.4143	0.00089
4750.4857	0.00089
4748.5570	0.00092
4746.6283	0.00088
4744.6996	0.00089
4742.7709	0.00087
4740.8422	0.00089
4738.9135	0.00091
4736.9848	0.00086
4735.0561	0.00087
4733.1274	0.00091
4731.1988	0.00088
4729.2701	0.00086
4727.3414	0.00089
4725.4127	0.00086
4723.4840	0.00081
4721.5553	0.00085
4719.6266	0.00088
4717.6979	0.00092
4715.7692	0.00089
4713.8405	0.00085
4711.9119	0.0008
4709.9832	0.00086
4708.0545	0.00091
4706.1258	0.00091
4704.1971	0.00089
4702.2684	0.00092
4700.3397	0.00098
4698.4110	0.00099
4696.4823	0.00093
4694.5536	0.00091
4692.6250	0.00092
4690.6963	0.00089
4688.7676	0.00083
4686.8389	0.00087
4684.9102	0.00092
4682.9815	0.00091
4681.0528	0.00089
4679.1241	0.00086
4677.1954	0.00091
4675.2668	0.00091
4673.3381	0.00084
4671.4094	0.00083
4669.4807	0.00091
4667.5520	0.00094
4665.6233	0.00094
4663.6946	0.00094
4661.7659	0.0009
4659.8372	0.0009
4657.9085	0.00094
4655.9799	0.00095
4654.0512	0.0009
4652.1225	0.00086
4650.1938	0.00082
4648.2651	0.00086
4646.3364	0.00091
4644.4077	0.00088
4642.4790	0.00089
4640.5503	0.0009
4638.6216	0.00085
4636.6930	0.00081
4634.7643	0.00083
4632.8356	0.00087
4630.9069	0.00096
4628.9782	0.00096
4627.0495	0.00091
4625.1208	0.00093
4623.1921	0.00094
4621.2634	0.00089
4619.3347	0.00082
4617.4061	0.00083
4615.4774	0.0009
4613.5487	0.00095
4611.6200	0.00092
4609.6913	0.00084
4607.7626	0.00085
4605.8339	0.00084
4603.9052	0.00089
4601.9765	0.00094
4600.0478	0.00093
4598.1192	0.00091
4596.1905	0.00091
4594.2618	0.00088
4592.3331	0.00086
4590.4044	0.00084
4588.4757	0.00088
4586.5470	0.00092
4584.6183	0.0009
4582.6896	0.00085
4580.7609	0.00081
4578.8323	0.00083
4576.9036	0.00086
4574.9749	0.00088
4573.0462	0.00089
4571.1175	0.0009
4569.1888	0.00099
4567.2601	0.00106
4565.3314	0.00105
4563.4027	0.00101
4561.4740	0.00099
4559.5454	0.00097
4557.6167	0.00096
4555.6880	0.00093
4553.7593	0.00092
4551.8306	0.00098
4549.9019	0.00098
4547.9732	0.00095
4546.0445	0.00091
4544.1158	0.00088
4542.1871	0.00086
4540.2585	0.00088
4538.3298	0.00092
4536.4011	0.00093
4534.4724	0.00094
4532.5437	0.00094
4530.6150	0.00097
4528.6863	0.00098
4526.7576	0.00094
4524.8289	0.00088
4522.9002	0.00082
4520.9716	0.00086
4519.0429	0.00089
4517.1142	0.00086
4515.1855	0.00089
4513.2568	0.00091
4511.3281	0.00088
4509.3994	0.00088
4507.4707	0.00088
4505.5420	0.00087
4503.6133	0.00093
4501.6847	0.00096
4499.7560	0.00096
4497.8273	0.00094
4495.8986	0.00092
4493.9699	0.00094
4492.0412	0.00097
4490.1125	0.00091
4488.1838	0.00078
4486.2551	0.00076
4484.3264	0.00086
4482.3978	0.00091
4480.4691	0.00089
4478.5404	0.00087
4476.6117	0.00087
4474.6830	0.00084
4472.7543	0.00086
4470.8256	0.00089
4468.8969	0.00086
4466.9682	0.00082
4465.0395	0.00078
4463.1109	0.00078
4461.1822	0.00079
4459.2535	0.0009
4457.3248	0.00096
4455.3961	0.00095
4453.4674	0.00091
4451.5387	0.00086
4449.6100	0.00084
4447.6813	0.00081
4445.7526	0.00084
4443.8240	0.00087
4441.8953	0.00091
4439.9666	0.00091
4438.0379	0.00088
4436.1092	0.00086
4434.1805	0.0009
4432.2518	0.00093
4430.3231	0.00095
4428.3944	0.00095
4426.4657	0.00089
4424.5371	0.00085
4422.6084	0.00085
4420.6797	0.00089
4418.7510	0.00091
4416.8223	0.00087
4414.8936	0.00087
4412.9649	0.00089
4411.0362	0.0009
4409.1075	0.00089
4407.1788	0.00087
4405.2502	0.00084
4403.3215	0.00085
4401.3928	0.00089
4399.4641	0.00092
4397.5354	0.00089
4395.6067	0.0008
4393.6780	0.00076
4391.7493	0.00078
4389.8206	0.00079
4387.8919	0.00082
4385.9633	0.00082
4384.0346	0.00083
4382.1059	0.00087
4380.1772	0.00091
4378.2485	0.00091
4376.3198	0.00086
4374.3911	0.00082
4372.4624	0.00082
4370.5337	0.00085
4368.6050	0.00086
4366.6764	0.00088
4364.7477	0.00084
4362.8190	0.00082
4360.8903	0.00086
4358.9616	0.00089
4357.0329	0.00091
4355.1042	0.00087
4353.1755	0.00081
4351.2468	0.00088
4349.3181	0.00095
4347.3895	0.00093
4345.4608	0.00092
4343.5321	0.00088
4341.6034	0.00087
4339.6747	0.00085
4337.7460	0.00085
4335.8173	0.00087
4333.8886	0.0009
4331.9599	0.00092
4330.0312	0.00086
4328.1026	0.00078
4326.1739	0.00075
4324.2452	0.00078
4322.3165	0.00086
4320.3878	0.00092
4318.4591	0.00087
4316.5304	0.00083
4314.6017	0.00084
4312.6730	0.00083
4310.7443	0.00086
4308.8157	0.00092
4306.8870	0.0009
4304.9583	0.00092
4303.0296	0.00092
4301.1009	0.00087
4299.1722	0.00083
4297.2435	0.00084
4295.3148	0.00082
4293.3861	0.00079
4291.4574	0.00083
4289.5288	0.00089
4287.6001	0.0009
4285.6714	0.00085
4283.7427	0.00082
4281.8140	0.00085
4279.8853	0.00086
4277.9566	0.00089
4276.0279	0.00093
4274.0992	0.0009
4272.1705	0.00084
4270.2419	0.00087
4268.3132	0.0009
4266.3845	0.00089
4264.4558	0.00087
4262.5271	0.00088
4260.5984	0.00091
4258.6697	0.00091
4256.7410	0.00083
4254.8123	0.00083
4252.8836	0.00085
4250.9550	0.00085
4249.0263	0.00081
4247.0976	0.00081
4245.1689	0.00085
4243.2402	0.00089
4241.3115	0.00091
4239.3828	0.00092
4237.4541	0.0009
4235.5254	0.00084
4233.5968	0.00081
4231.6681	0.00084
4229.7394	0.00081
4227.8107	0.00082
4225.8820	0.00084
4223.9533	0.00084
4222.0246	0.00087
4220.0959	0.00091
4218.1672	0.00089
4216.2385	0.00084
4214.3099	0.00081
4212.3812	0.00082
4210.4525	0.00087
4208.5238	0.00093
4206.5951	0.0009
4204.6664	0.00084
4202.7377	0.00085
4200.8090	0.00089
4198.8803	0.00088
4196.9516	0.00086
4195.0230	0.00084
4193.0943	0.00085
4191.1656	0.00089
4189.2369	0.0009
4187.3082	0.0009
4185.3795	0.0009
4183.4508	0.00088
4181.5221	0.00085
4179.5934	0.00083
4177.6647	0.00089
4175.7361	0.00092
4173.8074	0.0009
4171.8787	0.00087
4169.9500	0.0009
4168.0213	0.00088
4166.0926	0.00078
4164.1639	0.00076
4162.2352	0.0008
4160.3065	0.00082
4158.3778	0.00089
4156.4492	0.00091
4154.5205	0.00087
4152.5918	0.00086
4150.6631	0.00086
4148.7344	0.00084
4146.8057	0.00084
4144.8770	0.00083
4142.9483	0.00081
4141.0196	0.0008
4139.0909	0.00079
4137.1623	0.0008
4135.2336	0.0008
4133.3049	0.0008
4131.3762	0.00081
4129.4475	0.00086
4127.5188	0.00088
4125.5901	0.00084
4123.6614	0.00082
4121.7327	0.00083
4119.8040	0.00084
4117.8754	0.00083
4115.9467	0.00084
4114.0180	0.00084
4112.0893	0.00088
4110.1606	0.00089
4108.2319	0.00091
4106.3032	0.00087
4104.3745	0.00083
4102.4458	0.00084
4100.5171	0.00085
4098.5885	0.00083
4096.6598	0.00084
4094.7311	0.00089
4092.8024	0.00089
4090.8737	0.00086
4088.9450	0.00087
4087.0163	0.00088
4085.0876	0.00089
4083.1589	0.00087
4081.2302	0.00088
4079.3016	0.00086
4077.3729	0.00088
4075.4442	0.00085
4073.5155	0.00082
4071.5868	0.00077
4069.6581	0.00074
4067.7294	0.00076
4065.8007	0.00077
4063.8720	0.00081
4061.9433	0.00086
4060.0147	0.00087
4058.0860	0.00085
4056.1573	0.00081
4054.2286	0.00084
4052.2999	0.00084
4050.3712	0.0008
4048.4425	0.00082
4046.5138	0.00088
4044.5851	0.0009
4042.6564	0.00085
4040.7278	0.00079
4038.7991	0.00083
4036.8704	0.00091
4034.9417	0.00091
4033.0130	0.0009
4031.0843	0.00085
4029.1556	0.00077
4027.2269	0.00075
4025.2982	0.0008
4023.3695	0.00079
4021.4409	0.00081
4019.5122	0.00079
4017.5835	0.00075
4015.6548	0.00078
4013.7261	0.0008
4011.7974	0.00075
4009.8687	0.00071
4007.9400	0.00075
4006.0113	0.00083
4004.0826	0.00085
4002.1540	0.00082
4000.2253	0.00084
3998.2966	0.00088
3996.3679	0.00087
3994.4392	0.00084
3992.5105	0.00082
3990.5818	0.0008
3988.6531	0.00077
3986.7244	0.00079
3984.7957	0.00081
3982.8671	0.00083
3980.9384	0.00084
3979.0097	0.00084
3977.0810	0.00082
3975.1523	0.00081
3973.2236	0.00089
3971.2949	0.00088
3969.3662	0.00084
3967.4375	0.00078
3965.5088	0.00077
3963.5802	0.00081
3961.6515	0.00079
3959.7228	0.00076
3957.7941	0.0008
3955.8654	0.00083
3953.9367	0.00085
3952.0080	0.00085
3950.0793	0.00087
3948.1506	0.00085
3946.2219	0.00081
3944.2933	0.00081
3942.3646	0.0008
3940.4359	0.00081
3938.5072	0.00085
3936.5785	0.00085
3934.6498	0.00082
3932.7211	0.00075
3930.7924	0.00072
3928.8637	0.00072
3926.9350	0.00079
3925.0064	0.00084
3923.0777	0.0008
3921.1490	0.00076
3919.2203	0.00077
3917.2916	0.0008
3915.3629	0.00081
3913.4342	0.00083
3911.5055	0.00084
3909.5768	0.0008
3907.6481	0.00076
3905.7195	0.00075
3903.7908	0.00075
3901.8621	0.00083
3899.9334	0.00085
3898.0047	0.00082
3896.0760	0.00075
3894.1473	0.00074
3892.2186	0.0008
3890.2899	0.00076
3888.3612	0.0007
3886.4326	0.00074
3884.5039	0.0008
3882.5752	0.00081
3880.6465	0.00083
3878.7178	0.00084
3876.7891	0.00086
3874.8604	0.00082
3872.9317	0.00077
3871.0030	0.00077
3869.0743	0.00081
3867.1457	0.00083
3865.2170	0.00081
3863.2883	0.00079
3861.3596	0.00078
3859.4309	0.00079
3857.5022	0.00077
3855.5735	0.00077
3853.6448	0.00076
3851.7161	0.00078
3849.7874	0.00082
3847.8588	0.00083
3845.9301	0.00078
3844.0014	0.00078
3842.0727	0.00083
3840.1440	0.00083
3838.2153	0.00084
3836.2866	0.00084
3834.3579	0.00081
3832.4292	0.00076
3830.5005	0.00075
3828.5719	0.00076
3826.6432	0.00073
3824.7145	0.00073
3822.7858	0.00076
3820.8571	0.00081
3818.9284	0.00082
3816.9997	0.00081
3815.0710	0.00081
3813.1423	0.00079
3811.2136	0.00079
3809.2850	0.00082
3807.3563	0.00085
3805.4276	0.00081
3803.4989	0.00081
3801.5702	0.00084
3799.6415	0.00082
3797.7128	0.0008
3795.7841	0.00077
3793.8554	0.00073
3791.9268	0.00078
3789.9981	0.00084
3788.0694	0.00082
3786.1407	0.00079
3784.2120	0.00079
3782.2833	0.0008
3780.3546	0.00082
3778.4259	0.00083
3776.4972	0.00081
3774.5685	0.00078
3772.6399	0.00081
3770.7112	0.00084
3768.7825	0.00085
3766.8538	0.00085
3764.9251	0.00083
3762.9964	0.00084
3761.0677	0.00087
3759.1390	0.00089
3757.2103	0.00086
3755.2816	0.00084
3753.3530	0.00085
3751.4243	0.00081
3749.4956	0.00077
3747.5669	0.00078
3745.6382	0.00081
3743.7095	0.00081
3741.7808	0.00081
3739.8521	0.00078
3737.9234	0.00077
3735.9947	0.00079
3734.0661	0.00081
3732.1374	0.00082
3730.2087	0.00081
3728.2800	0.00077
3726.3513	0.00076
3724.4226	0.00075
3722.4939	0.00077
3720.5652	0.00076
3718.6365	0.00074
3716.7078	0.00079
3714.7792	0.0008
3712.8505	0.00076
3710.9218	0.00078
3708.9931	0.0008
3707.0644	0.0008
3705.1357	0.00078
3703.2070	0.00073
3701.2783	0.00075
3699.3496	0.00075
3697.4209	0.00077
3695.4923	0.00078
3693.5636	0.00074
3691.6349	0.00074
3689.7062	0.00076
3687.7775	0.00076
3685.8488	0.00075
3683.9201	0.00078
3681.9914	0.00082
3680.0627	0.0008
3678.1340	0.0008
3676.2054	0.00078
3674.2767	0.0008
3672.3480	0.00085
3670.4193	0.00086
3668.4906	0.00081
3666.5619	0.00076
3664.6332	0.00075
3662.7045	0.00077
3660.7758	0.00074
3658.8471	0.00073
3656.9185	0.00078
3654.9898	0.00082
3653.0611	0.0008
3651.1324	0.00074
3649.2037	0.00077
3647.2750	0.00079
3645.3463	0.00078
3643.4176	0.00075
3641.4889	0.00077
3639.5602	0.00079
3637.6316	0.00077
3635.7029	0.00076
3633.7742	0.00076
3631.8455	0.00078
3629.9168	0.00082
3627.9881	0.00081
3626.0594	0.00078
3624.1307	0.00078
3622.2020	0.00075
3620.2733	0.00071
3618.3447	0.00072
3616.4160	0.00076
3614.4873	0.00076
3612.5586	0.00074
3610.6299	0.00077
3608.7012	0.00076
3606.7725	0.00078
3604.8438	0.00078
3602.9151	0.00076
3600.9864	0.00075
3599.0578	0.00077
3597.1291	0.00081
3595.2004	0.00085
3593.2717	0.00085
3591.3430	0.00082
3589.4143	0.00085
3587.4856	0.0008
3585.5569	0.00077
3583.6282	0.00077
3581.6995	0.00073
3579.7709	0.00067
3577.8422	0.00065
3575.9135	0.00071
3573.9848	0.00081
3572.0561	0.00084
3570.1274	0.00081
3568.1987	0.00078
3566.2700	0.00078
3564.3413	0.00078
3562.4126	0.00077
3560.4840	0.00074
3558.5553	0.00075
3556.6266	0.00082
3554.6979	0.00084
3552.7692	0.00083
3550.8405	0.00079
3548.9118	0.00078
3546.9831	0.00077
3545.0544	0.00075
3543.1257	0.00075
3541.1971	0.00079
3539.2684	0.0008
3537.3397	0.00081
3535.4110	0.00085
3533.4823	0.00088
3531.5536	0.00085
3529.6249	0.00082
3527.6962	0.00079
3525.7675	0.00077
3523.8388	0.00076
3521.9102	0.00077
3519.9815	0.00078
3518.0528	0.00077
3516.1241	0.00075
3514.1954	0.00077
3512.2667	0.00079
3510.3380	0.00072
3508.4093	0.00067
3506.4806	0.00073
3504.5519	0.00079
3502.6233	0.0008
3500.6946	0.00082
3498.7659	0.00083
3496.8372	0.00083
3494.9085	0.00085
3492.9798	0.00091
3491.0511	0.00091
3489.1224	0.00083
3487.1937	0.00079
3485.2650	0.0008
3483.3364	0.00081
3481.4077	0.00082
3479.4790	0.00085
3477.5503	0.00086
3475.6216	0.00084
3473.6929	0.00085
3471.7642	0.00084
3469.8355	0.00083
3467.9068	0.00087
3465.9781	0.0009
3464.0495	0.00092
3462.1208	0.00093
3460.1921	0.00094
3458.2634	0.0009
3456.3347	0.0009
3454.4060	0.00091
3452.4773	0.00091
3450.5486	0.00093
3448.6199	0.00091
3446.6912	0.00088
3444.7626	0.00088
3442.8339	0.00091
3440.9052	0.00094
3438.9765	0.00097
3437.0478	0.00099
3435.1191	0.00091
3433.1904	0.00084
3431.2617	0.00083
3429.3330	0.00085
3427.4043	0.00089
3425.4757	0.00094
3423.5470	0.00097
3421.6183	0.00099
3419.6896	0.00104
3417.7609	0.00106
3415.8322	0.00109
3413.9035	0.00111
3411.9748	0.0011
3410.0461	0.00111
3408.1174	0.00111
3406.1888	0.00108
3404.2601	0.00107
3402.3314	0.00106
3400.4027	0.00103
3398.4740	0.00103
3396.5453	0.00105
3394.6166	0.00106
3392.6879	0.00112
3390.7592	0.00118
3388.8305	0.00118
3386.9019	0.00118
3384.9732	0.00122
3383.0445	0.00127
3381.1158	0.00131
3379.1871	0.00129
3377.2584	0.00128
3375.3297	0.00126
3373.4010	0.00124
3371.4723	0.00125
3369.5436	0.0013
3367.6150	0.00137
3365.6863	0.0014
3363.7576	0.00139
3361.8289	0.00132
3359.9002	0.00125
3357.9715	0.00126
3356.0428	0.00132
3354.1141	0.00138
3352.1854	0.00144
3350.2568	0.00143
3348.3281	0.00144
3346.3994	0.00147
3344.4707	0.00152
3342.5420	0.00157
3340.6133	0.00156
3338.6846	0.00152
3336.7559	0.00151
3334.8272	0.00154
3332.8985	0.00156
3330.9699	0.00161
3329.0412	0.00165
3327.1125	0.00171
3325.1838	0.0018
3323.2551	0.00183
3321.3264	0.00178
3319.3977	0.00173
3317.4690	0.00176
3315.5403	0.00184
3313.6116	0.00193
3311.6830	0.00198
3309.7543	0.00201
3307.8256	0.00202
3305.8969	0.00201
3303.9682	0.00201
3302.0395	0.00201
3300.1108	0.00205
3298.1821	0.0021
3296.2534	0.00214
3294.3247	0.00218
3292.3961	0.00222
3290.4674	0.00226
3288.5387	0.00227
3286.6100	0.00224
3284.6813	0.0022
3282.7526	0.00219
3280.8239	0.00219
3278.8952	0.00218
3276.9665	0.00214
3275.0378	0.00209
3273.1092	0.00205
3271.1805	0.00203
3269.2518	0.00202
3267.3231	0.00199
3265.3944	0.00197
3263.4657	0.00195
3261.5370	0.00194
3259.6083	0.00193
3257.6796	0.00188
3255.7509	0.00182
3253.8223	0.00176
3251.8936	0.00172
3249.9649	0.0017
3248.0362	0.00167
3246.1075	0.00164
3244.1788	0.00165
3242.2501	0.00173
3240.3214	0.00182
3238.3927	0.00185
3236.4640	0.0018
3234.5354	0.00173
3232.6067	0.00168
3230.6780	0.00167
3228.7493	0.0017
3226.8206	0.00176
3224.8919	0.00179
3222.9632	0.00178
3221.0345	0.00179
3219.1058	0.00181
3217.1771	0.00181
3215.2485	0.00178
3213.3198	0.00176
3211.3911	0.00175
3209.4624	0.00175
3207.5337	0.00177
3205.6050	0.00179
3203.6763	0.0018
3201.7476	0.00181
3199.8189	0.00181
3197.8902	0.00177
3195.9616	0.00168
3194.0329	0.00164
3192.1042	0.00167
3190.1755	0.00169
3188.2468	0.0017
3186.3181	0.00172
3184.3894	0.00174
3182.4607	0.00176
3180.5320	0.00178
3178.6033	0.00178
3176.6747	0.00173
3174.7460	0.00167
3172.8173	0.00165
3170.8886	0.00165
3168.9599	0.00166
3167.0312	0.00168
3165.1025	0.00169
3163.1738	0.00167
3161.2451	0.00166
3159.3164	0.00168
3157.3878	0.00171
3155.4591	0.0017
3153.5304	0.00168
3151.6017	0.00168
3149.6730	0.00169
3147.7443	0.00169
3145.8156	0.00166
3143.8869	0.00164
3141.9582	0.00166
3140.0295	0.00173
3138.1009	0.00183
3136.1722	0.00188
3134.2435	0.00187
3132.3148	0.00186
3130.3861	0.00187
3128.4574	0.00186
3126.5287	0.00184
3124.6000	0.00184
3122.6713	0.00184
3120.7426	0.00183
3118.8140	0.00179
3116.8853	0.00176
3114.9566	0.00177
3113.0279	0.00183
3111.0992	0.00187
3109.1705	0.00188
3107.2418	0.00186
3105.3131	0.00183
3103.3844	0.00179
3101.4557	0.00181
3099.5271	0.00186
3097.5984	0.00189
3095.6697	0.00192
3093.7410	0.00197
3091.8123	0.00197
3089.8836	0.00196
3087.9549	0.00201
3086.0262	0.00209
3084.0975	0.00219
3082.1688	0.00228
3080.2402	0.00232
3078.3115	0.00234
3076.3828	0.00238
3074.4541	0.00247
3072.5254	0.00257
3070.5967	0.00263
3068.6680	0.00269
3066.7393	0.00276
3064.8106	0.00283
3062.8819	0.00288
3060.9533	0.0029
3059.0246	0.00292
3057.0959	0.00291
3055.1672	0.00288
3053.2385	0.00285
3051.3098	0.00282
3049.3811	0.00279
3047.4524	0.0028
3045.5237	0.00288
3043.5950	0.00299
3041.6664	0.00309
3039.7377	0.00316
3037.8090	0.00321
3035.8803	0.00326
3033.9516	0.00335
3032.0229	0.0035
3030.0942	0.0037
3028.1655	0.00392
3026.2368	0.00414
3024.3081	0.00437
3022.3795	0.00464
3020.4508	0.00494
3018.5221	0.00524
3016.5934	0.00557
3014.6647	0.00591
3012.7360	0.00626
3010.8073	0.00663
3008.8786	0.00698
3006.9499	0.0073
3005.0212	0.00761
3003.0926	0.00792
3001.1639	0.00823
2999.2352	0.00851
2997.3065	0.00879
2995.3778	0.00905
2993.4491	0.00926
2991.5204	0.00939
2989.5917	0.00945
2987.6630	0.00944
2985.7343	0.00937
2983.8057	0.00924
2981.8770	0.00908
2979.9483	0.00895
2978.0196	0.00886
2976.0909	0.00881
2974.1622	0.00882
2972.2335	0.00893
2970.3048	0.00911
2968.3761	0.00931
2966.4474	0.00952
2964.5188	0.00978
2962.5901	0.01012
2960.6614	0.01054
2958.7327	0.01099
2956.8040	0.01145
2954.8753	0.01192
2952.9466	0.0124
2951.0179	0.01286
2949.0892	0.01326
2947.1605	0.0136
2945.2319	0.01387
2943.3032	0.01411
2941.3745	0.0143
2939.4458	0.01442
2937.5171	0.01444
2935.5884	0.01438
2933.6597	0.01424
2931.7310	0.01396
2929.8023	0.01353
2927.8736	0.013
2925.9450	0.01242
2924.0163	0.01182
2922.0876	0.01122
2920.1589	0.01064
2918.2302	0.01007
2916.3015	0.00958
2914.3728	0.00921
2912.4441	0.00889
2910.5154	0.00858
2908.5868	0.00829
2906.6581	0.00806
2904.7294	0.00788
2902.8007	0.00775
2900.8720	0.00763
2898.9433	0.00752
2897.0146	0.00744
2895.0859	0.00738
2893.1572	0.0073
2891.2285	0.00722
2889.2999	0.00716
2887.3712	0.00714
2885.4425	0.00713
2883.5138	0.0071
2881.5851	0.00706
2879.6564	0.00703
2877.7277	0.00697
2875.7990	0.00686
2873.8703	0.00672
2871.9416	0.00653
2870.0130	0.0063
2868.0843	0.00607
2866.1556	0.00587
2864.2269	0.00573
2862.2982	0.0056
2860.3695	0.00542
2858.4408	0.00521
2856.5121	0.00503
2854.5834	0.0049
2852.6547	0.00477
2850.7261	0.00462
2848.7974	0.00445
2846.8687	0.00428
2844.9400	0.00417
2843.0113	0.00408
2841.0826	0.004
2839.1539	0.00388
2837.2252	0.00376
2835.2965	0.00367
2833.3678	0.00366
2831.4392	0.0037
2829.5105	0.00375
2827.5818	0.00375
2825.6531	0.00371
2823.7244	0.00367
2821.7957	0.00366
2819.8670	0.00366
2817.9383	0.00363
2816.0096	0.00361
2814.0809	0.00364
2812.1523	0.0037
2810.2236	0.00371
2808.2949	0.00368
2806.3662	0.00366
2804.4375	0.00369
2802.5088	0.00377
2800.5801	0.00384
2798.6514	0.00385
2796.7227	0.00384
2794.7940	0.00384
2792.8654	0.00385
2790.9367	0.00387
2789.0080	0.00392
2787.0793	0.00399
2785.1506	0.00405
2783.2219	0.00405
2781.2932	0.00402
2779.3645	0.00401
2777.4358	0.00404
2775.5071	0.00409
2773.5785	0.00416
2771.6498	0.0042
2769.7211	0.0042
2767.7924	0.00418
2765.8637	0.00418
2763.9350	0.00419
2762.0063	0.00419
2760.0776	0.0042
2758.1489	0.00423
2756.2202	0.00422
2754.2916	0.00418
2752.3629	0.00414
2750.4342	0.00416
2748.5055	0.00423
2746.5768	0.00427
2744.6481	0.00428
2742.7194	0.00429
2740.7907	0.0043
2738.8620	0.00432
2736.9333	0.00436
2735.0047	0.00441
2733.0760	0.00446
2731.1473	0.00449
2729.2186	0.00449
2727.2899	0.00447
2725.3612	0.00445
2723.4325	0.00444
2721.5038	0.00444
2719.5751	0.00444
2717.6464	0.00445
2715.7178	0.00447
2713.7891	0.00448
2711.8604	0.00446
2709.9317	0.00443
2708.0030	0.00442
2706.0743	0.00442
2704.1456	0.00442
2702.2169	0.00441
2700.2882	0.00444
2698.3595	0.00447
2696.4309	0.00446
2694.5022	0.00443
2692.5735	0.00442
2690.6448	0.0044
2688.7161	0.00439
2686.7874	0.00442
2684.8587	0.00446
2682.9300	0.00447
2681.0013	0.00447
2679.0726	0.00446
2677.1440	0.00447
2675.2153	0.00452
2673.2866	0.00457
2671.3579	0.00458
2669.4292	0.00456
2667.5005	0.00454
2665.5718	0.00454
2663.6431	0.00456
2661.7144	0.00457
2659.7857	0.00457
2657.8571	0.00456
2655.9284	0.00455
2653.9997	0.00458
2652.0710	0.00462
2650.1423	0.00467
2648.2136	0.00472
2646.2849	0.00476
2644.3562	0.00478
2642.4275	0.00476
2640.4988	0.00475
2638.5702	0.00476
2636.6415	0.00477
2634.7128	0.00477
2632.7841	0.00473
2630.8554	0.00469
2628.9267	0.00469
2626.9980	0.00475
2625.0693	0.00482
2623.1406	0.00488
2621.2119	0.00488
2619.2833	0.00486
2617.3546	0.00484
2615.4259	0.00486
2613.4972	0.00492
2611.5685	0.00496
2609.6398	0.00494
2607.7111	0.00489
2605.7824	0.00487
2603.8537	0.00489
2601.9250	0.00491
2599.9964	0.00491
2598.0677	0.0049
2596.1390	0.00495
2594.2103	0.00501
2592.2816	0.00503
2590.3529	0.005
2588.4242	0.00497
2586.4955	0.00494
2584.5668	0.00495
2582.6381	0.00499
2580.7095	0.00503
2578.7808	0.00505
2576.8521	0.00508
2574.9234	0.00509
2572.9947	0.00511
2571.0660	0.00514
2569.1373	0.00518
2567.2086	0.00519
2565.2799	0.00518
2563.3512	0.00517
2561.4226	0.00518
2559.4939	0.00518
2557.5652	0.00516
2555.6365	0.00515
2553.7078	0.00519
2551.7791	0.00525
2549.8504	0.00529
2547.9217	0.00531
2545.9930	0.00533
2544.0643	0.00533
2542.1357	0.00532
2540.2070	0.00531
2538.2783	0.0053
2536.3496	0.00531
2534.4209	0.00533
2532.4922	0.00534
2530.5635	0.00537
2528.6348	0.00542
2526.7061	0.00544
2524.7774	0.00542
2522.8488	0.0054
2520.9201	0.00537
2518.9914	0.00536
2517.0627	0.00539
2515.1340	0.00542
2513.2053	0.00544
2511.2766	0.00542
2509.3479	0.00539
2507.4192	0.00538
2505.4905	0.00537
2503.5619	0.00539
2501.6332	0.00543
2499.7045	0.00548
2497.7758	0.0055
2495.8471	0.0055
2493.9184	0.00554
2491.9897	0.00559
2490.0610	0.00563
2488.1323	0.00565
2486.2036	0.00565
2484.2750	0.00564
2482.3463	0.00559
2480.4176	0.00554
2478.4889	0.00554
2476.5602	0.00558
2474.6315	0.00562
2472.7028	0.00564
2470.7741	0.00567
2468.8454	0.00567
2466.9167	0.00564
2464.9881	0.00564
2463.0594	0.00568
2461.1307	0.0057
2459.2020	0.00572
2457.2733	0.00575
2455.3446	0.00581
2453.4159	0.00588
2451.4872	0.00592
2449.5585	0.00594
2447.6299	0.00594
2445.7012	0.00591
2443.7725	0.00588
2441.8438	0.00587
2439.9151	0.00591
2437.9864	0.00596
2436.0577	0.006
2434.1290	0.00601
2432.2003	0.00599
2430.2716	0.00594
2428.3430	0.0059
2426.4143	0.00589
2424.4856	0.0059
2422.5569	0.00594
2420.6282	0.006
2418.6995	0.00604
2416.7708	0.00602
2414.8421	0.00599
2412.9134	0.00599
2410.9847	0.00602
2409.0561	0.00604
2407.1274	0.00605
2405.1987	0.00602
2403.2700	0.006
2401.3413	0.00598
2399.4126	0.00596
2397.4839	0.00595
2395.5552	0.00595
2393.6265	0.00598
2391.6978	0.00599
2389.7692	0.00599
2387.8405	0.00602
2385.9118	0.00606
2383.9831	0.00608
2382.0544	0.00607
2380.1257	0.00607
2378.1970	0.00606
2376.2683	0.00604
2374.3396	0.00601
2372.4109	0.00602
2370.4823	0.00604
2368.5536	0.00605
2366.6249	0.00604
2364.6962	0.00603
2362.7675	0.00604
2360.8388	0.00605
2358.9101	0.00606
2356.9814	0.0061
2355.0527	0.00614
2353.1240	0.00613
2351.1954	0.00606
2349.2667	0.00601
2347.3380	0.00602
2345.4093	0.00607
2343.4806	0.00612
2341.5519	0.00616
2339.6232	0.00619
2337.6945	0.00619
2335.7658	0.00617
2333.8371	0.00618
2331.9085	0.0062
2329.9798	0.00618
2328.0511	0.00609
2326.1224	0.00602
2324.1937	0.00606
2322.2650	0.00614
2320.3363	0.00615
2318.4076	0.00611
2316.4789	0.00605
2314.5502	0.00601
2312.6216	0.00602
2310.6929	0.0061
2308.7642	0.00618
2306.8355	0.00616
2304.9068	0.00602
2302.9781	0.00584
2301.0494	0.00578
2299.1207	0.00593
2297.1920	0.00612
2295.2633	0.00616
2293.3347	0.00606
2291.4060	0.00594
2289.4773	0.00597
2287.5486	0.00611
2285.6199	0.00622
2283.6912	0.00616
2281.7625	0.00594
2279.8338	0.00571
2277.9051	0.00571
2275.9764	0.00593
2274.0478	0.0062
2272.1191	0.0064
2270.1904	0.00653
2268.2617	0.0066
2266.3330	0.00662
2264.4043	0.0066
2262.4756	0.00653
2260.5469	0.00646
2258.6182	0.00644
2256.6895	0.00665
2254.7609	0.00714
2252.8322	0.00791
2250.9035	0.00908
2248.9748	0.01075
2247.0461	0.01286
2245.1174	0.01535
2243.1887	0.01818
2241.2600	0.02101
2239.3313	0.02311
2237.4026	0.02386
2235.4740	0.02332
2233.5453	0.02171
2231.6166	0.0189
2229.6879	0.01533
2227.7592	0.01216
2225.8305	0.01007
2223.9018	0.00885
2221.9731	0.0081
2220.0444	0.00754
2218.1157	0.00702
2216.1871	0.00656
2214.2584	0.00638
2212.3297	0.00653
2210.4010	0.00678
2208.4723	0.0069
2206.5436	0.00687
2204.6149	0.00676
2202.6862	0.00666
2200.7575	0.00664
2198.8288	0.00665
2196.9002	0.00658
2194.9715	0.00637
2193.0428	0.00616
2191.1141	0.00621
2189.1854	0.00649
2187.2567	0.00674
2185.3280	0.0068
2183.3993	0.00671
2181.4706	0.00658
2179.5419	0.00641
2177.6133	0.00627
2175.6846	0.00628
2173.7559	0.00639
2171.8272	0.00645
2169.8985	0.00637
2167.9698	0.0061
2166.0411	0.00569
2164.1124	0.00549
2162.1837	0.00574
2160.2550	0.00614
2158.3264	0.00623
2156.3977	0.00598
2154.4690	0.00575
2152.5403	0.00589
2150.6116	0.00632
2148.6829	0.00664
2146.7542	0.00667
2144.8255	0.00654
2142.8968	0.00652
2140.9681	0.00665
2139.0395	0.0068
2137.1108	0.00681
2135.1821	0.00672
2133.2534	0.00669
2131.3247	0.00676
2129.3960	0.00685
2127.4673	0.0069
2125.5386	0.00689
2123.6099	0.00683
2121.6812	0.00681
2119.7526	0.00686
2117.8239	0.00692
2115.8952	0.00696
2113.9665	0.00695
2112.0378	0.00688
2110.1091	0.00676
2108.1804	0.00668
2106.2517	0.00663
2104.3230	0.00652
2102.3943	0.00644
2100.4657	0.00649
2098.5370	0.00658
2096.6083	0.00665
2094.6796	0.00671
2092.7509	0.00665
2090.8222	0.0065
2088.8935	0.00644
2086.9648	0.00649
2085.0361	0.00659
2083.1074	0.00671
2081.1788	0.00685
2079.2501	0.00694
2077.3214	0.00693
2075.3927	0.00677
2073.4640	0.0065
2071.5353	0.00625
2069.6066	0.00612
2067.6779	0.00623
2065.7492	0.00653
2063.8205	0.00682
2061.8919	0.0069
2059.9632	0.0067
2058.0345	0.00629
2056.1058	0.00597
2054.1771	0.00596
2052.2484	0.00618
2050.3197	0.00639
2048.3910	0.00659
2046.4623	0.0068
2044.5336	0.00687
2042.6050	0.00674
2040.6763	0.00665
2038.7476	0.00676
2036.8189	0.00693
2034.8902	0.00703
2032.9615	0.00706
2031.0328	0.00701
2029.1041	0.00693
2027.1754	0.00694
2025.2467	0.00701
2023.3181	0.00696
2021.3894	0.00684
2019.4607	0.00679
2017.5320	0.0068
2015.6033	0.00685
2013.6746	0.00702
2011.7459	0.00727
2009.8172	0.00741
2007.8885	0.00739
2005.9599	0.00733
2004.0312	0.00732
2002.1025	0.00736
2000.1738	0.0074
1998.2451	0.00741
1996.3164	0.00743
1994.3877	0.00741
1992.4590	0.00737
1990.5303	0.00737
1988.6016	0.00746
1986.6730	0.00757
1984.7443	0.00762
1982.8156	0.00761
1980.8869	0.00756
1978.9582	0.0075
1977.0295	0.00749
1975.1008	0.00753
1973.1721	0.00757
1971.2434	0.00759
1969.3147	0.00759
1967.3861	0.00763
1965.4574	0.00767
1963.5287	0.00771
1961.6000	0.00772
1959.6713	0.00771
1957.7426	0.00773
1955.8139	0.00777
1953.8852	0.00781
1951.9565	0.00783
1950.0278	0.00786
1948.0992	0.00787
1946.1705	0.00786
1944.2418	0.00785
1942.3131	0.00783
1940.3844	0.0078
1938.4557	0.00778
1936.5270	0.00777
1934.5983	0.00779
1932.6696	0.00782
1930.7409	0.00786
1928.8123	0.00789
1926.8836	0.0079
1924.9549	0.0079
1923.0262	0.0079
1921.0975	0.00793
1919.1688	0.00798
1917.2401	0.00802
1915.3114	0.00802
1913.3827	0.00799
1911.4540	0.00798
1909.5254	0.008
1907.5967	0.00805
1905.6680	0.00812
1903.7393	0.00819
1901.8106	0.00824
1899.8819	0.00825
1897.9532	0.00823
1896.0245	0.00818
1894.0958	0.00815
1892.1671	0.00815
1890.2385	0.00819
1888.3098	0.00822
1886.3811	0.00822
1884.4524	0.0082
1882.5237	0.0082
1880.5950	0.00824
1878.6663	0.00828
1876.7376	0.00829
1874.8089	0.0083
1872.8802	0.00833
1870.9516	0.00834
1869.0229	0.00834
1867.0942	0.00831
1865.1655	0.00829
1863.2368	0.00831
1861.3081	0.00832
1859.3794	0.00831
1857.4507	0.0083
1855.5220	0.00831
1853.5933	0.00831
1851.6647	0.00829
1849.7360	0.00827
1847.8073	0.00828
1845.8786	0.00829
1843.9499	0.00828
1842.0212	0.00829
1840.0925	0.00833
1838.1638	0.00837
1836.2351	0.00837
1834.3064	0.00833
1832.3778	0.0083
1830.4491	0.00833
1828.5204	0.00837
1826.5917	0.00839
1824.6630	0.00844
1822.7343	0.0085
1820.8056	0.00853
1818.8769	0.00853
1816.9482	0.00852
1815.0195	0.00851
1813.0909	0.00851
1811.1622	0.00854
1809.2335	0.00859
1807.3048	0.00863
1805.3761	0.00866
1803.4474	0.00867
1801.5187	0.00867
1799.5900	0.00866
1797.6613	0.00866
1795.7326	0.00867
1793.8040	0.00869
1791.8753	0.00873
1789.9466	0.00879
1788.0179	0.00884
1786.0892	0.00885
1784.1605	0.00881
1782.2318	0.00876
1780.3031	0.00875
1778.3744	0.00879
1776.4457	0.00882
1774.5171	0.00885
1772.5884	0.00887
1770.6597	0.00888
1768.7310	0.00887
1766.8023	0.00887
1764.8736	0.00887
1762.9449	0.00888
1761.0162	0.0089
1759.0875	0.00891
1757.1588	0.00891
1755.2302	0.00889
1753.3015	0.00886
1751.3728	0.00885
1749.4441	0.00885
1747.5154	0.00886
1745.5867	0.00886
1743.6580	0.00887
1741.7293	0.00889
1739.8006	0.00891
1737.8719	0.00893
1735.9433	0.00896
1734.0146	0.00897
1732.0859	0.00899
1730.1572	0.00903
1728.2285	0.00906
1726.2998	0.00906
1724.3711	0.00908
1722.4424	0.00912
1720.5137	0.00918
1718.5850	0.00924
1716.6564	0.00927
1714.7277	0.0093
1712.7990	0.00937
1710.8703	0.00946
1708.9416	0.00955
1707.0129	0.00963
1705.0842	0.00972
1703.1555	0.00981
1701.2268	0.00989
1699.2981	0.00999
1697.3695	0.01013
1695.4408	0.0103
1693.5121	0.01043
1691.5834	0.01052
1689.6547	0.01062
1687.7260	0.01075
1685.7973	0.01093
1683.8686	0.01109
1681.9399	0.01125
1680.0112	0.01142
1678.0826	0.01165
1676.1539	0.01192
1674.2252	0.01225
1672.2965	0.01262
1670.3678	0.01301
1668.4391	0.01331
1666.5104	0.01346
1664.5817	0.01343
1662.6530	0.01322
1660.7243	0.01286
1658.7957	0.01245
1656.8670	0.01206
1654.9383	0.0117
1653.0096	0.01137
1651.0809	0.01109
1649.1522	0.01088
1647.2235	0.01071
1645.2948	0.01057
1643.3661	0.01045
1641.4374	0.01035
1639.5088	0.01031
1637.5801	0.01029
1635.6514	0.01027
1633.7227	0.01028
1631.7940	0.01031
1629.8653	0.0103
1627.9366	0.01027
1626.0079	0.01028
1624.0792	0.01037
1622.1505	0.0105
1620.2219	0.01067
1618.2932	0.01083
1616.3645	0.01093
1614.4358	0.01094
1612.5071	0.01086
1610.5784	0.01073
1608.6497	0.01059
1606.7210	0.01049
1604.7923	0.01044
1602.8636	0.01042
1600.9350	0.01041
1599.0063	0.01039
1597.0776	0.01038
1595.1489	0.01034
1593.2202	0.01026
1591.2915	0.01016
1589.3628	0.01009
1587.4341	0.01005
1585.5054	0.01003
1583.5767	0.01
1581.6481	0.00995
1579.7194	0.00989
1577.7907	0.00985
1575.8620	0.00985
1573.9333	0.00989
1572.0046	0.00991
1570.0759	0.00991
1568.1472	0.00992
1566.2185	0.00995
1564.2899	0.00999
1562.3612	0.01003
1560.4325	0.01005
1558.5038	0.01006
1556.5751	0.01008
1554.6464	0.01007
1552.7177	0.01002
1550.7890	0.00996
1548.8603	0.00995
1546.9316	0.00997
1545.0030	0.01
1543.0743	0.01002
1541.1456	0.01003
1539.2169	0.01001
1537.2882	0.00999
1535.3595	0.01
1533.4308	0.01
1531.5021	0.00999
1529.5734	0.00995
1527.6447	0.00993
1525.7161	0.00994
1523.7874	0.00999
1521.8587	0.01002
1519.9300	0.01003
1518.0013	0.01002
1516.0726	0.01004
1514.1439	0.01003
1512.2152	0.01
1510.2865	0.00999
1508.3578	0.01
1506.4292	0.01002
1504.5005	0.01004
1502.5718	0.01008
1500.6431	0.01009
1498.7144	0.01003
1496.7857	0.01
1494.8570	0.01005
1492.9283	0.01015
1490.9996	0.01028
1489.0709	0.01044
1487.1423	0.01064
1485.2136	0.01088
1483.2849	0.01114
1481.3562	0.01145
1479.4275	0.01177
1477.4988	0.01209
1475.5701	0.01239
1473.6414	0.01267
1471.7127	0.01292
1469.7840	0.01317
1467.8554	0.01345
1465.9267	0.01377
1463.9980	0.01413
1462.0693	0.01452
1460.1406	0.01496
1458.2119	0.01537
1456.2832	0.01568
1454.3545	0.01581
1452.4258	0.01577
1450.4971	0.01557
1448.5685	0.01525
1446.6398	0.01487
1444.7111	0.01446
1442.7824	0.01404
1440.8537	0.01361
1438.9250	0.01318
1436.9963	0.01275
1435.0676	0.01234
1433.1389	0.01197
1431.2102	0.01165
1429.2816	0.01139
1427.3529	0.0112
1425.4242	0.01108
1423.4955	0.01104
1421.5668	0.01104
1419.6381	0.01105
1417.7094	0.0111
1415.7807	0.01119
1413.8520	0.01128
1411.9233	0.01133
1409.9947	0.01139
1408.0660	0.01148
1406.1373	0.01159
1404.2086	0.01169
1402.2799	0.01174
1400.3512	0.01174
1398.4225	0.0117
1396.4938	0.01163
1394.5651	0.01156
1392.6364	0.01144
1390.7078	0.01128
1388.7791	0.01112
1386.8504	0.01099
1384.9217	0.0109
1382.9930	0.01083
1381.0643	0.01078
1379.1356	0.01077
1377.2069	0.01079
1375.2782	0.01084
1373.3495	0.0109
1371.4209	0.01096
1369.4922	0.01099
1367.5635	0.01096
1365.6348	0.0109
1363.7061	0.01087
1361.7774	0.01087
1359.8487	0.01085
1357.9200	0.01081
1355.9913	0.01078
1354.0626	0.01078
1352.1340	0.01079
1350.2053	0.0108
1348.2766	0.01084
1346.3479	0.01089
1344.4192	0.01095
1342.4905	0.011
1340.5618	0.01104
1338.6331	0.01106
1336.7044	0.01107
1334.7757	0.01108
1332.8471	0.01108
1330.9184	0.01106
1328.9897	0.01104
1327.0610	0.01104
1325.1323	0.01105
1323.2036	0.01107
1321.2749	0.01108
1319.3462	0.01109
1317.4175	0.01111
1315.4888	0.01116
1313.5602	0.0112
1311.6315	0.0112
1309.7028	0.01118
1307.7741	0.01117
1305.8454	0.01118
1303.9167	0.0112
1301.9880	0.01123
1300.0593	0.01126
1298.1306	0.01126
1296.2019	0.01126
1294.2733	0.01125
1292.3446	0.01126
1290.4159	0.01129
1288.4872	0.01135
1286.5585	0.01142
1284.6298	0.01143
1282.7011	0.01143
1280.7724	0.01146
1278.8437	0.01157
1276.9150	0.01169
1274.9864	0.01178
1273.0577	0.01184
1271.1290	0.01187
1269.2003	0.01189
1267.2716	0.01189
1265.3429	0.01184
1263.4142	0.01176
1261.4855	0.01167
1259.5568	0.01159
1257.6281	0.01153
1255.6995	0.01151
1253.7708	0.01151
1251.8421	0.01155
1249.9134	0.0116
1247.9847	0.01166
1246.0560	0.01172
1244.1273	0.01182
1242.1986	0.01198
1240.2699	0.01218
1238.3412	0.01241
1236.4126	0.01265
1234.4839	0.01286
1232.5552	0.01304
1230.6265	0.01317
1228.6978	0.01322
1226.7691	0.01316
1224.8404	0.01304
1222.9117	0.01287
1220.9830	0.01267
1219.0543	0.01243
1217.1257	0.01221
1215.1970	0.01204
1213.2683	0.01192
1211.3396	0.0118
1209.4109	0.01164
1207.4822	0.01145
1205.5535	0.01126
1203.6248	0.0111
1201.6961	0.01096
1199.7674	0.01083
1197.8388	0.01074
1195.9101	0.01068
1193.9814	0.01063
1192.0527	0.0106
1190.1240	0.0106
1188.1953	0.0106
1186.2666	0.01061
1184.3379	0.01062
1182.4092	0.01064
[truncated: 610 more rows]
