# Supplementary material for: Vibrational Study on the Structure, Bioactivity, and Silver Adsorption of Silk Fibroin Fibers Grafted with Methacrylonitrile
Source: Molecules. 2023 Mar 10;28(6):2551. doi: 10.3390/molecules28062551 (PMC10051891; doi:10.3390/molecules28062551)
Supplement: Supplementary file 1 [file molecules-28-02551-s001.zip › RAW DATA/Figure 1 Raman t0/BF MAN 60 Raman p5 t = 0.txt]

TITLE	BF MAN 60 P4 | AV. OF 57
DATA TYPE
ORIGIN	JASCO
OWNER
DATE	23/03/01
TIME	12:41:43
SPECTROMETER/DATA SYSTEM
RESOLUTION
DELTAX	-1.92869
XUNITS	1/CM
YUNITS	AU
FIRSTX	5003.1440
LASTX	5.9080
NPOINTS	2592
FIRSTY	0.00098
MAXY	0.02773
MINY	0.00048
XYDATA
5003.1440	0.00098
5001.2154	0.00101
4999.2867	0.00099
4997.3580	0.00099
4995.4293	0.00094
4993.5006	0.00092
4991.5719	0.00094
4989.6432	0.00091
4987.7145	0.00084
4985.7858	0.00085
4983.8571	0.0009
4981.9285	0.00092
4979.9998	0.0009
4978.0711	0.00089
4976.1424	0.00092
4974.2137	0.00095
4972.2850	0.00098
4970.3563	0.00096
4968.4276	0.00089
4966.4989	0.00085
4964.5702	0.00084
4962.6416	0.00091
4960.7129	0.00098
4958.7842	0.00099
4956.8555	0.00098
4954.9268	0.00094
4952.9981	0.00089
4951.0694	0.00088
4949.1407	0.00091
4947.2120	0.00096
4945.2833	0.00099
4943.3547	0.00097
4941.4260	0.00089
4939.4973	0.00084
4937.5686	0.00086
4935.6399	0.00088
4933.7112	0.00089
4931.7825	0.00085
4929.8538	0.00085
4927.9251	0.00091
4925.9964	0.00102
4924.0678	0.00102
4922.1391	0.00096
4920.2104	0.00096
4918.2817	0.00096
4916.3530	0.0009
4914.4243	0.00086
4912.4956	0.00088
4910.5669	0.00089
4908.6382	0.00089
4906.7095	0.0009
4904.7809	0.00088
4902.8522	0.00086
4900.9235	0.00092
4898.9948	0.00093
4897.0661	0.00089
4895.1374	0.0009
4893.2087	0.00091
4891.2800	0.00087
4889.3513	0.00089
4887.4226	0.00095
4885.4940	0.00097
4883.5653	0.00094
4881.6366	0.00091
4879.7079	0.00094
4877.7792	0.00096
4875.8505	0.00097
4873.9218	0.00092
4871.9931	0.00088
4870.0644	0.00092
4868.1357	0.00096
4866.2071	0.00095
4864.2784	0.00093
4862.3497	0.00091
4860.4210	0.00094
4858.4923	0.00094
4856.5636	0.00092
4854.6349	0.00094
4852.7062	0.00094
4850.7775	0.00093
4848.8488	0.00093
4846.9202	0.00097
4844.9915	0.00097
4843.0628	0.0009
4841.1341	0.00088
4839.2054	0.00087
4837.2767	0.00087
4835.3480	0.00087
4833.4193	0.00086
4831.4906	0.00086
4829.5619	0.00087
4827.6333	0.0009
4825.7046	0.00094
4823.7759	0.00096
4821.8472	0.00092
4819.9185	0.00087
4817.9898	0.00089
4816.0611	0.00088
4814.1324	0.00091
4812.2037	0.00095
4810.2750	0.00094
4808.3464	0.00091
4806.4177	0.00086
4804.4890	0.0009
4802.5603	0.00096
4800.6316	0.00098
4798.7029	0.00095
4796.7742	0.0009
4794.8455	0.0009
4792.9168	0.00089
4790.9881	0.00091
4789.0595	0.00094
4787.1308	0.00093
4785.2021	0.00088
4783.2734	0.00087
4781.3447	0.00092
4779.4160	0.00094
4777.4873	0.00094
4775.5586	0.00095
4773.6299	0.00096
4771.7012	0.00095
4769.7726	0.001
4767.8439	0.00104
4765.9152	0.00099
4763.9865	0.00096
4762.0578	0.00097
4760.1291	0.00094
4758.2004	0.00089
4756.2717	0.00087
4754.3430	0.00089
4752.4143	0.00092
4750.4857	0.00095
4748.5570	0.00093
4746.6283	0.0009
4744.6996	0.00093
4742.7709	0.00092
4740.8422	0.00088
4738.9135	0.00085
4736.9848	0.00081
4735.0561	0.00083
4733.1274	0.00088
4731.1988	0.00087
4729.2701	0.00086
4727.3414	0.00089
4725.4127	0.00086
4723.4840	0.00085
4721.5553	0.00085
4719.6266	0.00092
4717.6979	0.00096
4715.7692	0.00094
4713.8405	0.0009
4711.9119	0.00092
4709.9832	0.00093
4708.0545	0.00086
4706.1258	0.00084
4704.1971	0.00087
4702.2684	0.00087
4700.3397	0.00086
4698.4110	0.00084
4696.4823	0.00083
4694.5536	0.00088
4692.6250	0.00088
4690.6963	0.00087
4688.7676	0.00088
4686.8389	0.00089
4684.9102	0.00085
4682.9815	0.00087
4681.0528	0.00093
4679.1241	0.00096
4677.1954	0.00093
4675.2668	0.0009
4673.3381	0.00091
4671.4094	0.00093
4669.4807	0.00092
4667.5520	0.00087
4665.6233	0.00086
4663.6946	0.00086
4661.7659	0.00088
4659.8372	0.00089
4657.9085	0.00093
4655.9799	0.00097
4654.0512	0.00098
4652.1225	0.00096
4650.1938	0.00091
4648.2651	0.00088
4646.3364	0.00093
4644.4077	0.00097
4642.4790	0.00092
4640.5503	0.00087
4638.6216	0.00088
4636.6930	0.00089
4634.7643	0.0009
4632.8356	0.00092
4630.9069	0.00087
4628.9782	0.00082
4627.0495	0.00088
4625.1208	0.00096
4623.1921	0.00093
4621.2634	0.00092
4619.3347	0.00093
4617.4061	0.00095
4615.4774	0.00095
4613.5487	0.00089
4611.6200	0.00083
4609.6913	0.00081
4607.7626	0.00082
4605.8339	0.00087
4603.9052	0.00094
4601.9765	0.00093
4600.0478	0.00088
4598.1192	0.00085
4596.1905	0.00092
4594.2618	0.00092
4592.3331	0.00089
4590.4044	0.00089
4588.4757	0.00093
4586.5470	0.00094
4584.6183	0.00094
4582.6896	0.00089
4580.7609	0.00085
4578.8323	0.00086
4576.9036	0.00084
4574.9749	0.00081
4573.0462	0.00078
4571.1175	0.00086
4569.1888	0.00096
4567.2601	0.00101
4565.3314	0.00099
4563.4027	0.00089
4561.4740	0.00084
4559.5454	0.00083
4557.6167	0.00089
4555.6880	0.00093
4553.7593	0.00091
4551.8306	0.00087
4549.9019	0.00084
4547.9732	0.00083
4546.0445	0.00082
4544.1158	0.00087
4542.1871	0.00088
4540.2585	0.0008
4538.3298	0.00078
4536.4011	0.00082
4534.4724	0.00085
4532.5437	0.00087
4530.6150	0.00084
4528.6863	0.0008
4526.7576	0.00081
4524.8289	0.00084
4522.9002	0.00088
4520.9716	0.00089
4519.0429	0.00088
4517.1142	0.00088
4515.1855	0.0009
4513.2568	0.00087
4511.3281	0.00083
4509.3994	0.00082
4507.4707	0.0008
4505.5420	0.00082
4503.6133	0.00081
4501.6847	0.00083
4499.7560	0.00087
4497.8273	0.00082
4495.8986	0.00083
4493.9699	0.00085
4492.0412	0.0009
4490.1125	0.00089
4488.1838	0.00084
4486.2551	0.00082
4484.3264	0.00077
4482.3978	0.00082
4480.4691	0.00086
4478.5404	0.00084
4476.6117	0.00084
4474.6830	0.00089
4472.7543	0.00094
4470.8256	0.00093
4468.8969	0.00089
4466.9682	0.00087
4465.0395	0.00087
4463.1109	0.00086
4461.1822	0.00089
4459.2535	0.00093
4457.3248	0.00086
4455.3961	0.00079
4453.4674	0.0008
4451.5387	0.00082
4449.6100	0.00085
4447.6813	0.00087
4445.7526	0.00083
4443.8240	0.0008
4441.8953	0.00081
4439.9666	0.00084
4438.0379	0.00089
4436.1092	0.00087
4434.1805	0.00087
4432.2518	0.00091
4430.3231	0.00099
4428.3944	0.00099
4426.4657	0.00089
4424.5371	0.0008
4422.6084	0.00082
4420.6797	0.00086
4418.7510	0.00088
4416.8223	0.0009
4414.8936	0.00091
4412.9649	0.00088
4411.0362	0.00083
4409.1075	0.00081
4407.1788	0.00085
4405.2502	0.00083
4403.3215	0.00086
4401.3928	0.00091
4399.4641	0.00091
4397.5354	0.00091
4395.6067	0.0009
4393.6780	0.00087
4391.7493	0.00085
4389.8206	0.00089
4387.8919	0.00088
4385.9633	0.00085
4384.0346	0.00083
4382.1059	0.00081
4380.1772	0.00084
4378.2485	0.00087
4376.3198	0.00087
4374.3911	0.00084
4372.4624	0.00083
4370.5337	0.00081
4368.6050	0.00078
4366.6764	0.00081
4364.7477	0.00084
4362.8190	0.00085
4360.8903	0.00085
4358.9616	0.00084
4357.0329	0.00083
4355.1042	0.00084
4353.1755	0.00087
4351.2468	0.00085
4349.3181	0.00083
4347.3895	0.00081
4345.4608	0.0008
4343.5321	0.00085
4341.6034	0.00087
4339.6747	0.00086
4337.7460	0.00084
4335.8173	0.00077
4333.8886	0.00078
4331.9599	0.00086
4330.0312	0.00088
4328.1026	0.00089
4326.1739	0.0009
4324.2452	0.0009
4322.3165	0.00085
4320.3878	0.00085
4318.4591	0.00087
4316.5304	0.00083
4314.6017	0.00079
4312.6730	0.00082
4310.7443	0.00083
4308.8157	0.00075
4306.8870	0.00073
4304.9583	0.00079
4303.0296	0.00084
4301.1009	0.0009
4299.1722	0.00091
4297.2435	0.0009
4295.3148	0.00085
4293.3861	0.0008
4291.4574	0.00076
4289.5288	0.00077
4287.6001	0.00082
4285.6714	0.00084
4283.7427	0.00083
4281.8140	0.00081
4279.8853	0.00081
4277.9566	0.00082
4276.0279	0.00083
4274.0992	0.00081
4272.1705	0.00076
4270.2419	0.00074
4268.3132	0.00076
4266.3845	0.00081
4264.4558	0.00088
4262.5271	0.00093
4260.5984	0.00093
4258.6697	0.00088
4256.7410	0.0008
4254.8123	0.00075
4252.8836	0.00086
4250.9550	0.00095
4249.0263	0.00095
4247.0976	0.00087
4245.1689	0.00077
4243.2402	0.00076
4241.3115	0.00073
4239.3828	0.00076
4237.4541	0.0008
4235.5254	0.00082
4233.5968	0.00082
4231.6681	0.00081
4229.7394	0.00076
4227.8107	0.00076
4225.8820	0.00084
4223.9533	0.00086
4222.0246	0.00082
4220.0959	0.0008
4218.1672	0.00083
4216.2385	0.00085
4214.3099	0.00088
4212.3812	0.00091
4210.4525	0.00089
4208.5238	0.00089
4206.5951	0.00081
4204.6664	0.00078
4202.7377	0.00081
4200.8090	0.00079
4198.8803	0.00079
4196.9516	0.00085
4195.0230	0.00086
4193.0943	0.00085
4191.1656	0.00085
4189.2369	0.00083
4187.3082	0.00079
4185.3795	0.00077
4183.4508	0.00076
4181.5221	0.00076
4179.5934	0.00079
4177.6647	0.00082
4175.7361	0.00081
4173.8074	0.00077
4171.8787	0.00076
4169.9500	0.00077
4168.0213	0.00082
4166.0926	0.00084
4164.1639	0.00082
4162.2352	0.00082
4160.3065	0.00079
4158.3778	0.00074
4156.4492	0.00077
4154.5205	0.00082
4152.5918	0.00081
4150.6631	0.0008
4148.7344	0.00082
4146.8057	0.0008
4144.8770	0.00081
4142.9483	0.00086
4141.0196	0.0009
4139.0909	0.00084
4137.1623	0.00073
4135.2336	0.00075
4133.3049	0.00083
4131.3762	0.00082
4129.4475	0.00077
4127.5188	0.00077
4125.5901	0.00077
4123.6614	0.00076
4121.7327	0.00077
4119.8040	0.00077
4117.8754	0.00076
4115.9467	0.00074
4114.0180	0.00076
4112.0893	0.00077
4110.1606	0.00077
4108.2319	0.00079
4106.3032	0.00077
4104.3745	0.00079
4102.4458	0.00082
4100.5171	0.00081
4098.5885	0.00082
4096.6598	0.00083
4094.7311	0.00085
4092.8024	0.00087
4090.8737	0.00085
4088.9450	0.00077
4087.0163	0.00073
4085.0876	0.00073
4083.1589	0.00077
4081.2302	0.00075
4079.3016	0.00076
4077.3729	0.0008
4075.4442	0.00083
4073.5155	0.00088
4071.5868	0.0009
4069.6581	0.00086
4067.7294	0.0008
4065.8007	0.00073
4063.8720	0.00072
4061.9433	0.00075
4060.0147	0.00075
4058.0860	0.00075
4056.1573	0.0008
4054.2286	0.00084
4052.2999	0.00082
4050.3712	0.00081
4048.4425	0.00079
4046.5138	0.00081
4044.5851	0.00084
4042.6564	0.00083
4040.7278	0.00074
4038.7991	0.00075
4036.8704	0.00079
4034.9417	0.00082
4033.0130	0.00087
4031.0843	0.00085
4029.1556	0.00077
4027.2269	0.00077
4025.2982	0.0008
4023.3695	0.0008
4021.4409	0.0008
4019.5122	0.00078
4017.5835	0.00077
4015.6548	0.00083
4013.7261	0.00088
4011.7974	0.00087
4009.8687	0.00082
4007.9400	0.00082
4006.0113	0.00084
4004.0826	0.00083
4002.1540	0.00083
4000.2253	0.00083
3998.2966	0.0008
3996.3679	0.00078
3994.4392	0.0008
3992.5105	0.0008
3990.5818	0.0008
3988.6531	0.00079
3986.7244	0.00078
3984.7957	0.00075
3982.8671	0.00073
3980.9384	0.00076
3979.0097	0.00075
3977.0810	0.00071
3975.1523	0.00072
3973.2236	0.00078
3971.2949	0.00086
3969.3662	0.00088
3967.4375	0.00087
3965.5088	0.00081
3963.5802	0.00078
3961.6515	0.00079
3959.7228	0.00082
3957.7941	0.00083
3955.8654	0.00086
3953.9367	0.00082
3952.0080	0.00081
3950.0793	0.00077
3948.1506	0.00073
3946.2219	0.00074
3944.2933	0.00074
3942.3646	0.00075
3940.4359	0.00077
3938.5072	0.00076
3936.5785	0.00076
3934.6498	0.00079
3932.7211	0.00079
3930.7924	0.00078
3928.8637	0.00078
3926.9350	0.00075
3925.0064	0.00075
3923.0777	0.00078
3921.1490	0.0008
3919.2203	0.0008
3917.2916	0.0008
3915.3629	0.00079
3913.4342	0.00082
3911.5055	0.00084
3909.5768	0.00083
3907.6481	0.0008
3905.7195	0.0008
3903.7908	0.00081
3901.8621	0.00085
3899.9334	0.00081
3898.0047	0.00078
3896.0760	0.00079
3894.1473	0.00078
3892.2186	0.00073
3890.2899	0.00074
3888.3612	0.00082
3886.4326	0.00084
3884.5039	0.00081
3882.5752	0.00082
3880.6465	0.00085
3878.7178	0.00084
3876.7891	0.00081
3874.8604	0.00081
3872.9317	0.0008
3871.0030	0.00079
3869.0743	0.00079
3867.1457	0.0008
3865.2170	0.00078
3863.2883	0.00075
3861.3596	0.00076
3859.4309	0.00081
3857.5022	0.00084
3855.5735	0.00081
3853.6448	0.00079
3851.7161	0.00081
3849.7874	0.00083
3847.8588	0.00081
3845.9301	0.00078
3844.0014	0.00075
3842.0727	0.00077
3840.1440	0.00081
3838.2153	0.00081
3836.2866	0.00078
3834.3579	0.00077
3832.4292	0.00079
3830.5005	0.00077
3828.5719	0.00074
3826.6432	0.00078
3824.7145	0.00078
3822.7858	0.00075
3820.8571	0.00076
3818.9284	0.00076
3816.9997	0.00079
3815.0710	0.0008
3813.1423	0.00081
3811.2136	0.00078
3809.2850	0.00079
3807.3563	0.00082
3805.4276	0.00085
3803.4989	0.0008
3801.5702	0.00074
3799.6415	0.00075
3797.7128	0.0008
3795.7841	0.00083
3793.8554	0.00084
3791.9268	0.00085
3789.9981	0.00079
3788.0694	0.00074
3786.1407	0.00075
3784.2120	0.00075
3782.2833	0.00075
3780.3546	0.00077
3778.4259	0.00078
3776.4972	0.00079
3774.5685	0.00077
3772.6399	0.00077
3770.7112	0.00076
3768.7825	0.00074
3766.8538	0.00075
3764.9251	0.0008
3762.9964	0.00078
3761.0677	0.00076
3759.1390	0.00076
3757.2103	0.00073
3755.2816	0.00074
3753.3530	0.00077
3751.4243	0.00079
3749.4956	0.0008
3747.5669	0.00082
3745.6382	0.00081
3743.7095	0.0008
3741.7808	0.00075
3739.8521	0.00077
3737.9234	0.0008
3735.9947	0.00078
3734.0661	0.00074
3732.1374	0.00074
3730.2087	0.00074
3728.2800	0.00075
3726.3513	0.00073
3724.4226	0.00073
3722.4939	0.00075
3720.5652	0.00078
3718.6365	0.00077
3716.7078	0.00076
3714.7792	0.00073
3712.8505	0.00071
3710.9218	0.00072
3708.9931	0.00072
3707.0644	0.00073
3705.1357	0.00079
3703.2070	0.0008
3701.2783	0.00079
3699.3496	0.00078
3697.4209	0.00079
3695.4923	0.00082
3693.5636	0.00084
3691.6349	0.00079
3689.7062	0.00074
3687.7775	0.00071
3685.8488	0.0007
3683.9201	0.00073
3681.9914	0.00079
3680.0627	0.0008
3678.1340	0.00077
3676.2054	0.00076
3674.2767	0.00078
3672.3480	0.00078
3670.4193	0.0008
3668.4906	0.0008
3666.5619	0.00079
3664.6332	0.00079
3662.7045	0.00078
3660.7758	0.00076
3658.8471	0.00076
3656.9185	0.00076
3654.9898	0.00076
3653.0611	0.00076
3651.1324	0.00074
3649.2037	0.00075
3647.2750	0.00075
3645.3463	0.00073
3643.4176	0.00076
3641.4889	0.00077
3639.5602	0.00075
3637.6316	0.00077
3635.7029	0.00075
3633.7742	0.00072
3631.8455	0.00075
3629.9168	0.00079
3627.9881	0.00079
3626.0594	0.00078
3624.1307	0.00078
3622.2020	0.00077
3620.2733	0.0007
3618.3447	0.0007
3616.4160	0.00073
3614.4873	0.00071
3612.5586	0.00071
3610.6299	0.00076
3608.7012	0.00078
3606.7725	0.00076
3604.8438	0.00075
3602.9151	0.00076
3600.9864	0.00077
3599.0578	0.00076
3597.1291	0.00074
3595.2004	0.00073
3593.2717	0.00075
3591.3430	0.00077
3589.4143	0.00077
3587.4856	0.00078
3585.5569	0.00077
3583.6282	0.00077
3581.6995	0.00074
3579.7709	0.00073
3577.8422	0.00075
3575.9135	0.00076
3573.9848	0.00076
3572.0561	0.00075
3570.1274	0.00072
3568.1987	0.00074
3566.2700	0.00073
3564.3413	0.00073
3562.4126	0.00078
3560.4840	0.00077
3558.5553	0.00072
3556.6266	0.00069
3554.6979	0.00069
3552.7692	0.00074
3550.8405	0.00078
3548.9118	0.00075
3546.9831	0.00077
3545.0544	0.00081
3543.1257	0.0008
3541.1971	0.0008
3539.2684	0.00079
3537.3397	0.00078
3535.4110	0.00079
3533.4823	0.00082
3531.5536	0.00082
3529.6249	0.00081
3527.6962	0.00078
3525.7675	0.00075
3523.8388	0.00074
3521.9102	0.00074
3519.9815	0.00074
3518.0528	0.00074
3516.1241	0.00075
3514.1954	0.00078
3512.2667	0.00078
3510.3380	0.00078
3508.4093	0.00075
3506.4806	0.00073
3504.5519	0.00073
3502.6233	0.00072
3500.6946	0.00076
3498.7659	0.00081
3496.8372	0.00083
3494.9085	0.00082
3492.9798	0.0008
3491.0511	0.0008
3489.1224	0.00079
3487.1937	0.0008
3485.2650	0.0008
3483.3364	0.00078
3481.4077	0.0008
3479.4790	0.00079
3477.5503	0.00077
3475.6216	0.0008
3473.6929	0.00087
3471.7642	0.00086
3469.8355	0.00082
3467.9068	0.00084
3465.9781	0.00088
3464.0495	0.00085
3462.1208	0.00082
3460.1921	0.00083
3458.2634	0.00082
3456.3347	0.0008
3454.4060	0.00078
3452.4773	0.0008
3450.5486	0.0008
3448.6199	0.00078
3446.6912	0.00078
3444.7626	0.0008
3442.8339	0.00082
3440.9052	0.00078
3438.9765	0.00079
3437.0478	0.00083
3435.1191	0.00084
3433.1904	0.00086
3431.2617	0.00088
3429.3330	0.00091
3427.4043	0.00097
3425.4757	0.00095
3423.5470	0.00096
3421.6183	0.00099
3419.6896	0.00098
3417.7609	0.00097
3415.8322	0.00098
3413.9035	0.001
3411.9748	0.00097
3410.0461	0.00098
3408.1174	0.001
3406.1888	0.00101
3404.2601	0.00105
3402.3314	0.0011
3400.4027	0.00112
3398.4740	0.00113
3396.5453	0.00118
3394.6166	0.0012
3392.6879	0.00121
3390.7592	0.0012
3388.8305	0.00117
3386.9019	0.00116
3384.9732	0.00118
3383.0445	0.00121
3381.1158	0.00119
3379.1871	0.00119
3377.2584	0.00121
3375.3297	0.00123
3373.4010	0.00121
3371.4723	0.00121
3369.5436	0.00122
3367.6150	0.00125
3365.6863	0.00123
3363.7576	0.00122
3361.8289	0.00126
3359.9002	0.0013
3357.9715	0.00134
3356.0428	0.00139
3354.1141	0.00144
3352.1854	0.00146
3350.2568	0.00143
3348.3281	0.00137
3346.3994	0.00134
3344.4707	0.00136
3342.5420	0.0014
3340.6133	0.00145
3338.6846	0.00151
3336.7559	0.00156
3334.8272	0.0016
3332.8985	0.00163
3330.9699	0.00164
3329.0412	0.00166
3327.1125	0.00167
3325.1838	0.0017
3323.2551	0.00175
3321.3264	0.00179
3319.3977	0.00183
3317.4690	0.00186
3315.5403	0.00191
3313.6116	0.00198
3311.6830	0.00202
3309.7543	0.00202
3307.8256	0.00201
3305.8969	0.00202
3303.9682	0.00204
3302.0395	0.00207
3300.1108	0.00212
3298.1821	0.00217
3296.2534	0.00221
3294.3247	0.00226
3292.3961	0.00231
3290.4674	0.00237
3288.5387	0.00242
3286.6100	0.00241
3284.6813	0.00236
3282.7526	0.00232
3280.8239	0.00229
3278.8952	0.00227
3276.9665	0.00223
3275.0378	0.00221
3273.1092	0.00218
3271.1805	0.00211
3269.2518	0.00201
3267.3231	0.00194
3265.3944	0.00194
3263.4657	0.00196
3261.5370	0.00198
3259.6083	0.00197
3257.6796	0.00193
3255.7509	0.00185
3253.8223	0.00175
3251.8936	0.00168
3249.9649	0.00166
3248.0362	0.00168
3246.1075	0.00172
3244.1788	0.00174
3242.2501	0.00172
3240.3214	0.00168
3238.3927	0.00168
3236.4640	0.0017
3234.5354	0.00169
3232.6067	0.00166
3230.6780	0.00166
3228.7493	0.00171
3226.8206	0.00174
3224.8919	0.0017
3222.9632	0.00161
3221.0345	0.00154
3219.1058	0.00148
3217.1771	0.00148
3215.2485	0.00154
3213.3198	0.00158
3211.3911	0.00159
3209.4624	0.00159
3207.5337	0.00163
3205.6050	0.00164
3203.6763	0.00161
3201.7476	0.00159
3199.8189	0.00158
3197.8902	0.00159
3195.9616	0.00158
3194.0329	0.00155
3192.1042	0.00152
3190.1755	0.0015
3188.2468	0.00149
3186.3181	0.00148
3184.3894	0.00148
3182.4607	0.00147
3180.5320	0.00147
3178.6033	0.00149
3176.6747	0.0015
3174.7460	0.00148
3172.8173	0.00147
3170.8886	0.00147
3168.9599	0.00147
3167.0312	0.00149
3165.1025	0.00151
3163.1738	0.00151
3161.2451	0.00146
3159.3164	0.0014
3157.3878	0.00139
3155.4591	0.00142
3153.5304	0.00146
3151.6017	0.00148
3149.6730	0.00146
3147.7443	0.00146
3145.8156	0.00151
3143.8869	0.00153
3141.9582	0.00154
3140.0295	0.00155
3138.1009	0.00154
3136.1722	0.00152
3134.2435	0.00151
3132.3148	0.00151
3130.3861	0.00154
3128.4574	0.0016
3126.5287	0.00168
3124.6000	0.00172
3122.6713	0.00172
3120.7426	0.00171
3118.8140	0.0017
3116.8853	0.00166
3114.9566	0.00164
3113.0279	0.00163
3111.0992	0.00162
3109.1705	0.00164
3107.2418	0.00169
3105.3131	0.00173
3103.3844	0.00174
3101.4557	0.00173
3099.5271	0.00174
3097.5984	0.00174
3095.6697	0.00178
3093.7410	0.00183
3091.8123	0.00187
3089.8836	0.00191
3087.9549	0.00192
3086.0262	0.00194
3084.0975	0.00197
3082.1688	0.00202
3080.2402	0.0021
3078.3115	0.00218
3076.3828	0.00224
3074.4541	0.00231
3072.5254	0.00242
3070.5967	0.00257
3068.6680	0.0027
3066.7393	0.00279
3064.8106	0.00285
3062.8819	0.00289
3060.9533	0.00289
3059.0246	0.00288
3057.0959	0.00283
3055.1672	0.00277
3053.2385	0.00275
3051.3098	0.00275
3049.3811	0.00276
3047.4524	0.0028
3045.5237	0.00285
3043.5950	0.00291
3041.6664	0.003
3039.7377	0.00311
3037.8090	0.0032
3035.8803	0.00329
3033.9516	0.0034
3032.0229	0.00355
3030.0942	0.00377
3028.1655	0.00402
3026.2368	0.00431
3024.3081	0.00465
3022.3795	0.005
3020.4508	0.00534
3018.5221	0.00569
3016.5934	0.00609
3014.6647	0.00653
3012.7360	0.00696
3010.8073	0.00736
3008.8786	0.00776
3006.9499	0.00818
3005.0212	0.00861
3003.0926	0.00905
3001.1639	0.0095
2999.2352	0.00992
2997.3065	0.01024
2995.3778	0.01047
2993.4491	0.01065
2991.5204	0.01081
2989.5917	0.01095
2987.6630	0.011
2985.7343	0.01093
2983.8057	0.01076
2981.8770	0.01051
2979.9483	0.01023
2978.0196	0.01
2976.0909	0.0099
2974.1622	0.00996
2972.2335	0.01012
2970.3048	0.01034
2968.3761	0.01061
2966.4474	0.01094
2964.5188	0.0113
2962.5901	0.01172
2960.6614	0.01221
2958.7327	0.01278
2956.8040	0.01337
2954.8753	0.01395
2952.9466	0.0145
2951.0179	0.015
2949.0892	0.01547
2947.1605	0.01589
2945.2319	0.01625
2943.3032	0.01652
2941.3745	0.01671
2939.4458	0.01683
2937.5171	0.01686
2935.5884	0.0168
2933.6597	0.0166
2931.7310	0.01621
2929.8023	0.01564
2927.8736	0.01495
2925.9450	0.01419
2924.0163	0.01339
2922.0876	0.01261
2920.1589	0.01189
2918.2302	0.01126
2916.3015	0.01068
2914.3728	0.01018
2912.4441	0.00979
2910.5154	0.0095
2908.5868	0.0092
2906.6581	0.00888
2904.7294	0.00857
2902.8007	0.00833
2900.8720	0.00814
2898.9433	0.008
2897.0146	0.00791
2895.0859	0.00786
2893.1572	0.0078
2891.2285	0.00772
2889.2999	0.00763
2887.3712	0.00754
2885.4425	0.00748
2883.5138	0.00745
2881.5851	0.00744
2879.6564	0.00738
2877.7277	0.00731
2875.7990	0.00723
2873.8703	0.0071
2871.9416	0.00686
2870.0130	0.00657
2868.0843	0.0063
2866.1556	0.00606
2864.2269	0.00585
2862.2982	0.00564
2860.3695	0.00539
2858.4408	0.00511
2856.5121	0.00485
2854.5834	0.00463
2852.6547	0.00445
2850.7261	0.00429
2848.7974	0.00413
2846.8687	0.00397
2844.9400	0.00383
2843.0113	0.00368
2841.0826	0.00352
2839.1539	0.00337
2837.2252	0.00328
2835.2965	0.00325
2833.3678	0.00324
2831.4392	0.00321
2829.5105	0.00318
2827.5818	0.00317
2825.6531	0.00317
2823.7244	0.00317
2821.7957	0.00318
2819.8670	0.00318
2817.9383	0.00317
2816.0096	0.00316
2814.0809	0.00317
2812.1523	0.00321
2810.2236	0.00322
2808.2949	0.0032
2806.3662	0.00318
2804.4375	0.00318
2802.5088	0.00321
2800.5801	0.00325
2798.6514	0.00328
2796.7227	0.00329
2794.7940	0.0033
2792.8654	0.00335
2790.9367	0.00341
2789.0080	0.00344
2787.0793	0.00345
2785.1506	0.00347
2783.2219	0.00349
2781.2932	0.0035
2779.3645	0.00351
2777.4358	0.00355
2775.5071	0.00361
2773.5785	0.00364
2771.6498	0.00365
2769.7211	0.00365
2767.7924	0.00367
2765.8637	0.00367
2763.9350	0.00363
2762.0063	0.00355
2760.0776	0.0035
2758.1489	0.00352
2756.2202	0.00357
2754.2916	0.00362
2752.3629	0.00363
2750.4342	0.00362
2748.5055	0.00359
2746.5768	0.00359
2744.6481	0.00359
2742.7194	0.00361
2740.7907	0.00363
2738.8620	0.00364
2736.9333	0.00365
2735.0047	0.00368
2733.0760	0.00373
2731.1473	0.00375
2729.2186	0.00373
2727.2899	0.0037
2725.3612	0.00368
2723.4325	0.00368
2721.5038	0.00371
2719.5751	0.00373
2717.6464	0.00375
2715.7178	0.00376
2713.7891	0.00378
2711.8604	0.00379
2709.9317	0.00381
2708.0030	0.00382
2706.0743	0.00379
2704.1456	0.00372
2702.2169	0.00362
2700.2882	0.00356
2698.3595	0.00359
2696.4309	0.00369
2694.5022	0.00376
2692.5735	0.00376
2690.6448	0.00372
2688.7161	0.00367
2686.7874	0.00364
2684.8587	0.00364
2682.9300	0.00367
2681.0013	0.00371
2679.0726	0.00374
2677.1440	0.00376
2675.2153	0.0038
2673.2866	0.00384
2671.3579	0.00383
2669.4292	0.0038
2667.5005	0.00377
2665.5718	0.00376
2663.6431	0.00374
2661.7144	0.00374
2659.7857	0.00374
2657.8571	0.00372
2655.9284	0.0037
2653.9997	0.00371
2652.0710	0.00373
2650.1423	0.00374
2648.2136	0.00372
2646.2849	0.00371
2644.3562	0.00372
2642.4275	0.00375
2640.4988	0.00376
2638.5702	0.00377
2636.6415	0.00379
2634.7128	0.0038
2632.7841	0.0038
2630.8554	0.0038
2628.9267	0.00384
2626.9980	0.00391
2625.0693	0.00396
2623.1406	0.00397
2621.2119	0.00396
2619.2833	0.00394
2617.3546	0.00395
2615.4259	0.00396
2613.4972	0.00396
2611.5685	0.00395
2609.6398	0.00397
2607.7111	0.00401
2605.7824	0.00403
2603.8537	0.00403
2601.9250	0.00403
2599.9964	0.00403
2598.0677	0.00402
2596.1390	0.004
2594.2103	0.00398
2592.2816	0.00395
2590.3529	0.00396
2588.4242	0.00397
2586.4955	0.00398
2584.5668	0.00398
2582.6381	0.004
2580.7095	0.00403
2578.7808	0.00404
2576.8521	0.00404
2574.9234	0.00405
2572.9947	0.00408
2571.0660	0.0041
2569.1373	0.00413
2567.2086	0.00416
2565.2799	0.00416
2563.3512	0.00414
2561.4226	0.00412
2559.4939	0.00414
2557.5652	0.00417
2555.6365	0.00421
2553.7078	0.00425
2551.7791	0.00427
2549.8504	0.00426
2547.9217	0.00426
2545.9930	0.00427
2544.0643	0.00424
2542.1357	0.0042
2540.2070	0.00417
2538.2783	0.0042
2536.3496	0.00426
2534.4209	0.00431
2532.4922	0.00431
2530.5635	0.00429
2528.6348	0.00429
2526.7061	0.00431
2524.7774	0.00435
2522.8488	0.00439
2520.9201	0.00443
2518.9914	0.00444
2517.0627	0.00443
2515.1340	0.00441
2513.2053	0.00439
2511.2766	0.00438
2509.3479	0.00436
2507.4192	0.00432
2505.4905	0.00429
2503.5619	0.00429
2501.6332	0.00432
2499.7045	0.00434
2497.7758	0.00436
2495.8471	0.00438
2493.9184	0.00439
2491.9897	0.0044
2490.0610	0.00441
2488.1323	0.00443
2486.2036	0.00446
2484.2750	0.00447
2482.3463	0.00442
2480.4176	0.0044
2478.4889	0.00446
2476.5602	0.00456
2474.6315	0.00463
2472.7028	0.00467
2470.7741	0.00468
2468.8454	0.00465
2466.9167	0.00459
2464.9881	0.00456
2463.0594	0.00456
2461.1307	0.00456
2459.2020	0.00459
2457.2733	0.00465
2455.3446	0.00468
2453.4159	0.00468
2451.4872	0.00469
2449.5585	0.00469
2447.6299	0.0047
2445.7012	0.00469
2443.7725	0.00466
2441.8438	0.00462
2439.9151	0.00462
2437.9864	0.00464
2436.0577	0.00465
2434.1290	0.00467
2432.2003	0.0047
2430.2716	0.00475
2428.3430	0.00479
2426.4143	0.00482
2424.4856	0.00484
2422.5569	0.00483
2420.6282	0.00478
2418.6995	0.00473
2416.7708	0.00471
2414.8421	0.00473
2412.9134	0.00475
2410.9847	0.00475
2409.0561	0.00476
2407.1274	0.00481
2405.1987	0.00484
2403.2700	0.00483
2401.3413	0.00481
2399.4126	0.00483
2397.4839	0.00485
2395.5552	0.00486
2393.6265	0.00487
2391.6978	0.00489
2389.7692	0.00493
2387.8405	0.00494
2385.9118	0.00493
2383.9831	0.00494
2382.0544	0.00498
2380.1257	0.00502
2378.1970	0.00502
2376.2683	0.00497
2374.3396	0.00488
2372.4109	0.00482
2370.4823	0.00481
2368.5536	0.00483
2366.6249	0.00484
2364.6962	0.00485
2362.7675	0.00487
2360.8388	0.00486
2358.9101	0.00484
2356.9814	0.0048
2355.0527	0.00476
2353.1240	0.00472
2351.1954	0.00471
2349.2667	0.00474
2347.3380	0.00479
2345.4093	0.00484
2343.4806	0.00486
2341.5519	0.00487
2339.6232	0.00488
2337.6945	0.00488
2335.7658	0.00488
2333.8371	0.00493
2331.9085	0.005
2329.9798	0.005
2328.0511	0.00488
2326.1224	0.00475
2324.1937	0.00474
2322.2650	0.00484
2320.3363	0.00493
2318.4076	0.00495
2316.4789	0.00493
2314.5502	0.00493
2312.6216	0.00492
2310.6929	0.0049
2308.7642	0.00487
2306.8355	0.00482
2304.9068	0.00473
2302.9781	0.00463
2301.0494	0.00461
2299.1207	0.00471
2297.1920	0.00483
2295.2633	0.00488
2293.3347	0.00484
2291.4060	0.00476
2289.4773	0.00475
2287.5486	0.0048
2285.6199	0.00489
2283.6912	0.00492
2281.7625	0.00484
2279.8338	0.0047
2277.9051	0.00469
2275.9764	0.00482
2274.0478	0.005
2272.1191	0.00517
2270.1904	0.00531
2268.2617	0.00539
2266.3330	0.00542
2264.4043	0.00543
2262.4756	0.00541
2260.5469	0.00542
2258.6182	0.0055
2256.6895	0.00581
2254.7609	0.00643
2252.8322	0.0074
2250.9035	0.00882
2248.9748	0.01083
2247.0461	0.01342
2245.1174	0.01659
2243.1887	0.02025
2241.2600	0.02393
2239.3313	0.02667
2237.4026	0.02773
2235.4740	0.02717
2233.5453	0.02517
2231.6166	0.02161
2229.6879	0.01705
2227.7592	0.01289
2225.8305	0.01002
2223.9018	0.00832
2221.9731	0.00728
2220.0444	0.00655
2218.1157	0.00595
2216.1871	0.00546
2214.2584	0.00524
2212.3297	0.0053
2210.4010	0.00545
2208.4723	0.00553
2206.5436	0.00555
2204.6149	0.00555
2202.6862	0.00551
2200.7575	0.00543
2198.8288	0.00533
2196.9002	0.00522
2194.9715	0.00507
2193.0428	0.00496
2191.1141	0.00504
2189.1854	0.00527
2187.2567	0.00546
2185.3280	0.00545
2183.3993	0.00534
2181.4706	0.00524
2179.5419	0.00517
2177.6133	0.00512
2175.6846	0.00513
2173.7559	0.00515
2171.8272	0.00507
2169.8985	0.00492
2167.9698	0.00471
2166.0411	0.00447
2164.1124	0.00439
2162.1837	0.00462
2160.2550	0.00494
2158.3264	0.00503
2156.3977	0.00482
2154.4690	0.00459
2152.5403	0.00464
2150.6116	0.00494
2148.6829	0.0052
2146.7542	0.00524
2144.8255	0.00514
2142.8968	0.00509
2140.9681	0.00519
2139.0395	0.00532
2137.1108	0.00533
2135.1821	0.00527
2133.2534	0.00526
2131.3247	0.00532
2129.3960	0.00535
2127.4673	0.00535
2125.5386	0.00534
2123.6099	0.00535
2121.6812	0.0054
2119.7526	0.00545
2117.8239	0.00547
2115.8952	0.00544
2113.9665	0.0054
2112.0378	0.00532
2110.1091	0.00522
2108.1804	0.00516
2106.2517	0.00512
2104.3230	0.00505
2102.3943	0.00504
2100.4657	0.0051
2098.5370	0.00516
2096.6083	0.0052
2094.6796	0.00527
2092.7509	0.00524
2090.8222	0.0051
2088.8935	0.00499
2086.9648	0.00497
2085.0361	0.00501
2083.1074	0.0051
2081.1788	0.00522
2079.2501	0.00529
2077.3214	0.00527
2075.3927	0.00516
2073.4640	0.00501
2071.5353	0.00488
2069.6066	0.00483
2067.6779	0.00494
2065.7492	0.00518
2063.8205	0.00539
2061.8919	0.00542
2059.9632	0.00522
2058.0345	0.00487
2056.1058	0.00463
2054.1771	0.00464
2052.2484	0.00481
2050.3197	0.00498
2048.3910	0.0051
2046.4623	0.00521
2044.5336	0.00524
2042.6050	0.00519
2040.6763	0.00519
2038.7476	0.00528
2036.8189	0.00537
2034.8902	0.00541
2032.9615	0.00542
2031.0328	0.00541
2029.1041	0.00541
2027.1754	0.00548
2025.2467	0.00556
2023.3181	0.00551
2021.3894	0.00536
2019.4607	0.00528
2017.5320	0.00527
2015.6033	0.00531
2013.6746	0.00542
2011.7459	0.00555
2009.8172	0.00563
2007.8885	0.00565
2005.9599	0.00564
2004.0312	0.00562
2002.1025	0.00563
2000.1738	0.00568
1998.2451	0.00576
1996.3164	0.00582
1994.3877	0.00583
1992.4590	0.00575
1990.5303	0.00567
1988.6016	0.00565
1986.6730	0.0057
1984.7443	0.00576
1982.8156	0.00582
1980.8869	0.00583
1978.9582	0.0058
1977.0295	0.00578
1975.1008	0.00578
1973.1721	0.00578
1971.2434	0.00579
1969.3147	0.00581
1967.3861	0.00584
1965.4574	0.00587
1963.5287	0.0059
1961.6000	0.00589
1959.6713	0.00588
1957.7426	0.00586
1955.8139	0.00588
1953.8852	0.00591
1951.9565	0.00594
1950.0278	0.00597
1948.0992	0.00599
1946.1705	0.00601
1944.2418	0.00602
1942.3131	0.00605
1940.3844	0.00608
1938.4557	0.00607
1936.5270	0.00605
1934.5983	0.00604
1932.6696	0.00604
1930.7409	0.00605
1928.8123	0.00607
1926.8836	0.00608
1924.9549	0.00607
1923.0262	0.00606
1921.0975	0.00608
1919.1688	0.00612
1917.2401	0.00617
1915.3114	0.00619
1913.3827	0.0062
1911.4540	0.00622
1909.5254	0.00625
1907.5967	0.00626
1905.6680	0.00624
1903.7393	0.00622
1901.8106	0.00622
1899.8819	0.00623
1897.9532	0.00621
1896.0245	0.00619
1894.0958	0.00619
1892.1671	0.00621
1890.2385	0.00621
1888.3098	0.00622
1886.3811	0.00624
1884.4524	0.00623
1882.5237	0.00621
1880.5950	0.00624
1878.6663	0.00629
1876.7376	0.00631
1874.8089	0.00628
1872.8802	0.00624
1870.9516	0.00622
1869.0229	0.00622
1867.0942	0.00624
1865.1655	0.00624
1863.2368	0.00624
1861.3081	0.00625
1859.3794	0.00629
1857.4507	0.00633
1855.5220	0.00634
1853.5933	0.00631
1851.6647	0.00627
1849.7360	0.00626
1847.8073	0.00626
1845.8786	0.00628
1843.9499	0.00631
1842.0212	0.00634
1840.0925	0.00632
1838.1638	0.0063
1836.2351	0.00631
1834.3064	0.00636
1832.3778	0.00644
1830.4491	0.00649
1828.5204	0.0065
1826.5917	0.00648
1824.6630	0.00647
1822.7343	0.00648
1820.8056	0.00649
1818.8769	0.00648
1816.9482	0.00646
1815.0195	0.00644
1813.0909	0.00646
1811.1622	0.00652
1809.2335	0.00657
1807.3048	0.00659
1805.3761	0.0066
1803.4474	0.00662
1801.5187	0.00662
1799.5900	0.0066
1797.6613	0.00657
1795.7326	0.00656
1793.8040	0.00657
1791.8753	0.0066
1789.9466	0.00665
1788.0179	0.0067
1786.0892	0.00671
1784.1605	0.00668
1782.2318	0.00666
1780.3031	0.00666
1778.3744	0.00666
1776.4457	0.00666
1774.5171	0.00667
1772.5884	0.00669
1770.6597	0.00669
1768.7310	0.00665
1766.8023	0.0066
1764.8736	0.0066
1762.9449	0.00666
1761.0162	0.00674
1759.0875	0.00679
1757.1588	0.00681
1755.2302	0.00679
1753.3015	0.00675
1751.3728	0.00674
1749.4441	0.00676
1747.5154	0.00679
1745.5867	0.00682
1743.6580	0.00684
1741.7293	0.00685
1739.8006	0.00683
1737.8719	0.00681
1735.9433	0.00683
1734.0146	0.0069
1732.0859	0.00694
1730.1572	0.00693
1728.2285	0.00689
1726.2998	0.00689
1724.3711	0.00691
1722.4424	0.00695
1720.5137	0.00701
1718.5850	0.00708
1716.6564	0.00712
1714.7277	0.00713
1712.7990	0.00715
1710.8703	0.00724
1708.9416	0.00738
1707.0129	0.00753
1705.0842	0.00769
1703.1555	0.00785
1701.2268	0.00803
1699.2981	0.00819
1697.3695	0.00833
1695.4408	0.00846
1693.5121	0.00859
1691.5834	0.00873
1689.6547	0.00888
1687.7260	0.00906
1685.7973	0.00925
1683.8686	0.00945
1681.9399	0.00967
1680.0112	0.00991
1678.0826	0.01017
1676.1539	0.01047
1674.2252	0.01082
1672.2965	0.01125
1670.3678	0.01171
1668.4391	0.01213
1666.5104	0.01238
1664.5817	0.01234
1662.6530	0.01201
1660.7243	0.01151
1658.7957	0.01097
1656.8670	0.01047
1654.9383	0.01005
1653.0096	0.0097
1651.0809	0.00937
1649.1522	0.00908
1647.2235	0.00883
1645.2948	0.00863
1643.3661	0.00846
1641.4374	0.00836
1639.5088	0.00831
1637.5801	0.00828
1635.6514	0.00821
1633.7227	0.00812
1631.7940	0.00803
1629.8653	0.008
1627.9366	0.00803
1626.0079	0.00815
1624.0792	0.00833
1622.1505	0.00853
1620.2219	0.00872
1618.2932	0.00888
1616.3645	0.00899
1614.4358	0.009
1612.5071	0.0089
1610.5784	0.00873
1608.6497	0.00855
1606.7210	0.00844
1604.7923	0.00839
1602.8636	0.00837
1600.9350	0.00836
1599.0063	0.00835
1597.0776	0.00832
1595.1489	0.00826
1593.2202	0.00816
1591.2915	0.00803
1589.3628	0.00793
1587.4341	0.00787
1585.5054	0.00783
1583.5767	0.00779
1581.6481	0.00773
1579.7194	0.00769
1577.7907	0.00767
1575.8620	0.00766
1573.9333	0.00768
1572.0046	0.00769
1570.0759	0.00768
1568.1472	0.00767
1566.2185	0.00769
1564.2899	0.00772
1562.3612	0.00776
1560.4325	0.00782
1558.5038	0.00788
1556.5751	0.00791
1554.6464	0.0079
1552.7177	0.00785
1550.7890	0.0078
1548.8603	0.00777
1546.9316	0.00778
1545.0030	0.0078
1543.0743	0.00779
1541.1456	0.00776
1539.2169	0.00773
1537.2882	0.00771
1535.3595	0.0077
1533.4308	0.00773
1531.5021	0.00775
1529.5734	0.00775
1527.6447	0.00772
1525.7161	0.00772
1523.7874	0.00774
1521.8587	0.00775
1519.9300	0.00777
1518.0013	0.00778
1516.0726	0.00777
1514.1439	0.00775
1512.2152	0.00774
1510.2865	0.00773
1508.3578	0.00773
1506.4292	0.00772
1504.5005	0.00773
1502.5718	0.00776
1500.6431	0.00781
1498.7144	0.00784
1496.7857	0.00786
1494.8570	0.0079
1492.9283	0.00796
1490.9996	0.00807
1489.0709	0.00824
1487.1423	0.0085
1485.2136	0.00886
1483.2849	0.00927
1481.3562	0.00968
1479.4275	0.01006
1477.4988	0.0104
1475.5701	0.01072
1473.6414	0.01102
1471.7127	0.01132
1469.7840	0.01163
1467.8554	0.01199
1465.9267	0.01241
1463.9980	0.01288
1462.0693	0.01341
1460.1406	0.014
1458.2119	0.01454
1456.2832	0.01491
1454.3545	0.01504
1452.4258	0.01496
1450.4971	0.01472
1448.5685	0.01436
1446.6398	0.0139
1444.7111	0.01337
1442.7824	0.01282
1440.8537	0.01227
1438.9250	0.0117
1436.9963	0.01116
1435.0676	0.01067
1433.1389	0.01024
1431.2102	0.00988
1429.2816	0.00959
1427.3529	0.00937
1425.4242	0.00921
1423.4955	0.00909
1421.5668	0.009
1419.6381	0.00897
1417.7094	0.00899
1415.7807	0.00906
1413.8520	0.00916
1411.9233	0.00929
1409.9947	0.00944
1408.0660	0.00963
1406.1373	0.0098
1404.2086	0.00992
1402.2799	0.00996
1400.3512	0.00994
1398.4225	0.00988
1396.4938	0.0098
1394.5651	0.00968
1392.6364	0.00954
1390.7078	0.0094
1388.7791	0.00926
1386.8504	0.00911
1384.9217	0.00896
1382.9930	0.00883
1381.0643	0.00874
1379.1356	0.0087
1377.2069	0.0087
1375.2782	0.00874
1373.3495	0.00881
1371.4209	0.00891
1369.4922	0.00899
1367.5635	0.00901
1365.6348	0.00896
1363.7061	0.00889
1361.7774	0.00883
1359.8487	0.00882
1357.9200	0.00884
1355.9913	0.00885
1354.0626	0.00885
1352.1340	0.00886
1350.2053	0.00889
1348.2766	0.00895
1346.3479	0.009
1344.4192	0.00905
1342.4905	0.00911
1340.5618	0.00922
1338.6331	0.00931
1336.7044	0.00935
1334.7757	0.00933
1332.8471	0.00929
1330.9184	0.00925
1328.9897	0.00923
1327.0610	0.00923
1325.1323	0.00923
1323.2036	0.00923
1321.2749	0.00921
1319.3462	0.00918
1317.4175	0.00917
1315.4888	0.0092
1313.5602	0.00925
1311.6315	0.0093
1309.7028	0.00934
1307.7741	0.00935
1305.8454	0.00937
1303.9167	0.00939
1301.9880	0.00944
1300.0593	0.0095
1298.1306	0.00952
1296.2019	0.0095
1294.2733	0.00948
1292.3446	0.00951
1290.4159	0.00956
1288.4872	0.00959
1286.5585	0.00963
1284.6298	0.00969
1282.7011	0.00977
1280.7724	0.00984
1278.8437	0.0099
1276.9150	0.00996
1274.9864	0.01001
1273.0577	0.01007
1271.1290	0.01015
1269.2003	0.01024
1267.2716	0.0103
1265.3429	0.01032
1263.4142	0.01029
1261.4855	0.01018
1259.5568	0.01005
1257.6281	0.00993
1255.6995	0.00986
1253.7708	0.00985
1251.8421	0.00985
1249.9134	0.00988
1247.9847	0.00994
1246.0560	0.01006
1244.1273	0.01024
1242.1986	0.01047
1240.2699	0.01072
1238.3412	0.011
1236.4126	0.01128
1234.4839	0.01157
1232.5552	0.01181
1230.6265	0.01198
1228.6978	0.01202
1226.7691	0.01195
1224.8404	0.01181
1222.9117	0.01165
1220.9830	0.01147
1219.0543	0.01125
1217.1257	0.01101
1215.1970	0.01075
1213.2683	0.01053
1211.3396	0.01034
1209.4109	0.01016
1207.4822	0.00997
1205.5535	0.00978
1203.6248	0.00958
1201.6961	0.00939
1199.7674	0.00925
1197.8388	0.00916
1195.9101	0.00909
1193.9814	0.00907
1192.0527	0.00908
1190.1240	0.00907
1188.1953	0.00905
1186.2666	0.00903
1184.3379	0.00902
1182.4092	0.00902
[truncated: 610 more rows]
