# Supplementary material for: Vibrational Study on the Structure, Bioactivity, and Silver Adsorption of Silk Fibroin Fibers Grafted with Methacrylonitrile
Source: Molecules. 2023 Mar 10;28(6):2551. doi: 10.3390/molecules28062551 (PMC10051891; doi:10.3390/molecules28062551)
Supplement: Supplementary file 1 [file molecules-28-02551-s001.zip › RAW DATA/Figure 1 Raman t0/BF MAN 60_Raman_average t = 0.txt]

TITLE	BF MAN 60% PARALL | AV. OF 384
DATA TYPE
ORIGIN	JASCO
OWNER
DATE	22/06/16
TIME	16:37:44
SPECTROMETER/DATA SYSTEM
RESOLUTION
DELTAX	-1.92849
XUNITS	1/CM
YUNITS	AU
FIRSTX	3400.0000
LASTX	210.0000
NPOINTS	1655
FIRSTY	0.00003
MAXY	0.02813
MINY	-0.00038
XYDATA
3400.0000	2.98512E-005
3398.0715	5.30526E-005
3396.1430	7.17363E-005
3394.2145	8.95662E-005
3392.2860	0.000113937
3390.3576	0.000143733
3388.4291	0.000162279
3386.5006	0.000186551
3384.5721	0.000204425
3382.6436	0.000233185
3380.7151	0.000264521
3378.7866	0.000280425
3376.8581	0.000299407
3374.9296	0.000332078
3373.0011	0.000357811
3371.0727	0.00038702
3369.1442	0.000415327
3367.2157	0.000426937
3365.2872	0.000452788
3363.3587	0.000477675
3361.4302	0.00050387
3359.5017	0.0005353
3357.5732	0.000564576
3355.6447	0.000595345
3353.7162	0.000617284
3351.7878	0.000636894
3349.8593	0.000646842
3347.9308	0.000666774
3346.0023	0.000702097
3344.0738	0.000745892
3342.1453	0.000796126
3340.2168	0.000828024
3338.2883	0.000860252
3336.3598	0.000895839
3334.4313	0.000940665
3332.5029	0.00097232
3330.5744	0.00100349
3328.6459	0.00103672
3326.7174	0.00109091
3324.7889	0.00115993
3322.8604	0.00121031
3320.9319	0.0012524
3319.0034	0.0013019
3317.0749	0.00136452
3315.1464	0.00142008
3313.2180	0.00148161
3311.2895	0.00153112
3309.3610	0.00157896
3307.4325	0.00163297
3305.5040	0.00168494
3303.5755	0.00173838
3301.6470	0.00178424
3299.7185	0.00182417
3297.7900	0.00187438
3295.8615	0.0019194
3293.9331	0.0019631
3292.0046	0.00198585
3290.0761	0.00198805
3288.1476	0.00199019
3286.2191	0.00198568
3284.2906	0.00197021
3282.3621	0.00194519
3280.4336	0.00190896
3278.5051	0.00186951
3276.5766	0.0018305
3274.6482	0.00179225
3272.7197	0.00174761
3270.7912	0.00169089
3268.8627	0.00163193
3266.9342	0.00157065
3265.0057	0.00152593
3263.0772	0.00148246
3261.1487	0.0014266
3259.2202	0.00136044
3257.2917	0.00129081
3255.3633	0.0012223
3253.4348	0.0011526
3251.5063	0.00108962
3249.5778	0.00103805
3247.6493	0.000991338
3245.7208	0.000934826
3243.7923	0.000882412
3241.8638	0.000835028
3239.9353	0.000786509
3238.0068	0.0007386
3236.0784	0.0006901
3234.1499	0.000646866
3232.2214	0.000623409
3230.2929	0.000607211
3228.3644	0.000589313
3226.4359	0.000572771
3224.5074	0.000550767
3222.5789	0.00051089
3220.6504	0.000455561
3218.7219	0.000403681
3216.7935	0.000370354
3214.8650	0.000353705
3212.9365	0.000330486
3211.0080	0.000310774
3209.0795	0.000296497
3207.1510	0.000280871
3205.2225	0.000267126
3203.2940	0.000246017
3201.3655	0.000220152
3199.4370	0.000202179
3197.5086	0.000195346
3195.5801	0.000194629
3193.6516	0.00017792
3191.7231	0.000153456
3189.7946	0.000132127
3187.8661	0.000107101
3185.9376	0.000101209
3184.0091	8.68872E-005
3182.0806	6.98903E-005
3180.1521	6.59286E-005
3178.2237	7.34022E-005
3176.2952	7.88409E-005
3174.3667	6.98951E-005
3172.4382	7.19543E-005
3170.5097	9.68166E-005
3168.5812	0.000137799
3166.6527	0.00016861
3164.7242	0.000175693
3162.7957	0.000172058
3160.8672	0.000148834
3158.9388	0.000125682
3157.0103	0.000109427
3155.0818	8.46512E-005
3153.1533	5.34041E-005
3151.2248	3.90236E-005
3149.2963	3.09426E-005
3147.3678	2.91468E-005
3145.4393	3.05376E-005
3143.5108	3.83518E-005
3141.5823	5.14754E-005
3139.6539	5.69E-005
3137.7254	5.13699E-005
3135.7969	4.02718E-005
3133.8684	4.4295E-005
3131.9399	6.33163E-005
3130.0114	8.6657E-005
3128.0829	9.56975E-005
3126.1544	8.71584E-005
3124.2259	8.60102E-005
3122.2974	8.00764E-005
3120.3690	7.69163E-005
3118.4405	7.86878E-005
3116.5120	8.01792E-005
3114.5835	7.53104E-005
3112.6550	5.92491E-005
3110.7265	3.72754E-005
3108.7980	3.21157E-005
3106.8695	3.28487E-005
3104.9410	4.15128E-005
3103.0125	4.44071E-005
3101.0841	5.67082E-005
3099.1556	8.51334E-005
3097.2271	0.00012151
3095.2986	0.00017021
3093.3701	0.000216009
3091.4416	0.00024755
3089.5131	0.000287964
3087.5846	0.000359804
3085.6561	0.000446796
3083.7276	0.000550562
3081.7992	0.00066677
3079.8707	0.000804693
3077.9422	0.000976992
3076.0137	0.00116362
3074.0852	0.00136784
3072.1567	0.00157928
3070.2282	0.00179033
3068.2997	0.001991
3066.3712	0.00215455
3064.4427	0.00228716
3062.5143	0.0023699
3060.5858	0.0023925
3058.6573	0.00234402
3056.7288	0.00225701
3054.8003	0.00216447
3052.8718	0.00209201
3050.9433	0.00205667
3049.0148	0.00207085
3047.0863	0.00212056
3045.1578	0.00220751
3043.2294	0.00232205
3041.3009	0.00245524
3039.3724	0.00260703
3037.4439	0.00279124
3035.5154	0.00302334
3033.5869	0.00331006
3031.6584	0.00367219
3029.7299	0.00410826
3027.8014	0.00461838
3025.8729	0.00521801
3023.9445	0.00589644
3022.0160	0.00663108
3020.0875	0.0074069
3018.1590	0.00822602
3016.2305	0.009063
3014.3020	0.009918
3012.3735	0.0107729
3010.4450	0.0116224
3008.5165	0.0124718
3006.5880	0.0133294
3004.6596	0.0141851
3002.7311	0.0150237
3000.8026	0.0158322
2998.8741	0.0165739
2996.9456	0.0172219
2995.0171	0.0177516
2993.0886	0.0181305
2991.1601	0.01834
2989.2316	0.0183853
2987.3031	0.0182739
2985.3747	0.0179905
2983.4462	0.0175718
2981.5177	0.0170837
2979.5892	0.0165856
2977.6607	0.0161811
2975.7322	0.0159495
2973.8037	0.0159394
2971.8752	0.016146
2969.9467	0.0165195
2968.0182	0.0170185
2966.0898	0.0176406
2964.1613	0.0183553
2962.2328	0.0191528
2960.3043	0.0200453
2958.3758	0.0210068
2956.4473	0.0220246
2954.5188	0.0230593
2952.5903	0.0240814
2950.6618	0.0250528
2948.7333	0.0259263
2946.8049	0.0266693
2944.8764	0.0272617
2942.9479	0.0277141
2941.0194	0.0280066
2939.0909	0.0281283
2937.1624	0.0280666
2935.2339	0.0277631
2933.3054	0.0271859
2931.3769	0.026304
2929.4484	0.0250891
2927.5200	0.0236258
2925.5915	0.0220427
2923.6630	0.0204534
2921.7345	0.0189465
2919.8060	0.0175509
2917.8775	0.0162617
2915.9490	0.0151034
2914.0205	0.0140858
2912.0920	0.0132166
2910.1635	0.0124818
2908.2351	0.0118426
2906.3066	0.011301
2904.3781	0.0108464
2902.4496	0.0104732
2900.5211	0.01016
2898.5926	0.00989553
2896.6641	0.00967548
2894.7356	0.00948949
2892.8071	0.00932456
2890.8786	0.00918852
2888.9502	0.00906764
2887.0217	0.0089694
2885.0932	0.00889738
2883.1647	0.00884078
2881.2362	0.00882264
2879.3077	0.00881533
2877.3792	0.00877421
2875.4507	0.00868456
2873.5222	0.00849473
2871.5937	0.00817265
2869.6653	0.00773161
2867.7368	0.00720117
2865.8083	0.00660523
2863.8798	0.00601197
2861.9513	0.00547198
2860.0228	0.00495835
2858.0943	0.00448371
2856.1658	0.00405587
2854.2373	0.00366166
2852.3088	0.00328766
2850.3804	0.00294905
2848.4519	0.00263749
2846.5234	0.00235143
2844.5949	0.00209445
2842.6664	0.00188137
2840.7379	0.00171756
2838.8094	0.00161514
2836.8809	0.00154421
2834.9524	0.0015021
2833.0239	0.00146123
2831.0955	0.00142552
2829.1670	0.00136994
2827.2385	0.00126225
2825.3100	0.00111441
2823.3815	0.000964707
2821.4530	0.000829194
2819.5245	0.000694977
2817.5960	0.000568038
2815.6675	0.000448449
2813.7390	0.000360669
2811.8106	0.00030355
2809.8821	0.000252483
2807.9536	0.00019195
2806.0251	0.000133608
2804.0966	9.31887E-005
2802.1681	7.5427E-005
2800.2396	6.38883E-005
2798.3111	5.21314E-005
2796.3826	3.38446E-005
2794.4541	8.679E-006
2792.5257	8.93488E-007
2790.5972	-8.58272E-007
2788.6687	1.01457E-005
2786.7402	3.85749E-005
2784.8117	6.86331E-005
2782.8832	0.000105901
2780.9547	0.000154331
2779.0262	0.000214872
2777.0977	0.000274595
2775.1692	0.000313485
2773.2408	0.000352931
2771.3123	0.00040256
2769.3838	0.000428398
2767.4553	0.000438697
2765.5268	0.000427582
2763.5983	0.000389469
2761.6698	0.000346992
2759.7413	0.000304991
2757.8128	0.000270253
2755.8843	0.000245442
2753.9559	0.000238625
2752.0274	0.000246358
2750.0989	0.00026317
2748.1704	0.000291792
2746.2419	0.000323462
2744.3134	0.000356426
2742.3849	0.000380689
2740.4564	0.000408968
2738.5279	0.000442541
2736.5994	0.000474804
2734.6710	0.000508751
2732.7425	0.000535677
2730.8140	0.000556127
2728.8855	0.000593024
2726.9570	0.000641573
2725.0285	0.000715659
2723.1000	0.000801986
2721.1715	0.00088325
2719.2430	0.000976824
2717.3145	0.00105201
2715.3861	0.00110674
2713.4576	0.00115661
2711.5291	0.00117694
2709.6006	0.00114704
2707.6721	0.00107714
2705.7436	0.000996036
2703.8151	0.000883209
2701.8866	0.000744803
2699.9581	0.000616233
2698.0296	0.000479233
2696.1012	0.000361457
2694.1727	0.000253054
2692.2442	0.00016277
2690.3157	9.74514E-005
2688.3872	5.70127E-005
2686.4587	4.44148E-005
2684.5302	2.80369E-005
2682.6017	1.24799E-005
2680.6732	9.64137E-006
2678.7447	8.92392E-006
2676.8163	7.58165E-006
2674.8878	4.19274E-006
2672.9593	9.37402E-006
2671.0308	1.04055E-005
2669.1023	5.38488E-006
2667.1738	3.20294E-006
2665.2453	-1.06412E-005
2663.3168	-1.24352E-005
2661.3883	-9.22639E-006
2659.4598	9.1631E-006
2657.5314	2.13431E-005
2655.6029	1.44686E-005
2653.6744	7.16223E-006
2651.7459	-1.02199E-005
2649.8174	-2.27285E-005
2647.8889	-3.36337E-005
2645.9604	-2.74587E-005
2644.0319	-2.81597E-005
2642.1034	-4.03111E-005
2640.1749	-4.17181E-005
2638.2465	-4.13459E-005
2636.3180	-3.29794E-005
2634.3895	-2.65279E-005
2632.4610	-3.39901E-005
2630.5325	-3.73172E-005
2628.6040	-2.96886E-005
2626.6755	-1.06659E-005
2624.7470	6.53873E-006
2622.8185	3.70283E-006
2620.8900	-7.29087E-006
2618.9616	-8.86261E-006
2617.0331	-6.69013E-006
2615.1046	-5.84076E-006
2613.1761	-2.82668E-006
2611.2476	-9.70922E-006
2609.3191	-1.01793E-005
2607.3906	-2.06674E-005
2605.4621	-4.27417E-005
2603.5336	-4.81274E-005
2601.6051	-3.87406E-005
2599.6767	-2.526E-005
2597.7482	-2.17653E-005
2595.8197	-1.30227E-005
2593.8912	-6.82517E-006
2591.9627	-7.01875E-006
2590.0342	1.33889E-006
2588.1057	1.55409E-005
2586.1772	1.53505E-005
2584.2487	-3.16936E-006
2582.3202	-8.05464E-006
2580.3918	-4.87472E-006
2578.4633	-2.1145E-006
2576.5348	-7.49971E-006
2574.6063	-1.09459E-005
2572.6778	-8.29805E-008
2570.7493	5.37606E-006
2568.8208	7.63628E-006
2566.8923	3.00694E-006
2564.9638	-5.11833E-006
2563.0353	-1.51491E-005
2561.1069	-8.88946E-006
2559.1784	-6.51286E-007
2557.2499	-7.42808E-006
2555.3214	-9.24825E-006
2553.3929	-5.16394E-006
2551.4644	-9.84956E-006
2549.5359	-1.87821E-005
2547.6074	-2.2012E-005
2545.6789	-4.71779E-006
2543.7504	1.28733E-005
2541.8220	1.83419E-005
2539.8935	1.33622E-005
2537.9650	5.11848E-006
2536.0365	-2.86695E-006
2534.1080	-6.24285E-006
2532.1795	1.1178E-005
2530.2510	2.88771E-005
2528.3225	3.42396E-005
2526.3940	3.00075E-005
2524.4655	1.92852E-005
2522.5371	2.63448E-005
2520.6086	3.35151E-005
2518.6801	3.43307E-005
2516.7516	3.84617E-005
2514.8231	3.25479E-005
2512.8946	3.23372E-005
2510.9661	2.76903E-005
2509.0376	2.63773E-005
2507.1091	2.49193E-005
2505.1806	3.7514E-006
2503.2522	-2.87512E-005
2501.3237	-3.14009E-005
2499.3952	-1.71976E-006
2497.4667	2.54517E-005
2495.5382	4.11406E-005
2493.6097	4.65628E-005
2491.6812	4.72772E-005
2489.7527	5.65126E-005
2487.8242	6.98756E-005
2485.8957	7.83353E-005
2483.9673	6.05141E-005
2482.0388	2.52509E-005
2480.1103	-1.70057E-005
2478.1818	-2.42945E-005
2476.2533	1.30061E-005
2474.3248	5.04469E-005
2472.3963	7.68294E-005
2470.4678	8.62375E-005
2468.5393	8.06247E-005
2466.6108	7.18853E-005
2464.6824	6.96339E-005
2462.7539	8.07682E-005
2460.8254	8.5899E-005
2458.8969	9.37249E-005
2456.9684	0.000108198
2455.0399	0.000113041
2453.1114	0.000116186
2451.1829	0.000110055
2449.2544	0.000113787
2447.3259	0.000135006
2445.3975	0.000152875
2443.4690	0.00015089
2441.5405	0.000141254
2439.6120	0.00013854
2437.6835	0.000154283
2435.7550	0.000179948
2433.8265	0.000188081
2431.8980	0.000189308
2429.9695	0.000187073
2428.0410	0.0001652
2426.1126	0.00013447
2424.1841	0.000117991
2422.2556	0.000125771
2420.3271	0.000133057
2418.3986	0.000127883
2416.4701	0.000114212
2414.5416	8.6868E-005
2412.6131	7.08256E-005
2410.6846	7.04259E-005
2408.7561	7.80536E-005
2406.8277	9.82242E-005
2404.8992	0.000114564
2402.9707	0.000120172
2401.0422	0.000113252
2399.1137	0.000112525
2397.1852	0.000107281
2395.2567	0.000105028
2393.3282	0.000106648
2391.3997	0.000114835
2389.4712	0.000127082
2387.5428	0.000139244
2385.6143	0.000145201
2383.6858	0.000139208
2381.7573	0.000130221
2379.8288	0.000121667
2377.9003	0.00011377
2375.9718	9.98874E-005
2374.0433	7.24163E-005
2372.1148	5.37617E-005
2370.1863	6.60369E-005
2368.2579	9.54883E-005
2366.3294	0.000128566
2364.4009	0.000148439
2362.4724	0.000144357
2360.5439	0.000135443
2358.6154	0.000120224
2356.6869	0.000100056
2354.7584	8.28866E-005
2352.8299	5.52742E-005
2350.9014	3.77685E-005
2348.9730	4.05343E-005
2347.0445	7.33435E-005
2345.1160	0.000111177
2343.1875	0.000128719
2341.2590	0.000129938
2339.3305	0.000141856
2337.4020	0.000176693
2335.4735	0.000227605
2333.5450	0.000319289
2331.6165	0.000450634
2329.6881	0.000495838
2327.7596	0.00039381
2325.8311	0.000222795
2323.9026	0.000136685
2321.9741	0.000157577
2320.0456	0.000213324
2318.1171	0.000230802
2316.1886	0.000220094
2314.2601	0.000214924
2312.3316	0.000229911
2310.4032	0.000246034
2308.4747	0.000243945
2306.5462	0.000215128
2304.6177	0.000154881
2302.6892	7.2703E-005
2300.7607	2.19811E-005
2298.8322	7.67524E-005
2296.9037	0.000193505
2294.9752	0.000256698
2293.0467	0.000228858
2291.1183	0.000161935
2289.1898	0.000140811
2287.2613	0.000208476
2285.3328	0.000303404
2283.4043	0.000327596
2281.4758	0.000260251
2279.5473	0.000148808
2277.6188	0.000117087
2275.6903	0.000224204
2273.7618	0.000380171
2271.8334	0.000504379
2269.9049	0.000590547
2267.9764	0.000667422
2266.0479	0.000748862
2264.1194	0.000814281
2262.1909	0.000871074
2260.2624	0.000937845
2258.3339	0.00106756
2256.4054	0.0013836
2254.4769	0.00198644
2252.5485	0.00294535
2250.6200	0.00438429
2248.6915	0.00647487
2246.7630	0.00925978
2244.8345	0.0126959
2242.9060	0.0166242
2240.9775	0.0205621
2239.0490	0.0235662
2237.1205	0.0246818
2235.1920	0.0237619
2233.2636	0.0212524
2231.3351	0.0174017
2229.4066	0.0127052
2227.4781	0.00836038
2225.5496	0.00530825
2223.6211	0.00351462
2221.6926	0.00247018
2219.7641	0.00180928
2217.8356	0.00131011
2215.9071	0.000892868
2213.9787	0.000647752
2212.0502	0.000635837
2210.1217	0.00072724
2208.1932	0.000780853
2206.2647	0.000759757
2204.3362	0.000693624
2202.4077	0.000617507
2200.4792	0.000562703
2198.5507	0.000538413
2196.6222	0.000496061
2194.6938	0.000390048
2192.7653	0.000270416
2190.8368	0.000275382
2188.9083	0.000437387
2186.9798	0.000607411
2185.0513	0.000666936
2183.1228	0.000618931
2181.1943	0.000518083
2179.2658	0.00038078
2177.3373	0.000255683
2175.4089	0.000205355
2173.4804	0.000216272
2171.5519	0.000219518
2169.6234	0.000168651
2167.6949	5.18732E-005
2165.7664	-0.000137292
2163.8379	-0.000267988
2161.9094	-0.000173445
2159.9809	4.8412E-005
2158.0524	0.000153793
2156.1240	3.30735E-005
2154.1955	-0.000147691
2152.2670	-0.000171112
2150.3385	2.41594E-005
2148.4100	0.000237794
2146.4815	0.000298107
2144.5530	0.000235642
2142.6245	0.000195923
2140.6960	0.000260122
2138.7675	0.000339668
2136.8391	0.000336115
2134.9106	0.000270896
2132.9821	0.000242657
2131.0536	0.000270041
2129.1251	0.000309516
2127.1966	0.00033342
2125.2681	0.00033565
2123.3396	0.000323536
2121.4111	0.000312445
2119.4826	0.000329829
2117.5542	0.00035361
2115.6257	0.000350019
2113.6972	0.000320404
2111.7687	0.000282341
2109.8402	0.000214647
2107.9117	0.000156409
2105.9832	0.000125235
2104.0547	6.92185E-005
2102.1262	1.59083E-005
2100.1977	2.92286E-005
2098.2693	8.356E-005
2096.3408	0.000133632
2094.4123	0.000168867
2092.4838	0.000161112
2090.5553	6.81646E-005
2088.6268	-4.54037E-005
2086.6983	-8.73222E-005
2084.7698	-6.78302E-005
2082.8413	1.55982E-006
2080.9128	0.000100057
2078.9844	0.000171558
2077.0559	0.000197275
2075.1274	0.000150145
2073.1989	3.86363E-005
2071.2704	-0.000100372
2069.3419	-0.000197789
2067.4134	-0.000188768
2065.4849	-4.72794E-005
2063.5564	0.000139879
2061.6279	0.000216346
2059.6995	0.000116194
2057.7710	-0.000112386
2055.8425	-0.000332529
2053.9140	-0.000381642
2051.9855	-0.000300345
2050.0570	-0.000202568
2048.1285	-0.000110061
2046.2000	-9.70888E-006
2044.2715	4.51298E-005
2042.3430	1.72014E-005
2040.4146	-2.6608E-005
2038.4861	2.34784E-006
2036.5576	7.29666E-005
2034.6291	0.000110895
2032.7006	0.000122819
2030.7721	0.000101275
2028.8436	5.61419E-005
2026.9151	6.53836E-005
2024.9866	0.000119025
2023.0581	0.000112582
2021.1297	4.79351E-005
2019.2012	-3.26427E-007
2017.2727	-2.09708E-005
2015.3442	-2.79988E-005
2013.4157	1.40361E-005
2011.4872	0.000104443
2009.5587	0.00018379
2007.6302	0.00021442
2005.7017	0.000205417
2003.7732	0.000185886
2001.8448	0.000182545
1999.9163	0.000194059
1997.9878	0.000212184
1996.0593	0.000251936
1994.1308	0.000281288
1992.2023	0.00026379
1990.2738	0.000245797
1988.3453	0.00025969
1986.4168	0.000294923
1984.4883	0.000305161
1982.5599	0.000274005
1980.6314	0.000243022
1978.7029	0.000216092
1976.7744	0.000199667
1974.8459	0.00021351
1972.9174	0.000245904
1970.9889	0.000274337
1969.0604	0.000284607
1967.1319	0.000278215
1965.2034	0.000279056
1963.2750	0.000274882
1961.3465	0.000274625
1959.4180	0.00027227
1957.4895	0.000262732
1955.5610	0.000264136
1953.6325	0.000259548
1951.7040	0.000259513
1949.7755	0.000255831
1947.8470	0.000253285
1945.9185	0.000263911
1943.9901	0.000276954
1942.0616	0.000290328
1940.1331	0.000297488
1938.2046	0.000292341
1936.2761	0.000285671
1934.3476	0.000271202
1932.4191	0.000257692
1930.4906	0.000264559
1928.5621	0.000279166
1926.6336	0.00028576
1924.7052	0.00028071
1922.7767	0.000273305
1920.8482	0.000263535
1918.9197	0.000270534
1916.9912	0.000277839
1915.0627	0.000278876
1913.1342	0.000282543
1911.2057	0.000278684
1909.2772	0.000268261
1907.3487	0.000274133
1905.4203	0.000288738
1903.4918	0.000295052
1901.5633	0.000289887
1899.6348	0.000282024
1897.7063	0.000273035
1895.7778	0.000273488
1893.8493	0.000268413
1891.9208	0.000267639
1889.9923	0.000263853
1888.0638	0.000256268
1886.1354	0.000241627
1884.2069	0.000227331
1882.2784	0.000235196
1880.3499	0.000241611
1878.4214	0.00024388
1876.4929	0.000239363
1874.5644	0.00023172
1872.6359	0.000217695
1870.7074	0.000197925
1868.7789	0.000187343
1866.8505	0.000179231
1864.9220	0.000177658
1862.9935	0.000181803
1861.0650	0.00017666
1859.1365	0.000169419
1857.2080	0.000154214
1855.2795	0.000141326
1853.3510	0.000140923
1851.4225	0.000144654
1849.4940	0.000139935
1847.5656	0.000131374
1845.6371	0.000123746
1843.7086	0.000115809
1841.7801	0.000108182
1839.8516	9.96385E-005
1837.9231	9.72119E-005
1835.9946	0.000107943
1834.0661	0.000114023
1832.1376	0.000114949
1830.2091	0.000118719
1828.2807	0.000113128
1826.3522	0.000110979
1824.4237	0.000115509
1822.4952	0.00010963
1820.5667	0.000107994
1818.6382	0.000110895
1816.7097	0.000113917
1814.7812	0.000109651
1812.8527	0.00010053
1810.9242	9.80388E-005
1808.9958	0.000110209
1807.0673	0.000108502
1805.1388	0.000105892
1803.2103	0.000109435
1801.2818	0.000111375
1799.3533	0.000114083
1797.4248	0.000115411
1795.4963	0.000124321
1793.5678	0.0001383
1791.6393	0.000144653
1789.7109	0.000140287
1787.7824	0.000129693
1785.8539	0.00013701
1783.9254	0.000143718
1781.9969	0.000146885
1780.0684	0.000137413
1778.1399	0.000111102
1776.2114	8.79382E-005
1774.2829	8.48359E-005
1772.3544	8.87937E-005
1770.4260	9.07777E-005
1768.4975	9.45818E-005
1766.5690	9.04619E-005
1764.6405	8.24169E-005
1762.7120	7.52467E-005
1760.7835	6.82156E-005
1758.8550	5.98978E-005
1756.9265	5.94823E-005
1754.9980	6.28373E-005
1753.0695	6.62434E-005
1751.1411	6.35118E-005
1749.2126	4.87565E-005
1747.2841	3.15719E-005
1745.3556	1.2977E-005
1743.4271	7.68588E-006
1741.4986	2.41064E-005
1739.5701	5.69315E-005
1737.6416	7.75933E-005
1735.7131	8.35314E-005
1733.7846	7.83494E-005
1731.8562	7.72939E-005
1729.9277	8.13408E-005
1727.9992	8.31793E-005
1726.0707	9.17986E-005
1724.1422	0.000112065
1722.2137	0.000135672
1720.2852	0.000157478
1718.3567	0.000186226
1716.4282	0.000225595
1714.4997	0.00027502
1712.5713	0.000333504
1710.6428	0.000408368
1708.7143	0.000505269
1706.7858	0.00061441
1704.8573	0.000738552
1702.9288	0.000887478
1701.0003	0.00103356
1699.0718	0.00118166
1697.1433	0.00133638
1695.2148	0.00148227
1693.2864	0.00162333
1691.3579	0.00177237
1689.4294	0.00193061
1687.5009	0.00210636
1685.5724	0.00229678
1683.6439	0.00249391
1681.7154	0.00271545
1679.7869	0.00296607
1677.8584	0.00326061
1675.9299	0.00360106
1674.0015	0.0039764
1672.0730	0.00441215
1670.1445	0.00486559
1668.2160	0.00527111
1666.2875	0.00549293
1664.3590	0.00541431
1662.4305	0.00504506
1660.5020	0.00450369
1658.5735	0.00392587
1656.6450	0.00339676
1654.7166	0.00292158
1652.7881	0.00250838
1650.8596	0.00216723
1648.9311	0.00189229
1647.0026	0.0016557
1645.0741	0.00145275
1643.1456	0.00129502
1641.2171	0.00115424
1639.2886	0.00103598
1637.3601	0.000942713
1635.4317	0.000869577
1633.5032	0.000808772
1631.5747	0.00076475
1629.6462	0.000738537
1627.7177	0.000752286
1625.7892	0.000818615
1623.8607	0.00093357
1621.9322	0.00110159
1620.0037	0.00129793
1618.0752	0.00146498
1616.1468	0.00154892
1614.2183	0.00150568
1612.2898	0.00136034
1610.3613	0.00117199
1608.4328	0.0010152
1606.5043	0.000906879
1604.5758	0.000830962
1602.6473	0.000778212
1600.7188	0.000744375
1598.7903	0.000729651
1596.8619	0.000689417
1594.9334	0.00061213
1593.0049	0.000510417
1591.0764	0.000408256
1589.1479	0.000324972
1587.2194	0.000262306
1585.2909	0.000215426
1583.3624	0.000162917
1581.4339	0.000110009
1579.5054	8.43567E-005
1577.5770	7.74232E-005
1575.6485	7.1722E-005
1573.7200	6.72398E-005
1571.7915	5.93482E-005
1569.8630	7.55786E-005
1567.9345	0.000104032
1566.0060	0.000131371
1564.0775	0.000152478
1562.1490	0.000168438
1560.2205	0.000193584
1558.2921	0.00022291
1556.3636	0.000248488
1554.4351	0.000242155
1552.5066	0.000204602
1550.5781	0.000168031
1548.6496	0.000151727
1546.7211	0.000144067
1544.7926	0.000125575
1542.8641	0.000111736
1540.9356	0.000101232
1539.0072	9.7756E-005
1537.0787	9.67664E-005
1535.1502	0.000103767
1533.2217	0.000107021
1531.2932	0.000105054
1529.3647	0.000103856
1527.4362	0.000102721
1525.5077	9.86681E-005
1523.5792	0.000109577
1521.6507	0.000129043
1519.7223	0.000139718
1517.7938	0.000138295
1515.8653	0.000134115
1513.9368	0.000123634
1512.0083	0.000100394
1510.0798	7.38126E-005
1508.1513	4.59375E-005
1506.2228	2.45548E-005
1504.2943	7.84952E-006
1502.3658	-1.60043E-005
1500.4374	-3.90279E-006
1498.5089	9.58611E-005
1496.5804	0.000257148
1494.6519	0.00037321
1492.7234	0.000432821
1490.7949	0.000511247
1488.8664	0.000651822
1486.9379	0.000872529
1485.0094	0.00115829
1483.0809	0.0015078
1481.1525	0.00188234
1479.2240	0.00226768
1477.2955	0.00263417
1475.3670	0.00298228
1473.4385	0.00331342
1471.5100	0.00363994
1469.5815	0.00399914
1467.6530	0.00439959
1465.7245	0.00484259
1463.7960	0.00535786
1461.8676	0.00594182
1459.9391	0.00652423
1458.0106	0.00703187
1456.0821	0.00738125
1454.1536	0.00749678
1452.2251	0.00739666
1450.2966	0.00710683
1448.3681	0.00668184
1446.4396	0.00617093
1444.5111	0.00559109
1442.5827	0.00497297
1440.6542	0.0043288
1438.7257	0.00369618
1436.7972	0.00311183
1434.8687	0.00257417
1432.9402	0.00210911
1431.0117	0.00171186
1429.0832	0.00137927
1427.1547	0.00111823
1425.2262	0.000926438
1423.2978	0.000806758
1421.3693	0.000744636
1419.4408	0.000724891
1417.5123	0.000743164
1415.5838	0.00081117
1413.6553	0.00091177
1411.7268	0.00102022
1409.7983	0.00115601
1407.8698	0.00130153
1405.9413	0.00145137
1404.0129	0.00156053
1402.0844	0.00160959
1400.1559	0.00157575
1398.2274	0.00147633
1396.2989	0.00133484
1394.3704	0.00117237
1392.4419	0.00101036
1390.5134	0.000842291
1388.5849	0.000663171
1386.6564	0.000479806
1384.7280	0.000309054
1382.7995	0.000173041
1380.8710	8.33291E-005
1378.9425	5.49516E-005
1377.0140	6.57216E-005
1375.0855	0.000113698
1373.1570	0.000186394
1371.2285	0.000247326
1369.3000	0.000282198
1367.3715	0.000278154
1365.4431	0.000248393
1363.5146	0.000197609
1361.5861	0.000147507
1359.6576	0.000109338
1357.7291	8.78785E-005
1355.8006	8.80789E-005
1353.8721	0.000108191
1351.9436	0.000149845
1350.0151	0.000204236
1348.0866	0.000270734
1346.1582	0.000332296
1344.2297	0.000392155
1342.3012	0.000437071
1340.3727	0.000476394
1338.4442	0.000502994
1336.5157	0.000515817
1334.5872	0.000512459
1332.6587	0.000494416
1330.7302	0.000472329
1328.8017	0.000461257
1326.8733	0.000439315
1324.9448	0.000405973
1323.0163	0.000390355
1321.0878	0.000386095
1319.1593	0.000407704
1317.2308	0.000441095
1315.3023	0.000471619
1313.3738	0.000504147
1311.4453	0.000529796
1309.5168	0.000545259
1307.5884	0.00054976
1305.6599	0.000552006
1303.7314	0.000551872
1301.8029	0.000569509
1299.8744	0.000584495
1297.9459	0.000610541
1296.0174	0.00063899
1294.0889	0.000659051
1292.1604	0.000694584
1290.2319	0.000750403
1288.3035	0.000829565
1286.3750	0.000907637
1284.4465	0.000980225
1282.5180	0.0010546
1280.5895	0.00112766
1278.6610	0.00120766
1276.7325	0.00129861
1274.8040	0.00139914
1272.8755	0.00151111
1270.9470	0.00162295
1269.0186	0.00170291
1267.0901	0.00174197
1265.1616	0.00173571
1263.2331	0.00167558
1261.3046	0.00158549
1259.3761	0.00148252
1257.4476	0.00138255
1255.5191	0.00130243
1253.5906	0.00128669
1251.6621	0.00135667
1249.7337	0.00148682
1247.8052	0.00160506
1245.8767	0.00170719
1243.9482	0.00187789
1242.0197	0.00213984
1240.0912	0.00246034
1238.1627	0.00282062
1236.2342	0.00317787
1234.3057	0.00349708
1232.3772	0.00373023
1230.4488	0.00386664
1228.5203	0.00391519
1226.5918	0.00387184
1224.6633	0.00374976
1222.7348	0.00357365
1220.8063	0.0033452
1218.8778	0.00308778
1216.9493	0.00280897
1215.0208	0.00253459
1213.0923	0.00229631
1211.1639	0.00210109
1209.2354	0.00192859
1207.3069	0.00174406
1205.3784	0.00153634
1203.4499	0.0013203
1201.5214	0.00112249
1199.5929	0.000977639
1197.6644	0.000888859
1195.7359	0.000842197
1193.8074	0.000832044
1191.8790	0.0008293
1189.9505	0.000833577
1188.0220	0.000834859
1186.0935	0.000830063
1184.1650	0.000832854
1182.2365	0.000850356
1180.3080	0.00090314
1178.3795	0.000987486
1176.4510	0.001065
1174.5225	0.00110682
1172.5941	0.00110651
1170.6656	0.00107666
1168.7371	0.00104855
1166.8086	0.00103211
1164.8801	0.00102578
1162.9516	0.00102441
1161.0231	0.00101074
1159.0946	0.00096265
1157.1661	0.000871829
1155.2376	0.000752457
1153.3092	0.000628617
1151.3807	0.000503438
1149.4522	0.000392434
1147.5237	0.000296396
1145.5952	0.000208483
1143.6667	0.000135941
1141.7382	9.28657E-005
1139.8097	6.69523E-005
1137.8812	4.87522E-005
1135.9527	4.30078E-005
1134.0243	3.657E-005
1132.0958	5.16973E-005
1130.1673	8.65425E-005
1128.2388	0.000124338
1126.3103	0.000152901
1124.3818	0.000185533
1122.4533	0.000223007
1120.5248	0.000260313
1118.5963	0.000291924
1116.6678	0.000310565
1114.7394	0.00033346
1112.8109	0.000366421
1110.8824	0.000417469
1108.9539	0.000480742
1107.0254	0.000563343
1105.0969	0.000645928
1103.1684	0.000722161
1101.2399	0.000805175
1099.3114	0.000909775
1097.3829	0.00106302
1095.4545	0.00129807
1093.5260	0.00162657
1091.5975	0.0020305
1089.6690	0.00245052
1087.7405	0.00281378
1085.8120	0.00300496
1083.8835	0.00295942
1081.9550	0.0027243
1080.0265	0.00238696
1078.0980	0.00203761
1076.1696	0.00171411
1074.2411	0.00143498
1072.3126	0.00120535
1070.3841	0.00103555
1068.4556	0.000905715
1066.5271	0.000806003
1064.5986	0.000721911
1062.6701	0.000654839
1060.7416	0.000599081
1058.8131	0.000569644
1056.8847	0.000549367
1054.9562	0.000540895
1053.0277	0.000548115
1051.0992	0.000563357
1049.1707	0.000591369
1047.2422	0.000614893
1045.3137	0.00063306
1043.3852	0.000654752
1041.4567	0.00066183
1039.5282	0.000653241
1037.5998	0.000642241
1035.6713	0.000632802
1033.7428	0.000616328
1031.8143	0.000589702
1029.8858	0.000548337
1027.9573	0.000476566
1026.0288	0.000393036
1024.1003	0.000320084
1022.1718	0.000249084
1020.2433	0.000185164
1018.3149	0.000125165
1016.3864	6.78489E-005
1014.4579	4.10234E-005
1012.5294	6.16962E-005
1010.6009	0.000142582
1008.6724	0.000313455
1006.7439	0.000540144
1004.8154	0.000750626
1002.8869	0.000828985
1000.9584	0.000765671
999.0300	0.00065679
997.1015	0.00059855
995.1730	0.000612534
993.2445	0.000706339
991.3160	0.000857129
989.3875	0.00107799
987.4590	0.00136748
985.5305	0.00171508
983.6020	0.0020667
981.6735	0.00237963
979.7451	0.00259713
977.8166	0.00267419
975.8881	0.00262369
973.9596	0.00246379
972.0311	0.00223544
970.1026	0.00198399
968.1741	0.00174919
966.2456	0.00156163
964.3171	0.00141756
962.3886	0.00131501
960.4602	0.00123805
958.5317	0.00118408
956.6032	0.00112268
954.6747	0.00104434
952.7462	0.000962589
950.8177	0.000890745
948.8892	0.000813752
946.9607	0.000739463
945.0322	0.000671318
943.1037	0.000598691
941.1753	0.000544131
939.2468	0.000487279
937.3183	0.000439239
935.3898	0.000407231
933.4613	0.000384715
931.5328	0.000366293
929.6043	0.000345743
927.6758	0.000333222
925.7473	0.000325106
923.8188	0.00031194
921.8904	0.000273291
919.9619	0.000214664
918.0334	0.000161638
916.1049	0.000119208
914.1764	8.84587E-005
912.2479	5.81716E-005
910.3194	4.37085E-005
908.3909	3.43447E-005
906.4624	4.05876E-005
904.5339	4.59489E-005
902.6055	5.51353E-005
900.6770	6.18749E-005
898.7485	6.92647E-005
896.8200	9.68167E-005
894.8915	0.000142059
892.9630	0.000224421
891.0345	0.00032853
889.1060	0.000440231
887.1775	0.000560792
885.2490	0.000652881
883.3206	0.000705746
881.3921	0.000702077
879.4636	0.000663071
877.5351	0.000613795
875.6066	0.00055998
873.6781	0.000514729
871.7496	0.000476963
869.8211	0.000469279
867.8926	0.000504426
865.9641	0.000577271
864.0357	0.00069946
862.1072	0.000857813
860.1787	0.0010482
858.2502	0.00124382
856.3217	0.00141102
854.3932	0.00150387
852.4647	0.00149675
850.5362	0.00139103
848.6077	0.00123197
846.6792	0.00107689
844.7508	0.000966692
842.8223	0.000893587
840.8938	0.000850583
838.9653	0.00082602
837.0368	0.000849537
835.1083	0.000921422
833.1798	0.00103121
831.2513	0.00112306
829.3228	0.00116652
827.3943	0.00113359
825.4659	0.00100755
823.5374	0.000841555
821.6089	0.000669851
819.6804	0.000515979
817.7519	0.000404222
815.8234	0.000308942
813.8949	0.000236098
811.9664	0.000181443
810.0379	0.000132438
808.1094	0.000101132
806.1810	8.20139E-005
804.2525	7.38495E-005
802.3240	5.89524E-005
800.3955	4.63022E-005
798.4670	3.68398E-005
796.5385	3.16754E-005
794.6100	3.91383E-005
792.6815	4.76735E-005
790.7530	6.51308E-005
788.8245	7.72231E-005
786.8961	9.33218E-005
784.9676	0.000107261
783.0391	0.000114124
781.1106	0.000131505
779.1821	0.000144411
777.2536	0.000153411
775.3251	0.000159808
773.3966	0.00018809
771.4681	0.000235744
769.5396	0.00028637
767.6112	0.000326909
765.6827	0.000373809
763.7542	0.000410642
761.8257	0.000432961
759.8972	0.000438355
757.9687	0.000431329
756.0402	0.000405001
754.1117	0.000379159
752.1832	0.000358128
750.2547	0.000341868
748.3263	0.000338541
746.3978	0.000335252
744.4693	0.000347396
742.5408	0.00036578
740.6123	0.000391999
738.6838	0.00041239
736.7553	0.000442402
734.8268	0.000487622
732.8983	0.000546856
730.9698	0.000634377
729.0414	0.000750676
727.1129	0.000905584
725.1844	0.00108816
723.2559	0.00128458
721.3274	0.00147632
719.3989	0.00166241
717.4704	0.00185574
715.5419	0.0020617
713.6134	0.00226636
711.6849	0.00249484
709.7565	0.00272851
707.8280	0.00294646
705.8995	0.00311307
703.9710	0.00318916
702.0425	0.00314491
700.1140	0.00301656
698.1855	0.00285658
696.2570	0.00269925
694.3285	0.00255094
692.4000	0.00243051
690.4716	0.0023647
688.5431	0.00236426
686.6146	0.00239272
684.6861	0.00240819
682.7576	0.00239565
680.8291	0.0023524
678.9006	0.00228006
676.9721	0.00217438
675.0436	0.00205898
673.1151	0.00194548
671.1867	0.00183518
669.2582	0.00175192
667.3297	0.00168437
665.4012	0.00163505
663.4727	0.00158602
661.5442	0.00152669
659.6157	0.00144362
657.6872	0.00133752
655.7587	0.00125209
653.8302	0.00118975
651.9018	0.00116379
649.9733	0.00120749
648.0448	0.00134722
646.1163	0.00152073
644.1878	0.00159968
642.2593	0.00147081
640.3308	0.0012173
638.4023	0.000995918
636.4738	0.000846799
634.5453	0.000764823
632.6169	0.000713466
630.6884	0.000688473
628.7599	0.000679851
626.8314	0.000687869
624.9029	0.00070454
622.9744	0.000712948
621.0459	0.000709462
619.1174	0.000704514
617.1889	0.000690773
615.2604	0.000681564
613.3320	0.000673595
611.4035	0.000686348
609.4750	0.000719476
607.5465	0.000752483
605.6180	0.000792032
603.6895	0.000842158
601.7610	0.000902496
599.8325	0.000968167
597.9040	0.00102236
595.9755	0.00109135
594.0471	0.0012048
592.1186	0.00137948
590.1901	0.00158637
588.2616	0.00175959
586.3331	0.00182362
584.4046	0.0017942
582.4761	0.00172426
580.5476	0.00163938
578.6191	0.00154587
576.6906	0.00144047
574.7622	0.0013362
572.8337	0.00125759
570.9052	0.00120448
568.9767	0.00116285
567.0482	0.00113299
565.1197	0.00109897
563.1912	0.00105865
561.2627	0.00102741
559.3342	0.000999101
557.4057	0.000972313
555.4773	0.000930876
553.5488	0.000875323
551.6203	0.000805115
549.6918	0.00070995
547.7633	0.000617351
545.8348	0.000526184
543.9063	0.000456411
541.9778	0.000404028
540.0493	0.000368195
538.1208	0.000340226
536.1924	0.000309867
534.2639	0.000281458
532.3354	0.000244295
530.4069	0.000208408
528.4784	0.0001921
526.5499	0.000188681
524.6214	0.000196403
522.6929	0.000200991
520.7644	0.000192988
518.8359	0.000181465
516.9075	0.000172682
514.9790	0.000149911
513.0505	0.000109094
511.1220	7.96052E-005
509.1935	7.1841E-005
507.2650	8.3927E-005
505.3365	0.000111501
503.4080	0.000134456
501.4795	0.000146811
499.5510	0.000146392
497.6226	0.000155259
495.6941	0.000189164
493.7656	0.000223443
491.8371	0.000234983
489.9086	0.000201615
487.9801	0.000170611
486.0516	0.000149492
484.1231	0.000132827
482.1946	0.000122811
480.2661	0.000101416
478.3377	9.03824E-005
476.4092	9.65157E-005
474.4807	9.96377E-005
472.5522	8.14115E-005
470.6237	6.3446E-005
468.6952	5.56898E-005
466.7667	6.77087E-005
464.8382	7.82543E-005
462.9097	8.93023E-005
460.9812	0.000113826
459.0528	0.00013968
457.1243	0.00017212
455.1958	0.000213302
453.2673	0.000274539
451.3388	0.000334525
449.4103	0.000390978
447.4818	0.00043453
445.5533	0.000461385
443.6248	0.000487412
441.6963	0.00050614
439.7679	0.000519694
437.8394	0.000540249
435.9109	0.000573359
433.9824	0.000602438
432.0539	0.000620814
430.1254	0.000625966
428.1969	0.000639273
426.2684	0.000634606
424.3399	0.000610606
422.4114	0.000576003
420.4830	0.000546772
418.5545	0.00051351
416.6260	0.00048122
414.6975	0.000462234
412.7690	0.000444377
410.8405	0.000433669
408.9120	0.000426481
406.9835	0.000419825
405.0550	0.000404059
403.1265	0.00039184
401.1981	0.000384405
399.2696	0.000375547
397.3411	0.000366808
395.4126	0.000357781
393.4841	0.00034853
391.5556	0.000339193
389.6271	0.000329142
387.6986	0.000320724
385.7701	0.000302415
383.8416	0.000289509
381.9132	0.000271827
379.9847	0.000257737
378.0562	0.000241395
376.1277	0.00021758
374.1992	0.000204765
372.2707	0.000184745
370.3422	0.000175521
368.4137	0.000174254
366.4852	0.000176969
364.5567	0.000191821
362.6283	0.000209431
360.6998	0.000225637
358.7713	0.000243564
356.8428	0.000251677
354.9143	0.000264535
352.9858	0.000274913
351.0573	0.00027735
349.1288	0.00029541
347.2003	0.000327441
345.2718	0.000368732
343.3434	0.000414983
341.4149	0.000450986
339.4864	0.000490521
337.5579	0.000535457
335.6294	0.000573193
333.7009	0.00059354
331.7724	0.000589823
329.8439	0.000536179
327.9154	0.000465251
325.9869	0.000395805
324.0585	0.00033918
322.1300	0.000298507
320.2015	0.00025901
318.2730	0.000223407
316.3445	0.000208965
314.4160	0.000192033
312.4875	0.000176926
310.5590	0.000166912
308.6305	0.000155137
306.7020	0.000143707
304.7736	0.0001306
302.8451	0.00012453
300.9166	0.000123841
298.9881	0.000112623
297.0596	0.000105253
295.1311	0.000101925
293.2026	9.8881E-005
291.2741	8.61586E-005
289.3456	7.84818E-005
287.4171	6.63975E-005
285.4887	5.59323E-005
283.5602	5.53765E-005
281.6317	7.31878E-005
279.7032	9.6528E-005
277.7747	0.000126043
275.8462	0.000157806
273.9177	0.000196932
271.9892	0.00022168
270.0607	0.000239299
268.1322	0.000246293
266.2038	0.000226086
264.2753	0.00017428
262.3468	0.000116941
260.4183	0.000105167
258.4898	0.000132213
256.5613	0.000161826
254.6328	0.000178916
252.7043	0.000180862
250.7758	0.000176466
248.8473	0.000171304
246.9189	0.000161812
244.9904	0.00016725
243.0619	0.000181184
241.1334	0.000192629
239.2049	0.000214461
237.2764	0.00024114
235.3479	0.000278308
233.4194	0.000322314
231.4909	0.000378054
229.5624	0.000440228
227.6340	0.000476127
225.7055	0.000482159
223.7770	0.0004772
221.8485	0.000444053
219.9200	0.000400955
217.9915	0.000347784
216.0630	0.000271382
214.1345	0.000190161
212.2060	0.000118044
210.2775	6.80429E-005
