# Supplementary material for: Vibrational Study on the Structure, Bioactivity, and Silver Adsorption of Silk Fibroin Fibers Grafted with Methacrylonitrile
Source: Molecules. 2023 Mar 10;28(6):2551. doi: 10.3390/molecules28062551 (PMC10051891; doi:10.3390/molecules28062551)
Supplement: Supplementary file 1 [file molecules-28-02551-s001.zip › RAW DATA/Figure 10 IR Ag parallel/Average IR 2280-2200 BF MAN 60% Ag parallel.txt]

TITLE	BM MAN 60 AG PARALLELO3 | AV. OF 3
DATA TYPE
ORIGIN	JASCO
OWNER
DATE	23/03/01
TIME	15:20:14
SPECTROMETER/DATA SYSTEM
RESOLUTION
DELTAX	-1.92882
XUNITS	1/CM
YUNITS	ABSORBANCE
FIRSTX	2281.7893
LASTX	2198.8501
NPOINTS	44
FIRSTY	0.01329
MAXY	0.02109
MINY	0.01301
XYDATA
2281.7893	0.013293
2279.8605	0.0131855
2277.9317	0.0132203
2276.0029	0.0130109
2274.0740	0.0130331
2272.1452	0.0132543
2270.2164	0.0134728
2268.2876	0.0132562
2266.3588	0.0132659
2264.4300	0.0131905
2262.5011	0.0131977
2260.5723	0.0134547
2258.6435	0.0139277
2256.7147	0.0139182
2254.7859	0.0137864
2252.8571	0.0140613
2250.9283	0.0149601
2248.9994	0.0157611
2247.0706	0.0164129
2245.1418	0.0172405
2243.2130	0.0185017
2241.2842	0.0193924
2239.3554	0.0203587
2237.4265	0.02097
2235.4977	0.0210926
2233.5689	0.0204348
2231.6401	0.0194347
2229.7113	0.0178443
2227.7825	0.0161852
2225.8536	0.0149927
2223.9248	0.0144972
2221.9960	0.0141569
2220.0672	0.0141461
2218.1384	0.01401
2216.2096	0.0141669
2214.2808	0.0139808
2212.3519	0.013724
2210.4231	0.0136643
2208.4943	0.0138032
2206.5655	0.0136815
2204.6367	0.013767
2202.7079	0.0134217
2200.7790	0.0136242
2198.8502	0.0136915
