# Supplementary material for: Vibrational Study on the Structure, Bioactivity, and Silver Adsorption of Silk Fibroin Fibers Grafted with Methacrylonitrile
Source: Molecules. 2023 Mar 10;28(6):2551. doi: 10.3390/molecules28062551 (PMC10051891; doi:10.3390/molecules28062551)
Supplement: Supplementary file 1 [file molecules-28-02551-s001.zip › RAW DATA/Figure 10 IR Ag parallel/Average IR BF control Ag parallel.txt]

TITLE	BF CONTROLLO AG PARALLELE P3 | AV. OF 3
DATA TYPE
ORIGIN	JASCO
OWNER
DATE	23/03/01
TIME	15:21:22
SPECTROMETER/DATA SYSTEM
RESOLUTION
DELTAX	-1.92882
XUNITS	1/CM
YUNITS	ABSORBANCE
FIRSTX	1720.5039
LASTX	898.8283
NPOINTS	427
FIRSTY	0.03148
MAXY	0.32501
MINY	0.03148
XYDATA
1720.5039	0.0314793
1718.5751	0.0333514
1716.6463	0.0344526
1714.7175	0.036418
1712.7886	0.0381925
1710.8598	0.0416006
1708.9310	0.045684
1707.0022	0.0520343
1705.0734	0.0610656
1703.1446	0.0694457
1701.2157	0.0762001
1699.2869	0.0825168
1697.3581	0.0828548
1695.4293	0.0830494
1693.5005	0.0831091
1691.5717	0.0840232
1689.6429	0.0861819
1687.7140	0.0885795
1685.7852	0.0908979
1683.8564	0.0967918
1681.9276	0.100004
1679.9988	0.103069
1678.0700	0.106319
1676.1411	0.110631
1674.2123	0.116148
1672.2835	0.11955
1670.3547	0.123906
1668.4259	0.130197
1666.4971	0.134106
1664.5682	0.137963
1662.6394	0.144208
1660.7106	0.150454
1658.7818	0.155533
1656.8530	0.160564
1654.9242	0.164394
1652.9954	0.176897
1651.0665	0.182834
1649.1377	0.183927
1647.2089	0.190426
1645.2801	0.199052
1643.3513	0.203636
1641.4225	0.209211
1639.4936	0.215967
1637.5648	0.222356
1635.6360	0.235488
1633.7072	0.247267
1631.7784	0.253959
1629.8496	0.262838
1627.9207	0.275259
1625.9919	0.286273
1624.0631	0.296916
1622.1343	0.310303
1620.2055	0.316366
1618.2767	0.319259
1616.3479	0.325011
1614.4190	0.323807
1612.4902	0.317071
1610.5614	0.308953
1608.6326	0.298557
1606.7038	0.285462
1604.7750	0.27039
1602.8461	0.254411
1600.9173	0.238781
1598.9885	0.224365
1597.0597	0.21135
1595.1309	0.199369
1593.2021	0.188188
1591.2732	0.177909
1589.3444	0.168636
1587.4156	0.160843
1585.4868	0.15453
1583.5580	0.149898
1581.6292	0.146452
1579.7003	0.144326
1577.7715	0.143097
1575.8427	0.145104
1573.9139	0.146453
1571.9851	0.147445
1570.0563	0.151218
1568.1275	0.156974
1566.1986	0.160577
1564.2698	0.166271
1562.3410	0.169928
1560.4122	0.173735
1558.4834	0.186838
1556.5546	0.191095
1554.6257	0.193627
1552.6969	0.198573
1550.7681	0.202202
1548.8393	0.207827
1546.9105	0.210926
1544.9817	0.215686
1543.0528	0.220293
1541.1240	0.22562
1539.1952	0.234625
1537.2664	0.237478
1535.3376	0.237348
1533.4088	0.24319
1531.4800	0.247547
1529.5511	0.249024
1527.6223	0.251596
1525.6935	0.255124
1523.7647	0.256438
1521.8359	0.260413
1519.9071	0.266599
1517.9782	0.268873
1516.0494	0.273806
1514.1206	0.273094
1512.1918	0.268183
1510.2630	0.261293
1508.3342	0.253778
1506.4053	0.24655
1504.4765	0.236791
1502.5477	0.226623
1500.6189	0.216866
1498.6901	0.20772
1496.7613	0.198511
1494.8325	0.188653
1492.9036	0.179545
1490.9748	0.17094
1489.0460	0.162664
1487.1172	0.15484
1485.1884	0.14774
1483.2596	0.14162
1481.3307	0.136444
1479.4019	0.132321
1477.4731	0.129359
1475.5443	0.12792
1473.6155	0.128035
1471.6867	0.130056
1469.7578	0.130363
1467.8290	0.130326
1465.9002	0.130969
1463.9714	0.132879
1462.0426	0.134173
1460.1138	0.136019
1458.1850	0.140466
1456.2561	0.149985
1454.3273	0.155485
1452.3985	0.161124
1450.4697	0.167201
1448.5409	0.172908
1446.6121	0.177375
1444.6832	0.179426
1442.7544	0.180111
1440.8256	0.180386
1438.8968	0.178798
1436.9680	0.175667
1435.0392	0.16957
1433.1103	0.162142
1431.1815	0.154779
1429.2527	0.148671
1427.3239	0.144087
1425.3951	0.141093
1423.4663	0.139501
1421.5375	0.138355
1419.6086	0.138512
1417.6798	0.139675
1415.7510	0.139614
1413.8222	0.139774
1411.8934	0.140066
1409.9646	0.140275
1408.0357	0.139867
1406.1069	0.139284
1404.1781	0.138493
1402.2493	0.137135
1400.3205	0.135778
1398.3917	0.135071
1396.4628	0.134074
1394.5340	0.133619
1392.6052	0.133188
1390.6764	0.132613
1388.7476	0.132221
1386.8188	0.132284
1384.8899	0.131789
1382.9611	0.131218
1381.0323	0.130921
1379.1035	0.130846
1377.1747	0.130791
1375.2459	0.130867
1373.3171	0.131415
1371.3882	0.131873
1369.4594	0.132224
1367.5306	0.13187
1365.6018	0.129867
1363.6730	0.12673
1361.7442	0.123023
1359.8153	0.119618
1357.8865	0.117026
1355.9577	0.115146
1354.0289	0.113885
1352.1001	0.11303
1350.1713	0.112586
1348.2424	0.112481
1346.3136	0.112672
1344.3848	0.113029
1342.4560	0.113448
1340.5272	0.114048
1338.5984	0.114649
1336.6696	0.114748
1334.7407	0.114507
1332.8119	0.113942
1330.8831	0.113267
1328.9543	0.112386
1327.0255	0.111261
1325.0967	0.110042
1323.1678	0.109003
1321.2390	0.10826
1319.3102	0.107842
1317.3814	0.107555
1315.4526	0.107363
1313.5238	0.107197
1311.5949	0.107083
1309.6661	0.106909
1307.7373	0.106766
1305.8085	0.1066
1303.8797	0.106373
1301.9509	0.105889
1300.0221	0.10528
1298.0932	0.104706
1296.1644	0.104353
1294.2356	0.104151
1292.3068	0.104175
1290.3780	0.104447
1288.4492	0.104991
1286.5203	0.105712
1284.5915	0.106663
1282.6627	0.107912
1280.7339	0.109568
1278.8051	0.111653
1276.8763	0.114377
1274.9474	0.11765
1273.0186	0.121371
1271.0898	0.125486
1269.1610	0.129616
1267.2322	0.133384
1265.3034	0.136419
1263.3746	0.138523
1261.4457	0.139659
1259.5169	0.140095
1257.5881	0.140117
1255.6593	0.140188
1253.7305	0.140595
1251.8017	0.141461
1249.8728	0.142674
1247.9440	0.144168
1246.0152	0.145898
1244.0864	0.147897
1242.1576	0.150052
1240.2288	0.152498
1238.2999	0.15506
1236.3711	0.157552
1234.4423	0.159691
1232.5135	0.161253
1230.5847	0.161857
1228.6559	0.161415
1226.7271	0.160088
1224.7982	0.1581
1222.8694	0.155611
1220.9406	0.152827
1219.0118	0.149651
1217.0830	0.146026
1215.1542	0.141945
1213.2253	0.137407
1211.2965	0.132471
1209.3677	0.12738
1207.4389	0.122346
1205.5101	0.117456
1203.5813	0.112901
1201.6524	0.108716
1199.7236	0.104956
1197.7948	0.101651
1195.8660	0.0989856
1193.9372	0.0967988
1192.0084	0.0950325
1190.0795	0.0935844
1188.1507	0.09251
1186.2219	0.0918007
1184.2931	0.0915756
1182.3643	0.0919019
1180.4355	0.0930602
1178.5067	0.0949309
1176.5778	0.0974216
1174.6490	0.100003
1172.7202	0.101975
1170.7914	0.102942
1168.8626	0.103018
1166.9338	0.10261
1165.0049	0.102236
1163.0761	0.101729
1161.1473	0.100943
1159.2185	0.0997589
1157.2897	0.0982334
1155.3609	0.0962887
1153.4320	0.0940545
1151.5032	0.0916235
1149.5744	0.0892133
1147.6456	0.0868322
1145.7168	0.0846869
1143.7880	0.0827897
1141.8592	0.0811423
1139.9303	0.079703
1138.0015	0.0786262
1136.0727	0.0777319
1134.1439	0.0771145
1132.2151	0.0767309
1130.2863	0.0766473
1128.3574	0.0766205
1126.4286	0.0766765
1124.4998	0.076749
1122.5710	0.0767953
1120.6422	0.0767887
1118.7134	0.0769253
1116.7845	0.0769893
1114.8557	0.077132
1112.9269	0.0772387
1110.9981	0.0774558
1109.0693	0.0777801
1107.1405	0.0783312
1105.2117	0.0788866
1103.2828	0.0793063
1101.3540	0.0793192
1099.4252	0.0790645
1097.4964	0.0787896
1095.5676	0.0789467
1093.6388	0.0795861
1091.7099	0.0808216
1089.7811	0.0826632
1087.8523	0.0851431
1085.9235	0.0880066
1083.9947	0.0911617
1082.0659	0.094498
1080.1370	0.0980165
1078.2082	0.101482
1076.2794	0.104729
1074.3506	0.107544
1072.4218	0.109936
1070.4930	0.111626
1068.5642	0.112513
1066.6353	0.112766
1064.7065	0.112743
1062.7777	0.112436
1060.8489	0.111637
1058.9201	0.110335
1056.9913	0.108781
1055.0624	0.107108
1053.1336	0.10554
1051.2048	0.104295
1049.2760	0.103454
1047.3472	0.102802
1045.4184	0.102129
1043.4895	0.10118
1041.5607	0.100072
1039.6319	0.0987384
1037.7031	0.0970911
1035.7743	0.0952317
1033.8455	0.0933345
1031.9167	0.0912527
1029.9878	0.0891125
1028.0590	0.0870055
1026.1302	0.0851517
1024.2014	0.0836356
1022.2726	0.0827505
1020.3438	0.0825935
1018.4149	0.0830829
1016.4861	0.0835536
1014.5573	0.0836947
1012.6285	0.0833303
1010.6997	0.0828177
1008.7709	0.0823609
1006.8420	0.0822705
1004.9132	0.0826291
1002.9844	0.0833443
1001.0556	0.083828
999.1268	0.0839659
997.1980	0.083485
995.2691	0.0823269
993.3403	0.0803815
991.4115	0.0779656
989.4827	0.075395
987.5539	0.0733764
985.6251	0.0723545
983.6963	0.0723465
981.7674	0.0730064
979.8386	0.0740249
977.9098	0.0748192
975.9810	0.075213
974.0522	0.0748313
972.1234	0.0736019
970.1945	0.0717701
968.2657	0.0698571
966.3369	0.0680357
964.4081	0.066583
962.4793	0.0652723
960.5505	0.0643624
958.6216	0.0636169
956.6928	0.0630096
954.7640	0.0623596
952.8352	0.0618628
950.9064	0.0613556
948.9776	0.0609911
947.0488	0.0606916
945.1199	0.0605405
943.1911	0.0602661
941.2623	0.0602276
939.3335	0.0603037
937.4047	0.0605204
935.4759	0.0608418
933.5470	0.0614133
931.6182	0.0618435
929.6894	0.0622296
927.7606	0.062193
925.8318	0.0618106
923.9030	0.0608532
921.9741	0.0596046
920.0453	0.0581883
918.1165	0.056945
916.1877	0.0556868
914.2589	0.0548036
912.3301	0.0540687
910.4013	0.0536395
908.4724	0.0532538
906.5436	0.0533472
904.6148	0.0533928
902.6860	0.05362
900.7572	0.0535962
898.8284	0.0536685
