# Supplementary material for: Vibrational Study on the Structure, Bioactivity, and Silver Adsorption of Silk Fibroin Fibers Grafted with Methacrylonitrile
Source: Molecules. 2023 Mar 10;28(6):2551. doi: 10.3390/molecules28062551 (PMC10051891; doi:10.3390/molecules28062551)
Supplement: Supplementary file 1 [file molecules-28-02551-s001.zip › RAW DATA/Figure 10 IR Ag parallel/Average IR BF MAN 10% Ag parallel.txt]

TITLE	BF MAN 10% AG PARALLELE P3 | AV. OF 3
DATA TYPE
ORIGIN	JASCO
OWNER
DATE	23/03/01
TIME	15:21:22
SPECTROMETER/DATA SYSTEM
RESOLUTION
DELTAX	-1.92882
XUNITS	1/CM
YUNITS	ABSORBANCE
FIRSTX	1720.5039
LASTX	898.8283
NPOINTS	427
FIRSTY	0.02509
MAXY	0.34677
MINY	0.02509
XYDATA
1720.5039	0.0250856
1718.5751	0.0270808
1716.6463	0.0284662
1714.7175	0.0304048
1712.7886	0.0322613
1710.8598	0.0357193
1708.9310	0.0398557
1707.0022	0.0462714
1705.0734	0.0554031
1703.1446	0.0634984
1701.2157	0.0699536
1699.2869	0.076015
1697.3581	0.0760545
1695.4293	0.0763573
1693.5005	0.0764851
1691.5717	0.0773056
1689.6429	0.0796811
1687.7140	0.0821727
1685.7852	0.0842623
1683.8564	0.090111
1681.9276	0.0932985
1679.9988	0.0962804
1678.0700	0.0995127
1676.1411	0.103682
1674.2123	0.109123
1672.2835	0.112311
1670.3547	0.116586
1668.4259	0.122916
1666.4971	0.126732
1664.5682	0.130445
1662.6394	0.13666
1660.7106	0.142907
1658.7818	0.148022
1656.8530	0.153043
1654.9242	0.156925
1652.9954	0.169437
1651.0665	0.17524
1649.1377	0.176442
1647.2089	0.183353
1645.2801	0.192566
1643.3513	0.197789
1641.4225	0.204407
1639.4936	0.212493
1637.5648	0.220332
1635.6360	0.235866
1633.7072	0.250324
1631.7784	0.259364
1629.8496	0.270964
1627.9207	0.286649
1625.9919	0.300564
1624.0631	0.313943
1622.1343	0.330393
1620.2055	0.338209
1618.2767	0.341654
1616.3479	0.346769
1614.4190	0.343685
1612.4902	0.334449
1610.5614	0.323071
1608.6326	0.308804
1606.7038	0.291339
1604.7750	0.271989
1602.8461	0.251893
1600.9173	0.232769
1598.9885	0.215481
1597.0597	0.200378
1595.1309	0.186775
1593.2021	0.17428
1591.2732	0.163037
1589.3444	0.153024
1587.4156	0.144741
1585.4868	0.138062
1583.5580	0.133326
1581.6292	0.13
1579.7003	0.128063
1577.7715	0.127057
1575.8427	0.129327
1573.9139	0.130997
1571.9851	0.132437
1570.0563	0.136744
1568.1275	0.143022
1566.1986	0.146993
1564.2698	0.153278
1562.3410	0.157546
1560.4122	0.161715
1558.4834	0.174785
1556.5546	0.179175
1554.6257	0.18191
1552.6969	0.186999
1550.7681	0.190797
1548.8393	0.196571
1546.9105	0.199862
1544.9817	0.204934
1543.0528	0.209977
1541.1240	0.21527
1539.1952	0.224247
1537.2664	0.227463
1535.3376	0.227643
1533.4088	0.233361
1531.4800	0.237695
1529.5511	0.23916
1527.6223	0.241579
1525.6935	0.244935
1523.7647	0.246153
1521.8359	0.249749
1519.9071	0.255875
1517.9782	0.25814
1516.0494	0.262166
1514.1206	0.26009
1512.1918	0.253243
1510.2630	0.244436
1508.3342	0.235178
1506.4053	0.225148
1504.4765	0.213952
1502.5477	0.203342
1500.6189	0.192943
1498.6901	0.183111
1496.7613	0.173167
1494.8325	0.163081
1492.9036	0.154176
1490.9748	0.145665
1489.0460	0.13745
1487.1172	0.130272
1485.1884	0.124092
1483.2596	0.119157
1481.3307	0.115252
1479.4019	0.112492
1477.4731	0.110764
1475.5443	0.110452
1473.6155	0.111394
1471.6867	0.114185
1469.7578	0.114609
1467.8290	0.114363
1465.9002	0.115003
1463.9714	0.117189
1462.0426	0.118828
1460.1138	0.120996
1458.1850	0.125747
1456.2561	0.135717
1454.3273	0.141586
1452.3985	0.147635
1450.4697	0.154089
1448.5409	0.159985
1446.6121	0.164332
1444.6832	0.166162
1442.7544	0.166588
1440.8256	0.166475
1438.8968	0.164326
1436.9680	0.16023
1435.0392	0.152993
1433.1103	0.145037
1431.1815	0.137376
1429.2527	0.131067
1427.3239	0.126346
1425.3951	0.123368
1423.4663	0.121764
1421.5375	0.120601
1419.6086	0.120552
1417.6798	0.121521
1415.7510	0.121526
1413.8222	0.121832
1411.8934	0.122259
1409.9646	0.12256
1408.0357	0.122253
1406.1069	0.121875
1404.1781	0.121466
1402.2493	0.120713
1400.3205	0.119931
1398.3917	0.119835
1396.4628	0.119377
1394.5340	0.119496
1392.6052	0.119456
1390.6764	0.119011
1388.7476	0.118623
1386.8188	0.118566
1384.8899	0.117913
1382.9611	0.11706
1381.0323	0.116537
1379.1035	0.116439
1377.1747	0.116439
1375.2459	0.116648
1373.3171	0.117418
1371.3882	0.117961
1369.4594	0.118318
1367.5306	0.11799
1365.6018	0.115895
1363.6730	0.112586
1361.7442	0.108834
1359.8153	0.105658
1357.8865	0.103205
1355.9577	0.101548
1354.0289	0.100529
1352.1001	0.0998117
1350.1713	0.0995008
1348.2424	0.0994591
1346.3136	0.0995936
1344.3848	0.0999014
1342.4560	0.100206
1340.5272	0.100648
1338.5984	0.10125
1336.6696	0.101417
1334.7407	0.10124
1332.8119	0.10077
1330.8831	0.100089
1328.9543	0.0992179
1327.0255	0.0981586
1325.0967	0.0970206
1323.1678	0.0960132
1321.2390	0.0952093
1319.3102	0.0946917
1317.3814	0.0942986
1315.4526	0.0939535
1313.5238	0.0937395
1311.5949	0.0936354
1309.6661	0.0934696
1307.7373	0.0932983
1305.8085	0.0930655
1303.8797	0.0927803
1301.9509	0.0923389
1300.0221	0.0919291
1298.0932	0.09155
1296.1644	0.0912505
1294.2356	0.091092
1292.3068	0.0911371
1290.3780	0.0914145
1288.4492	0.0918979
1286.5203	0.0925732
1284.5915	0.0934945
1282.6627	0.0946506
1280.7339	0.096229
1278.8051	0.0983151
1276.8763	0.100886
1274.9474	0.103931
1273.0186	0.107505
1271.0898	0.111358
1269.1610	0.115144
1267.2322	0.118457
1265.3034	0.120967
1263.3746	0.122545
1261.4457	0.123194
1259.5169	0.123259
1257.5881	0.123024
1255.6593	0.122898
1253.7305	0.123094
1251.8017	0.123693
1249.8728	0.124684
1247.9440	0.126038
1246.0152	0.127645
1244.0864	0.129549
1242.1576	0.131628
1240.2288	0.133862
1238.2999	0.136196
1236.3711	0.138526
1234.4423	0.140543
1232.5135	0.141993
1230.5847	0.142539
1228.6559	0.142139
1226.7271	0.140988
1224.7982	0.139372
1222.8694	0.137604
1220.9406	0.135801
1219.0118	0.133652
1217.0830	0.130956
1215.1542	0.127491
1213.2253	0.123298
1211.2965	0.118605
1209.3677	0.11374
1207.4389	0.10889
1205.5101	0.104195
1203.5813	0.0998347
1201.6524	0.0958047
1199.7236	0.0921947
1197.7948	0.0890155
1195.8660	0.0864042
1193.9372	0.0841779
1192.0084	0.0823739
1190.0795	0.0808944
1188.1507	0.0797533
1186.2219	0.0788738
1184.2931	0.0784208
1182.3643	0.0785218
1180.4355	0.0793969
1178.5067	0.0809133
1176.5778	0.0829778
1174.6490	0.0850848
1172.7202	0.0867061
1170.7914	0.0873436
1168.8626	0.087001
1166.9338	0.0862122
1165.0049	0.08545
1163.0761	0.0846235
1161.1473	0.08367
1159.2185	0.0824513
1157.2897	0.0810336
1155.3609	0.0793197
1153.4320	0.0774712
1151.5032	0.0755415
1149.5744	0.0735933
1147.6456	0.0716909
1145.7168	0.070013
1143.7880	0.0684642
1141.8592	0.0671365
1139.9303	0.0659907
1138.0015	0.0650982
1136.0727	0.0643136
1134.1439	0.0637983
1132.2151	0.0634374
1130.2863	0.0632615
1128.3574	0.063103
1126.4286	0.0630677
1124.4998	0.0629851
1122.5710	0.0630714
1120.6422	0.063206
1118.7134	0.063348
1116.7845	0.0634486
1114.8557	0.0636177
1112.9269	0.0637352
1110.9981	0.0640392
1109.0693	0.064479
1107.1405	0.0651414
1105.2117	0.0658468
1103.2828	0.0664117
1101.3540	0.0665272
1099.4252	0.0663944
1097.4964	0.0661902
1095.5676	0.0663312
1093.6388	0.0669743
1091.7099	0.0682942
1089.7811	0.0701991
1087.8523	0.0726761
1085.9235	0.0754979
1083.9947	0.0787999
1082.0659	0.0822176
1080.1370	0.0856321
1078.2082	0.0890439
1076.2794	0.092295
1074.3506	0.0951239
1072.4218	0.0973412
1070.4930	0.0987859
1068.5642	0.099501
1066.6353	0.0995472
1064.7065	0.0991088
1062.7777	0.0983243
1060.8489	0.0971271
1058.9201	0.0955798
1056.9913	0.0938144
1055.0624	0.0919747
1053.1336	0.0903605
1051.2048	0.0890917
1049.2760	0.088281
1047.3472	0.0876752
1045.4184	0.0869236
1043.4895	0.0860311
1041.5607	0.0849825
1039.6319	0.0834851
1037.7031	0.0815691
1035.7743	0.0794178
1033.8455	0.0772306
1031.9167	0.0750139
1029.9878	0.0728406
1028.0590	0.0707354
1026.1302	0.068904
1024.2014	0.0674284
1022.2726	0.0666523
1020.3438	0.0665347
1018.4149	0.0668949
1016.4861	0.0672366
1014.5573	0.0672702
1012.6285	0.0668453
1010.6997	0.0663381
1008.7709	0.0659777
1006.8420	0.0659652
1004.9132	0.0662762
1002.9844	0.066837
1001.0556	0.0672573
999.1268	0.0673203
997.1980	0.0669094
995.2691	0.0661258
993.3403	0.0646791
991.4115	0.0627909
989.4827	0.0607137
987.5539	0.0591393
985.6251	0.0583845
983.6963	0.0585853
981.7674	0.0593977
979.8386	0.0604825
977.9098	0.0612419
975.9810	0.061605
974.0522	0.0612455
972.1234	0.0600749
970.1945	0.0584015
968.2657	0.0567442
966.3369	0.0551295
964.4081	0.0539273
962.4793	0.0529395
960.5505	0.0520355
958.6216	0.0513737
956.6928	0.0509591
954.7640	0.0504473
952.8352	0.0502441
950.9064	0.0499445
948.9776	0.0495933
947.0488	0.0493023
945.1199	0.0490506
943.1911	0.0488216
941.2623	0.0487967
939.3335	0.0487459
937.4047	0.0489829
935.4759	0.0493152
933.5470	0.0497685
931.6182	0.0502404
929.6894	0.0506418
927.7606	0.0505203
925.8318	0.0501266
923.9030	0.0491912
921.9741	0.0479234
920.0453	0.0464901
918.1165	0.045275
916.1877	0.0441637
914.2589	0.043248
912.3301	0.042416
910.4013	0.0421358
908.4724	0.0418753
906.5436	0.0417576
904.6148	0.0416935
902.6860	0.0419
900.7572	0.0419364
898.8284	0.0421593
