# Supplementary material for: Vibrational Study on the Structure, Bioactivity, and Silver Adsorption of Silk Fibroin Fibers Grafted with Methacrylonitrile
Source: Molecules. 2023 Mar 10;28(6):2551. doi: 10.3390/molecules28062551 (PMC10051891; doi:10.3390/molecules28062551)
Supplement: Supplementary file 1 [file molecules-28-02551-s001.zip › RAW DATA/Figure 10 IR Ag parallel/Average IR BF MAN 25% Ag parallel.txt]

TITLE	BF MAN 25% AG PARALLELE P3 | AV. OF 3
DATA TYPE
ORIGIN	JASCO
OWNER
DATE	23/03/01
TIME	15:21:22
SPECTROMETER/DATA SYSTEM
RESOLUTION
DELTAX	-1.92882
XUNITS	1/CM
YUNITS	ABSORBANCE
FIRSTX	1720.5039
LASTX	898.8283
NPOINTS	427
FIRSTY	0.02656
MAXY	0.26858
MINY	0.02656
XYDATA
1720.5039	0.0265555
1718.5751	0.028172
1716.6463	0.0292716
1714.7175	0.0309068
1712.7886	0.0324725
1710.8598	0.0351374
1708.9310	0.0381767
1707.0022	0.042991
1705.0734	0.049961
1703.1446	0.056334
1701.2157	0.0616903
1699.2869	0.0668
1697.3581	0.067079
1695.4293	0.0676748
1693.5005	0.0679979
1691.5717	0.0688696
1689.6429	0.0709244
1687.7140	0.0731099
1685.7852	0.0750894
1683.8564	0.0799946
1681.9276	0.0826295
1679.9988	0.0851281
1678.0700	0.0877599
1676.1411	0.0912018
1674.2123	0.0957163
1672.2835	0.0983264
1670.3547	0.101729
1668.4259	0.106632
1666.4971	0.109659
1664.5682	0.11259
1662.6394	0.117466
1660.7106	0.122261
1658.7818	0.126178
1656.8530	0.12999
1654.9242	0.132905
1652.9954	0.142566
1651.0665	0.146729
1649.1377	0.147392
1647.2089	0.152713
1645.2801	0.159554
1643.3513	0.163346
1641.4225	0.168278
1639.4936	0.17446
1637.5648	0.180552
1635.6360	0.193107
1633.7072	0.204383
1631.7784	0.211257
1629.8496	0.220142
1627.9207	0.232061
1625.9919	0.242173
1624.0631	0.251522
1622.1343	0.262633
1620.2055	0.266637
1618.2767	0.267249
1616.3479	0.268582
1614.4190	0.263937
1612.4902	0.254951
1610.5614	0.244398
1608.6326	0.231868
1606.7038	0.217419
1604.7750	0.202094
1602.8461	0.186771
1600.9173	0.172544
1598.9885	0.160038
1597.0597	0.149155
1595.1309	0.139465
1593.2021	0.130631
1591.2732	0.122796
1589.3444	0.115907
1587.4156	0.110441
1585.4868	0.106144
1583.5580	0.103191
1581.6292	0.101157
1579.7003	0.100144
1577.7715	0.0998061
1575.8427	0.102064
1573.9139	0.103734
1571.9851	0.10516
1570.0563	0.108713
1568.1275	0.113619
1566.1986	0.116712
1564.2698	0.121482
1562.3410	0.124601
1560.4122	0.127819
1558.4834	0.137866
1556.5546	0.140976
1554.6257	0.142937
1552.6969	0.146622
1550.7681	0.14924
1548.8393	0.153349
1546.9105	0.155644
1544.9817	0.159273
1543.0528	0.162832
1541.1240	0.166763
1539.1952	0.173367
1537.2664	0.175453
1535.3376	0.175383
1533.4088	0.179621
1531.4800	0.182557
1529.5511	0.183337
1527.6223	0.18482
1525.6935	0.186966
1523.7647	0.187474
1521.8359	0.189809
1519.9071	0.193586
1517.9782	0.194346
1516.0494	0.195843
1514.1206	0.193009
1512.1918	0.187014
1510.2630	0.180135
1508.3342	0.173529
1506.4053	0.166189
1504.4765	0.157522
1502.5477	0.149641
1500.6189	0.141974
1498.6901	0.134729
1496.7613	0.12737
1494.8325	0.120022
1492.9036	0.113725
1490.9748	0.108047
1489.0460	0.102677
1487.1172	0.0983683
1485.1884	0.0948817
1483.2596	0.0925235
1481.3307	0.0910772
1479.4019	0.0904452
1477.4731	0.0903524
1475.5443	0.091092
1473.6155	0.0922772
1471.6867	0.0947768
1469.7578	0.0958275
1467.8290	0.0965121
1465.9002	0.0974665
1463.9714	0.099362
1462.0426	0.100725
1460.1138	0.102497
1458.1850	0.106262
1456.2561	0.113949
1454.3273	0.118106
1452.3985	0.12222
1450.4697	0.126296
1448.5409	0.129871
1446.6121	0.132221
1444.6832	0.132718
1442.7544	0.132186
1440.8256	0.131289
1438.8968	0.129034
1436.9680	0.125475
1435.0392	0.119759
1433.1103	0.113762
1431.1815	0.108017
1429.2527	0.103196
1427.3239	0.0995307
1425.3951	0.0970324
1423.4663	0.0955511
1421.5375	0.0946231
1419.6086	0.0946333
1417.6798	0.0952723
1415.7510	0.0952082
1413.8222	0.0953691
1411.8934	0.0956459
1409.9646	0.0959622
1408.0357	0.0959898
1406.1069	0.0962001
1404.1781	0.0965599
1402.2493	0.0966421
1400.3205	0.0967871
1398.3917	0.097422
1396.4628	0.0975416
1394.5340	0.0978978
1392.6052	0.097922
1390.6764	0.0975092
1388.7476	0.0970635
1386.8188	0.0965391
1384.8899	0.0954394
1382.9611	0.0942877
1381.0323	0.0936164
1379.1035	0.0934748
1377.1747	0.0936046
1375.2459	0.0938761
1373.3171	0.094386
1371.3882	0.0946046
1369.4594	0.0946436
1367.5306	0.0941028
1365.6018	0.0923467
1363.6730	0.0897633
1361.7442	0.086896
1359.8153	0.0844103
1357.8865	0.0825495
1355.9577	0.0812324
1354.0289	0.0803136
1352.1001	0.0797313
1350.1713	0.0794434
1348.2424	0.0794026
1346.3136	0.0794831
1344.3848	0.0796197
1342.4560	0.0798384
1340.5272	0.0801585
1338.5984	0.0805383
1336.6696	0.0805623
1334.7407	0.0803302
1332.8119	0.0799196
1330.8831	0.0793613
1328.9543	0.0786348
1327.0255	0.0778055
1325.0967	0.0769385
1323.1678	0.0761656
1321.2390	0.0754864
1319.3102	0.0750579
1317.3814	0.074801
1315.4526	0.0746351
1313.5238	0.0745207
1311.5949	0.0744846
1309.6661	0.0743871
1307.7373	0.0743208
1305.8085	0.0742541
1303.8797	0.0741152
1301.9509	0.0738829
1300.0221	0.0736034
1298.0932	0.0732739
1296.1644	0.0730515
1294.2356	0.0729707
1292.3068	0.0730952
1290.3780	0.0733961
1288.4492	0.0738436
1286.5203	0.0743894
1284.5915	0.0751611
1282.6627	0.076167
1280.7339	0.0774587
1278.8051	0.0790513
1276.8763	0.0810771
1274.9474	0.0834716
1273.0186	0.0861399
1271.0898	0.0889971
1269.1610	0.0917892
1267.2322	0.0942796
1265.3034	0.0962289
1263.3746	0.0974129
1261.4457	0.0979068
1259.5169	0.0979123
1257.5881	0.0976962
1255.6593	0.0975324
1253.7305	0.0976004
1251.8017	0.0980196
1249.8728	0.0987524
1247.9440	0.0996499
1246.0152	0.100655
1244.0864	0.101935
1242.1576	0.103384
1240.2288	0.104865
1238.2999	0.106441
1236.3711	0.107996
1234.4423	0.109243
1232.5135	0.110011
1230.5847	0.110147
1228.6559	0.109666
1226.7271	0.108855
1224.7982	0.108155
1222.8694	0.107819
1220.9406	0.107794
1219.0118	0.107647
1217.0830	0.106888
1215.1542	0.105116
1213.2253	0.102424
1211.2965	0.0990221
1209.3677	0.0952624
1207.4389	0.0914671
1205.5101	0.0877837
1203.5813	0.0843602
1201.6524	0.0811478
1199.7236	0.0783043
1197.7948	0.0758916
1195.8660	0.0738095
1193.9372	0.0719958
1192.0084	0.0705791
1190.0795	0.0693273
1188.1507	0.0683044
1186.2219	0.067515
1184.2931	0.06705
1182.3643	0.0669044
1180.4355	0.0673595
1178.5067	0.0683365
1176.5778	0.0696407
1174.6490	0.0709624
1172.7202	0.0718679
1170.7914	0.0719959
1168.8626	0.0714417
1166.9338	0.0706696
1165.0049	0.0699801
1163.0761	0.0692353
1161.1473	0.0684195
1159.2185	0.0674696
1157.2897	0.0663848
1155.3609	0.0650697
1153.4320	0.0635545
1151.5032	0.061928
1149.5744	0.0604082
1147.6456	0.0590498
1145.7168	0.0578744
1143.7880	0.0567979
1141.8592	0.0558635
1139.9303	0.0550399
1138.0015	0.0544149
1136.0727	0.0538843
1134.1439	0.0535334
1132.2151	0.0532877
1130.2863	0.0531958
1128.3574	0.0531692
1126.4286	0.0532645
1124.4998	0.053314
1122.5710	0.0534296
1120.6422	0.0534813
1118.7134	0.0535465
1116.7845	0.0535696
1114.8557	0.053695
1112.9269	0.0538044
1110.9981	0.054004
1109.0693	0.0543147
1107.1405	0.0547839
1105.2117	0.0552388
1103.2828	0.0556062
1101.3540	0.0557154
1099.4252	0.0556157
1097.4964	0.0554715
1095.5676	0.0556416
1093.6388	0.0562216
1091.7099	0.0573765
1089.7811	0.0589234
1087.8523	0.0607834
1085.9235	0.0628996
1083.9947	0.0652751
1082.0659	0.0676567
1080.1370	0.0700983
1078.2082	0.0724516
1076.2794	0.0746353
1074.3506	0.0764674
1072.4218	0.077865
1070.4930	0.0787689
1068.5642	0.0791628
1066.6353	0.0790208
1064.7065	0.0785142
1062.7777	0.0777107
1060.8489	0.0766559
1058.9201	0.0753503
1056.9913	0.0740122
1055.0624	0.0726717
1053.1336	0.0715063
1051.2048	0.0705665
1049.2760	0.0700093
1047.3472	0.0696071
1045.4184	0.0692559
1043.4895	0.068631
1041.5607	0.0677268
1039.6319	0.066575
1037.7031	0.0652016
1035.7743	0.063603
1033.8455	0.062064
1031.9167	0.0605213
1029.9878	0.0588786
1028.0590	0.0573182
1026.1302	0.0561233
1024.2014	0.0552162
1022.2726	0.0547342
1020.3438	0.0547
1018.4149	0.0549721
1016.4861	0.0551699
1014.5573	0.0551273
1012.6285	0.0546731
1010.6997	0.0541604
1008.7709	0.0536968
1006.8420	0.0535005
1004.9132	0.0536125
1002.9844	0.0539875
1001.0556	0.0542573
999.1268	0.0543027
997.1980	0.0541183
995.2691	0.0537369
993.3403	0.0529442
991.4115	0.0518353
989.4827	0.0506785
987.5539	0.0498315
985.6251	0.0494988
983.6963	0.0497639
981.7674	0.0503693
979.8386	0.0511027
977.9098	0.0515439
975.9810	0.0516686
974.0522	0.0513197
972.1234	0.0505612
970.1945	0.0493195
968.2657	0.0479697
966.3369	0.0467046
964.4081	0.0457746
962.4793	0.0450952
960.5505	0.0446076
958.6216	0.0441078
956.6928	0.0437308
954.7640	0.0432865
952.8352	0.042956
950.9064	0.0426453
948.9776	0.0424733
947.0488	0.0423089
945.1199	0.0420777
943.1911	0.0417782
941.2623	0.0416927
939.3335	0.0416002
937.4047	0.0416504
935.4759	0.0417828
933.5470	0.0420697
931.6182	0.0423155
929.6894	0.0426086
927.7606	0.0425996
925.8318	0.0420991
923.9030	0.0412091
921.9741	0.0402451
920.0453	0.0392627
918.1165	0.0383826
916.1877	0.0374517
914.2589	0.0368174
912.3301	0.0362651
910.4013	0.0360057
908.4724	0.0358318
906.5436	0.03594
904.6148	0.0358915
902.6860	0.0360384
900.7572	0.0361515
898.8284	0.0364552
