# Supplementary material for: Vibrational Study on the Structure, Bioactivity, and Silver Adsorption of Silk Fibroin Fibers Grafted with Methacrylonitrile
Source: Molecules. 2023 Mar 10;28(6):2551. doi: 10.3390/molecules28062551 (PMC10051891; doi:10.3390/molecules28062551)
Supplement: Supplementary file 1 [file molecules-28-02551-s001.zip › RAW DATA/Figure 10 IR Ag parallel/Average IR BF MAN 32.5% Ag parallel.txt]

TITLE	BF MAN 32.5% AG PARALLELE P3 | AV. OF 3
DATA TYPE
ORIGIN	JASCO
OWNER
DATE	23/03/01
TIME	15:21:22
SPECTROMETER/DATA SYSTEM
RESOLUTION
DELTAX	-1.92882
XUNITS	1/CM
YUNITS	ABSORBANCE
FIRSTX	1720.5039
LASTX	898.8283
NPOINTS	427
FIRSTY	0.03025
MAXY	0.30859
MINY	0.03025
XYDATA
1720.5039	0.0302514
1718.5751	0.0319407
1716.6463	0.0331183
1714.7175	0.0349046
1712.7886	0.0364304
1710.8598	0.0392367
1708.9310	0.0426978
1707.0022	0.0482141
1705.0734	0.0559341
1703.1446	0.0630734
1701.2157	0.0690739
1699.2869	0.0747479
1697.3581	0.0752625
1695.4293	0.0756295
1693.5005	0.0757855
1691.5717	0.0767615
1689.6429	0.078927
1687.7140	0.0812502
1685.7852	0.0835927
1683.8564	0.0889824
1681.9276	0.091851
1679.9988	0.094594
1678.0700	0.0975727
1676.1411	0.101391
1674.2123	0.106139
1672.2835	0.109354
1670.3547	0.113369
1668.4259	0.118574
1666.4971	0.121825
1664.5682	0.125275
1662.6394	0.130738
1660.7106	0.136177
1658.7818	0.140646
1656.8530	0.14517
1654.9242	0.149027
1652.9954	0.159341
1651.0665	0.164079
1649.1377	0.165476
1647.2089	0.171277
1645.2801	0.179016
1643.3513	0.183882
1641.4225	0.18985
1639.4936	0.197144
1637.5648	0.204634
1635.6360	0.218713
1633.7072	0.231796
1631.7784	0.240388
1629.8496	0.251066
1627.9207	0.264955
1625.9919	0.277279
1624.0631	0.288677
1622.1343	0.301339
1620.2055	0.306755
1618.2767	0.308214
1616.3479	0.308586
1614.4190	0.302372
1612.4902	0.291763
1610.5614	0.278857
1608.6326	0.263716
1606.7038	0.246484
1604.7750	0.228587
1602.8461	0.210849
1600.9173	0.194606
1598.9885	0.180496
1597.0597	0.168329
1595.1309	0.157509
1593.2021	0.147735
1591.2732	0.139057
1589.3444	0.13148
1587.4156	0.125402
1585.4868	0.120709
1583.5580	0.117487
1581.6292	0.115253
1579.7003	0.114208
1577.7715	0.114089
1575.8427	0.116331
1573.9139	0.117996
1571.9851	0.119667
1570.0563	0.123502
1568.1275	0.128839
1566.1986	0.132501
1564.2698	0.137809
1562.3410	0.141491
1560.4122	0.145498
1558.4834	0.155978
1556.5546	0.159386
1554.6257	0.161654
1552.6969	0.165644
1550.7681	0.168786
1548.8393	0.173213
1546.9105	0.175937
1544.9817	0.179851
1543.0528	0.183724
1541.1240	0.188283
1539.1952	0.194983
1537.2664	0.197341
1535.3376	0.198029
1533.4088	0.202679
1531.4800	0.206015
1529.5511	0.207403
1527.6223	0.209454
1525.6935	0.212007
1523.7647	0.213198
1521.8359	0.216114
1519.9071	0.220233
1517.9782	0.221681
1516.0494	0.223419
1514.1206	0.220369
1512.1918	0.213732
1510.2630	0.206017
1508.3342	0.198619
1506.4053	0.189372
1504.4765	0.179087
1502.5477	0.170168
1500.6189	0.161301
1498.6901	0.152966
1496.7613	0.144553
1494.8325	0.136036
1492.9036	0.128919
1490.9748	0.122511
1489.0460	0.11642
1487.1172	0.111431
1485.1884	0.10738
1483.2596	0.104669
1481.3307	0.10301
1479.4019	0.102304
1477.4731	0.102295
1475.5443	0.103215
1473.6155	0.104807
1471.6867	0.107469
1469.7578	0.108286
1467.8290	0.10892
1465.9002	0.1101
1463.9714	0.112154
1462.0426	0.113689
1460.1138	0.115899
1458.1850	0.120278
1456.2561	0.128575
1454.3273	0.133428
1452.3985	0.138302
1450.4697	0.143092
1448.5409	0.147271
1446.6121	0.149883
1444.6832	0.150407
1442.7544	0.149638
1440.8256	0.148476
1438.8968	0.146083
1436.9680	0.141962
1435.0392	0.135101
1433.1103	0.128225
1431.1815	0.121622
1429.2527	0.116092
1427.3239	0.11194
1425.3951	0.109255
1423.4663	0.107587
1421.5375	0.106653
1419.6086	0.106693
1417.6798	0.107217
1415.7510	0.107196
1413.8222	0.107476
1411.8934	0.107867
1409.9646	0.108229
1408.0357	0.108288
1406.1069	0.108498
1404.1781	0.108809
1402.2493	0.108903
1400.3205	0.109115
1398.3917	0.109762
1396.4628	0.109962
1394.5340	0.110196
1392.6052	0.110043
1390.6764	0.109696
1388.7476	0.109316
1386.8188	0.108713
1384.8899	0.10745
1382.9611	0.106205
1381.0323	0.105408
1379.1035	0.105159
1377.1747	0.105254
1375.2459	0.105585
1373.3171	0.106143
1371.3882	0.106477
1369.4594	0.106622
1367.5306	0.105987
1365.6018	0.104017
1363.6730	0.101196
1361.7442	0.0979525
1359.8153	0.0951126
1357.8865	0.0929701
1355.9577	0.0914926
1354.0289	0.0905275
1352.1001	0.089923
1350.1713	0.0896993
1348.2424	0.0896487
1346.3136	0.0897961
1344.3848	0.0901164
1342.4560	0.0904941
1340.5272	0.0910025
1338.5984	0.0913877
1336.6696	0.0912972
1334.7407	0.0909711
1332.8119	0.0904693
1330.8831	0.0898318
1328.9543	0.0889918
1327.0255	0.088067
1325.0967	0.0871228
1323.1678	0.0863025
1321.2390	0.0857009
1319.3102	0.0853804
1317.3814	0.0851336
1315.4526	0.0849211
1313.5238	0.0847505
1311.5949	0.0846319
1309.6661	0.0844755
1307.7373	0.0843476
1305.8085	0.0841739
1303.8797	0.0840144
1301.9509	0.0837204
1300.0221	0.0833476
1298.0932	0.0830337
1296.1644	0.082889
1294.2356	0.082816
1292.3068	0.0829844
1290.3780	0.0833102
1288.4492	0.0837776
1286.5203	0.0844336
1284.5915	0.0853252
1282.6627	0.0864464
1280.7339	0.0878924
1278.8051	0.0897251
1276.8763	0.091941
1274.9474	0.0946192
1273.0186	0.0977347
1271.0898	0.101043
1269.1610	0.104206
1267.2322	0.107002
1265.3034	0.109174
1263.3746	0.11052
1261.4457	0.111109
1259.5169	0.111142
1257.5881	0.110892
1255.6593	0.110735
1253.7305	0.110815
1251.8017	0.11125
1249.8728	0.112043
1247.9440	0.113113
1246.0152	0.114381
1244.0864	0.115766
1242.1576	0.117223
1240.2288	0.118853
1238.2999	0.120557
1236.3711	0.122126
1234.4423	0.123385
1232.5135	0.124147
1230.5847	0.124184
1228.6559	0.12361
1226.7271	0.122657
1224.7982	0.12163
1222.8694	0.120939
1220.9406	0.120749
1219.0118	0.120524
1217.0830	0.119606
1215.1542	0.11756
1213.2253	0.114535
1211.2965	0.110823
1209.3677	0.106715
1207.4389	0.10252
1205.5101	0.0983948
1203.5813	0.0945287
1201.6524	0.0910427
1199.7236	0.0878923
1197.7948	0.0851748
1195.8660	0.0829469
1193.9372	0.0809553
1192.0084	0.0793225
1190.0795	0.0779695
1188.1507	0.0769054
1186.2219	0.0761609
1184.2931	0.0757906
1182.3643	0.0757543
1180.4355	0.0763647
1178.5067	0.0776207
1176.5778	0.0792834
1174.6490	0.0809186
1172.7202	0.0821788
1170.7914	0.0826027
1168.8626	0.0823005
1166.9338	0.0817062
1165.0049	0.0811038
1163.0761	0.0803583
1161.1473	0.0794482
1159.2185	0.078296
1157.2897	0.0769927
1155.3609	0.0753318
1153.4320	0.0735134
1151.5032	0.0716221
1149.5744	0.069773
1147.6456	0.0679836
1145.7168	0.0664242
1143.7880	0.0650693
1141.8592	0.0639889
1139.9303	0.0631269
1138.0015	0.062502
1136.0727	0.0619763
1134.1439	0.0616981
1132.2151	0.0615613
1130.2863	0.0616095
1128.3574	0.0616812
1126.4286	0.0618774
1124.4998	0.0620585
1122.5710	0.0622659
1120.6422	0.0624518
1118.7134	0.062653
1116.7845	0.0627147
1114.8557	0.0628199
1112.9269	0.0629161
1110.9981	0.0631044
1109.0693	0.0633305
1107.1405	0.0637703
1105.2117	0.0643107
1103.2828	0.0647094
1101.3540	0.0646924
1099.4252	0.0645211
1097.4964	0.0642791
1095.5676	0.0643921
1093.6388	0.0649201
1091.7099	0.0659129
1089.7811	0.0673448
1087.8523	0.0693572
1085.9235	0.0717078
1083.9947	0.0742584
1082.0659	0.0767976
1080.1370	0.0794982
1078.2082	0.0821249
1076.2794	0.0845348
1074.3506	0.0866129
1072.4218	0.0883069
1070.4930	0.0894261
1068.5642	0.0898839
1066.6353	0.0897005
1064.7065	0.0892715
1062.7777	0.0886914
1060.8489	0.0877444
1058.9201	0.0863468
1056.9913	0.084825
1055.0624	0.0832983
1053.1336	0.0819822
1051.2048	0.0809458
1049.2760	0.0802901
1047.3472	0.0798452
1045.4184	0.0794116
1043.4895	0.0787183
1041.5607	0.0778271
1039.6319	0.0766004
1037.7031	0.0750798
1035.7743	0.073495
1033.8455	0.071842
1031.9167	0.0700829
1029.9878	0.0683158
1028.0590	0.0664581
1026.1302	0.0650882
1024.2014	0.0642118
1022.2726	0.0637378
1020.3438	0.063722
1018.4149	0.0640417
1016.4861	0.0641389
1014.5573	0.0639696
1012.6285	0.0633969
1010.6997	0.0627427
1008.7709	0.062307
1006.8420	0.0622116
1004.9132	0.0623426
1002.9844	0.062847
1001.0556	0.0633542
999.1268	0.063617
997.1980	0.0635331
995.2691	0.0631564
993.3403	0.0623059
991.4115	0.0610927
989.4827	0.0597861
987.5539	0.0589082
985.6251	0.0585548
983.6963	0.0587889
981.7674	0.0594676
979.8386	0.0602716
977.9098	0.0608502
975.9810	0.061073
974.0522	0.0606025
972.1234	0.0596073
970.1945	0.0581914
968.2657	0.0565793
966.3369	0.0550701
964.4081	0.0539348
962.4793	0.0530372
960.5505	0.0523585
958.6216	0.0516752
956.6928	0.0511857
954.7640	0.0507542
952.8352	0.0504472
950.9064	0.0499306
948.9776	0.0495991
947.0488	0.0491981
945.1199	0.0488638
943.1911	0.0485256
941.2623	0.0483341
939.3335	0.0482688
937.4047	0.0483407
935.4759	0.0484531
933.5470	0.0487968
931.6182	0.0490126
929.6894	0.0492517
927.7606	0.0490601
925.8318	0.0485094
923.9030	0.0476986
921.9741	0.0468261
920.0453	0.0455888
918.1165	0.044503
916.1877	0.043594
914.2589	0.043003
912.3301	0.0422852
910.4013	0.0419904
908.4724	0.0418442
906.5436	0.0418234
904.6148	0.0417232
902.6860	0.0419135
900.7572	0.0420825
898.8284	0.0424213
