# Supplementary material for: Vibrational Study on the Structure, Bioactivity, and Silver Adsorption of Silk Fibroin Fibers Grafted with Methacrylonitrile
Source: Molecules. 2023 Mar 10;28(6):2551. doi: 10.3390/molecules28062551 (PMC10051891; doi:10.3390/molecules28062551)
Supplement: Supplementary file 1 [file molecules-28-02551-s001.zip › RAW DATA/Figure 10 IR Ag parallel/Average IR BF MAN 40% Ag parallel.txt]

TITLE	BF MAN 40% AG PARALLELE BEST P4 | AV. OF 4
DATA TYPE
ORIGIN	JASCO
OWNER
DATE	23/03/01
TIME	15:21:22
SPECTROMETER/DATA SYSTEM
RESOLUTION
DELTAX	-1.92882
XUNITS	1/CM
YUNITS	ABSORBANCE
FIRSTX	1720.5039
LASTX	898.8283
NPOINTS	427
FIRSTY	0.03503
MAXY	0.30011
MINY	0.03503
XYDATA
1720.5039	0.0350282
1718.5751	0.0374145
1716.6463	0.0387183
1714.7175	0.0402986
1712.7886	0.0418114
1710.8598	0.0445963
1708.9310	0.0478673
1707.0022	0.0528503
1705.0734	0.0593789
1703.1446	0.065878
1701.2157	0.0721494
1699.2869	0.0767187
1697.3581	0.0773956
1695.4293	0.0774945
1693.5005	0.0772074
1691.5717	0.0783675
1689.6429	0.0805072
1687.7140	0.0829684
1685.7852	0.0861022
1683.8564	0.09098
1681.9276	0.0931179
1679.9988	0.0958941
1678.0700	0.098971
1676.1411	0.103056
1674.2123	0.107233
1672.2835	0.110539
1670.3547	0.114572
1668.4259	0.119073
1666.4971	0.122187
1664.5682	0.125993
1662.6394	0.131016
1660.7106	0.135766
1658.7818	0.140161
1656.8530	0.144973
1654.9242	0.149761
1652.9954	0.158298
1651.0665	0.161744
1649.1377	0.164157
1647.2089	0.169633
1645.2801	0.175473
1643.3513	0.179795
1641.4225	0.185657
1639.4936	0.192906
1637.5648	0.20092
1635.6360	0.213476
1633.7072	0.224976
1631.7784	0.23385
1629.8496	0.24491
1627.9207	0.258261
1625.9919	0.270306
1624.0631	0.28158
1622.1343	0.292853
1620.2055	0.298213
1618.2767	0.300109
1616.3479	0.298333
1614.4190	0.290426
1612.4902	0.279501
1610.5614	0.265916
1608.6326	0.250123
1606.7038	0.232628
1604.7750	0.215042
1602.8461	0.198046
1600.9173	0.182712
1598.9885	0.169654
1597.0597	0.158648
1595.1309	0.148872
1593.2021	0.140053
1591.2732	0.132389
1589.3444	0.12573
1587.4156	0.120391
1585.4868	0.116322
1583.5580	0.113557
1581.6292	0.111661
1579.7003	0.110935
1577.7715	0.111314
1575.8427	0.112986
1573.9139	0.11416
1571.9851	0.116227
1570.0563	0.119965
1568.1275	0.124294
1566.1986	0.127822
1564.2698	0.132656
1562.3410	0.136616
1560.4122	0.141853
1558.4834	0.150105
1556.5546	0.152696
1554.6257	0.155162
1552.6969	0.158726
1550.7681	0.161908
1548.8393	0.165678
1546.9105	0.168467
1544.9817	0.172503
1543.0528	0.176335
1541.1240	0.180762
1539.1952	0.185391
1537.2664	0.187034
1535.3376	0.188478
1533.4088	0.192467
1531.4800	0.194961
1529.5511	0.196592
1527.6223	0.198605
1525.6935	0.200594
1523.7647	0.201731
1521.8359	0.204245
1519.9071	0.206921
1517.9782	0.20847
1516.0494	0.209337
1514.1206	0.206052
1512.1918	0.19979
1510.2630	0.192647
1508.3342	0.186297
1506.4053	0.176744
1504.4765	0.166108
1502.5477	0.158043
1500.6189	0.1502
1498.6901	0.142664
1496.7613	0.134807
1494.8325	0.12685
1492.9036	0.120646
1490.9748	0.115326
1489.0460	0.109803
1487.1172	0.105293
1485.1884	0.101868
1483.2596	0.0999803
1481.3307	0.0991138
1479.4019	0.099159
1477.4731	0.100046
1475.5443	0.101789
1473.6155	0.104103
1471.6867	0.107448
1469.7578	0.109922
1467.8290	0.112399
1465.9002	0.114427
1463.9714	0.116105
1462.0426	0.117369
1460.1138	0.119882
1458.1850	0.124435
1456.2561	0.13129
1454.3273	0.135205
1452.3985	0.139425
1450.4697	0.143537
1448.5409	0.147067
1446.6121	0.148678
1444.6832	0.148622
1442.7544	0.1475
1440.8256	0.146019
1438.8968	0.143698
1436.9680	0.139466
1435.0392	0.132151
1433.1103	0.125476
1431.1815	0.11915
1429.2527	0.113622
1427.3239	0.109354
1425.3951	0.106827
1423.4663	0.10514
1421.5375	0.1044
1419.6086	0.104755
1417.6798	0.10491
1415.7510	0.104667
1413.8222	0.104767
1411.8934	0.10501
1409.9646	0.105231
1408.0357	0.105363
1406.1069	0.10582
1404.1781	0.106194
1402.2493	0.106443
1400.3205	0.107084
1398.3917	0.107858
1396.4628	0.108264
1394.5340	0.108614
1392.6052	0.108357
1390.6764	0.108081
1388.7476	0.107871
1386.8188	0.107284
1384.8899	0.106055
1382.9611	0.104903
1381.0323	0.104127
1379.1035	0.104135
1377.1747	0.104411
1375.2459	0.104668
1373.3171	0.104617
1371.3882	0.104566
1369.4594	0.104633
1367.5306	0.103995
1365.6018	0.102211
1363.6730	0.0996484
1361.7442	0.0963986
1359.8153	0.0935789
1357.8865	0.0915889
1355.9577	0.0902084
1354.0289	0.0892668
1352.1001	0.0886528
1350.1713	0.0883048
1348.2424	0.0881492
1346.3136	0.0881604
1344.3848	0.0882638
1342.4560	0.088531
1340.5272	0.0889855
1338.5984	0.089176
1336.6696	0.0889757
1334.7407	0.0886675
1332.8119	0.0882722
1330.8831	0.0877538
1328.9543	0.0870771
1327.0255	0.0862925
1325.0967	0.0854459
1323.1678	0.0847228
1321.2390	0.0842387
1319.3102	0.0839994
1317.3814	0.0837718
1315.4526	0.0836516
1313.5238	0.0836215
1311.5949	0.0835643
1309.6661	0.0834881
1307.7373	0.0834788
1305.8085	0.083423
1303.8797	0.0833008
1301.9509	0.0830202
1300.0221	0.0826268
1298.0932	0.0822374
1296.1644	0.0820352
1294.2356	0.0819815
1292.3068	0.0821546
1290.3780	0.0825145
1288.4492	0.0830642
1286.5203	0.0837054
1284.5915	0.0845105
1282.6627	0.0855224
1280.7339	0.0868267
1278.8051	0.0884778
1276.8763	0.0905526
1274.9474	0.0930393
1273.0186	0.0959234
1271.0898	0.0990512
1269.1610	0.102107
1267.2322	0.104832
1265.3034	0.106929
1263.3746	0.108281
1261.4457	0.108902
1259.5169	0.108937
1257.5881	0.108644
1255.6593	0.10839
1253.7305	0.108377
1251.8017	0.108709
1249.8728	0.109331
1247.9440	0.110143
1246.0152	0.111098
1244.0864	0.112242
1242.1576	0.113576
1240.2288	0.115103
1238.2999	0.116655
1236.3711	0.118205
1234.4423	0.119513
1232.5135	0.120338
1230.5847	0.12047
1228.6559	0.119985
1226.7271	0.119081
1224.7982	0.11828
1222.8694	0.118037
1220.9406	0.118421
1219.0118	0.118819
1217.0830	0.118533
1215.1542	0.117098
1213.2253	0.114508
1211.2965	0.111017
1209.3677	0.10712
1207.4389	0.103085
1205.5101	0.0991639
1203.5813	0.095497
1201.6524	0.0921434
1199.7236	0.0891776
1197.7948	0.0866455
1195.8660	0.0844892
1193.9372	0.0825876
1192.0084	0.0810317
1190.0795	0.0797272
1188.1507	0.0786944
1186.2219	0.077879
1184.2931	0.0773708
1182.3643	0.0772592
1180.4355	0.0776949
1178.5067	0.0786956
1176.5778	0.0801277
1174.6490	0.0816168
1172.7202	0.0826785
1170.7914	0.0829285
1168.8626	0.0825188
1166.9338	0.0817816
1165.0049	0.0810265
1163.0761	0.0802291
1161.1473	0.0793261
1159.2185	0.0782753
1157.2897	0.0770743
1155.3609	0.0756389
1153.4320	0.0740586
1151.5032	0.072406
1149.5744	0.0707845
1147.6456	0.069265
1145.7168	0.0678679
1143.7880	0.0665267
1141.8592	0.065457
1139.9303	0.0645782
1138.0015	0.0638854
1136.0727	0.0633475
1134.1439	0.0630941
1132.2151	0.0630624
1130.2863	0.0632615
1128.3574	0.0635465
1126.4286	0.0639324
1124.4998	0.0642861
1122.5710	0.0645825
1120.6422	0.0647778
1118.7134	0.0649333
1116.7845	0.0649432
1114.8557	0.0648909
1112.9269	0.0647765
1110.9981	0.0647457
1109.0693	0.0647898
1107.1405	0.0650366
1105.2117	0.065282
1103.2828	0.0654504
1101.3540	0.0654451
1099.4252	0.0652505
1097.4964	0.0650124
1095.5676	0.0651166
1093.6388	0.0656732
1091.7099	0.0666955
1089.7811	0.0681064
1087.8523	0.0699062
1085.9235	0.0719921
1083.9947	0.074293
1082.0659	0.0766559
1080.1370	0.0790756
1078.2082	0.0814761
1076.2794	0.0836763
1074.3506	0.085566
1072.4218	0.0869492
1070.4930	0.0877015
1068.5642	0.0879909
1066.6353	0.0877969
1064.7065	0.0872361
1062.7777	0.0863964
1060.8489	0.0853492
1058.9201	0.084102
1056.9913	0.0826934
1055.0624	0.0813006
1053.1336	0.0800961
1051.2048	0.0792227
1049.2760	0.0787816
1047.3472	0.0785521
1045.4184	0.0782036
1043.4895	0.077636
1041.5607	0.0767958
1039.6319	0.0756047
1037.7031	0.0741928
1035.7743	0.0725635
1033.8455	0.0708487
1031.9167	0.0690585
1029.9878	0.0673566
1028.0590	0.0657512
1026.1302	0.0643315
1024.2014	0.0631866
1022.2726	0.0625219
1020.3438	0.0623375
1018.4149	0.0625262
1016.4861	0.0626368
1014.5573	0.062403
1012.6285	0.0618229
1010.6997	0.0611551
1008.7709	0.0605306
1006.8420	0.0602292
1004.9132	0.0602911
1002.9844	0.0606534
1001.0556	0.0610332
999.1268	0.0612685
997.1980	0.0612178
995.2691	0.0609635
993.3403	0.0603374
991.4115	0.0594325
989.4827	0.0584776
987.5539	0.0578028
985.6251	0.0575326
983.6963	0.0578194
981.7674	0.0583726
979.8386	0.0591175
977.9098	0.059703
975.9810	0.0598338
974.0522	0.0594268
972.1234	0.0584698
970.1945	0.0570752
968.2657	0.0556679
966.3369	0.0543738
964.4081	0.0533385
962.4793	0.0524398
960.5505	0.0518072
958.6216	0.0512453
956.6928	0.0507909
954.7640	0.0503174
952.8352	0.049992
950.9064	0.0495883
948.9776	0.0492866
947.0488	0.0489947
945.1199	0.0487374
943.1911	0.0483379
941.2623	0.048089
939.3335	0.047907
937.4047	0.0479661
935.4759	0.0481611
933.5470	0.0485137
931.6182	0.0487281
929.6894	0.048856
927.7606	0.0487152
925.8318	0.048251
923.9030	0.0474506
921.9741	0.0466044
920.0453	0.0455585
918.1165	0.0445775
916.1877	0.0437408
914.2589	0.0431509
912.3301	0.0426781
910.4013	0.0424576
908.4724	0.0421391
906.5436	0.0421887
904.6148	0.0421468
902.6860	0.0421381
900.7572	0.042273
898.8284	0.0425185
