# Supplementary material for: Vibrational Study on the Structure, Bioactivity, and Silver Adsorption of Silk Fibroin Fibers Grafted with Methacrylonitrile
Source: Molecules. 2023 Mar 10;28(6):2551. doi: 10.3390/molecules28062551 (PMC10051891; doi:10.3390/molecules28062551)
Supplement: Supplementary file 1 [file molecules-28-02551-s001.zip › RAW DATA/Figure 10 IR Ag parallel/Average IR BF MAN 60% Ag parallel.txt]

TITLE	BF MAN 60% AG PARALLELE P3 | AV. OF 3
DATA TYPE
ORIGIN	JASCO
OWNER
DATE	23/03/01
TIME	15:21:22
SPECTROMETER/DATA SYSTEM
RESOLUTION
DELTAX	-1.92882
XUNITS	1/CM
YUNITS	ABSORBANCE
FIRSTX	1720.5039
LASTX	898.8283
NPOINTS	427
FIRSTY	0.02834
MAXY	0.23137
MINY	0.02834
XYDATA
1720.5039	0.0283399
1718.5751	0.0299487
1716.6463	0.0305144
1714.7175	0.0318114
1712.7886	0.0331204
1710.8598	0.0354135
1708.9310	0.0379182
1707.0022	0.041783
1705.0734	0.0467128
1703.1446	0.0520658
1701.2157	0.0571161
1699.2869	0.0599329
1697.3581	0.0613337
1695.4293	0.0613921
1693.5005	0.0617381
1691.5717	0.0634758
1689.6429	0.0653546
1687.7140	0.0676557
1685.7852	0.0705387
1683.8564	0.0730237
1681.9276	0.0749288
1679.9988	0.077812
1678.0700	0.0806277
1676.1411	0.0840789
1674.2123	0.0866668
1672.2835	0.0898279
1670.3547	0.0929793
1668.4259	0.095858
1666.4971	0.0985872
1664.5682	0.102171
1662.6394	0.105574
1660.7106	0.109165
1658.7818	0.112955
1656.8530	0.117215
1654.9242	0.122116
1652.9954	0.12614
1651.0665	0.127596
1649.1377	0.131417
1647.2089	0.135163
1645.2801	0.138539
1643.3513	0.142548
1641.4225	0.147809
1639.4936	0.1538
1637.5648	0.161064
1635.6360	0.169365
1633.7072	0.177532
1631.7784	0.185918
1629.8496	0.195332
1627.9207	0.204952
1625.9919	0.213954
1624.0631	0.221931
1622.1343	0.227303
1620.2055	0.230529
1618.2767	0.231372
1616.3479	0.224457
1614.4190	0.215332
1612.4902	0.206779
1610.5614	0.195133
1608.6326	0.182099
1606.7038	0.168427
1604.7750	0.155631
1602.8461	0.143299
1600.9173	0.132464
1598.9885	0.123492
1597.0597	0.116077
1595.1309	0.109336
1593.2021	0.103383
1591.2732	0.0983013
1589.3444	0.0939673
1587.4156	0.0905025
1585.4868	0.0879869
1583.5580	0.0862933
1581.6292	0.0851843
1579.7003	0.0850037
1577.7715	0.085821
1575.8427	0.0863675
1573.9139	0.0873077
1571.9851	0.0896402
1570.0563	0.0922584
1568.1275	0.0950349
1566.1986	0.0981196
1564.2698	0.101596
1562.3410	0.105117
1560.4122	0.109743
1558.4834	0.112858
1556.5546	0.11473
1554.6257	0.117241
1552.6969	0.119732
1550.7681	0.122408
1548.8393	0.124803
1546.9105	0.127466
1544.9817	0.130293
1543.0528	0.133051
1541.1240	0.136199
1539.1952	0.137568
1537.2664	0.139093
1535.3376	0.14186
1533.4088	0.143913
1531.4800	0.145341
1529.5511	0.147355
1527.6223	0.14893
1525.6935	0.149803
1523.7647	0.151137
1521.8359	0.15262
1519.9071	0.153079
1517.9782	0.154607
1516.0494	0.153588
1514.1206	0.151003
1512.1918	0.146454
1510.2630	0.141349
1508.3342	0.137335
1506.4053	0.127538
1504.4765	0.119261
1502.5477	0.114889
1500.6189	0.109771
1498.6901	0.104331
1496.7613	0.0981215
1494.8325	0.092199
1492.9036	0.0886809
1490.9748	0.0854529
1489.0460	0.0815164
1487.1172	0.0792094
1485.1884	0.0779037
1483.2596	0.0779509
1481.3307	0.0785811
1479.4019	0.0798697
1477.4731	0.0816188
1475.5443	0.0836821
1473.6155	0.0858163
1471.6867	0.0874343
1469.7578	0.0891281
1467.8290	0.0912477
1465.9002	0.0928497
1463.9714	0.0937588
1462.0426	0.0950782
1460.1138	0.0974118
1458.1850	0.100674
1456.2561	0.10438
1454.3273	0.107508
1452.3985	0.110974
1450.4697	0.113819
1448.5409	0.115915
1446.6121	0.11619
1444.6832	0.115758
1442.7544	0.114378
1440.8256	0.112806
1438.8968	0.111177
1436.9680	0.107413
1435.0392	0.1014
1433.1103	0.0973304
1431.1815	0.0929473
1429.2527	0.0887793
1427.3239	0.0857255
1425.3951	0.0840352
1423.4663	0.0824651
1421.5375	0.0821716
1419.6086	0.0821869
1417.6798	0.0816368
1415.7510	0.0816848
1413.8222	0.0820388
1411.8934	0.0823736
1409.9646	0.0827111
1408.0357	0.0831751
1406.1069	0.0839285
1404.1781	0.084621
1402.2493	0.0856224
1400.3205	0.0868771
1398.3917	0.0878202
1396.4628	0.0886661
1394.5340	0.0888761
1392.6052	0.0887327
1390.6764	0.0888297
1388.7476	0.0885276
1386.8188	0.0872127
1384.8899	0.0856257
1382.9611	0.0843285
1381.0323	0.0834087
1379.1035	0.0833207
1377.1747	0.0836418
1375.2459	0.0840012
1373.3171	0.0839177
1371.3882	0.0840859
1369.4594	0.084131
1367.5306	0.0833717
1365.6018	0.0820385
1363.6730	0.0800913
1361.7442	0.0774483
1359.8153	0.075421
1357.8865	0.0739838
1355.9577	0.0729381
1354.0289	0.0721527
1352.1001	0.0716306
1350.1713	0.0713298
1348.2424	0.0711417
1346.3136	0.0711135
1344.3848	0.0711932
1342.4560	0.0714123
1340.5272	0.0716329
1338.5984	0.0716152
1336.6696	0.0715243
1334.7407	0.071354
1332.8119	0.0710418
1330.8831	0.070619
1328.9543	0.0701435
1327.0255	0.0695344
1325.0967	0.0688621
1323.1678	0.0683008
1321.2390	0.0679207
1319.3102	0.0676357
1317.3814	0.0673646
1315.4526	0.0672003
1313.5238	0.0670763
1311.5949	0.0669186
1309.6661	0.0667802
1307.7373	0.0666761
1305.8085	0.0665327
1303.8797	0.0663112
1301.9509	0.0660404
1300.0221	0.0657237
1298.0932	0.0654119
1296.1644	0.0651692
1294.2356	0.0650476
1292.3068	0.0650921
1290.3780	0.0652556
1288.4492	0.0655492
1286.5203	0.0659631
1284.5915	0.066527
1282.6627	0.0672053
1280.7339	0.0681017
1278.8051	0.0692555
1276.8763	0.0707428
1274.9474	0.0725657
1273.0186	0.0745981
1271.0898	0.0767407
1269.1610	0.078815
1267.2322	0.0805945
1265.3034	0.0819062
1263.3746	0.0826721
1261.4457	0.0828916
1259.5169	0.0827142
1257.5881	0.0824281
1255.6593	0.0822223
1253.7305	0.0822147
1251.8017	0.0824776
1249.8728	0.0829295
1247.9440	0.0834983
1246.0152	0.0841972
1244.0864	0.0850331
1242.1576	0.0858952
1240.2288	0.0868722
1238.2999	0.087881
1236.3711	0.0888238
1234.4423	0.08962
1232.5135	0.0901164
1230.5847	0.0900889
1228.6559	0.089738
1226.7271	0.0893502
1224.7982	0.0894688
1222.8694	0.0904985
1220.9406	0.0922604
1219.0118	0.0940143
1217.0830	0.0949657
1215.1542	0.0946387
1213.2253	0.0931078
1211.2965	0.0906773
1209.3677	0.0877682
1207.4389	0.0846742
1205.5101	0.0816745
1203.5813	0.0788535
1201.6524	0.0762549
1199.7236	0.0739704
1197.7948	0.071952
1195.8660	0.0701281
1193.9372	0.0685231
1192.0084	0.067137
1190.0795	0.0659148
1188.1507	0.0648339
1186.2219	0.0638718
1184.2931	0.0632214
1182.3643	0.0628878
1180.4355	0.0629272
1178.5067	0.0633296
1176.5778	0.0640378
1174.6490	0.0647829
1172.7202	0.0652156
1170.7914	0.0651352
1168.8626	0.0646121
1166.9338	0.0638658
1165.0049	0.0631509
1163.0761	0.0624741
1161.1473	0.0618182
1159.2185	0.0610578
1157.2897	0.0601625
1155.3609	0.0591011
1153.4320	0.0579564
1151.5032	0.0567554
1149.5744	0.0556707
1147.6456	0.0546434
1145.7168	0.0537396
1143.7880	0.052932
1141.8592	0.0523219
1139.9303	0.0518444
1138.0015	0.0515246
1136.0727	0.0513166
1134.1439	0.0512737
1132.2151	0.0513343
1130.2863	0.0515148
1128.3574	0.0516916
1126.4286	0.051926
1124.4998	0.0521712
1122.5710	0.0523861
1120.6422	0.0525009
1118.7134	0.0525891
1116.7845	0.0525257
1114.8557	0.0523811
1112.9269	0.0522622
1110.9981	0.0522528
1109.0693	0.0522588
1107.1405	0.0524273
1105.2117	0.0526321
1103.2828	0.0528425
1101.3540	0.0528709
1099.4252	0.0527474
1097.4964	0.0525819
1095.5676	0.0526681
1093.6388	0.0530415
1091.7099	0.0537467
1089.7811	0.0547648
1087.8523	0.0561027
1085.9235	0.0576375
1083.9947	0.0593447
1082.0659	0.0610128
1080.1370	0.0627097
1078.2082	0.064419
1076.2794	0.0659385
1074.3506	0.0671869
1072.4218	0.0681597
1070.4930	0.0687505
1068.5642	0.0689384
1066.6353	0.0687088
1064.7065	0.0683011
1062.7777	0.0677421
1060.8489	0.0669765
1058.9201	0.0659881
1056.9913	0.0649611
1055.0624	0.0640426
1053.1336	0.0632408
1051.2048	0.0626692
1049.2760	0.0624023
1047.3472	0.0622872
1045.4184	0.0620939
1043.4895	0.0617044
1041.5607	0.0610723
1039.6319	0.0601964
1037.7031	0.0590906
1035.7743	0.0578578
1033.8455	0.0566381
1031.9167	0.0553177
1029.9878	0.053963
1028.0590	0.0526655
1026.1302	0.0516558
1024.2014	0.0509047
1022.2726	0.0505076
1020.3438	0.0503965
1018.4149	0.0504228
1016.4861	0.0503768
1014.5573	0.0501123
1012.6285	0.0496378
1010.6997	0.0490941
1008.7709	0.0486239
1006.8420	0.0484169
1004.9132	0.048468
1002.9844	0.0487859
1001.0556	0.0491337
999.1268	0.0494336
997.1980	0.0496046
995.2691	0.0496901
993.3403	0.0495977
991.4115	0.0493532
989.4827	0.0489499
987.5539	0.0486969
985.6251	0.0486259
983.6963	0.0488175
981.7674	0.0492425
979.8386	0.0496751
977.9098	0.0499241
975.9810	0.0499764
974.0522	0.0495981
972.1234	0.0488908
970.1945	0.0478481
968.2657	0.0467117
966.3369	0.0456573
964.4081	0.0448346
962.4793	0.0442025
960.5505	0.0437798
958.6216	0.0433391
956.6928	0.0429882
954.7640	0.0426833
952.8352	0.0424543
950.9064	0.0421831
948.9776	0.0419099
947.0488	0.0414945
945.1199	0.0412302
943.1911	0.0410043
941.2623	0.040817
939.3335	0.0405952
937.4047	0.0405802
935.4759	0.0406805
933.5470	0.0408749
931.6182	0.0409256
929.6894	0.0409333
927.7606	0.0407331
925.8318	0.0403174
923.9030	0.0397741
921.9741	0.0391241
920.0453	0.0383382
918.1165	0.0375512
916.1877	0.0368026
914.2589	0.0365079
912.3301	0.0362406
910.4013	0.0360355
908.4724	0.0358944
906.5436	0.0358483
904.6148	0.0357728
902.6860	0.0360358
900.7572	0.0360675
898.8284	0.0361863
