# Supplementary material for: Vibrational Study on the Structure, Bioactivity, and Silver Adsorption of Silk Fibroin Fibers Grafted with Methacrylonitrile
Source: Molecules. 2023 Mar 10;28(6):2551. doi: 10.3390/molecules28062551 (PMC10051891; doi:10.3390/molecules28062551)
Supplement: Supplementary file 1 [file molecules-28-02551-s001.zip › RAW DATA/Figure 10 IR Ag parallel/IR 2280-2200 BF MAN 60% Ag parallel p1.txt]

TITLE	BM MAN 60 AG PARALLELO1
DATA TYPE
ORIGIN	JASCO
OWNER
DATE	23/03/01
TIME	15:23:00
SPECTROMETER/DATA SYSTEM
RESOLUTION
DELTAX	-1.92882
XUNITS	1/CM
YUNITS	ABSORBANCE
FIRSTX	2281.7893
LASTX	2198.8501
NPOINTS	44
FIRSTY	0.01386
MAXY	0.02253
MINY	0.01372
XYDATA
2281.7893	0.0138576
2279.8605	0.0138576
2277.9317	0.0139287
2276.0029	0.0137154
2274.0740	0.0137865
2272.1452	0.0140217
2270.2164	0.0142842
2268.2876	0.014142
2266.3588	0.0142076
2264.4300	0.0141037
2262.5011	0.0141037
2260.5723	0.0144318
2258.6435	0.0150826
2256.7147	0.0151974
2254.7859	0.0150388
2252.8571	0.0151756
2250.9283	0.0160669
2248.9994	0.0170021
2247.0706	0.0177404
2245.1418	0.0185005
2243.2130	0.0196489
2241.2842	0.0207755
2239.3554	0.021984
2237.4265	0.0225309
2235.4977	0.0224598
2233.5689	0.0217434
2231.6401	0.0208356
2229.7113	0.0193755
2227.7825	0.0177732
2225.8536	0.0165646
2223.9248	0.016231
2221.9960	0.0159685
2220.0672	0.0158373
2218.1384	0.0158099
2216.2096	0.0160998
2214.2808	0.0159248
2212.3519	0.0157552
2210.4231	0.0157662
2208.4943	0.0157115
2206.5655	0.015542
2204.6367	0.0157115
2202.7079	0.0155255
2200.7790	0.015624
2198.8502	0.015799
