# Supplementary material for: Vibrational Study on the Structure, Bioactivity, and Silver Adsorption of Silk Fibroin Fibers Grafted with Methacrylonitrile
Source: Molecules. 2023 Mar 10;28(6):2551. doi: 10.3390/molecules28062551 (PMC10051891; doi:10.3390/molecules28062551)
Supplement: Supplementary file 1 [file molecules-28-02551-s001.zip › RAW DATA/Figure 10 IR Ag parallel/IR 2280-2200 BF MAN 60% Ag parallel p2.txt]

TITLE	BM MAN 60 AG PARALLELO2
DATA TYPE
ORIGIN	JASCO
OWNER
DATE	23/03/01
TIME	15:23:00
SPECTROMETER/DATA SYSTEM
RESOLUTION
DELTAX	-1.92882
XUNITS	1/CM
YUNITS	ABSORBANCE
FIRSTX	2281.7893
LASTX	2198.8501
NPOINTS	44
FIRSTY	0.01375
MAXY	0.02323
MINY	0.01362
XYDATA
2281.7893	0.0137521
2279.8605	0.0136593
2277.9317	0.0137645
2276.0029	0.0136222
2274.0740	0.0137088
2272.1452	0.0139314
2270.2164	0.0142097
2268.2876	0.014018
2266.3588	0.0140675
2264.4300	0.01395
2262.5011	0.0139191
2260.5723	0.0142901
2258.6435	0.0148095
2256.7147	0.0146611
2254.7859	0.014525
2252.8571	0.0151125
2250.9283	0.0161946
2248.9994	0.0168438
2247.0706	0.0175055
2245.1418	0.0185629
2243.2130	0.0200778
2241.2842	0.0209868
2239.3554	0.0219638
2237.4265	0.0228295
2235.4977	0.0232252
2233.5689	0.0226625
2231.6401	0.0215371
2229.7113	0.0196573
2227.7825	0.0178765
2225.8536	0.0166707
2223.9248	0.0159534
2221.9960	0.015669
2220.0672	0.0159163
2218.1384	0.0156071
2216.2096	0.0156443
2214.2808	0.0154526
2212.3519	0.0153351
2210.4231	0.0153845
2208.4943	0.0158174
2206.5655	0.0156937
2204.6367	0.01557
2202.7079	0.0153042
2200.7790	0.0157988
2198.8502	0.0158545
