# Supplementary material for: Vibrational Study on the Structure, Bioactivity, and Silver Adsorption of Silk Fibroin Fibers Grafted with Methacrylonitrile
Source: Molecules. 2023 Mar 10;28(6):2551. doi: 10.3390/molecules28062551 (PMC10051891; doi:10.3390/molecules28062551)
Supplement: Supplementary file 1 [file molecules-28-02551-s001.zip › RAW DATA/Figure 10 IR Ag parallel/IR 2280-2200 BF MAN 60% Ag parallel p3.txt]

TITLE	BM MAN 60 AG PARALLELO3
DATA TYPE
ORIGIN	JASCO
OWNER
DATE	23/03/01
TIME	15:23:00
SPECTROMETER/DATA SYSTEM
RESOLUTION
DELTAX	-1.92882
XUNITS	1/CM
YUNITS	ABSORBANCE
FIRSTX	2281.7893
LASTX	2198.8501
NPOINTS	44
FIRSTY	0.01227
MAXY	0.01759
MINY	0.00942
XYDATA
2281.7893	0.0122694
2279.8605	0.0120396
2277.9317	0.0119678
2276.0029	0.0116949
2274.0740	0.0116039
2272.1452	0.0118098
2270.2164	0.0119247
2268.2876	0.0116087
2266.3588	0.0115226
2264.4300	0.0115178
2262.5011	0.0115704
2260.5723	0.0116422
2258.6435	0.0118912
2256.7147	0.011896
2254.7859	0.0117954
2252.8571	0.011896
2250.9283	0.0126188
2248.9994	0.0134374
2247.0706	0.0139927
2245.1418	0.0146581
2243.2130	0.0157783
2241.2842	0.016415
2239.3554	0.0171283
2237.4265	0.0175495
2235.4977	0.0175926
2233.5689	0.0168985
2231.6401	0.0159315
2229.7113	0.0145001
2227.7825	0.012906
2225.8536	0.0117428
2223.9248	0.0113071
2221.9960	0.0108332
2220.0672	0.0106848
2218.1384	0.010613
2216.2096	0.0107566
2214.2808	0.0105651
2212.3519	0.0100816
2210.4231	0.00984229
2208.4943	0.00988059
2206.5655	0.00980878
2204.6367	0.0100194
2202.7079	0.00943539
2200.7790	0.00944975
2198.8502	0.00942103
