# Supplementary material for: Vibrational Study on the Structure, Bioactivity, and Silver Adsorption of Silk Fibroin Fibers Grafted with Methacrylonitrile
Source: Molecules. 2023 Mar 10;28(6):2551. doi: 10.3390/molecules28062551 (PMC10051891; doi:10.3390/molecules28062551)
Supplement: Supplementary file 1 [file molecules-28-02551-s001.zip › RAW DATA/Figure 10 IR Ag parallel/IR BF control Ag parallel p1.txt]

TITLE	BF CONTROLLO AG PARALLELE P1
DATA TYPE
ORIGIN	JASCO
OWNER
DATE	23/03/01
TIME	15:23:52
SPECTROMETER/DATA SYSTEM
RESOLUTION
DELTAX	-1.92882
XUNITS	1/CM
YUNITS	ABSORBANCE
FIRSTX	1720.5039
LASTX	898.8283
NPOINTS	427
FIRSTY	0.03198
MAXY	0.35792
MINY	0.03198
XYDATA
1720.5039	0.0319778
1718.5751	0.0338457
1716.6463	0.0346958
1714.7175	0.0368321
1712.7886	0.0389125
1710.8598	0.0427154
1708.9310	0.0472453
1707.0022	0.0542695
1705.0734	0.0641011
1703.1446	0.073832
1701.2157	0.0818293
1699.2869	0.087981
1697.3581	0.0889205
1695.4293	0.088406
1693.5005	0.0882159
1691.5717	0.0895357
1689.6429	0.0916497
1687.7140	0.0942334
1685.7852	0.097231
1683.8564	0.102186
1681.9276	0.105485
1679.9988	0.109288
1678.0700	0.113102
1676.1411	0.118046
1674.2123	0.123247
1672.2835	0.127587
1670.3547	0.132452
1668.4259	0.138414
1666.4971	0.143045
1664.5682	0.148223
1662.6394	0.154643
1660.7106	0.161209
1658.7818	0.167338
1656.8530	0.173736
1654.9242	0.179698
1652.9954	0.190491
1651.0665	0.195726
1649.1377	0.199764
1647.2089	0.206944
1645.2801	0.214919
1643.3513	0.220937
1641.4225	0.228241
1639.4936	0.236361
1637.5648	0.244984
1635.6360	0.257802
1633.7072	0.269524
1631.7784	0.278931
1629.8496	0.290328
1627.9207	0.30394
1625.9919	0.316579
1624.0631	0.329084
1622.1343	0.342036
1620.2055	0.349989
1618.2767	0.355324
1616.3479	0.357919
1614.4190	0.354429
1612.4902	0.348334
1610.5614	0.33886
1608.6326	0.326366
1606.7038	0.310819
1604.7750	0.29384
1602.8461	0.275575
1600.9173	0.25797
1598.9885	0.241942
1597.0597	0.227704
1595.1309	0.214338
1593.2021	0.202001
1591.2732	0.190726
1589.3444	0.18057
1587.4156	0.171924
1585.4868	0.165034
1583.5580	0.159912
1581.6292	0.156187
1579.7003	0.154129
1577.7715	0.153447
1575.8427	0.154409
1573.9139	0.155628
1571.9851	0.157887
1570.0563	0.162014
1568.1275	0.167484
1566.1986	0.17217
1564.2698	0.17849
1562.3410	0.183557
1560.4122	0.189384
1558.4834	0.199663
1556.5546	0.204249
1554.6257	0.208387
1552.6969	0.213812
1550.7681	0.218521
1548.8393	0.224303
1546.9105	0.228766
1544.9817	0.234381
1543.0528	0.239895
1541.1240	0.24626
1539.1952	0.25334
1537.2664	0.257053
1535.3376	0.260095
1533.4088	0.266214
1531.4800	0.2709
1529.5511	0.27449
1527.6223	0.278416
1525.6935	0.282465
1523.7647	0.285329
1521.8359	0.290138
1519.9071	0.295697
1517.9782	0.300406
1516.0494	0.305898
1514.1206	0.306513
1512.1918	0.302576
1510.2630	0.29601
1508.3342	0.289366
1506.4053	0.278092
1504.4765	0.266281
1502.5477	0.257031
1500.6189	0.247098
1498.6901	0.236842
1496.7613	0.225746
1494.8325	0.213969
1492.9036	0.204528
1490.9748	0.194921
1489.0460	0.184384
1487.1172	0.175168
1485.1884	0.167103
1483.2596	0.160303
1481.3307	0.154107
1479.4019	0.14914
1477.4731	0.145662
1475.5443	0.143436
1473.6155	0.143056
1471.6867	0.143951
1469.7578	0.144051
1467.8290	0.144197
1465.9002	0.144722
1463.9714	0.145874
1462.0426	0.147384
1460.1138	0.149957
1458.1850	0.154744
1456.2561	0.163513
1454.3273	0.170079
1452.3985	0.177192
1450.4697	0.184407
1448.5409	0.191006
1446.6121	0.195748
1444.6832	0.198421
1442.7544	0.199439
1440.8256	0.199898
1438.8968	0.198712
1436.9680	0.194708
1435.0392	0.1868
1433.1103	0.17925
1431.1815	0.17122
1429.2527	0.164151
1427.3239	0.158961
1425.3951	0.155795
1423.4663	0.153682
1421.5375	0.152787
1419.6086	0.152764
1417.6798	0.153212
1415.7510	0.153547
1413.8222	0.154151
1411.8934	0.154666
1409.9646	0.154979
1408.0357	0.154733
1406.1069	0.154218
1404.1781	0.153078
1402.2493	0.151724
1400.3205	0.150449
1398.3917	0.149286
1396.4628	0.148223
1394.5340	0.147452
1392.6052	0.146836
1390.6764	0.146512
1388.7476	0.146132
1386.8188	0.14574
1384.8899	0.145103
1382.9611	0.144644
1381.0323	0.144275
1379.1035	0.144174
1377.1747	0.144141
1375.2459	0.144253
1373.3171	0.144577
1371.3882	0.145248
1369.4594	0.145841
1367.5306	0.145461
1365.6018	0.143436
1363.6730	0.140036
1361.7442	0.135663
1359.8153	0.13196
1357.8865	0.129164
1355.9577	0.127061
1354.0289	0.125551
1352.1001	0.124601
1350.1713	0.124086
1348.2424	0.123974
1346.3136	0.124176
1344.3848	0.124556
1342.4560	0.125048
1340.5272	0.12563
1338.5984	0.126066
1336.6696	0.126256
1334.7407	0.126111
1332.8119	0.125563
1330.8831	0.124802
1328.9543	0.123795
1327.0255	0.122509
1325.0967	0.121156
1323.1678	0.119948
1321.2390	0.119098
1319.3102	0.118527
1317.3814	0.118136
1315.4526	0.117901
1313.5238	0.117655
1311.5949	0.11742
1309.6661	0.11723
1307.7373	0.116984
1305.8085	0.116682
1303.8797	0.116357
1301.9509	0.115809
1300.0221	0.115127
1298.0932	0.114523
1296.1644	0.11412
1294.2356	0.113863
1292.3068	0.113852
1290.3780	0.11412
1288.4492	0.114668
1286.5203	0.115451
1284.5915	0.11648
1282.6627	0.117834
1280.7339	0.119601
1278.8051	0.121916
1276.8763	0.125003
1274.9474	0.128717
1273.0186	0.1329
1271.0898	0.137586
1269.1610	0.142306
1267.2322	0.146568
1265.3034	0.14989
1263.3746	0.152138
1261.4457	0.153257
1259.5169	0.153581
1257.5881	0.153503
1255.6593	0.153525
1253.7305	0.153872
1251.8017	0.154699
1249.8728	0.155997
1247.9440	0.15773
1246.0152	0.159721
1244.0864	0.162003
1242.1576	0.164576
1240.2288	0.167573
1238.2999	0.170672
1236.3711	0.17377
1234.4423	0.176521
1232.5135	0.178635
1230.5847	0.179597
1228.6559	0.179362
1226.7271	0.17811
1224.7982	0.176063
1222.8694	0.173378
1220.9406	0.170325
1219.0118	0.166824
1217.0830	0.162808
1215.1542	0.158189
1213.2253	0.153111
1211.2965	0.147619
1209.3677	0.141971
1207.4389	0.136345
1205.5101	0.130864
1203.5813	0.125741
1201.6524	0.121021
1199.7236	0.116738
1197.7948	0.112979
1195.8660	0.109948
1193.9372	0.107465
1192.0084	0.105418
1190.0795	0.103752
1188.1507	0.102443
1186.2219	0.101492
1184.2931	0.101135
1182.3643	0.101448
1180.4355	0.102622
1178.5067	0.104602
1176.5778	0.107353
1174.6490	0.110329
1172.7202	0.112689
1170.7914	0.113964
1168.8626	0.114199
1166.9338	0.113863
1165.0049	0.113494
1163.0761	0.112957
1161.1473	0.112073
1159.2185	0.110709
1157.2897	0.108975
1155.3609	0.106828
1153.4320	0.104356
1151.5032	0.101649
1149.5744	0.0989199
1147.6456	0.0962579
1145.7168	0.0938867
1143.7880	0.0917503
1141.8592	0.0898042
1139.9303	0.088104
1138.0015	0.0868401
1136.0727	0.0857887
1134.1439	0.0850505
1132.2151	0.0845472
1130.2863	0.0843011
1128.3574	0.0841669
1126.4286	0.0840998
1124.4998	0.0840774
1122.5710	0.0840886
1120.6422	0.0840103
1118.7134	0.0840663
1116.7845	0.0840663
1114.8557	0.0841669
1112.9269	0.0842788
1110.9981	0.0845137
1109.0693	0.084838
1107.1405	0.085442
1105.2117	0.0860907
1103.2828	0.0866164
1101.3540	0.0866388
1099.4252	0.0863033
1097.4964	0.0859341
1095.5676	0.0860236
1093.6388	0.08665
1091.7099	0.0879586
1089.7811	0.0898936
1087.8523	0.0926004
1085.9235	0.0958552
1083.9947	0.0993561
1082.0659	0.103002
1080.1370	0.106928
1078.2082	0.110821
1076.2794	0.114389
1074.3506	0.117621
1072.4218	0.12035
1070.4930	0.122297
1068.5642	0.123337
1066.6353	0.123695
1064.7065	0.123628
1062.7777	0.123258
1060.8489	0.122431
1058.9201	0.121077
1056.9913	0.119411
1055.0624	0.117532
1053.1336	0.115764
1051.2048	0.114445
1049.2760	0.113583
1047.3472	0.112868
1045.4184	0.112085
1043.4895	0.111022
1041.5607	0.109792
1039.6319	0.108326
1037.7031	0.106503
1035.7743	0.104401
1033.8455	0.102231
1031.9167	0.099893
1029.9878	0.0975665
1028.0590	0.095296
1026.1302	0.0932715
1024.2014	0.0915937
1022.2726	0.0905759
1020.3438	0.0903634
1018.4149	0.0908667
1016.4861	0.0914372
1014.5573	0.0916832
1012.6285	0.0913924
1010.6997	0.0909898
1008.7709	0.0906654
1006.8420	0.0906989
1004.9132	0.0912806
1002.9844	0.0922537
1001.0556	0.0929919
999.1268	0.0932603
997.1980	0.0928017
995.2691	0.0915602
993.3403	0.0894574
991.4115	0.086773
989.4827	0.083809
987.5539	0.0814602
985.6251	0.0802634
983.6963	0.0802634
981.7674	0.0811582
979.8386	0.0824892
977.9098	0.083507
975.9810	0.0840551
974.0522	0.0837531
972.1234	0.0824556
970.1945	0.08042
968.2657	0.0782053
966.3369	0.0760466
964.4081	0.0743018
962.4793	0.0728142
960.5505	0.0718075
958.6216	0.0709239
956.6928	0.0701969
954.7640	0.0694363
952.8352	0.0688211
950.9064	0.0682619
948.9776	0.0678592
947.0488	0.0674901
945.1199	0.0672441
943.1911	0.0668526
941.2623	0.0667184
939.3335	0.066819
937.4047	0.0670651
935.4759	0.0674118
933.5470	0.0679487
931.6182	0.0683514
929.6894	0.0687764
927.7606	0.0687205
925.8318	0.0683178
923.9030	0.0673783
921.9741	0.0659466
920.0453	0.0643248
918.1165	0.0630385
916.1877	0.0616739
914.2589	0.0606114
912.3301	0.0598172
910.4013	0.0593587
908.4724	0.0589224
906.5436	0.0590007
904.6148	0.0590231
902.6860	0.0592468
900.7572	0.0592915
898.8284	0.059381
