# Supplementary material for: Vibrational Study on the Structure, Bioactivity, and Silver Adsorption of Silk Fibroin Fibers Grafted with Methacrylonitrile
Source: Molecules. 2023 Mar 10;28(6):2551. doi: 10.3390/molecules28062551 (PMC10051891; doi:10.3390/molecules28062551)
Supplement: Supplementary file 1 [file molecules-28-02551-s001.zip › RAW DATA/Figure 10 IR Ag parallel/IR BF control Ag parallel p2.txt]

TITLE	BF CONTROLLO AG PARALLELE P2
DATA TYPE
ORIGIN	JASCO
OWNER
DATE	23/03/01
TIME	15:23:52
SPECTROMETER/DATA SYSTEM
RESOLUTION
DELTAX	-1.92882
XUNITS	1/CM
YUNITS	ABSORBANCE
FIRSTX	1720.5039
LASTX	898.8283
NPOINTS	427
FIRSTY	0.03515
MAXY	0.37382
MINY	0.03515
XYDATA
1720.5039	0.0351503
1718.5751	0.0371012
1716.6463	0.0383745
1714.7175	0.0405123
1712.7886	0.0423463
1710.8598	0.046026
1708.9310	0.0504184
1707.0022	0.0572055
1705.0734	0.066913
1703.1446	0.0760014
1701.2157	0.0832791
1699.2869	0.090183
1697.3581	0.0906152
1695.4293	0.0910358
1693.5005	0.0913745
1691.5717	0.0925077
1689.6429	0.0950192
1687.7140	0.0978462
1685.7852	0.100486
1683.8564	0.107075
1681.9276	0.110778
1679.9988	0.114236
1678.0700	0.117962
1676.1411	0.122763
1674.2123	0.12892
1672.2835	0.132775
1670.3547	0.137634
1668.4259	0.144772
1666.4971	0.149304
1664.5682	0.153662
1662.6394	0.160624
1660.7106	0.167715
1658.7818	0.17345
1656.8530	0.179151
1654.9242	0.183286
1652.9954	0.197118
1651.0665	0.20443
1649.1377	0.205727
1647.2089	0.212888
1645.2801	0.222771
1643.3513	0.228086
1641.4225	0.234476
1639.4936	0.242268
1637.5648	0.249534
1635.6360	0.264545
1633.7072	0.278633
1631.7784	0.286658
1629.8496	0.297031
1627.9207	0.311774
1625.9919	0.325208
1624.0631	0.338081
1622.1343	0.354728
1620.2055	0.362613
1618.2767	0.366246
1616.3479	0.373816
1614.4190	0.37329
1612.4902	0.365451
1610.5614	0.356071
1608.6326	0.343934
1606.7038	0.328467
1604.7750	0.310571
1602.8461	0.291553
1600.9173	0.272932
1598.9885	0.255795
1597.0597	0.240387
1595.1309	0.226299
1593.2021	0.213203
1591.2732	0.201159
1589.3444	0.190342
1587.4156	0.181312
1585.4868	0.173941
1583.5580	0.168509
1581.6292	0.164479
1579.7003	0.161932
1577.7715	0.160343
1575.8427	0.162364
1573.9139	0.16386
1571.9851	0.164934
1570.0563	0.169035
1568.1275	0.175541
1566.1986	0.179607
1564.2698	0.186043
1562.3410	0.190319
1560.4122	0.194466
1558.4834	0.20929
1556.5546	0.214734
1554.6257	0.217759
1552.6969	0.223577
1550.7681	0.227782
1548.8393	0.234312
1546.9105	0.238004
1544.9817	0.243471
1543.0528	0.248763
1541.1240	0.25458
1539.1952	0.264895
1537.2664	0.268423
1535.3376	0.268061
1533.4088	0.274404
1531.4800	0.279345
1529.5511	0.280689
1527.6223	0.28313
1525.6935	0.286635
1523.7647	0.287744
1521.8359	0.291599
1519.9071	0.298468
1517.9782	0.300781
1516.0494	0.306143
1514.1206	0.305022
1512.1918	0.298772
1510.2630	0.290256
1508.3342	0.280899
1506.4053	0.271822
1504.4765	0.260584
1502.5477	0.248751
1500.6189	0.237303
1498.6901	0.226602
1496.7613	0.215949
1494.8325	0.204816
1492.9036	0.194618
1490.9748	0.184922
1489.0460	0.175717
1487.1172	0.167119
1485.1884	0.159397
1483.2596	0.152774
1481.3307	0.147213
1479.4019	0.142833
1477.4731	0.139702
1475.5443	0.138265
1473.6155	0.138452
1471.6867	0.140847
1469.7578	0.141606
1467.8290	0.141851
1465.9002	0.142692
1463.9714	0.144947
1462.0426	0.146617
1460.1138	0.148837
1458.1850	0.153872
1456.2561	0.164561
1454.3273	0.170869
1452.3985	0.177352
1450.4697	0.184349
1448.5409	0.190856
1446.6121	0.195996
1444.6832	0.198356
1442.7544	0.199127
1440.8256	0.199419
1438.8968	0.197585
1436.9680	0.193847
1435.0392	0.186908
1433.1103	0.178462
1431.1815	0.170109
1429.2527	0.163241
1427.3239	0.158159
1425.3951	0.154923
1423.4663	0.153206
1421.5375	0.151956
1419.6086	0.152085
1417.6798	0.153428
1415.7510	0.153381
1413.8222	0.153556
1411.8934	0.153825
1409.9646	0.153965
1408.0357	0.153428
1406.1069	0.152704
1404.1781	0.151792
1402.2493	0.150274
1400.3205	0.148697
1398.3917	0.147844
1396.4628	0.146769
1394.5340	0.146337
1392.6052	0.145963
1390.6764	0.145356
1388.7476	0.144924
1386.8188	0.145064
1384.8899	0.14462
1382.9611	0.144012
1381.0323	0.14372
1379.1035	0.143685
1377.1747	0.143639
1375.2459	0.143732
1373.3171	0.144375
1371.3882	0.144947
1369.4594	0.145332
1367.5306	0.14497
1365.6018	0.142774
1363.6730	0.139223
1361.7442	0.135064
1359.8153	0.131279
1357.8865	0.128417
1355.9577	0.12635
1354.0289	0.124983
1352.1001	0.124037
1350.1713	0.123569
1348.2424	0.123453
1346.3136	0.123663
1344.3848	0.124095
1342.4560	0.124609
1340.5272	0.125287
1338.5984	0.125976
1336.6696	0.126128
1334.7407	0.125871
1332.8119	0.125217
1330.8831	0.124434
1328.9543	0.123476
1327.0255	0.122261
1325.0967	0.120918
1323.1678	0.119785
1321.2390	0.119002
1319.3102	0.11857
1317.3814	0.118266
1315.4526	0.118056
1313.5238	0.11788
1311.5949	0.117787
1309.6661	0.117623
1307.7373	0.117472
1305.8085	0.117366
1303.8797	0.117168
1301.9509	0.11663
1300.0221	0.115988
1298.0932	0.115357
1296.1644	0.11496
1294.2356	0.114773
1292.3068	0.114808
1290.3780	0.115135
1288.4492	0.115754
1286.5203	0.116525
1284.5915	0.117565
1282.6627	0.118908
1280.7339	0.120754
1278.8051	0.123055
1276.8763	0.126046
1274.9474	0.129656
1273.0186	0.133733
1271.0898	0.13823
1269.1610	0.142739
1267.2322	0.146874
1265.3034	0.150274
1263.3746	0.152645
1261.4457	0.15393
1259.5169	0.154456
1257.5881	0.154526
1255.6593	0.154631
1253.7305	0.155133
1251.8017	0.156173
1249.8728	0.15754
1247.9440	0.159199
1246.0152	0.161126
1244.0864	0.163369
1242.1576	0.16574
1240.2288	0.168404
1238.2999	0.171196
1236.3711	0.173859
1234.4423	0.176102
1232.5135	0.177691
1230.5847	0.178228
1228.6559	0.177679
1226.7271	0.176137
1224.7982	0.173859
1222.8694	0.171009
1220.9406	0.167843
1219.0118	0.164245
1217.0830	0.16018
1215.1542	0.155612
1213.2253	0.150519
1211.2965	0.145017
1209.3677	0.139351
1207.4389	0.133791
1205.5101	0.128417
1203.5813	0.123418
1201.6524	0.11885
1199.7236	0.114738
1197.7948	0.11114
1195.8660	0.108255
1193.9372	0.105883
1192.0084	0.103979
1190.0795	0.10239
1188.1507	0.101222
1186.2219	0.10051
1184.2931	0.100276
1182.3643	0.100591
1180.4355	0.101818
1178.5067	0.103874
1176.5778	0.106584
1174.6490	0.109364
1172.7202	0.111514
1170.7914	0.11253
1168.8626	0.112483
1166.9338	0.111969
1165.0049	0.111537
1163.0761	0.110941
1161.1473	0.110112
1159.2185	0.108862
1157.2897	0.107215
1155.3609	0.105112
1153.4320	0.102694
1151.5032	0.100042
1149.5744	0.0974374
1147.6456	0.0948674
1145.7168	0.0925544
1143.7880	0.0905451
1141.8592	0.0888513
1139.9303	0.0873911
1138.0015	0.086293
1136.0727	0.0853468
1134.1439	0.0847276
1132.2151	0.0843772
1130.2863	0.0843421
1128.3574	0.0843655
1126.4286	0.084494
1124.4998	0.0846575
1122.5710	0.0847627
1120.6422	0.0848211
1118.7134	0.0849846
1116.7845	0.0850547
1114.8557	0.0852299
1112.9269	0.0853468
1110.9981	0.0855804
1109.0693	0.0859776
1107.1405	0.086585
1105.2117	0.0871457
1103.2828	0.0875897
1101.3540	0.0876364
1099.4252	0.0873677
1097.4964	0.0870873
1095.5676	0.0873093
1093.6388	0.0880452
1091.7099	0.089377
1089.7811	0.0913979
1087.8523	0.0941431
1085.9235	0.0972855
1083.9947	0.10079
1082.0659	0.104563
1080.1370	0.108535
1078.2082	0.112367
1076.2794	0.116035
1074.3506	0.119165
1072.4218	0.12177
1070.4930	0.123593
1068.5642	0.124574
1066.6353	0.124831
1064.7065	0.124819
1062.7777	0.124481
1060.8489	0.123604
1058.9201	0.122203
1056.9913	0.120485
1055.0624	0.118663
1053.1336	0.116946
1051.2048	0.115521
1049.2760	0.114551
1047.3472	0.113839
1045.4184	0.113103
1043.4895	0.112075
1041.5607	0.110871
1039.6319	0.109318
1037.7031	0.107425
1035.7743	0.105404
1033.8455	0.10336
1031.9167	0.101082
1029.9878	0.0986406
1028.0590	0.0962809
1026.1302	0.0942366
1024.2014	0.092531
1022.2726	0.091503
1020.3438	0.0913512
1018.4149	0.0919353
1016.4861	0.0924493
1014.5573	0.0925427
1012.6285	0.0920754
1010.6997	0.0913745
1008.7709	0.090732
1006.8420	0.0905568
1004.9132	0.0908605
1002.9844	0.0915381
1001.0556	0.0919236
999.1268	0.0919469
997.1980	0.0913512
995.2691	0.0900779
993.3403	0.0879284
991.4115	0.0852767
989.4827	0.0825548
987.5539	0.0803937
985.6251	0.0792255
983.6963	0.0791788
981.7674	0.0798447
979.8386	0.080861
977.9098	0.081632
975.9810	0.0820291
974.0522	0.0816203
972.1234	0.0802652
970.1945	0.0782676
968.2657	0.0762817
966.3369	0.0743776
964.4081	0.0727772
962.4793	0.0713988
960.5505	0.0704525
958.6216	0.0697166
956.6928	0.0691091
954.7640	0.0683615
952.8352	0.0678592
950.9064	0.0673919
948.9776	0.0669831
947.0488	0.0666209
945.1199	0.0665508
943.1911	0.0663172
941.2623	0.0663055
939.3335	0.0663873
937.4047	0.0665859
935.4759	0.0669597
933.5470	0.0676957
931.6182	0.068233
929.6894	0.0686769
927.7606	0.0686536
925.8318	0.0682213
923.9030	0.0670882
921.9741	0.0657565
920.0453	0.0642262
918.1165	0.0628945
916.1877	0.0615277
914.2589	0.0605347
912.3301	0.0597638
910.4013	0.0593082
908.4724	0.0588993
906.5436	0.058911
904.6148	0.058911
902.6860	0.0591329
900.7572	0.0590395
898.8284	0.0591213
