# Supplementary material for: Vibrational Study on the Structure, Bioactivity, and Silver Adsorption of Silk Fibroin Fibers Grafted with Methacrylonitrile
Source: Molecules. 2023 Mar 10;28(6):2551. doi: 10.3390/molecules28062551 (PMC10051891; doi:10.3390/molecules28062551)
Supplement: Supplementary file 1 [file molecules-28-02551-s001.zip › RAW DATA/Figure 10 IR Ag parallel/IR BF control Ag parallel p3.txt]

TITLE	BF CONTROLLO AG PARALLELE P3
DATA TYPE
ORIGIN	JASCO
OWNER
DATE	23/03/01
TIME	15:23:52
SPECTROMETER/DATA SYSTEM
RESOLUTION
DELTAX	-1.92882
XUNITS	1/CM
YUNITS	ABSORBANCE
FIRSTX	1720.5039
LASTX	898.8283
NPOINTS	427
FIRSTY	0.02731
MAXY	0.24370
MINY	0.02731
XYDATA
1720.5039	0.0273098
1718.5751	0.0291071
1716.6463	0.0302876
1714.7175	0.0319097
1712.7886	0.0333186
1710.8598	0.0360603
1708.9310	0.0393883
1707.0022	0.0446279
1705.0734	0.0521827
1703.1446	0.0585037
1701.2157	0.063492
1699.2869	0.0693865
1697.3581	0.0690286
1695.4293	0.0697064
1693.5005	0.0697368
1691.5717	0.0700262
1689.6429	0.0718768
1687.7140	0.0736589
1685.7852	0.0749764
1683.8564	0.0811147
1681.9276	0.0837497
1679.9988	0.0856841
1678.0700	0.0878926
1676.1411	0.0910836
1674.2123	0.0962775
1672.2835	0.098288
1670.3547	0.101631
1668.4259	0.107404
1666.4971	0.109971
1664.5682	0.112004
1662.6394	0.117358
1660.7106	0.122437
1658.7818	0.125811
1656.8530	0.128804
1654.9242	0.130198
1652.9954	0.143083
1651.0665	0.148346
1649.1377	0.14629
1647.2089	0.151446
1645.2801	0.159465
1643.3513	0.161887
1641.4225	0.164918
1639.4936	0.169274
1637.5648	0.172549
1635.6360	0.184117
1633.7072	0.193644
1631.7784	0.196287
1629.8496	0.201153
1627.9207	0.210063
1625.9919	0.217032
1624.0631	0.223581
1622.1343	0.234144
1620.2055	0.236497
1618.2767	0.236208
1616.3479	0.243298
1614.4190	0.243702
1612.4902	0.237427
1610.5614	0.231928
1608.6326	0.225371
1606.7038	0.2171
1604.7750	0.206758
1602.8461	0.196104
1600.9173	0.185442
1598.9885	0.175359
1597.0597	0.165961
1595.1309	0.15747
1593.2021	0.149359
1591.2732	0.141842
1589.3444	0.134996
1587.4156	0.129291
1585.4868	0.124615
1583.5580	0.121272
1581.6292	0.11869
1579.7003	0.116916
1577.7715	0.115499
1575.8427	0.118538
1573.9139	0.119871
1571.9851	0.119513
1570.0563	0.122605
1568.1275	0.127898
1566.1986	0.129954
1564.2698	0.13428
1562.3410	0.13591
1560.4122	0.137356
1558.4834	0.15156
1556.5546	0.154301
1554.6257	0.154735
1552.6969	0.15833
1550.7681	0.160303
1548.8393	0.164864
1546.9105	0.166007
1544.9817	0.169205
1543.0528	0.172221
1541.1240	0.176021
1539.1952	0.18564
1537.2664	0.186957
1535.3376	0.183888
1533.4088	0.188953
1531.4800	0.192395
1529.5511	0.191892
1527.6223	0.19324
1525.6935	0.196271
1523.7647	0.196241
1521.8359	0.1995
1519.9071	0.205631
1517.9782	0.205433
1516.0494	0.209378
1514.1206	0.207748
1512.1918	0.203202
1510.2630	0.197612
1508.3342	0.19107
1506.4053	0.189737
1504.4765	0.183508
1502.5477	0.174087
1500.6189	0.166197
1498.6901	0.159716
1496.7613	0.153837
1494.8325	0.147173
1492.9036	0.139489
1490.9748	0.132977
1489.0460	0.12789
1487.1172	0.122232
1485.1884	0.116718
1483.2596	0.111783
1481.3307	0.108013
1479.4019	0.10499
1477.4731	0.102713
1475.5443	0.102058
1473.6155	0.102599
1471.6867	0.105371
1469.7578	0.105432
1467.8290	0.104929
1465.9002	0.105492
1463.9714	0.107815
1462.0426	0.108516
1460.1138	0.109262
1458.1850	0.112781
1456.2561	0.121881
1454.3273	0.125506
1452.3985	0.128827
1450.4697	0.132848
1448.5409	0.136861
1446.6121	0.14038
1444.6832	0.141499
1442.7544	0.141766
1440.8256	0.141842
1438.8968	0.140098
1436.9680	0.138446
1435.0392	0.135003
1433.1103	0.128713
1431.1815	0.123009
1429.2527	0.118622
1427.3239	0.115142
1425.3951	0.11256
1423.4663	0.111615
1421.5375	0.110321
1419.6086	0.110686
1417.6798	0.112385
1415.7510	0.111912
1413.8222	0.111615
1411.8934	0.111707
1409.9646	0.111882
1408.0357	0.11144
1406.1069	0.11093
1404.1781	0.11061
1402.2493	0.109407
1400.3205	0.108188
1398.3917	0.108082
1396.4628	0.107229
1394.5340	0.107069
1392.6052	0.106764
1390.6764	0.105972
1388.7476	0.105607
1386.8188	0.106048
1384.8899	0.105645
1382.9611	0.104997
1381.0323	0.104769
1379.1035	0.104678
1377.1747	0.104594
1375.2459	0.104617
1373.3171	0.105294
1371.3882	0.105424
1369.4594	0.1055
1367.5306	0.10518
1365.6018	0.103391
1363.6730	0.100931
1361.7442	0.0983413
1359.8153	0.0956149
1357.8865	0.0934978
1355.9577	0.0920279
1354.0289	0.0911217
1352.1001	0.0904515
1350.1713	0.0901012
1348.2424	0.0900174
1346.3136	0.0901773
1344.3848	0.0904363
1342.4560	0.0906876
1340.5272	0.0912283
1338.5984	0.0919061
1336.6696	0.0918604
1334.7407	0.0915405
1332.8119	0.0910455
1330.8831	0.0905657
1328.9543	0.0898879
1327.0255	0.0890121
1325.0967	0.0880526
1323.1678	0.0872758
1321.2390	0.0866817
1319.3102	0.0864304
1317.3814	0.0862629
1315.4526	0.0861334
1313.5238	0.0860572
1311.5949	0.086042
1309.6661	0.0858745
1307.7373	0.085844
1305.8085	0.0857526
1303.8797	0.0855927
1301.9509	0.0852271
1300.0221	0.0847245
1298.0932	0.0842371
1296.1644	0.0839782
1294.2356	0.0838182
1292.3068	0.0838639
1290.3780	0.0840848
1288.4492	0.0845493
1286.5203	0.0851586
1284.5915	0.085943
1282.6627	0.086994
1280.7339	0.0883496
1278.8051	0.0899869
1276.8763	0.0920812
1274.9474	0.0945792
1273.0186	0.0974808
1271.0898	0.100641
1269.1610	0.103802
1267.2322	0.106711
1265.3034	0.109095
1263.3746	0.110785
1261.4457	0.111791
1259.5169	0.112248
1257.5881	0.112324
1255.6593	0.112408
1253.7305	0.112781
1251.8017	0.113512
1249.8728	0.114487
1247.9440	0.115576
1246.0152	0.116847
1244.0864	0.118317
1242.1576	0.11984
1240.2288	0.121516
1238.2999	0.123313
1236.3711	0.125027
1234.4423	0.126451
1232.5135	0.127433
1230.5847	0.127745
1228.6559	0.127205
1226.7271	0.126017
1224.7982	0.124379
1222.8694	0.122445
1220.9406	0.120313
1219.0118	0.117883
1217.0830	0.115088
1215.1542	0.112034
1213.2253	0.108592
1211.2965	0.104777
1209.3677	0.100816
1207.4389	0.096902
1205.5101	0.0930865
1203.5813	0.0895452
1201.6524	0.0862781
1199.7236	0.0833917
1197.7948	0.0808329
1195.8660	0.0787538
1193.9372	0.0770479
1192.0084	0.0756999
1190.0795	0.0746109
1188.1507	0.0738645
1186.2219	0.0734
1184.2931	0.0733162
1182.3643	0.0736665
1180.4355	0.0747403
1178.5067	0.0763168
1176.5778	0.0783273
1174.6490	0.080315
1172.7202	0.0817239
1170.7914	0.0823332
1168.8626	0.0823712
1166.9338	0.0819981
1165.0049	0.0816782
1163.0761	0.0812898
1161.1473	0.0806425
1159.2185	0.0797058
1157.2897	0.0785101
1155.3609	0.076926
1153.4320	0.0751135
1151.5032	0.0731791
1149.5744	0.0712828
1147.6456	0.0693713
1145.7168	0.0676197
1143.7880	0.0660737
1141.8592	0.0647714
1139.9303	0.0636138
1138.0015	0.0627456
1136.0727	0.0620602
1134.1439	0.0615652
1132.2151	0.0612682
1130.2863	0.0612986
1128.3574	0.0613291
1126.4286	0.0614357
1124.4998	0.0615119
1122.5710	0.0615347
1120.6422	0.0615347
1118.7134	0.0617251
1116.7845	0.061847
1114.8557	0.0619993
1112.9269	0.0620907
1110.9981	0.0622735
1109.0693	0.0625248
1107.1405	0.0629665
1105.2117	0.0634234
1103.2828	0.0637128
1101.3540	0.0636824
1099.4252	0.0635224
1097.4964	0.0633473
1095.5676	0.0635072
1093.6388	0.0640631
1091.7099	0.0651293
1089.7811	0.0666982
1087.8523	0.0686859
1085.9235	0.0708792
1083.9947	0.073339
1082.0659	0.0759284
1080.1370	0.0785863
1078.2082	0.0812594
1076.2794	0.0837649
1074.3506	0.085844
1072.4218	0.087687
1070.4930	0.0889893
1068.5642	0.089629
1066.6353	0.0897737
1064.7065	0.0897813
1062.7777	0.0895681
1060.8489	0.088875
1058.9201	0.0877251
1056.9913	0.0864456
1055.0624	0.0851281
1053.1336	0.0839096
1051.2048	0.0829196
1049.2760	0.0822266
1047.3472	0.0817011
1045.4184	0.0811984
1043.4895	0.0804445
1041.5607	0.0795534
1039.6319	0.078571
1037.7031	0.0773449
1035.7743	0.0758903
1033.8455	0.0744129
1031.9167	0.0727831
1029.9878	0.0711305
1028.0590	0.0694398
1026.1302	0.0679471
1024.2014	0.0667819
1022.2726	0.0661727
1020.3438	0.0660661
1018.4149	0.0664468
1016.4861	0.0667743
1014.5573	0.0668581
1012.6285	0.066523
1010.6997	0.0660889
1008.7709	0.0656853
1006.8420	0.0655558
1004.9132	0.0657462
1002.9844	0.0662412
1001.0556	0.0665687
999.1268	0.0666906
997.1980	0.0663022
995.2691	0.0653426
993.3403	0.0637585
991.4115	0.061847
989.4827	0.0598212
987.5539	0.0582752
985.6251	0.0575746
983.6963	0.0575974
981.7674	0.0580163
979.8386	0.0587245
977.9098	0.0593186
975.9810	0.0595547
974.0522	0.0591206
972.1234	0.0580848
970.1945	0.0566226
968.2657	0.0550843
966.3369	0.053683
964.4081	0.0526701
962.4793	0.0516039
960.5505	0.0508271
958.6216	0.0502102
956.6928	0.0497228
954.7640	0.0492811
952.8352	0.0489079
950.9064	0.0484129
948.9776	0.0481311
947.0488	0.0479636
945.1199	0.0478265
943.1911	0.0476285
941.2623	0.047659
939.3335	0.0477047
937.4047	0.0479103
935.4759	0.048154
933.5470	0.0485957
931.6182	0.048946
929.6894	0.0492354
927.7606	0.0492049
925.8318	0.0488927
923.9030	0.0480931
921.9741	0.0471106
920.0453	0.046014
918.1165	0.0449021
916.1877	0.0438587
914.2589	0.0432647
912.3301	0.042625
910.4013	0.0422518
908.4724	0.0419396
906.5436	0.04213
904.6148	0.0422442
902.6860	0.0424803
900.7572	0.0424574
898.8284	0.0425031
