# Supplementary material for: Vibrational Study on the Structure, Bioactivity, and Silver Adsorption of Silk Fibroin Fibers Grafted with Methacrylonitrile
Source: Molecules. 2023 Mar 10;28(6):2551. doi: 10.3390/molecules28062551 (PMC10051891; doi:10.3390/molecules28062551)
Supplement: Supplementary file 1 [file molecules-28-02551-s001.zip › RAW DATA/Figure 10 IR Ag parallel/IR BF MAN 10% Ag parallel p1.txt]

TITLE	BF MAN 10% AG PARALLELE P1
DATA TYPE
ORIGIN	JASCO
OWNER
DATE	23/03/01
TIME	15:23:52
SPECTROMETER/DATA SYSTEM
RESOLUTION
DELTAX	-1.92882
XUNITS	1/CM
YUNITS	ABSORBANCE
FIRSTX	1720.5039
LASTX	898.8283
NPOINTS	427
FIRSTY	0.03028
MAXY	0.38913
MINY	0.03028
XYDATA
1720.5039	0.0302795
1718.5751	0.0323346
1716.6463	0.0336115
1714.7175	0.0357639
1712.7886	0.0378676
1710.8598	0.0417225
1708.9310	0.0463434
1707.0022	0.0534938
1705.0734	0.0635991
1703.1446	0.0727438
1701.2157	0.08004
1699.2869	0.0868377
1697.3581	0.0870445
1695.4293	0.0873728
1693.5005	0.0875674
1691.5717	0.0884794
1689.6429	0.0909844
1687.7140	0.0936354
1685.7852	0.0958851
1683.8564	0.102014
1681.9276	0.105565
1679.9988	0.109006
1678.0700	0.112654
1676.1411	0.11719
1674.2123	0.1231
1672.2835	0.126712
1670.3547	0.131442
1668.4259	0.138459
1666.4971	0.142788
1664.5682	0.146947
1662.6394	0.15383
1660.7106	0.160798
1658.7818	0.166525
1656.8530	0.172131
1654.9242	0.176326
1652.9954	0.190031
1651.0665	0.196792
1649.1377	0.19813
1647.2089	0.205767
1645.2801	0.216322
1643.3513	0.222305
1641.4225	0.229747
1639.4936	0.238843
1637.5648	0.247538
1635.6360	0.265073
1633.7072	0.281587
1631.7784	0.291741
1629.8496	0.304741
1627.9207	0.322483
1625.9919	0.338145
1624.0631	0.353042
1622.1343	0.371757
1620.2055	0.380269
1618.2767	0.383431
1616.3479	0.389134
1614.4190	0.385523
1612.4902	0.374444
1610.5614	0.361129
1608.6326	0.344712
1606.7038	0.324842
1604.7750	0.30288
1602.8461	0.280262
1600.9173	0.258811
1598.9885	0.239561
1597.0597	0.222804
1595.1309	0.207737
1593.2021	0.193923
1591.2732	0.181519
1589.3444	0.170465
1587.4156	0.161406
1585.4868	0.154121
1583.5580	0.14899
1581.6292	0.145402
1579.7003	0.143359
1577.7715	0.142216
1575.8427	0.144636
1573.9139	0.146606
1571.9851	0.148297
1570.0563	0.152954
1568.1275	0.159898
1566.1986	0.164373
1564.2698	0.171328
1562.3410	0.176022
1560.4122	0.180376
1558.4834	0.194652
1556.5546	0.199918
1554.6257	0.203152
1552.6969	0.208916
1550.7681	0.21316
1548.8393	0.219727
1546.9105	0.223448
1544.9817	0.229054
1543.0528	0.234672
1541.1240	0.240546
1539.1952	0.25104
1537.2664	0.255138
1535.3376	0.255442
1533.4088	0.262143
1531.4800	0.26742
1529.5511	0.269269
1527.6223	0.272199
1525.6935	0.276285
1523.7647	0.277903
1521.8359	0.282244
1519.9071	0.289686
1517.9782	0.292422
1516.0494	0.297481
1514.1206	0.295657
1512.1918	0.288263
1510.2630	0.278632
1508.3342	0.268174
1506.4053	0.257133
1504.4765	0.245094
1502.5477	0.233322
1500.6189	0.2216
1498.6901	0.21057
1496.7613	0.199395
1494.8325	0.188159
1492.9036	0.178187
1490.9748	0.168507
1489.0460	0.15918
1487.1172	0.151118
1485.1884	0.144174
1483.2596	0.138593
1481.3307	0.134069
1479.4019	0.130822
1477.4731	0.128633
1475.5443	0.127891
1473.6155	0.128524
1471.6867	0.131004
1469.7578	0.131114
1467.8290	0.130603
1465.9002	0.131065
1463.9714	0.133278
1462.0426	0.135042
1460.1138	0.137352
1458.1850	0.142399
1456.2561	0.153282
1454.3273	0.159971
1452.3985	0.16689
1450.4697	0.174223
1448.5409	0.180777
1446.6121	0.185581
1444.6832	0.18766
1442.7544	0.188134
1440.8256	0.188013
1438.8968	0.185581
1436.9680	0.18085
1435.0392	0.172849
1433.1103	0.164178
1431.1815	0.155739
1429.2527	0.148771
1427.3239	0.143603
1425.3951	0.140283
1423.4663	0.13841
1421.5375	0.137097
1419.6086	0.136866
1417.6798	0.137863
1415.7510	0.138021
1413.8222	0.138495
1411.8934	0.139018
1409.9646	0.139371
1408.0357	0.139067
1406.1069	0.138702
1404.1781	0.138264
1402.2493	0.137486
1400.3205	0.136623
1398.3917	0.136452
1396.4628	0.135942
1394.5340	0.136027
1392.6052	0.136027
1390.6764	0.135565
1388.7476	0.135066
1386.8188	0.134884
1384.8899	0.13413
1382.9611	0.133181
1381.0323	0.132549
1379.1035	0.132342
1377.1747	0.132293
1375.2459	0.132488
1373.3171	0.133351
1371.3882	0.134045
1369.4594	0.134397
1367.5306	0.133984
1365.6018	0.131722
1363.6730	0.128049
1361.7442	0.123915
1359.8153	0.120474
1357.8865	0.117798
1355.9577	0.115974
1354.0289	0.114831
1352.1001	0.114016
1350.1713	0.113688
1348.2424	0.113651
1346.3136	0.113797
1344.3848	0.114138
1342.4560	0.114454
1340.5272	0.114892
1338.5984	0.115549
1336.6696	0.115767
1334.7407	0.115621
1332.8119	0.115184
1330.8831	0.114442
1328.9543	0.113445
1327.0255	0.112241
1325.0967	0.110964
1323.1678	0.109821
1321.2390	0.108909
1319.3102	0.108264
1317.3814	0.10779
1315.4526	0.107413
1313.5238	0.107158
1311.5949	0.107048
1309.6661	0.10689
1307.7373	0.106647
1305.8085	0.106294
1303.8797	0.105954
1301.9509	0.105492
1300.0221	0.105091
1298.0932	0.104714
1296.1644	0.104385
1294.2356	0.104215
1292.3068	0.104276
1290.3780	0.104531
1288.4492	0.105018
1286.5203	0.105747
1284.5915	0.10672
1282.6627	0.107936
1280.7339	0.109639
1278.8051	0.1119
1276.8763	0.114722
1274.9474	0.11809
1273.0186	0.122042
1271.0898	0.126298
1269.1610	0.130457
1267.2322	0.134093
1265.3034	0.136841
1263.3746	0.138568
1261.4457	0.139298
1259.5169	0.139419
1257.5881	0.139237
1255.6593	0.139164
1253.7305	0.139371
1251.8017	0.140015
1249.8728	0.141122
1247.9440	0.142642
1246.0152	0.144478
1244.0864	0.146606
1242.1576	0.148965
1240.2288	0.151495
1238.2999	0.154134
1236.3711	0.156809
1234.4423	0.159168
1232.5135	0.160919
1230.5847	0.161649
1228.6559	0.161296
1226.7271	0.16008
1224.7982	0.158341
1222.8694	0.156408
1220.9406	0.154425
1219.0118	0.152054
1217.0830	0.149026
1215.1542	0.145171
1213.2253	0.140563
1211.2965	0.135419
1209.3677	0.130044
1207.4389	0.124693
1205.5101	0.119537
1203.5813	0.114685
1201.6524	0.110174
1199.7236	0.106149
1197.7948	0.102622
1195.8660	0.0997278
1193.9372	0.0972349
1192.0084	0.0951676
1190.0795	0.0934773
1188.1507	0.092164
1186.2219	0.091106
1184.2931	0.0905345
1182.3643	0.0906075
1180.4355	0.0914952
1178.5067	0.0930517
1176.5778	0.0952892
1174.6490	0.0975997
1172.7202	0.0994359
1170.7914	0.100214
1168.8626	0.099898
1166.9338	0.0990711
1165.0049	0.0982564
1163.0761	0.0974052
1161.1473	0.096335
1159.2185	0.0949852
1157.2897	0.093453
1155.3609	0.0915681
1153.4320	0.0895373
1151.5032	0.0874336
1149.5744	0.0852812
1147.6456	0.0831774
1145.7168	0.0813534
1143.7880	0.0796387
1141.8592	0.0781673
1139.9303	0.076854
1138.0015	0.0758325
1136.0727	0.0749448
1134.1439	0.0743489
1132.2151	0.0739112
1130.2863	0.073668
1128.3574	0.0733883
1126.4286	0.0732545
1124.4998	0.0730599
1122.5710	0.0730599
1120.6422	0.0730964
1118.7134	0.0731694
1116.7845	0.0732059
1114.8557	0.0733396
1112.9269	0.0734004
1110.9981	0.073668
1109.0693	0.0741665
1107.1405	0.0749326
1105.2117	0.0756988
1103.2828	0.0762946
1101.3540	0.0764041
1099.4252	0.0762703
1097.4964	0.0760514
1095.5676	0.0762095
1093.6388	0.0768905
1091.7099	0.0783133
1089.7811	0.0803441
1087.8523	0.0830193
1085.9235	0.0861324
1083.9947	0.0897562
1082.0659	0.0934895
1080.1370	0.0972471
1078.2082	0.101017
1076.2794	0.104555
1074.3506	0.107669
1072.4218	0.110161
1070.4930	0.111754
1068.5642	0.112508
1066.6353	0.112545
1064.7065	0.112071
1062.7777	0.111195
1060.8489	0.109943
1058.9201	0.108264
1056.9913	0.106258
1055.0624	0.104239
1053.1336	0.102464
1051.2048	0.101005
1049.2760	0.100093
1047.3472	0.0994967
1045.4184	0.098755
1043.4895	0.0978551
1041.5607	0.0967242
1039.6319	0.0950339
1037.7031	0.0929423
1035.7743	0.0905588
1033.8455	0.0881146
1031.9167	0.0856703
1029.9878	0.0833234
1028.0590	0.081025
1026.1302	0.0790186
1024.2014	0.077462
1022.2726	0.0766473
1020.3438	0.0765257
1018.4149	0.0769148
1016.4861	0.0773161
1014.5573	0.0773769
1012.6285	0.0769513
1010.6997	0.0764892
1008.7709	0.0761487
1006.8420	0.076173
1004.9132	0.0766108
1002.9844	0.0773161
1001.0556	0.0778512
999.1268	0.0780336
997.1980	0.0777174
995.2691	0.076927
993.3403	0.0753339
991.4115	0.0732788
989.4827	0.071017
987.5539	0.0692659
985.6251	0.0684268
983.6963	0.06867
981.7674	0.0695942
979.8386	0.0708467
977.9098	0.0717953
975.9810	0.0722938
974.0522	0.0719412
972.1234	0.0706279
970.1945	0.068743
968.2657	0.0669676
966.3369	0.0652043
964.4081	0.0638302
962.4793	0.0626992
960.5505	0.0616778
958.6216	0.0608873
956.6928	0.0604374
954.7640	0.0599267
952.8352	0.0596835
950.9064	0.0593551
948.9776	0.0590146
947.0488	0.0586985
945.1199	0.058358
943.1911	0.0580783
941.2623	0.0580783
939.3335	0.057981
937.4047	0.0581634
935.4759	0.0585161
933.5470	0.0590754
931.6182	0.0595619
929.6894	0.0598902
927.7606	0.0597078
925.8318	0.0593065
923.9030	0.058285
921.9741	0.0569109
920.0453	0.0554273
918.1165	0.0541505
916.1877	0.0529466
914.2589	0.0518886
912.3301	0.0510009
910.4013	0.0507577
908.4724	0.0504172
906.5436	0.0501861
904.6148	0.0500889
902.6860	0.0502469
900.7572	0.0501861
898.8284	0.0503929
