# Supplementary material for: Vibrational Study on the Structure, Bioactivity, and Silver Adsorption of Silk Fibroin Fibers Grafted with Methacrylonitrile
Source: Molecules. 2023 Mar 10;28(6):2551. doi: 10.3390/molecules28062551 (PMC10051891; doi:10.3390/molecules28062551)
Supplement: Supplementary file 1 [file molecules-28-02551-s001.zip › RAW DATA/Figure 10 IR Ag parallel/IR BF MAN 10% Ag parallel p2.txt]

TITLE	BF MAN 10% AG PARALLELE P2
DATA TYPE
ORIGIN	JASCO
OWNER
DATE	23/03/01
TIME	15:23:52
SPECTROMETER/DATA SYSTEM
RESOLUTION
DELTAX	-1.92882
XUNITS	1/CM
YUNITS	ABSORBANCE
FIRSTX	1720.5039
LASTX	898.8283
NPOINTS	427
FIRSTY	0.02628
MAXY	0.43280
MINY	0.02628
XYDATA
1720.5039	0.0262792
1718.5751	0.0285649
1716.6463	0.0300932
1714.7175	0.0324601
1712.7886	0.0348135
1710.8598	0.0390874
1708.9310	0.0441322
1707.0022	0.0518685
1705.0734	0.0626345
1703.1446	0.0725619
1701.2157	0.0803117
1699.2869	0.0866414
1697.3581	0.0873177
1695.4293	0.0873177
1693.5005	0.0875611
1691.5717	0.0890354
1689.6429	0.0918486
1687.7140	0.0949593
1685.7852	0.0979619
1683.8564	0.103926
1681.9276	0.107727
1679.9988	0.111757
1678.0700	0.115977
1676.1411	0.121198
1674.2123	0.127081
1672.2835	0.131463
1670.3547	0.136684
1668.4259	0.143663
1666.4971	0.148627
1664.5682	0.153888
1662.6394	0.161016
1660.7106	0.168414
1658.7818	0.175068
1656.8530	0.181925
1654.9242	0.187958
1652.9954	0.200522
1651.0665	0.207055
1649.1377	0.211058
1647.2089	0.21943
1645.2801	0.22952
1643.3513	0.236851
1641.4225	0.24598
1639.4936	0.256543
1637.5648	0.267661
1635.6360	0.2855
1633.7072	0.302663
1631.7784	0.31585
1629.8496	0.331891
1627.9207	0.351813
1625.9919	0.370437
1624.0631	0.388656
1622.1343	0.408781
1620.2055	0.420981
1618.2767	0.428379
1616.3479	0.432801
1614.4190	0.428149
1612.4902	0.418289
1610.5614	0.403858
1608.6326	0.385193
1606.7038	0.362133
1604.7750	0.337125
1602.8461	0.310778
1600.9173	0.285906
1598.9885	0.263522
1597.0597	0.244127
1595.1309	0.22645
1593.2021	0.210436
1591.2732	0.196113
1589.3444	0.18344
1587.4156	0.172877
1585.4868	0.164505
1583.5580	0.1585
1581.6292	0.154334
1579.7003	0.152076
1577.7715	0.151291
1575.8427	0.153158
1573.9139	0.155159
1571.9851	0.157824
1570.0563	0.163085
1568.1275	0.170267
1566.1986	0.175758
1564.2698	0.183494
1562.3410	0.189621
1560.4122	0.196018
1558.4834	0.208827
1556.5546	0.214467
1554.6257	0.218849
1552.6969	0.225138
1550.7681	0.230453
1548.8393	0.237189
1546.9105	0.242098
1544.9817	0.24859
1543.0528	0.255001
1541.1240	0.26148
1539.1952	0.269865
1537.2664	0.274247
1535.3376	0.276776
1533.4088	0.282863
1531.4800	0.287529
1529.5511	0.290302
1527.6223	0.293345
1525.6935	0.296672
1523.7647	0.298674
1521.8359	0.302488
1519.9071	0.308263
1517.9782	0.312212
1516.0494	0.316013
1514.1206	0.313389
1512.1918	0.30499
1510.2630	0.293886
1508.3342	0.282984
1506.4053	0.266809
1504.4765	0.251782
1502.5477	0.240002
1500.6189	0.227599
1498.6901	0.215143
1496.7613	0.202118
1494.8325	0.189148
1492.9036	0.178882
1490.9748	0.168617
1489.0460	0.157878
1487.1172	0.1491
1485.1884	0.141797
1483.2596	0.136157
1481.3307	0.13149
1479.4019	0.128272
1477.4731	0.1265
1475.5443	0.126148
1473.6155	0.127298
1471.6867	0.129949
1469.7578	0.130692
1467.8290	0.130882
1465.9002	0.131856
1463.9714	0.134141
1462.0426	0.136535
1460.1138	0.139876
1458.1850	0.145786
1456.2561	0.156742
1454.3273	0.164465
1452.3985	0.172498
1450.4697	0.180654
1448.5409	0.187971
1446.6121	0.19307
1444.6832	0.195599
1442.7544	0.196289
1440.8256	0.196221
1438.8968	0.194125
1436.9680	0.188756
1435.0392	0.179017
1433.1103	0.169766
1431.1815	0.160421
1429.2527	0.152427
1427.3239	0.146611
1425.3951	0.14319
1423.4663	0.140999
1421.5375	0.139917
1419.6086	0.139795
1417.6798	0.140403
1415.7510	0.140674
1413.8222	0.141269
1411.8934	0.14181
1409.9646	0.142135
1408.0357	0.141864
1406.1069	0.141418
1404.1781	0.140688
1402.2493	0.13989
1400.3205	0.139119
1398.3917	0.138767
1396.4628	0.138334
1394.5340	0.138294
1392.6052	0.138172
1390.6764	0.137915
1388.7476	0.137523
1386.8188	0.137103
1384.8899	0.136251
1382.9611	0.135372
1381.0323	0.13475
1379.1035	0.134601
1377.1747	0.134561
1375.2459	0.134885
1373.3171	0.135683
1371.3882	0.136481
1369.4594	0.137063
1367.5306	0.136589
1365.6018	0.134101
1363.6730	0.130084
1361.7442	0.125282
1359.8153	0.121468
1357.8865	0.118601
1355.9577	0.116626
1354.0289	0.115369
1352.1001	0.114584
1350.1713	0.11426
1348.2424	0.114219
1346.3136	0.114435
1344.3848	0.114855
1342.4560	0.115315
1340.5272	0.115828
1338.5984	0.116356
1336.6696	0.116599
1334.7407	0.116464
1332.8119	0.11591
1330.8831	0.115058
1328.9543	0.114043
1327.0255	0.112758
1325.0967	0.111379
1323.1678	0.110175
1321.2390	0.109228
1319.3102	0.108566
1317.3814	0.108052
1315.4526	0.107646
1313.5238	0.107375
1311.5949	0.107172
1309.6661	0.106956
1307.7373	0.10674
1305.8085	0.106483
1303.8797	0.106104
1301.9509	0.105576
1300.0221	0.105103
1298.0932	0.10467
1296.1644	0.104319
1294.2356	0.104129
1292.3068	0.10417
1290.3780	0.104535
1288.4492	0.105117
1286.5203	0.105901
1284.5915	0.107051
1282.6627	0.108525
1280.7339	0.110459
1278.8051	0.112988
1276.8763	0.116153
1274.9474	0.119872
1273.0186	0.124228
1271.0898	0.128853
1269.1610	0.133384
1267.2322	0.13736
1265.3034	0.140295
1263.3746	0.142081
1261.4457	0.142743
1259.5169	0.142716
1257.5881	0.142405
1255.6593	0.142243
1253.7305	0.1425
1251.8017	0.143257
1249.8728	0.144488
1247.9440	0.146152
1246.0152	0.148113
1244.0864	0.150453
1242.1576	0.152941
1240.2288	0.155646
1238.2999	0.158446
1236.3711	0.161232
1234.4423	0.163599
1232.5135	0.165222
1230.5847	0.165763
1228.6559	0.165141
1226.7271	0.163612
1224.7982	0.161597
1222.8694	0.159433
1220.9406	0.157242
1219.0118	0.154605
1217.0830	0.151264
1215.1542	0.14695
1213.2253	0.141742
1211.2965	0.1359
1209.3677	0.129908
1207.4389	0.123957
1205.5101	0.118249
1203.5813	0.112988
1201.6524	0.10816
1199.7236	0.103805
1197.7948	0.0999636
1195.8660	0.0968393
1193.9372	0.0941614
1192.0084	0.0920109
1190.0795	0.0903067
1188.1507	0.0889542
1186.2219	0.0879128
1184.2931	0.0874529
1182.3643	0.0876558
1180.4355	0.0887108
1178.5067	0.0905366
1176.5778	0.0930117
1174.6490	0.0954733
1172.7202	0.0972451
1170.7914	0.0978131
1168.8626	0.0972856
1166.9338	0.0962442
1165.0049	0.0952569
1163.0761	0.0942019
1161.1473	0.0929847
1159.2185	0.0914563
1157.2897	0.0897251
1155.3609	0.0876693
1153.4320	0.0854648
1151.5032	0.0832331
1149.5744	0.0810285
1147.6456	0.0788375
1145.7168	0.0768358
1143.7880	0.0750505
1141.8592	0.0735762
1139.9303	0.0722778
1138.0015	0.0712905
1136.0727	0.0704249
1134.1439	0.0698298
1132.2151	0.0694511
1130.2863	0.0692347
1128.3574	0.0690183
1126.4286	0.0689507
1124.4998	0.0687884
1122.5710	0.0688289
1120.6422	0.0689777
1118.7134	0.0691535
1116.7845	0.0692618
1114.8557	0.0694646
1112.9269	0.0696405
1110.9981	0.0700597
1109.0693	0.0706007
1107.1405	0.0713852
1105.2117	0.0722508
1103.2828	0.0729947
1101.3540	0.0731975
1099.4252	0.0730352
1097.4964	0.0727918
1095.5676	0.0729406
1093.6388	0.0737521
1091.7099	0.0754292
1089.7811	0.077796
1087.8523	0.0808798
1085.9235	0.0843828
1083.9947	0.0884403
1082.0659	0.0926195
1080.1370	0.0967852
1078.2082	0.100924
1076.2794	0.1049
1074.3506	0.108322
1072.4218	0.110973
1070.4930	0.112718
1068.5642	0.113543
1066.6353	0.113556
1064.7065	0.112988
1062.7777	0.11192
1060.8489	0.11027
1058.9201	0.108241
1056.9913	0.106036
1055.0624	0.103778
1053.1336	0.101844
1051.2048	0.100329
1049.2760	0.0993955
1047.3472	0.0986246
1045.4184	0.0976643
1043.4895	0.0965282
1041.5607	0.0952298
1039.6319	0.0934175
1037.7031	0.0910506
1035.7743	0.0883997
1033.8455	0.0856812
1031.9167	0.082922
1029.9878	0.0802847
1028.0590	0.077796
1026.1302	0.0756185
1024.2014	0.0738467
1022.2726	0.0729406
1020.3438	0.0728459
1018.4149	0.0733328
1016.4861	0.0737791
1014.5573	0.0738738
1012.6285	0.0734545
1010.6997	0.0729135
1008.7709	0.0725483
1006.8420	0.0725889
1004.9132	0.0729135
1002.9844	0.0735357
1001.0556	0.074009
999.1268	0.0740496
997.1980	0.0735221
995.2691	0.0724942
993.3403	0.0706819
991.4115	0.0683826
989.4827	0.0659211
987.5539	0.0640817
985.6251	0.0632161
983.6963	0.0634866
981.7674	0.0644468
979.8386	0.0656911
977.9098	0.0665567
975.9810	0.0668949
974.0522	0.0663944
972.1234	0.0650284
970.1945	0.0631214
968.2657	0.0611738
966.3369	0.0592803
964.4081	0.0578872
962.4793	0.0567781
960.5505	0.0558314
958.6216	0.0551551
956.6928	0.0546547
954.7640	0.054019
952.8352	0.0537891
950.9064	0.0535051
948.9776	0.0531264
947.0488	0.0528288
945.1199	0.0526395
943.1911	0.052396
941.2623	0.052369
939.3335	0.0524231
937.4047	0.0528153
935.4759	0.0532616
933.5470	0.0537891
931.6182	0.0544113
929.6894	0.0548846
927.7606	0.0546412
925.8318	0.0541002
923.9030	0.0530182
921.9741	0.0515034
920.0453	0.0497722
918.1165	0.0483385
916.1877	0.0469319
914.2589	0.0458093
912.3301	0.044822
910.4013	0.0444974
908.4724	0.0442134
906.5436	0.0441052
904.6148	0.0440511
902.6860	0.0443486
900.7572	0.0444162
898.8284	0.0446462
