# Supplementary material for: Vibrational Study on the Structure, Bioactivity, and Silver Adsorption of Silk Fibroin Fibers Grafted with Methacrylonitrile
Source: Molecules. 2023 Mar 10;28(6):2551. doi: 10.3390/molecules28062551 (PMC10051891; doi:10.3390/molecules28062551)
Supplement: Supplementary file 1 [file molecules-28-02551-s001.zip › RAW DATA/Figure 10 IR Ag parallel/IR BF MAN 10% Ag parallel p3.txt]

TITLE	BF MAN 10% AG PARALLELE P3
DATA TYPE
ORIGIN	JASCO
OWNER
DATE	23/03/01
TIME	15:23:52
SPECTROMETER/DATA SYSTEM
RESOLUTION
DELTAX	-1.92882
XUNITS	1/CM
YUNITS	ABSORBANCE
FIRSTX	1720.5039
LASTX	898.8283
NPOINTS	427
FIRSTY	0.01870
MAXY	0.21837
MINY	0.01870
XYDATA
1720.5039	0.0186981
1718.5751	0.0203427
1716.6463	0.0216939
1714.7175	0.0229905
1712.7886	0.0241028
1710.8598	0.026348
1708.9310	0.0290913
1707.0022	0.0334519
1705.0734	0.0399758
1703.1446	0.0451894
1701.2157	0.0495091
1699.2869	0.0545658
1697.3581	0.0538015
1695.4293	0.0543815
1693.5005	0.0543269
1691.5717	0.054402
1689.6429	0.0562104
1687.7140	0.0579233
1685.7852	0.0589401
1683.8564	0.0643925
1681.9276	0.0666036
1679.9988	0.0680776
1678.0700	0.0699065
1676.1411	0.0726566
1674.2123	0.0771878
1672.2835	0.0787574
1670.3547	0.0816303
1668.4259	0.0866256
1666.4971	0.088782
1664.5682	0.0905017
1662.6394	0.0951353
1660.7106	0.0995096
1658.7818	0.102471
1656.8530	0.105071
1654.9242	0.106491
1652.9954	0.117757
1651.0665	0.121872
1649.1377	0.120139
1647.2089	0.124861
1645.2801	0.131856
1643.3513	0.13421
1641.4225	0.137493
1639.4936	0.142092
1637.5648	0.145798
1635.6360	0.157023
1633.7072	0.16672
1631.7784	0.170501
1629.8496	0.176261
1627.9207	0.185651
1625.9919	0.193109
1624.0631	0.200131
1622.1343	0.210641
1620.2055	0.213377
1618.2767	0.213152
1616.3479	0.218372
1614.4190	0.217383
1612.4902	0.210613
1610.5614	0.204226
1608.6326	0.196508
1606.7038	0.187043
1604.7750	0.17596
1602.8461	0.164639
1600.9173	0.153591
1598.9885	0.143361
1597.0597	0.134203
1595.1309	0.126137
1593.2021	0.118481
1591.2732	0.111479
1589.3444	0.105167
1587.4156	0.0999395
1585.4868	0.0955584
1583.5580	0.0924875
1581.6292	0.0902628
1579.7003	0.0887547
1577.7715	0.0876629
1575.8427	0.0901878
1573.9139	0.0912251
1571.9851	0.0911909
1570.0563	0.0941936
1568.1275	0.0989022
1566.1986	0.100847
1564.2698	0.10501
1562.3410	0.106996
1560.4122	0.108749
1558.4834	0.120876
1556.5546	0.123142
1554.6257	0.123728
1552.6969	0.126943
1550.7681	0.128778
1548.8393	0.132798
1546.9105	0.13404
1544.9817	0.137158
1543.0528	0.140256
1541.1240	0.143785
1539.1952	0.151837
1537.2664	0.153004
1535.3376	0.150711
1533.4088	0.155079
1531.4800	0.158136
1529.5511	0.157911
1527.6223	0.159193
1525.6935	0.161848
1523.7647	0.161882
1521.8359	0.164516
1519.9071	0.169675
1517.9782	0.169785
1516.0494	0.173005
1514.1206	0.171224
1512.1918	0.166475
1510.2630	0.16079
1508.3342	0.154376
1506.4053	0.151503
1504.4765	0.144979
1502.5477	0.136701
1500.6189	0.129631
1498.6901	0.123619
1496.7613	0.117989
1494.8325	0.111936
1492.9036	0.10546
1490.9748	0.0998712
1489.0460	0.0952922
1487.1172	0.0905972
1485.1884	0.0863048
1483.2596	0.0827222
1481.3307	0.0801972
1479.4019	0.078382
1477.4731	0.0771605
1475.5443	0.0773175
1473.6155	0.0783616
1471.6867	0.081603
1469.7578	0.0820193
1467.8290	0.081603
1465.9002	0.0820875
1463.9714	0.0841484
1462.0426	0.0849059
1460.1138	0.0857589
1458.1850	0.089055
1456.2561	0.0971279
1454.3273	0.100322
1452.3985	0.103515
1450.4697	0.107391
1448.5409	0.111206
1446.6121	0.114345
1444.6832	0.115226
1442.7544	0.115342
1440.8256	0.115191
1438.8968	0.113274
1436.9680	0.111083
1435.0392	0.107112
1433.1103	0.101168
1431.1815	0.0959678
1429.2527	0.092003
1427.3239	0.088823
1425.3951	0.0866324
1423.4663	0.0858818
1421.5375	0.0847899
1419.6086	0.0849946
1417.6798	0.086298
1415.7510	0.0858818
1413.8222	0.0857316
1411.8934	0.08595
1409.9646	0.0861752
1408.0357	0.0858272
1406.1069	0.0855064
1404.1781	0.085445
1402.2493	0.0847626
1400.3205	0.0840529
1398.3917	0.0842849
1396.4628	0.083855
1394.5340	0.0841689
1392.6052	0.0841689
1390.6764	0.0835547
1388.7476	0.0832818
1386.8188	0.0837117
1384.8899	0.0833568
1382.9611	0.0826266
1381.0323	0.0823127
1379.1035	0.0823741
1377.1747	0.0824629
1375.2459	0.082572
1373.3171	0.0832203
1371.3882	0.0833568
1369.4594	0.0834933
1367.5306	0.0833978
1365.6018	0.0818623
1363.6730	0.079624
1361.7442	0.0773038
1359.8153	0.0750314
1357.8865	0.0732162
1355.9577	0.0720424
1354.0289	0.0713873
1352.1001	0.0708345
1350.1713	0.0705547
1348.2424	0.070507
1346.3136	0.0705479
1344.3848	0.0707117
1342.4560	0.0708482
1340.5272	0.0712235
1338.5984	0.0718445
1336.6696	0.0718854
1334.7407	0.071633
1332.8119	0.0712167
1330.8831	0.0707663
1328.9543	0.0701658
1327.0255	0.0694765
1325.0967	0.0687191
1323.1678	0.0680435
1321.2390	0.0674907
1319.3102	0.067245
1317.3814	0.067054
1315.4526	0.0668015
1313.5238	0.0666855
1311.5949	0.0666855
1309.6661	0.0665626
1307.7373	0.066508
1305.8085	0.0664193
1303.8797	0.0662828
1301.9509	0.0659484
1300.0221	0.0655936
1298.0932	0.065266
1296.1644	0.0650477
1294.2356	0.0649317
1292.3068	0.0649658
1290.3780	0.0651773
1288.4492	0.0655595
1286.5203	0.0660713
1284.5915	0.0667128
1282.6627	0.0674907
1280.7339	0.0685894
1278.8051	0.0700566
1276.8763	0.0717831
1274.9474	0.0738303
1273.0186	0.0762461
1271.0898	0.0789211
1269.1610	0.0815894
1267.2322	0.0839164
1265.3034	0.0857657
1263.3746	0.0869873
1261.4457	0.08754
1259.5169	0.0876424
1257.5881	0.0874308
1255.6593	0.0872875
1253.7305	0.0874104
1251.8017	0.0878062
1249.8728	0.0884408
1247.9440	0.0893211
1246.0152	0.0903447
1244.0864	0.0915867
1242.1576	0.0929789
1240.2288	0.094446
1238.2999	0.0960088
1236.3711	0.0975374
1234.4423	0.0988613
1232.5135	0.0998371
1230.5847	0.100206
1228.6559	0.0999804
1226.7271	0.0992707
1224.7982	0.0981788
1222.8694	0.096971
1220.9406	0.0957358
1219.0118	0.0942959
1217.0830	0.0925762
1215.1542	0.0903516
1213.2253	0.0875878
1211.2965	0.0844965
1209.3677	0.0812686
1207.4389	0.0780203
1205.5101	0.0747994
1203.5813	0.0718309
1201.6524	0.0690807
1199.7236	0.0666309
1197.7948	0.0644608
1195.8660	0.0626456
1193.9372	0.0611374
1192.0084	0.0599432
1190.0795	0.0588991
1188.1507	0.0581416
1186.2219	0.0576025
1184.2931	0.057275
1182.3643	0.0573023
1180.4355	0.0579847
1178.5067	0.0591516
1176.5778	0.0606324
1174.6490	0.0621815
1172.7202	0.0634372
1170.7914	0.0640036
1168.8626	0.0638193
1166.9338	0.0633212
1165.0049	0.0628367
1163.0761	0.0622634
1161.1473	0.0616902
1159.2185	0.0609122
1157.2897	0.0599227
1155.3609	0.0587217
1153.4320	0.0574115
1151.5032	0.0559579
1149.5744	0.0544703
1147.6456	0.0530577
1145.7168	0.0518498
1143.7880	0.0507033
1141.8592	0.0496661
1139.9303	0.0488403
1138.0015	0.0481716
1136.0727	0.0475711
1134.1439	0.0472162
1132.2151	0.0469501
1130.2863	0.0468818
1128.3574	0.0469023
1126.4286	0.0469978
1124.4998	0.047107
1122.5710	0.0473254
1120.6422	0.0475438
1118.7134	0.0477212
1116.7845	0.0478781
1114.8557	0.0480487
1112.9269	0.0481648
1110.9981	0.0483899
1109.0693	0.0486697
1107.1405	0.0491065
1105.2117	0.049591
1103.2828	0.0499459
1101.3540	0.04998
1099.4252	0.0498776
1097.4964	0.0497275
1095.5676	0.0498435
1093.6388	0.0502802
1091.7099	0.0511401
1089.7811	0.0524571
1087.8523	0.054129
1085.9235	0.0559784
1083.9947	0.0582031
1082.0659	0.0605437
1080.1370	0.0628639
1078.2082	0.065191
1076.2794	0.0674293
1074.3506	0.069381
1072.4218	0.0708891
1070.4930	0.0718854
1068.5642	0.0724519
1066.6353	0.0725406
1064.7065	0.0722676
1062.7777	0.0718582
1060.8489	0.0711689
1058.9201	0.070234
1056.9913	0.069149
1055.0624	0.067907
1053.1336	0.0667742
1051.2048	0.0659416
1049.2760	0.0653547
1047.3472	0.0649044
1045.4184	0.0643516
1043.4895	0.0637101
1041.5607	0.0629936
1039.6319	0.0620041
1037.7031	0.0607143
1035.7743	0.0592949
1033.8455	0.057896
1031.9167	0.0564493
1029.9878	0.0549138
1028.0590	0.0533852
1026.1302	0.052075
1024.2014	0.0509763
1022.2726	0.0503689
1020.3438	0.0502325
1018.4149	0.0504372
1016.4861	0.0506146
1014.5573	0.05056
1012.6285	0.0501301
1010.6997	0.0496115
1008.7709	0.0492361
1006.8420	0.0491338
1004.9132	0.0493044
1002.9844	0.0496592
1001.0556	0.0499117
999.1268	0.0498776
997.1980	0.0494886
995.2691	0.0489563
993.3403	0.0480214
991.4115	0.0467112
989.4827	0.0452031
987.5539	0.0440703
985.6251	0.0435107
983.6963	0.0435994
981.7674	0.0441522
979.8386	0.0449096
977.9098	0.0453737
975.9810	0.0456262
974.0522	0.045401
972.1234	0.0445684
970.1945	0.0433401
968.2657	0.0420913
966.3369	0.0409039
964.4081	0.0400645
962.4793	0.0393411
960.5505	0.0385973
958.6216	0.0380787
956.6928	0.0377852
954.7640	0.0373963
952.8352	0.0372598
950.9064	0.0369732
948.9776	0.0366388
947.0488	0.0363795
945.1199	0.0361543
943.1911	0.0359905
941.2623	0.0359427
939.3335	0.0358335
937.4047	0.03597
935.4759	0.0361679
933.5470	0.0364409
931.6182	0.036748
929.6894	0.0371506
927.7606	0.037212
925.8318	0.0369732
923.9030	0.0362703
921.9741	0.0353558
920.0453	0.0342708
918.1165	0.0333359
916.1877	0.0326125
914.2589	0.0320461
912.3301	0.0314251
910.4013	0.0311522
908.4724	0.0309952
906.5436	0.0309816
904.6148	0.0309406
902.6860	0.0311044
900.7572	0.0312068
898.8284	0.0314388
