# Supplementary material for: Vibrational Study on the Structure, Bioactivity, and Silver Adsorption of Silk Fibroin Fibers Grafted with Methacrylonitrile
Source: Molecules. 2023 Mar 10;28(6):2551. doi: 10.3390/molecules28062551 (PMC10051891; doi:10.3390/molecules28062551)
Supplement: Supplementary file 1 [file molecules-28-02551-s001.zip › RAW DATA/Figure 10 IR Ag parallel/IR BF MAN 25% Ag parallel p1.txt]

TITLE	BF MAN 25% AG PARALLELE P1
DATA TYPE
ORIGIN	JASCO
OWNER
DATE	23/03/01
TIME	15:23:52
SPECTROMETER/DATA SYSTEM
RESOLUTION
DELTAX	-1.92882
XUNITS	1/CM
YUNITS	ABSORBANCE
FIRSTX	1720.5039
LASTX	898.8283
NPOINTS	427
FIRSTY	0.02962
MAXY	0.30423
MINY	0.02962
XYDATA
1720.5039	0.0296248
1718.5751	0.0313361
1716.6463	0.0320016
1714.7175	0.0335703
1712.7886	0.0352816
1710.8598	0.0382384
1708.9310	0.0415659
1707.0022	0.0468045
1705.0734	0.0539635
1703.1446	0.0614837
1701.2157	0.068329
1699.2869	0.0718562
1697.3581	0.0731777
1695.4293	0.072902
1693.5005	0.0730636
1691.5717	0.074889
1689.6429	0.0770092
1687.7140	0.0795191
1685.7852	0.0828276
1683.8564	0.0855657
1681.9276	0.087857
1679.9988	0.0914508
1678.0700	0.0949399
1676.1411	0.0992563
1674.2123	0.102422
1672.2835	0.106368
1670.3547	0.110199
1668.4259	0.113793
1666.4971	0.117567
1664.5682	0.122407
1662.6394	0.126685
1660.7106	0.131248
1658.7818	0.136344
1656.8530	0.142106
1654.9242	0.148713
1652.9954	0.153068
1651.0665	0.154979
1649.1377	0.161158
1647.2089	0.166539
1645.2801	0.170466
1643.3513	0.176066
1641.4225	0.183424
1639.4936	0.191382
1637.5648	0.201013
1635.6360	0.210625
1633.7072	0.220047
1631.7784	0.231427
1629.8496	0.244224
1627.9207	0.256935
1625.9919	0.269209
1624.0631	0.281378
1622.1343	0.290429
1620.2055	0.298339
1618.2767	0.304234
1616.3479	0.29949
1614.4190	0.291779
1612.4902	0.285533
1610.5614	0.273934
1608.6326	0.259217
1606.7038	0.242027
1604.7750	0.225066
1602.8461	0.207345
1600.9173	0.191011
1598.9885	0.176722
1597.0597	0.164657
1595.1309	0.153486
1593.2021	0.143484
1591.2732	0.134642
1589.3444	0.126989
1587.4156	0.120781
1585.4868	0.116008
1583.5580	0.112519
1581.6292	0.110285
1579.7003	0.109448
1577.7715	0.110076
1575.8427	0.110285
1573.9139	0.111492
1571.9851	0.114829
1570.0563	0.118537
1568.1275	0.122273
1566.1986	0.126713
1564.2698	0.131866
1562.3410	0.137162
1560.4122	0.14376
1558.4834	0.147354
1556.5546	0.15052
1554.6257	0.154912
1552.6969	0.158886
1550.7681	0.163022
1548.8393	0.166587
1546.9105	0.170998
1544.9817	0.175695
1543.0528	0.180087
1541.1240	0.184508
1539.1952	0.186048
1537.2664	0.188948
1535.3376	0.194035
1533.4088	0.197077
1531.4800	0.199045
1529.5511	0.202458
1527.6223	0.20512
1525.6935	0.206537
1523.7647	0.208695
1521.8359	0.210729
1519.9071	0.211404
1517.9782	0.215169
1516.0494	0.215293
1514.1206	0.213258
1512.1918	0.208219
1510.2630	0.201754
1508.3342	0.196801
1506.4053	0.182122
1504.4765	0.170561
1502.5477	0.165113
1500.6189	0.158221
1498.6901	0.150234
1496.7613	0.14087
1494.8325	0.1318
1492.9036	0.1264
1490.9748	0.120771
1489.0460	0.113375
1487.1172	0.108222
1485.1884	0.10458
1483.2596	0.102498
1481.3307	0.100768
1479.4019	0.100055
1477.4731	0.100369
1475.5443	0.10092
1473.6155	0.102108
1471.6867	0.103012
1469.7578	0.104276
1467.8290	0.105892
1465.9002	0.107128
1463.9714	0.107946
1462.0426	0.109847
1460.1138	0.113118
1458.1850	0.11752
1456.2561	0.12253
1454.3273	0.127464
1452.3985	0.13333
1450.4697	0.138588
1448.5409	0.142838
1446.6121	0.144663
1444.6832	0.145652
1442.7544	0.145443
1440.8256	0.144616
1438.8968	0.143237
1436.9680	0.138674
1435.0392	0.130431
1433.1103	0.125021
1431.1815	0.119079
1429.2527	0.113318
1427.3239	0.109125
1425.3951	0.106891
1423.4663	0.104818
1421.5375	0.104362
1419.6086	0.104153
1417.6798	0.103468
1415.7510	0.103791
1413.8222	0.104428
1411.8934	0.104894
1409.9646	0.105217
1408.0357	0.105446
1406.1069	0.105826
1404.1781	0.105788
1402.2493	0.106063
1400.3205	0.106719
1398.3917	0.106881
1396.4628	0.107176
1394.5340	0.107176
1392.6052	0.106995
1390.6764	0.107176
1388.7476	0.106995
1386.8188	0.105854
1384.8899	0.104533
1382.9611	0.103611
1381.0323	0.102869
1379.1035	0.102717
1377.1747	0.102917
1375.2459	0.103354
1373.3171	0.103392
1371.3882	0.10382
1369.4594	0.104181
1367.5306	0.103592
1365.6018	0.101966
1363.6730	0.0992848
1361.7442	0.095634
1359.8153	0.0929149
1357.8865	0.0910324
1355.9577	0.0896729
1354.0289	0.0885986
1352.1001	0.0879806
1350.1713	0.0876383
1348.2424	0.0875433
1346.3136	0.0876288
1344.3848	0.0878475
1342.4560	0.0882183
1340.5272	0.0885986
1338.5984	0.0886936
1336.6696	0.0886936
1334.7407	0.088551
1332.8119	0.0882373
1330.8831	0.0876288
1328.9543	0.0868492
1327.0255	0.085927
1325.0967	0.0849953
1323.1678	0.0840921
1321.2390	0.0833886
1319.3102	0.0828847
1317.3814	0.0825329
1315.4526	0.0823523
1313.5238	0.0822097
1311.5949	0.0821051
1309.6661	0.0820575
1307.7373	0.0819435
1305.8085	0.0817913
1303.8797	0.0815822
1301.9509	0.0813445
1300.0221	0.0810212
1298.0932	0.0806885
1296.1644	0.0804793
1294.2356	0.0804128
1292.3068	0.0804698
1290.3780	0.080755
1288.4492	0.0812209
1286.5203	0.0818008
1284.5915	0.082647
1282.6627	0.0837498
1280.7339	0.0851094
1278.8051	0.0868112
1276.8763	0.0889884
1274.9474	0.0915934
1273.0186	0.0945311
1271.0898	0.097678
1269.1610	0.100739
1267.2322	0.103496
1265.3034	0.105626
1263.3746	0.106938
1261.4457	0.107471
1259.5169	0.107442
1257.5881	0.107166
1255.6593	0.107024
1253.7305	0.107109
1251.8017	0.107594
1249.8728	0.108355
1247.9440	0.109324
1246.0152	0.110484
1244.0864	0.11191
1242.1576	0.113498
1240.2288	0.115238
1238.2999	0.117035
1236.3711	0.118784
1234.4423	0.12021
1232.5135	0.121199
1230.5847	0.121437
1228.6559	0.121009
1226.7271	0.120153
1224.7982	0.119393
1222.8694	0.119003
1220.9406	0.119012
1219.0118	0.118908
1217.0830	0.118128
1215.1542	0.116208
1213.2253	0.113289
1211.2965	0.109591
1209.3677	0.105503
1207.4389	0.101386
1205.5101	0.0974118
1203.5813	0.0936279
1201.6524	0.0901102
1199.7236	0.0869538
1197.7948	0.0842632
1195.8660	0.0820005
1193.9372	0.0800135
1192.0084	0.0783877
1190.0795	0.0770757
1188.1507	0.0759348
1186.2219	0.0750031
1184.2931	0.0744707
1182.3643	0.0742711
1180.4355	0.0746704
1178.5067	0.0756876
1176.5778	0.0770852
1174.6490	0.0785589
1172.7202	0.0795951
1170.7914	0.0798328
1168.8626	0.0792529
1166.9338	0.0784162
1165.0049	0.0776557
1163.0761	0.076838
1161.1473	0.0759538
1159.2185	0.0749176
1157.2897	0.0737196
1155.3609	0.0723221
1153.4320	0.0707248
1151.5032	0.068966
1149.5744	0.0672737
1147.6456	0.0658286
1145.7168	0.0645451
1143.7880	0.0633472
1141.8592	0.0623204
1139.9303	0.0614362
1138.0015	0.0607231
1136.0727	0.0601337
1134.1439	0.0597344
1132.2151	0.0594302
1130.2863	0.0592685
1128.3574	0.059202
1126.4286	0.0592495
1124.4998	0.059221
1122.5710	0.0592875
1120.6422	0.0593541
1118.7134	0.0594397
1116.7845	0.0594492
1114.8557	0.0595537
1112.9269	0.0596773
1110.9981	0.059877
1109.0693	0.0602383
1107.1405	0.0608087
1105.2117	0.0613601
1103.2828	0.0617594
1101.3540	0.0619116
1099.4252	0.0617309
1097.4964	0.0615218
1095.5676	0.0617214
1093.6388	0.0623109
1091.7099	0.0634993
1089.7811	0.065144
1087.8523	0.0671881
1085.9235	0.0695649
1083.9947	0.072189
1082.0659	0.074794
1080.1370	0.077456
1078.2082	0.080061
1076.2794	0.0825044
1074.3506	0.0846245
1072.4218	0.0862217
1070.4930	0.08722
1068.5642	0.0877049
1066.6353	0.0876193
1064.7065	0.0871059
1062.7777	0.0862693
1060.8489	0.0851569
1058.9201	0.0837498
1056.9913	0.0822477
1055.0624	0.0807455
1053.1336	0.079405
1051.2048	0.0783972
1049.2760	0.0777983
1047.3472	0.0772944
1045.4184	0.0768666
1043.4895	0.0762106
1041.5607	0.0752218
1039.6319	0.0739478
1037.7031	0.0724361
1035.7743	0.0706963
1033.8455	0.068966
1031.9167	0.0672547
1029.9878	0.0654578
1028.0590	0.0637275
1026.1302	0.0624059
1024.2014	0.0614647
1022.2726	0.0609513
1020.3438	0.0609133
1018.4149	0.061227
1016.4861	0.0614457
1014.5573	0.0613982
1012.6285	0.0609418
1010.6997	0.0604379
1008.7709	0.0599816
1006.8420	0.0597914
1004.9132	0.0599816
1002.9844	0.0604855
1001.0556	0.0608658
999.1268	0.0609038
997.1980	0.0607136
995.2691	0.0603143
993.3403	0.0594967
991.4115	0.0583368
989.4827	0.0570438
987.5539	0.0560836
985.6251	0.0556843
983.6963	0.0559125
981.7674	0.056616
979.8386	0.0574336
977.9098	0.057909
975.9810	0.0580516
974.0522	0.0577664
972.1234	0.0570153
970.1945	0.0556272
968.2657	0.0541536
966.3369	0.0527655
964.4081	0.0516817
962.4793	0.0509687
960.5505	0.0504933
958.6216	0.0499894
956.6928	0.0495426
954.7640	0.0490387
952.8352	0.0486964
950.9064	0.0483732
948.9776	0.0481735
947.0488	0.0480119
945.1199	0.0476411
943.1911	0.0473274
941.2623	0.0472608
939.3335	0.0471182
937.4047	0.0471943
935.4759	0.0473749
933.5470	0.0476316
931.6182	0.0478503
929.6894	0.048126
927.7606	0.048164
925.8318	0.0476791
923.9030	0.0467379
921.9741	0.0456636
920.0453	0.0446463
918.1165	0.0437621
916.1877	0.0427448
914.2589	0.0419082
912.3301	0.0412902
910.4013	0.0409765
908.4724	0.0408149
906.5436	0.040948
904.6148	0.0408909
902.6860	0.0410335
900.7572	0.0411001
898.8284	0.0413948
