# Supplementary material for: Vibrational Study on the Structure, Bioactivity, and Silver Adsorption of Silk Fibroin Fibers Grafted with Methacrylonitrile
Source: Molecules. 2023 Mar 10;28(6):2551. doi: 10.3390/molecules28062551 (PMC10051891; doi:10.3390/molecules28062551)
Supplement: Supplementary file 1 [file molecules-28-02551-s001.zip › RAW DATA/Figure 10 IR Ag parallel/IR BF MAN 25% Ag parallel p2.txt]

TITLE	BF MAN 25% AG PARALLELE P2
DATA TYPE
ORIGIN	JASCO
OWNER
DATE	23/03/01
TIME	15:23:52
SPECTROMETER/DATA SYSTEM
RESOLUTION
DELTAX	-1.92882
XUNITS	1/CM
YUNITS	ABSORBANCE
FIRSTX	1720.5039
LASTX	898.8283
NPOINTS	427
FIRSTY	0.02528
MAXY	0.24340
MINY	0.02528
XYDATA
1720.5039	0.0252761
1718.5751	0.0268126
1716.6463	0.0280904
1714.7175	0.0297106
1712.7886	0.0312014
1710.8598	0.0336355
1708.9310	0.0364194
1707.0022	0.0408844
1705.0734	0.0476617
1703.1446	0.0533132
1701.2157	0.0578467
1699.2869	0.0636275
1697.3581	0.0633157
1695.4293	0.0643273
1693.5005	0.0646011
1691.5717	0.0648978
1689.6429	0.0668146
1687.7140	0.068701
1685.7852	0.069918
1683.8564	0.0757597
1681.9276	0.0783915
1679.9988	0.0802399
1678.0700	0.0823545
1676.1411	0.0852753
1674.2123	0.0902727
1672.2835	0.0920298
1670.3547	0.09508
1668.4259	0.100511
1666.4971	0.103097
1664.5682	0.104999
1662.6394	0.110027
1660.7106	0.114704
1658.7818	0.117861
1656.8530	0.120554
1654.9242	0.12155
1652.9954	0.133561
1651.0665	0.138634
1649.1377	0.13658
1647.2089	0.1417
1645.2801	0.149671
1643.3513	0.152425
1641.4225	0.155962
1639.4936	0.161012
1637.5648	0.165158
1635.6360	0.178705
1633.7072	0.190411
1631.7784	0.19483
1629.8496	0.201478
1627.9207	0.212515
1625.9919	0.221088
1624.0631	0.228572
1622.1343	0.240065
1620.2055	0.241785
1618.2767	0.239556
1616.3479	0.243405
1614.4190	0.240088
1612.4902	0.229964
1610.5614	0.220205
1608.6326	0.209062
1606.7038	0.196374
1604.7750	0.182409
1602.8461	0.168915
1600.9173	0.156334
1598.9885	0.145237
1597.0597	0.135447
1595.1309	0.126928
1593.2021	0.119078
1591.2732	0.112103
1589.3444	0.105957
1587.4156	0.101173
1585.4868	0.0973238
1583.5580	0.0948213
1581.6292	0.0930643
1579.7003	0.0920602
1577.7715	0.0913072
1575.8427	0.0945779
1573.9139	0.0964491
1571.9851	0.0968903
1570.0563	0.100268
1568.1275	0.1056
1566.1986	0.10795
1564.2698	0.112392
1562.3410	0.114317
1560.4122	0.115754
1558.4834	0.128617
1556.5546	0.131568
1554.6257	0.132313
1552.6969	0.135706
1550.7681	0.137493
1548.8393	0.14176
1546.9105	0.14297
1544.9817	0.14599
1543.0528	0.14904
1541.1240	0.152706
1539.1952	0.161613
1537.2664	0.163271
1535.3376	0.160784
1533.4088	0.165568
1531.4800	0.169007
1529.5511	0.168641
1527.6223	0.169714
1525.6935	0.172361
1523.7647	0.172156
1521.8359	0.174749
1519.9071	0.180165
1517.9782	0.179617
1516.0494	0.181922
1514.1206	0.178872
1512.1918	0.172711
1510.2630	0.165956
1508.3342	0.158837
1506.4053	0.155581
1504.4765	0.148705
1502.5477	0.139866
1500.6189	0.13207
1498.6901	0.125475
1496.7613	0.119375
1494.8325	0.113031
1492.9036	0.106406
1490.9748	0.100792
1489.0460	0.0965632
1487.1172	0.0927904
1485.1884	0.0894056
1483.2596	0.0869183
1481.3307	0.0856404
1479.4019	0.0850243
1477.4731	0.0846212
1475.5443	0.0853438
1473.6155	0.0864543
1471.6867	0.0897479
1469.7578	0.0905922
1467.8290	0.0906683
1465.9002	0.0913756
1463.9714	0.0936652
1462.0426	0.094654
1460.1138	0.0955896
1458.1850	0.0988375
1456.2561	0.107554
1454.3273	0.111198
1452.3985	0.114339
1450.4697	0.117671
1448.5409	0.120736
1446.6121	0.123193
1444.6832	0.123361
1442.7544	0.122638
1440.8256	0.121687
1438.8968	0.119017
1436.9680	0.116043
1435.0392	0.111738
1433.1103	0.105638
1431.1815	0.100169
1429.2527	0.0959851
1427.3239	0.0927296
1425.3951	0.0902043
1423.4663	0.0890405
1421.5375	0.0878463
1419.6086	0.0879299
1417.6798	0.0891926
1415.7510	0.0889644
1413.8222	0.0889416
1411.8934	0.0891089
1409.9646	0.089398
1408.0357	0.0893676
1406.1069	0.0895197
1404.1781	0.0900293
1402.2493	0.0899837
1400.3205	0.0898696
1398.3917	0.0907747
1396.4628	0.0907976
1394.5340	0.0912996
1392.6052	0.0914213
1390.6764	0.0906759
1388.7476	0.0900369
1386.8188	0.0897935
1384.8899	0.0888427
1382.9611	0.0876485
1381.0323	0.0870172
1379.1035	0.0868346
1377.1747	0.0869259
1375.2459	0.0871389
1373.3171	0.0878995
1371.3882	0.0880288
1369.4594	0.0878995
1367.5306	0.0873595
1365.6018	0.0855568
1363.6730	0.0830999
1361.7442	0.0807115
1359.8153	0.0784296
1357.8865	0.0766268
1355.9577	0.0753414
1354.0289	0.0744971
1352.1001	0.0739266
1350.1713	0.073668
1348.2424	0.0736984
1346.3136	0.0738049
1344.3848	0.0738809
1342.4560	0.0740102
1340.5272	0.0742536
1338.5984	0.0747557
1336.6696	0.0747785
1334.7407	0.0745123
1332.8119	0.0740787
1330.8831	0.0735463
1328.9543	0.0728693
1327.0255	0.0721086
1325.0967	0.07131
1323.1678	0.0706254
1321.2390	0.0699484
1319.3102	0.0695529
1317.3814	0.0693475
1315.4526	0.069203
1313.5238	0.0691421
1311.5949	0.0691878
1309.6661	0.0690661
1307.7373	0.0689976
1305.8085	0.0689824
1303.8797	0.0689064
1301.9509	0.0686934
1300.0221	0.0684576
1298.0932	0.0681305
1296.1644	0.0679023
1294.2356	0.0678415
1292.3068	0.0679936
1290.3780	0.0682826
1288.4492	0.0687238
1286.5203	0.0692639
1284.5915	0.0700017
1282.6627	0.0709144
1280.7339	0.0721239
1278.8051	0.0736147
1276.8763	0.0754859
1274.9474	0.077707
1273.0186	0.0801866
1271.0898	0.0828184
1269.1610	0.0853818
1267.2322	0.0876561
1265.3034	0.089436
1263.3746	0.0904933
1261.4457	0.0909497
1259.5169	0.0910029
1257.5881	0.0908356
1255.6593	0.0906759
1253.7305	0.0907367
1251.8017	0.0911398
1249.8728	0.0918549
1247.9440	0.0927068
1246.0152	0.0936271
1244.0864	0.0948061
1242.1576	0.0961449
1240.2288	0.0974684
1238.2999	0.0989212
1236.3711	0.100351
1234.4423	0.101507
1232.5135	0.102215
1230.5847	0.102352
1228.6559	0.101903
1226.7271	0.10118
1224.7982	0.100564
1222.8694	0.100283
1220.9406	0.100298
1219.0118	0.100191
1217.0830	0.0994993
1215.1542	0.0979019
1213.2253	0.0954146
1211.2965	0.0922656
1209.3677	0.0888123
1207.4389	0.0853133
1205.5101	0.0818677
1203.5813	0.078749
1201.6524	0.0757673
1199.7236	0.0731203
1197.7948	0.070922
1195.8660	0.0689672
1193.9372	0.067271
1192.0084	0.0659855
1190.0795	0.0647989
1188.1507	0.0638405
1186.2219	0.0631103
1184.2931	0.0626995
1182.3643	0.0625854
1180.4355	0.0630342
1178.5067	0.0639622
1176.5778	0.0651792
1174.6490	0.066381
1172.7202	0.0672482
1170.7914	0.0673699
1168.8626	0.0668374
1166.9338	0.06613
1165.0049	0.0655367
1163.0761	0.0648674
1161.1473	0.0640763
1159.2185	0.0631255
1157.2897	0.0621367
1155.3609	0.0609196
1153.4320	0.0594744
1151.5032	0.0579227
1149.5744	0.0564851
1147.6456	0.0551692
1145.7168	0.0540434
1143.7880	0.053047
1141.8592	0.0521495
1139.9303	0.0513432
1138.0015	0.0507727
1136.0727	0.0502631
1134.1439	0.0499056
1132.2151	0.0496698
1130.2863	0.0495557
1128.3574	0.0495177
1126.4286	0.0496165
1124.4998	0.0496622
1122.5710	0.0497534
1120.6422	0.0497763
1118.7134	0.0498371
1116.7845	0.0499132
1114.8557	0.0501109
1112.9269	0.050225
1110.9981	0.0503696
1109.0693	0.0506282
1107.1405	0.0510465
1105.2117	0.0514573
1103.2828	0.0518072
1101.3540	0.0518756
1099.4252	0.0518148
1097.4964	0.0517311
1095.5676	0.0518528
1093.6388	0.0523624
1091.7099	0.0534806
1089.7811	0.0549486
1087.8523	0.0566448
1085.9235	0.0585464
1083.9947	0.0606914
1082.0659	0.0628821
1080.1370	0.0651792
1078.2082	0.0673014
1076.2794	0.0692486
1074.3506	0.0708916
1072.4218	0.0721239
1070.4930	0.072991
1068.5642	0.0734169
1066.6353	0.0732572
1064.7065	0.0726943
1062.7777	0.0719337
1060.8489	0.0709905
1058.9201	0.0698115
1056.9913	0.0686629
1055.0624	0.0674003
1053.1336	0.0663126
1051.2048	0.0654454
1049.2760	0.0648902
1047.3472	0.0645327
1045.4184	0.0642436
1043.4895	0.0636656
1041.5607	0.0628288
1039.6319	0.0617563
1037.7031	0.0604785
1035.7743	0.0590409
1033.8455	0.0576489
1031.9167	0.0562189
1029.9878	0.0546976
1028.0590	0.0532828
1026.1302	0.0522027
1024.2014	0.0513508
1022.2726	0.0508944
1020.3438	0.0508792
1018.4149	0.0511682
1016.4861	0.0514116
1014.5573	0.0513888
1012.6285	0.0509096
1010.6997	0.0503848
1008.7709	0.0499512
1006.8420	0.0497991
1004.9132	0.0499284
1002.9844	0.0502783
1001.0556	0.0505597
999.1268	0.0506662
997.1980	0.0504837
995.2691	0.0501414
993.3403	0.0494188
991.4115	0.0483691
989.4827	0.0473498
987.5539	0.046574
985.6251	0.0462545
983.6963	0.0465588
981.7674	0.0471292
979.8386	0.0478138
977.9098	0.0483006
975.9810	0.0484908
974.0522	0.0481485
972.1234	0.0473879
970.1945	0.0462089
968.2657	0.044931
966.3369	0.0438052
964.4081	0.0429533
962.4793	0.0422687
960.5505	0.0417743
958.6216	0.0412799
956.6928	0.0408996
954.7640	0.0404812
952.8352	0.040177
950.9064	0.0398803
948.9776	0.0397282
947.0488	0.0395609
945.1199	0.0393859
943.1911	0.0390969
941.2623	0.0390056
939.3335	0.0389448
937.4047	0.0389371
935.4759	0.0390056
933.5470	0.0392566
931.6182	0.0394468
929.6894	0.0397054
927.7606	0.0396978
925.8318	0.0392642
923.9030	0.0384884
921.9741	0.0375908
920.0453	0.0366628
918.1165	0.0358185
916.1877	0.0349058
914.2589	0.0343733
912.3301	0.0339093
910.4013	0.0336583
908.4724	0.0335366
906.5436	0.0337116
904.6148	0.0335822
902.6860	0.0336583
900.7572	0.0338409
898.8284	0.0341451
