# Supplementary material for: Vibrational Study on the Structure, Bioactivity, and Silver Adsorption of Silk Fibroin Fibers Grafted with Methacrylonitrile
Source: Molecules. 2023 Mar 10;28(6):2551. doi: 10.3390/molecules28062551 (PMC10051891; doi:10.3390/molecules28062551)
Supplement: Supplementary file 1 [file molecules-28-02551-s001.zip › RAW DATA/Figure 10 IR Ag parallel/IR BF MAN 25% Ag parallel p3.txt]

TITLE	BF MAN 25% AG PARALLELE P3
DATA TYPE
ORIGIN	JASCO
OWNER
DATE	23/03/01
TIME	15:23:52
SPECTROMETER/DATA SYSTEM
RESOLUTION
DELTAX	-1.92882
XUNITS	1/CM
YUNITS	ABSORBANCE
FIRSTX	1720.5039
LASTX	898.8283
NPOINTS	427
FIRSTY	0.02477
MAXY	0.26285
MINY	0.02477
XYDATA
1720.5039	0.0247656
1718.5751	0.0263673
1716.6463	0.0277227
1714.7175	0.0294394
1712.7886	0.0309344
1710.8598	0.0335382
1708.9310	0.0365446
1707.0022	0.0412842
1705.0734	0.0482579
1703.1446	0.054205
1701.2157	0.0588952
1699.2869	0.0649162
1697.3581	0.0647437
1695.4293	0.0657951
1693.5005	0.066329
1691.5717	0.0668219
1689.6429	0.0689493
1687.7140	0.0711096
1685.7852	0.0725225
1683.8564	0.0786584
1681.9276	0.0816401
1679.9988	0.0836937
1678.0700	0.0859854
1676.1411	0.0890739
1674.2123	0.0944541
1672.2835	0.0965816
1670.3547	0.0999083
1668.4259	0.105592
1666.4971	0.108311
1664.5682	0.110365
1662.6394	0.115688
1660.7106	0.12083
1658.7818	0.124329
1656.8530	0.127311
1654.9242	0.128452
1652.9954	0.141069
1651.0665	0.146573
1649.1377	0.144437
1647.2089	0.149899
1645.2801	0.158524
1643.3513	0.161547
1641.4225	0.165449
1639.4936	0.170985
1637.5648	0.175486
1635.6360	0.189993
1633.7072	0.202692
1631.7784	0.207513
1629.8496	0.214725
1627.9207	0.226734
1625.9919	0.236222
1624.0631	0.244616
1622.1343	0.257406
1620.2055	0.259788
1618.2767	0.257956
1616.3479	0.262852
1614.4190	0.259944
1612.4902	0.249356
1610.5614	0.239055
1608.6326	0.227326
1606.7038	0.213855
1604.7750	0.198806
1602.8461	0.184054
1600.9173	0.170287
1598.9885	0.158155
1597.0597	0.147361
1595.1309	0.137981
1593.2021	0.129331
1591.2732	0.121643
1589.3444	0.114776
1587.4156	0.109371
1585.4868	0.1051
1583.5580	0.102233
1581.6292	0.100122
1579.7003	0.0989226
1577.7715	0.0980355
1575.8427	0.101329
1573.9139	0.10326
1571.9851	0.103761
1570.0563	0.107334
1568.1275	0.112985
1566.1986	0.115474
1564.2698	0.120189
1562.3410	0.122325
1560.4122	0.123943
1558.4834	0.137628
1556.5546	0.140839
1554.6257	0.141587
1552.6969	0.145275
1550.7681	0.147205
1548.8393	0.151698
1546.9105	0.152963
1544.9817	0.156134
1543.0528	0.15937
1541.1240	0.163075
1539.1952	0.172439
1537.2664	0.174139
1535.3376	0.17133
1533.4088	0.176217
1531.4800	0.179618
1529.5511	0.178912
1527.6223	0.179626
1525.6935	0.182
1523.7647	0.181573
1521.8359	0.183947
1519.9071	0.189188
1517.9782	0.188251
1516.0494	0.190313
1514.1206	0.186896
1512.1918	0.180111
1510.2630	0.172694
1508.3342	0.164948
1506.4053	0.160865
1504.4765	0.1533
1502.5477	0.143944
1500.6189	0.135632
1498.6901	0.128477
1496.7613	0.121865
1494.8325	0.115236
1492.9036	0.108369
1490.9748	0.102578
1489.0460	0.098093
1487.1172	0.0940927
1485.1884	0.0906592
1483.2596	0.0881539
1481.3307	0.0868232
1479.4019	0.0862565
1477.4731	0.0860675
1475.5443	0.0870122
1473.6155	0.0882689
1471.6867	0.091571
1469.7578	0.0926142
1467.8290	0.0929756
1465.9002	0.0938956
1463.9714	0.0964748
1462.0426	0.0976741
1460.1138	0.098783
1458.1850	0.10243
1456.2561	0.111761
1454.3273	0.115655
1452.3985	0.11899
1450.4697	0.122629
1448.5409	0.126037
1446.6121	0.128806
1444.6832	0.129142
1442.7544	0.128477
1440.8256	0.127565
1438.8968	0.124846
1436.9680	0.121709
1435.0392	0.117109
1433.1103	0.110628
1431.1815	0.104804
1429.2527	0.100286
1427.3239	0.0967377
1425.3951	0.0940024
1423.4663	0.0927949
1421.5375	0.0916613
1419.6086	0.0918174
1417.6798	0.0931563
1415.7510	0.0928688
1413.8222	0.0927374
1411.8934	0.0929345
1409.9646	0.0932713
1408.0357	0.0931563
1406.1069	0.0932549
1404.1781	0.0938627
1402.2493	0.0938792
1400.3205	0.0937724
1398.3917	0.0946102
1396.4628	0.0946513
1394.5340	0.0952181
1392.6052	0.0953495
1390.6764	0.0946759
1388.7476	0.0941584
1386.8188	0.0939695
1384.8899	0.0929428
1382.9611	0.0916039
1381.0323	0.0909631
1379.1035	0.0908728
1377.1747	0.0909714
1375.2459	0.0911356
1373.3171	0.0918667
1371.3882	0.0919653
1369.4594	0.0918503
1367.5306	0.0913574
1365.6018	0.0895175
1363.6730	0.0869054
1361.7442	0.0843426
1359.8153	0.0818866
1357.8865	0.0799891
1355.9577	0.078683
1354.0289	0.0778452
1352.1001	0.0772866
1350.1713	0.0770238
1348.2424	0.0769663
1346.3136	0.0770156
1344.3848	0.0771306
1342.4560	0.0772866
1340.5272	0.0776234
1338.5984	0.0781656
1336.6696	0.0782148
1334.7407	0.0779273
1332.8119	0.0774427
1330.8831	0.0769088
1328.9543	0.0761859
1327.0255	0.075381
1325.0967	0.0745103
1323.1678	0.0737792
1321.2390	0.0731221
1319.3102	0.072736
1317.3814	0.0725225
1315.4526	0.07235
1313.5238	0.0722103
1311.5949	0.072161
1309.6661	0.0720378
1307.7373	0.0720214
1305.8085	0.0719885
1303.8797	0.0718571
1301.9509	0.0716107
1300.0221	0.0713314
1298.0932	0.0710028
1296.1644	0.0707728
1294.2356	0.0706578
1292.3068	0.0708221
1290.3780	0.0711507
1288.4492	0.071586
1286.5203	0.0721035
1284.5915	0.0728346
1282.6627	0.0738367
1280.7339	0.0751428
1278.8051	0.0767281
1276.8763	0.078757
1274.9474	0.0811144
1273.0186	0.0837019
1271.0898	0.0864947
1269.1610	0.0892464
1267.2322	0.091686
1265.3034	0.0936245
1263.3746	0.0948074
1261.4457	0.0953002
1259.5169	0.095292
1257.5881	0.0950866
1255.6593	0.0948977
1253.7305	0.0949552
1251.8017	0.0953248
1249.8728	0.0960477
1247.9440	0.0969184
1246.0152	0.0978548
1244.0864	0.0990869
1242.1576	0.100508
1240.2288	0.101888
1238.2999	0.103366
1236.3711	0.104853
1234.4423	0.106011
1232.5135	0.106619
1230.5847	0.106652
1228.6559	0.106085
1226.7271	0.105231
1224.7982	0.104508
1222.8694	0.104171
1220.9406	0.104073
1219.0118	0.103843
1217.0830	0.103038
1215.1542	0.101239
1213.2253	0.0985694
1211.2965	0.0952099
1209.3677	0.0914724
1207.4389	0.0877021
1205.5101	0.0840715
1203.5813	0.0807037
1201.6524	0.0775659
1199.7236	0.0748388
1197.7948	0.0724896
1195.8660	0.0704607
1193.9372	0.0687029
1192.0084	0.067364
1190.0795	0.0661072
1188.1507	0.065138
1186.2219	0.0644315
1184.2931	0.0639798
1182.3643	0.0638566
1180.4355	0.064374
1178.5067	0.0653597
1176.5778	0.0666576
1174.6490	0.0679472
1172.7202	0.0687604
1170.7914	0.068785
1168.8626	0.0682347
1166.9338	0.0674626
1165.0049	0.0667479
1163.0761	0.0660004
1161.1473	0.0652283
1159.2185	0.0643658
1157.2897	0.063298
1155.3609	0.0619673
1153.4320	0.0604641
1151.5032	0.0588952
1149.5744	0.057466
1147.6456	0.0561517
1145.7168	0.0550346
1143.7880	0.0539996
1141.8592	0.0531207
1139.9303	0.0523404
1138.0015	0.0517489
1136.0727	0.0512561
1134.1439	0.0509604
1132.2151	0.0507633
1130.2863	0.0507633
1128.3574	0.0507879
1126.4286	0.0509275
1124.4998	0.051059
1122.5710	0.0512479
1120.6422	0.0513136
1118.7134	0.0513629
1116.7845	0.0513465
1114.8557	0.0514204
1112.9269	0.0515107
1110.9981	0.0517654
1109.0693	0.0520775
1107.1405	0.0524964
1105.2117	0.0528989
1103.2828	0.0532521
1101.3540	0.0533589
1099.4252	0.0533014
1097.4964	0.0531618
1095.5676	0.0533507
1093.6388	0.0539914
1091.7099	0.0551496
1089.7811	0.0566774
1087.8523	0.0585174
1085.9235	0.0605873
1083.9947	0.0629448
1082.0659	0.065294
1080.1370	0.0676597
1078.2082	0.0699925
1076.2794	0.0721528
1074.3506	0.073886
1072.4218	0.0752495
1070.4930	0.0760956
1068.5642	0.0763667
1066.6353	0.0761859
1064.7065	0.0757424
1062.7777	0.0749292
1060.8489	0.0738203
1058.9201	0.0724896
1056.9913	0.0711261
1055.0624	0.0698693
1053.1336	0.0688015
1051.2048	0.0678568
1049.2760	0.0673393
1047.3472	0.0669944
1045.4184	0.0666576
1043.4895	0.0660169
1041.5607	0.0651297
1039.6319	0.0640208
1037.7031	0.0626902
1035.7743	0.061072
1033.8455	0.059577
1031.9167	0.0580902
1029.9878	0.0564803
1028.0590	0.0549442
1026.1302	0.0537614
1024.2014	0.0528332
1022.2726	0.0523568
1020.3438	0.0523075
1018.4149	0.0525211
1016.4861	0.0526525
1014.5573	0.052595
1012.6285	0.0521679
1010.6997	0.0516586
1008.7709	0.0511575
1006.8420	0.0509111
1004.9132	0.0509275
1002.9844	0.0511986
1001.0556	0.0513465
999.1268	0.0513382
997.1980	0.0511575
995.2691	0.050755
993.3403	0.0499172
991.4115	0.0488001
989.4827	0.0476419
987.5539	0.0468369
985.6251	0.0465576
983.6963	0.0468205
981.7674	0.0473626
979.8386	0.0480608
977.9098	0.0484222
975.9810	0.0484633
974.0522	0.0480444
972.1234	0.0472805
970.1945	0.0461223
968.2657	0.0448244
966.3369	0.043543
964.4081	0.0426888
962.4793	0.0420481
960.5505	0.0415552
958.6216	0.0410542
956.6928	0.0407502
954.7640	0.0403395
952.8352	0.0399945
950.9064	0.0396824
948.9776	0.0395181
947.0488	0.0393538
945.1199	0.039206
943.1911	0.0389103
941.2623	0.0388117
939.3335	0.0387378
937.4047	0.0388199
935.4759	0.0389678
933.5470	0.039321
931.6182	0.0396495
929.6894	0.0399945
927.7606	0.039937
925.8318	0.0393538
923.9030	0.038401
921.9741	0.037481
920.0453	0.0364789
918.1165	0.0355671
916.1877	0.0347047
914.2589	0.0341707
912.3301	0.0335957
910.4013	0.0333822
908.4724	0.033144
906.5436	0.0331604
904.6148	0.0332015
902.6860	0.0334232
900.7572	0.0335136
898.8284	0.0338257
