# Supplementary material for: Vibrational Study on the Structure, Bioactivity, and Silver Adsorption of Silk Fibroin Fibers Grafted with Methacrylonitrile
Source: Molecules. 2023 Mar 10;28(6):2551. doi: 10.3390/molecules28062551 (PMC10051891; doi:10.3390/molecules28062551)
Supplement: Supplementary file 1 [file molecules-28-02551-s001.zip › RAW DATA/Figure 10 IR Ag parallel/IR BF MAN 32.5% Ag parallel p1.txt]

TITLE	BF MAN 32.5% AG PARALLELE P1
DATA TYPE
ORIGIN	JASCO
OWNER
DATE	23/03/01
TIME	15:23:52
SPECTROMETER/DATA SYSTEM
RESOLUTION
DELTAX	-1.92882
XUNITS	1/CM
YUNITS	ABSORBANCE
FIRSTX	1720.5039
LASTX	898.8283
NPOINTS	427
FIRSTY	0.02567
MAXY	0.23821
MINY	0.02567
XYDATA
1720.5039	0.0256745
1718.5751	0.0272006
1716.6463	0.0283693
1714.7175	0.0299697
1712.7886	0.0312724
1710.8598	0.0336545
1708.9310	0.0366173
1707.0022	0.04124
1705.0734	0.0478727
1703.1446	0.0534185
1701.2157	0.0579891
1699.2869	0.0636094
1697.3581	0.0633861
1695.4293	0.0643538
1693.5005	0.0645473
1691.5717	0.0648451
1689.6429	0.0666093
1687.7140	0.0683587
1685.7852	0.0696614
1683.8564	0.0752966
1681.9276	0.077701
1679.9988	0.0794057
1678.0700	0.0814379
1676.1411	0.0842294
1674.2123	0.0888671
1672.2835	0.0907578
1670.3547	0.0939811
1668.4259	0.0989984
1666.4971	0.101209
1664.5682	0.103063
1662.6394	0.107968
1660.7106	0.112599
1658.7818	0.115651
1656.8530	0.118316
1654.9242	0.119559
1652.9954	0.131119
1651.0665	0.135928
1649.1377	0.134075
1647.2089	0.13901
1645.2801	0.146767
1643.3513	0.149655
1641.4225	0.153221
1639.4936	0.158134
1637.5648	0.162183
1635.6360	0.175069
1633.7072	0.186183
1631.7784	0.190382
1629.8496	0.19662
1627.9207	0.207004
1625.9919	0.215193
1624.0631	0.222495
1622.1343	0.233423
1620.2055	0.235396
1618.2767	0.233914
1616.3479	0.23821
1614.4190	0.235507
1612.4902	0.226448
1610.5614	0.217805
1608.6326	0.20789
1606.7038	0.196493
1604.7750	0.183741
1602.8461	0.171243
1600.9173	0.159511
1598.9885	0.149015
1597.0597	0.139583
1595.1309	0.131358
1593.2021	0.123713
1591.2732	0.116805
1589.3444	0.110708
1587.4156	0.10581
1585.4868	0.101931
1583.5580	0.0993334
1581.6292	0.0974128
1579.7003	0.0962888
1577.7715	0.0955444
1575.8427	0.0985145
1573.9139	0.100026
1571.9851	0.100271
1570.0563	0.103413
1568.1275	0.108445
1566.1986	0.110611
1564.2698	0.114787
1562.3410	0.116596
1560.4122	0.118144
1558.4834	0.130435
1556.5546	0.13298
1554.6257	0.133531
1552.6969	0.136606
1550.7681	0.138325
1548.8393	0.142338
1546.9105	0.14341
1544.9817	0.146067
1543.0528	0.14871
1541.1240	0.152201
1539.1952	0.160516
1537.2664	0.161767
1535.3376	0.159414
1533.4088	0.163992
1531.4800	0.167171
1529.5511	0.166933
1527.6223	0.168064
1525.6935	0.170655
1523.7647	0.170752
1521.8359	0.173528
1519.9071	0.178613
1517.9782	0.17824
1516.0494	0.180861
1514.1206	0.178382
1512.1918	0.173052
1510.2630	0.166955
1508.3342	0.16036
1506.4053	0.157531
1504.4765	0.150973
1502.5477	0.142405
1500.6189	0.134908
1498.6901	0.128551
1496.7613	0.122685
1494.8325	0.116403
1492.9036	0.109792
1490.9748	0.104202
1489.0460	0.0999289
1487.1172	0.0959017
1485.1884	0.0922615
1483.2596	0.0894179
1481.3307	0.0877728
1479.4019	0.0867678
1477.4731	0.08615
1475.5443	0.0865892
1473.6155	0.0875495
1471.6867	0.0902442
1469.7578	0.0905569
1467.8290	0.0904303
1465.9002	0.0911822
1463.9714	0.0934749
1462.0426	0.0944054
1460.1138	0.0954104
1458.1850	0.0987825
1456.2561	0.10715
1454.3273	0.1107
1452.3985	0.113946
1450.4697	0.117437
1448.5409	0.12075
1446.6121	0.123378
1444.6832	0.12369
1442.7544	0.123095
1440.8256	0.122306
1438.8968	0.119991
1436.9680	0.117408
1435.0392	0.113172
1433.1103	0.107142
1431.1815	0.10179
1429.2527	0.0976361
1427.3239	0.0943012
1425.3951	0.0917479
1423.4663	0.0905941
1421.5375	0.0894551
1419.6086	0.0894998
1417.6798	0.0905717
1415.7510	0.0902442
1413.8222	0.0901474
1411.8934	0.090274
1409.9646	0.0904824
1408.0357	0.0903931
1406.1069	0.0904601
1404.1781	0.0909216
1402.2493	0.0908397
1400.3205	0.0907206
1398.3917	0.0915022
1396.4628	0.0914725
1394.5340	0.091934
1392.6052	0.0920754
1390.6764	0.0915022
1388.7476	0.0910482
1386.8188	0.0909142
1384.8899	0.0900581
1382.9611	0.0890085
1381.0323	0.0884353
1379.1035	0.088279
1377.1747	0.0883683
1375.2459	0.0886139
1373.3171	0.0894328
1371.3882	0.0896561
1369.4594	0.089604
1367.5306	0.0891053
1365.6018	0.0873559
1363.6730	0.0850483
1361.7442	0.0828001
1359.8153	0.0805669
1357.8865	0.0787804
1355.9577	0.0775298
1354.0289	0.0767854
1352.1001	0.0763089
1350.1713	0.0761154
1348.2424	0.0760261
1346.3136	0.0760707
1344.3848	0.0762866
1342.4560	0.0764727
1340.5272	0.0767854
1338.5984	0.0772618
1336.6696	0.0772543
1334.7407	0.0770236
1332.8119	0.0766365
1330.8831	0.0761601
1328.9543	0.075505
1327.0255	0.0747978
1325.0967	0.0740385
1323.1678	0.0733909
1321.2390	0.0728698
1319.3102	0.0726092
1317.3814	0.0724529
1315.4526	0.072304
1313.5238	0.0721477
1311.5949	0.0720956
1309.6661	0.0719095
1307.7373	0.0717978
1305.8085	0.0716564
1303.8797	0.0714703
1301.9509	0.0711279
1300.0221	0.0707855
1298.0932	0.0705472
1296.1644	0.0704281
1294.2356	0.0703314
1292.3068	0.0704505
1290.3780	0.0706664
1288.4492	0.0710237
1286.5203	0.0715671
1284.5915	0.0722817
1282.6627	0.0731452
1280.7339	0.0743139
1278.8051	0.0757581
1276.8763	0.0774628
1274.9474	0.0795173
1273.0186	0.0818994
1271.0898	0.0844602
1269.1610	0.0869093
1267.2322	0.089068
1265.3034	0.0907876
1263.3746	0.0918372
1261.4457	0.0923211
1259.5169	0.0924327
1257.5881	0.0923211
1255.6593	0.0922243
1253.7305	0.0922913
1251.8017	0.0926784
1249.8728	0.0934154
1247.9440	0.0942789
1246.0152	0.0952838
1244.0864	0.0964004
1242.1576	0.0975766
1240.2288	0.0989314
1238.2999	0.100368
1236.3711	0.101656
1234.4423	0.102683
1232.5135	0.103331
1230.5847	0.103457
1228.6559	0.1031
1226.7271	0.102438
1224.7982	0.101611
1222.8694	0.100986
1220.9406	0.100673
1219.0118	0.100323
1217.0830	0.0994153
1215.1542	0.0976659
1213.2253	0.0952615
1211.2965	0.092403
1209.3677	0.0891797
1207.4389	0.0858522
1205.5101	0.0825843
1203.5813	0.0795173
1201.6524	0.0767109
1199.7236	0.0741353
1197.7948	0.0718946
1195.8660	0.0700932
1193.9372	0.0684406
1192.0084	0.067056
1190.0795	0.0659022
1188.1507	0.0649865
1186.2219	0.064324
1184.2931	0.063989
1182.3643	0.063922
1180.4355	0.064391
1178.5067	0.0653736
1176.5778	0.0666466
1174.6490	0.0678525
1172.7202	0.0687458
1170.7914	0.0689914
1168.8626	0.0687235
1166.9338	0.0682396
1165.0049	0.0677781
1163.0761	0.0671602
1161.1473	0.0664232
1159.2185	0.0655225
1157.2897	0.0645697
1155.3609	0.0633414
1153.4320	0.0619568
1151.5032	0.0604755
1149.5744	0.059076
1147.6456	0.0577211
1145.7168	0.0565003
1143.7880	0.0554284
1141.8592	0.0545947
1139.9303	0.0538726
1138.0015	0.0532919
1136.0727	0.052756
1134.1439	0.0524433
1132.2151	0.0522349
1130.2863	0.0521307
1128.3574	0.0521158
1126.4286	0.0522349
1124.4998	0.0523019
1122.5710	0.0524061
1120.6422	0.0525029
1118.7134	0.0527039
1116.7845	0.0527709
1114.8557	0.0529123
1112.9269	0.0531282
1110.9981	0.0533515
1109.0693	0.0535078
1107.1405	0.0538205
1105.2117	0.0542522
1103.2828	0.054617
1101.3540	0.0546244
1099.4252	0.0544532
1097.4964	0.0541703
1095.5676	0.0542671
1093.6388	0.0547361
1091.7099	0.0555624
1089.7811	0.056746
1087.8523	0.0584507
1085.9235	0.0604159
1083.9947	0.0625226
1082.0659	0.0646143
1080.1370	0.066922
1078.2082	0.0691478
1076.2794	0.0711651
1074.3506	0.0729219
1072.4218	0.074433
1070.4930	0.0754454
1068.5642	0.0759144
1066.6353	0.0758921
1064.7065	0.0756166
1062.7777	0.07517
1060.8489	0.0745075
1058.9201	0.073443
1056.9913	0.0722222
1055.0624	0.071046
1053.1336	0.0700411
1051.2048	0.0691627
1049.2760	0.068515
1047.3472	0.0680907
1045.4184	0.0677855
1043.4895	0.06719
1041.5607	0.0664158
1039.6319	0.0654034
1037.7031	0.0641975
1035.7743	0.062932
1033.8455	0.0616144
1031.9167	0.0602149
1029.9878	0.058808
1028.0590	0.0572298
1026.1302	0.0560686
1024.2014	0.0553391
1022.2726	0.0549296
1020.3438	0.0548924
1018.4149	0.0551232
1016.4861	0.0551976
1014.5573	0.0551604
1012.6285	0.0548477
1010.6997	0.054416
1008.7709	0.0541257
1006.8420	0.0540363
1004.9132	0.0541182
1002.9844	0.0545649
1001.0556	0.0550338
999.1268	0.0552572
997.1980	0.0551157
995.2691	0.0547361
993.3403	0.0539917
991.4115	0.0529346
989.4827	0.0517882
987.5539	0.0510438
985.6251	0.0507163
983.6963	0.0508652
981.7674	0.0514235
979.8386	0.052086
977.9098	0.0525178
975.9810	0.0527039
974.0522	0.0523391
972.1234	0.051483
970.1945	0.0502473
968.2657	0.0488925
966.3369	0.0476866
964.4081	0.046771
962.4793	0.0460563
960.5505	0.0455948
958.6216	0.045029
956.6928	0.0445601
954.7640	0.0442698
952.8352	0.0440613
950.9064	0.0436072
948.9776	0.0434062
947.0488	0.0430936
945.1199	0.0428107
943.1911	0.0424906
941.2623	0.0423045
939.3335	0.0422748
937.4047	0.0423864
935.4759	0.0424609
933.5470	0.0427288
931.6182	0.0429596
929.6894	0.043235
927.7606	0.0429968
925.8318	0.0425576
923.9030	0.0419547
921.9741	0.041173
920.0453	0.0401532
918.1165	0.039312
916.1877	0.0384783
914.2589	0.0379572
912.3301	0.0373617
910.4013	0.0371086
908.4724	0.0369746
906.5436	0.0369895
904.6148	0.0369076
902.6860	0.036982
900.7572	0.0371384
898.8284	0.0375924
