# Supplementary material for: Vibrational Study on the Structure, Bioactivity, and Silver Adsorption of Silk Fibroin Fibers Grafted with Methacrylonitrile
Source: Molecules. 2023 Mar 10;28(6):2551. doi: 10.3390/molecules28062551 (PMC10051891; doi:10.3390/molecules28062551)
Supplement: Supplementary file 1 [file molecules-28-02551-s001.zip › RAW DATA/Figure 10 IR Ag parallel/IR BF MAN 32.5% Ag parallel p2.txt]

TITLE	BF MAN 32.5% AG PARALLELE P2
DATA TYPE
ORIGIN	JASCO
OWNER
DATE	23/03/01
TIME	15:23:52
SPECTROMETER/DATA SYSTEM
RESOLUTION
DELTAX	-1.92882
XUNITS	1/CM
YUNITS	ABSORBANCE
FIRSTX	1720.5039
LASTX	898.8283
NPOINTS	427
FIRSTY	0.03591
MAXY	0.36540
MINY	0.03591
XYDATA
1720.5039	0.0359118
1718.5751	0.0374305
1716.6463	0.0386865
1714.7175	0.0406962
1712.7886	0.0423748
1710.8598	0.0453208
1708.9310	0.0489291
1707.0022	0.0547755
1705.0734	0.0631796
1703.1446	0.0710814
1701.2157	0.07767
1699.2869	0.0839274
1697.3581	0.0842814
1695.4293	0.0843842
1693.5005	0.0844755
1691.5717	0.0854689
1689.6429	0.0878326
1687.7140	0.090379
1685.7852	0.0928911
1683.8564	0.0989316
1681.9276	0.102357
1679.9988	0.105486
1678.0700	0.108923
1676.1411	0.113194
1674.2123	0.118583
1672.2835	0.122249
1670.3547	0.12677
1668.4259	0.132845
1666.4971	0.136727
1664.5682	0.140678
1662.6394	0.146924
1660.7106	0.153285
1658.7818	0.158617
1656.8530	0.163995
1654.9242	0.168517
1652.9954	0.180221
1651.0665	0.185988
1649.1377	0.187883
1647.2089	0.194689
1645.2801	0.203858
1643.3513	0.209853
1641.4225	0.217115
1639.4936	0.22601
1637.5648	0.235179
1635.6360	0.252079
1633.7072	0.268248
1631.7784	0.279221
1629.8496	0.292684
1627.9207	0.310018
1625.9919	0.325616
1624.0631	0.340083
1622.1343	0.356092
1620.2055	0.363331
1618.2767	0.365398
1616.3479	0.365238
1614.4190	0.356994
1612.4902	0.343509
1610.5614	0.326872
1608.6326	0.307448
1606.7038	0.285582
1604.7750	0.263155
1602.8461	0.241117
1600.9173	0.22118
1598.9885	0.204075
1597.0597	0.189482
1595.1309	0.176613
1593.2021	0.165103
1591.2732	0.154975
1589.3444	0.146159
1587.4156	0.139114
1585.4868	0.133713
1583.5580	0.130082
1581.6292	0.12765
1579.7003	0.126553
1577.7715	0.126451
1575.8427	0.129008
1573.9139	0.131098
1571.9851	0.133222
1570.0563	0.137664
1568.1275	0.143956
1566.1986	0.148454
1564.2698	0.154792
1562.3410	0.159211
1560.4122	0.16387
1558.4834	0.175871
1556.5546	0.180153
1554.6257	0.18303
1552.6969	0.187849
1550.7681	0.19156
1548.8393	0.196744
1546.9105	0.200113
1544.9817	0.204783
1543.0528	0.20943
1541.1240	0.214786
1539.1952	0.222585
1537.2664	0.225725
1535.3376	0.226878
1533.4088	0.232336
1531.4800	0.23639
1529.5511	0.23816
1527.6223	0.240558
1525.6935	0.243481
1523.7647	0.244863
1521.8359	0.248048
1519.9071	0.252821
1517.9782	0.25466
1516.0494	0.256418
1514.1206	0.252433
1512.1918	0.243972
1510.2630	0.234232
1508.3342	0.224834
1506.4053	0.212753
1504.4765	0.200341
1502.5477	0.189767
1500.6189	0.179091
1498.6901	0.169065
1496.7613	0.158983
1494.8325	0.149128
1492.9036	0.141089
1490.9748	0.133747
1489.0460	0.126793
1487.1172	0.121324
1485.1884	0.11703
1483.2596	0.114313
1481.3307	0.112771
1479.4019	0.112428
1477.4731	0.112805
1475.5443	0.114233
1473.6155	0.116391
1471.6867	0.119953
1469.7578	0.121187
1467.8290	0.121975
1465.9002	0.123299
1463.9714	0.125686
1462.0426	0.12757
1460.1138	0.130105
1458.1850	0.13506
1456.2561	0.144743
1454.3273	0.150635
1452.3985	0.156402
1450.4697	0.162054
1448.5409	0.166919
1446.6121	0.169899
1444.6832	0.170435
1442.7544	0.169396
1440.8256	0.167878
1438.8968	0.164886
1436.9680	0.159611
1435.0392	0.151263
1433.1103	0.143213
1431.1815	0.135494
1429.2527	0.129077
1427.3239	0.124338
1425.3951	0.121369
1423.4663	0.119531
1421.5375	0.11856
1419.6086	0.118697
1417.6798	0.119451
1415.7510	0.119725
1413.8222	0.120399
1411.8934	0.121118
1409.9646	0.1217
1408.0357	0.121826
1406.1069	0.122032
1404.1781	0.12234
1402.2493	0.122431
1400.3205	0.122637
1398.3917	0.123368
1396.4628	0.123642
1394.5340	0.123904
1392.6052	0.123722
1390.6764	0.123333
1388.7476	0.122831
1386.8188	0.122123
1384.8899	0.120673
1382.9611	0.119177
1381.0323	0.118184
1379.1035	0.117807
1377.1747	0.117807
1375.2459	0.118058
1373.3171	0.118629
1371.3882	0.119051
1369.4594	0.119303
1367.5306	0.11864
1365.6018	0.116379
1363.6730	0.112999
1361.7442	0.109117
1359.8153	0.10584
1357.8865	0.103385
1355.9577	0.101718
1354.0289	0.100644
1352.1001	0.0999478
1350.1713	0.0997652
1348.2424	0.0998451
1346.3136	0.100131
1344.3848	0.100622
1342.4560	0.101192
1340.5272	0.101866
1338.5984	0.102312
1336.6696	0.102129
1334.7407	0.101615
1332.8119	0.100873
1330.8831	0.100016
1328.9543	0.0989544
1327.0255	0.0978126
1325.0967	0.0967049
1323.1678	0.0957458
1321.2390	0.0950721
1319.3102	0.0947067
1317.3814	0.0943869
1315.4526	0.0941015
1313.5238	0.0939188
1311.5949	0.0938388
1309.6661	0.0937589
1307.7373	0.0936904
1305.8085	0.0935648
1303.8797	0.0934963
1301.9509	0.0933022
1300.0221	0.0929939
1298.0932	0.092697
1296.1644	0.0926056
1294.2356	0.0926056
1292.3068	0.0928797
1290.3780	0.0933364
1288.4492	0.0939645
1286.5203	0.0948094
1284.5915	0.0959056
1282.6627	0.0972873
1280.7339	0.0990229
1278.8051	0.101227
1276.8763	0.103933
1274.9474	0.107199
1273.0186	0.111001
1271.0898	0.115032
1269.1610	0.118869
1267.2322	0.12226
1265.3034	0.124852
1263.3746	0.126428
1261.4457	0.12709
1259.5169	0.127056
1257.5881	0.126713
1255.6593	0.126531
1253.7305	0.126645
1251.8017	0.127136
1249.8728	0.128015
1247.9440	0.129294
1246.0152	0.130813
1244.0864	0.132445
1242.1576	0.134158
1240.2288	0.135985
1238.2999	0.137869
1236.3711	0.139582
1234.4423	0.14093
1232.5135	0.141672
1230.5847	0.141535
1228.6559	0.140667
1226.7271	0.139377
1224.7982	0.138098
1222.8694	0.13723
1220.9406	0.137002
1219.0118	0.136739
1217.0830	0.135666
1215.1542	0.133279
1213.2253	0.129659
1211.2965	0.125195
1209.3677	0.120364
1207.4389	0.115466
1205.5101	0.11067
1203.5813	0.106205
1201.6524	0.102254
1199.7236	0.0987032
1197.7948	0.0955973
1195.8660	0.0930738
1193.9372	0.0909271
1192.0084	0.0892029
1190.0795	0.0877413
1188.1507	0.0866337
1186.2219	0.0859371
1184.2931	0.0856288
1182.3643	0.0857087
1180.4355	0.0865423
1178.5067	0.0881181
1176.5778	0.0901963
1174.6490	0.0922288
1172.7202	0.0938046
1170.7914	0.0943527
1168.8626	0.0939987
1166.9338	0.0932793
1165.0049	0.0925029
1163.0761	0.0915551
1161.1473	0.0904361
1159.2185	0.0890087
1157.2897	0.087353
1155.3609	0.0852862
1153.4320	0.0830253
1151.5032	0.0806731
1149.5744	0.0783551
1147.6456	0.0761513
1145.7168	0.07429
1143.7880	0.07268
1141.8592	0.0714011
1139.9303	0.0704419
1138.0015	0.0697682
1136.0727	0.0692658
1134.1439	0.0690489
1132.2151	0.0689689
1130.2863	0.069106
1128.3574	0.0692544
1126.4286	0.0695513
1124.4998	0.0698139
1122.5710	0.070088
1120.6422	0.0703049
1118.7134	0.0704534
1116.7845	0.0704191
1114.8557	0.0704305
1112.9269	0.0703506
1110.9981	0.0704077
1109.0693	0.070716
1107.1405	0.0713669
1105.2117	0.0721091
1103.2828	0.0726457
1101.3540	0.0726686
1099.4252	0.0725087
1097.4964	0.0722689
1095.5676	0.0724402
1093.6388	0.0730568
1091.7099	0.0741416
1089.7811	0.0757288
1087.8523	0.0779669
1085.9235	0.0805932
1083.9947	0.0834136
1082.0659	0.0862454
1080.1370	0.0892029
1078.2082	0.0920004
1076.2794	0.0945696
1074.3506	0.0967392
1072.4218	0.0984292
1070.4930	0.0995139
1068.5642	0.0998793
1066.6353	0.0994226
1064.7065	0.0986347
1062.7777	0.0976869
1060.8489	0.0963624
1058.9201	0.0946267
1056.9913	0.0927769
1055.0624	0.0909385
1053.1336	0.0894084
1051.2048	0.0882551
1049.2760	0.0876271
1047.3472	0.0872046
1045.4184	0.0867478
1043.4895	0.0860056
1041.5607	0.0850008
1039.6319	0.0835734
1037.7031	0.0817122
1035.7743	0.0797482
1033.8455	0.0777842
1031.9167	0.075706
1029.9878	0.0737534
1028.0590	0.0718122
1026.1302	0.0704191
1024.2014	0.069597
1022.2726	0.0692658
1020.3438	0.0694485
1018.4149	0.0699738
1016.4861	0.0700994
1014.5573	0.0696997
1012.6285	0.068752
1010.6997	0.06777
1008.7709	0.0671191
1006.8420	0.0669935
1004.9132	0.0671419
1002.9844	0.06769
1001.0556	0.0682039
999.1268	0.0684437
997.1980	0.0683637
995.2691	0.0680098
993.3403	0.0671077
991.4115	0.0658059
989.4827	0.0644357
987.5539	0.0635222
985.6251	0.0631454
983.6963	0.0634651
981.7674	0.0643329
979.8386	0.0653606
977.9098	0.0661257
975.9810	0.0665367
974.0522	0.0661713
972.1234	0.0652008
970.1945	0.0636935
968.2657	0.0618893
966.3369	0.0601537
964.4081	0.0589547
962.4793	0.0579727
960.5505	0.0571506
958.6216	0.0564084
956.6928	0.0559174
954.7640	0.0553807
952.8352	0.0550039
950.9064	0.0544672
948.9776	0.0540904
947.0488	0.0536679
945.1199	0.0533139
943.1911	0.0529142
941.2623	0.0527087
939.3335	0.0525831
937.4047	0.0526059
935.4759	0.0527772
933.5470	0.053154
931.6182	0.0533367
929.6894	0.0535651
927.7606	0.0534623
925.8318	0.05288
923.9030	0.0518637
921.9741	0.0508817
920.0453	0.0495115
918.1165	0.048244
916.1877	0.0472049
914.2589	0.0465426
912.3301	0.0457776
910.4013	0.0454921
908.4724	0.0453094
906.5436	0.0452523
904.6148	0.0452066
902.6860	0.0454693
900.7572	0.0456063
898.8284	0.0459146
