# Supplementary material for: Vibrational Study on the Structure, Bioactivity, and Silver Adsorption of Silk Fibroin Fibers Grafted with Methacrylonitrile
Source: Molecules. 2023 Mar 10;28(6):2551. doi: 10.3390/molecules28062551 (PMC10051891; doi:10.3390/molecules28062551)
Supplement: Supplementary file 1 [file molecules-28-02551-s001.zip › RAW DATA/Figure 10 IR Ag parallel/IR BF MAN 32.5% Ag parallel p3.txt]

TITLE	BF MAN 32.5% AG PARALLELE P3
DATA TYPE
ORIGIN	JASCO
OWNER
DATE	23/03/01
TIME	15:23:52
SPECTROMETER/DATA SYSTEM
RESOLUTION
DELTAX	-1.92882
XUNITS	1/CM
YUNITS	ABSORBANCE
FIRSTX	1720.5039
LASTX	898.8283
NPOINTS	427
FIRSTY	0.02917
MAXY	0.32533
MINY	0.02917
XYDATA
1720.5039	0.0291679
1718.5751	0.0311911
1716.6463	0.0322992
1714.7175	0.0340479
1712.7886	0.035644
1710.8598	0.0387347
1708.9310	0.0425471
1707.0022	0.0486268
1705.0734	0.0567499
1703.1446	0.0647205
1701.2157	0.0715626
1699.2869	0.0767068
1697.3581	0.07812
1695.4293	0.0781505
1693.5005	0.0783335
1691.5717	0.0799703
1689.6429	0.0823391
1687.7140	0.0850129
1685.7852	0.0882256
1683.8564	0.0927192
1681.9276	0.0954947
1679.9988	0.0988903
1678.0700	0.102357
1676.1411	0.106749
1674.2123	0.110968
1672.2835	0.115055
1670.3547	0.119356
1668.4259	0.12388
1666.4971	0.12754
1664.5682	0.132084
1662.6394	0.13732
1660.7106	0.142647
1658.7818	0.14767
1656.8530	0.1532
1654.9242	0.159005
1652.9954	0.166681
1651.0665	0.170321
1649.1377	0.174469
1647.2089	0.180131
1645.2801	0.186425
1643.3513	0.192138
1641.4225	0.199214
1639.4936	0.207286
1637.5648	0.216538
1635.6360	0.228992
1633.7072	0.240958
1631.7784	0.251562
1629.8496	0.263894
1627.9207	0.277842
1625.9919	0.291029
1624.0631	0.303452
1622.1343	0.314503
1620.2055	0.321538
1618.2767	0.325331
1616.3479	0.322311
1614.4190	0.314615
1612.4902	0.305333
1610.5614	0.291893
1608.6326	0.275809
1606.7038	0.257377
1604.7750	0.238864
1602.8461	0.220188
1600.9173	0.203128
1598.9885	0.188397
1597.0597	0.175923
1595.1309	0.164556
1593.2021	0.15439
1591.2732	0.145392
1589.3444	0.137574
1587.4156	0.131281
1585.4868	0.126482
1583.5580	0.123046
1581.6292	0.120698
1579.7003	0.119783
1577.7715	0.120271
1575.8427	0.12147
1573.9139	0.122863
1571.9851	0.125506
1570.0563	0.129431
1568.1275	0.134118
1566.1986	0.138438
1564.2698	0.143847
1562.3410	0.148666
1560.4122	0.154481
1558.4834	0.161628
1556.5546	0.165024
1554.6257	0.168399
1552.6969	0.172476
1550.7681	0.176472
1548.8393	0.180558
1546.9105	0.18429
1544.9817	0.188702
1543.0528	0.193033
1541.1240	0.197862
1539.1952	0.201847
1537.2664	0.204531
1535.3376	0.207795
1533.4088	0.211709
1531.4800	0.214484
1529.5511	0.217117
1527.6223	0.21974
1525.6935	0.221886
1523.7647	0.22398
1521.8359	0.226766
1519.9071	0.229267
1517.9782	0.232144
1516.0494	0.232977
1514.1206	0.230293
1512.1918	0.224173
1510.2630	0.216863
1508.3342	0.210662
1506.4053	0.197831
1504.4765	0.185947
1502.5477	0.178332
1500.6189	0.169904
1498.6901	0.161283
1496.7613	0.15199
1494.8325	0.142576
1492.9036	0.135876
1490.9748	0.129583
1489.0460	0.122538
1487.1172	0.117068
1485.1884	0.112849
1483.2596	0.110277
1481.3307	0.108488
1479.4019	0.107715
1477.4731	0.107928
1475.5443	0.108823
1473.6155	0.11048
1471.6867	0.112209
1469.7578	0.113113
1467.8290	0.114354
1465.9002	0.115818
1463.9714	0.117302
1462.0426	0.119091
1460.1138	0.122182
1458.1850	0.126991
1456.2561	0.133833
1454.3273	0.138947
1452.3985	0.144559
1450.4697	0.149784
1448.5409	0.154146
1446.6121	0.156372
1444.6832	0.157094
1442.7544	0.156423
1440.8256	0.155244
1438.8968	0.153373
1436.9680	0.148869
1435.0392	0.140868
1433.1103	0.134321
1431.1815	0.12758
1429.2527	0.121562
1427.3239	0.11718
1425.3951	0.114649
1423.4663	0.112636
1421.5375	0.111944
1419.6086	0.111883
1417.6798	0.111629
1415.7510	0.111619
1413.8222	0.111883
1411.8934	0.112209
1409.9646	0.112503
1408.0357	0.112646
1406.1069	0.113002
1404.1781	0.113164
1402.2493	0.113439
1400.3205	0.113988
1398.3917	0.114415
1396.4628	0.114771
1394.5340	0.11475
1392.6052	0.114333
1390.6764	0.114252
1388.7476	0.114069
1386.8188	0.113103
1384.8899	0.111619
1382.9611	0.110429
1381.0323	0.109606
1379.1035	0.109392
1377.1747	0.109586
1375.2459	0.110084
1373.3171	0.110368
1371.3882	0.110724
1369.4594	0.110958
1367.5306	0.110216
1365.6018	0.108315
1363.6730	0.105539
1361.7442	0.10194
1359.8153	0.098931
1357.8865	0.0967452
1355.9577	0.0952304
1354.0289	0.0941527
1352.1001	0.0935122
1350.1713	0.0932174
1348.2424	0.0930751
1346.3136	0.0931869
1344.3848	0.093441
1342.4560	0.0938172
1340.5272	0.094356
1338.5984	0.0945899
1336.6696	0.0945085
1334.7407	0.0942747
1332.8119	0.0938985
1330.8831	0.093319
1328.9543	0.0925159
1327.0255	0.0915907
1325.0967	0.0906249
1323.1678	0.0897709
1321.2390	0.0891609
1319.3102	0.0888254
1317.3814	0.0885611
1315.4526	0.0883577
1313.5238	0.0881849
1311.5949	0.0879613
1309.6661	0.0877579
1307.7373	0.0875546
1305.8085	0.0873004
1303.8797	0.0870768
1301.9509	0.0867311
1300.0221	0.0862634
1298.0932	0.0858568
1296.1644	0.0856331
1294.2356	0.0855111
1292.3068	0.0856229
1290.3780	0.0859279
1288.4492	0.0863448
1286.5203	0.0869243
1284.5915	0.0877884
1282.6627	0.0889067
1280.7339	0.0903402
1278.8051	0.0921905
1276.8763	0.0944272
1274.9474	0.0971417
1273.0186	0.100303
1271.0898	0.103638
1269.1610	0.106841
1267.2322	0.109677
1265.3034	0.111883
1263.3746	0.113296
1261.4457	0.113917
1259.5169	0.113937
1257.5881	0.113642
1255.6593	0.113449
1253.7305	0.11351
1251.8017	0.113937
1249.8728	0.114699
1247.9440	0.115767
1246.0152	0.117048
1244.0864	0.118451
1242.1576	0.119935
1240.2288	0.121643
1238.2999	0.123432
1236.3711	0.12514
1234.4423	0.126543
1232.5135	0.127438
1230.5847	0.12756
1228.6559	0.127062
1226.7271	0.126157
1224.7982	0.125181
1222.8694	0.124602
1220.9406	0.124571
1219.0118	0.12451
1217.0830	0.123737
1215.1542	0.121735
1213.2253	0.118685
1211.2965	0.114872
1209.3677	0.110602
1207.4389	0.106241
1205.5101	0.10193
1203.5813	0.0978635
1201.6524	0.0941629
1199.7236	0.0908384
1197.7948	0.0880324
1195.8660	0.0856738
1193.9372	0.0834981
1192.0084	0.0817088
1190.0795	0.0802651
1188.1507	0.079096
1186.2219	0.0782217
1184.2931	0.077754
1182.3643	0.077632
1180.4355	0.0781607
1178.5067	0.0793705
1176.5778	0.0810073
1174.6490	0.0826746
1172.7202	0.0839861
1170.7914	0.0844639
1168.8626	0.0841793
1166.9338	0.0835998
1165.0049	0.0830305
1163.0761	0.0823595
1161.1473	0.0814851
1159.2185	0.0803567
1157.2897	0.0790553
1155.3609	0.0773677
1153.4320	0.075558
1151.5032	0.0737179
1149.5744	0.0718879
1147.6456	0.0700782
1145.7168	0.0684821
1143.7880	0.0670994
1141.8592	0.0659709
1139.9303	0.0650661
1138.0015	0.064446
1136.0727	0.0639071
1134.1439	0.0636021
1132.2151	0.0634801
1130.2863	0.063592
1128.3574	0.0636733
1126.4286	0.0638461
1124.4998	0.0640596
1122.5710	0.0643036
1120.6422	0.0645476
1118.7134	0.0648018
1116.7845	0.0649543
1114.8557	0.0651169
1112.9269	0.0652694
1110.9981	0.0655541
1109.0693	0.0657676
1107.1405	0.0661234
1105.2117	0.0665708
1103.2828	0.0668656
1101.3540	0.0667843
1099.4252	0.0666013
1097.4964	0.0663979
1095.5676	0.0664691
1093.6388	0.0669673
1091.7099	0.0680348
1089.7811	0.0695597
1087.8523	0.0716541
1085.9235	0.0741144
1083.9947	0.076839
1082.0659	0.0795332
1080.1370	0.0823696
1078.2082	0.0852264
1076.2794	0.0878698
1074.3506	0.0901776
1072.4218	0.0920584
1070.4930	0.093319
1068.5642	0.0938579
1066.6353	0.0937867
1064.7065	0.093563
1062.7777	0.0932174
1060.8489	0.0923634
1058.9201	0.0909706
1056.9913	0.0894761
1055.0624	0.0879104
1053.1336	0.0864973
1051.2048	0.0854196
1049.2760	0.0847283
1047.3472	0.0842403
1045.4184	0.0837015
1043.4895	0.0829593
1041.5607	0.0820646
1039.6319	0.0808243
1037.7031	0.0793298
1035.7743	0.0778048
1033.8455	0.0761274
1031.9167	0.0743279
1029.9878	0.072386
1028.0590	0.0703324
1026.1302	0.0687769
1024.2014	0.0676993
1022.2726	0.0670181
1020.3438	0.0668249
1018.4149	0.0670283
1016.4861	0.0671198
1014.5573	0.0670486
1012.6285	0.0665911
1010.6997	0.0660421
1008.7709	0.0656761
1006.8420	0.0656049
1004.9132	0.0657676
1002.9844	0.0662861
1001.0556	0.0668249
999.1268	0.0671503
997.1980	0.0671198
995.2691	0.0667233
993.3403	0.0658184
991.4115	0.0645375
989.4827	0.0631345
987.5539	0.0621585
985.6251	0.0618026
983.6963	0.0620365
981.7674	0.0626465
979.8386	0.0633683
977.9098	0.0639071
975.9810	0.0639783
974.0522	0.0632971
972.1234	0.0621381
970.1945	0.0606335
968.2657	0.058956
966.3369	0.05737
964.4081	0.0560789
962.4793	0.0550825
960.5505	0.0543302
958.6216	0.053588
956.6928	0.0530797
954.7640	0.0526121
952.8352	0.0522766
950.9064	0.0517174
948.9776	0.0513006
947.0488	0.0508329
945.1199	0.0504669
943.1911	0.0501721
941.2623	0.0499891
939.3335	0.0499484
937.4047	0.0500297
935.4759	0.0501212
933.5470	0.0505076
931.6182	0.0507414
929.6894	0.0509549
927.7606	0.0507211
925.8318	0.0500907
923.9030	0.0492774
921.9741	0.0484234
920.0453	0.0471018
918.1165	0.0459529
916.1877	0.0450989
914.2589	0.0445093
912.3301	0.0437163
910.4013	0.0433706
908.4724	0.0432486
906.5436	0.0432283
904.6148	0.0430555
902.6860	0.0432893
900.7572	0.0435028
898.8284	0.043757
