# Supplementary material for: Vibrational Study on the Structure, Bioactivity, and Silver Adsorption of Silk Fibroin Fibers Grafted with Methacrylonitrile
Source: Molecules. 2023 Mar 10;28(6):2551. doi: 10.3390/molecules28062551 (PMC10051891; doi:10.3390/molecules28062551)
Supplement: Supplementary file 1 [file molecules-28-02551-s001.zip › RAW DATA/Figure 10 IR Ag parallel/IR BF MAN 40% Ag parallel p1.txt]

TITLE	BF MAN 40% AG PARALLELE BEST P1
DATA TYPE
ORIGIN	JASCO
OWNER
DATE	23/03/01
TIME	15:23:52
SPECTROMETER/DATA SYSTEM
RESOLUTION
DELTAX	-1.92882
XUNITS	1/CM
YUNITS	ABSORBANCE
FIRSTX	1720.5039
LASTX	898.8283
NPOINTS	427
FIRSTY	0.01280
MAXY	0.13517
MINY	0.01280
XYDATA
1720.5039	0.0128027
1718.5751	0.0140995
1716.6463	0.0149147
1714.7175	0.0157637
1712.7886	0.016486
1710.8598	0.0179982
1708.9310	0.0198609
1707.0022	0.0226699
1705.0734	0.0265305
1703.1446	0.0300279
1701.2157	0.0332212
1699.2869	0.0365117
1697.3581	0.0364737
1695.4293	0.036858
1693.5005	0.0367525
1691.5717	0.0369636
1689.6429	0.0380745
1687.7140	0.0392361
1685.7852	0.0403893
1683.8564	0.0438064
1681.9276	0.0450905
1679.9988	0.045986
1678.0700	0.0472489
1676.1411	0.0490948
1674.2123	0.0517516
1672.2835	0.0530104
1670.3547	0.054928
1668.4259	0.0577327
1666.4971	0.0590886
1664.5682	0.0603431
1662.6394	0.0630507
1660.7106	0.0655343
1658.7818	0.0673042
1656.8530	0.0690275
1654.9242	0.0702651
1652.9954	0.076487
1651.0665	0.0790171
1649.1377	0.0783329
1647.2089	0.0810108
1645.2801	0.0849011
1643.3513	0.0865273
1641.4225	0.0886393
1639.4936	0.0916974
1637.5648	0.0944429
1635.6360	0.101446
1633.7072	0.107457
1631.7784	0.110063
1629.8496	0.113924
1627.9207	0.119601
1625.9919	0.12415
1624.0631	0.128167
1622.1343	0.133527
1620.2055	0.134553
1618.2767	0.133818
1616.3479	0.135166
1614.4190	0.132957
1612.4902	0.127601
1610.5614	0.122165
1608.6326	0.115905
1606.7038	0.10891
1604.7750	0.101303
1602.8461	0.0939234
1600.9173	0.0870975
1598.9885	0.0811207
1597.0597	0.0757732
1595.1309	0.0711057
1593.2021	0.0668269
1591.2732	0.0631309
1589.3444	0.0598405
1587.4156	0.0572596
1585.4868	0.0552533
1583.5580	0.053927
1581.6292	0.0530061
1579.7003	0.0526344
1577.7715	0.0525331
1575.8427	0.0540959
1573.9139	0.0549365
1571.9851	0.0554476
1570.0563	0.0574286
1568.1275	0.0601404
1566.1986	0.0614498
1564.2698	0.0637518
1562.3410	0.0650993
1560.4122	0.06681
1558.4834	0.0731036
1556.5546	0.0743539
1554.6257	0.0746623
1552.6969	0.0762547
1550.7681	0.0773064
1548.8393	0.0793762
1546.9105	0.0801407
1544.9817	0.0818261
1543.0528	0.083503
1541.1240	0.0857585
1539.1952	0.0896234
1537.2664	0.0901979
1535.3376	0.0892982
1533.4088	0.0916425
1531.4800	0.0931969
1529.5511	0.0932645
1527.6223	0.0940079
1525.6935	0.0953764
1523.7647	0.0955369
1521.8359	0.09699
1519.9071	0.0994272
1517.9782	0.09933
1516.0494	0.100179
1514.1206	0.0985359
1512.1918	0.0954398
1510.2630	0.0920606
1508.3342	0.0887153
1506.4053	0.0866794
1504.4765	0.0826159
1502.5477	0.0778049
1500.6189	0.0736401
1498.6901	0.0701511
1496.7613	0.066962
1494.8325	0.0636124
1492.9036	0.0600897
1490.9748	0.0571709
1489.0460	0.0547718
1487.1172	0.0525288
1485.1884	0.0506196
1483.2596	0.0493567
1481.3307	0.0487569
1479.4019	0.0486513
1477.4731	0.0488667
1475.5443	0.0496566
1473.6155	0.0506323
1471.6867	0.0524021
1469.7578	0.0529555
1467.8290	0.0532934
1465.9002	0.0539523
1463.9714	0.0552237
1462.0426	0.0558066
1460.1138	0.0565627
1458.1850	0.0586916
1456.2561	0.0632534
1454.3273	0.0650232
1452.3985	0.0666452
1450.4697	0.0685249
1448.5409	0.0701511
1446.6121	0.0712198
1444.6832	0.0710846
1442.7544	0.0704679
1440.8256	0.0697498
1438.8968	0.0683433
1436.9680	0.0667086
1435.0392	0.0639842
1433.1103	0.0603685
1431.1815	0.0571752
1429.2527	0.0546112
1427.3239	0.0525415
1425.3951	0.0511012
1423.4663	0.0503324
1421.5375	0.0496481
1419.6086	0.0498509
1417.6798	0.0503197
1415.7510	0.0499776
1413.8222	0.0498213
1411.8934	0.0499185
1409.9646	0.0500578
1408.0357	0.0500832
1406.1069	0.0503071
1404.1781	0.050721
1402.2493	0.0508097
1400.3205	0.0509491
1398.3917	0.0515996
1396.4628	0.0518657
1394.5340	0.0522881
1392.6052	0.0522923
1390.6764	0.051891
1388.7476	0.0516503
1386.8188	0.0514644
1384.8899	0.0507886
1382.9611	0.0500452
1381.0323	0.0496059
1379.1035	0.0495425
1377.1747	0.0496777
1375.2459	0.0497622
1373.3171	0.0500536
1371.3882	0.0501212
1369.4594	0.0500494
1367.5306	0.049627
1365.6018	0.0485837
1363.6730	0.0472743
1361.7442	0.0458128
1359.8153	0.0443978
1357.8865	0.0434094
1355.9577	0.0426533
1354.0289	0.0421211
1352.1001	0.0418043
1350.1713	0.0417029
1348.2424	0.0416691
1346.3136	0.0416733
1344.3848	0.0417071
1342.4560	0.0418043
1340.5272	0.0420619
1338.5984	0.0423154
1336.6696	0.0422224
1334.7407	0.0420366
1332.8119	0.0418254
1330.8831	0.0416058
1328.9543	0.0412171
1327.0255	0.0407398
1325.0967	0.040233
1323.1678	0.039819
1321.2390	0.0395107
1319.3102	0.0393375
1317.3814	0.0392192
1315.4526	0.0391474
1313.5238	0.0391094
1311.5949	0.0390798
1309.6661	0.0390418
1307.7373	0.0390841
1305.8085	0.039046
1303.8797	0.0389489
1301.9509	0.0387799
1300.0221	0.0385687
1298.0932	0.0383575
1296.1644	0.0382308
1294.2356	0.0382055
1292.3068	0.0383533
1290.3780	0.0385434
1288.4492	0.0388053
1286.5203	0.0391179
1284.5915	0.0394896
1282.6627	0.0399795
1280.7339	0.0406511
1278.8051	0.0414326
1276.8763	0.0423914
1274.9474	0.0436121
1273.0186	0.0450567
1271.0898	0.0465858
1269.1610	0.0480092
1267.2322	0.0492806
1265.3034	0.0502817
1263.3746	0.0509237
1261.4457	0.0511941
1259.5169	0.0512786
1257.5881	0.051249
1255.6593	0.0512194
1253.7305	0.0513081
1251.8017	0.0515235
1249.8728	0.0518699
1247.9440	0.0523008
1246.0152	0.0528456
1244.0864	0.0534581
1242.1576	0.0540579
1240.2288	0.0547802
1238.2999	0.0555447
1236.3711	0.0562713
1234.4423	0.0568668
1232.5135	0.0573061
1230.5847	0.0573441
1228.6559	0.057078
1226.7271	0.0567443
1224.7982	0.0564444
1222.8694	0.0564613
1220.9406	0.0568035
1219.0118	0.0571203
1217.0830	0.0570611
1215.1542	0.0564064
1213.2253	0.0551477
1211.2965	0.0533652
1209.3677	0.0514137
1207.4389	0.0493736
1205.5101	0.0473461
1203.5813	0.045458
1201.6524	0.043705
1199.7236	0.0421591
1197.7948	0.0407948
1195.8660	0.0396458
1193.9372	0.0385687
1192.0084	0.0377366
1190.0795	0.0369848
1188.1507	0.0363512
1186.2219	0.0358865
1184.2931	0.0355909
1182.3643	0.0354726
1180.4355	0.0357091
1178.5067	0.0361864
1176.5778	0.0368116
1174.6490	0.0374663
1172.7202	0.0378887
1170.7914	0.0379014
1168.8626	0.0376268
1166.9338	0.0372002
1165.0049	0.0367862
1163.0761	0.0363512
1161.1473	0.0359034
1159.2185	0.0353754
1157.2897	0.0348221
1155.3609	0.0340576
1153.4320	0.0332001
1151.5032	0.0324145
1149.5744	0.0316246
1147.6456	0.0308136
1145.7168	0.0300533
1143.7880	0.0293732
1141.8592	0.0288621
1139.9303	0.0284144
1138.0015	0.0280807
1136.0727	0.0277935
1134.1439	0.0276245
1132.2151	0.0275105
1130.2863	0.0274682
1128.3574	0.0274598
1126.4286	0.0274936
1124.4998	0.0275147
1122.5710	0.0275485
1120.6422	0.0276034
1118.7134	0.027709
1116.7845	0.0277555
1114.8557	0.027785
1112.9269	0.0277132
1110.9981	0.0277808
1109.0693	0.0279413
1107.1405	0.0281525
1105.2117	0.0283046
1103.2828	0.0284735
1101.3540	0.0285031
1099.4252	0.0283595
1097.4964	0.0283046
1095.5676	0.0284904
1093.6388	0.0289044
1091.7099	0.0294239
1089.7811	0.0300829
1087.8523	0.0310501
1085.9235	0.0321991
1083.9947	0.0334198
1082.0659	0.0347081
1080.1370	0.0360935
1078.2082	0.037386
1076.2794	0.0384547
1074.3506	0.03946
1072.4218	0.0402456
1070.4930	0.0406174
1068.5642	0.0408032
1066.6353	0.0407567
1064.7065	0.0404484
1062.7777	0.0400176
1060.8489	0.039574
1058.9201	0.0389489
1056.9913	0.0381928
1055.0624	0.037479
1053.1336	0.0368749
1051.2048	0.0363343
1049.2760	0.0360386
1047.3472	0.0359288
1045.4184	0.0357345
1043.4895	0.0354515
1041.5607	0.0349953
1039.6319	0.0343364
1037.7031	0.0336141
1035.7743	0.0327186
1033.8455	0.0317598
1031.9167	0.0308094
1029.9878	0.0299561
1028.0590	0.0291747
1026.1302	0.0284778
1024.2014	0.027878
1022.2726	0.0275865
1020.3438	0.0274809
1018.4149	0.0275654
1016.4861	0.0276625
1014.5573	0.0276456
1012.6285	0.027426
1010.6997	0.0271472
1008.7709	0.0268262
1006.8420	0.0266699
1004.9132	0.0267248
1002.9844	0.0269445
1001.0556	0.0271514
999.1268	0.0273077
997.1980	0.0273077
995.2691	0.0271895
993.3403	0.026936
991.4115	0.026539
989.4827	0.0260532
987.5539	0.0256689
985.6251	0.0254577
983.6963	0.025521
981.7674	0.0257829
979.8386	0.0262433
977.9098	0.0265348
975.9810	0.0265305
974.0522	0.0262898
972.1234	0.0258336
970.1945	0.0251789
968.2657	0.0244946
966.3369	0.0237554
964.4081	0.0232316
962.4793	0.0228346
960.5505	0.0225769
958.6216	0.0222559
956.6928	0.0218926
954.7640	0.0216054
952.8352	0.0214069
950.9064	0.021145
948.9776	0.0209761
947.0488	0.020862
945.1199	0.0207564
943.1911	0.0205325
941.2623	0.0204692
939.3335	0.0203213
937.4047	0.0202115
935.4759	0.0203129
933.5470	0.020503
931.6182	0.0206424
929.6894	0.0207099
927.7606	0.0204185
925.8318	0.0201946
923.9030	0.0198187
921.9741	0.0192654
920.0453	0.0187374
918.1165	0.018353
916.1877	0.017863
914.2589	0.0175124
912.3301	0.0173519
910.4013	0.0173688
908.4724	0.0172083
906.5436	0.0170351
904.6148	0.0170774
902.6860	0.0171956
900.7572	0.017221
898.8284	0.017428
