# Supplementary material for: Vibrational Study on the Structure, Bioactivity, and Silver Adsorption of Silk Fibroin Fibers Grafted with Methacrylonitrile
Source: Molecules. 2023 Mar 10;28(6):2551. doi: 10.3390/molecules28062551 (PMC10051891; doi:10.3390/molecules28062551)
Supplement: Supplementary file 1 [file molecules-28-02551-s001.zip › RAW DATA/Figure 10 IR Ag parallel/IR BF MAN 40% Ag parallel p2.txt]

TITLE	BF MAN 40% AG PARALLELE BEST P2
DATA TYPE
ORIGIN	JASCO
OWNER
DATE	23/03/01
TIME	15:23:52
SPECTROMETER/DATA SYSTEM
RESOLUTION
DELTAX	-1.92882
XUNITS	1/CM
YUNITS	ABSORBANCE
FIRSTX	1720.5039
LASTX	898.8283
NPOINTS	427
FIRSTY	0.03814
MAXY	0.31047
MINY	0.03814
XYDATA
1720.5039	0.0381389
1718.5751	0.0403801
1716.6463	0.0414085
1714.7175	0.0431355
1712.7886	0.0449595
1710.8598	0.0480739
1708.9310	0.0514987
1707.0022	0.0566311
1705.0734	0.0631121
1703.1446	0.0702917
1701.2157	0.0771996
1699.2869	0.0809058
1697.3581	0.0824678
1695.4293	0.0822641
1693.5005	0.0820409
1691.5717	0.0837582
1689.6429	0.0858636
1687.7140	0.0885801
1685.7852	0.0923349
1683.8564	0.0957888
1681.9276	0.0980106
1679.9988	0.101668
1678.0700	0.105336
1676.1411	0.109808
1674.2123	0.113233
1672.2835	0.117327
1670.3547	0.12149
1668.4259	0.125312
1666.4971	0.129018
1664.5682	0.133928
1662.6394	0.138527
1660.7106	0.143116
1658.7818	0.148112
1656.8530	0.153914
1654.9242	0.160444
1652.9954	0.16578
1651.0665	0.168157
1649.1377	0.173561
1647.2089	0.178839
1645.2801	0.183244
1643.3513	0.188541
1641.4225	0.195526
1639.4936	0.203385
1637.5648	0.212932
1635.6360	0.223371
1633.7072	0.233578
1631.7784	0.2446
1629.8496	0.25697
1627.9207	0.269563
1625.9919	0.281594
1624.0631	0.292761
1622.1343	0.300988
1620.2055	0.306974
1618.2767	0.310467
1616.3479	0.30419
1614.4190	0.294294
1612.4902	0.284989
1610.5614	0.271174
1608.6326	0.254971
1606.7038	0.237197
1604.7750	0.219976
1602.8461	0.202968
1600.9173	0.187726
1598.9885	0.174783
1597.0597	0.164082
1595.1309	0.154302
1593.2021	0.145522
1591.2732	0.137857
1589.3444	0.13126
1587.4156	0.125914
1585.4868	0.121907
1583.5580	0.119113
1581.6292	0.117289
1579.7003	0.116697
1577.7715	0.117512
1575.8427	0.117978
1573.9139	0.118987
1571.9851	0.122062
1570.0563	0.125477
1568.1275	0.129067
1566.1986	0.133336
1564.2698	0.138119
1562.3410	0.143019
1560.4122	0.14948
1558.4834	0.153856
1556.5546	0.156631
1554.6257	0.160502
1552.6969	0.164121
1550.7681	0.167904
1548.8393	0.171184
1546.9105	0.174783
1544.9817	0.178781
1543.0528	0.182632
1541.1240	0.186853
1539.1952	0.188589
1537.2664	0.190598
1535.3376	0.194653
1533.4088	0.197671
1531.4800	0.199737
1529.5511	0.202793
1527.6223	0.205325
1525.6935	0.206936
1523.7647	0.209148
1521.8359	0.211671
1519.9071	0.213
1517.9782	0.216105
1516.0494	0.216415
1514.1206	0.213844
1512.1918	0.208304
1510.2630	0.201571
1508.3342	0.196147
1506.4053	0.183641
1504.4765	0.172144
1502.5477	0.165654
1500.6189	0.158348
1498.6901	0.150489
1496.7613	0.141748
1494.8325	0.133122
1492.9036	0.127427
1490.9748	0.121955
1489.0460	0.115484
1487.1172	0.110885
1485.1884	0.107751
1483.2596	0.106267
1481.3307	0.105539
1479.4019	0.10583
1477.4731	0.106985
1475.5443	0.108731
1473.6155	0.111118
1471.6867	0.113854
1469.7578	0.116852
1467.8290	0.120063
1465.9002	0.122256
1463.9714	0.123333
1462.0426	0.124895
1460.1138	0.128068
1458.1850	0.132618
1456.2561	0.137877
1454.3273	0.14231
1452.3985	0.147317
1450.4697	0.151653
1448.5409	0.155078
1446.6121	0.156097
1444.6832	0.156029
1442.7544	0.15469
1440.8256	0.152954
1438.8968	0.150916
1436.9680	0.145997
1435.0392	0.137585
1433.1103	0.131376
1431.1815	0.124915
1429.2527	0.118919
1427.3239	0.114485
1425.3951	0.111991
1423.4663	0.109867
1421.5375	0.109449
1419.6086	0.109478
1417.6798	0.108877
1415.7510	0.109052
1413.8222	0.109469
1411.8934	0.10976
1409.9646	0.110002
1408.0357	0.110332
1406.1069	0.110934
1404.1781	0.111254
1402.2493	0.111894
1400.3205	0.112923
1398.3917	0.113524
1396.4628	0.114155
1394.5340	0.114349
1392.6052	0.114058
1390.6764	0.114097
1388.7476	0.113854
1386.8188	0.112777
1384.8899	0.111409
1382.9611	0.110274
1381.0323	0.109343
1379.1035	0.109294
1377.1747	0.109614
1375.2459	0.109886
1373.3171	0.109537
1371.3882	0.109643
1369.4594	0.109789
1367.5306	0.109042
1365.6018	0.107334
1363.6730	0.104589
1361.7442	0.100912
1359.8153	0.0980882
1357.8865	0.0961284
1355.9577	0.0947216
1354.0289	0.0937417
1352.1001	0.0930916
1350.1713	0.0926938
1348.2424	0.0924901
1346.3136	0.0924901
1344.3848	0.0925968
1342.4560	0.0928588
1340.5272	0.093111
1338.5984	0.0930916
1336.6696	0.0929849
1334.7407	0.0927812
1332.8119	0.092461
1330.8831	0.0919468
1328.9543	0.0912482
1327.0255	0.0904332
1325.0967	0.0895892
1323.1678	0.0888809
1321.2390	0.0884152
1319.3102	0.0881339
1317.3814	0.0878719
1315.4526	0.087804
1313.5238	0.0878331
1311.5949	0.0877652
1309.6661	0.0876973
1307.7373	0.0876585
1305.8085	0.0876002
1303.8797	0.0874644
1301.9509	0.0871831
1300.0221	0.0867659
1298.0932	0.0863778
1296.1644	0.0861643
1294.2356	0.0860964
1292.3068	0.0862419
1290.3780	0.0866009
1288.4492	0.0871345
1286.5203	0.0877846
1284.5915	0.0886384
1282.6627	0.0896668
1280.7339	0.0909766
1278.8051	0.0926647
1276.8763	0.0947992
1274.9474	0.0972926
1273.0186	0.100184
1271.0898	0.103376
1269.1610	0.106539
1267.2322	0.109411
1265.3034	0.1117
1263.3746	0.113243
1261.4457	0.114009
1259.5169	0.114106
1257.5881	0.113874
1255.6593	0.11367
1253.7305	0.113631
1251.8017	0.113903
1249.8728	0.114465
1247.9440	0.115232
1246.0152	0.116095
1244.0864	0.117201
1242.1576	0.11856
1240.2288	0.120073
1238.2999	0.121596
1236.3711	0.1231
1234.4423	0.124381
1232.5135	0.125225
1230.5847	0.125409
1228.6559	0.124982
1226.7271	0.124109
1224.7982	0.123391
1222.8694	0.123391
1220.9406	0.124197
1219.0118	0.124963
1217.0830	0.124982
1215.1542	0.123702
1213.2253	0.12115
1211.2965	0.117609
1209.3677	0.113524
1207.4389	0.109294
1205.5101	0.10519
1203.5813	0.101329
1201.6524	0.0977874
1199.7236	0.0946246
1197.7948	0.0919468
1195.8660	0.0896668
1193.9372	0.0876099
1192.0084	0.0858927
1190.0795	0.084515
1188.1507	0.0834477
1186.2219	0.0825551
1184.2931	0.0820021
1182.3643	0.0818469
1180.4355	0.0822253
1178.5067	0.0832343
1176.5778	0.0846799
1174.6490	0.086174
1172.7202	0.0872316
1170.7914	0.0874838
1168.8626	0.0870084
1166.9338	0.0862322
1165.0049	0.0854367
1163.0761	0.0845926
1161.1473	0.0835933
1159.2185	0.0824484
1157.2897	0.0811678
1155.3609	0.0797124
1153.4320	0.0781019
1151.5032	0.0763264
1149.5744	0.0746382
1147.6456	0.0730859
1145.7168	0.0716597
1143.7880	0.0703014
1141.8592	0.0691954
1139.9303	0.0683028
1138.0015	0.0675945
1136.0727	0.0670318
1134.1439	0.0668183
1132.2151	0.0669057
1130.2863	0.0672064
1128.3574	0.0675266
1126.4286	0.0679535
1124.4998	0.0683222
1122.5710	0.0686229
1120.6422	0.0688073
1118.7134	0.0688849
1116.7845	0.0688461
1114.8557	0.0687588
1112.9269	0.0685744
1110.9981	0.0684677
1109.0693	0.0684871
1107.1405	0.0687297
1105.2117	0.0689528
1103.2828	0.0690789
1101.3540	0.0690983
1099.4252	0.0689625
1097.4964	0.0687006
1095.5676	0.0687297
1093.6388	0.069273
1091.7099	0.070379
1089.7811	0.0718925
1087.8523	0.0737359
1085.9235	0.0759092
1083.9947	0.0782959
1082.0659	0.0807312
1080.1370	0.0831761
1078.2082	0.0856016
1076.2794	0.0878622
1074.3506	0.0897929
1072.4218	0.0912385
1070.4930	0.0920535
1068.5642	0.0923155
1066.6353	0.0920923
1064.7065	0.0915199
1062.7777	0.0906079
1060.8489	0.0893951
1058.9201	0.0880368
1056.9913	0.0866203
1055.0624	0.0852038
1053.1336	0.0839619
1051.2048	0.0830499
1049.2760	0.0826037
1047.3472	0.0824484
1045.4184	0.0821283
1043.4895	0.0815073
1041.5607	0.0806341
1039.6319	0.079402
1037.7031	0.0778787
1035.7743	0.0761518
1033.8455	0.0743375
1031.9167	0.0724747
1029.9878	0.0706507
1028.0590	0.0689528
1026.1302	0.0674781
1024.2014	0.0662362
1022.2726	0.0654989
1020.3438	0.0652951
1018.4149	0.0654406
1016.4861	0.0655183
1014.5573	0.0652369
1012.6285	0.0646257
1010.6997	0.0639077
1008.7709	0.0632577
1006.8420	0.0629666
1004.9132	0.0630345
1002.9844	0.0634614
1001.0556	0.0640435
999.1268	0.0644122
997.1980	0.0644607
995.2691	0.064354
993.3403	0.0638592
991.4115	0.0630442
989.4827	0.0621516
987.5539	0.0615016
985.6251	0.0612396
983.6963	0.0615598
981.7674	0.0621128
979.8386	0.0628599
977.9098	0.0634905
975.9810	0.0636458
974.0522	0.063248
972.1234	0.0622487
970.1945	0.0607351
968.2657	0.0592313
966.3369	0.0579506
964.4081	0.0567961
962.4793	0.0557385
960.5505	0.0550497
958.6216	0.0544967
956.6928	0.0540407
954.7640	0.053478
952.8352	0.0531675
950.9064	0.0527988
948.9776	0.0524204
947.0488	0.0520906
945.1199	0.0518771
943.1911	0.0514405
941.2623	0.051101
939.3335	0.0508778
937.4047	0.0509263
935.4759	0.0511107
933.5470	0.0515181
931.6182	0.0517122
929.6894	0.0517413
927.7606	0.0516443
925.8318	0.0512659
923.9030	0.0504994
921.9741	0.0496553
920.0453	0.0485687
918.1165	0.0475597
916.1877	0.046735
914.2589	0.0461044
912.3301	0.0455513
910.4013	0.04527
908.4724	0.0449789
906.5436	0.0452021
904.6148	0.0451924
902.6860	0.0451051
900.7572	0.0453088
898.8284	0.0455319
