# Supplementary material for: Vibrational Study on the Structure, Bioactivity, and Silver Adsorption of Silk Fibroin Fibers Grafted with Methacrylonitrile
Source: Molecules. 2023 Mar 10;28(6):2551. doi: 10.3390/molecules28062551 (PMC10051891; doi:10.3390/molecules28062551)
Supplement: Supplementary file 1 [file molecules-28-02551-s001.zip › RAW DATA/Figure 10 IR Ag parallel/IR BF MAN 40% Ag parallel p3.txt]

TITLE	BF MAN 40% AG PARALLELE BEST P3
DATA TYPE
ORIGIN	JASCO
OWNER
DATE	23/03/01
TIME	15:23:52
SPECTROMETER/DATA SYSTEM
RESOLUTION
DELTAX	-1.92882
XUNITS	1/CM
YUNITS	ABSORBANCE
FIRSTX	1720.5039
LASTX	898.8283
NPOINTS	427
FIRSTY	0.04646
MAXY	0.44684
MINY	0.04646
XYDATA
1720.5039	0.0464575
1718.5751	0.049334
1716.6463	0.0510097
1714.7175	0.0532718
1712.7886	0.0554781
1710.8598	0.0592483
1708.9310	0.0636329
1707.0022	0.0701959
1705.0734	0.0788255
1703.1446	0.087525
1701.2157	0.0956379
1699.2869	0.101209
1697.3581	0.102355
1695.4293	0.10255
1693.5005	0.102564
1691.5717	0.104491
1689.6429	0.107507
1687.7140	0.111012
1685.7852	0.115383
1683.8564	0.121471
1681.9276	0.124627
1679.9988	0.128872
1678.0700	0.133312
1676.1411	0.138981
1674.2123	0.144511
1672.2835	0.149329
1670.3547	0.154872
1668.4259	0.160891
1666.4971	0.165513
1664.5682	0.17114
1662.6394	0.177996
1660.7106	0.184699
1658.7818	0.19115
1656.8530	0.198174
1654.9242	0.205226
1652.9954	0.215992
1651.0665	0.220893
1649.1377	0.225543
1647.2089	0.233405
1645.2801	0.241629
1643.3513	0.248541
1641.4225	0.257716
1639.4936	0.268719
1637.5648	0.281175
1635.6360	0.299467
1633.7072	0.316992
1631.7784	0.331821
1629.8496	0.350002
1627.9207	0.371576
1625.9919	0.391768
1624.0631	0.411205
1622.1343	0.430545
1620.2055	0.441563
1618.2767	0.446841
1616.3479	0.443825
1614.4190	0.431523
1612.4902	0.415227
1610.5614	0.393611
1608.6326	0.368267
1606.7038	0.3402
1604.7750	0.312384
1602.8461	0.285573
1600.9173	0.26157
1598.9885	0.241322
1597.0597	0.224454
1595.1309	0.209499
1593.2021	0.196219
1591.2732	0.184727
1589.3444	0.174771
1587.4156	0.166797
1585.4868	0.160723
1583.5580	0.156548
1581.6292	0.153685
1579.7003	0.152568
1577.7715	0.153071
1575.8427	0.155054
1573.9139	0.156855
1571.9851	0.160109
1570.0563	0.165303
1568.1275	0.171405
1566.1986	0.176837
1564.2698	0.183903
1562.3410	0.189879
1560.4122	0.197392
1558.4834	0.207753
1556.5546	0.211998
1554.6257	0.216131
1552.6969	0.221396
1550.7681	0.226255
1548.8393	0.231673
1546.9105	0.236128
1544.9817	0.241909
1543.0528	0.247396
1541.1240	0.253596
1539.1952	0.259573
1537.2664	0.262477
1535.3376	0.265465
1533.4088	0.27073
1531.4800	0.274011
1529.5511	0.276511
1527.6223	0.279038
1525.6935	0.281105
1523.7647	0.282362
1521.8359	0.285029
1519.9071	0.287724
1517.9782	0.29007
1516.0494	0.290516
1514.1206	0.285252
1512.1918	0.275519
1510.2630	0.26432
1508.3342	0.254406
1506.4053	0.238432
1504.4765	0.222611
1502.5477	0.211481
1500.6189	0.200227
1498.6901	0.189153
1496.7613	0.177563
1494.8325	0.166155
1492.9036	0.157777
1490.9748	0.150432
1489.0460	0.142626
1487.1172	0.136538
1485.1884	0.132097
1483.2596	0.129793
1481.3307	0.12876
1479.4019	0.128997
1477.4731	0.13038
1475.5443	0.132754
1473.6155	0.135923
1471.6867	0.140406
1469.7578	0.144106
1467.8290	0.147807
1465.9002	0.150711
1463.9714	0.153001
1462.0426	0.15511
1460.1138	0.158964
1458.1850	0.165303
1456.2561	0.174673
1454.3273	0.180873
1452.3985	0.18752
1450.4697	0.193775
1448.5409	0.199124
1446.6121	0.201679
1444.6832	0.202084
1442.7544	0.200841
1440.8256	0.198942
1438.8968	0.195842
1436.9680	0.189433
1435.0392	0.178569
1433.1103	0.169353
1431.1815	0.160458
1429.2527	0.152624
1427.3239	0.14669
1425.3951	0.143296
1423.4663	0.140964
1421.5375	0.140085
1419.6086	0.140476
1417.6798	0.140587
1415.7510	0.140504
1413.8222	0.140853
1411.8934	0.141272
1409.9646	0.141551
1408.0357	0.141677
1406.1069	0.142193
1404.1781	0.142528
1402.2493	0.142863
1400.3205	0.143729
1398.3917	0.144623
1396.4628	0.145098
1394.5340	0.145475
1392.6052	0.145237
1390.6764	0.145098
1388.7476	0.144874
1386.8188	0.144022
1384.8899	0.142431
1382.9611	0.14095
1381.0323	0.139917
1379.1035	0.139973
1377.1747	0.140378
1375.2459	0.140797
1373.3171	0.140741
1371.3882	0.140797
1369.4594	0.140992
1367.5306	0.140182
1365.6018	0.137781
1363.6730	0.134136
1361.7442	0.129542
1359.8153	0.125758
1357.8865	0.123063
1355.9577	0.121206
1354.0289	0.119921
1352.1001	0.119139
1350.1713	0.118692
1348.2424	0.118511
1346.3136	0.11858
1344.3848	0.118776
1342.4560	0.119195
1340.5272	0.119795
1338.5984	0.120033
1336.6696	0.119809
1334.7407	0.11946
1332.8119	0.118943
1330.8831	0.118175
1328.9543	0.117254
1327.0255	0.116193
1325.0967	0.11502
1323.1678	0.113986
1321.2390	0.11326
1319.3102	0.112883
1317.3814	0.112576
1315.4526	0.11238
1313.5238	0.112269
1311.5949	0.112157
1309.6661	0.112045
1307.7373	0.111976
1305.8085	0.111878
1303.8797	0.111738
1301.9509	0.111347
1300.0221	0.110761
1298.0932	0.110258
1296.1644	0.109993
1294.2356	0.109881
1292.3068	0.110076
1290.3780	0.110579
1288.4492	0.111333
1286.5203	0.112199
1284.5915	0.113302
1282.6627	0.114726
1280.7339	0.116528
1278.8051	0.11886
1276.8763	0.121778
1274.9474	0.125297
1273.0186	0.129319
1271.0898	0.133619
1269.1610	0.137795
1267.2322	0.141509
1265.3034	0.14426
1263.3746	0.145963
1261.4457	0.146676
1259.5169	0.146564
1257.5881	0.145963
1255.6593	0.145475
1253.7305	0.145419
1251.8017	0.145921
1249.8728	0.146773
1247.9440	0.147932
1246.0152	0.149315
1244.0864	0.150934
1242.1576	0.152848
1240.2288	0.155054
1238.2999	0.157218
1236.3711	0.159355
1234.4423	0.161142
1232.5135	0.162189
1230.5847	0.162273
1228.6559	0.161491
1226.7271	0.160081
1224.7982	0.158894
1222.8694	0.158405
1220.9406	0.15867
1219.0118	0.159033
1217.0830	0.158433
1215.1542	0.156255
1213.2253	0.152498
1211.2965	0.147541
1209.3677	0.142137
1207.4389	0.13658
1205.5101	0.131176
1203.5813	0.126135
1201.6524	0.121611
1199.7236	0.117645
1197.7948	0.114224
1195.8660	0.111305
1193.9372	0.10882
1192.0084	0.106725
1190.0795	0.104994
1188.1507	0.103639
1186.2219	0.102578
1184.2931	0.101908
1182.3643	0.101754
1180.4355	0.102368
1178.5067	0.103751
1176.5778	0.105664
1174.6490	0.107591
1172.7202	0.109001
1170.7914	0.109281
1168.8626	0.108624
1166.9338	0.107479
1165.0049	0.106376
1163.0761	0.105231
1161.1473	0.104016
1159.2185	0.10262
1157.2897	0.100958
1155.3609	0.0990451
1153.4320	0.0969366
1151.5032	0.0947582
1149.5744	0.0926497
1147.6456	0.0907087
1145.7168	0.0889353
1143.7880	0.0872178
1141.8592	0.0858354
1139.9303	0.0847462
1138.0015	0.0839083
1136.0727	0.083266
1134.1439	0.0829448
1132.2151	0.082903
1130.2863	0.0831403
1128.3574	0.0835034
1126.4286	0.084034
1124.4998	0.0845646
1122.5710	0.0849696
1120.6422	0.0852209
1118.7134	0.0855142
1116.7845	0.0855561
1114.8557	0.0854723
1112.9269	0.0854164
1110.9981	0.0854583
1109.0693	0.0855421
1107.1405	0.0858912
1105.2117	0.0862263
1103.2828	0.0864498
1101.3540	0.0865056
1099.4252	0.0862682
1097.4964	0.0859331
1095.5676	0.0860867
1093.6388	0.0868128
1091.7099	0.0881813
1089.7811	0.0901502
1087.8523	0.0926776
1085.9235	0.095596
1083.9947	0.0988077
1082.0659	0.102103
1080.1370	0.105538
1078.2082	0.108931
1076.2794	0.11199
1074.3506	0.114587
1072.4218	0.116444
1070.4930	0.117491
1068.5642	0.11791
1066.6353	0.117617
1064.7065	0.116807
1062.7777	0.115634
1060.8489	0.114168
1058.9201	0.112422
1056.9913	0.110453
1055.0624	0.108457
1053.1336	0.106725
1051.2048	0.105566
1049.2760	0.10498
1047.3472	0.104589
1045.4184	0.104058
1043.4895	0.103234
1041.5607	0.102075
1039.6319	0.100414
1037.7031	0.0984167
1035.7743	0.0961406
1033.8455	0.0938087
1031.9167	0.091351
1029.9878	0.0890331
1028.0590	0.0868547
1026.1302	0.0849277
1024.2014	0.0833917
1022.2726	0.082498
1020.3438	0.0823025
1018.4149	0.0826237
1016.4861	0.0828331
1014.5573	0.0825259
1012.6285	0.081744
1010.6997	0.0808643
1008.7709	0.0800544
1006.8420	0.0796354
1004.9132	0.0796634
1002.9844	0.0800683
1001.0556	0.0804593
999.1268	0.080585
997.1980	0.0803336
995.2691	0.079803
993.3403	0.0787836
991.4115	0.077471
989.4827	0.0761445
987.5539	0.0752648
985.6251	0.0749576
983.6963	0.0753625
981.7674	0.0761305
979.8386	0.077108
977.9098	0.0778201
975.9810	0.0779598
974.0522	0.0773873
972.1234	0.0761585
970.1945	0.0743571
968.2657	0.072486
966.3369	0.0707545
964.4081	0.0694838
962.4793	0.0683806
960.5505	0.0675428
958.6216	0.0668865
956.6928	0.0664117
954.7640	0.0658811
952.8352	0.0654762
950.9064	0.0650154
948.9776	0.0646663
947.0488	0.0643591
945.1199	0.0640658
943.1911	0.0635352
941.2623	0.063214
939.3335	0.0630604
937.4047	0.063242
935.4759	0.0635911
933.5470	0.0640937
931.6182	0.0643172
929.6894	0.0645964
927.7606	0.0645964
925.8318	0.0638843
923.9030	0.0626974
921.9741	0.0615244
920.0453	0.060128
918.1165	0.0587317
916.1877	0.0574749
914.2589	0.0567069
912.3301	0.0561204
910.4013	0.0558132
908.4724	0.0553105
906.5436	0.0553524
904.6148	0.0552686
902.6860	0.0553385
900.7572	0.0555619
898.8284	0.0558132
