# Supplementary material for: Vibrational Study on the Structure, Bioactivity, and Silver Adsorption of Silk Fibroin Fibers Grafted with Methacrylonitrile
Source: Molecules. 2023 Mar 10;28(6):2551. doi: 10.3390/molecules28062551 (PMC10051891; doi:10.3390/molecules28062551)
Supplement: Supplementary file 1 [file molecules-28-02551-s001.zip › RAW DATA/Figure 10 IR Ag parallel/IR BF MAN 40% Ag parallel p4.txt]

TITLE	BF MAN 40% AG PARALLELE BEST P4
DATA TYPE
ORIGIN	JASCO
OWNER
DATE	23/03/01
TIME	15:23:52
SPECTROMETER/DATA SYSTEM
RESOLUTION
DELTAX	-1.92882
XUNITS	1/CM
YUNITS	ABSORBANCE
FIRSTX	1720.5039
LASTX	898.8283
NPOINTS	427
FIRSTY	0.04271
MAXY	0.31015
MINY	0.04271
XYDATA
1720.5039	0.0427136
1718.5751	0.0458442
1716.6463	0.0475403
1714.7175	0.0490233
1712.7886	0.050322
1710.8598	0.0530649
1708.9310	0.0564766
1707.0022	0.0619042
1705.0734	0.0690474
1703.1446	0.0756672
1701.2157	0.082539
1699.2869	0.0882477
1697.3581	0.0882865
1695.4293	0.0883058
1693.5005	0.0874723
1691.5717	0.0882574
1689.6429	0.0905835
1687.7140	0.0930453
1685.7852	0.0963019
1683.8564	0.102854
1681.9276	0.104744
1679.9988	0.107051
1678.0700	0.109987
1676.1411	0.114339
1674.2123	0.119437
1672.2835	0.12249
1670.3547	0.126997
1668.4259	0.132357
1666.4971	0.135129
1664.5682	0.13856
1662.6394	0.144492
1660.7106	0.149716
1658.7818	0.154077
1656.8530	0.158778
1654.9242	0.16311
1652.9954	0.174935
1651.0665	0.178909
1649.1377	0.17919
1647.2089	0.185277
1645.2801	0.192119
1643.3513	0.19557
1641.4225	0.200745
1639.4936	0.207821
1637.5648	0.215129
1635.6360	0.229618
1633.7072	0.241879
1631.7784	0.248916
1629.8496	0.258744
1627.9207	0.272303
1625.9919	0.283711
1624.0631	0.294188
1622.1343	0.306352
1620.2055	0.309763
1618.2767	0.309308
1616.3479	0.310151
1614.4190	0.30293
1612.4902	0.290185
1610.5614	0.276713
1608.6326	0.261351
1606.7038	0.244205
1604.7750	0.226507
1602.8461	0.20972
1600.9173	0.194455
1598.9885	0.18139
1597.0597	0.170283
1595.1309	0.160581
1593.2021	0.151644
1591.2732	0.143842
1589.3444	0.137048
1587.4156	0.131591
1585.4868	0.127404
1583.5580	0.124642
1581.6292	0.122665
1579.7003	0.121841
1577.7715	0.122141
1575.8427	0.124816
1573.9139	0.125863
1571.9851	0.127288
1570.0563	0.131649
1568.1275	0.136563
1566.1986	0.139665
1564.2698	0.14485
1562.3410	0.148465
1560.4122	0.153728
1558.4834	0.165708
1556.5546	0.167801
1554.6257	0.169352
1552.6969	0.173132
1550.7681	0.176166
1548.8393	0.180479
1546.9105	0.182815
1544.9817	0.187496
1543.0528	0.191809
1541.1240	0.196839
1539.1952	0.203779
1537.2664	0.204865
1535.3376	0.204496
1533.4088	0.209827
1531.4800	0.212899
1529.5511	0.213801
1527.6223	0.216049
1525.6935	0.218957
1523.7647	0.219878
1521.8359	0.223289
1519.9071	0.227535
1517.9782	0.228378
1516.0494	0.230239
1514.1206	0.226575
1512.1918	0.219897
1510.2630	0.212638
1508.3342	0.205921
1506.4053	0.198225
1504.4765	0.18706
1502.5477	0.177232
1500.6189	0.168586
1498.6901	0.160862
1496.7613	0.152953
1494.8325	0.144511
1492.9036	0.13729
1490.9748	0.131746
1489.0460	0.126328
1487.1172	0.121221
1485.1884	0.117004
1483.2596	0.114504
1481.3307	0.113399
1479.4019	0.113157
1477.4731	0.113951
1475.5443	0.116016
1473.6155	0.118739
1471.6867	0.12313
1469.7578	0.125776
1467.8290	0.128432
1465.9002	0.130787
1463.9714	0.132861
1462.0426	0.133665
1460.1138	0.135933
1458.1850	0.141128
1456.2561	0.149357
1454.3273	0.152614
1452.3985	0.156219
1450.4697	0.160193
1448.5409	0.163915
1446.6121	0.165718
1444.6832	0.165291
1442.7544	0.164002
1440.8256	0.162432
1438.8968	0.159689
1436.9680	0.155725
1435.0392	0.148465
1433.1103	0.140809
1431.1815	0.134053
1429.2527	0.128335
1427.3239	0.123702
1425.3951	0.12092
1423.4663	0.119398
1421.5375	0.11842
1419.6086	0.119214
1417.6798	0.119854
1415.7510	0.119137
1413.8222	0.118924
1411.8934	0.119088
1409.9646	0.119311
1408.0357	0.11936
1406.1069	0.119844
1404.1781	0.120271
1402.2493	0.120203
1400.3205	0.120736
1398.3917	0.121686
1396.4628	0.121938
1394.5340	0.122345
1392.6052	0.121841
1390.6764	0.12124
1388.7476	0.121104
1386.8188	0.120872
1384.8899	0.119592
1382.9611	0.118342
1381.0323	0.117644
1379.1035	0.117731
1377.1747	0.117974
1375.2459	0.118226
1373.3171	0.118138
1371.3882	0.117702
1369.4594	0.117702
1367.5306	0.117131
1365.6018	0.115144
1363.6730	0.112595
1361.7442	0.109328
1359.8153	0.106072
1357.8865	0.103755
1355.9577	0.102253
1354.0289	0.101284
1352.1001	0.100576
1350.1713	0.10013
1348.2424	0.0999268
1346.3136	0.0998977
1344.3848	0.0999753
1342.4560	0.100266
1340.5272	0.100974
1338.5984	0.101264
1336.6696	0.100886
1334.7407	0.100392
1332.8119	0.099859
1330.8831	0.0992871
1328.9543	0.0985893
1327.0255	0.0978042
1325.0967	0.0969416
1323.1678	0.096205
1321.2390	0.0957688
1319.3102	0.0956428
1317.3814	0.0954199
1315.4526	0.0952745
1313.5238	0.0952745
1311.5949	0.0952552
1309.6661	0.0951679
1307.7373	0.095197
1305.8085	0.0951679
1303.8797	0.0950516
1301.9509	0.0947705
1300.0221	0.0944119
1298.0932	0.0939564
1296.1644	0.0937529
1294.2356	0.0937432
1292.3068	0.0939467
1290.3780	0.0943344
1288.4492	0.0949838
1286.5203	0.0957204
1284.5915	0.0966121
1282.6627	0.097717
1280.7339	0.0991514
1278.8051	0.100954
1276.8763	0.103242
1274.9474	0.105955
1273.0186	0.109134
1271.0898	0.112624
1269.1610	0.116084
1267.2322	0.119127
1265.3034	0.121473
1263.3746	0.122994
1261.4457	0.123731
1259.5169	0.123799
1257.5881	0.123489
1255.6593	0.123198
1253.7305	0.123149
1251.8017	0.123489
1249.8728	0.124216
1247.9440	0.125107
1246.0152	0.126135
1244.0864	0.127375
1242.1576	0.128839
1240.2288	0.130506
1238.2999	0.13226
1236.3711	0.134092
1234.4423	0.135662
1232.5135	0.136631
1230.5847	0.136854
1228.6559	0.136389
1226.7271	0.135391
1224.7982	0.134392
1222.8694	0.133888
1220.9406	0.134014
1219.0118	0.13416
1217.0830	0.133656
1215.1542	0.132027
1213.2253	0.129236
1211.2965	0.125553
1209.3677	0.121405
1207.4389	0.117092
1205.5101	0.112943
1203.5813	0.109067
1201.6524	0.105471
1199.7236	0.102282
1197.7948	0.0996167
1195.8660	0.097339
1193.9372	0.0953521
1192.0084	0.0937722
1190.0795	0.0924153
1188.1507	0.0913395
1186.2219	0.0904963
1184.2931	0.0899826
1182.3643	0.0899632
1180.4355	0.0904769
1178.5067	0.0916109
1176.5778	0.0933555
1174.6490	0.0952358
1172.7202	0.0965927
1170.7914	0.0970482
1168.8626	0.0968156
1166.9338	0.0962147
1165.0049	0.0955072
1163.0761	0.0947415
1161.1473	0.0937916
1159.2185	0.0926576
1157.2897	0.0913492
1155.3609	0.0897403
1153.4320	0.0879957
1151.5032	0.0861251
1149.5744	0.0842254
1147.6456	0.0824517
1145.7168	0.0808234
1143.7880	0.0792145
1141.8592	0.0779352
1139.9303	0.0768496
1138.0015	0.0759579
1136.0727	0.0752989
1134.1439	0.0749887
1132.2151	0.0749306
1130.2863	0.075231
1128.3574	0.0756963
1126.4286	0.0762487
1124.4998	0.076743
1122.5710	0.0771889
1120.6422	0.0774796
1118.7134	0.077625
1116.7845	0.0776153
1114.8557	0.0775475
1112.9269	0.0774021
1110.9981	0.0772761
1109.0693	0.0771889
1107.1405	0.077373
1105.2117	0.0776444
1103.2828	0.0777995
1101.3540	0.0776735
1099.4252	0.0774118
1097.4964	0.0771113
1095.5676	0.0771598
1093.6388	0.0777025
1091.7099	0.0787978
1089.7811	0.0803001
1087.8523	0.082161
1085.9235	0.0842642
1083.9947	0.0866485
1082.0659	0.0890812
1080.1370	0.0914946
1078.2082	0.0939855
1076.2794	0.0963988
1074.3506	0.0984245
1072.4218	0.0998687
1070.4930	0.100644
1068.5642	0.100935
1066.6353	0.100722
1064.7065	0.100169
1062.7777	0.0993259
1060.8489	0.0982597
1058.9201	0.0969998
1056.9913	0.0955072
1055.0624	0.094063
1053.1336	0.0928224
1051.2048	0.0919404
1049.2760	0.0915043
1047.3472	0.0912426
1045.4184	0.0908937
1043.4895	0.0903509
1041.5607	0.0894786
1039.6319	0.0882671
1037.7031	0.0868617
1035.7743	0.0852431
1033.8455	0.0834888
1031.9167	0.0815988
1029.9878	0.0797864
1028.0590	0.0780224
1026.1302	0.0764426
1024.2014	0.0752407
1022.2726	0.0745041
1020.3438	0.0742715
1018.4149	0.074475
1016.4861	0.0745332
1014.5573	0.0742036
1012.6285	0.0734961
1010.6997	0.0727014
1008.7709	0.0719841
1006.8420	0.0716449
1004.9132	0.0717418
1002.9844	0.0721392
1001.0556	0.0724784
999.1268	0.0727692
997.1980	0.0727692
995.2691	0.0725075
993.3403	0.0717709
991.4115	0.0706757
989.4827	0.0695611
987.5539	0.068776
985.6251	0.0684755
983.6963	0.0688342
981.7674	0.0694642
979.8386	0.0702589
977.9098	0.0709664
975.9810	0.0711991
974.0522	0.0707823
972.1234	0.0696386
970.1945	0.0680297
968.2657	0.0664596
966.3369	0.0650348
964.4081	0.0638427
962.4793	0.0628056
960.5505	0.0620593
958.6216	0.0613421
956.6928	0.0608187
954.7640	0.060305
952.8352	0.0599173
950.9064	0.0593939
948.9776	0.0590838
947.0488	0.058667
945.1199	0.0582503
943.1911	0.0578432
941.2623	0.0575718
939.3335	0.0573683
937.4047	0.0574846
935.4759	0.05763
933.5470	0.0579401
931.6182	0.0582406
929.6894	0.0583763
927.7606	0.0582018
925.8318	0.057659
923.9030	0.0567867
921.9741	0.0559726
920.0453	0.0547998
918.1165	0.0536658
916.1877	0.0528905
914.2589	0.0522798
912.3301	0.0516886
910.4013	0.0513785
908.4724	0.0510586
906.5436	0.0511652
904.6148	0.0510489
902.6860	0.0509132
900.7572	0.0510005
898.8284	0.0513009
