# Supplementary material for: Vibrational Study on the Structure, Bioactivity, and Silver Adsorption of Silk Fibroin Fibers Grafted with Methacrylonitrile
Source: Molecules. 2023 Mar 10;28(6):2551. doi: 10.3390/molecules28062551 (PMC10051891; doi:10.3390/molecules28062551)
Supplement: Supplementary file 1 [file molecules-28-02551-s001.zip › RAW DATA/Figure 10 IR Ag parallel/IR BF MAN 60% Ag parallel p1.txt]

TITLE	BF MAN 60% AG PARALLELE P1
DATA TYPE
ORIGIN	JASCO
OWNER
DATE	23/03/01
TIME	15:23:52
SPECTROMETER/DATA SYSTEM
RESOLUTION
DELTAX	-1.92882
XUNITS	1/CM
YUNITS	ABSORBANCE
FIRSTX	1720.5039
LASTX	898.8283
NPOINTS	427
FIRSTY	0.02687
MAXY	0.21335
MINY	0.02687
XYDATA
1720.5039	0.0268686
1718.5751	0.0284621
1716.6463	0.0285554
1714.7175	0.0296488
1712.7886	0.0308689
1710.8598	0.0329757
1708.9310	0.0352892
1707.0022	0.0389028
1705.0734	0.0430698
1703.1446	0.0481835
1701.2157	0.0533772
1699.2869	0.0549907
1697.3581	0.0568841
1695.4293	0.0567441
1693.5005	0.0570308
1691.5717	0.0591443
1689.6429	0.0609111
1687.7140	0.0632046
1685.7852	0.0666048
1683.8564	0.0678983
1681.9276	0.0693184
1679.9988	0.0724653
1678.0700	0.0752855
1676.1411	0.0786724
1674.2123	0.0802392
1672.2835	0.0837261
1670.3547	0.086793
1668.4259	0.0885731
1666.4971	0.0911866
1664.5682	0.0952003
1662.6394	0.0978671
1660.7106	0.100741
1658.7818	0.104381
1656.8530	0.108801
1654.9242	0.114748
1652.9954	0.116142
1651.0665	0.116135
1649.1377	0.121722
1647.2089	0.124869
1645.2801	0.126403
1643.3513	0.130509
1641.4225	0.135817
1639.4936	0.141397
1637.5648	0.149024
1635.6360	0.155011
1633.7072	0.160818
1631.7784	0.169392
1629.8496	0.17872
1627.9207	0.18696
1625.9919	0.195208
1624.0631	0.202881
1622.1343	0.206348
1620.2055	0.210409
1618.2767	0.213349
1616.3479	0.205748
1614.4190	0.197314
1612.4902	0.191574
1610.5614	0.181927
1608.6326	0.170772
1606.7038	0.158852
1604.7750	0.147931
1602.8461	0.137017
1600.9173	0.127369
1598.9885	0.119329
1597.0597	0.112775
1595.1309	0.106601
1593.2021	0.101194
1591.2732	0.0965337
1589.3444	0.0925267
1587.4156	0.0891865
1585.4868	0.0868196
1583.5580	0.0849929
1581.6292	0.0837528
1579.7003	0.0834794
1577.7715	0.0845195
1575.8427	0.0839194
1573.9139	0.0842595
1571.9851	0.086873
1570.0563	0.0888531
1568.1275	0.0903866
1566.1986	0.0935001
1564.2698	0.096307
1562.3410	0.0999273
1560.4122	0.105414
1558.4834	0.105348
1556.5546	0.106381
1554.6257	0.109255
1552.6969	0.111235
1550.7681	0.113975
1548.8393	0.115535
1546.9105	0.118449
1544.9817	0.121109
1543.0528	0.123642
1541.1240	0.126623
1539.1952	0.125676
1537.2664	0.126809
1535.3376	0.13095
1533.4088	0.132063
1531.4800	0.132576
1529.5511	0.13505
1527.6223	0.136583
1525.6935	0.136803
1523.7647	0.13835
1521.8359	0.139363
1519.9071	0.13817
1517.9782	0.140204
1516.0494	0.138517
1514.1206	0.136243
1512.1918	0.13243
1510.2630	0.128049
1508.3342	0.125302
1506.4053	0.114548
1504.4765	0.106248
1502.5477	0.103268
1500.6189	0.0991539
1498.6901	0.0943669
1496.7613	0.0885864
1494.8325	0.0829994
1492.9036	0.0804525
1490.9748	0.0779457
1489.0460	0.0740721
1487.1172	0.0719919
1485.1884	0.0710585
1483.2596	0.0714585
1481.3307	0.0721719
1479.4019	0.0735187
1477.4731	0.0754722
1475.5443	0.0775256
1473.6155	0.0797991
1471.6867	0.0804592
1469.7578	0.0817926
1467.8290	0.0840995
1465.9002	0.0857729
1463.9714	0.0860996
1462.0426	0.087473
1460.1138	0.0902132
1458.1850	0.0933668
1456.2561	0.0952136
1454.3273	0.0981338
1452.3985	0.101767
1450.4697	0.104474
1448.5409	0.106374
1446.6121	0.106201
1444.6832	0.105888
1442.7544	0.104734
1440.8256	0.103434
1438.8968	0.102541
1436.9680	0.0991606
1435.0392	0.0932268
1433.1103	0.0901599
1431.1815	0.086493
1429.2527	0.0827394
1427.3239	0.0800858
1425.3951	0.0789057
1423.4663	0.0773723
1421.5375	0.0774123
1419.6086	0.077499
1417.6798	0.0764856
1415.7510	0.0766322
1413.8222	0.0770856
1411.8934	0.0773656
1409.9646	0.0775456
1408.0357	0.0779723
1406.1069	0.0786591
1404.1781	0.0790524
1402.2493	0.0799925
1400.3205	0.0812726
1398.3917	0.081846
1396.4628	0.0827127
1394.5340	0.0826927
1392.6052	0.0823993
1390.6764	0.0827527
1388.7476	0.0826593
1386.8188	0.0812392
1384.8899	0.0797125
1382.9611	0.0786324
1381.0323	0.0777657
1379.1035	0.077699
1377.1747	0.0780457
1375.2459	0.0785257
1373.3171	0.0782324
1371.3882	0.078399
1369.4594	0.0785524
1367.5306	0.0778123
1365.6018	0.0767322
1363.6730	0.0751055
1361.7442	0.0725186
1359.8153	0.0706718
1357.8865	0.0693717
1355.9577	0.0683516
1354.0289	0.0675249
1352.1001	0.0670182
1350.1713	0.0667115
1348.2424	0.0665182
1346.3136	0.0664715
1344.3848	0.0664915
1342.4560	0.0666782
1340.5272	0.0668915
1338.5984	0.0667582
1336.6696	0.0666382
1334.7407	0.0664448
1332.8119	0.0661782
1330.8831	0.0657981
1328.9543	0.0653648
1327.0255	0.0648647
1325.0967	0.0643247
1323.1678	0.0638446
1321.2390	0.0635913
1319.3102	0.0633913
1317.3814	0.0631979
1315.4526	0.0631046
1313.5238	0.0629579
1311.5949	0.0627112
1309.6661	0.0624979
1307.7373	0.0622979
1305.8085	0.0620779
1303.8797	0.0617978
1301.9509	0.0614911
1300.0221	0.0611845
1298.0932	0.0608911
1296.1644	0.0606911
1294.2356	0.0606044
1292.3068	0.0605711
1290.3780	0.0606978
1288.4492	0.0609511
1286.5203	0.0612978
1284.5915	0.0618312
1282.6627	0.0624645
1280.7339	0.0632913
1278.8051	0.0644314
1276.8763	0.0658181
1274.9474	0.0674116
1273.0186	0.069205
1271.0898	0.0711718
1269.1610	0.073032
1267.2322	0.0745654
1265.3034	0.0755922
1263.3746	0.0762255
1261.4457	0.0764056
1259.5169	0.0762455
1257.5881	0.0759922
1255.6593	0.0757988
1253.7305	0.0757788
1251.8017	0.0760189
1249.8728	0.0764256
1247.9440	0.0769323
1246.0152	0.0775656
1244.0864	0.0782924
1242.1576	0.0790324
1240.2288	0.0798991
1238.2999	0.0807125
1236.3711	0.0815393
1234.4423	0.082226
1232.5135	0.0826394
1230.5847	0.082586
1228.6559	0.0822393
1226.7271	0.0818926
1224.7982	0.082026
1222.8694	0.0829327
1220.9406	0.0845128
1219.0118	0.0860329
1217.0830	0.0868663
1215.1542	0.0865463
1213.2253	0.0851995
1211.2965	0.0830394
1209.3677	0.0803725
1207.4389	0.077559
1205.5101	0.0748521
1203.5813	0.0723253
1201.6524	0.0700584
1199.7236	0.0680249
1197.7948	0.0662315
1195.8660	0.0645447
1193.9372	0.0630713
1192.0084	0.0617978
1190.0795	0.0606978
1188.1507	0.0597577
1186.2219	0.0588976
1184.2931	0.0582709
1182.3643	0.0579909
1180.4355	0.0580109
1178.5067	0.0584043
1176.5778	0.0590643
1174.6490	0.059731
1172.7202	0.0601244
1170.7914	0.0600177
1168.8626	0.059511
1166.9338	0.0588776
1165.0049	0.0582576
1163.0761	0.0576042
1161.1473	0.0569908
1159.2185	0.0562908
1157.2897	0.0555174
1155.3609	0.054624
1153.4320	0.0536772
1151.5032	0.0525838
1149.5744	0.0516504
1147.6456	0.050857
1145.7168	0.0501503
1143.7880	0.0495769
1141.8592	0.0492169
1139.9303	0.0489969
1138.0015	0.0489102
1136.0727	0.0489102
1134.1439	0.0491169
1132.2151	0.0494369
1130.2863	0.0498103
1128.3574	0.050157
1126.4286	0.050517
1124.4998	0.0507437
1122.5710	0.0508437
1120.6422	0.050877
1118.7134	0.0508837
1116.7845	0.0506904
1114.8557	0.0503837
1112.9269	0.0501036
1110.9981	0.0499103
1109.0693	0.0497703
1107.1405	0.049877
1105.2117	0.0500103
1103.2828	0.050057
1101.3540	0.0500903
1099.4252	0.0500503
1097.4964	0.0499103
1095.5676	0.0500103
1093.6388	0.050337
1091.7099	0.0509304
1089.7811	0.0518771
1087.8523	0.0531439
1085.9235	0.054584
1083.9947	0.0560907
1082.0659	0.0576175
1080.1370	0.059231
1078.2082	0.0608044
1076.2794	0.0621312
1074.3506	0.0632313
1072.4218	0.0641047
1070.4930	0.0645914
1068.5642	0.0647247
1066.6353	0.0645114
1064.7065	0.064158
1062.7777	0.0637113
1060.8489	0.0630113
1058.9201	0.0621379
1056.9913	0.0613311
1055.0624	0.0605711
1053.1336	0.059871
1051.2048	0.059451
1049.2760	0.059351
1047.3472	0.059291
1045.4184	0.059071
1043.4895	0.0587243
1041.5607	0.0581176
1039.6319	0.0572508
1037.7031	0.0561708
1035.7743	0.0550107
1033.8455	0.0537906
1031.9167	0.0523971
1029.9878	0.0509704
1028.0590	0.0496769
1026.1302	0.0487435
1024.2014	0.0479702
1022.2726	0.0474168
1020.3438	0.0472434
1018.4149	0.0473368
1016.4861	0.0472834
1014.5573	0.0469434
1012.6285	0.04645
1010.6997	0.0459833
1008.7709	0.04559
1006.8420	0.0454566
1004.9132	0.0454766
1002.9844	0.04563
1001.0556	0.0459633
999.1268	0.0462434
997.1980	0.04637
995.2691	0.0464034
993.3403	0.0462634
991.4115	0.0459767
989.4827	0.0455433
987.5539	0.0452966
985.6251	0.0453166
983.6963	0.04545
981.7674	0.0457833
979.8386	0.0461167
977.9098	0.0463234
975.9810	0.0463767
974.0522	0.04603
972.1234	0.0454366
970.1945	0.0445366
968.2657	0.0435365
966.3369	0.0425364
964.4081	0.0417697
962.4793	0.0411697
960.5505	0.040843
958.6216	0.0404229
956.6928	0.0400763
954.7640	0.0398229
952.8352	0.0396629
950.9064	0.0394762
948.9776	0.0391895
947.0488	0.0388362
945.1199	0.0386828
943.1911	0.0385028
941.2623	0.0382895
939.3335	0.0381494
937.4047	0.0382828
935.4759	0.0384495
933.5470	0.0387095
931.6182	0.0387828
929.6894	0.0387162
927.7606	0.0384628
925.8318	0.0380761
923.9030	0.0376361
921.9741	0.037096
920.0453	0.036396
918.1165	0.0355693
916.1877	0.0348692
914.2589	0.0346159
912.3301	0.0343158
910.4013	0.0341692
908.4724	0.0341825
906.5436	0.0341492
904.6148	0.0339425
902.6860	0.0341158
900.7572	0.0342758
898.8284	0.0343692
