# Supplementary material for: Vibrational Study on the Structure, Bioactivity, and Silver Adsorption of Silk Fibroin Fibers Grafted with Methacrylonitrile
Source: Molecules. 2023 Mar 10;28(6):2551. doi: 10.3390/molecules28062551 (PMC10051891; doi:10.3390/molecules28062551)
Supplement: Supplementary file 1 [file molecules-28-02551-s001.zip › RAW DATA/Figure 10 IR Ag parallel/IR BF MAN 60% Ag parallel p2.txt]

TITLE	BF MAN 60% AG PARALLELE P2
DATA TYPE
ORIGIN	JASCO
OWNER
DATE	23/03/01
TIME	15:23:52
SPECTROMETER/DATA SYSTEM
RESOLUTION
DELTAX	-1.92882
XUNITS	1/CM
YUNITS	ABSORBANCE
FIRSTX	1720.5039
LASTX	898.8283
NPOINTS	427
FIRSTY	0.02711
MAXY	0.23360
MINY	0.02711
XYDATA
1720.5039	0.0271119
1718.5751	0.0286813
1716.6463	0.0296011
1714.7175	0.0310538
1712.7886	0.0324627
1710.8598	0.0348644
1708.9310	0.0374996
1707.0022	0.0414927
1705.0734	0.0469457
1703.1446	0.0522089
1701.2157	0.0568955
1699.2869	0.0609031
1697.3581	0.0616185
1695.4293	0.0620346
1693.5005	0.0624361
1691.5717	0.0635457
1689.6429	0.0653634
1687.7140	0.0675168
1685.7852	0.0696484
1683.8564	0.073167
1681.9276	0.0753788
1679.9988	0.0777878
1678.0700	0.0803209
1676.1411	0.0834087
1674.2123	0.0868616
1672.2835	0.0894531
1670.3547	0.0924825
1668.4259	0.0963223
1666.4971	0.0989502
1664.5682	0.101753
1662.6394	0.105673
1660.7106	0.109696
1658.7818	0.113236
1656.8530	0.11693
1654.9242	0.120244
1652.9954	0.126836
1651.0665	0.129865
1649.1377	0.131428
1647.2089	0.135523
1645.2801	0.140742
1643.3513	0.144363
1641.4225	0.149181
1639.4936	0.155152
1637.5648	0.161328
1635.6360	0.171708
1633.7072	0.181921
1631.7784	0.189199
1629.8496	0.197798
1627.9207	0.20815
1625.9919	0.217107
1624.0631	0.224596
1622.1343	0.23167
1620.2055	0.233597
1618.2767	0.23202
1616.3479	0.227005
1614.4190	0.218333
1612.4902	0.20758
1610.5614	0.195075
1608.6326	0.181439
1606.7038	0.167307
1604.7750	0.153809
1602.8461	0.141151
1600.9173	0.130033
1598.9885	0.120872
1597.0597	0.113134
1595.1309	0.106345
1593.2021	0.100323
1591.2732	0.0951397
1589.3444	0.0907232
1587.4156	0.0873069
1585.4868	0.0847154
1583.5580	0.0831094
1581.6292	0.0820874
1579.7003	0.0819123
1577.7715	0.0823138
1575.8427	0.0838613
1573.9139	0.085168
1571.9851	0.086847
1570.0563	0.0897597
1568.1275	0.0934388
1566.1986	0.0960814
1564.2698	0.0998408
1562.3410	0.102848
1560.4122	0.106126
1558.4834	0.112411
1556.5546	0.114733
1554.6257	0.116455
1552.6969	0.119156
1550.7681	0.121383
1548.8393	0.124325
1546.9105	0.126383
1544.9817	0.129026
1543.0528	0.131734
1541.1240	0.134764
1539.1952	0.138596
1537.2664	0.140326
1535.3376	0.141246
1533.4088	0.144232
1531.4800	0.146611
1529.5511	0.14794
1527.6223	0.149539
1525.6935	0.151269
1523.7647	0.152371
1521.8359	0.154408
1519.9071	0.156838
1517.9782	0.157642
1516.0494	0.15759
1514.1206	0.154962
1512.1918	0.150042
1510.2630	0.144721
1508.3342	0.139793
1506.4053	0.132187
1504.4765	0.124704
1502.5477	0.119164
1500.6189	0.113419
1498.6901	0.107739
1496.7613	0.101615
1494.8325	0.0958551
1492.9036	0.0915554
1490.9748	0.0877522
1489.0460	0.0840292
1487.1172	0.0815984
1485.1884	0.0800216
1483.2596	0.0796931
1481.3307	0.0801165
1479.4019	0.0811896
1477.4731	0.0825401
1475.5443	0.0844453
1473.6155	0.0862192
1471.6867	0.0884311
1469.7578	0.0899714
1467.8290	0.091497
1465.9002	0.0928183
1463.9714	0.0942783
1462.0426	0.0954171
1460.1138	0.0970815
1458.1850	0.100177
1456.2561	0.1056
1454.3273	0.108754
1452.3985	0.111856
1450.4697	0.11466
1448.5409	0.116747
1446.6121	0.117426
1444.6832	0.11685
1442.7544	0.115339
1440.8256	0.113594
1438.8968	0.111287
1436.9680	0.10752
1435.0392	0.102162
1433.1103	0.0973881
1431.1815	0.0925774
1429.2527	0.0883435
1427.3239	0.0851315
1425.3951	0.0830364
1423.4663	0.0815619
1421.5375	0.0808903
1419.6086	0.0808027
1417.6798	0.0807954
1415.7510	0.0807151
1413.8222	0.0809195
1411.8934	0.0812553
1409.9646	0.0817225
1408.0357	0.0821824
1406.1069	0.0829707
1404.1781	0.0839708
1402.2493	0.0849855
1400.3205	0.086117
1398.3917	0.0874091
1396.4628	0.0881318
1394.5340	0.0885406
1392.6052	0.0886136
1390.6764	0.0883727
1388.7476	0.0878471
1386.8188	0.0867375
1384.8899	0.0851899
1382.9611	0.0837153
1381.0323	0.0828101
1379.1035	0.0827371
1377.1747	0.0830583
1375.2459	0.0833065
1373.3171	0.0834817
1371.3882	0.0836642
1369.4594	0.0835839
1367.5306	0.0828466
1365.6018	0.0813575
1363.6730	0.0792259
1361.7442	0.0767366
1359.8153	0.074678
1357.8865	0.073167
1355.9577	0.0721304
1354.0289	0.0713858
1352.1001	0.0708237
1350.1713	0.070539
1348.2424	0.0703857
1346.3136	0.0703711
1344.3848	0.070466
1342.4560	0.0706412
1340.5272	0.0708018
1338.5984	0.0708821
1336.6696	0.0708383
1334.7407	0.0706996
1332.8119	0.0703638
1330.8831	0.0699185
1328.9543	0.0694075
1327.0255	0.0687797
1325.0967	0.068057
1323.1678	0.0674438
1321.2390	0.0669766
1319.3102	0.0666481
1317.3814	0.0663781
1315.4526	0.0661883
1313.5238	0.0660642
1311.5949	0.065962
1309.6661	0.0658379
1307.7373	0.0657722
1305.8085	0.0656554
1303.8797	0.0654729
1301.9509	0.0652393
1300.0221	0.0649692
1298.0932	0.0646845
1296.1644	0.0644363
1294.2356	0.0642903
1292.3068	0.064356
1290.3780	0.0644947
1288.4492	0.0647721
1286.5203	0.065232
1284.5915	0.0658306
1282.6627	0.0665167
1280.7339	0.0674
1278.8051	0.0685242
1276.8763	0.0700134
1274.9474	0.0718676
1273.0186	0.0739481
1271.0898	0.0761161
1269.1610	0.0782477
1267.2322	0.0801019
1265.3034	0.0815254
1263.3746	0.0823503
1261.4457	0.0826422
1259.5169	0.0825109
1257.5881	0.0822481
1255.6593	0.0820729
1253.7305	0.0821167
1251.8017	0.0824087
1249.8728	0.0828758
1247.9440	0.0834379
1246.0152	0.0841241
1244.0864	0.084949
1242.1576	0.0858469
1240.2288	0.0868616
1238.2999	0.0879785
1236.3711	0.0889932
1234.4423	0.08984
1232.5135	0.0903948
1230.5847	0.0904823
1228.6559	0.0902195
1226.7271	0.0898691
1224.7982	0.0900371
1222.8694	0.0911466
1220.9406	0.0929789
1219.0118	0.094855
1217.0830	0.0958186
1215.1542	0.0954609
1213.2253	0.0938549
1211.2965	0.091351
1209.3677	0.0884311
1207.4389	0.0853286
1205.5101	0.08227
1203.5813	0.07935
1201.6524	0.0766271
1199.7236	0.0742401
1197.7948	0.0721085
1195.8660	0.0701813
1193.9372	0.0684877
1192.0084	0.0670642
1190.0795	0.0657649
1188.1507	0.0645969
1186.2219	0.0635968
1184.2931	0.0629252
1182.3643	0.062531
1180.4355	0.0625748
1178.5067	0.062969
1176.5778	0.0636406
1174.6490	0.0643852
1172.7202	0.0648159
1170.7914	0.0647356
1168.8626	0.0642173
1166.9338	0.0634435
1165.0049	0.0627427
1163.0761	0.0620419
1161.1473	0.0613484
1159.2185	0.06056
1157.2897	0.0596037
1155.3609	0.0584869
1153.4320	0.0572897
1151.5032	0.0560706
1149.5744	0.0549391
1147.6456	0.0537857
1145.7168	0.0528148
1143.7880	0.051968
1141.8592	0.0512672
1139.9303	0.0506614
1138.0015	0.0502161
1136.0727	0.0498876
1134.1439	0.0496686
1132.2151	0.0495226
1130.2863	0.0495664
1128.3574	0.0496102
1126.4286	0.0497124
1124.4998	0.0498949
1122.5710	0.0501285
1120.6422	0.0502453
1118.7134	0.0503402
1116.7845	0.0502964
1114.8557	0.0502161
1112.9269	0.0502015
1110.9981	0.0502891
1109.0693	0.0503694
1107.1405	0.0505738
1105.2117	0.0508293
1103.2828	0.051165
1101.3540	0.0512015
1099.4252	0.0510264
1097.4964	0.0508876
1095.5676	0.0509606
1093.6388	0.051311
1091.7099	0.0520483
1089.7811	0.0531141
1087.8523	0.0545084
1085.9235	0.056056
1083.9947	0.0578518
1082.0659	0.0596037
1080.1370	0.061363
1078.2082	0.0631296
1076.2794	0.064721
1074.3506	0.0660058
1072.4218	0.0670715
1070.4930	0.0677431
1068.5642	0.0679402
1066.6353	0.0677212
1064.7065	0.0673489
1062.7777	0.0667795
1060.8489	0.0659912
1058.9201	0.0649254
1056.9913	0.0637939
1055.0624	0.0628011
1053.1336	0.0620054
1051.2048	0.0613557
1049.2760	0.0610126
1047.3472	0.0608593
1045.4184	0.0606549
1043.4895	0.0602607
1041.5607	0.0596475
1039.6319	0.058757
1037.7031	0.0576547
1035.7743	0.0563991
1033.8455	0.0551727
1031.9167	0.0538952
1029.9878	0.0526104
1028.0590	0.0513329
1026.1302	0.0503256
1024.2014	0.049654
1022.2726	0.0494204
1020.3438	0.0493693
1018.4149	0.0493547
1016.4861	0.0493401
1014.5573	0.049143
1012.6285	0.0487415
1010.6997	0.0482378
1008.7709	0.0477414
1006.8420	0.0474713
1004.9132	0.0475735
1002.9844	0.0480553
1001.0556	0.0484933
999.1268	0.0488875
997.1980	0.0491649
995.2691	0.0493182
993.3403	0.0492744
991.4115	0.0490919
989.4827	0.0487196
987.5539	0.0484714
985.6251	0.0483473
983.6963	0.0486101
981.7674	0.0490773
979.8386	0.0495445
977.9098	0.0498438
975.9810	0.0499241
974.0522	0.0494934
972.1234	0.0487342
970.1945	0.04761
968.2657	0.0463982
966.3369	0.0453543
964.4081	0.0445002
962.4793	0.0438724
960.5505	0.0434052
958.6216	0.0429308
956.6928	0.0425512
954.7640	0.0422008
952.8352	0.041938
950.9064	0.0416533
948.9776	0.0413613
947.0488	0.0408649
945.1199	0.0405364
943.1911	0.0403028
941.2623	0.0401641
939.3335	0.0398721
937.4047	0.039748
935.4759	0.0398356
933.5470	0.0400035
931.6182	0.0399889
929.6894	0.0399232
927.7606	0.0397626
925.8318	0.0393684
923.9030	0.0387771
921.9741	0.0381055
920.0453	0.0372952
918.1165	0.0364995
916.1877	0.0357622
914.2589	0.0354191
912.3301	0.0351271
910.4013	0.0349228
908.4724	0.0347038
906.5436	0.0346454
904.6148	0.0347111
902.6860	0.0350469
900.7572	0.0349666
898.8284	0.0351053
