# Supplementary material for: Vibrational Study on the Structure, Bioactivity, and Silver Adsorption of Silk Fibroin Fibers Grafted with Methacrylonitrile
Source: Molecules. 2023 Mar 10;28(6):2551. doi: 10.3390/molecules28062551 (PMC10051891; doi:10.3390/molecules28062551)
Supplement: Supplementary file 1 [file molecules-28-02551-s001.zip › RAW DATA/Figure 10 IR Ag parallel/IR BF MAN 60% Ag parallel p3.txt]

TITLE	BF MAN 60% AG PARALLELE P3
DATA TYPE
ORIGIN	JASCO
OWNER
DATE	23/03/01
TIME	15:23:52
SPECTROMETER/DATA SYSTEM
RESOLUTION
DELTAX	-1.92882
XUNITS	1/CM
YUNITS	ABSORBANCE
FIRSTX	1720.5039
LASTX	898.8283
NPOINTS	427
FIRSTY	0.03104
MAXY	0.24875
MINY	0.03104
XYDATA
1720.5039	0.0310391
1718.5751	0.0327026
1716.6463	0.0333867
1714.7175	0.0347315
1712.7886	0.0360296
1710.8598	0.0384005
1708.9310	0.0409657
1707.0022	0.0449535
1705.0734	0.0501228
1703.1446	0.0558051
1701.2157	0.0610755
1699.2869	0.063905
1697.3581	0.0654985
1695.4293	0.0653975
1693.5005	0.0657473
1691.5717	0.0677373
1689.6429	0.0697894
1687.7140	0.0722458
1685.7852	0.0753629
1683.8564	0.0780059
1681.9276	0.0800892
1679.9988	0.083183
1678.0700	0.0862768
1676.1411	0.0901557
1674.2123	0.0928997
1672.2835	0.0963044
1670.3547	0.0996625
1668.4259	0.102679
1666.4971	0.105625
1664.5682	0.109558
1662.6394	0.11318
1660.7106	0.117059
1658.7818	0.121249
1656.8530	0.125913
1654.9242	0.131355
1652.9954	0.135443
1651.0665	0.136788
1649.1377	0.141102
1647.2089	0.145098
1645.2801	0.148472
1643.3513	0.15277
1641.4225	0.158429
1639.4936	0.16485
1637.5648	0.172841
1635.6360	0.181376
1633.7072	0.189857
1631.7784	0.199162
1629.8496	0.209477
1627.9207	0.219746
1625.9919	0.229548
1624.0631	0.238316
1622.1343	0.24389
1620.2055	0.247582
1618.2767	0.248748
1616.3479	0.240617
1614.4190	0.230349
1612.4902	0.221184
1610.5614	0.208397
1608.6326	0.194086
1606.7038	0.179122
1604.7750	0.165153
1602.8461	0.151729
1600.9173	0.139991
1598.9885	0.130274
1597.0597	0.122322
1595.1309	0.115062
1593.2021	0.108633
1591.2732	0.103231
1589.3444	0.098652
1587.4156	0.0950141
1585.4868	0.0924255
1583.5580	0.0907776
1581.6292	0.0897126
1579.7003	0.0896193
1577.7715	0.0906299
1575.8427	0.0913217
1573.9139	0.0924955
1571.9851	0.0952006
1570.0563	0.0981623
1568.1275	0.101279
1566.1986	0.104777
1564.2698	0.108641
1562.3410	0.112574
1560.4122	0.117689
1558.4834	0.120814
1556.5546	0.123076
1554.6257	0.126014
1552.6969	0.128805
1550.7681	0.131868
1548.8393	0.134549
1546.9105	0.137566
1544.9817	0.140745
1543.0528	0.143776
1541.1240	0.147212
1539.1952	0.148433
1537.2664	0.150143
1535.3376	0.153384
1533.4088	0.155444
1531.4800	0.156836
1529.5511	0.159075
1527.6223	0.160668
1525.6935	0.161337
1523.7647	0.162689
1521.8359	0.164088
1519.9071	0.164228
1517.9782	0.165977
1516.0494	0.164656
1514.1206	0.161803
1512.1918	0.15689
1510.2630	0.151278
1508.3342	0.146909
1506.4053	0.135879
1504.4765	0.126831
1502.5477	0.122236
1500.6189	0.116741
1498.6901	0.110887
1496.7613	0.104163
1494.8325	0.0977425
1492.9036	0.0940346
1490.9748	0.090661
1489.0460	0.0864478
1487.1172	0.084038
1485.1884	0.0826311
1483.2596	0.082701
1481.3307	0.083455
1479.4019	0.0849009
1477.4731	0.0868442
1475.5443	0.0890752
1473.6155	0.0914305
1471.6867	0.0934127
1469.7578	0.0956204
1467.8290	0.0981467
1465.9002	0.0999579
1463.9714	0.100899
1462.0426	0.102344
1460.1138	0.104941
1458.1850	0.108478
1456.2561	0.112325
1454.3273	0.115637
1452.3985	0.119298
1450.4697	0.122322
1448.5409	0.124623
1446.6121	0.124942
1444.6832	0.124537
1442.7544	0.12306
1440.8256	0.121389
1438.8968	0.119702
1436.9680	0.115559
1435.0392	0.108812
1433.1103	0.104443
1431.1815	0.0997714
1429.2527	0.095255
1427.3239	0.0919591
1425.3951	0.0901635
1423.4663	0.0884611
1421.5375	0.0882123
1419.6086	0.088259
1417.6798	0.0876293
1415.7510	0.0877071
1413.8222	0.0881113
1411.8934	0.0885
1409.9646	0.0888653
1408.0357	0.0893706
1406.1069	0.0901557
1404.1781	0.0908398
1402.2493	0.0918892
1400.3205	0.0932417
1398.3917	0.0942056
1396.4628	0.095154
1394.5340	0.0953949
1392.6052	0.0951851
1390.6764	0.0953639
1388.7476	0.0950762
1386.8188	0.0936615
1384.8899	0.0919747
1382.9611	0.0906376
1381.0323	0.0896504
1379.1035	0.089526
1377.1747	0.0898214
1375.2459	0.0901712
1373.3171	0.0900391
1371.3882	0.0901946
1369.4594	0.0902567
1367.5306	0.0894561
1365.6018	0.0880258
1363.6730	0.0859425
1361.7442	0.0830897
1359.8153	0.0809131
1357.8865	0.0794129
1355.9577	0.0783324
1354.0289	0.0775473
1352.1001	0.0770498
1350.1713	0.0767388
1348.2424	0.0765212
1346.3136	0.0764979
1344.3848	0.0766222
1342.4560	0.0769176
1340.5272	0.0772052
1338.5984	0.0772052
1336.6696	0.0770964
1334.7407	0.0769176
1332.8119	0.0765834
1330.8831	0.0761403
1328.9543	0.0756583
1327.0255	0.0749587
1325.0967	0.0742047
1323.1678	0.0736139
1321.2390	0.0731942
1319.3102	0.0728677
1317.3814	0.0725179
1315.4526	0.072308
1313.5238	0.072207
1311.5949	0.0720826
1309.6661	0.0720048
1307.7373	0.0719582
1305.8085	0.0718649
1303.8797	0.0716628
1301.9509	0.0713907
1300.0221	0.0710176
1298.0932	0.07066
1296.1644	0.0703802
1294.2356	0.0702481
1292.3068	0.0703491
1290.3780	0.0705745
1288.4492	0.0709243
1286.5203	0.0713596
1284.5915	0.0719193
1282.6627	0.0726345
1280.7339	0.0736139
1278.8051	0.074811
1276.8763	0.0763968
1274.9474	0.0784179
1273.0186	0.0806411
1271.0898	0.0829342
1269.1610	0.0851652
1267.2322	0.0871163
1265.3034	0.088601
1263.3746	0.0894405
1261.4457	0.0896271
1259.5169	0.0893861
1257.5881	0.0890441
1255.6593	0.0887953
1253.7305	0.0887487
1251.8017	0.0890052
1249.8728	0.0894872
1247.9440	0.0901246
1246.0152	0.0909019
1244.0864	0.0918581
1242.1576	0.0928064
1240.2288	0.0938558
1238.2999	0.0949519
1236.3711	0.0959391
1234.4423	0.0967942
1232.5135	0.097315
1230.5847	0.0971984
1228.6559	0.0967553
1226.7271	0.0962889
1224.7982	0.0963433
1222.8694	0.097416
1220.9406	0.0992894
1219.0118	0.101155
1217.0830	0.102212
1215.1542	0.101909
1213.2253	0.100269
1211.2965	0.0976415
1209.3677	0.094501
1207.4389	0.0911351
1205.5101	0.0879014
1203.5813	0.0848853
1201.6524	0.0820791
1199.7236	0.0796461
1197.7948	0.0775162
1195.8660	0.0756583
1193.9372	0.0740104
1192.0084	0.072549
1190.0795	0.0712819
1188.1507	0.070147
1186.2219	0.0691209
1184.2931	0.068468
1182.3643	0.0681415
1180.4355	0.0681959
1178.5067	0.0686156
1176.5778	0.0694085
1174.6490	0.0702325
1172.7202	0.0707067
1170.7914	0.0706523
1168.8626	0.0701081
1166.9338	0.0692764
1165.0049	0.0684524
1163.0761	0.0677761
1161.1473	0.0671154
1159.2185	0.0663225
1157.2897	0.0653664
1155.3609	0.0641926
1153.4320	0.0629022
1151.5032	0.0616118
1149.5744	0.0604225
1147.6456	0.0592876
1145.7168	0.0582537
1143.7880	0.057251
1141.8592	0.0564814
1139.9303	0.0558751
1138.0015	0.0554475
1136.0727	0.0551521
1134.1439	0.0550355
1132.2151	0.0550433
1130.2863	0.0551677
1128.3574	0.0553076
1126.4286	0.0555486
1124.4998	0.0558751
1122.5710	0.056186
1120.6422	0.0563803
1118.7134	0.0565436
1116.7845	0.0565902
1114.8557	0.0565436
1112.9269	0.0564814
1110.9981	0.0565591
1109.0693	0.0566369
1107.1405	0.0568312
1105.2117	0.0570566
1103.2828	0.0573054
1101.3540	0.0573209
1099.4252	0.0571655
1097.4964	0.0569478
1095.5676	0.0570333
1093.6388	0.0574764
1091.7099	0.0582615
1089.7811	0.0593031
1087.8523	0.0606557
1085.9235	0.0622726
1083.9947	0.0640915
1082.0659	0.0658172
1080.1370	0.0675351
1078.2082	0.069323
1076.2794	0.0709632
1074.3506	0.0723236
1072.4218	0.073303
1070.4930	0.0739171
1068.5642	0.0741503
1066.6353	0.0738938
1064.7065	0.0733963
1062.7777	0.0727355
1060.8489	0.0719271
1058.9201	0.070901
1056.9913	0.0697583
1055.0624	0.0687556
1053.1336	0.0678461
1051.2048	0.0672009
1049.2760	0.0668433
1047.3472	0.0667112
1045.4184	0.0665557
1043.4895	0.0661282
1041.5607	0.0654519
1039.6319	0.0645813
1037.7031	0.0634464
1035.7743	0.0621637
1033.8455	0.0609511
1031.9167	0.0596607
1029.9878	0.0583081
1028.0590	0.0569867
1026.1302	0.0558984
1024.2014	0.05509
1022.2726	0.0546857
1020.3438	0.0545769
1018.4149	0.0545769
1016.4861	0.054507
1014.5573	0.0542504
1012.6285	0.0537218
1010.6997	0.0530611
1008.7709	0.0525403
1006.8420	0.0523226
1004.9132	0.0523537
1002.9844	0.0526724
1001.0556	0.0529445
999.1268	0.0531699
997.1980	0.0532788
995.2691	0.0533487
993.3403	0.0532554
991.4115	0.0529911
989.4827	0.0525869
987.5539	0.0523226
985.6251	0.0522138
983.6963	0.0523926
981.7674	0.0528668
979.8386	0.0533643
977.9098	0.0536052
975.9810	0.0536286
974.0522	0.053271
972.1234	0.0525014
970.1945	0.0513976
968.2657	0.0502005
966.3369	0.0490811
964.4081	0.0482338
962.4793	0.0475653
960.5505	0.0470912
958.6216	0.0466636
956.6928	0.0463371
954.7640	0.0460262
952.8352	0.0457619
950.9064	0.0454199
948.9776	0.0451789
947.0488	0.0447825
945.1199	0.0444715
943.1911	0.0442072
941.2623	0.0439973
939.3335	0.0437641
937.4047	0.0437097
935.4759	0.0437564
933.5470	0.0439118
931.6182	0.0440051
929.6894	0.0441606
927.7606	0.043974
925.8318	0.0435076
923.9030	0.0429091
921.9741	0.0421706
920.0453	0.0413233
918.1165	0.0405848
916.1877	0.0397764
914.2589	0.0394888
912.3301	0.0392789
910.4013	0.0390146
908.4724	0.038797
906.5436	0.0387503
904.6148	0.0386648
902.6860	0.0389446
900.7572	0.0389602
898.8284	0.0390846
