# Supplementary material for: Vibrational Study on the Structure, Bioactivity, and Silver Adsorption of Silk Fibroin Fibers Grafted with Methacrylonitrile
Source: Molecules. 2023 Mar 10;28(6):2551. doi: 10.3390/molecules28062551 (PMC10051891; doi:10.3390/molecules28062551)
Supplement: Supplementary file 1 [file molecules-28-02551-s001.zip › RAW DATA/Figure 11 IR Ag perpendicular/Average IR 2280-2200 BF MAN 60% Ag perpendic.txt]

TITLE	BM MAN 60 AG PERPENDICOLARE3 | AV. OF 3
DATA TYPE
ORIGIN	JASCO
OWNER
DATE	23/03/01
TIME	15:37:23
SPECTROMETER/DATA SYSTEM
RESOLUTION
DELTAX	-1.92882
XUNITS	1/CM
YUNITS	ABSORBANCE
FIRSTX	2281.7893
LASTX	2198.8501
NPOINTS	44
FIRSTY	0.01181
MAXY	0.01798
MINY	0.01081
XYDATA
2281.7893	0.0118145
2279.8605	0.0115643
2277.9317	0.0115515
2276.0029	0.0113894
2274.0740	0.0114115
2272.1452	0.0114689
2270.2164	0.0116255
2268.2876	0.0114424
2266.3588	0.0113769
2264.4300	0.0112783
2262.5011	0.0114079
2260.5723	0.0116821
2258.6435	0.0121628
2256.7147	0.0120783
2254.7859	0.0119162
2252.8571	0.012086
2250.9282	0.0128198
2248.9994	0.0135687
2247.0706	0.0143278
2245.1418	0.0148713
2243.2130	0.0159296
2241.2842	0.0167191
2239.3553	0.017495
2237.4265	0.0179508
2235.4977	0.0179776
2233.5689	0.0173365
2231.6401	0.0166396
2229.7113	0.015295
2227.7824	0.0138508
2225.8536	0.0126333
2223.9248	0.0122177
2221.9960	0.0116931
2220.0672	0.0116332
2218.1384	0.0114058
2216.2096	0.011532
2214.2807	0.011444
2212.3519	0.0112451
2210.4231	0.0112162
2208.4943	0.0113546
2206.5655	0.0110996
2204.6367	0.0111349
2202.7078	0.0108099
2200.7790	0.0109201
2198.8502	0.0110836
