# Supplementary material for: Vibrational Study on the Structure, Bioactivity, and Silver Adsorption of Silk Fibroin Fibers Grafted with Methacrylonitrile
Source: Molecules. 2023 Mar 10;28(6):2551. doi: 10.3390/molecules28062551 (PMC10051891; doi:10.3390/molecules28062551)
Supplement: Supplementary file 1 [file molecules-28-02551-s001.zip › RAW DATA/Figure 11 IR Ag perpendicular/Average IR BF control Ag perpendic.txt]

TITLE	BF CONTROLLO AG PERPENDICOLARE P3 | AV. OF 3
DATA TYPE
ORIGIN	JASCO
OWNER
DATE	23/03/01
TIME	15:39:38
SPECTROMETER/DATA SYSTEM
RESOLUTION
DELTAX	-1.92882
XUNITS	1/CM
YUNITS	ABSORBANCE
FIRSTX	1720.5039
LASTX	898.8283
NPOINTS	427
FIRSTY	0.03480
MAXY	0.25721
MINY	0.03480
XYDATA
1720.5039	0.0347992
1718.5751	0.0368255
1716.6463	0.0377582
1714.7175	0.0395125
1712.7886	0.0409567
1710.8598	0.0441519
1708.9310	0.0480427
1707.0022	0.0543502
1705.0734	0.0630961
1703.1446	0.0723867
1701.2157	0.0817148
1699.2869	0.0909764
1697.3581	0.0934846
1695.4293	0.092723
1693.5005	0.0911772
1691.5717	0.0912686
1689.6429	0.0919904
1687.7140	0.0933434
1685.7852	0.0958735
1683.8564	0.0993249
1681.9276	0.101342
1679.9988	0.104444
1678.0700	0.107591
1676.1411	0.111965
1674.2123	0.115953
1672.2835	0.119695
1670.3547	0.123927
1668.4259	0.128445
1666.4971	0.13202
1664.5682	0.136538
1662.6394	0.141642
1660.7106	0.146688
1658.7818	0.151685
1656.8530	0.157179
1654.9242	0.163055
1652.9953	0.170673
1651.0665	0.173401
1649.1377	0.177249
1647.2089	0.182161
1645.2801	0.186001
1643.3513	0.189267
1641.4225	0.193296
1639.4936	0.1974
1637.5648	0.202152
1635.6360	0.207006
1633.7072	0.210022
1631.7784	0.21297
1629.8496	0.216278
1627.9207	0.219022
1625.9919	0.220956
1624.0631	0.222286
1622.1343	0.221339
1620.2055	0.220055
1618.2767	0.218665
1616.3478	0.213974
1614.4190	0.208313
1612.4902	0.203273
1610.5614	0.196501
1608.6326	0.189047
1606.7038	0.181011
1604.7749	0.173364
1602.8461	0.165742
1600.9173	0.15872
1598.9885	0.152514
1597.0597	0.147074
1595.1309	0.141752
1593.2021	0.136706
1591.2732	0.132096
1589.3444	0.128004
1587.4156	0.124647
1585.4868	0.122147
1583.5580	0.120361
1581.6292	0.119133
1579.7003	0.118743
1577.7715	0.119431
1575.8427	0.120403
1573.9139	0.121325
1571.9851	0.123496
1570.0563	0.126561
1568.1274	0.129886
1566.1986	0.133249
1564.2698	0.137352
1562.3410	0.141173
1560.4122	0.146561
1558.4834	0.152335
1556.5545	0.154731
1554.6257	0.157854
1552.6969	0.161367
1550.7681	0.165107
1548.8393	0.168749
1546.9105	0.172159
1544.9817	0.176601
1543.0528	0.180533
1541.1240	0.185089
1539.1952	0.188886
1537.2664	0.191435
1535.3376	0.19506
1533.4088	0.200135
1531.4799	0.204104
1529.5511	0.208443
1527.6223	0.213485
1525.6935	0.218694
1523.7647	0.223452
1521.8359	0.230276
1519.9070	0.236624
1517.9782	0.243052
1516.0494	0.24986
1514.1206	0.253762
1512.1918	0.255584
1510.2630	0.256286
1508.3342	0.257207
1506.4053	0.254099
1504.4765	0.248458
1502.5477	0.245393
1500.6189	0.241918
1498.6901	0.237849
1496.7613	0.232377
1494.8324	0.225495
1492.9036	0.220322
1490.9748	0.21511
1489.0460	0.20785
1487.1172	0.200554
1485.1884	0.193697
1483.2595	0.187721
1481.3307	0.181767
1479.4019	0.176449
1477.4731	0.17255
1475.5443	0.169323
1473.6155	0.167494
1471.6866	0.165698
1469.7578	0.164426
1467.8290	0.164062
1465.9002	0.163539
1463.9714	0.162399
1462.0426	0.161785
1460.1138	0.162757
1458.1849	0.165601
1456.2561	0.169617
1454.3273	0.172409
1452.3985	0.17621
1450.4697	0.180077
1448.5409	0.183557
1446.6120	0.185185
1444.6832	0.185548
1442.7544	0.184836
1440.8256	0.183632
1438.8968	0.182073
1436.9680	0.178778
1435.0391	0.172292
1433.1103	0.166894
1431.1815	0.161282
1429.2527	0.155872
1427.3239	0.151671
1425.3951	0.149257
1423.4662	0.147255
1421.5374	0.146371
1419.6086	0.146569
1417.6798	0.146393
1415.7510	0.146185
1413.8222	0.146457
1411.8934	0.147065
1409.9645	0.147642
1408.0357	0.148023
1406.1069	0.148352
1404.1781	0.147913
1402.2493	0.14698
1400.3205	0.146219
1398.3916	0.145129
1396.4628	0.144011
1394.5340	0.142685
1392.6052	0.141283
1390.6764	0.14058
1388.7476	0.140123
1386.8187	0.13937
1384.8899	0.138198
1382.9611	0.137415
1381.0323	0.136803
1379.1035	0.136397
1377.1747	0.135925
1375.2458	0.135552
1373.3170	0.134868
1371.3882	0.134361
1369.4594	0.134117
1367.5306	0.133236
1365.6018	0.131555
1363.6730	0.129234
1361.7441	0.125756
1359.8153	0.122462
1357.8865	0.120034
1355.9577	0.118164
1354.0289	0.116673
1352.1001	0.115547
1350.1712	0.114855
1348.2424	0.114416
1346.3136	0.114218
1344.3848	0.114208
1342.4560	0.114444
1340.5272	0.115013
1338.5983	0.115245
1336.6695	0.114925
1334.7407	0.114452
1332.8119	0.113888
1330.8831	0.113364
1328.9543	0.112661
1327.0255	0.111685
1325.0966	0.110529
1323.1678	0.109432
1321.2390	0.108674
1319.3102	0.108243
1317.3814	0.107898
1315.4526	0.107773
1313.5237	0.107758
1311.5949	0.107712
1309.6661	0.10774
1307.7373	0.107911
1305.8085	0.108073
1303.8797	0.108079
1301.9508	0.107628
1300.0220	0.106871
1298.0932	0.106062
1296.1644	0.105498
1294.2356	0.105125
1292.3068	0.105046
1290.3779	0.105226
1288.4491	0.105636
1286.5203	0.10613
1284.5915	0.106816
1282.6627	0.107805
1280.7339	0.10913
1278.8051	0.110823
1276.8762	0.11323
1274.9474	0.116298
1273.0186	0.119989
1271.0898	0.124269
1269.1610	0.12881
1267.2322	0.133257
1265.3033	0.137313
1263.3745	0.140551
1261.4457	0.142699
1259.5169	0.143813
1257.5881	0.144085
1255.6593	0.144094
1253.7304	0.144247
1251.8016	0.144778
1249.8728	0.145443
1247.9440	0.146283
1246.0152	0.147424
1244.0864	0.148979
1242.1575	0.150888
1240.2287	0.15331
1238.2999	0.156161
1236.3711	0.159329
1234.4423	0.162539
1232.5135	0.165543
1230.5847	0.167733
1228.6558	0.168747
1226.7270	0.168484
1224.7982	0.167266
1222.8694	0.165303
1220.9406	0.163041
1219.0118	0.160576
1217.0829	0.157977
1215.1541	0.155095
1213.2253	0.151668
1211.2965	0.147486
1209.3677	0.142766
1207.4389	0.1378
1205.5100	0.132843
1203.5812	0.128009
1201.6524	0.12339
1199.7236	0.119153
1197.7948	0.115409
1195.8660	0.112205
1193.9371	0.10948
1192.0083	0.10725
1190.0795	0.105461
1188.1507	0.104043
1186.2219	0.103075
1184.2931	0.102594
1182.3643	0.102652
1180.4354	0.103623
1178.5066	0.105473
1176.5778	0.108148
1174.6490	0.111206
1172.7202	0.113999
1170.7914	0.116157
1168.8625	0.117682
1166.9337	0.11873
1165.0049	0.119607
1163.0761	0.120299
1161.1473	0.120631
1159.2185	0.120488
1157.2896	0.119663
1155.3608	0.118035
1153.4320	0.115627
1151.5032	0.112644
1149.5744	0.109473
1147.6456	0.106329
1145.7167	0.103342
1143.7879	0.100558
1141.8591	0.0981588
1139.9303	0.0960989
1138.0015	0.0943451
1136.0727	0.0927317
1134.1439	0.0914791
1132.2150	0.0906635
1130.2862	0.0902402
1128.3574	0.0899725
1126.4286	0.0898406
1124.4998	0.0897346
1122.5710	0.0896188
1120.6421	0.0893711
1118.7133	0.0890894
1116.7845	0.0887157
1114.8557	0.0884161
1112.9269	0.0881776
1110.9981	0.0880415
1109.0692	0.0879704
1107.1404	0.0881083
1105.2116	0.0882522
1103.2828	0.0883004
1101.3540	0.0880441
1099.4252	0.0876071
1097.4964	0.0871891
1095.5675	0.0871193
1093.6387	0.0874879
1091.7099	0.0883714
1089.7811	0.08964
1087.8523	0.091242
1085.9235	0.0929729
1083.9946	0.0949081
1082.0658	0.097053
1080.1370	0.0994028
1078.2082	0.101767
1076.2794	0.104015
1074.3506	0.105901
1072.4217	0.10753
1070.4929	0.108771
1068.5641	0.109461
1066.6353	0.10961
1064.7065	0.109582
1062.7777	0.109419
1060.8488	0.108935
1058.9200	0.10806
1056.9912	0.107033
1055.0624	0.10593
1053.1336	0.104836
1051.2048	0.103933
1049.2760	0.103429
1047.3471	0.103114
1045.4183	0.102792
1043.4895	0.102231
1041.5607	0.101519
1039.6319	0.10071
1037.7031	0.0996844
1035.7742	0.0984571
1033.8454	0.0971939
1031.9166	0.0956168
1029.9878	0.093795
1028.0590	0.0919139
1026.1302	0.0902206
1024.2013	0.088753
1022.2725	0.0878282
1020.3437	0.0874697
1018.4149	0.0876258
1016.4861	0.0877809
1014.5573	0.0876933
1012.6284	0.0872323
1010.6996	0.0867709
1008.7708	0.0866012
1006.8420	0.0870184
1004.9132	0.0880977
1002.9844	0.0898052
1001.0556	0.0914922
999.1267	0.0930081
997.1979	0.0939823
995.2691	0.0941772
993.3403	0.0932512
991.4115	0.091233
989.4827	0.0883936
987.5538	0.0857752
985.6250	0.0843041
983.6962	0.0843033
981.7674	0.0855362
979.8386	0.0874889
977.9098	0.0893608
975.9809	0.0906945
974.0521	0.090908
972.1233	0.0898227
970.1945	0.0877662
968.2657	0.0852881
966.3369	0.0827674
964.4080	0.0806036
962.4792	0.0786644
960.5504	0.0771041
958.6216	0.0757244
956.6928	0.0744789
954.7640	0.0732541
952.8352	0.0721898
950.9063	0.0711173
948.9775	0.0702406
947.0487	0.0694757
945.1199	0.068897
943.1911	0.068287
941.2623	0.0677916
939.3334	0.067347
937.4046	0.067118
935.4758	0.0669482
933.5470	0.0670312
931.6182	0.0670865
929.6894	0.0670964
927.7605	0.0667797
925.8317	0.0663569
923.9029	0.0655295
921.9741	0.0645528
920.0453	0.0634366
918.1165	0.0624405
916.1877	0.0613936
914.2588	0.0606599
912.3300	0.0599848
910.4012	0.0595817
908.4724	0.0591351
906.5436	0.0590503
904.6148	0.0590994
902.6859	0.0592179
900.7571	0.0590713
898.8283	0.0591061
