# Supplementary material for: Vibrational Study on the Structure, Bioactivity, and Silver Adsorption of Silk Fibroin Fibers Grafted with Methacrylonitrile
Source: Molecules. 2023 Mar 10;28(6):2551. doi: 10.3390/molecules28062551 (PMC10051891; doi:10.3390/molecules28062551)
Supplement: Supplementary file 1 [file molecules-28-02551-s001.zip › RAW DATA/Figure 11 IR Ag perpendicular/Average IR BF MAN 10% Ag perpendic.txt]

TITLE	BF MAN 10% AG PERPENDICOLARE P3 | AV. OF 3
DATA TYPE
ORIGIN	JASCO
OWNER
DATE	23/03/01
TIME	15:37:23
SPECTROMETER/DATA SYSTEM
RESOLUTION
DELTAX	-1.92882
XUNITS	1/CM
YUNITS	ABSORBANCE
FIRSTX	1720.5039
LASTX	898.8283
NPOINTS	427
FIRSTY	0.03022
MAXY	0.23311
MINY	0.03022
XYDATA
1720.5039	0.0302193
1718.5751	0.0322601
1716.6463	0.0331428
1714.7175	0.034688
1712.7886	0.0361913
1710.8598	0.0394687
1708.9310	0.0434778
1707.0022	0.0499325
1705.0734	0.0588646
1703.1446	0.0680309
1701.2157	0.0775414
1699.2869	0.0862669
1697.3581	0.088248
1695.4293	0.0868694
1693.5005	0.0846943
1691.5717	0.0841777
1689.6429	0.0844374
1687.7140	0.085243
1685.7852	0.0873534
1683.8564	0.0898607
1681.9276	0.0910105
1679.9988	0.0934981
1678.0700	0.0961464
1676.1411	0.0999106
1674.2123	0.103114
1672.2835	0.106239
1670.3547	0.110066
1668.4259	0.1139
1666.4971	0.116895
1664.5682	0.120849
1662.6394	0.125305
1660.7106	0.129511
1658.7818	0.133777
1656.8530	0.138418
1654.9242	0.143673
1652.9954	0.150098
1651.0665	0.151636
1649.1377	0.154818
1647.2089	0.1591
1645.2801	0.162139
1643.3513	0.164807
1641.4225	0.168395
1639.4936	0.172116
1637.5648	0.176428
1635.6360	0.180765
1633.7072	0.18297
1631.7784	0.185253
1629.8496	0.187944
1627.9207	0.189879
1625.9919	0.190559
1624.0631	0.190721
1622.1343	0.188786
1620.2055	0.186559
1618.2767	0.184348
1616.3479	0.179089
1614.4190	0.172889
1612.4902	0.167778
1610.5614	0.161457
1608.6326	0.15457
1606.7038	0.147249
1604.7750	0.140386
1602.8461	0.133615
1600.9173	0.127399
1598.9885	0.121851
1597.0597	0.117118
1595.1309	0.11253
1593.2021	0.108104
1591.2732	0.104127
1589.3444	0.100651
1587.4156	0.0978186
1585.4868	0.095672
1583.5580	0.0943326
1581.6292	0.093669
1579.7003	0.0937047
1577.7715	0.0946866
1575.8427	0.0960854
1573.9139	0.0971551
1571.9851	0.0993631
1570.0563	0.102657
1568.1275	0.105953
1566.1986	0.10912
1564.2698	0.113182
1562.3410	0.11684
1560.4122	0.121928
1558.4834	0.127269
1556.5546	0.128994
1554.6257	0.131733
1552.6969	0.134843
1550.7681	0.138166
1548.8393	0.141496
1546.9105	0.144743
1544.9817	0.149078
1543.0528	0.15311
1541.1240	0.157603
1539.1952	0.16171
1537.2664	0.164412
1535.3376	0.168103
1533.4088	0.173417
1531.4800	0.177651
1529.5511	0.182276
1527.6223	0.187758
1525.6935	0.193648
1523.7647	0.198963
1521.8359	0.206393
1519.9071	0.213425
1517.9782	0.220116
1516.0494	0.226687
1514.1206	0.230331
1512.1918	0.231914
1510.2630	0.232433
1508.3342	0.23311
1506.4053	0.229944
1504.4765	0.224714
1502.5477	0.222199
1500.6189	0.219286
1498.6901	0.215712
1496.7613	0.210586
1494.8325	0.204156
1492.9036	0.199648
1490.9748	0.19495
1489.0460	0.187806
1487.1172	0.180979
1485.1884	0.174873
1483.2596	0.169862
1481.3307	0.164824
1479.4019	0.160402
1477.4731	0.157335
1475.5443	0.154729
1473.6155	0.153359
1471.6867	0.151452
1469.7578	0.149494
1467.8290	0.148189
1465.9002	0.147066
1463.9714	0.145579
1462.0426	0.14504
1460.1138	0.146175
1458.1850	0.148833
1456.2561	0.151979
1454.3273	0.154473
1452.3985	0.158118
1450.4697	0.161726
1448.5409	0.164745
1446.6121	0.165677
1444.6832	0.165607
1442.7544	0.164594
1440.8256	0.163051
1438.8968	0.161217
1436.9680	0.15762
1435.0392	0.151108
1433.1103	0.146269
1431.1815	0.141314
1429.2527	0.136509
1427.3239	0.132739
1425.3951	0.130694
1423.4663	0.128847
1421.5375	0.127955
1419.6086	0.12783
1417.6798	0.127386
1415.7510	0.127261
1413.8222	0.127746
1411.8934	0.128539
1409.9646	0.129242
1408.0357	0.129697
1406.1069	0.130138
1404.1781	0.129917
1402.2493	0.129382
1400.3205	0.129026
1398.3917	0.128255
1396.4628	0.127511
1394.5340	0.126604
1392.6052	0.125443
1390.6764	0.124765
1388.7476	0.124239
1386.8188	0.123349
1384.8899	0.122093
1382.9611	0.12116
1381.0323	0.120369
1379.1035	0.119885
1377.1747	0.119401
1375.2459	0.119151
1373.3171	0.118578
1371.3882	0.118087
1369.4594	0.117789
1367.5306	0.116959
1365.6018	0.115356
1363.6730	0.113121
1361.7442	0.109967
1359.8153	0.107207
1357.8865	0.1051
1355.9577	0.103512
1354.0289	0.102291
1352.1001	0.101345
1350.1713	0.100768
1348.2424	0.100398
1346.3136	0.100208
1344.3848	0.10017
1342.4560	0.100297
1340.5272	0.100607
1338.5984	0.100716
1336.6696	0.100518
1334.7407	0.100246
1332.8119	0.0998462
1330.8831	0.0992316
1328.9543	0.0984599
1327.0255	0.097554
1325.0967	0.0965644
1323.1678	0.0956691
1321.2390	0.0949801
1319.3102	0.0945284
1317.3814	0.0941217
1315.4526	0.0938095
1313.5238	0.0936392
1311.5949	0.0934763
1309.6661	0.0933228
1307.7373	0.0932157
1305.8085	0.0930703
1303.8797	0.0928671
1301.9509	0.0924577
1300.0221	0.0920066
1298.0932	0.0915841
1296.1644	0.0912206
1294.2356	0.090972
1292.3068	0.0909215
1290.3780	0.091069
1288.4492	0.0913955
1286.5203	0.0918769
1284.5915	0.0925455
1282.6627	0.0933795
1280.7339	0.0945324
1278.8051	0.096136
1276.8763	0.0982324
1274.9474	0.10089
1273.0186	0.104233
1271.0898	0.108031
1269.1610	0.111978
1267.2322	0.115705
1265.3034	0.118901
1263.3746	0.121321
1261.4457	0.122765
1259.5169	0.123367
1257.5881	0.123401
1255.6593	0.123205
1253.7305	0.12306
1251.8017	0.123154
1249.8728	0.123476
1247.9440	0.124114
1246.0152	0.125155
1244.0864	0.126626
1242.1576	0.128481
1240.2288	0.13077
1238.2999	0.133474
1236.3711	0.13659
1234.4423	0.139828
1232.5135	0.142809
1230.5847	0.145047
1228.6559	0.146293
1226.7271	0.146392
1224.7982	0.145605
1222.8694	0.144353
1220.9406	0.143096
1219.0118	0.141634
1217.0830	0.139893
1215.1542	0.137649
1213.2253	0.134821
1211.2965	0.13132
1209.3677	0.12738
1207.4389	0.123142
1205.5101	0.118807
1203.5813	0.114513
1201.6524	0.110378
1199.7236	0.106508
1197.7948	0.102999
1195.8660	0.0999039
1193.9372	0.0972431
1192.0084	0.0950401
1190.0795	0.0931936
1188.1507	0.0917078
1186.2219	0.0905846
1184.2931	0.0898672
1182.3643	0.0897512
1180.4355	0.0905116
1178.5067	0.0920462
1176.5778	0.0942799
1174.6490	0.0969126
1172.7202	0.0995606
1170.7914	0.101679
1168.8626	0.103043
1166.9338	0.103953
1165.0049	0.104622
1163.0761	0.105009
1161.1473	0.105047
1159.2185	0.104618
1157.2897	0.103693
1155.3609	0.102205
1153.4320	0.100201
1151.5032	0.0977721
1149.5744	0.0951025
1147.6456	0.0923686
1145.7168	0.0897503
1143.7880	0.0872668
1141.8592	0.0850036
1139.9303	0.0830316
1138.0015	0.0813676
1136.0727	0.0799174
1134.1439	0.078751
1132.2151	0.077834
1130.2863	0.0771426
1128.3574	0.0765291
1126.4286	0.0760766
1124.4998	0.0756744
1122.5710	0.0754062
1120.6422	0.0752177
1118.7134	0.0749974
1116.7845	0.0747729
1114.8557	0.0746179
1112.9269	0.0744089
1110.9981	0.0743449
1109.0693	0.0744301
1107.1405	0.0747295
1105.2117	0.0750318
1103.2828	0.0751994
1101.3540	0.0750633
1099.4252	0.0746914
1097.4964	0.0742296
1095.5676	0.0740827
1093.6388	0.0743254
1091.7099	0.0749962
1089.7811	0.0760809
1087.8523	0.0775587
1085.9235	0.0791842
1083.9947	0.0811615
1082.0659	0.0832212
1080.1370	0.0853295
1078.2082	0.0874853
1076.2794	0.089522
1074.3506	0.0913187
1072.4218	0.0927477
1070.4930	0.0937593
1068.5642	0.0943807
1066.6353	0.0945402
1064.7065	0.0944179
1062.7777	0.0941186
1060.8489	0.0935706
1058.9201	0.0927547
1056.9913	0.0917495
1055.0624	0.0905887
1053.1336	0.0894878
1051.2048	0.0885748
1049.2760	0.0880342
1047.3472	0.0877163
1045.4184	0.0873102
1043.4895	0.0868293
1041.5607	0.0862487
1039.6319	0.0853941
1037.7031	0.0842836
1035.7743	0.0829438
1033.8455	0.0815077
1031.9167	0.0800111
1029.9878	0.0784598
1028.0590	0.0768304
1026.1302	0.0753859
1024.2014	0.0741494
1022.2726	0.0733951
1020.3438	0.0731784
1018.4149	0.0733068
1016.4861	0.0734771
1014.5573	0.0734504
1012.6285	0.0732019
1010.6997	0.0730493
1008.7709	0.073272
1006.8420	0.0740678
1004.9132	0.0754225
1002.9844	0.0772638
1001.0556	0.0791611
999.1268	0.08082
997.1980	0.0819832
995.2691	0.082528
993.3403	0.0820479
991.4115	0.0804541
989.4827	0.0780541
987.5539	0.0758366
985.6251	0.0746053
983.6963	0.074877
981.7674	0.0763842
979.8386	0.0784113
977.9098	0.0801964
975.9810	0.0814182
974.0522	0.0815514
972.1234	0.0804286
970.1945	0.0783752
968.2657	0.0759138
966.3369	0.0734704
964.4081	0.071396
962.4793	0.0695651
960.5505	0.0678982
958.6216	0.0665573
956.6928	0.0654278
954.7640	0.064384
952.8352	0.063521
950.9064	0.0626559
948.9776	0.0618287
947.0488	0.0610553
945.1199	0.0602878
943.1911	0.0595486
941.2623	0.0589783
939.3335	0.0584849
937.4047	0.058186
935.4759	0.057914
933.5470	0.0578733
931.6182	0.0578965
929.6894	0.0578073
927.7606	0.0574022
925.8318	0.0568941
923.9030	0.0561624
921.9741	0.0553258
920.0453	0.0543256
918.1165	0.0534172
916.1877	0.0525815
914.2589	0.0518344
912.3301	0.0511331
910.4013	0.0507925
908.4724	0.0504588
906.5436	0.0503326
904.6148	0.0502864
902.6860	0.0502377
900.7572	0.0500508
898.8284	0.0501643
