# Supplementary material for: Vibrational Study on the Structure, Bioactivity, and Silver Adsorption of Silk Fibroin Fibers Grafted with Methacrylonitrile
Source: Molecules. 2023 Mar 10;28(6):2551. doi: 10.3390/molecules28062551 (PMC10051891; doi:10.3390/molecules28062551)
Supplement: Supplementary file 1 [file molecules-28-02551-s001.zip › RAW DATA/Figure 11 IR Ag perpendicular/Average IR BF MAN 25% Ag perpendic.txt]

TITLE	BF MAN 25% AG PERPENDICOLARE BEST P3 | AV. OF 3
DATA TYPE
ORIGIN	JASCO
OWNER
DATE	23/03/01
TIME	15:37:23
SPECTROMETER/DATA SYSTEM
RESOLUTION
DELTAX	-1.92882
XUNITS	1/CM
YUNITS	ABSORBANCE
FIRSTX	1720.5039
LASTX	898.8283
NPOINTS	427
FIRSTY	0.04499
MAXY	0.29095
MINY	0.04499
XYDATA
1720.5039	0.0449853
1718.5751	0.0475791
1716.6463	0.0487189
1714.7175	0.0507459
1712.7886	0.0526069
1710.8598	0.0561299
1708.9310	0.0602604
1707.0022	0.0669725
1705.0734	0.0762198
1703.1446	0.0866283
1701.2157	0.0975875
1699.2869	0.107419
1697.3581	0.109815
1695.4293	0.107988
1693.5005	0.105409
1691.5717	0.105143
1689.6429	0.105751
1687.7140	0.107252
1685.7852	0.110398
1683.8564	0.114002
1681.9276	0.115876
1679.9988	0.119247
1678.0700	0.122933
1676.1411	0.127722
1674.2123	0.132033
1672.2835	0.136371
1670.3547	0.141243
1668.4259	0.146054
1666.4971	0.150125
1664.5682	0.15533
1662.6394	0.161023
1660.7106	0.166409
1658.7818	0.171925
1656.8530	0.178183
1654.9242	0.184976
1652.9954	0.192669
1651.0665	0.195386
1649.1377	0.199647
1647.2089	0.204967
1645.2801	0.208936
1643.3513	0.212675
1641.4225	0.2177
1639.4936	0.223217
1637.5648	0.229669
1635.6360	0.236927
1633.7072	0.242336
1631.7784	0.247335
1629.8496	0.252917
1627.9207	0.257753
1625.9919	0.261079
1624.0631	0.263067
1622.1343	0.261978
1620.2055	0.259722
1618.2767	0.256829
1616.3479	0.249044
1614.4190	0.239689
1612.4902	0.231295
1610.5614	0.220933
1608.6326	0.209804
1606.7038	0.198254
1604.7750	0.187468
1602.8461	0.177076
1600.9173	0.16774
1598.9885	0.159707
1597.0597	0.152868
1595.1309	0.146468
1593.2021	0.140514
1591.2732	0.135192
1589.3444	0.130572
1587.4156	0.126912
1585.4868	0.124199
1583.5580	0.122344
1581.6292	0.121227
1579.7003	0.121207
1577.7715	0.12245
1575.8427	0.123964
1573.9139	0.125291
1571.9851	0.128132
1570.0563	0.132108
1568.1275	0.136215
1566.1986	0.14037
1564.2698	0.145511
1562.3410	0.150319
1560.4122	0.156752
1558.4834	0.163571
1556.5546	0.16654
1554.6257	0.170198
1552.6969	0.174288
1550.7681	0.178481
1548.8393	0.182849
1546.9105	0.186937
1544.9817	0.192007
1543.0528	0.196995
1541.1240	0.20275
1539.1952	0.207733
1537.2664	0.211203
1535.3376	0.215837
1533.4088	0.222331
1531.4800	0.227615
1529.5511	0.233286
1527.6223	0.239816
1525.6935	0.246741
1523.7647	0.253259
1521.8359	0.262059
1519.9071	0.270748
1517.9782	0.278903
1516.0494	0.286736
1514.1206	0.290404
1512.1918	0.290954
1510.2630	0.290067
1508.3342	0.289312
1506.4053	0.283441
1504.4765	0.275092
1502.5477	0.269768
1500.6189	0.263658
1498.6901	0.256526
1496.7613	0.24754
1494.8325	0.237245
1492.9036	0.229369
1490.9748	0.221274
1489.0460	0.211078
1487.1172	0.201924
1485.1884	0.194006
1483.2596	0.187824
1481.3307	0.182309
1479.4019	0.17807
1477.4731	0.175448
1475.5443	0.173795
1473.6155	0.173403
1471.6867	0.173207
1469.7578	0.173446
1467.8290	0.174549
1465.9002	0.174954
1463.9714	0.174335
1462.0426	0.174285
1460.1138	0.176235
1458.1850	0.180185
1456.2561	0.185474
1454.3273	0.189308
1452.3985	0.194042
1450.4697	0.198282
1448.5409	0.201481
1446.6121	0.202054
1444.6832	0.201186
1442.7544	0.198959
1440.8256	0.196186
1438.8968	0.193119
1436.9680	0.187738
1435.0392	0.179067
1433.1103	0.172287
1431.1815	0.165521
1429.2527	0.159192
1427.3239	0.154297
1425.3951	0.1514
1423.4663	0.149148
1421.5375	0.148308
1419.6086	0.148467
1417.6798	0.148252
1415.7510	0.148342
1413.8222	0.148979
1411.8934	0.149865
1409.9646	0.150767
1408.0357	0.151592
1406.1069	0.15241
1404.1781	0.152654
1402.2493	0.15263
1400.3205	0.152769
1398.3917	0.152418
1396.4628	0.151999
1394.5340	0.151286
1392.6052	0.150018
1390.6764	0.149257
1388.7476	0.148594
1386.8188	0.147355
1384.8899	0.145706
1382.9611	0.144318
1381.0323	0.143176
1379.1035	0.142735
1377.1747	0.142593
1375.2459	0.142324
1373.3171	0.141388
1371.3882	0.140683
1369.4594	0.140242
1367.5306	0.139112
1365.6018	0.137128
1363.6730	0.134291
1361.7442	0.130387
1359.8153	0.126992
1357.8865	0.124476
1355.9577	0.122497
1354.0289	0.120969
1352.1001	0.119896
1350.1713	0.119268
1348.2424	0.118852
1346.3136	0.118672
1344.3848	0.118612
1342.4560	0.118787
1340.5272	0.119128
1338.5984	0.119159
1336.6696	0.118865
1334.7407	0.118492
1332.8119	0.117959
1330.8831	0.11723
1328.9543	0.116279
1327.0255	0.11522
1325.0967	0.114118
1323.1678	0.113131
1321.2390	0.112434
1319.3102	0.112021
1317.3814	0.111695
1315.4526	0.111579
1313.5238	0.111551
1311.5949	0.111445
1309.6661	0.111312
1307.7373	0.111274
1305.8085	0.111193
1303.8797	0.111048
1301.9509	0.11072
1300.0221	0.110291
1298.0932	0.109894
1296.1644	0.109631
1294.2356	0.109504
1292.3068	0.109661
1290.3780	0.110022
1288.4492	0.110621
1286.5203	0.111405
1284.5915	0.112397
1282.6627	0.113643
1280.7339	0.115264
1278.8051	0.117346
1276.8763	0.120065
1274.9474	0.123505
1273.0186	0.127677
1271.0898	0.132407
1269.1610	0.137363
1267.2322	0.142134
1265.3034	0.146192
1263.3746	0.149191
1261.4457	0.150939
1259.5169	0.15152
1257.5881	0.151323
1255.6593	0.150857
1253.7305	0.150453
1251.8017	0.150409
1249.8728	0.150762
1247.9440	0.151516
1246.0152	0.152674
1244.0864	0.154336
1242.1576	0.156505
1240.2288	0.159134
1238.2999	0.162228
1236.3711	0.16582
1234.4423	0.169445
1232.5135	0.172605
1230.5847	0.174712
1228.6559	0.175469
1226.7271	0.174876
1224.7982	0.173674
1222.8694	0.172438
1220.9406	0.171625
1219.0118	0.170883
1217.0830	0.169704
1215.1542	0.167499
1213.2253	0.164214
1211.2965	0.159843
1209.3677	0.154796
1207.4389	0.149399
1205.5101	0.143969
1203.5813	0.138692
1201.6524	0.133765
1199.7236	0.129361
1197.7948	0.12544
1195.8660	0.122062
1193.9372	0.119183
1192.0084	0.116723
1190.0795	0.114738
1188.1507	0.113246
1186.2219	0.112052
1184.2931	0.111299
1182.3643	0.111229
1180.4355	0.112018
1178.5067	0.113698
1176.5778	0.116302
1174.6490	0.119444
1172.7202	0.122414
1170.7914	0.124601
1168.8626	0.125939
1166.9338	0.126628
1165.0049	0.126963
1163.0761	0.126984
1161.1473	0.126557
1159.2185	0.125626
1157.2897	0.124123
1155.3609	0.121977
1153.4320	0.119287
1151.5032	0.116217
1149.5744	0.11302
1147.6456	0.109839
1145.7168	0.106823
1143.7880	0.103985
1141.8592	0.101504
1139.9303	0.0994311
1138.0015	0.0977673
1136.0727	0.0964572
1134.1439	0.0955975
1132.2151	0.0950628
1130.2863	0.0947846
1128.3574	0.0946889
1126.4286	0.0947742
1124.4998	0.0947988
1122.5710	0.0948488
1120.6422	0.0948438
1118.7134	0.0947104
1116.7845	0.0944066
1114.8557	0.0941141
1112.9269	0.0938356
1110.9981	0.0936685
1109.0693	0.093553
1107.1405	0.0936927
1105.2117	0.0939394
1103.2828	0.0941297
1101.3540	0.0939729
1099.4252	0.093575
1097.4964	0.0931302
1095.5676	0.0929863
1093.6388	0.0932679
1091.7099	0.094108
1089.7811	0.0953804
1087.8523	0.0971753
1085.9235	0.0992237
1083.9947	0.101456
1082.0659	0.103816
1080.1370	0.106328
1078.2082	0.108849
1076.2794	0.111182
1074.3506	0.113174
1072.4218	0.114741
1070.4930	0.115699
1068.5642	0.116117
1066.6353	0.116155
1064.7065	0.115914
1062.7777	0.115355
1060.8489	0.114579
1058.9201	0.113498
1056.9913	0.112176
1055.0624	0.110774
1053.1336	0.109561
1051.2048	0.108696
1049.2760	0.108251
1047.3472	0.107929
1045.4184	0.107515
1043.4895	0.106972
1041.5607	0.106255
1039.6319	0.105163
1037.7031	0.103798
1035.7743	0.10219
1033.8455	0.100465
1031.9167	0.0986358
1029.9878	0.0967852
1028.0590	0.09496
1026.1302	0.0933121
1024.2014	0.0918656
1022.2726	0.0909928
1020.3438	0.0906816
1018.4149	0.0907645
1016.4861	0.09079
1014.5573	0.0905577
1012.6285	0.0900585
1010.6997	0.0895681
1008.7709	0.0893769
1006.8420	0.0899075
1004.9132	0.0912147
1002.9844	0.0931155
1001.0556	0.0951272
999.1268	0.0967532
997.1980	0.0977783
995.2691	0.0981732
993.3403	0.0975818
991.4115	0.0959168
989.4827	0.0934538
987.5539	0.0911929
985.6251	0.0901109
983.6963	0.0905969
981.7674	0.0922335
979.8386	0.0943908
977.9098	0.0963397
975.9810	0.0975076
974.0522	0.0973468
972.1234	0.0958907
970.1945	0.0934184
968.2657	0.090611
966.3369	0.0878205
964.4081	0.0854078
962.4793	0.0834087
960.5505	0.0818617
958.6216	0.0805601
956.6928	0.0794785
954.7640	0.0784137
952.8352	0.0775291
950.9064	0.0766158
948.9776	0.0757077
947.0488	0.0748233
945.1199	0.0740843
943.1911	0.0734127
941.2623	0.0728841
939.3335	0.0723247
937.4047	0.0720281
935.4759	0.071858
933.5470	0.0718556
931.6182	0.0718362
929.6894	0.071876
927.7606	0.0715542
925.8318	0.0710249
923.9030	0.0700786
921.9741	0.068899
920.0453	0.0676516
918.1165	0.0667644
916.1877	0.0658756
914.2589	0.0650637
912.3301	0.0642975
910.4013	0.0640085
908.4724	0.0637503
906.5436	0.0636231
904.6148	0.0635744
902.6860	0.0636775
900.7572	0.063764
898.8284	0.0639799
