# Supplementary material for: Vibrational Study on the Structure, Bioactivity, and Silver Adsorption of Silk Fibroin Fibers Grafted with Methacrylonitrile
Source: Molecules. 2023 Mar 10;28(6):2551. doi: 10.3390/molecules28062551 (PMC10051891; doi:10.3390/molecules28062551)
Supplement: Supplementary file 1 [file molecules-28-02551-s001.zip › RAW DATA/Figure 11 IR Ag perpendicular/Average IR BF MAN 32.5% Ag perpendic.txt]

TITLE	BF MAN 32.5% AG PERPENDICOLARE P3 | AV. OF 3
DATA TYPE
ORIGIN	JASCO
OWNER
DATE	23/03/01
TIME	15:37:23
SPECTROMETER/DATA SYSTEM
RESOLUTION
DELTAX	-1.92882
XUNITS	1/CM
YUNITS	ABSORBANCE
FIRSTX	1720.5039
LASTX	898.8283
NPOINTS	427
FIRSTY	0.03774
MAXY	0.22264
MINY	0.03774
XYDATA
1720.5039	0.0377405
1718.5751	0.0390306
1716.6463	0.0393719
1714.7175	0.040496
1712.7886	0.0414615
1710.8598	0.0441069
1708.9310	0.0475742
1707.0022	0.0533744
1705.0734	0.0614009
1703.1446	0.0696756
1701.2157	0.0784347
1699.2869	0.0865152
1697.3581	0.0881766
1695.4293	0.0866285
1693.5005	0.0844388
1691.5717	0.0840757
1689.6429	0.0845256
1687.7140	0.0854123
1685.7852	0.08766
1683.8564	0.0905938
1681.9276	0.0918081
1679.9988	0.0941388
1678.0700	0.096568
1676.1411	0.100187
1674.2123	0.103349
1672.2835	0.106424
1670.3547	0.110199
1668.4259	0.113667
1666.4971	0.116239
1664.5682	0.119852
1662.6394	0.124147
1660.7106	0.128111
1658.7818	0.131976
1656.8530	0.136235
1654.9242	0.141294
1652.9954	0.147492
1651.0665	0.148562
1649.1377	0.15123
1647.2089	0.155158
1645.2801	0.157903
1643.3513	0.160362
1641.4225	0.163707
1639.4936	0.167315
1637.5648	0.17172
1635.6360	0.176743
1633.7072	0.179668
1631.7784	0.182363
1629.8496	0.185471
1627.9207	0.188088
1625.9919	0.189602
1624.0631	0.190504
1622.1343	0.188955
1620.2055	0.186667
1618.2767	0.184463
1616.3479	0.179113
1614.4190	0.172464
1612.4902	0.166687
1610.5614	0.159715
1608.6326	0.152284
1606.7038	0.1445
1604.7750	0.137287
1602.8461	0.130395
1600.9173	0.124203
1598.9885	0.118881
1597.0597	0.114429
1595.1309	0.110216
1593.2021	0.106215
1591.2732	0.102617
1589.3444	0.0995127
1587.4156	0.0970525
1585.4868	0.0953149
1583.5580	0.0942265
1581.6292	0.0935908
1579.7003	0.0936046
1577.7715	0.094666
1575.8427	0.0960954
1573.9139	0.0969173
1571.9851	0.0988081
1570.0563	0.101898
1568.1275	0.10502
1566.1986	0.107986
1564.2698	0.11171
1562.3410	0.114998
1560.4122	0.119909
1558.4834	0.125498
1556.5546	0.126908
1554.6257	0.129371
1552.6969	0.132262
1550.7681	0.135487
1548.8393	0.138695
1546.9105	0.141685
1544.9817	0.145795
1543.0528	0.149444
1541.1240	0.153857
1539.1952	0.157886
1537.2664	0.160091
1535.3376	0.163487
1533.4088	0.168808
1531.4800	0.172818
1529.5511	0.177076
1527.6223	0.182326
1525.6935	0.187948
1523.7647	0.19293
1521.8359	0.199996
1519.9071	0.206456
1517.9782	0.212488
1516.0494	0.218634
1514.1206	0.221384
1512.1918	0.22225
1510.2630	0.222295
1508.3342	0.222643
1506.4053	0.219433
1504.4765	0.213329
1502.5477	0.209703
1500.6189	0.205812
1498.6901	0.201419
1496.7613	0.195624
1494.8325	0.188306
1492.9036	0.182763
1490.9748	0.177502
1489.0460	0.17043
1487.1172	0.163607
1485.1884	0.157569
1483.2596	0.153022
1481.3307	0.149002
1479.4019	0.145817
1477.4731	0.143998
1475.5443	0.142708
1473.6155	0.142378
1471.6867	0.141793
1469.7578	0.140852
1467.8290	0.140789
1465.9002	0.140792
1463.9714	0.140262
1462.0426	0.139914
1460.1138	0.141173
1458.1850	0.144177
1456.2561	0.147913
1454.3273	0.150119
1452.3985	0.153251
1450.4697	0.156097
1448.5409	0.158404
1446.6121	0.158597
1444.6832	0.157588
1442.7544	0.155672
1440.8256	0.153357
1438.8968	0.15096
1436.9680	0.14734
1435.0392	0.140914
1433.1103	0.135875
1431.1815	0.131049
1429.2527	0.126515
1427.3239	0.122824
1425.3951	0.120679
1423.4663	0.118843
1421.5375	0.117989
1419.6086	0.118207
1417.6798	0.117872
1415.7510	0.117529
1413.8222	0.117806
1411.8934	0.118516
1409.9646	0.119268
1408.0357	0.119872
1406.1069	0.12073
1404.1781	0.121231
1402.2493	0.121304
1400.3205	0.121686
1398.3917	0.121812
1396.4628	0.121633
1394.5340	0.121076
1392.6052	0.119998
1390.6764	0.119429
1388.7476	0.119099
1386.8188	0.118247
1384.8899	0.116683
1382.9611	0.115382
1381.0323	0.11435
1379.1035	0.113779
1377.1747	0.113389
1375.2459	0.113218
1373.3171	0.112645
1371.3882	0.11205
1369.4594	0.111825
1367.5306	0.111115
1365.6018	0.109627
1363.6730	0.107632
1361.7442	0.104713
1359.8153	0.101935
1357.8865	0.0998425
1355.9577	0.0983231
1354.0289	0.0971734
1352.1001	0.0963228
1350.1713	0.0958487
1348.2424	0.0954825
1346.3136	0.0952862
1344.3848	0.0952519
1342.4560	0.0954445
1340.5272	0.0959948
1338.5984	0.0961474
1336.6696	0.095767
1334.7407	0.095338
1332.8119	0.0949772
1330.8831	0.0945822
1328.9543	0.0939395
1327.0255	0.0931352
1325.0967	0.0922891
1323.1678	0.0915072
1321.2390	0.0909489
1319.3102	0.0906602
1317.3814	0.0903598
1315.4526	0.0901834
1313.5238	0.0901094
1311.5949	0.090037
1309.6661	0.0899369
1307.7373	0.0899007
1305.8085	0.0898263
1303.8797	0.0897519
1301.9509	0.0894782
1300.0221	0.0890567
1298.0932	0.0887223
1296.1644	0.088486
1294.2356	0.0882957
1292.3068	0.0883417
1290.3780	0.088574
1288.4492	0.0889603
1286.5203	0.0894745
1284.5915	0.0901628
1282.6627	0.0910484
1280.7339	0.0922364
1278.8051	0.0938348
1276.8763	0.0959176
1274.9474	0.098553
1273.0186	0.101764
1271.0898	0.105383
1269.1610	0.109029
1267.2322	0.112522
1265.3034	0.115512
1263.3746	0.117665
1261.4457	0.11891
1259.5169	0.119317
1257.5881	0.119128
1255.6593	0.118763
1253.7305	0.118484
1251.8017	0.118497
1249.8728	0.118758
1247.9440	0.119325
1246.0152	0.120246
1244.0864	0.121494
1242.1576	0.123029
1240.2288	0.125041
1238.2999	0.127453
1236.3711	0.130094
1234.4423	0.132769
1232.5135	0.135187
1230.5847	0.136807
1228.6559	0.137507
1226.7271	0.137278
1224.7982	0.136551
1222.8694	0.135824
1220.9406	0.135498
1219.0118	0.135303
1217.0830	0.134759
1215.1542	0.133402
1213.2253	0.131205
1211.2965	0.128107
1209.3677	0.124405
1207.4389	0.120396
1205.5101	0.116393
1203.5813	0.112513
1201.6524	0.108836
1199.7236	0.10542
1197.7948	0.102488
1195.8660	0.10003
1193.9372	0.0978507
1192.0084	0.0961196
1190.0795	0.0947434
1188.1507	0.0936581
1186.2219	0.0929513
1184.2931	0.092621
1182.3643	0.0926952
1180.4355	0.0935265
1178.5067	0.0951541
1176.5778	0.0974334
1174.6490	0.100057
1172.7202	0.102668
1170.7914	0.104775
1168.8626	0.106163
1166.9338	0.107069
1165.0049	0.107716
1163.0761	0.108008
1161.1473	0.107864
1159.2185	0.107215
1157.2897	0.105989
1155.3609	0.10403
1153.4320	0.101469
1151.5032	0.0985205
1149.5744	0.0953777
1147.6456	0.0921867
1145.7168	0.0891851
1143.7880	0.0865305
1141.8592	0.0843096
1139.9303	0.0824745
1138.0015	0.0809366
1136.0727	0.0796559
1134.1439	0.0787423
1132.2151	0.0780665
1130.2863	0.0776609
1128.3574	0.0774311
1126.4286	0.0773664
1124.4998	0.0773382
1122.5710	0.0773409
1120.6422	0.0772422
1118.7134	0.0770844
1116.7845	0.0767631
1114.8557	0.0763984
1112.9269	0.0760241
1110.9981	0.0757389
1109.0693	0.0755342
1107.1405	0.0755194
1105.2117	0.0756216
1103.2828	0.0756741
1101.3540	0.07536
1099.4252	0.0749182
1097.4964	0.0744858
1095.5676	0.0743393
1093.6388	0.0745284
1091.7099	0.075045
1089.7811	0.0758279
1087.8523	0.0770324
1085.9235	0.0784635
1083.9947	0.0800093
1082.0659	0.0815536
1080.1370	0.0832965
1078.2082	0.0850715
1076.2794	0.0867012
1074.3506	0.0880919
1072.4218	0.0892838
1070.4930	0.0900825
1068.5642	0.0904198
1066.6353	0.0903103
1064.7065	0.0901741
1062.7777	0.0899333
1060.8489	0.0894056
1058.9201	0.0885226
1056.9913	0.0875575
1055.0624	0.0865767
1053.1336	0.0856541
1051.2048	0.0849067
1049.2760	0.0844889
1047.3472	0.0843096
1045.4184	0.0842164
1043.4895	0.083952
1041.5607	0.0835479
1039.6319	0.0828915
1037.7031	0.0819711
1035.7743	0.0809572
1033.8455	0.0798353
1031.9167	0.0785779
1029.9878	0.0772311
1028.0590	0.0756458
1026.1302	0.0743461
1024.2014	0.0733524
1022.2726	0.0726972
1020.3438	0.0724768
1018.4149	0.0725297
1016.4861	0.0724036
1014.5573	0.0722299
1012.6285	0.0719315
1010.6997	0.0716816
1008.7709	0.071787
1006.8420	0.0724355
1004.9132	0.0734726
1002.9844	0.0749863
1001.0556	0.0766071
999.1268	0.0779777
997.1980	0.0790107
995.2691	0.0795669
993.3403	0.0792435
991.4115	0.078013
989.4827	0.0762606
987.5539	0.0747159
985.6251	0.0739831
983.6963	0.0743591
981.7674	0.075685
979.8386	0.077451
977.9098	0.0790282
975.9810	0.0799441
974.0522	0.0798373
972.1234	0.0787862
970.1945	0.076933
968.2657	0.074699
966.3369	0.0725304
964.4081	0.0707073
962.4793	0.0692245
960.5505	0.0680056
958.6216	0.0667979
956.6928	0.0657539
954.7640	0.0648255
952.8352	0.064003
950.9064	0.0630362
948.9776	0.0623606
947.0488	0.061616
945.1199	0.0608638
943.1911	0.0601313
941.2623	0.0595667
939.3335	0.0590594
937.4047	0.058803
935.4759	0.0586008
933.5470	0.0584773
931.6182	0.0583033
929.6894	0.0581794
927.7606	0.0578415
925.8318	0.0573454
923.9030	0.0567258
921.9741	0.0561028
920.0453	0.0550998
918.1165	0.0541865
916.1877	0.05353
914.2589	0.0530302
912.3301	0.0522756
910.4013	0.0518884
908.4724	0.051754
906.5436	0.0516214
904.6148	0.0514036
902.6860	0.0514914
900.7572	0.0515255
898.8284	0.0516825
