# Supplementary material for: Vibrational Study on the Structure, Bioactivity, and Silver Adsorption of Silk Fibroin Fibers Grafted with Methacrylonitrile
Source: Molecules. 2023 Mar 10;28(6):2551. doi: 10.3390/molecules28062551 (PMC10051891; doi:10.3390/molecules28062551)
Supplement: Supplementary file 1 [file molecules-28-02551-s001.zip › RAW DATA/Figure 11 IR Ag perpendicular/Average IR BF MAN 40% Ag perpendic.txt]

TITLE	BF MAN 40% AG PERPENDICOLARE BEST P3 | AV. OF 3
DATA TYPE
ORIGIN	JASCO
OWNER
DATE	23/03/01
TIME	15:37:23
SPECTROMETER/DATA SYSTEM
RESOLUTION
DELTAX	-1.92882
XUNITS	1/CM
YUNITS	ABSORBANCE
FIRSTX	1720.5039
LASTX	898.8283
NPOINTS	427
FIRSTY	0.03634
MAXY	0.29100
MINY	0.03634
XYDATA
1720.5039	0.0363434
1718.5751	0.0390107
1716.6463	0.0402937
1714.7175	0.0421905
1712.7886	0.0438241
1710.8598	0.0473181
1708.9310	0.0515806
1707.0022	0.0585933
1705.0734	0.0684268
1703.1446	0.0794657
1701.2157	0.0906986
1699.2869	0.100829
1697.3581	0.103074
1695.4293	0.100928
1693.5005	0.098133
1691.5717	0.097738
1689.6429	0.0984049
1687.7140	0.100132
1685.7852	0.103443
1683.8564	0.107671
1681.9276	0.109873
1679.9988	0.113125
1678.0700	0.116781
1676.1411	0.121605
1674.2123	0.126166
1672.2835	0.130571
1670.3547	0.135514
1668.4259	0.140346
1666.4971	0.144262
1664.5682	0.14931
1662.6394	0.155056
1660.7106	0.160527
1658.7818	0.165876
1656.8530	0.171927
1654.9242	0.178534
1652.9954	0.186486
1651.0665	0.189514
1649.1377	0.193542
1647.2089	0.198877
1645.2801	0.203149
1643.3513	0.207044
1641.4225	0.212247
1639.4936	0.218221
1637.5648	0.22527
1635.6360	0.23368
1633.7072	0.240185
1631.7784	0.245725
1629.8496	0.252
1627.9207	0.257731
1625.9919	0.261823
1624.0631	0.26428
1622.1343	0.263618
1620.2055	0.261239
1618.2767	0.257849
1616.3479	0.24952
1614.4190	0.239365
1612.4902	0.229782
1610.5614	0.21827
1608.6326	0.206093
1606.7038	0.193689
1604.7750	0.182116
1602.8461	0.171243
1600.9173	0.161654
1598.9885	0.153507
1597.0597	0.146635
1595.1309	0.14033
1593.2021	0.134473
1591.2732	0.129279
1589.3444	0.124755
1587.4156	0.121198
1585.4868	0.118645
1583.5580	0.116892
1581.6292	0.115752
1579.7003	0.115714
1577.7715	0.116932
1575.8427	0.118512
1573.9139	0.119842
1571.9851	0.122604
1570.0563	0.126651
1568.1275	0.130908
1566.1986	0.134885
1564.2698	0.139873
1562.3410	0.144675
1560.4122	0.15126
1558.4834	0.158614
1556.5546	0.161517
1554.6257	0.164973
1552.6969	0.168919
1550.7681	0.173045
1548.8393	0.177414
1546.9105	0.181455
1544.9817	0.186769
1543.0528	0.191985
1541.1240	0.198013
1539.1952	0.203474
1537.2664	0.207134
1535.3376	0.211796
1533.4088	0.218648
1531.4800	0.224377
1529.5511	0.23036
1527.6223	0.237369
1525.6935	0.244894
1523.7647	0.251868
1521.8359	0.261243
1519.9071	0.27067
1517.9782	0.279043
1516.0494	0.287246
1514.1206	0.290781
1512.1918	0.291003
1510.2630	0.289893
1508.3342	0.288897
1506.4053	0.282995
1504.4765	0.273765
1502.5477	0.267184
1500.6189	0.259962
1498.6901	0.252024
1496.7613	0.242253
1494.8325	0.231064
1492.9036	0.222194
1490.9748	0.213446
1489.0460	0.202882
1487.1172	0.193252
1485.1884	0.184998
1483.2596	0.178658
1481.3307	0.173336
1479.4019	0.169469
1477.4731	0.167316
1475.5443	0.166302
1473.6155	0.166367
1471.6867	0.16684
1469.7578	0.167188
1467.8290	0.16832
1465.9002	0.168906
1463.9714	0.168645
1462.0426	0.168655
1460.1138	0.170598
1458.1850	0.174839
1456.2561	0.180898
1454.3273	0.184707
1452.3985	0.189141
1450.4697	0.193245
1448.5409	0.196402
1446.6121	0.196924
1444.6832	0.195654
1442.7544	0.192954
1440.8256	0.189724
1438.8968	0.186263
1436.9680	0.180799
1435.0392	0.171987
1433.1103	0.16479
1431.1815	0.157901
1429.2527	0.151536
1427.3239	0.146565
1425.3951	0.143561
1423.4663	0.141296
1421.5375	0.140377
1419.6086	0.140755
1417.6798	0.140679
1415.7510	0.140456
1413.8222	0.140872
1411.8934	0.14166
1409.9646	0.14252
1408.0357	0.143323
1406.1069	0.144311
1404.1781	0.144735
1402.2493	0.144794
1400.3205	0.145188
1398.3917	0.14544
1396.4628	0.145402
1394.5340	0.145007
1392.6052	0.143837
1390.6764	0.143017
1388.7476	0.142401
1386.8188	0.141039
1384.8899	0.13898
1382.9611	0.137203
1381.0323	0.135779
1379.1035	0.135145
1377.1747	0.134932
1375.2459	0.134807
1373.3171	0.134183
1371.3882	0.133597
1369.4594	0.133301
1367.5306	0.132244
1365.6018	0.130253
1363.6730	0.127607
1361.7442	0.123881
1359.8153	0.12037
1357.8865	0.117826
1355.9577	0.115935
1354.0289	0.114514
1352.1001	0.113484
1350.1713	0.112871
1348.2424	0.112509
1346.3136	0.112332
1344.3848	0.112256
1342.4560	0.112522
1340.5272	0.113159
1338.5984	0.113344
1336.6696	0.112938
1334.7407	0.112505
1332.8119	0.112042
1330.8831	0.11147
1328.9543	0.110656
1327.0255	0.109694
1325.0967	0.108577
1323.1678	0.107588
1321.2390	0.1069
1319.3102	0.106516
1317.3814	0.106217
1315.4526	0.106079
1313.5238	0.106006
1311.5949	0.105899
1309.6661	0.105832
1307.7373	0.105927
1305.8085	0.10601
1303.8797	0.105969
1301.9509	0.105508
1300.0221	0.104829
1298.0932	0.104136
1296.1644	0.10362
1294.2356	0.103356
1292.3068	0.103493
1290.3780	0.10389
1288.4492	0.104508
1286.5203	0.105203
1284.5915	0.10608
1282.6627	0.107235
1280.7339	0.108755
1278.8051	0.110727
1276.8763	0.113384
1274.9474	0.116824
1273.0186	0.121052
1271.0898	0.125838
1269.1610	0.130708
1267.2322	0.135354
1265.3034	0.139292
1263.3746	0.142098
1261.4457	0.143633
1259.5169	0.144011
1257.5881	0.14356
1255.6593	0.142877
1253.7305	0.142391
1251.8017	0.142334
1249.8728	0.142565
1247.9440	0.143157
1246.0152	0.144221
1244.0864	0.145822
1242.1576	0.147847
1240.2288	0.150442
1238.2999	0.153583
1236.3711	0.157188
1234.4423	0.160769
1232.5135	0.163864
1230.5847	0.165769
1228.6559	0.166306
1226.7271	0.165594
1224.7982	0.164376
1222.8694	0.163496
1220.9406	0.16343
1219.0118	0.163663
1217.0830	0.163422
1215.1542	0.161934
1213.2253	0.158974
1211.2965	0.154609
1209.3677	0.149417
1207.4389	0.143753
1205.5101	0.138117
1203.5813	0.132768
1201.6524	0.127814
1199.7236	0.123358
1197.7948	0.119474
1195.8660	0.116173
1193.9372	0.113325
1192.0084	0.110967
1190.0795	0.108977
1188.1507	0.107364
1186.2219	0.106136
1184.2931	0.105371
1182.3643	0.105169
1180.4355	0.10583
1178.5067	0.107408
1176.5778	0.109876
1174.6490	0.112865
1172.7202	0.115636
1170.7914	0.117617
1168.8626	0.118745
1166.9338	0.119313
1165.0049	0.119613
1163.0761	0.119584
1161.1473	0.119228
1159.2185	0.118381
1157.2897	0.116967
1155.3609	0.114716
1153.4320	0.11178
1151.5032	0.108568
1149.5744	0.105302
1147.6456	0.102149
1145.7168	0.0991876
1143.7880	0.0965231
1141.8592	0.0943386
1139.9303	0.0925077
1138.0015	0.0910429
1136.0727	0.0898001
1134.1439	0.0889627
1132.2151	0.0885302
1130.2863	0.0884212
1128.3574	0.0884926
1126.4286	0.0886604
1124.4998	0.0888306
1122.5710	0.0889917
1120.6422	0.0890101
1118.7134	0.0889794
1116.7845	0.0888048
1114.8557	0.0885784
1112.9269	0.0882219
1110.9981	0.0879579
1109.0693	0.0877967
1107.1405	0.0878444
1105.2117	0.0879334
1103.2828	0.0879799
1101.3540	0.08778
1099.4252	0.0873381
1097.4964	0.0868348
1095.5676	0.0866895
1093.6388	0.0870221
1091.7099	0.0879271
1089.7811	0.0892082
1087.8523	0.0908514
1085.9235	0.0925865
1083.9947	0.0945483
1082.0659	0.0967725
1080.1370	0.0991578
1078.2082	0.101495
1076.2794	0.103699
1074.3506	0.10564
1072.4218	0.10712
1070.4930	0.107998
1068.5642	0.108454
1066.6353	0.10852
1064.7065	0.108265
1062.7777	0.107671
1060.8489	0.107024
1058.9201	0.106083
1056.9913	0.104845
1055.0624	0.103537
1053.1336	0.10236
1051.2048	0.101418
1049.2760	0.100924
1047.3472	0.100773
1045.4184	0.100561
1043.4895	0.100177
1041.5607	0.0995948
1039.6319	0.0986104
1037.7031	0.0973862
1035.7743	0.0958361
1033.8455	0.0941234
1031.9167	0.092363
1029.9878	0.0905464
1028.0590	0.0886273
1026.1302	0.086908
1024.2014	0.0854547
1022.2726	0.0845098
1020.3438	0.0840445
1018.4149	0.0840207
1016.4861	0.0839977
1014.5573	0.0837106
1012.6285	0.0831506
1010.6997	0.0827081
1008.7709	0.0825106
1006.8420	0.0829665
1004.9132	0.0841271
1002.9844	0.0858552
1001.0556	0.087695
999.1268	0.0893041
997.1980	0.0903684
995.2691	0.0907608
993.3403	0.09028
991.4115	0.0887985
989.4827	0.0866623
987.5539	0.0847681
985.6251	0.0838907
983.6963	0.0843948
981.7674	0.0859141
979.8386	0.0879916
977.9098	0.0897858
975.9810	0.0906508
974.0522	0.0902818
972.1234	0.0887411
970.1945	0.0861928
968.2657	0.0833889
966.3369	0.0806354
964.4081	0.0783425
962.4793	0.0764385
960.5505	0.0750538
958.6216	0.0737624
956.6928	0.0725739
954.7640	0.0714238
952.8352	0.0704659
950.9064	0.069476
948.9776	0.0686431
947.0488	0.0677752
945.1199	0.0670153
943.1911	0.0662488
941.2623	0.0657634
939.3335	0.0653077
937.4047	0.0648601
935.4759	0.0646058
933.5470	0.0646609
931.6182	0.0645673
929.6894	0.0645254
927.7606	0.0641405
925.8318	0.063542
923.9030	0.0626203
921.9741	0.061551
920.0453	0.0603963
918.1165	0.0594805
916.1877	0.0584314
914.2589	0.0575418
912.3301	0.0568616
910.4013	0.056638
908.4724	0.0562439
906.5436	0.0560283
904.6148	0.0559729
902.6860	0.0560865
900.7572	0.0560346
898.8284	0.056171
