# Supplementary material for: Vibrational Study on the Structure, Bioactivity, and Silver Adsorption of Silk Fibroin Fibers Grafted with Methacrylonitrile
Source: Molecules. 2023 Mar 10;28(6):2551. doi: 10.3390/molecules28062551 (PMC10051891; doi:10.3390/molecules28062551)
Supplement: Supplementary file 1 [file molecules-28-02551-s001.zip › RAW DATA/Figure 11 IR Ag perpendicular/Average IR BF MAN 60% Ag perpendic.txt]

TITLE	BF MAN 60% AG PERPENDICOLARE P4 | AV. OF 4
DATA TYPE
ORIGIN	JASCO
OWNER
DATE	23/03/01
TIME	15:37:23
SPECTROMETER/DATA SYSTEM
RESOLUTION
DELTAX	-1.92882
XUNITS	1/CM
YUNITS	ABSORBANCE
FIRSTX	1720.5039
LASTX	898.8283
NPOINTS	427
FIRSTY	0.04056
MAXY	0.18875
MINY	0.04056
XYDATA
1720.5039	0.0405602
1718.5751	0.0424444
1716.6463	0.0428912
1714.7175	0.0441308
1712.7886	0.0452908
1710.8598	0.0477893
1708.9310	0.0506877
1707.0022	0.0554016
1705.0734	0.0617056
1703.1446	0.0685633
1701.2157	0.0759236
1699.2869	0.0818428
1697.3581	0.0836457
1695.4293	0.0828658
1693.5005	0.0817563
1691.5717	0.0824517
1689.6429	0.0835415
1687.7140	0.0850903
1685.7852	0.0877236
1683.8564	0.0903268
1681.9276	0.0916825
1679.9988	0.0943218
1678.0700	0.0969609
1676.1411	0.100556
1674.2123	0.103386
1672.2835	0.106412
1670.3547	0.109845
1668.4259	0.112895
1666.4971	0.115393
1664.5682	0.118869
1662.6394	0.122587
1660.7106	0.126092
1658.7818	0.129679
1656.8530	0.133666
1654.9242	0.138275
1652.9954	0.142916
1651.0665	0.143526
1649.1377	0.146182
1647.2089	0.149283
1645.2801	0.150927
1643.3513	0.152746
1641.4225	0.155565
1639.4936	0.158726
1637.5648	0.162703
1635.6360	0.166839
1633.7072	0.169371
1631.7784	0.172119
1629.8496	0.175145
1627.9207	0.177407
1625.9919	0.178668
1624.0631	0.179147
1622.1343	0.177134
1620.2055	0.174615
1618.2767	0.171943
1616.3479	0.165637
1614.4190	0.158646
1612.4902	0.152798
1610.5614	0.145733
1608.6326	0.138396
1606.7038	0.131095
1604.7750	0.124547
1602.8461	0.118435
1600.9173	0.113141
1598.9885	0.108781
1597.0597	0.105179
1595.1309	0.101824
1593.2021	0.0986886
1591.2732	0.095982
1589.3444	0.0937363
1587.4156	0.091982
1585.4868	0.090799
1583.5580	0.0901248
1581.6292	0.0898025
1579.7003	0.0900894
1577.7715	0.0912631
1575.8427	0.0922312
1573.9139	0.0929966
1571.9851	0.0950605
1570.0563	0.0977223
1568.1275	0.100089
1566.1986	0.102645
1564.2698	0.105837
1562.3410	0.108884
1560.4122	0.113375
1558.4834	0.117508
1556.5546	0.118941
1554.6257	0.121353
1552.6969	0.123899
1550.7681	0.12678
1548.8393	0.129464
1546.9105	0.132099
1544.9817	0.135507
1543.0528	0.138549
1541.1240	0.142054
1539.1952	0.144555
1537.2664	0.14628
1535.3376	0.149167
1533.4088	0.15293
1531.4800	0.155671
1529.5511	0.158877
1527.6223	0.162643
1525.6935	0.166484
1523.7647	0.170108
1521.8359	0.17526
1519.9071	0.179654
1517.9782	0.183963
1516.0494	0.18758
1514.1206	0.188748
1512.1918	0.188508
1510.2630	0.187691
1508.3342	0.187343
1506.4053	0.182731
1504.4765	0.17663
1502.5477	0.173377
1500.6189	0.169626
1498.6901	0.165262
1496.7613	0.159529
1494.8325	0.152966
1492.9036	0.148473
1490.9748	0.144204
1489.0460	0.13833
1487.1172	0.133381
1485.1884	0.129416
1483.2596	0.126954
1481.3307	0.125099
1479.4019	0.124022
1477.4731	0.123971
1475.5443	0.124357
1473.6155	0.12513
1471.6867	0.125502
1469.7578	0.126029
1467.8290	0.127302
1465.9002	0.128075
1463.9714	0.127923
1462.0426	0.128047
1460.1138	0.129592
1458.1850	0.132304
1456.2561	0.135033
1454.3273	0.136759
1452.3985	0.139157
1450.4697	0.140989
1448.5409	0.142236
1446.6121	0.141543
1444.6832	0.140117
1442.7544	0.137977
1440.8256	0.135637
1438.8968	0.133522
1436.9680	0.130139
1435.0392	0.124601
1433.1103	0.120807
1431.1815	0.116977
1429.2527	0.113213
1427.3239	0.110266
1425.3951	0.108624
1423.4663	0.107093
1421.5375	0.106634
1419.6086	0.106873
1417.6798	0.106318
1415.7510	0.106029
1413.8222	0.106196
1411.8934	0.106641
1409.9646	0.107093
1408.0357	0.107621
1406.1069	0.108536
1404.1781	0.109228
1402.2493	0.109883
1400.3205	0.110917
1398.3917	0.111572
1396.4628	0.111976
1394.5340	0.111825
1392.6052	0.111098
1390.6764	0.110705
1388.7476	0.110225
1386.8188	0.108848
1384.8899	0.10696
1382.9611	0.105463
1381.0323	0.10434
1379.1035	0.103992
1377.1747	0.103979
1375.2459	0.103961
1373.3171	0.103317
1371.3882	0.102792
1369.4594	0.102456
1367.5306	0.101513
1365.6018	0.100163
1363.6730	0.0985064
1361.7442	0.096037
1359.8153	0.0938219
1357.8865	0.0922564
1355.9577	0.0911298
1354.0289	0.0901958
1352.1001	0.0894535
1350.1713	0.0890231
1348.2424	0.0886632
1346.3136	0.0884994
1344.3848	0.0884748
1342.4560	0.0886664
1340.5272	0.0890221
1338.5984	0.0889808
1336.6696	0.0886678
1334.7407	0.0883471
1332.8119	0.0879894
1330.8831	0.0876069
1328.9543	0.0871645
1327.0255	0.0865953
1325.0967	0.0859084
1323.1678	0.0853303
1321.2390	0.0849858
1319.3102	0.0847481
1317.3814	0.0844986
1315.4526	0.0843836
1313.5238	0.0843294
1311.5949	0.0842322
1309.6661	0.0841579
1307.7373	0.0841877
1305.8085	0.0842001
1303.8797	0.0841144
1301.9509	0.0838828
1300.0221	0.0834897
1298.0932	0.0830591
1296.1644	0.0827347
1294.2356	0.0825521
1292.3068	0.0825842
1290.3780	0.0827677
1288.4492	0.0830776
1286.5203	0.0834479
1284.5915	0.0839425
1282.6627	0.0845859
1280.7339	0.0854565
1278.8051	0.08658
1276.8763	0.0881026
1274.9474	0.0900889
1273.0186	0.092492
1271.0898	0.0951461
1269.1610	0.0978609
1267.2322	0.100481
1265.3034	0.102778
1263.3746	0.104444
1261.4457	0.105387
1259.5169	0.105629
1257.5881	0.105409
1255.6593	0.105099
1253.7305	0.104893
1251.8017	0.10489
1249.8728	0.105025
1247.9440	0.105359
1246.0152	0.105944
1244.0864	0.106772
1242.1576	0.107842
1240.2288	0.10918
1238.2999	0.110765
1236.3711	0.112496
1234.4423	0.1142
1232.5135	0.115657
1230.5847	0.116495
1228.6559	0.116663
1226.7271	0.116349
1224.7982	0.116167
1222.8694	0.116647
1220.9406	0.117834
1219.0118	0.119211
1217.0830	0.1201
1215.1542	0.119935
1213.2253	0.118552
1211.2965	0.116122
1209.3677	0.113101
1207.4389	0.109741
1205.5101	0.106376
1203.5813	0.103122
1201.6524	0.100009
1199.7236	0.0972355
1197.7948	0.0947619
1195.8660	0.0925627
1193.9372	0.0906177
1192.0084	0.0889185
1190.0795	0.0875029
1188.1507	0.0863544
1186.2219	0.0853308
1184.2931	0.084684
1182.3643	0.0844661
1180.4355	0.0846831
1178.5067	0.0854083
1176.5778	0.0866732
1174.6490	0.0881857
1172.7202	0.0895269
1170.7914	0.0904499
1168.8626	0.0908731
1166.9338	0.0909413
1165.0049	0.090903
1163.0761	0.0907857
1161.1473	0.0905062
1159.2185	0.0899541
1157.2897	0.0890062
1155.3609	0.0876714
1153.4320	0.0859547
1151.5032	0.0840545
1149.5744	0.0821739
1147.6456	0.0803391
1145.7168	0.0786457
1143.7880	0.0771004
1141.8592	0.0758246
1139.9303	0.0747998
1138.0015	0.0739827
1136.0727	0.0733265
1134.1439	0.0729083
1132.2151	0.0727171
1130.2863	0.0727431
1128.3574	0.0728665
1126.4286	0.073065
1124.4998	0.0732588
1122.5710	0.0733982
1120.6422	0.0734297
1118.7134	0.0734108
1116.7845	0.073223
1114.8557	0.0730203
1112.9269	0.0728451
1110.9981	0.0726607
1109.0693	0.0725168
1107.1405	0.0725499
1105.2117	0.072604
1103.2828	0.0726456
1101.3540	0.0724583
1099.4252	0.0722308
1097.4964	0.0719836
1095.5676	0.0719332
1093.6388	0.0722096
1091.7099	0.0727346
1089.7811	0.0734585
1087.8523	0.0744093
1085.9235	0.0754166
1083.9947	0.0766158
1082.0659	0.0778898
1080.1370	0.0792026
1078.2082	0.0804467
1076.2794	0.0815745
1074.3506	0.0825639
1072.4218	0.0833712
1070.4930	0.0838433
1068.5642	0.0840052
1066.6353	0.083893
1064.7065	0.0837167
1062.7777	0.0834315
1060.8489	0.0829772
1058.9201	0.0822871
1056.9913	0.081504
1055.0624	0.0808191
1053.1336	0.0802179
1051.2048	0.0797591
1049.2760	0.0795385
1047.3472	0.079561
1045.4184	0.0795781
1043.4895	0.0794305
1041.5607	0.0790482
1039.6319	0.0784459
1037.7031	0.0776997
1035.7743	0.0768563
1033.8455	0.0759994
1031.9167	0.0749546
1029.9878	0.0737758
1028.0590	0.0726034
1026.1302	0.0716125
1024.2014	0.0708201
1022.2726	0.0704002
1020.3438	0.0701417
1018.4149	0.0699334
1016.4861	0.0696879
1014.5573	0.0693099
1012.6285	0.0687832
1010.6997	0.068275
1008.7709	0.0679213
1006.8420	0.0679498
1004.9132	0.0684748
1002.9844	0.0694472
1001.0556	0.0704843
999.1268	0.0714257
997.1980	0.0721427
995.2691	0.0725775
993.3403	0.0725728
991.4115	0.0720838
989.4827	0.0711779
987.5539	0.0703711
985.6251	0.0700154
983.6963	0.0703404
981.7674	0.0712252
979.8386	0.0722978
977.9098	0.0731571
975.9810	0.073626
974.0522	0.0733931
972.1234	0.0724203
970.1945	0.0708195
968.2657	0.0690457
966.3369	0.067384
964.4081	0.0659911
962.4793	0.064825
960.5505	0.0639463
958.6216	0.0631218
956.6928	0.0623488
954.7640	0.0616111
952.8352	0.0610253
950.9064	0.0603735
948.9776	0.0597944
947.0488	0.0590378
945.1199	0.0584256
943.1911	0.0579698
941.2623	0.0575945
939.3335	0.0571385
937.4047	0.0569243
935.4759	0.0567455
933.5470	0.0566762
931.6182	0.0565164
929.6894	0.0564156
927.7606	0.0561965
925.8318	0.0557615
923.9030	0.0551503
921.9741	0.0544972
920.0453	0.0537693
918.1165	0.0532011
916.1877	0.0526032
914.2589	0.0522248
912.3301	0.051842
910.4013	0.051655
908.4724	0.0514754
906.5436	0.051381
904.6148	0.0512886
902.6860	0.0514951
900.7572	0.0514958
898.8284	0.0515995
