# Supplementary material for: Vibrational Study on the Structure, Bioactivity, and Silver Adsorption of Silk Fibroin Fibers Grafted with Methacrylonitrile
Source: Molecules. 2023 Mar 10;28(6):2551. doi: 10.3390/molecules28062551 (PMC10051891; doi:10.3390/molecules28062551)
Supplement: Supplementary file 1 [file molecules-28-02551-s001.zip › RAW DATA/Figure 11 IR Ag perpendicular/IR 2280-2200 BF MAN 60% Ag perpendic p1.txt]

TITLE	BM MAN 60 AG PERPENDICOLARE1
DATA TYPE
ORIGIN	JASCO
OWNER
DATE	23/03/01
TIME	15:41:14
SPECTROMETER/DATA SYSTEM
RESOLUTION
DELTAX	-1.92882
XUNITS	1/CM
YUNITS	ABSORBANCE
FIRSTX	2281.7893
LASTX	2198.8501
NPOINTS	44
FIRSTY	0.01210
MAXY	0.01660
MINY	0.00935
XYDATA
2281.7893	0.0121024
2279.8605	0.0118207
2277.9317	0.0117753
2276.0029	0.0115972
2274.0740	0.0115454
2272.1452	0.0115162
2270.2164	0.0117041
2268.2876	0.0115324
2266.3588	0.0113057
2264.4300	0.0111924
2262.5011	0.0113511
2260.5723	0.0114061
2258.6435	0.011785
2256.7147	0.0117624
2254.7859	0.0114871
2252.8571	0.0116749
2250.9283	0.0124101
2248.9994	0.0130967
2247.0706	0.0136958
2245.1418	0.0141362
2243.2130	0.0150463
2241.2842	0.015694
2239.3554	0.0162478
2237.4265	0.0165975
2235.4977	0.0165457
2233.5689	0.0158105
2231.6401	0.0152438
2229.7113	0.0141848
2227.7825	0.0127858
2225.8536	0.0114256
2223.9248	0.0110175
2221.9960	0.0105576
2220.0672	0.0103795
2218.1384	0.00992288
2216.2096	0.0101561
2214.2808	0.0102694
2212.3519	0.0101204
2210.4231	0.0100816
2208.4943	0.010182
2206.5655	0.00993908
2204.6367	0.00969295
2202.7079	0.00934966
2200.7790	0.00969942
2198.8502	0.00976743
