# Supplementary material for: Vibrational Study on the Structure, Bioactivity, and Silver Adsorption of Silk Fibroin Fibers Grafted with Methacrylonitrile
Source: Molecules. 2023 Mar 10;28(6):2551. doi: 10.3390/molecules28062551 (PMC10051891; doi:10.3390/molecules28062551)
Supplement: Supplementary file 1 [file molecules-28-02551-s001.zip › RAW DATA/Figure 11 IR Ag perpendicular/IR 2280-2200 BF MAN 60% Ag perpendic p2.txt]

TITLE	BM MAN 60 AG PERPENDICOLARE2
DATA TYPE
ORIGIN	JASCO
OWNER
DATE	23/03/01
TIME	15:41:14
SPECTROMETER/DATA SYSTEM
RESOLUTION
DELTAX	-1.92882
XUNITS	1/CM
YUNITS	ABSORBANCE
FIRSTX	2281.7893
LASTX	2198.8501
NPOINTS	44
FIRSTY	0.00880
MAXY	0.01448
MINY	0.00615
XYDATA
2281.7893	0.00879978
2279.8605	0.00832284
2277.9317	0.00819177
2276.0029	0.00804614
2274.0740	0.0080425
2272.1452	0.00816264
2270.2164	0.00832284
2268.2876	0.00800609
2266.3588	0.00795512
2264.4300	0.00781313
2262.5011	0.00786046
2260.5723	0.00824638
2258.6435	0.00870876
2256.7147	0.00849031
2254.7859	0.00827915
2252.8571	0.00837745
2250.9283	0.00904007
2248.9994	0.00969905
2247.0706	0.0105692
2245.1418	0.0110935
2243.2130	0.0120838
2241.2842	0.0129357
2239.3554	0.0138532
2237.4265	0.0144648
2235.4977	0.0144794
2233.5689	0.0136566
2231.6401	0.0129648
2229.7113	0.0113702
2227.7825	0.00980464
2225.8536	0.00859226
2223.9248	0.00811895
2221.9960	0.00735803
2220.0672	0.0072306
2218.1384	0.00717963
2216.2096	0.00736167
2214.2808	0.0071141
2212.3519	0.00687745
2210.4231	0.00683376
2208.4943	0.00692113
2206.5655	0.00658982
2204.6367	0.00681191
2202.7079	0.00644419
2200.7790	0.00615293
2198.8502	0.0061857
