# Supplementary material for: Vibrational Study on the Structure, Bioactivity, and Silver Adsorption of Silk Fibroin Fibers Grafted with Methacrylonitrile
Source: Molecules. 2023 Mar 10;28(6):2551. doi: 10.3390/molecules28062551 (PMC10051891; doi:10.3390/molecules28062551)
Supplement: Supplementary file 1 [file molecules-28-02551-s001.zip › RAW DATA/Figure 11 IR Ag perpendicular/IR 2280-2200 BF MAN 60% Ag perpendic p3.txt]

TITLE	BM MAN 60 AG PERPENDICOLARE3
DATA TYPE
ORIGIN	JASCO
OWNER
DATE	23/03/01
TIME	15:41:14
SPECTROMETER/DATA SYSTEM
RESOLUTION
DELTAX	-1.92882
XUNITS	1/CM
YUNITS	ABSORBANCE
FIRSTX	2281.7893
LASTX	2198.8501
NPOINTS	44
FIRSTY	0.01454
MAXY	0.02291
MINY	0.01452
XYDATA
2281.7893	0.0145412
2279.8605	0.0145493
2277.9317	0.0146873
2276.0029	0.0145249
2274.0740	0.0146467
2272.1452	0.0147279
2270.2164	0.0148497
2268.2876	0.0147888
2266.3588	0.01487
2264.4300	0.0148294
2262.5011	0.0150121
2260.5723	0.0153936
2258.6435	0.0159945
2256.7147	0.0159823
2254.7859	0.0159823
2252.8571	0.0162055
2250.9283	0.0170093
2248.9994	0.0179105
2247.0706	0.0187184
2245.1418	0.0193841
2243.2130	0.0206588
2241.2842	0.0215276
2239.3554	0.0223841
2237.4265	0.0227901
2235.4977	0.0229078
2233.5689	0.0225424
2231.6401	0.0217102
2229.7113	0.02033
2227.7825	0.018962
2225.8536	0.0178821
2223.9248	0.0175168
2221.9960	0.0171636
2220.0672	0.0172894
2218.1384	0.0171149
2216.2096	0.0170783
2214.2808	0.0169484
2212.3519	0.0167373
2210.4231	0.0167333
2208.4943	0.0169606
2206.5655	0.0167698
2204.6367	0.0168997
2202.7079	0.0166359
2200.7790	0.0169078
2198.8502	0.0172976
