# Supplementary material for: Vibrational Study on the Structure, Bioactivity, and Silver Adsorption of Silk Fibroin Fibers Grafted with Methacrylonitrile
Source: Molecules. 2023 Mar 10;28(6):2551. doi: 10.3390/molecules28062551 (PMC10051891; doi:10.3390/molecules28062551)
Supplement: Supplementary file 1 [file molecules-28-02551-s001.zip › RAW DATA/Figure 11 IR Ag perpendicular/IR BF control Ag perpendic p1.txt]

TITLE	BF CONTROLLO AG PERPENDICOLARE P1
DATA TYPE
ORIGIN	JASCO
OWNER
DATE	23/03/01
TIME	15:41:14
SPECTROMETER/DATA SYSTEM
RESOLUTION
DELTAX	-1.92882
XUNITS	1/CM
YUNITS	ABSORBANCE
FIRSTX	1720.5039
LASTX	898.8283
NPOINTS	427
FIRSTY	0.02455
MAXY	0.25068
MINY	0.02455
XYDATA
1720.5039	0.024546
1718.5751	0.0264438
1716.6463	0.028169
1714.7175	0.0300982
1712.7886	0.0315412
1710.8598	0.034631
1708.9310	0.0384736
1707.0022	0.0446376
1705.0734	0.0537188
1703.1446	0.0625648
1701.2157	0.0709245
1699.2869	0.0807115
1697.3581	0.0822486
1695.4293	0.0821545
1693.5005	0.0811507
1691.5717	0.0810566
1689.6429	0.0822643
1687.7140	0.0839268
1685.7852	0.0860285
1683.8564	0.0909377
1681.9276	0.093557
1679.9988	0.0964743
1678.0700	0.0995955
1676.1411	0.103924
1674.2123	0.108834
1672.2835	0.112268
1670.3547	0.116487
1668.4259	0.121852
1666.4971	0.125443
1664.5682	0.129505
1662.6394	0.135042
1660.7106	0.140547
1658.7818	0.145503
1656.8530	0.150711
1654.9242	0.155761
1652.9954	0.165281
1651.0665	0.168983
1649.1377	0.171665
1647.2089	0.176935
1645.2801	0.182064
1643.3513	0.185451
1641.4225	0.189671
1639.4936	0.194313
1637.5648	0.199269
1635.6360	0.205919
1633.7072	0.210797
1631.7784	0.214405
1629.8496	0.218781
1627.9207	0.223329
1625.9919	0.226764
1624.0631	0.229446
1622.1343	0.230481
1620.2055	0.230089
1618.2767	0.229148
1616.3479	0.225415
1614.4190	0.219831
1612.4902	0.214154
1610.5614	0.206688
1608.6326	0.198297
1606.7038	0.18909
1604.7750	0.180119
1602.8461	0.171194
1600.9173	0.162929
1598.9885	0.155604
1597.0597	0.149174
1595.1309	0.142978
1593.2021	0.137128
1591.2732	0.131733
1589.3444	0.126996
1587.4156	0.123106
1585.4868	0.120142
1583.5580	0.117993
1581.6292	0.11644
1579.7003	0.115625
1577.7715	0.115735
1575.8427	0.11724
1573.9139	0.11826
1571.9851	0.11975
1570.0563	0.12284
1568.1275	0.126682
1566.1986	0.129756
1564.2698	0.134038
1562.3410	0.137614
1560.4122	0.14232
1558.4834	0.150099
1556.5546	0.15275
1554.6257	0.155526
1552.6969	0.159321
1550.7681	0.162882
1548.8393	0.166881
1546.9105	0.170112
1544.9817	0.174504
1543.0528	0.178378
1541.1240	0.182816
1539.1952	0.187741
1537.2664	0.190361
1535.3376	0.193043
1533.4088	0.198281
1531.4800	0.202453
1529.5511	0.206296
1527.6223	0.211001
1525.6935	0.216193
1523.7647	0.22049
1521.8359	0.227062
1519.9071	0.233681
1517.9782	0.239358
1516.0494	0.246118
1514.1206	0.249506
1512.1918	0.250683
1510.2630	0.250588
1508.3342	0.250447
1506.4053	0.247953
1504.4765	0.242244
1502.5477	0.237916
1500.6189	0.233524
1498.6901	0.228787
1496.7613	0.223015
1494.8325	0.215863
1492.9036	0.209527
1490.9748	0.203426
1489.0460	0.196227
1487.1172	0.188698
1485.1884	0.181342
1483.2596	0.174645
1481.3307	0.168387
1479.4019	0.162788
1477.4731	0.158459
1475.5443	0.155212
1473.6155	0.153314
1471.6867	0.152687
1469.7578	0.15162
1467.8290	0.150962
1465.9002	0.150554
1463.9714	0.150397
1462.0426	0.149864
1460.1138	0.150319
1458.1850	0.15322
1456.2561	0.159149
1454.3273	0.162207
1452.3985	0.165815
1450.4697	0.169814
1448.5409	0.173547
1446.6121	0.175774
1444.6832	0.176292
1442.7544	0.175727
1440.8256	0.174723
1438.8968	0.172998
1436.9680	0.170159
1435.0392	0.164497
1433.1103	0.158631
1431.1815	0.152718
1429.2527	0.14726
1427.3239	0.1429
1425.3951	0.140108
1423.4663	0.138273
1421.5375	0.137065
1419.6086	0.137222
1417.6798	0.137724
1415.7510	0.137301
1413.8222	0.137254
1411.8934	0.137661
1409.9646	0.138132
1408.0357	0.138257
1406.1069	0.13832
1404.1781	0.138006
1402.2493	0.136987
1400.3205	0.135967
1398.3917	0.135152
1396.4628	0.13396
1394.5340	0.132878
1392.6052	0.13178
1390.6764	0.130964
1388.7476	0.130462
1386.8188	0.130101
1384.8899	0.129113
1382.9611	0.128235
1381.0323	0.127702
1379.1035	0.127388
1377.1747	0.126949
1375.2459	0.126525
1373.3171	0.126196
1371.3882	0.125773
1369.4594	0.125506
1367.5306	0.124753
1365.6018	0.122949
1363.6730	0.120424
1361.7442	0.117099
1359.8153	0.11379
1357.8865	0.11128
1355.9577	0.109382
1354.0289	0.107924
1352.1001	0.106826
1350.1713	0.106183
1348.2424	0.105791
1346.3136	0.105665
1344.3848	0.105697
1342.4560	0.105901
1340.5272	0.106465
1338.5984	0.106889
1336.6696	0.106669
1334.7407	0.106199
1332.8119	0.105634
1330.8831	0.105148
1328.9543	0.104473
1327.0255	0.103564
1325.0967	0.102434
1323.1678	0.101368
1321.2390	0.100584
1319.3102	0.100223
1317.3814	0.0999876
1315.4526	0.0998935
1313.5238	0.0999091
1311.5949	0.0999405
1309.6661	0.0999719
1307.7373	0.100191
1305.8085	0.100489
1303.8797	0.100599
1301.9509	0.100129
1300.0221	0.0993288
1298.0932	0.0984662
1296.1644	0.0978702
1294.2356	0.0974781
1292.3068	0.0974153
1290.3780	0.0975722
1288.4492	0.0980113
1286.5203	0.0985603
1284.5915	0.0992661
1282.6627	0.100223
1280.7339	0.101556
1278.8051	0.103266
1276.8763	0.105665
1274.9474	0.108692
1273.0186	0.112331
1271.0898	0.116535
1269.1610	0.121036
1267.2322	0.125475
1265.3034	0.129584
1263.3746	0.132925
1261.4457	0.13523
1259.5169	0.136548
1257.5881	0.13705
1255.6593	0.137238
1253.7305	0.137614
1251.8017	0.138336
1249.8728	0.139073
1247.9440	0.139967
1246.0152	0.141175
1244.0864	0.142712
1242.1576	0.144578
1240.2288	0.146884
1238.2999	0.149534
1236.3711	0.152499
1234.4423	0.155479
1232.5135	0.158192
1230.5847	0.16009
1228.6559	0.160811
1226.7271	0.160341
1224.7982	0.158929
1222.8694	0.156812
1220.9406	0.154428
1219.0118	0.151824
1217.0830	0.149048
1215.1542	0.146131
1213.2253	0.142649
1211.2965	0.138367
1209.3677	0.133552
1207.4389	0.128517
1205.5101	0.123498
1203.5813	0.118605
1201.6524	0.113915
1199.7236	0.10968
1197.7948	0.105948
1195.8660	0.102795
1193.9372	0.100129
1192.0084	0.0979957
1190.0795	0.0962547
1188.1507	0.0949058
1186.2219	0.0939962
1184.2931	0.0936197
1182.3643	0.0938393
1180.4355	0.0949215
1178.5067	0.0968193
1176.5778	0.0995013
1174.6490	0.10245
1172.7202	0.105132
1170.7914	0.107108
1168.8626	0.108426
1166.9338	0.10921
1165.0049	0.109884
1163.0761	0.110433
1161.1473	0.110669
1159.2185	0.110402
1157.2897	0.109492
1155.3609	0.107751
1153.4320	0.105242
1151.5032	0.102168
1149.5744	0.0989681
1147.6456	0.0958312
1145.7168	0.0929139
1143.7880	0.0902476
1141.8592	0.0880361
1139.9303	0.0861226
1138.0015	0.0845385
1136.0727	0.0830799
1134.1439	0.0819349
1132.2151	0.0812291
1130.2863	0.0809938
1128.3574	0.0808997
1126.4286	0.0809154
1124.4998	0.0809311
1122.5710	0.0809154
1120.6422	0.0807272
1118.7134	0.0805233
1116.7845	0.0802567
1114.8557	0.0800214
1112.9269	0.0798332
1110.9981	0.0797548
1109.0693	0.0796607
1107.1405	0.0798018
1105.2117	0.0799901
1103.2828	0.0800685
1101.3540	0.0798175
1099.4252	0.0794254
1097.4964	0.0790647
1095.5676	0.0790647
1093.6388	0.0795352
1091.7099	0.0805547
1089.7811	0.081982
1087.8523	0.0837543
1085.9235	0.0856364
1083.9947	0.0876911
1082.0659	0.0899967
1080.1370	0.0925218
1078.2082	0.0951568
1076.2794	0.0976663
1074.3506	0.0997209
1072.4218	0.101493
1070.4930	0.102826
1068.5642	0.103595
1066.6353	0.103799
1064.7065	0.103877
1062.7777	0.10372
1060.8489	0.103187
1058.9201	0.102309
1056.9913	0.101227
1055.0624	0.100082
1053.1336	0.098921
1051.2048	0.0979329
1049.2760	0.0973683
1047.3472	0.0970075
1045.4184	0.0966939
1043.4895	0.0961135
1041.5607	0.0953607
1039.6319	0.0944981
1037.7031	0.0934158
1035.7743	0.0921297
1033.8455	0.0907652
1031.9167	0.0890399
1029.9878	0.0870951
1028.0590	0.0850561
1026.1302	0.0831897
1024.2014	0.0815899
1022.2726	0.0806017
1020.3438	0.080241
1018.4149	0.0803665
1016.4861	0.0805076
1014.5573	0.0804292
1012.6285	0.0799116
1010.6997	0.0792843
1008.7709	0.0788451
1006.8420	0.079049
1004.9132	0.0799587
1002.9844	0.0814644
1001.0556	0.0829387
999.1268	0.0842091
997.1980	0.0849777
995.2691	0.0850718
993.3403	0.0840366
991.4115	0.081982
989.4827	0.0791745
987.5539	0.0766179
985.6251	0.0751279
983.6963	0.0750338
981.7674	0.076069
979.8386	0.0777942
977.9098	0.0794254
975.9810	0.0805547
974.0522	0.0805547
972.1234	0.0793784
970.1945	0.077261
968.2657	0.0747985
966.3369	0.0723832
964.4081	0.0703442
962.4793	0.0684934
960.5505	0.0670191
958.6216	0.0657173
956.6928	0.0645096
954.7640	0.0632706
952.8352	0.0622197
950.9064	0.0612787
948.9776	0.0605258
947.0488	0.059773
945.1199	0.059177
943.1911	0.0586594
941.2623	0.0582986
939.3335	0.0578752
937.4047	0.0577026
935.4759	0.0576556
933.5470	0.0578752
931.6182	0.0580163
929.6894	0.0581104
927.7606	0.0578124
925.8318	0.0573419
923.9030	0.056542
921.9741	0.0556794
920.0453	0.0545658
918.1165	0.0534365
916.1877	0.0523229
914.2589	0.0516485
912.3301	0.0509741
910.4013	0.0505506
908.4724	0.050033
906.5436	0.0498448
904.6148	0.0499546
902.6860	0.0502055
900.7572	0.0501428
898.8284	0.0501742
