# Supplementary material for: Vibrational Study on the Structure, Bioactivity, and Silver Adsorption of Silk Fibroin Fibers Grafted with Methacrylonitrile
Source: Molecules. 2023 Mar 10;28(6):2551. doi: 10.3390/molecules28062551 (PMC10051891; doi:10.3390/molecules28062551)
Supplement: Supplementary file 1 [file molecules-28-02551-s001.zip › RAW DATA/Figure 11 IR Ag perpendicular/IR BF control Ag perpendic p2.txt]

TITLE	BF CONTROLLO AG PERPENDICOLARE P2
DATA TYPE
ORIGIN	JASCO
OWNER
DATE	23/03/01
TIME	15:41:14
SPECTROMETER/DATA SYSTEM
RESOLUTION
DELTAX	-1.92882
XUNITS	1/CM
YUNITS	ABSORBANCE
FIRSTX	1720.5039
LASTX	898.8283
NPOINTS	427
FIRSTY	0.04121
MAXY	0.32943
MINY	0.04121
XYDATA
1720.5039	0.04121
1718.5751	0.043444
1716.6463	0.044319
1714.7175	0.0464603
1712.7886	0.0482413
1710.8598	0.052071
1708.9310	0.0566831
1707.0022	0.0643424
1705.0734	0.0751416
1703.1446	0.0870012
1701.2157	0.098974
1699.2869	0.111585
1697.3581	0.115044
1695.4293	0.113788
1693.5005	0.111575
1691.5717	0.111266
1689.6429	0.111637
1687.7140	0.112954
1685.7852	0.115693
1683.8564	0.119502
1681.9276	0.122106
1679.9988	0.125957
1678.0700	0.129838
1676.1411	0.135047
1674.2123	0.139958
1672.2835	0.144631
1670.3547	0.149871
1668.4259	0.155647
1666.4971	0.160341
1664.5682	0.166024
1662.6394	0.17251
1660.7106	0.178995
1658.7818	0.185347
1656.8530	0.192306
1654.9242	0.199451
1652.9954	0.209169
1651.0665	0.213205
1649.1377	0.217992
1647.2089	0.224169
1645.2801	0.229368
1643.3513	0.233619
1641.4225	0.238612
1639.4936	0.243585
1637.5648	0.249144
1635.6360	0.254971
1633.7072	0.258698
1631.7784	0.261909
1629.8496	0.265276
1627.9207	0.267839
1625.9919	0.269363
1624.0631	0.269981
1622.1343	0.26786
1620.2055	0.265317
1618.2767	0.262455
1616.3479	0.25598
1614.4190	0.248701
1612.4902	0.24201
1610.5614	0.233383
1608.6326	0.224117
1606.7038	0.214296
1604.7750	0.205031
1602.8461	0.195889
1600.9173	0.187581
1598.9885	0.180292
1597.0597	0.173858
1595.1309	0.167599
1593.2021	0.16168
1591.2732	0.156295
1589.3444	0.151488
1587.4156	0.147565
1585.4868	0.144642
1583.5580	0.142624
1581.6292	0.141296
1579.7003	0.141008
1577.7715	0.141872
1575.8427	0.143211
1573.9139	0.144621
1571.9851	0.14738
1570.0563	0.15123
1568.1275	0.155636
1566.1986	0.15995
1564.2698	0.165149
1562.3410	0.169884
1560.4122	0.176195
1558.4834	0.183546
1556.5546	0.187077
1554.6257	0.19104
1552.6969	0.195591
1550.7681	0.200295
1548.8393	0.20501
1546.9105	0.209324
1544.9817	0.214862
1543.0528	0.219896
1541.1240	0.225765
1539.1952	0.231344
1537.2664	0.235225
1535.3376	0.239951
1533.4088	0.246951
1531.4800	0.252747
1529.5511	0.258708
1527.6223	0.265636
1525.6935	0.273069
1523.7647	0.279792
1521.8359	0.289294
1519.9071	0.298785
1517.9782	0.307886
1516.0494	0.317965
1514.1206	0.32408
1512.1918	0.327075
1510.2630	0.328362
1508.3342	0.329433
1506.4053	0.326427
1504.4765	0.320085
1502.5477	0.316225
1500.6189	0.311685
1498.6901	0.306393
1496.7613	0.299321
1494.8325	0.29055
1492.9036	0.283673
1490.9748	0.276446
1489.0460	0.266779
1487.1172	0.257308
1485.1884	0.248372
1483.2596	0.240424
1481.3307	0.232415
1479.4019	0.225301
1477.4731	0.219845
1475.5443	0.215099
1473.6155	0.212134
1471.6867	0.209272
1469.7578	0.207399
1467.8290	0.206544
1465.9002	0.205391
1463.9714	0.203528
1462.0426	0.20255
1460.1138	0.203507
1458.1850	0.206729
1456.2561	0.21198
1454.3273	0.215902
1452.3985	0.220947
1450.4697	0.226073
1448.5409	0.23051
1446.6121	0.232549
1444.6832	0.232909
1442.7544	0.231808
1440.8256	0.230006
1438.8968	0.227566
1436.9680	0.222676
1435.0392	0.214111
1433.1103	0.207059
1431.1815	0.19978
1429.2527	0.192914
1427.3239	0.187674
1425.3951	0.184585
1423.4663	0.182032
1421.5375	0.180941
1419.6086	0.181065
1417.6798	0.180972
1415.7510	0.181034
1413.8222	0.181682
1411.8934	0.182691
1409.9646	0.1837
1408.0357	0.184441
1406.1069	0.184987
1404.1781	0.184482
1402.2493	0.18336
1400.3205	0.18229
1398.3917	0.180715
1396.4628	0.17917
1394.5340	0.177461
1392.6052	0.17566
1390.6764	0.174599
1388.7476	0.173766
1386.8188	0.172623
1384.8899	0.171151
1382.9611	0.170121
1381.0323	0.169246
1379.1035	0.168587
1377.1747	0.167867
1375.2459	0.16728
1373.3171	0.166384
1371.3882	0.165777
1369.4594	0.165437
1367.5306	0.164284
1365.6018	0.162143
1363.6730	0.159106
1361.7442	0.154741
1359.8153	0.150716
1357.8865	0.147679
1355.9577	0.14529
1354.0289	0.143417
1352.1001	0.142027
1350.1713	0.141121
1348.2424	0.140534
1346.3136	0.140256
1344.3848	0.140225
1342.4560	0.140513
1340.5272	0.141111
1338.5984	0.141358
1336.6696	0.141049
1334.7407	0.140544
1332.8119	0.139824
1330.8831	0.139093
1328.9543	0.138125
1327.0255	0.136849
1325.0967	0.135387
1323.1678	0.133976
1321.2390	0.132947
1319.3102	0.132309
1317.3814	0.131845
1315.4526	0.13166
1313.5238	0.131588
1311.5949	0.131495
1309.6661	0.131506
1307.7373	0.13165
1305.8085	0.131701
1303.8797	0.131608
1301.9509	0.131063
1300.0221	0.130147
1298.0932	0.129158
1296.1644	0.128458
1294.2356	0.127995
1292.3068	0.127892
1290.3780	0.128108
1288.4492	0.128613
1286.5203	0.129251
1284.5915	0.130136
1282.6627	0.131403
1280.7339	0.133091
1278.8051	0.135222
1276.8763	0.138279
1274.9474	0.142253
1273.0186	0.147092
1271.0898	0.152775
1269.1610	0.158756
1267.2322	0.164562
1265.3034	0.169792
1263.3746	0.173858
1261.4457	0.176432
1259.5169	0.177678
1257.5881	0.177832
1255.6593	0.177647
1253.7305	0.177595
1251.8017	0.178079
1249.8728	0.178851
1247.9440	0.179901
1246.0152	0.181373
1244.0864	0.183443
1242.1576	0.186068
1240.2288	0.189393
1238.2999	0.193336
1236.3711	0.197783
1234.4423	0.202354
1232.5135	0.206657
1230.5847	0.209869
1228.6559	0.211547
1226.7271	0.211414
1224.7982	0.209911
1222.8694	0.207347
1220.9406	0.204362
1219.0118	0.201139
1217.0830	0.197742
1215.1542	0.193882
1213.2253	0.189342
1211.2965	0.183906
1209.3677	0.177791
1207.4389	0.171336
1205.5101	0.164881
1203.5813	0.158643
1201.6524	0.152702
1199.7236	0.147246
1197.7948	0.142449
1195.8660	0.138382
1193.9372	0.134893
1192.0084	0.131989
1190.0795	0.129735
1188.1507	0.127944
1186.2219	0.126615
1184.2931	0.125854
1182.3643	0.125792
1180.4355	0.126914
1178.5067	0.129189
1176.5778	0.132597
1174.6490	0.136653
1172.7202	0.140431
1170.7914	0.143437
1168.8626	0.145681
1166.9338	0.147359
1165.0049	0.148729
1163.0761	0.149758
1161.1473	0.150273
1159.2185	0.150191
1157.2897	0.149223
1155.3609	0.147226
1153.4320	0.144199
1151.5032	0.140421
1149.5744	0.136354
1147.6456	0.132247
1145.7168	0.128355
1143.7880	0.124701
1141.8592	0.121458
1139.9303	0.118719
1138.0015	0.116444
1136.0727	0.114303
1134.1439	0.112625
1132.2151	0.111513
1130.2863	0.110844
1128.3574	0.110381
1126.4286	0.110113
1124.4998	0.109845
1122.5710	0.109567
1120.6422	0.109186
1118.7134	0.108785
1116.7845	0.10826
1114.8557	0.107848
1112.9269	0.107447
1110.9981	0.10723
1109.0693	0.107189
1107.1405	0.107354
1105.2117	0.10755
1103.2828	0.107622
1101.3540	0.107272
1099.4252	0.106664
1097.4964	0.106047
1095.5676	0.105861
1093.6388	0.106191
1091.7099	0.107169
1089.7811	0.108631
1087.8523	0.110556
1085.9235	0.112656
1083.9947	0.114993
1082.0659	0.117618
1080.1370	0.1205
1078.2082	0.123311
1076.2794	0.126029
1074.3506	0.128355
1072.4218	0.130332
1070.4930	0.131835
1068.5642	0.1327
1066.6353	0.132895
1064.7065	0.132823
1062.7777	0.132628
1060.8489	0.132061
1058.9201	0.131022
1056.9913	0.129838
1055.0624	0.128458
1053.1336	0.127099
1051.2048	0.126008
1049.2760	0.125401
1047.3472	0.12501
1045.4184	0.124608
1043.4895	0.123949
1041.5607	0.123074
1039.6319	0.122014
1037.7031	0.120727
1035.7743	0.119224
1033.8455	0.11768
1031.9167	0.115734
1029.9878	0.113562
1028.0590	0.111317
1026.1302	0.10932
1024.2014	0.10756
1022.2726	0.106469
1020.3438	0.106077
1018.4149	0.106324
1016.4861	0.106541
1014.5573	0.106458
1012.6285	0.105964
1010.6997	0.105573
1008.7709	0.105635
1006.8420	0.106407
1004.9132	0.107992
1002.9844	0.110381
1001.0556	0.112769
999.1268	0.11489
997.1980	0.116259
995.2691	0.11663
993.3403	0.115528
991.4115	0.112882
989.4827	0.109125
987.5539	0.105666
985.6251	0.103761
983.6963	0.103823
981.7674	0.105594
979.8386	0.108342
977.9098	0.111009
975.9810	0.112934
974.0522	0.113376
972.1234	0.112028
970.1945	0.109372
968.2657	0.106149
966.3369	0.102824
964.4081	0.100014
962.4793	0.0975327
960.5505	0.0955664
958.6216	0.0937957
956.6928	0.0921898
954.7640	0.0906352
952.8352	0.0893381
950.9064	0.0879483
948.9776	0.0868262
947.0488	0.0858893
945.1199	0.0851687
943.1911	0.0842937
941.2623	0.0835936
939.3335	0.0830068
937.4047	0.0826362
935.4759	0.0822759
933.5470	0.0823171
931.6182	0.0823479
929.6894	0.0822656
927.7606	0.081895
925.8318	0.0815347
923.9030	0.0805772
921.9741	0.0793007
920.0453	0.0778388
918.1165	0.0766446
916.1877	0.0754504
914.2589	0.0745651
912.3301	0.0737415
910.4013	0.0732371
908.4724	0.0727326
906.5436	0.0725885
904.6148	0.0725061
902.6860	0.0725988
900.7572	0.0724135
898.8284	0.0725164
