# Supplementary material for: Vibrational Study on the Structure, Bioactivity, and Silver Adsorption of Silk Fibroin Fibers Grafted with Methacrylonitrile
Source: Molecules. 2023 Mar 10;28(6):2551. doi: 10.3390/molecules28062551 (PMC10051891; doi:10.3390/molecules28062551)
Supplement: Supplementary file 1 [file molecules-28-02551-s001.zip › RAW DATA/Figure 11 IR Ag perpendicular/IR BF control Ag perpendic p3.txt]

TITLE	BF CONTROLLO AG PERPENDICOLARE P3
DATA TYPE
ORIGIN	JASCO
OWNER
DATE	23/03/01
TIME	15:41:14
SPECTROMETER/DATA SYSTEM
RESOLUTION
DELTAX	-1.92882
XUNITS	1/CM
YUNITS	ABSORBANCE
FIRSTX	1720.5039
LASTX	898.8283
NPOINTS	427
FIRSTY	0.03864
MAXY	0.19174
MINY	0.03864
XYDATA
1720.5039	0.0386415
1718.5751	0.0405888
1716.6463	0.0407866
1714.7175	0.041979
1712.7886	0.0430875
1710.8598	0.0457538
1708.9310	0.0489715
1707.0022	0.0540705
1705.0734	0.0604279
1703.1446	0.0675941
1701.2157	0.0752458
1699.2869	0.0806324
1697.3581	0.083161
1695.4293	0.0822263
1693.5005	0.0808062
1691.5717	0.0814833
1689.6429	0.0820705
1687.7140	0.083149
1685.7852	0.0858993
1683.8564	0.0875351
1681.9276	0.0883619
1679.9988	0.0909025
1678.0700	0.0933412
1676.1411	0.0969243
1674.2123	0.0990694
1672.2835	0.102185
1670.3547	0.105421
1668.4259	0.107835
1666.4971	0.110274
1664.5682	0.114085
1662.6394	0.117375
1660.7106	0.12052
1658.7818	0.124205
1656.8530	0.128519
1654.9242	0.133954
1652.9954	0.137567
1651.0665	0.138016
1649.1377	0.142091
1647.2089	0.14538
1645.2801	0.146573
1643.3513	0.14873
1641.4225	0.151606
1639.4936	0.154302
1637.5648	0.158041
1635.6360	0.160126
1633.7072	0.16057
1631.7784	0.162595
1629.8496	0.164776
1627.9207	0.165897
1625.9919	0.166741
1624.0631	0.16743
1622.1343	0.165675
1620.2055	0.164758
1618.2767	0.164393
1616.3479	0.160528
1614.4190	0.156405
1612.4902	0.153655
1610.5614	0.149431
1608.6326	0.144727
1606.7038	0.139646
1604.7750	0.134943
1602.8461	0.130143
1600.9173	0.125649
1598.9885	0.121647
1597.0597	0.118189
1595.1309	0.114678
1593.2021	0.111311
1591.2732	0.108261
1589.3444	0.105529
1587.4156	0.10327
1585.4868	0.101658
1583.5580	0.100465
1581.6292	0.0996626
1579.7003	0.0995967
1577.7715	0.100687
1575.8427	0.100759
1573.9139	0.101095
1571.9851	0.10336
1570.0563	0.105612
1568.1275	0.107338
1566.1986	0.11004
1564.2698	0.112869
1562.3410	0.11602
1560.4122	0.121167
1558.4834	0.12336
1556.5546	0.124367
1554.6257	0.126997
1552.6969	0.12919
1550.7681	0.132144
1548.8393	0.134355
1546.9105	0.13704
1544.9817	0.140437
1543.0528	0.143325
1541.1240	0.146687
1539.1952	0.147573
1537.2664	0.148718
1535.3376	0.152187
1533.4088	0.155171
1531.4800	0.157113
1529.5511	0.160324
1527.6223	0.163817
1525.6935	0.166819
1523.7647	0.170073
1521.8359	0.174471
1519.9071	0.177407
1517.9782	0.181913
1516.0494	0.185496
1514.1206	0.187701
1512.1918	0.188995
1510.2630	0.189906
1508.3342	0.191739
1506.4053	0.187917
1504.4765	0.183045
1502.5477	0.182039
1500.6189	0.180547
1498.6901	0.178366
1496.7613	0.174794
1494.8325	0.170073
1492.9036	0.167766
1490.9748	0.165459
1489.0460	0.160546
1487.1172	0.155656
1485.1884	0.151378
1483.2596	0.148095
1481.3307	0.1445
1479.4019	0.141258
1477.4731	0.139347
1475.5443	0.137657
1473.6155	0.137034
1471.6867	0.135134
1469.7578	0.13426
1467.8290	0.134679
1465.9002	0.134673
1463.9714	0.133271
1462.0426	0.132941
1460.1138	0.134445
1458.1850	0.136854
1456.2561	0.137723
1454.3273	0.139119
1452.3985	0.141869
1450.4697	0.144344
1448.5409	0.146615
1446.6121	0.147232
1444.6832	0.147442
1442.7544	0.146974
1440.8256	0.146165
1438.8968	0.145656
1436.9680	0.143499
1435.0392	0.138268
1433.1103	0.134991
1431.1815	0.131348
1429.2527	0.127441
1427.3239	0.124439
1425.3951	0.123079
1423.4663	0.121461
1421.5375	0.121107
1419.6086	0.121419
1417.6798	0.120484
1415.7510	0.120221
1413.8222	0.120436
1411.8934	0.120844
1409.9646	0.121095
1408.0357	0.121371
1406.1069	0.121749
1404.1781	0.121251
1402.2493	0.120592
1400.3205	0.1204
1398.3917	0.11952
1396.4628	0.118902
1394.5340	0.117716
1392.6052	0.11641
1390.6764	0.116176
1388.7476	0.11614
1386.8188	0.115385
1384.8899	0.114331
1382.9611	0.113887
1381.0323	0.113462
1379.1035	0.113216
1377.1747	0.112959
1375.2459	0.112851
1373.3171	0.112024
1371.3882	0.111532
1369.4594	0.111407
1367.5306	0.11067
1365.6018	0.109573
1363.6730	0.108171
1361.7442	0.105427
1359.8153	0.10288
1357.8865	0.101143
1355.9577	0.0998184
1354.0289	0.0986799
1352.1001	0.0977871
1350.1713	0.0972598
1348.2424	0.0969243
1346.3136	0.0967326
1344.3848	0.0967026
1342.4560	0.0969183
1340.5272	0.0974636
1338.5984	0.0974875
1336.6696	0.0970561
1334.7407	0.0966127
1332.8119	0.0962053
1330.8831	0.0958518
1328.9543	0.0953844
1327.0255	0.0946414
1325.0967	0.0937666
1323.1678	0.0929517
1321.2390	0.0924903
1319.3102	0.0921967
1317.3814	0.0918612
1315.4526	0.0917653
1313.5238	0.0917773
1311.5949	0.0916994
1309.6661	0.0917413
1307.7373	0.0918911
1305.8085	0.092029
1303.8797	0.092029
1301.9509	0.0916934
1300.0221	0.0911362
1298.0932	0.0905609
1296.1644	0.0901655
1294.2356	0.0899018
1292.3068	0.0898299
1290.3780	0.0899977
1288.4492	0.0902853
1286.5203	0.0905789
1284.5915	0.0910463
1282.6627	0.0917893
1280.7339	0.092742
1278.8051	0.0939823
1276.8763	0.0957439
1274.9474	0.0979489
1273.0186	0.100543
1271.0898	0.103497
1269.1610	0.106637
1267.2322	0.109735
1265.3034	0.112563
1263.3746	0.11487
1261.4457	0.116434
1259.5169	0.117213
1257.5881	0.117375
1255.6593	0.117398
1253.7305	0.11753
1251.8017	0.11792
1249.8728	0.118405
1247.9440	0.11898
1246.0152	0.119723
1244.0864	0.120784
1242.1576	0.122018
1240.2288	0.123654
1238.2999	0.125613
1236.3711	0.127704
1234.4423	0.129784
1232.5135	0.131779
1230.5847	0.133241
1228.6559	0.133882
1226.7271	0.133696
1224.7982	0.132959
1222.8694	0.131749
1220.9406	0.130335
1219.0118	0.128765
1217.0830	0.127141
1215.1542	0.125272
1213.2253	0.123013
1211.2965	0.120185
1209.3677	0.116955
1207.4389	0.113546
1205.5101	0.110148
1203.5813	0.106781
1201.6524	0.103551
1199.7236	0.100531
1197.7948	0.0978291
1195.8660	0.0954383
1193.9372	0.0934191
1192.0084	0.0917653
1190.0795	0.0903932
1188.1507	0.0892787
1186.2219	0.0886136
1184.2931	0.088308
1182.3643	0.088326
1180.4355	0.089033
1178.5067	0.0904111
1176.5778	0.0923465
1174.6490	0.0945156
1172.7202	0.096433
1170.7914	0.0979249
1168.8626	0.0989376
1166.9338	0.0996206
1165.0049	0.100208
1163.0761	0.100705
1161.1473	0.100951
1159.2185	0.100873
1157.2897	0.100274
1155.3609	0.0991293
1153.4320	0.0974396
1151.5032	0.0953424
1149.5744	0.0930955
1147.6456	0.0909085
1145.7168	0.0887574
1143.7880	0.0867262
1141.8592	0.0849825
1139.9303	0.0834546
1138.0015	0.0820525
1136.0727	0.0808122
1134.1439	0.0798775
1132.2151	0.0792483
1130.2863	0.0788828
1128.3574	0.0786371
1126.4286	0.0784933
1124.4998	0.0784274
1122.5710	0.0783735
1120.6422	0.0781997
1118.7134	0.0779601
1116.7845	0.0776305
1114.8557	0.0773789
1112.9269	0.077253
1110.9981	0.0771392
1109.0693	0.0770613
1107.1405	0.0771691
1105.2117	0.0772171
1103.2828	0.0772111
1101.3540	0.0770433
1099.4252	0.0767317
1097.4964	0.0764561
1095.5676	0.0764321
1093.6388	0.0767377
1091.7099	0.0773908
1089.7811	0.0783076
1087.8523	0.0794161
1085.9235	0.0806264
1083.9947	0.0820405
1082.0659	0.0835445
1080.1370	0.0851863
1078.2082	0.086834
1076.2794	0.0883499
1074.3506	0.0896262
1072.4218	0.0907647
1070.4930	0.0916515
1068.5642	0.0920889
1066.6353	0.0921368
1064.7065	0.0920469
1062.7777	0.0919091
1060.8489	0.0915556
1058.9201	0.0908486
1056.9913	0.0900337
1055.0624	0.0892487
1053.1336	0.0884878
1051.2048	0.0878586
1049.2760	0.0875171
1047.3472	0.0873253
1045.4184	0.0870737
1043.4895	0.0866303
1041.5607	0.086121
1039.6319	0.0856177
1037.7031	0.0849106
1035.7743	0.0840178
1033.8455	0.083137
1031.9167	0.0820765
1029.9878	0.0807283
1028.0590	0.0793682
1026.1302	0.0781518
1024.2014	0.0771092
1022.2726	0.0764142
1020.3438	0.0760906
1018.4149	0.0761865
1016.4861	0.0762943
1014.5573	0.0761925
1012.6285	0.075821
1010.6997	0.0754555
1008.7709	0.0753236
1006.8420	0.0755993
1004.9132	0.0763423
1002.9844	0.0775706
1001.0556	0.078769
999.1268	0.0799254
997.1980	0.0807103
995.2691	0.0808302
993.3403	0.080189
991.4115	0.0788349
989.4827	0.0768815
987.5539	0.075042
985.6251	0.0740234
983.6963	0.0740534
981.7674	0.0749462
979.8386	0.0763303
977.9098	0.0776485
975.9810	0.0785952
974.0522	0.0787929
972.1234	0.0780619
970.1945	0.0766658
968.2657	0.0749162
966.3369	0.0730947
964.4081	0.0714529
962.4793	0.0699669
960.5505	0.0687266
958.6216	0.0676601
956.6928	0.0667373
954.7640	0.0658565
952.8352	0.0650117
950.9064	0.0641249
948.9776	0.0633699
947.0488	0.0627647
945.1199	0.0623453
943.1911	0.0619079
941.2623	0.0614825
939.3335	0.0611589
937.4047	0.0610151
935.4759	0.0609132
933.5470	0.0609013
931.6182	0.0608953
929.6894	0.0609132
927.7606	0.0606316
925.8318	0.0601942
923.9030	0.0594692
921.9741	0.0586783
920.0453	0.0579053
918.1165	0.0572402
916.1877	0.0564073
914.2589	0.0557662
912.3301	0.0552389
910.4013	0.0549573
908.4724	0.0546398
906.5436	0.0547176
904.6148	0.0548375
902.6860	0.0548495
900.7572	0.0546577
898.8284	0.0546278
