# Supplementary material for: Vibrational Study on the Structure, Bioactivity, and Silver Adsorption of Silk Fibroin Fibers Grafted with Methacrylonitrile
Source: Molecules. 2023 Mar 10;28(6):2551. doi: 10.3390/molecules28062551 (PMC10051891; doi:10.3390/molecules28062551)
Supplement: Supplementary file 1 [file molecules-28-02551-s001.zip › RAW DATA/Figure 11 IR Ag perpendicular/IR BF MAN 10% Ag perpendic p1.txt]

TITLE	BF MAN 10% AG PERPENDICOLARE P1
DATA TYPE
ORIGIN	JASCO
OWNER
DATE	23/03/01
TIME	15:41:14
SPECTROMETER/DATA SYSTEM
RESOLUTION
DELTAX	-1.92882
XUNITS	1/CM
YUNITS	ABSORBANCE
FIRSTX	1720.5039
LASTX	898.8283
NPOINTS	427
FIRSTY	0.02947
MAXY	0.26219
MINY	0.02947
XYDATA
1720.5039	0.0294716
1718.5751	0.0315445
1716.6463	0.0326343
1714.7175	0.0344532
1712.7886	0.036141
1710.8598	0.0397625
1708.9310	0.0441705
1707.0022	0.0512988
1705.0734	0.0614422
1703.1446	0.0718396
1701.2157	0.0823681
1699.2869	0.0927983
1697.3581	0.0951088
1695.4293	0.0935439
1693.5005	0.0910613
1691.5717	0.0902583
1689.6429	0.0903403
1687.7140	0.0910695
1685.7852	0.093167
1683.8564	0.096092
1681.9276	0.0976242
1679.9988	0.10032
1678.0700	0.103245
1676.1411	0.107391
1674.2123	0.111151
1672.2835	0.114625
1670.3547	0.118886
1668.4259	0.123392
1666.4971	0.126883
1664.5682	0.13125
1662.6394	0.136354
1660.7106	0.141328
1658.7818	0.146203
1656.8530	0.151291
1654.9242	0.156813
1652.9954	0.164572
1651.0665	0.166899
1649.1377	0.170127
1647.2089	0.174896
1645.2801	0.178853
1643.3513	0.181991
1641.4225	0.185982
1639.4936	0.190144
1637.5648	0.19488
1635.6360	0.20014
1633.7072	0.203204
1631.7784	0.205851
1629.8496	0.208899
1627.9207	0.211275
1625.9919	0.212225
1624.0631	0.212438
1622.1343	0.210537
1620.2055	0.208038
1618.2767	0.205343
1616.3479	0.199509
1614.4190	0.192561
1612.4902	0.186547
1610.5614	0.179222
1608.6326	0.171217
1606.7038	0.162745
1604.7750	0.15474
1602.8461	0.146825
1600.9173	0.139615
1598.9885	0.133224
1597.0597	0.127718
1595.1309	0.122426
1593.2021	0.117362
1591.2732	0.112856
1589.3444	0.108866
1587.4156	0.10558
1585.4868	0.10313
1583.5580	0.101606
1581.6292	0.100779
1579.7003	0.100721
1577.7715	0.101614
1575.8427	0.103302
1573.9139	0.104695
1571.9851	0.107022
1570.0563	0.110586
1568.1275	0.114535
1566.1986	0.118157
1564.2698	0.12277
1562.3410	0.126735
1560.4122	0.131971
1558.4834	0.138599
1556.5546	0.141016
1554.6257	0.144064
1552.6969	0.147694
1550.7681	0.151414
1548.8393	0.155379
1546.9105	0.15896
1544.9817	0.163655
1543.0528	0.168104
1541.1240	0.173167
1539.1952	0.178509
1537.2664	0.181959
1535.3376	0.185908
1533.4088	0.19211
1531.4800	0.197231
1529.5511	0.202524
1527.6223	0.208784
1525.6935	0.215707
1523.7647	0.221836
1521.8359	0.230562
1519.9071	0.239337
1517.9782	0.247153
1516.0494	0.25524
1514.1206	0.259648
1512.1918	0.261459
1510.2630	0.261869
1508.3342	0.262188
1506.4053	0.259476
1504.4765	0.25411
1502.5477	0.250898
1500.6189	0.247235
1498.6901	0.242999
1496.7613	0.237223
1494.8325	0.229972
1492.9036	0.224441
1490.9748	0.21864
1489.0460	0.210554
1487.1172	0.202835
1485.1884	0.195765
1483.2596	0.189808
1481.3307	0.183901
1479.4019	0.178698
1477.4731	0.174888
1475.5443	0.171643
1473.6155	0.169808
1471.6867	0.167784
1469.7578	0.165523
1467.8290	0.163794
1465.9002	0.162336
1463.9714	0.160795
1462.0426	0.160099
1460.1138	0.161049
1458.1850	0.1639
1456.2561	0.168071
1454.3273	0.171217
1452.3985	0.17542
1450.4697	0.179615
1448.5409	0.183139
1446.6121	0.184409
1444.6832	0.184286
1442.7544	0.182999
1440.8256	0.181197
1438.8968	0.178886
1436.9680	0.174576
1435.0392	0.167243
1433.1103	0.161475
1431.1815	0.155642
1429.2527	0.150111
1427.3239	0.145752
1425.3951	0.143196
1423.4663	0.141057
1421.5375	0.139935
1419.6086	0.139714
1417.6798	0.139468
1415.7510	0.139419
1413.8222	0.139984
1411.8934	0.140902
1409.9646	0.141754
1408.0357	0.142278
1406.1069	0.142745
1404.1781	0.142606
1402.2493	0.142057
1400.3205	0.141524
1398.3917	0.140598
1396.4628	0.139697
1394.5340	0.13878
1392.6052	0.137551
1390.6764	0.136633
1388.7476	0.135895
1386.8188	0.13492
1384.8899	0.133536
1382.9611	0.13243
1381.0323	0.131471
1379.1035	0.130824
1377.1747	0.130226
1375.2459	0.129865
1373.3171	0.129324
1371.3882	0.128816
1369.4594	0.12844
1367.5306	0.127481
1365.6018	0.125621
1363.6730	0.122999
1361.7442	0.119509
1359.8153	0.116461
1357.8865	0.114044
1355.9577	0.112184
1354.0289	0.110807
1352.1001	0.109767
1350.1713	0.109095
1348.2424	0.108661
1346.3136	0.108448
1344.3848	0.108423
1342.4560	0.10853
1340.5272	0.108767
1338.5984	0.108964
1336.6696	0.108849
1334.7407	0.108595
1332.8119	0.108144
1330.8831	0.10744
1328.9543	0.106539
1327.0255	0.105506
1325.0967	0.1044
1323.1678	0.103368
1321.2390	0.102516
1319.3102	0.102008
1317.3814	0.101582
1315.4526	0.101254
1313.5238	0.101024
1311.5949	0.100852
1309.6661	0.100672
1307.7373	0.100516
1305.8085	0.100353
1303.8797	0.100123
1301.9509	0.0996725
1300.0221	0.09914
1298.0932	0.0986402
1296.1644	0.0982469
1294.2356	0.0979519
1292.3068	0.09787
1290.3780	0.0980257
1288.4492	0.098378
1286.5203	0.0989351
1284.5915	0.0997053
1282.6627	0.100631
1280.7339	0.101926
1278.8051	0.103745
1276.8763	0.106096
1274.9474	0.109087
1273.0186	0.112897
1271.0898	0.117264
1269.1610	0.121819
1267.2322	0.126162
1265.3034	0.129882
1263.3746	0.132643
1261.4457	0.134322
1259.5169	0.135076
1257.5881	0.135142
1255.6593	0.134904
1253.7305	0.134691
1251.8017	0.134757
1249.8728	0.135101
1247.9440	0.135814
1246.0152	0.136977
1244.0864	0.138616
1242.1576	0.14073
1240.2288	0.143368
1238.2999	0.146547
1236.3711	0.150193
1234.4423	0.153954
1232.5135	0.157411
1230.5847	0.160025
1228.6559	0.161483
1226.7271	0.161582
1224.7982	0.160615
1222.8694	0.159148
1220.9406	0.15769
1219.0118	0.155969
1217.0830	0.153913
1215.1542	0.151274
1213.2253	0.148022
1211.2965	0.14404
1209.3677	0.139509
1207.4389	0.13465
1205.5101	0.129652
1203.5813	0.12472
1201.6524	0.119976
1199.7236	0.11551
1197.7948	0.111504
1195.8660	0.108038
1193.9372	0.105023
1192.0084	0.102507
1190.0795	0.10041
1188.1507	0.0987139
1186.2219	0.097403
1184.2931	0.0965508
1182.3643	0.0964279
1180.4355	0.0972555
1178.5067	0.0989597
1176.5778	0.101483
1174.6490	0.104539
1172.7202	0.107587
1170.7914	0.109996
1168.8626	0.111643
1166.9338	0.112741
1165.0049	0.113519
1163.0761	0.114011
1161.1473	0.114117
1159.2185	0.11365
1157.2897	0.112651
1155.3609	0.110963
1153.4320	0.108612
1151.5032	0.105793
1149.5744	0.102712
1147.6456	0.099566
1145.7168	0.0965754
1143.7880	0.0937815
1141.8592	0.0912333
1139.9303	0.088972
1138.0015	0.0870465
1136.0727	0.0853997
1134.1439	0.0840641
1132.2151	0.0830072
1130.2863	0.0822042
1128.3574	0.081516
1126.4286	0.0809916
1124.4998	0.0805492
1122.5710	0.0802706
1120.6422	0.0800166
1118.7134	0.0797462
1116.7845	0.0795004
1114.8557	0.079312
1112.9269	0.0790334
1110.9981	0.0789269
1109.0693	0.0790006
1107.1405	0.0793202
1105.2117	0.0796807
1103.2828	0.0799019
1101.3540	0.079738
1099.4252	0.079271
1097.4964	0.0787466
1095.5676	0.0785991
1093.6388	0.0788777
1091.7099	0.0796479
1089.7811	0.0808523
1087.8523	0.082491
1085.9235	0.0843345
1083.9947	0.0866123
1082.0659	0.0889802
1080.1370	0.0913644
1078.2082	0.0938224
1076.2794	0.0961084
1074.3506	0.0981649
1072.4218	0.0998118
1070.4930	0.100967
1068.5642	0.101664
1066.6353	0.101803
1064.7065	0.101614
1062.7777	0.101221
1060.8489	0.100582
1058.9201	0.0996643
1056.9913	0.0985336
1055.0624	0.0972555
1053.1336	0.0959937
1051.2048	0.0948876
1049.2760	0.0942567
1047.3472	0.0939126
1045.4184	0.0934865
1043.4895	0.0929867
1041.5607	0.0923476
1039.6319	0.0914218
1037.7031	0.0901928
1035.7743	0.0886033
1033.8455	0.0869154
1031.9167	0.0852931
1029.9878	0.0835889
1028.0590	0.0817044
1026.1302	0.0800166
1024.2014	0.0785664
1022.2726	0.0776815
1020.3438	0.0774848
1018.4149	0.0776487
1016.4861	0.0778126
1014.5573	0.077747
1012.6285	0.0774685
1010.6997	0.077321
1008.7709	0.0775995
1006.8420	0.07855
1004.9132	0.0801477
1002.9844	0.0823435
1001.0556	0.0846049
999.1268	0.086514
997.1980	0.0878986
995.2691	0.0886196
993.3403	0.0881362
991.4115	0.0863091
989.4827	0.0835479
987.5539	0.081008
985.6251	0.0795742
983.6963	0.0798609
981.7674	0.0815651
979.8386	0.0839085
977.9098	0.0860305
975.9810	0.0874562
974.0522	0.0876856
972.1234	0.0864812
970.1945	0.0841215
968.2657	0.0812456
966.3369	0.0783943
964.4081	0.0760592
962.4793	0.0739535
960.5505	0.0720199
958.6216	0.0705123
956.6928	0.0692423
954.7640	0.0679969
952.8352	0.0670301
950.9064	0.066096
948.9776	0.0651784
947.0488	0.0643263
945.1199	0.0633922
943.1911	0.06245
941.2623	0.0618683
939.3335	0.0613439
937.4047	0.0608687
935.4759	0.0605655
933.5470	0.0605081
931.6182	0.0605245
929.6894	0.0605327
927.7606	0.0601067
925.8318	0.0594594
923.9030	0.0586237
921.9741	0.057747
920.0453	0.0566655
918.1165	0.0556986
916.1877	0.05474
914.2589	0.0537814
912.3301	0.053003
910.4013	0.0525933
908.4724	0.0521837
906.5436	0.0521345
904.6148	0.0522001
902.6860	0.0520526
900.7572	0.051774
898.8284	0.051987
