# Supplementary material for: Vibrational Study on the Structure, Bioactivity, and Silver Adsorption of Silk Fibroin Fibers Grafted with Methacrylonitrile
Source: Molecules. 2023 Mar 10;28(6):2551. doi: 10.3390/molecules28062551 (PMC10051891; doi:10.3390/molecules28062551)
Supplement: Supplementary file 1 [file molecules-28-02551-s001.zip › RAW DATA/Figure 11 IR Ag perpendicular/IR BF MAN 10% Ag perpendic p2.txt]

TITLE	BF MAN 10% AG PERPENDICOLARE P2
DATA TYPE
ORIGIN	JASCO
OWNER
DATE	23/03/01
TIME	15:41:14
SPECTROMETER/DATA SYSTEM
RESOLUTION
DELTAX	-1.92882
XUNITS	1/CM
YUNITS	ABSORBANCE
FIRSTX	1720.5039
LASTX	898.8283
NPOINTS	427
FIRSTY	0.02961
MAXY	0.21152
MINY	0.02961
XYDATA
1720.5039	0.0296062
1718.5751	0.031576
1716.6463	0.0324221
1714.7175	0.0337441
1712.7886	0.0350925
1710.8598	0.038067
1708.9310	0.0417025
1707.0022	0.0475788
1705.0734	0.0556298
1703.1446	0.0637204
1701.2157	0.0724589
1699.2869	0.0803578
1697.3581	0.0819178
1695.4293	0.0809263
1693.5005	0.0790623
1691.5717	0.0786326
1689.6429	0.0790689
1687.7140	0.0799811
1685.7852	0.0819442
1683.8564	0.0843767
1681.9276	0.0853352
1679.9988	0.0876487
1678.0700	0.0900878
1676.1411	0.0936175
1674.2123	0.0966383
1672.2835	0.0993748
1670.3547	0.102872
1668.4259	0.106421
1666.4971	0.109052
1664.5682	0.112641
1662.6394	0.116772
1660.7106	0.120533
1658.7818	0.12438
1656.8530	0.128611
1654.9242	0.13341
1652.9954	0.139504
1651.0665	0.140634
1649.1377	0.143364
1647.2089	0.14741
1645.2801	0.15008
1643.3513	0.152281
1641.4225	0.155507
1639.4936	0.158878
1637.5648	0.162672
1635.6360	0.166473
1633.7072	0.168211
1631.7784	0.169983
1629.8496	0.172244
1627.9207	0.173883
1625.9919	0.174174
1624.0631	0.174081
1622.1343	0.172158
1620.2055	0.169943
1618.2767	0.167861
1616.3479	0.163128
1614.4190	0.157497
1612.4902	0.152942
1610.5614	0.147377
1608.6326	0.141368
1606.7038	0.13497
1604.7750	0.128994
1602.8461	0.123151
1600.9173	0.117757
1598.9885	0.112833
1597.0597	0.108675
1595.1309	0.104702
1593.2021	0.100789
1591.2732	0.09722
1589.3444	0.0941397
1587.4156	0.0916411
1585.4868	0.0897242
1583.5580	0.0885344
1581.6292	0.0880056
1579.7003	0.0880783
1577.7715	0.0890169
1575.8427	0.0904117
1573.9139	0.091304
1571.9851	0.0932606
1570.0563	0.0964268
1568.1275	0.0993814
1566.1986	0.102125
1564.2698	0.105833
1562.3410	0.109184
1560.4122	0.11393
1558.4834	0.118742
1556.5546	0.119978
1554.6257	0.122424
1552.6969	0.125233
1550.7681	0.128241
1548.8393	0.131149
1546.9105	0.134031
1544.9817	0.138116
1543.0528	0.141864
1541.1240	0.14583
1539.1952	0.149307
1537.2664	0.151508
1535.3376	0.154747
1533.4088	0.159552
1531.4800	0.163221
1529.5511	0.167213
1527.6223	0.172131
1525.6935	0.177413
1523.7647	0.182
1521.8359	0.188498
1519.9071	0.194559
1517.9782	0.200349
1516.0494	0.205948
1514.1206	0.208989
1512.1918	0.210383
1510.2630	0.210879
1508.3342	0.21152
1506.4053	0.208493
1504.4765	0.203555
1502.5477	0.201281
1500.6189	0.198743
1498.6901	0.195577
1496.7613	0.191003
1494.8325	0.185219
1492.9036	0.181167
1490.9748	0.177095
1489.0460	0.170703
1487.1172	0.164477
1485.1884	0.158997
1483.2596	0.154582
1481.3307	0.15012
1479.4019	0.14618
1477.4731	0.143602
1475.5443	0.141454
1473.6155	0.140324
1471.6867	0.138605
1469.7578	0.136933
1467.8290	0.135902
1465.9002	0.135016
1463.9714	0.133707
1462.0426	0.133238
1460.1138	0.134375
1458.1850	0.13686
1456.2561	0.139583
1454.3273	0.141619
1452.3985	0.144786
1450.4697	0.147932
1448.5409	0.150589
1446.6121	0.151323
1444.6832	0.15123
1442.7544	0.150358
1440.8256	0.14895
1438.8968	0.147324
1436.9680	0.14427
1435.0392	0.13846
1433.1103	0.134183
1431.1815	0.129867
1429.2527	0.12565
1427.3239	0.122325
1425.3951	0.120613
1423.4663	0.119073
1421.5375	0.118286
1419.6086	0.118227
1417.6798	0.11783
1415.7510	0.117651
1413.8222	0.118035
1411.8934	0.118749
1409.9646	0.119383
1408.0357	0.119753
1406.1069	0.120163
1404.1781	0.119952
1402.2493	0.11939
1400.3205	0.119066
1398.3917	0.118418
1396.4628	0.117744
1394.5340	0.116878
1392.6052	0.115814
1390.6764	0.115219
1388.7476	0.114816
1386.8188	0.114095
1384.8899	0.112939
1382.9611	0.112106
1381.0323	0.111431
1379.1035	0.111028
1377.1747	0.110612
1375.2459	0.110414
1373.3171	0.109812
1371.3882	0.109257
1369.4594	0.108966
1367.5306	0.108252
1365.6018	0.106791
1363.6730	0.104802
1361.7442	0.101966
1359.8153	0.0994211
1357.8865	0.0974976
1355.9577	0.0960764
1354.0289	0.0949726
1352.1001	0.0941
1350.1713	0.0935845
1348.2424	0.0932606
1346.3136	0.0931218
1344.3848	0.0930953
1342.4560	0.0932143
1340.5272	0.0935051
1338.5984	0.0935712
1336.6696	0.0933531
1334.7407	0.0930887
1332.8119	0.0926987
1330.8831	0.0921236
1328.9543	0.0914362
1327.0255	0.0905967
1325.0967	0.0896647
1323.1678	0.0888715
1321.2390	0.08827
1319.3102	0.0878602
1317.3814	0.0875033
1315.4526	0.0872256
1313.5238	0.0871133
1311.5949	0.0869943
1309.6661	0.0868621
1307.7373	0.0868092
1305.8085	0.0866638
1303.8797	0.0864457
1301.9509	0.0860491
1300.0221	0.0856723
1298.0932	0.0853418
1296.1644	0.0850113
1294.2356	0.0847932
1292.3068	0.0847799
1290.3780	0.0849187
1288.4492	0.0852426
1286.5203	0.0856855
1284.5915	0.0862936
1282.6627	0.0870802
1280.7339	0.0881444
1278.8051	0.089592
1276.8763	0.0915486
1274.9474	0.0940273
1273.0186	0.0970613
1271.0898	0.100505
1269.1610	0.104055
1267.2322	0.10736
1265.3034	0.110195
1263.3746	0.112383
1261.4457	0.113666
1259.5169	0.114148
1257.5881	0.114142
1255.6593	0.113996
1253.7305	0.11395
1251.8017	0.114056
1249.8728	0.11436
1247.9440	0.114948
1246.0152	0.115939
1244.0864	0.117361
1242.1576	0.119086
1240.2288	0.121122
1238.2999	0.123508
1236.3711	0.126297
1234.4423	0.129199
1232.5135	0.13185
1230.5847	0.133826
1228.6559	0.134937
1226.7271	0.135003
1224.7982	0.134276
1222.8694	0.133145
1220.9406	0.131989
1219.0118	0.13064
1217.0830	0.12906
1215.1542	0.126991
1213.2253	0.124361
1211.2965	0.121181
1209.3677	0.117665
1207.4389	0.113844
1205.5101	0.109924
1203.5813	0.106038
1201.6524	0.102296
1199.7236	0.098846
1197.7948	0.0956732
1195.8660	0.0928375
1193.9372	0.0904579
1192.0084	0.0885146
1190.0795	0.0868423
1188.1507	0.0855335
1186.2219	0.0845816
1184.2931	0.0839867
1182.3643	0.0838744
1180.4355	0.0845948
1178.5067	0.0860491
1176.5778	0.0881114
1174.6490	0.0904645
1172.7202	0.0928574
1170.7914	0.0947743
1168.8626	0.0959707
1166.9338	0.0967705
1165.0049	0.0973852
1163.0761	0.0977157
1161.1473	0.0977091
1159.2185	0.0973059
1157.2897	0.0964201
1155.3609	0.0950453
1153.4320	0.0932738
1151.5032	0.0911123
1149.5744	0.0886732
1147.6456	0.0862407
1145.7168	0.0839074
1143.7880	0.081627
1141.8592	0.0795712
1139.9303	0.0778064
1138.0015	0.0763191
1136.0727	0.0749971
1134.1439	0.0739263
1132.2151	0.0731067
1130.2863	0.0725051
1128.3574	0.0719169
1126.4286	0.071507
1124.4998	0.0711237
1122.5710	0.0708725
1120.6422	0.0707866
1118.7134	0.0706147
1116.7845	0.0703701
1114.8557	0.0701784
1112.9269	0.0700132
1110.9981	0.0700264
1109.0693	0.070152
1107.1405	0.0704627
1105.2117	0.0707271
1103.2828	0.0708394
1101.3540	0.0707006
1099.4252	0.0703833
1097.4964	0.0699735
1095.5676	0.0698215
1093.6388	0.0700594
1091.7099	0.0706742
1089.7811	0.0716591
1087.8523	0.0729943
1085.9235	0.0744551
1083.9947	0.0762266
1082.0659	0.0780708
1080.1370	0.0799877
1078.2082	0.0819244
1076.2794	0.0837884
1074.3506	0.0853947
1072.4218	0.0866175
1070.4930	0.0875099
1068.5642	0.0880783
1066.6353	0.0882766
1064.7065	0.0882039
1062.7777	0.0879461
1060.8489	0.0874768
1058.9201	0.0867365
1056.9913	0.0858177
1055.0624	0.0847204
1053.1336	0.0837157
1051.2048	0.0829291
1049.2760	0.0824598
1047.3472	0.0821888
1045.4184	0.0818054
1043.4895	0.0813559
1041.5607	0.0808668
1039.6319	0.0800538
1037.7031	0.079016
1035.7743	0.077813
1033.8455	0.0765108
1031.9167	0.0751029
1029.9878	0.0736619
1028.0590	0.072287
1026.1302	0.0710443
1024.2014	0.0699272
1022.2726	0.0692332
1020.3438	0.0690547
1018.4149	0.0692266
1016.4861	0.0694117
1014.5573	0.0694183
1012.6285	0.0691274
1010.6997	0.0689159
1008.7709	0.069101
1006.8420	0.0697554
1004.9132	0.0709386
1002.9844	0.072525
1001.0556	0.0741576
999.1268	0.0756317
997.1980	0.0766298
995.2691	0.0769933
993.3403	0.0764381
991.4115	0.0749575
989.4827	0.072796
987.5539	0.070813
985.6251	0.0697091
983.6963	0.070033
981.7674	0.0714542
979.8386	0.0732322
977.9098	0.0747592
975.9810	0.0758498
974.0522	0.0759424
972.1234	0.0748781
970.1945	0.0730802
968.2657	0.0709055
966.3369	0.068711
964.4081	0.0668536
962.4793	0.0652011
960.5505	0.0637204
958.6216	0.0625307
956.6928	0.0615193
954.7640	0.0606204
952.8352	0.0598866
950.9064	0.0591067
948.9776	0.0583465
947.0488	0.0576326
945.1199	0.0568989
943.1911	0.0562511
941.2623	0.0557422
939.3335	0.0552729
937.4047	0.0551407
935.4759	0.0549027
933.5470	0.0548168
931.6182	0.054863
929.6894	0.0547705
927.7606	0.0543409
925.8318	0.0538517
923.9030	0.0531973
921.9741	0.0524173
920.0453	0.0514853
918.1165	0.0506789
916.1877	0.0498989
914.2589	0.0492578
912.3301	0.0486232
910.4013	0.0482861
908.4724	0.0479556
906.5436	0.0478234
904.6148	0.0478168
902.6860	0.0477969
900.7572	0.0475854
898.8284	0.0475788
