# Supplementary material for: Vibrational Study on the Structure, Bioactivity, and Silver Adsorption of Silk Fibroin Fibers Grafted with Methacrylonitrile
Source: Molecules. 2023 Mar 10;28(6):2551. doi: 10.3390/molecules28062551 (PMC10051891; doi:10.3390/molecules28062551)
Supplement: Supplementary file 1 [file molecules-28-02551-s001.zip › RAW DATA/Figure 11 IR Ag perpendicular/IR BF MAN 10% Ag perpendic p3.txt]

TITLE	BF MAN 10% AG PERPENDICOLARE P3
DATA TYPE
ORIGIN	JASCO
OWNER
DATE	23/03/01
TIME	15:41:14
SPECTROMETER/DATA SYSTEM
RESOLUTION
DELTAX	-1.92882
XUNITS	1/CM
YUNITS	ABSORBANCE
FIRSTX	1720.5039
LASTX	898.8283
NPOINTS	427
FIRSTY	0.03158
MAXY	0.22562
MINY	0.03158
XYDATA
1720.5039	0.03158
1718.5751	0.0336599
1716.6463	0.034372
1714.7175	0.0358668
1712.7886	0.0373403
1710.8598	0.0405766
1708.9310	0.0445602
1707.0022	0.0509199
1705.0734	0.0595218
1703.1446	0.0685325
1701.2157	0.0777971
1699.2869	0.0856445
1697.3581	0.0877174
1695.4293	0.086138
1693.5005	0.0839594
1691.5717	0.0836421
1689.6429	0.083903
1687.7140	0.0846785
1685.7852	0.0869489
1683.8564	0.0891134
1681.9276	0.0900723
1679.9988	0.092526
1678.0700	0.0951065
1676.1411	0.0987235
1674.2123	0.101551
1672.2835	0.104717
1670.3547	0.108439
1668.4259	0.111887
1666.4971	0.11475
1664.5682	0.118656
1662.6394	0.122787
1660.7106	0.126672
1658.7818	0.130748
1656.8530	0.135352
1654.9242	0.140795
1652.9954	0.146217
1651.0665	0.147373
1649.1377	0.150962
1647.2089	0.154995
1645.2801	0.157484
1643.3513	0.160149
1641.4225	0.163695
1639.4936	0.167327
1637.5648	0.171733
1635.6360	0.175682
1633.7072	0.177494
1631.7784	0.179926
1629.8496	0.18269
1627.9207	0.184481
1625.9919	0.185278
1624.0631	0.185644
1622.1343	0.183663
1620.2055	0.181696
1618.2767	0.179841
1616.3479	0.174631
1614.4190	0.16861
1612.4902	0.163843
1610.5614	0.157773
1608.6326	0.151124
1606.7038	0.144031
1604.7750	0.137425
1602.8461	0.130867
1600.9173	0.124825
1598.9885	0.119495
1597.0597	0.114961
1595.1309	0.110463
1593.2021	0.106162
1591.2732	0.102305
1589.3444	0.0989491
1587.4156	0.0962346
1585.4868	0.0941617
1583.5580	0.0928573
1581.6292	0.0922228
1579.7003	0.0923144
1577.7715	0.0934284
1575.8427	0.0945424
1573.9139	0.0954661
1571.9851	0.0978069
1570.0563	0.100959
1568.1275	0.103941
1566.1986	0.107079
1564.2698	0.110942
1562.3410	0.114602
1560.4122	0.119883
1558.4834	0.124465
1556.5546	0.125988
1554.6257	0.12871
1552.6969	0.131601
1550.7681	0.134844
1548.8393	0.13796
1546.9105	0.141239
1544.9817	0.145462
1543.0528	0.149361
1541.1240	0.15381
1539.1952	0.157315
1537.2664	0.159768
1535.3376	0.163653
1533.4088	0.168589
1531.4800	0.172502
1529.5511	0.177092
1527.6223	0.182359
1525.6935	0.187823
1523.7647	0.193054
1521.8359	0.200119
1519.9071	0.20638
1517.9782	0.212846
1516.0494	0.218874
1514.1206	0.222357
1512.1918	0.223901
1510.2630	0.22455
1508.3342	0.225621
1506.4053	0.221863
1504.4765	0.216477
1502.5477	0.214418
1500.6189	0.21188
1498.6901	0.208559
1496.7613	0.203532
1494.8325	0.197278
1492.9036	0.193336
1490.9748	0.189113
1489.0460	0.182161
1487.1172	0.175625
1485.1884	0.169858
1483.2596	0.165197
1481.3307	0.160452
1479.4019	0.156327
1477.4731	0.153514
1475.5443	0.151089
1473.6155	0.149947
1471.6867	0.147965
1469.7578	0.146026
1467.8290	0.14487
1465.9002	0.143848
1463.9714	0.142233
1462.0426	0.141782
1460.1138	0.1431
1458.1850	0.145737
1456.2561	0.148283
1454.3273	0.150581
1452.3985	0.154149
1450.4697	0.157632
1448.5409	0.160509
1446.6121	0.161298
1444.6832	0.161305
1442.7544	0.160424
1440.8256	0.159007
1438.8968	0.157441
1436.9680	0.154015
1435.0392	0.14762
1433.1103	0.14315
1431.1815	0.138433
1429.2527	0.133765
1427.3239	0.130141
1425.3951	0.128273
1423.4663	0.126411
1421.5375	0.125643
1419.6086	0.125551
1417.6798	0.12486
1415.7510	0.124712
1413.8222	0.12522
1411.8934	0.125967
1409.9646	0.126588
1408.0357	0.12706
1406.1069	0.127504
1404.1781	0.127194
1402.2493	0.126701
1400.3205	0.126489
1398.3917	0.125749
1396.4628	0.125093
1394.5340	0.124155
1392.6052	0.122964
1390.6764	0.122442
1388.7476	0.122005
1386.8188	0.121032
1384.8899	0.119805
1382.9611	0.118945
1381.0323	0.118204
1379.1035	0.117803
1377.1747	0.117365
1375.2459	0.117175
1373.3171	0.116597
1371.3882	0.116188
1369.4594	0.115962
1367.5306	0.115144
1365.6018	0.113657
1363.6730	0.111563
1361.7442	0.108425
1359.8153	0.105739
1357.8865	0.103758
1355.9577	0.102277
1354.0289	0.101093
1352.1001	0.100169
1350.1713	0.099626
1348.2424	0.0992734
1346.3136	0.0990549
1344.3848	0.0989914
1342.4560	0.0991465
1340.5272	0.0995484
1338.5984	0.0996119
1336.6696	0.099351
1334.7407	0.0990549
1332.8119	0.0986953
1330.8831	0.0981312
1328.9543	0.097405
1327.0255	0.0965589
1325.0967	0.0956282
1323.1678	0.0947681
1321.2390	0.0941547
1319.3102	0.0937175
1317.3814	0.0932804
1315.4526	0.092949
1313.5238	0.0927798
1311.5949	0.0925824
1309.6661	0.0924343
1307.7373	0.0923215
1305.8085	0.0921946
1303.8797	0.0920324
1301.9509	0.0916517
1300.0221	0.0912075
1298.0932	0.0907703
1296.1644	0.0904037
1294.2356	0.090171
1292.3068	0.0901146
1290.3780	0.0902627
1288.4492	0.0905659
1286.5203	0.0910101
1284.5915	0.0916376
1282.6627	0.0924272
1280.7339	0.0935271
1278.8051	0.0950712
1276.8763	0.0970525
1274.9474	0.0995555
1273.0186	0.102742
1271.0898	0.106324
1269.1610	0.110061
1267.2322	0.113593
1265.3034	0.116625
1263.3746	0.118938
1261.4457	0.120306
1259.5169	0.120877
1257.5881	0.120919
1255.6593	0.120715
1253.7305	0.120538
1251.8017	0.120651
1249.8728	0.120968
1247.9440	0.121582
1246.0152	0.122548
1244.0864	0.123901
1242.1576	0.125629
1240.2288	0.127822
1238.2999	0.130367
1236.3711	0.133279
1234.4423	0.136332
1232.5135	0.139166
1230.5847	0.141288
1228.6559	0.142459
1226.7271	0.142593
1224.7982	0.141923
1222.8694	0.140767
1220.9406	0.13961
1219.0118	0.138292
1217.0830	0.136705
1215.1542	0.134682
1213.2253	0.13208
1211.2965	0.128738
1209.3677	0.124966
1207.4389	0.120933
1205.5101	0.116844
1203.5813	0.112783
1201.6524	0.108862
1199.7236	0.105168
1197.7948	0.101819
1195.8660	0.0988363
1193.9372	0.0962487
1192.0084	0.0940982
1190.0795	0.0923285
1188.1507	0.0908761
1186.2219	0.0897691
1184.2931	0.0890641
1182.3643	0.0889513
1180.4355	0.0896845
1178.5067	0.0911299
1176.5778	0.0932451
1174.6490	0.095734
1172.7202	0.098237
1170.7914	0.100268
1168.8626	0.101516
1166.9338	0.102348
1165.0049	0.102961
1163.0761	0.103299
1161.1473	0.103313
1159.2185	0.102897
1157.2897	0.102009
1155.3609	0.100606
1153.4320	0.0987164
1151.5032	0.0964109
1149.5744	0.093922
1147.6456	0.0912991
1145.7168	0.0887679
1143.7880	0.0863919
1141.8592	0.0842062
1139.9303	0.0823166
1138.0015	0.0807372
1136.0727	0.0793553
1134.1439	0.0782624
1132.2151	0.0773882
1130.2863	0.0767183
1128.3574	0.0761543
1126.4286	0.0757312
1124.4998	0.0753505
1122.5710	0.0750755
1120.6422	0.0748499
1118.7134	0.0746313
1116.7845	0.074448
1114.8557	0.0743634
1112.9269	0.0741801
1110.9981	0.0740814
1109.0693	0.0741378
1107.1405	0.0744057
1105.2117	0.0746877
1103.2828	0.074857
1101.3540	0.0747512
1099.4252	0.0744198
1097.4964	0.0739686
1095.5676	0.0738276
1093.6388	0.0740391
1091.7099	0.0746666
1089.7811	0.0757312
1087.8523	0.0771907
1085.9235	0.078763
1083.9947	0.0806456
1082.0659	0.0826127
1080.1370	0.0846362
1078.2082	0.0867091
1076.2794	0.0886692
1074.3506	0.0903966
1072.4218	0.0918138
1070.4930	0.0928009
1068.5642	0.0934002
1066.6353	0.0935412
1064.7065	0.0934355
1062.7777	0.0931887
1060.8489	0.0926529
1058.9201	0.0918632
1056.9913	0.0908972
1055.0624	0.0897903
1053.1336	0.0887538
1051.2048	0.0879078
1049.2760	0.087386
1047.3472	0.0870476
1045.4184	0.0866386
1043.4895	0.0861451
1041.5607	0.0855317
1039.6319	0.0847068
1037.7031	0.0836421
1035.7743	0.0824153
1033.8455	0.0810968
1031.9167	0.0796373
1029.9878	0.0781285
1028.0590	0.0764998
1026.1302	0.0750967
1024.2014	0.0739545
1022.2726	0.0732706
1020.3438	0.0729956
1018.4149	0.0730449
1016.4861	0.0732071
1014.5573	0.073186
1012.6285	0.0730097
1010.6997	0.072911
1008.7709	0.0731155
1006.8420	0.0738981
1004.9132	0.0751813
1002.9844	0.0769228
1001.0556	0.0787207
999.1268	0.0803142
997.1980	0.0814211
995.2691	0.0819711
993.3403	0.0815692
991.4115	0.0800956
989.4827	0.0778183
987.5539	0.075689
985.6251	0.0745326
983.6963	0.0747371
981.7674	0.0761331
979.8386	0.0780932
977.9098	0.0797995
975.9810	0.0809487
974.0522	0.0810263
972.1234	0.0799264
970.1945	0.077924
968.2657	0.0755902
966.3369	0.0733058
964.4081	0.0712752
962.4793	0.0695408
960.5505	0.0679544
958.6216	0.0666288
956.6928	0.0655219
954.7640	0.0645348
952.8352	0.0636464
950.9064	0.0627651
948.9776	0.0619613
947.0488	0.0612069
945.1199	0.0605723
943.1911	0.0599448
941.2623	0.0593243
939.3335	0.0588378
937.4047	0.0585488
935.4759	0.0582738
933.5470	0.0582949
931.6182	0.058302
929.6894	0.0581187
927.7606	0.0577591
925.8318	0.0573713
923.9030	0.0566662
921.9741	0.0558131
920.0453	0.054826
918.1165	0.0538742
916.1877	0.0531056
914.2589	0.052464
912.3301	0.0517731
910.4013	0.0514981
908.4724	0.0512372
906.5436	0.0510398
904.6148	0.0508424
902.6860	0.0508635
900.7572	0.050793
898.8284	0.050927
