# Supplementary material for: Vibrational Study on the Structure, Bioactivity, and Silver Adsorption of Silk Fibroin Fibers Grafted with Methacrylonitrile
Source: Molecules. 2023 Mar 10;28(6):2551. doi: 10.3390/molecules28062551 (PMC10051891; doi:10.3390/molecules28062551)
Supplement: Supplementary file 1 [file molecules-28-02551-s001.zip › RAW DATA/Figure 11 IR Ag perpendicular/IR BF MAN 25% Ag perpendic p1.txt]

TITLE	BF MAN 25% AG PERPENDICOLARE BEST P1
DATA TYPE
ORIGIN	JASCO
OWNER
DATE	23/03/01
TIME	15:41:14
SPECTROMETER/DATA SYSTEM
RESOLUTION
DELTAX	-1.92882
XUNITS	1/CM
YUNITS	ABSORBANCE
FIRSTX	1720.5039
LASTX	898.8283
NPOINTS	427
FIRSTY	0.04551
MAXY	0.35259
MINY	0.04551
XYDATA
1720.5039	0.0455055
1718.5751	0.0480397
1716.6463	0.049406
1714.7175	0.0520394
1712.7886	0.0544193
1710.8598	0.0586173
1708.9310	0.0634102
1707.0022	0.0712332
1705.0734	0.0825049
1703.1446	0.0952641
1701.2157	0.108233
1699.2869	0.121289
1697.3581	0.124132
1695.4293	0.121884
1693.5005	0.118931
1691.5717	0.118061
1689.6429	0.118292
1687.7140	0.119758
1685.7852	0.122744
1683.8564	0.12692
1681.9276	0.129707
1679.9988	0.133685
1678.0700	0.138037
1676.1411	0.143359
1674.2123	0.148769
1672.2835	0.153826
1670.3547	0.159446
1668.4259	0.165583
1666.4971	0.170739
1664.5682	0.176755
1662.6394	0.183598
1660.7106	0.190396
1658.7818	0.197117
1656.8530	0.204356
1654.9242	0.211485
1652.9954	0.221181
1651.0665	0.225754
1649.1377	0.230315
1647.2089	0.236629
1645.2801	0.242457
1643.3513	0.247228
1641.4225	0.253266
1639.4936	0.259866
1637.5648	0.267061
1635.6360	0.275997
1633.7072	0.283357
1631.7784	0.289307
1629.8496	0.29572
1627.9207	0.301361
1625.9919	0.305085
1624.0631	0.30687
1622.1343	0.305559
1620.2055	0.302606
1618.2767	0.298364
1616.3479	0.288789
1614.4190	0.277573
1612.4902	0.267017
1610.5614	0.254192
1608.6326	0.240529
1606.7038	0.22647
1604.7750	0.213303
1602.8461	0.200731
1600.9173	0.189481
1598.9885	0.179863
1597.0597	0.171621
1595.1309	0.163974
1593.2021	0.156922
1591.2732	0.150642
1589.3444	0.14521
1587.4156	0.14099
1585.4868	0.137872
1583.5580	0.135789
1581.6292	0.13461
1579.7003	0.134732
1577.7715	0.135955
1575.8427	0.138081
1573.9139	0.140241
1571.9851	0.143557
1570.0563	0.148229
1568.1275	0.153683
1566.1986	0.158818
1564.2698	0.165142
1562.3410	0.170717
1560.4122	0.17735
1558.4834	0.186011
1556.5546	0.190627
1554.6257	0.195134
1552.6969	0.200346
1550.7681	0.205227
1548.8393	0.210725
1546.9105	0.21565
1544.9817	0.221545
1543.0528	0.227495
1541.1240	0.234293
1539.1952	0.24151
1537.2664	0.246744
1535.3376	0.252153
1533.4088	0.260616
1531.4800	0.268064
1529.5511	0.275215
1527.6223	0.283478
1525.6935	0.29269
1523.7647	0.301042
1521.8359	0.312368
1519.9071	0.324852
1517.9782	0.335584
1516.0494	0.346503
1514.1206	0.351781
1512.1918	0.352585
1510.2630	0.351285
1508.3342	0.349368
1506.4053	0.343109
1504.4765	0.334041
1502.5477	0.327034
1500.6189	0.318968
1498.6901	0.309823
1496.7613	0.298618
1494.8325	0.286013
1492.9036	0.2757
1490.9748	0.264769
1489.0460	0.251966
1487.1172	0.24065
1485.1884	0.230712
1483.2596	0.22268
1481.3307	0.215463
1479.4019	0.209909
1477.4731	0.206097
1475.5443	0.203409
1473.6155	0.202097
1471.6867	0.201469
1469.7578	0.201337
1467.8290	0.201877
1465.9002	0.201712
1463.9714	0.200996
1462.0426	0.201007
1460.1138	0.20288
1458.1850	0.207034
1456.2561	0.214284
1454.3273	0.219793
1452.3985	0.225919
1450.4697	0.231351
1448.5409	0.235141
1446.6121	0.235913
1444.6832	0.234734
1442.7544	0.231715
1440.8256	0.228001
1438.8968	0.223627
1436.9680	0.216399
1435.0392	0.205932
1433.1103	0.197404
1431.1815	0.188831
1429.2527	0.181097
1427.3239	0.17529
1425.3951	0.17161
1423.4663	0.168888
1421.5375	0.16772
1419.6086	0.167621
1417.6798	0.167731
1415.7510	0.168172
1413.8222	0.169175
1411.8934	0.170409
1409.9646	0.171654
1408.0357	0.172789
1406.1069	0.17378
1404.1781	0.174232
1402.2493	0.174364
1400.3205	0.17432
1398.3917	0.173836
1396.4628	0.17323
1394.5340	0.172436
1392.6052	0.171191
1390.6764	0.170177
1388.7476	0.169043
1386.8188	0.167379
1384.8899	0.165373
1382.9611	0.1636
1381.0323	0.162156
1379.1035	0.161539
1377.1747	0.161374
1375.2459	0.160933
1373.3171	0.159908
1371.3882	0.159181
1369.4594	0.158509
1367.5306	0.157022
1365.6018	0.154498
1363.6730	0.15084
1361.7442	0.146257
1359.8153	0.142345
1357.8865	0.139359
1355.9577	0.136968
1354.0289	0.135172
1352.1001	0.133905
1350.1713	0.133167
1348.2424	0.132682
1346.3136	0.132517
1344.3848	0.132506
1342.4560	0.132682
1340.5272	0.132958
1338.5984	0.133035
1336.6696	0.132847
1334.7407	0.132517
1332.8119	0.131878
1330.8831	0.130974
1328.9543	0.129795
1327.0255	0.128506
1325.0967	0.127118
1323.1678	0.125873
1321.2390	0.124903
1319.3102	0.124275
1317.3814	0.123857
1315.4526	0.123713
1313.5238	0.123647
1311.5949	0.123548
1309.6661	0.123394
1307.7373	0.123361
1305.8085	0.123295
1303.8797	0.123096
1301.9509	0.122689
1300.0221	0.122193
1298.0932	0.121741
1296.1644	0.121466
1294.2356	0.121311
1292.3068	0.121499
1290.3780	0.121939
1288.4492	0.122656
1286.5203	0.12357
1284.5915	0.124782
1282.6627	0.126325
1280.7339	0.128264
1278.8051	0.130754
1276.8763	0.134048
1274.9474	0.138202
1273.0186	0.143271
1271.0898	0.149088
1269.1610	0.155204
1267.2322	0.161054
1265.3034	0.166002
1263.3746	0.169649
1261.4457	0.171764
1259.5169	0.172546
1257.5881	0.172392
1255.6593	0.171852
1253.7305	0.171378
1251.8017	0.171301
1249.8728	0.171709
1247.9440	0.172646
1246.0152	0.174111
1244.0864	0.176171
1242.1576	0.178915
1240.2288	0.182242
1238.2999	0.18611
1236.3711	0.190594
1234.4423	0.195167
1232.5135	0.199178
1230.5847	0.201866
1228.6559	0.202847
1226.7271	0.202108
1224.7982	0.200544
1222.8694	0.198924
1220.9406	0.1978
1219.0118	0.196853
1217.0830	0.195343
1215.1542	0.192489
1213.2253	0.188303
1211.2965	0.182815
1209.3677	0.176491
1207.4389	0.169737
1205.5101	0.162982
1203.5813	0.156394
1201.6524	0.150245
1199.7236	0.144846
1197.7948	0.139976
1195.8660	0.135833
1193.9372	0.13244
1192.0084	0.129476
1190.0795	0.12703
1188.1507	0.12519
1186.2219	0.12368
1184.2931	0.122722
1182.3643	0.1226
1180.4355	0.123537
1178.5067	0.125586
1176.5778	0.128782
1174.6490	0.132605
1172.7202	0.136219
1170.7914	0.138952
1168.8626	0.140737
1166.9338	0.141651
1165.0049	0.142081
1163.0761	0.142136
1161.1473	0.141662
1159.2185	0.140527
1157.2897	0.138654
1155.3609	0.135988
1153.4320	0.132737
1151.5032	0.128991
1149.5744	0.125024
1147.6456	0.121058
1145.7168	0.117389
1143.7880	0.11394
1141.8592	0.11091
1139.9303	0.108332
1138.0015	0.106315
1136.0727	0.104718
1134.1439	0.103594
1132.2151	0.102779
1130.2863	0.102327
1128.3574	0.102073
1126.4286	0.102029
1124.4998	0.101941
1122.5710	0.101864
1120.6422	0.101776
1118.7134	0.101611
1116.7845	0.101203
1114.8557	0.100828
1112.9269	0.10052
1110.9981	0.100399
1109.0693	0.100344
1107.1405	0.100608
1105.2117	0.10095
1103.2828	0.101236
1101.3540	0.101115
1099.4252	0.100685
1097.4964	0.100123
1095.5676	0.0999028
1093.6388	0.100211
1091.7099	0.101269
1089.7811	0.102867
1087.8523	0.105015
1085.9235	0.107428
1083.9947	0.11015
1082.0659	0.113059
1080.1370	0.116111
1078.2082	0.119119
1076.2794	0.121906
1074.3506	0.124286
1072.4218	0.126148
1070.4930	0.127305
1068.5642	0.127812
1066.6353	0.127834
1064.7065	0.127438
1062.7777	0.126677
1060.8489	0.125796
1058.9201	0.124551
1056.9913	0.123008
1055.0624	0.121234
1053.1336	0.119692
1051.2048	0.118634
1049.2760	0.118105
1047.3472	0.117763
1045.4184	0.117279
1043.4895	0.116551
1041.5607	0.115637
1039.6319	0.114304
1037.7031	0.112673
1035.7743	0.110734
1033.8455	0.10864
1031.9167	0.106437
1029.9878	0.104299
1028.0590	0.102206
1026.1302	0.10031
1024.2014	0.0987018
1022.2726	0.0977983
1020.3438	0.0975559
1018.4149	0.0978203
1016.4861	0.0979856
1014.5573	0.0978093
1012.6285	0.0973355
1010.6997	0.0968397
1008.7709	0.0966744
1006.8420	0.0974788
1004.9132	0.0992307
1002.9844	0.101666
1001.0556	0.104255
999.1268	0.106459
997.1980	0.107891
995.2691	0.108442
993.3403	0.107726
991.4115	0.105698
989.4827	0.10269
987.5539	0.0999469
985.6251	0.0986357
983.6963	0.0992748
981.7674	0.10139
979.8386	0.104222
977.9098	0.106778
975.9810	0.108277
974.0522	0.108178
972.1234	0.106459
970.1945	0.103407
968.2657	0.0999028
966.3369	0.0964651
964.4081	0.0935342
962.4793	0.0910662
960.5505	0.0892151
958.6216	0.0877166
956.6928	0.0865046
954.7640	0.0852926
952.8352	0.0841577
950.9064	0.0830118
948.9776	0.0819871
947.0488	0.0809183
945.1199	0.0800258
943.1911	0.0792545
941.2623	0.0786926
939.3335	0.0779985
937.4047	0.0775247
935.4759	0.0772823
933.5470	0.0772823
931.6182	0.0773374
929.6894	0.0774475
927.7606	0.0769297
925.8318	0.0763016
923.9030	0.075299
921.9741	0.0739217
920.0453	0.0723901
918.1165	0.0713544
916.1877	0.0702746
914.2589	0.0693601
912.3301	0.0684676
910.4013	0.068104
908.4724	0.0678176
906.5436	0.0677625
904.6148	0.0677625
902.6860	0.0678286
900.7572	0.0679498
898.8284	0.0682803
