# Supplementary material for: Vibrational Study on the Structure, Bioactivity, and Silver Adsorption of Silk Fibroin Fibers Grafted with Methacrylonitrile
Source: Molecules. 2023 Mar 10;28(6):2551. doi: 10.3390/molecules28062551 (PMC10051891; doi:10.3390/molecules28062551)
Supplement: Supplementary file 1 [file molecules-28-02551-s001.zip › RAW DATA/Figure 11 IR Ag perpendicular/IR BF MAN 25% Ag perpendic p2.txt]

TITLE	BF MAN 25% AG PERPENDICOLARE BEST P2
DATA TYPE
ORIGIN	JASCO
OWNER
DATE	23/03/01
TIME	15:41:14
SPECTROMETER/DATA SYSTEM
RESOLUTION
DELTAX	-1.92882
XUNITS	1/CM
YUNITS	ABSORBANCE
FIRSTX	1720.5039
LASTX	898.8283
NPOINTS	427
FIRSTY	0.03980
MAXY	0.26245
MINY	0.03980
XYDATA
1720.5039	0.0398016
1718.5751	0.0422046
1716.6463	0.0435004
1714.7175	0.0452801
1712.7886	0.0468958
1710.8598	0.0499878
1708.9310	0.0536866
1707.0022	0.0597393
1705.0734	0.0680637
1703.1446	0.0771837
1701.2157	0.0867794
1699.2869	0.0951203
1697.3581	0.0969984
1695.4293	0.0955468
1693.5005	0.093357
1691.5717	0.0932996
1689.6429	0.0940787
1687.7140	0.0955796
1685.7852	0.0985731
1683.8564	0.102165
1681.9276	0.103797
1679.9988	0.106816
1678.0700	0.110137
1676.1411	0.114566
1674.2123	0.11856
1672.2835	0.122415
1670.3547	0.126802
1668.4259	0.131182
1666.4971	0.134799
1664.5682	0.139531
1662.6394	0.144764
1660.7106	0.149619
1658.7818	0.154605
1656.8530	0.160264
1654.9242	0.166588
1652.9954	0.173846
1651.0665	0.17615
1649.1377	0.180104
1647.2089	0.18518
1645.2801	0.188978
1643.3513	0.192652
1641.4225	0.197646
1639.4936	0.203141
1637.5648	0.209645
1635.6360	0.217199
1633.7072	0.222923
1631.7784	0.22832
1629.8496	0.234537
1627.9207	0.240269
1625.9919	0.244485
1624.0631	0.247478
1622.1343	0.247519
1620.2055	0.246002
1618.2767	0.243788
1616.3479	0.236915
1614.4190	0.228172
1612.4902	0.220217
1610.5614	0.210375
1608.6326	0.199746
1606.7038	0.188592
1604.7750	0.178102
1602.8461	0.168006
1600.9173	0.158944
1598.9885	0.15107
1597.0597	0.144313
1595.1309	0.138014
1593.2021	0.132224
1591.2732	0.127024
1589.3444	0.122472
1587.4156	0.118806
1585.4868	0.116067
1583.5580	0.114123
1581.6292	0.112885
1579.7003	0.112614
1577.7715	0.113574
1575.8427	0.114894
1573.9139	0.115854
1571.9851	0.118175
1570.0563	0.12175
1568.1275	0.125425
1566.1986	0.129091
1564.2698	0.133692
1562.3410	0.137973
1560.4122	0.143943
1558.4834	0.150423
1556.5546	0.152867
1554.6257	0.156057
1552.6969	0.159682
1550.7681	0.163528
1548.8393	0.167564
1546.9105	0.171271
1544.9817	0.175904
1543.0528	0.180415
1541.1240	0.185779
1539.1952	0.190298
1537.2664	0.193177
1535.3376	0.197351
1533.4088	0.203199
1531.4800	0.207718
1529.5511	0.212745
1527.6223	0.218568
1525.6935	0.224646
1523.7647	0.230329
1521.8359	0.238063
1519.9071	0.24528
1517.9782	0.25226
1516.0494	0.258911
1514.1206	0.261987
1512.1918	0.262446
1510.2630	0.261552
1508.3342	0.260994
1506.4053	0.255458
1504.4765	0.247536
1502.5477	0.242689
1500.6189	0.23712
1498.6901	0.230559
1496.7613	0.222284
1494.8325	0.212819
1492.9036	0.205676
1490.9748	0.198467
1489.0460	0.189289
1487.1172	0.181014
1485.1884	0.173887
1483.2596	0.168351
1481.3307	0.163455
1479.4019	0.15969
1477.4731	0.157435
1475.5443	0.156139
1473.6155	0.156032
1471.6867	0.156016
1469.7578	0.156237
1467.8290	0.157402
1465.9002	0.158066
1463.9714	0.157771
1462.0426	0.15773
1460.1138	0.159444
1458.1850	0.163086
1456.2561	0.167883
1454.3273	0.171115
1452.3985	0.175289
1450.4697	0.179152
1448.5409	0.182277
1446.6121	0.183089
1444.6832	0.182621
1442.7544	0.180998
1440.8256	0.178873
1438.8968	0.176495
1436.9680	0.172271
1435.0392	0.164775
1433.1103	0.158706
1431.1815	0.152662
1429.2527	0.146962
1427.3239	0.142426
1425.3951	0.139687
1423.4663	0.137587
1421.5375	0.13671
1419.6086	0.136857
1417.6798	0.13662
1415.7510	0.136513
1413.8222	0.136931
1411.8934	0.137612
1409.9646	0.138309
1408.0357	0.138916
1406.1069	0.139613
1404.1781	0.139835
1402.2493	0.139736
1400.3205	0.139835
1398.3917	0.139564
1396.4628	0.139236
1394.5340	0.138686
1392.6052	0.137563
1390.6764	0.136915
1388.7476	0.136423
1386.8188	0.135496
1384.8899	0.134143
1382.9611	0.13297
1381.0323	0.13201
1379.1035	0.131699
1377.1747	0.1316
1375.2459	0.131379
1373.3171	0.130649
1371.3882	0.130091
1369.4594	0.129747
1367.5306	0.128845
1365.6018	0.127139
1363.6730	0.124686
1361.7442	0.121217
1359.8153	0.118117
1357.8865	0.115796
1355.9577	0.114008
1354.0289	0.112598
1352.1001	0.111597
1350.1713	0.111039
1348.2424	0.110646
1346.3136	0.110449
1344.3848	0.110424
1342.4560	0.110605
1340.5272	0.1109
1338.5984	0.110933
1336.6696	0.110719
1334.7407	0.110416
1332.8119	0.10994
1330.8831	0.10926
1328.9543	0.108398
1327.0255	0.107439
1325.0967	0.106446
1323.1678	0.105569
1321.2390	0.104995
1319.3102	0.104667
1317.3814	0.104388
1315.4526	0.104281
1313.5238	0.104232
1311.5949	0.104117
1309.6661	0.103986
1307.7373	0.103945
1305.8085	0.103879
1303.8797	0.103756
1301.9509	0.103445
1300.0221	0.103043
1298.0932	0.102633
1296.1644	0.10237
1294.2356	0.102256
1292.3068	0.102387
1290.3780	0.102657
1288.4492	0.103141
1286.5203	0.103871
1284.5915	0.104757
1282.6627	0.105807
1280.7339	0.107209
1278.8051	0.109079
1276.8763	0.111515
1274.9474	0.114533
1273.0186	0.118207
1271.0898	0.122406
1269.1610	0.126737
1267.2322	0.130969
1265.3034	0.13461
1263.3746	0.1373
1261.4457	0.138908
1259.5169	0.139515
1257.5881	0.139416
1255.6593	0.139064
1253.7305	0.138793
1251.8017	0.138834
1249.8728	0.139219
1247.9440	0.139933
1246.0152	0.140958
1244.0864	0.142443
1242.1576	0.144354
1240.2288	0.14665
1238.2999	0.149373
1236.3711	0.152522
1234.4423	0.15568
1232.5135	0.158394
1230.5847	0.160125
1228.6559	0.16074
1226.7271	0.160199
1224.7982	0.159174
1222.8694	0.15814
1220.9406	0.157459
1219.0118	0.156688
1217.0830	0.15563
1215.1542	0.153736
1213.2253	0.150874
1211.2965	0.147052
1209.3677	0.14268
1207.4389	0.138014
1205.5101	0.133232
1203.5813	0.128615
1201.6524	0.124309
1199.7236	0.120389
1197.7948	0.116928
1195.8660	0.113893
1193.9372	0.111211
1192.0084	0.108989
1190.0795	0.107226
1188.1507	0.105905
1186.2219	0.104872
1184.2931	0.104207
1182.3643	0.10415
1180.4355	0.104905
1178.5067	0.106397
1176.5778	0.108694
1174.6490	0.111466
1172.7202	0.114057
1170.7914	0.115911
1168.8626	0.11701
1166.9338	0.117543
1165.0049	0.11774
1163.0761	0.117674
1161.1473	0.117231
1159.2185	0.116354
1157.2897	0.115001
1155.3609	0.113131
1153.4320	0.110678
1151.5032	0.107947
1149.5744	0.105142
1147.6456	0.10237
1145.7168	0.0997131
1143.7880	0.0972362
1141.8592	0.0950711
1139.9303	0.0932585
1138.0015	0.0917741
1136.0727	0.0906095
1134.1439	0.0898796
1132.2151	0.0894777
1130.2863	0.0892316
1128.3574	0.0891496
1126.4286	0.0892644
1124.4998	0.0893055
1122.5710	0.0893875
1120.6422	0.0894285
1118.7134	0.0893465
1116.7845	0.089125
1114.8557	0.08892
1112.9269	0.0887478
1110.9981	0.0886575
1109.0693	0.0885837
1107.1405	0.0886821
1105.2117	0.088879
1103.2828	0.0890266
1101.3540	0.0888708
1099.4252	0.0884935
1097.4964	0.0880998
1095.5676	0.0879932
1093.6388	0.0882393
1091.7099	0.0889446
1089.7811	0.0900682
1087.8523	0.0917495
1085.9235	0.0936768
1083.9947	0.095719
1082.0659	0.097917
1080.1370	0.100304
1078.2082	0.102739
1076.2794	0.104978
1074.3506	0.106873
1072.4218	0.108374
1070.4930	0.109358
1068.5642	0.109842
1066.6353	0.109948
1064.7065	0.109776
1062.7777	0.109325
1060.8489	0.108718
1058.9201	0.107775
1056.9913	0.106528
1055.0624	0.105265
1053.1336	0.104158
1051.2048	0.103363
1049.2760	0.102928
1047.3472	0.102584
1045.4184	0.102165
1043.4895	0.101698
1041.5607	0.101066
1039.6319	0.100082
1037.7031	0.0988355
1035.7743	0.0974249
1033.8455	0.095883
1031.9167	0.0942181
1029.9878	0.0924958
1028.0590	0.0907653
1026.1302	0.0892316
1024.2014	0.0878866
1022.2726	0.0870419
1020.3438	0.0866892
1018.4149	0.0867138
1016.4861	0.0867056
1014.5573	0.0864185
1012.6285	0.0859265
1010.6997	0.0854344
1008.7709	0.0851391
1006.8420	0.0854672
1004.9132	0.086517
1002.9844	0.0881326
1001.0556	0.0898139
999.1268	0.0911508
997.1980	0.0920119
995.2691	0.0923154
993.3403	0.0917167
991.4115	0.0902076
989.4827	0.0880342
987.5539	0.0860495
985.6251	0.0850735
983.6963	0.085377
981.7674	0.0866482
979.8386	0.0884033
977.9098	0.0899452
975.9810	0.0908063
974.0522	0.0905521
972.1234	0.089248
970.1945	0.0870747
968.2657	0.0845896
966.3369	0.0821374
964.4081	0.080046
962.4793	0.0782007
960.5505	0.076708
958.6216	0.075486
956.6928	0.0744445
954.7640	0.0735095
952.8352	0.0728124
950.9064	0.0719676
948.9776	0.0710901
947.0488	0.0703355
945.1199	0.0696958
943.1911	0.0690807
941.2623	0.0685968
939.3335	0.0680719
937.4047	0.0677849
935.4759	0.0676619
933.5470	0.0677111
931.6182	0.0676947
929.6894	0.0677521
927.7606	0.067506
925.8318	0.0669893
923.9030	0.0661118
921.9741	0.0650702
920.0453	0.0639876
918.1165	0.0631757
916.1877	0.0622981
914.2589	0.0614616
912.3301	0.0607727
910.4013	0.0605594
908.4724	0.0602806
906.5436	0.0600509
904.6148	0.0599853
902.6860	0.0600673
900.7572	0.0601411
898.8284	0.0603134
