# Supplementary material for: Vibrational Study on the Structure, Bioactivity, and Silver Adsorption of Silk Fibroin Fibers Grafted with Methacrylonitrile
Source: Molecules. 2023 Mar 10;28(6):2551. doi: 10.3390/molecules28062551 (PMC10051891; doi:10.3390/molecules28062551)
Supplement: Supplementary file 1 [file molecules-28-02551-s001.zip › RAW DATA/Figure 11 IR Ag perpendicular/IR BF MAN 25% Ag perpendic p3.txt]

TITLE	BF MAN 25% AG PERPENDICOLARE BEST P3
DATA TYPE
ORIGIN	JASCO
OWNER
DATE	23/03/01
TIME	15:41:14
SPECTROMETER/DATA SYSTEM
RESOLUTION
DELTAX	-1.92882
XUNITS	1/CM
YUNITS	ABSORBANCE
FIRSTX	1720.5039
LASTX	898.8283
NPOINTS	427
FIRSTY	0.04965
MAXY	0.25783
MINY	0.04965
XYDATA
1720.5039	0.0496487
1718.5751	0.0524929
1716.6463	0.0532503
1714.7175	0.0549182
1712.7886	0.0565054
1710.8598	0.0597847
1708.9310	0.0636844
1707.0022	0.0699449
1705.0734	0.0780908
1703.1446	0.0874372
1701.2157	0.0977505
1699.2869	0.105848
1697.3581	0.108314
1695.4293	0.106533
1693.5005	0.103938
1691.5717	0.104067
1689.6429	0.104881
1687.7140	0.10642
1685.7852	0.109877
1683.8564	0.112922
1681.9276	0.114123
1679.9988	0.117241
1678.0700	0.120625
1676.1411	0.125242
1674.2123	0.128771
1672.2835	0.132872
1670.3547	0.137481
1668.4259	0.141397
1666.4971	0.144837
1664.5682	0.149704
1662.6394	0.154707
1660.7106	0.159211
1658.7818	0.164054
1656.8530	0.169927
1654.9242	0.176856
1652.9954	0.18298
1651.0665	0.184253
1649.1377	0.188523
1647.2089	0.193092
1645.2801	0.195372
1643.3513	0.198144
1641.4225	0.202188
1639.4936	0.206644
1637.5648	0.2123
1635.6360	0.217586
1633.7072	0.220728
1631.7784	0.224378
1629.8496	0.228495
1627.9207	0.23163
1625.9919	0.233668
1624.0631	0.234853
1622.1343	0.232854
1620.2055	0.230558
1618.2767	0.228334
1616.3479	0.221429
1614.4190	0.213324
1612.4902	0.206652
1610.5614	0.198232
1608.6326	0.189136
1606.7038	0.179701
1604.7750	0.170999
1602.8461	0.16249
1600.9173	0.154796
1598.9885	0.148189
1597.0597	0.14267
1595.1309	0.137416
1593.2021	0.132397
1591.2732	0.127909
1589.3444	0.124033
1587.4156	0.120939
1585.4868	0.118659
1583.5580	0.11712
1581.6292	0.116185
1579.7003	0.116274
1577.7715	0.117821
1575.8427	0.118917
1573.9139	0.119779
1571.9851	0.122663
1570.0563	0.126346
1568.1275	0.129536
1566.1986	0.133202
1564.2698	0.137698
1562.3410	0.142267
1560.4122	0.148962
1558.4834	0.15428
1556.5546	0.156125
1554.6257	0.159404
1552.6969	0.162837
1550.7681	0.166688
1548.8393	0.170258
1546.9105	0.173891
1544.9817	0.178573
1543.0528	0.183077
1541.1240	0.188177
1539.1952	0.191392
1537.2664	0.193688
1535.3376	0.198007
1533.4088	0.203179
1531.4800	0.207063
1529.5511	0.211897
1527.6223	0.217401
1525.6935	0.222888
1523.7647	0.228407
1521.8359	0.235747
1519.9071	0.242112
1517.9782	0.248864
1516.0494	0.254794
1514.1206	0.257445
1512.1918	0.257832
1510.2630	0.257364
1508.3342	0.257574
1506.4053	0.251757
1504.4765	0.243699
1502.5477	0.239582
1500.6189	0.234885
1498.6901	0.229196
1496.7613	0.221719
1494.8325	0.212905
1492.9036	0.206733
1490.9748	0.200585
1489.0460	0.19198
1487.1172	0.184108
1485.1884	0.17742
1483.2596	0.172441
1481.3307	0.16801
1479.4019	0.164609
1477.4731	0.162813
1475.5443	0.161838
1473.6155	0.162079
1471.6867	0.162136
1469.7578	0.162764
1467.8290	0.164368
1465.9002	0.165085
1463.9714	0.164239
1462.0426	0.164118
1460.1138	0.166382
1458.1850	0.170435
1456.2561	0.174254
1454.3273	0.177018
1452.3985	0.180917
1450.4697	0.184342
1448.5409	0.187025
1446.6121	0.187162
1444.6832	0.186203
1442.7544	0.184164
1440.8256	0.181683
1438.8968	0.179233
1436.9680	0.174544
1435.0392	0.166495
1433.1103	0.16075
1431.1815	0.15507
1429.2527	0.149518
1427.3239	0.145175
1425.3951	0.142903
1423.4663	0.14097
1421.5375	0.140494
1419.6086	0.140921
1417.6798	0.140406
1415.7510	0.140341
1413.8222	0.140833
1411.8934	0.141574
1409.9646	0.142339
1408.0357	0.143072
1406.1069	0.143838
1404.1781	0.143894
1402.2493	0.14379
1400.3205	0.144152
1398.3917	0.143854
1396.4628	0.143532
1394.5340	0.142734
1392.6052	0.1413
1390.6764	0.140679
1388.7476	0.140317
1386.8188	0.139189
1384.8899	0.137602
1382.9611	0.136385
1381.0323	0.135362
1379.1035	0.134967
1377.1747	0.134806
1375.2459	0.134661
1373.3171	0.133605
1371.3882	0.132775
1369.4594	0.132469
1367.5306	0.13147
1365.6018	0.129746
1363.6730	0.127345
1361.7442	0.123687
1359.8153	0.120512
1357.8865	0.118272
1355.9577	0.116516
1354.0289	0.115138
1352.1001	0.114187
1350.1713	0.113599
1348.2424	0.113228
1346.3136	0.113051
1344.3848	0.112906
1342.4560	0.113075
1340.5272	0.113527
1338.5984	0.11351
1336.6696	0.113027
1334.7407	0.112544
1332.8119	0.11206
1330.8831	0.111456
1328.9543	0.110642
1327.0255	0.109715
1325.0967	0.108789
1323.1678	0.107951
1321.2390	0.107403
1319.3102	0.107121
1317.3814	0.106839
1315.4526	0.106742
1313.5238	0.106775
1311.5949	0.10667
1309.6661	0.106557
1307.7373	0.106517
1305.8085	0.106404
1303.8797	0.106291
1301.9509	0.106025
1300.0221	0.105639
1298.0932	0.105308
1296.1644	0.105058
1294.2356	0.104946
1292.3068	0.105099
1290.3780	0.105469
1288.4492	0.106066
1286.5203	0.106775
1284.5915	0.107653
1282.6627	0.108797
1280.7339	0.11032
1278.8051	0.112205
1276.8763	0.11463
1274.9474	0.117781
1273.0186	0.121552
1271.0898	0.125725
1269.1610	0.130149
1267.2322	0.134379
1265.3034	0.137964
1263.3746	0.140623
1261.4457	0.142146
1259.5169	0.1425
1257.5881	0.142162
1255.6593	0.141654
1253.7305	0.141187
1251.8017	0.14109
1249.8728	0.141356
1247.9440	0.141969
1246.0152	0.142952
1244.0864	0.144394
1242.1576	0.146247
1240.2288	0.148511
1238.2999	0.151202
1236.3711	0.154345
1234.4423	0.157487
1232.5135	0.160242
1230.5847	0.162144
1228.6559	0.162821
1226.7271	0.162321
1224.7982	0.161306
1222.8694	0.16025
1220.9406	0.159614
1219.0118	0.159106
1217.0830	0.15814
1215.1542	0.15627
1213.2253	0.153466
1211.2965	0.149663
1209.3677	0.145216
1207.4389	0.140446
1205.5101	0.135692
1203.5813	0.131067
1201.6524	0.12674
1199.7236	0.122849
1197.7948	0.119416
1195.8660	0.116459
1193.9372	0.113897
1192.0084	0.111706
1190.0795	0.109957
1188.1507	0.108644
1186.2219	0.107604
1184.2931	0.106968
1182.3643	0.106936
1180.4355	0.107613
1178.5067	0.109111
1176.5778	0.111432
1174.6490	0.11426
1172.7202	0.116967
1170.7914	0.118941
1168.8626	0.120069
1166.9338	0.120689
1165.0049	0.121068
1163.0761	0.121141
1161.1473	0.120778
1159.2185	0.119997
1157.2897	0.118715
1155.3609	0.116814
1153.4320	0.114445
1151.5032	0.111714
1149.5744	0.108894
1147.6456	0.10609
1145.7168	0.103366
1143.7880	0.10078
1141.8592	0.098532
1139.9303	0.096703
1138.0015	0.0952124
1136.0727	0.0940441
1134.1439	0.093319
1132.2151	0.0929322
1130.2863	0.0927953
1128.3574	0.0928436
1126.4286	0.0930289
1124.4998	0.0931498
1122.5710	0.0932948
1120.6422	0.093327
1118.7134	0.093174
1116.7845	0.092892
1114.8557	0.0925938
1112.9269	0.0922393
1110.9981	0.0919493
1109.0693	0.0917317
1107.1405	0.0917881
1105.2117	0.0919895
1103.2828	0.0921265
1101.3540	0.0919331
1099.4252	0.0915464
1097.4964	0.0911677
1095.5676	0.091063
1093.6388	0.091353
1091.7099	0.0921104
1089.7811	0.0932062
1087.8523	0.0947612
1085.9235	0.0965661
1083.9947	0.0984998
1082.0659	0.100474
1080.1370	0.102569
1078.2082	0.104688
1076.2794	0.106662
1074.3506	0.108362
1072.4218	0.109699
1070.4930	0.110433
1068.5642	0.110698
1066.6353	0.110682
1064.7065	0.110529
1062.7777	0.110062
1060.8489	0.109224
1058.9201	0.108168
1056.9913	0.106992
1055.0624	0.105824
1053.1336	0.104833
1051.2048	0.104092
1049.2760	0.103721
1047.3472	0.103439
1045.4184	0.1031
1043.4895	0.102665
1041.5607	0.102061
1039.6319	0.101102
1037.7031	0.0998856
1035.7743	0.0984112
1033.8455	0.0968722
1031.9167	0.0952527
1029.9878	0.0935607
1028.0590	0.091909
1026.1302	0.0903942
1024.2014	0.0890084
1022.2726	0.0881382
1020.3438	0.0877998
1018.4149	0.0877595
1016.4861	0.0876789
1014.5573	0.0874453
1012.6285	0.0869135
1010.6997	0.08643
1008.7709	0.0863172
1006.8420	0.0867765
1004.9132	0.0878965
1002.9844	0.0895482
1001.0556	0.0913127
999.1268	0.0926502
997.1980	0.0934318
995.2691	0.0937621
993.3403	0.0933029
991.4115	0.0918445
989.4827	0.0896368
987.5539	0.0875822
985.6251	0.0866234
983.6963	0.0871391
981.7674	0.0886619
979.8386	0.0905473
977.9098	0.0922957
975.9810	0.0934398
974.0522	0.0933109
972.1234	0.0919654
970.1945	0.0897738
968.2657	0.0873405
966.3369	0.0848589
964.4081	0.0826431
962.4793	0.0809592
960.5505	0.079662
958.6216	0.0784775
956.6928	0.0774865
954.7640	0.0764391
952.8352	0.0756172
950.9064	0.0748679
948.9776	0.0740461
947.0488	0.0732162
945.1199	0.0725313
943.1911	0.0719028
941.2623	0.071363
939.3335	0.0709037
937.4047	0.0707748
935.4759	0.0706298
933.5470	0.0705734
931.6182	0.0704767
929.6894	0.0704284
927.7606	0.0702269
925.8318	0.0697838
923.9030	0.068825
921.9741	0.067705
920.0453	0.066577
918.1165	0.0657632
916.1877	0.0650542
914.2589	0.0643693
912.3301	0.0636522
910.4013	0.0633622
908.4724	0.0631527
906.5436	0.063056
904.6148	0.0629754
902.6860	0.0631366
900.7572	0.063201
898.8284	0.063346
