# Supplementary material for: Vibrational Study on the Structure, Bioactivity, and Silver Adsorption of Silk Fibroin Fibers Grafted with Methacrylonitrile
Source: Molecules. 2023 Mar 10;28(6):2551. doi: 10.3390/molecules28062551 (PMC10051891; doi:10.3390/molecules28062551)
Supplement: Supplementary file 1 [file molecules-28-02551-s001.zip › RAW DATA/Figure 11 IR Ag perpendicular/IR BF MAN 32.5% Ag perpendic p1.txt]

TITLE	BF MAN 32.5% AG PERPENDICOLARE P1
DATA TYPE
ORIGIN	JASCO
OWNER
DATE	23/03/01
TIME	15:41:14
SPECTROMETER/DATA SYSTEM
RESOLUTION
DELTAX	-1.92882
XUNITS	1/CM
YUNITS	ABSORBANCE
FIRSTX	1720.5039
LASTX	898.8283
NPOINTS	427
FIRSTY	0.04231
MAXY	0.20657
MINY	0.04116
XYDATA
1720.5039	0.0423091
1718.5751	0.0419864
1716.6463	0.0411601
1714.7175	0.041683
1712.7886	0.0424189
1710.8598	0.0447751
1708.9310	0.0480029
1707.0022	0.053277
1705.0734	0.0606556
1703.1446	0.0682601
1701.2157	0.0762068
1699.2869	0.0830754
1697.3581	0.0843794
1695.4293	0.0822039
1693.5005	0.0796798
1691.5717	0.0789375
1689.6429	0.0787696
1687.7140	0.0791311
1685.7852	0.0809645
1683.8564	0.0829205
1681.9276	0.0837726
1679.9988	0.0857673
1678.0700	0.0879041
1676.1411	0.0910479
1674.2123	0.0936559
1672.2835	0.0964641
1670.3547	0.0998209
1668.4259	0.102713
1666.4971	0.105101
1664.5682	0.108465
1662.6394	0.112228
1660.7106	0.115701
1658.7818	0.119252
1656.8530	0.123112
1654.9242	0.127818
1652.9954	0.132879
1651.0665	0.133738
1649.1377	0.136565
1647.2089	0.140129
1645.2801	0.142556
1643.3513	0.145158
1641.4225	0.14854
1639.4936	0.152046
1637.5648	0.156332
1635.6360	0.160993
1633.7072	0.16373
1631.7784	0.166551
1629.8496	0.169676
1627.9207	0.172161
1625.9919	0.173626
1624.0631	0.174536
1622.1343	0.172897
1620.2055	0.170747
1618.2767	0.168649
1616.3479	0.163227
1614.4190	0.156771
1612.4902	0.151407
1610.5614	0.14479
1608.6326	0.137714
1606.7038	0.130291
1604.7750	0.123429
1602.8461	0.11687
1600.9173	0.110995
1598.9885	0.105908
1597.0597	0.101628
1595.1309	0.0976067
1593.2021	0.0938302
1591.2732	0.0904217
1589.3444	0.0874845
1587.4156	0.0851863
1585.4868	0.083566
1583.5580	0.0825525
1581.6292	0.0819844
1579.7003	0.0820296
1577.7715	0.0830819
1575.8427	0.084373
1573.9139	0.0852122
1571.9851	0.0871036
1570.0563	0.0899634
1568.1275	0.0928942
1566.1986	0.0958314
1564.2698	0.0993109
1562.3410	0.102474
1560.4122	0.107103
1558.4834	0.11177
1556.5546	0.113222
1554.6257	0.115714
1552.6969	0.118406
1550.7681	0.121414
1548.8393	0.124371
1546.9105	0.127308
1544.9817	0.131052
1543.0528	0.134435
1541.1240	0.138612
1539.1952	0.142298
1537.2664	0.144615
1535.3376	0.148147
1533.4088	0.153195
1531.4800	0.157107
1529.5511	0.161413
1527.6223	0.166603
1525.6935	0.172077
1523.7647	0.177041
1521.8359	0.184007
1519.9071	0.190449
1517.9782	0.196672
1516.0494	0.202585
1514.1206	0.205336
1512.1918	0.206168
1510.2630	0.206155
1508.3342	0.206575
1506.4053	0.20327
1504.4765	0.197595
1502.5477	0.194671
1500.6189	0.191334
1498.6901	0.187499
1496.7613	0.182335
1494.8325	0.175744
1492.9036	0.170915
1490.9748	0.166183
1489.0460	0.159515
1487.1172	0.153356
1485.1884	0.148024
1483.2596	0.144164
1481.3307	0.140658
1479.4019	0.138044
1477.4731	0.136791
1475.5443	0.136081
1473.6155	0.13641
1471.6867	0.136682
1469.7578	0.136359
1467.8290	0.136598
1465.9002	0.136662
1463.9714	0.136081
1462.0426	0.135778
1460.1138	0.136972
1458.1850	0.139574
1456.2561	0.142679
1454.3273	0.144828
1452.3985	0.147882
1450.4697	0.150477
1448.5409	0.15242
1446.6121	0.152201
1444.6832	0.15098
1442.7544	0.148805
1440.8256	0.146197
1438.8968	0.143647
1436.9680	0.139806
1435.0392	0.13337
1433.1103	0.128496
1431.1815	0.123622
1429.2527	0.118884
1427.3239	0.115062
1425.3951	0.112835
1423.4663	0.110853
1421.5375	0.109898
1419.6086	0.109788
1417.6798	0.109265
1415.7510	0.109104
1413.8222	0.109472
1411.8934	0.110195
1409.9646	0.111028
1408.0357	0.111822
1406.1069	0.112835
1404.1781	0.113558
1402.2493	0.113958
1400.3205	0.114526
1398.3917	0.11472
1396.4628	0.114649
1394.5340	0.114184
1392.6052	0.113222
1390.6764	0.112822
1388.7476	0.112796
1386.8188	0.112448
1384.8899	0.111447
1382.9611	0.110537
1381.0323	0.109717
1379.1035	0.109214
1377.1747	0.108717
1375.2459	0.108239
1373.3171	0.107342
1371.3882	0.106677
1369.4594	0.106554
1367.5306	0.106134
1365.6018	0.104759
1363.6730	0.102481
1361.7442	0.0991947
1359.8153	0.0963091
1357.8865	0.094224
1355.9577	0.0926811
1354.0289	0.0914998
1352.1001	0.0906606
1350.1713	0.0901571
1348.2424	0.0897762
1346.3136	0.0895696
1344.3848	0.0895696
1342.4560	0.0897568
1340.5272	0.0902281
1338.5984	0.0903959
1336.6696	0.0901312
1334.7407	0.0897956
1332.8119	0.0894921
1330.8831	0.0891694
1328.9543	0.0885884
1327.0255	0.0877814
1325.0967	0.0869293
1323.1678	0.0861805
1321.2390	0.0856447
1319.3102	0.0853284
1317.3814	0.0850314
1315.4526	0.0848765
1313.5238	0.08487
1311.5949	0.0849088
1309.6661	0.08487
1307.7373	0.0848184
1305.8085	0.0847861
1303.8797	0.0847667
1301.9509	0.0845795
1300.0221	0.084289
1298.0932	0.0840566
1296.1644	0.083934
1294.2356	0.0838436
1292.3068	0.083934
1290.3780	0.0842116
1288.4492	0.0846635
1286.5203	0.0852638
1284.5915	0.0860256
1282.6627	0.0870262
1280.7339	0.0883431
1278.8051	0.0901183
1276.8763	0.0923325
1274.9474	0.0950374
1273.0186	0.0983039
1271.0898	0.101964
1269.1610	0.105663
1267.2322	0.109201
1265.3034	0.112241
1263.3746	0.114494
1261.4457	0.115843
1259.5169	0.116437
1257.5881	0.116457
1255.6593	0.116263
1253.7305	0.116069
1251.8017	0.116095
1249.8728	0.116328
1247.9440	0.116857
1246.0152	0.117741
1244.0864	0.118961
1242.1576	0.120388
1240.2288	0.12226
1238.2999	0.124591
1236.3711	0.127179
1234.4423	0.129768
1232.5135	0.132111
1230.5847	0.133719
1228.6559	0.134487
1226.7271	0.134325
1224.7982	0.133667
1222.8694	0.13295
1220.9406	0.132563
1219.0118	0.132305
1217.0830	0.131717
1215.1542	0.1304
1213.2253	0.128367
1211.2965	0.125507
1209.3677	0.122066
1207.4389	0.118361
1205.5101	0.114714
1203.5813	0.111163
1201.6524	0.107819
1199.7236	0.104727
1197.7948	0.102054
1195.8660	0.0998338
1193.9372	0.0980134
1192.0084	0.0966965
1190.0795	0.0957862
1188.1507	0.0951536
1186.2219	0.0950051
1184.2931	0.0953408
1182.3643	0.096109
1180.4355	0.0976325
1178.5067	0.0999629
1176.5778	0.102965
1174.6490	0.106334
1172.7202	0.109698
1170.7914	0.11259
1168.8626	0.114714
1166.9338	0.116211
1165.0049	0.117302
1163.0761	0.117941
1161.1473	0.117864
1159.2185	0.116999
1157.2897	0.115379
1155.3609	0.112835
1153.4320	0.109381
1151.5032	0.105327
1149.5744	0.100905
1147.6456	0.0964189
1145.7168	0.0921453
1143.7880	0.0883431
1141.8592	0.0851412
1139.9303	0.0825009
1138.0015	0.0803189
1136.0727	0.0785437
1134.1439	0.0772719
1132.2151	0.0762778
1130.2863	0.0756129
1128.3574	0.0753159
1126.4286	0.075303
1124.4998	0.0753805
1122.5710	0.0754644
1120.6422	0.0754063
1118.7134	0.0751997
1116.7845	0.0747543
1114.8557	0.0741798
1112.9269	0.0735601
1110.9981	0.0730372
1109.0693	0.0726305
1107.1405	0.072411
1105.2117	0.0723271
1103.2828	0.0722367
1101.3540	0.0717848
1099.4252	0.0712167
1097.4964	0.0706745
1095.5676	0.0704162
1093.6388	0.0705389
1091.7099	0.0709327
1089.7811	0.0715653
1087.8523	0.0727596
1085.9235	0.074225
1083.9947	0.0758324
1082.0659	0.077414
1080.1370	0.0791376
1078.2082	0.0809257
1076.2794	0.0826364
1074.3506	0.084076
1072.4218	0.0852703
1070.4930	0.0860966
1068.5642	0.086471
1066.6353	0.0864129
1064.7065	0.086329
1062.7777	0.0861159
1060.8489	0.0855608
1058.9201	0.0846764
1056.9913	0.0837145
1055.0624	0.0826945
1053.1336	0.081752
1051.2048	0.0809968
1049.2760	0.0805061
1047.3472	0.0802867
1045.4184	0.0801575
1043.4895	0.0798154
1041.5607	0.0793829
1039.6319	0.0787502
1037.7031	0.0779369
1035.7743	0.0769944
1033.8455	0.0758776
1031.9167	0.0746446
1029.9878	0.0733277
1028.0590	0.0717719
1026.1302	0.0704679
1024.2014	0.0694608
1022.2726	0.0687314
1020.3438	0.0684796
1018.4149	0.0685183
1016.4861	0.0683699
1014.5573	0.0682085
1012.6285	0.0679502
1010.6997	0.0677695
1008.7709	0.0679954
1006.8420	0.068712
1004.9132	0.0697578
1002.9844	0.0713781
1001.0556	0.0731469
999.1268	0.0746058
997.1980	0.0757614
995.2691	0.0764779
993.3403	0.0763488
991.4115	0.0752966
989.4827	0.0736956
987.5539	0.0722302
985.6251	0.0715008
983.6963	0.0718623
981.7674	0.0732502
979.8386	0.0750125
977.9098	0.076607
975.9810	0.0776786
974.0522	0.0777367
972.1234	0.0768007
970.1945	0.0750771
968.2657	0.0729145
966.3369	0.0707971
964.4081	0.068996
962.4793	0.0674984
960.5505	0.0661879
958.6216	0.0648581
956.6928	0.0637348
954.7640	0.0627407
952.8352	0.0617788
950.9064	0.0607008
948.9776	0.0599519
947.0488	0.0591321
945.1199	0.0582089
943.1911	0.0573633
941.2623	0.0567436
939.3335	0.0562207
937.4047	0.0558527
935.4759	0.0554977
933.5470	0.0552653
931.6182	0.0550651
929.6894	0.0548973
927.7606	0.0545164
925.8318	0.0539677
923.9030	0.0533867
921.9741	0.0528703
920.0453	0.0518245
918.1165	0.0507787
916.1877	0.0500944
914.2589	0.0496103
912.3301	0.048855
910.4013	0.048487
908.4724	0.0483192
906.5436	0.0481191
904.6148	0.0478092
902.6860	0.0478092
900.7572	0.0478156
898.8284	0.0479512
