# Supplementary material for: Vibrational Study on the Structure, Bioactivity, and Silver Adsorption of Silk Fibroin Fibers Grafted with Methacrylonitrile
Source: Molecules. 2023 Mar 10;28(6):2551. doi: 10.3390/molecules28062551 (PMC10051891; doi:10.3390/molecules28062551)
Supplement: Supplementary file 1 [file molecules-28-02551-s001.zip › RAW DATA/Figure 11 IR Ag perpendicular/IR BF MAN 32.5% Ag perpendic p2.txt]

TITLE	BF MAN 32.5% AG PERPENDICOLARE P2
DATA TYPE
ORIGIN	JASCO
OWNER
DATE	23/03/01
TIME	15:41:14
SPECTROMETER/DATA SYSTEM
RESOLUTION
DELTAX	-1.92882
XUNITS	1/CM
YUNITS	ABSORBANCE
FIRSTX	1720.5039
LASTX	898.8283
NPOINTS	427
FIRSTY	0.03529
MAXY	0.20211
MINY	0.03529
XYDATA
1720.5039	0.0352936
1718.5751	0.037321
1716.6463	0.0379463
1714.7175	0.0391085
1712.7886	0.0400685
1710.8598	0.0425822
1708.9310	0.0457655
1707.0022	0.0511025
1705.0734	0.0582395
1703.1446	0.065806
1701.2157	0.0740863
1699.2869	0.0811412
1697.3581	0.0829476
1695.4293	0.0818738
1693.5005	0.0801243
1691.5717	0.0802317
1689.6429	0.0809707
1687.7140	0.0821012
1685.7852	0.0846908
1683.8564	0.087375
1681.9276	0.0883161
1679.9988	0.090653
1678.0700	0.0929647
1676.1411	0.0964511
1674.2123	0.0992175
1672.2835	0.102237
1670.3547	0.105767
1668.4259	0.108704
1666.4971	0.111022
1664.5682	0.114521
1662.6394	0.118355
1660.7106	0.121873
1658.7818	0.125441
1656.8530	0.129572
1654.9242	0.134745
1652.9954	0.140038
1651.0665	0.140499
1649.1377	0.14341
1647.2089	0.14713
1645.2801	0.149303
1643.3513	0.151533
1641.4225	0.154697
1639.4936	0.158145
1637.5648	0.162573
1635.6360	0.16688
1633.7072	0.169325
1631.7784	0.172059
1629.8496	0.175135
1627.9207	0.177554
1625.9919	0.179114
1624.0631	0.180213
1622.1343	0.17878
1620.2055	0.177011
1618.2767	0.175426
1616.3479	0.170379
1614.4190	0.164373
1612.4902	0.15944
1610.5614	0.153269
1608.6326	0.146543
1606.7038	0.1394
1604.7750	0.132882
1602.8461	0.126585
1600.9173	0.12085
1598.9885	0.115911
1597.0597	0.11183
1595.1309	0.107927
1593.2021	0.104176
1591.2732	0.100815
1589.3444	0.0979353
1587.4156	0.0956111
1585.4868	0.0939815
1583.5580	0.0929142
1581.6292	0.0922889
1579.7003	0.0923015
1577.7715	0.0934194
1575.8427	0.0943479
1573.9139	0.0948468
1571.9851	0.0967543
1570.0563	0.0995775
1568.1275	0.102072
1566.1986	0.104738
1564.2698	0.10806
1562.3410	0.11123
1560.4122	0.116226
1558.4834	0.120723
1556.5546	0.121589
1554.6257	0.123856
1552.6969	0.126389
1550.7681	0.129383
1548.8393	0.132042
1546.9105	0.134783
1544.9817	0.138572
1543.0528	0.141806
1541.1240	0.145589
1539.1952	0.148229
1537.2664	0.149777
1535.3376	0.153036
1533.4088	0.157249
1531.4800	0.160223
1529.5511	0.163925
1527.6223	0.168384
1525.6935	0.172887
1523.7647	0.177175
1521.8359	0.183093
1519.9071	0.187919
1517.9782	0.193123
1516.0494	0.197993
1514.1206	0.200166
1512.1918	0.201006
1510.2630	0.201315
1508.3342	0.202111
1506.4053	0.198511
1504.4765	0.192713
1502.5477	0.189852
1500.6189	0.186757
1498.6901	0.183049
1496.7613	0.177921
1494.8325	0.171384
1492.9036	0.166849
1490.9748	0.16263
1489.0460	0.156427
1487.1172	0.150326
1485.1884	0.145008
1483.2596	0.141067
1481.3307	0.137517
1479.4019	0.134618
1477.4731	0.133058
1475.5443	0.13182
1473.6155	0.131353
1471.6867	0.130121
1469.7578	0.129016
1467.8290	0.129067
1465.9002	0.129174
1463.9714	0.128498
1462.0426	0.128201
1460.1138	0.129616
1458.1850	0.132541
1456.2561	0.135395
1454.3273	0.137233
1452.3985	0.140082
1450.4697	0.142722
1448.5409	0.145015
1446.6121	0.145286
1444.6832	0.144541
1442.7544	0.143063
1440.8256	0.141282
1438.8968	0.139545
1436.9680	0.136501
1435.0392	0.130633
1433.1103	0.126345
1431.1815	0.122233
1429.2527	0.11821
1427.3239	0.114925
1425.3951	0.113144
1423.4663	0.111458
1421.5375	0.110851
1419.6086	0.111218
1417.6798	0.110637
1415.7510	0.110182
1413.8222	0.110353
1411.8934	0.110902
1409.9646	0.111433
1408.0357	0.111881
1406.1069	0.112664
1404.1781	0.112974
1402.2493	0.112955
1400.3205	0.113409
1398.3917	0.113529
1396.4628	0.113454
1394.5340	0.112936
1392.6052	0.111906
1390.6764	0.111483
1388.7476	0.111218
1386.8188	0.110195
1384.8899	0.108521
1382.9611	0.107258
1381.0323	0.106253
1379.1035	0.105767
1377.1747	0.10554
1375.2459	0.105609
1373.3171	0.105211
1371.3882	0.104763
1369.4594	0.104567
1367.5306	0.10379
1365.6018	0.102495
1363.6730	0.100929
1361.7442	0.098428
1359.8153	0.0959711
1357.8865	0.0941079
1355.9577	0.0927878
1354.0289	0.0917773
1352.1001	0.0910383
1350.1713	0.0906467
1348.2424	0.0903183
1346.3136	0.0901225
1344.3848	0.0900846
1342.4560	0.0903372
1340.5272	0.0909246
1338.5984	0.0909309
1336.6696	0.0904762
1334.7407	0.0900277
1332.8119	0.0896867
1330.8831	0.0892951
1328.9543	0.0887267
1327.0255	0.088013
1325.0967	0.0872677
1323.1678	0.0865792
1321.2390	0.0861055
1319.3102	0.0858718
1317.3814	0.0856003
1315.4526	0.0854613
1313.5238	0.0853918
1311.5949	0.0852655
1309.6661	0.0851581
1307.7373	0.0851581
1305.8085	0.0850887
1303.8797	0.0850066
1301.9509	0.0847539
1300.0221	0.084356
1298.0932	0.084015
1296.1644	0.0837371
1294.2356	0.083516
1292.3068	0.0835476
1290.3780	0.083756
1288.4492	0.0840655
1286.5203	0.0844318
1284.5915	0.084956
1282.6627	0.0856634
1280.7339	0.0866045
1278.8051	0.0878803
1276.8763	0.0896109
1274.9474	0.0918025
1273.0186	0.0944363
1271.0898	0.097449
1269.1610	0.100519
1267.2322	0.103525
1265.3034	0.106146
1263.3746	0.108072
1261.4457	0.109241
1259.5169	0.109658
1257.5881	0.109525
1255.6593	0.109266
1253.7305	0.109077
1251.8017	0.109115
1249.8728	0.109348
1247.9440	0.109847
1246.0152	0.110637
1244.0864	0.11166
1242.1576	0.112948
1240.2288	0.114647
1238.2999	0.116624
1236.3711	0.118778
1234.4423	0.120963
1232.5135	0.122978
1230.5847	0.124292
1228.6559	0.124886
1226.7271	0.124772
1224.7982	0.124184
1222.8694	0.123603
1220.9406	0.123433
1219.0118	0.123414
1217.0830	0.123086
1215.1542	0.121987
1213.2253	0.120098
1211.2965	0.117426
1209.3677	0.114174
1207.4389	0.11063
1205.5101	0.107093
1203.5813	0.103613
1201.6524	0.100215
1199.7236	0.0970511
1197.7948	0.0943605
1195.8660	0.0920552
1193.9372	0.0899078
1192.0084	0.0882214
1190.0795	0.0868445
1188.1507	0.0856571
1186.2219	0.0847476
1184.2931	0.084135
1182.3643	0.0838571
1180.4355	0.0842108
1178.5067	0.0852466
1176.5778	0.0868761
1174.6490	0.0888214
1172.7202	0.090672
1170.7914	0.0920804
1168.8626	0.0929205
1166.9338	0.0934194
1165.0049	0.0937668
1163.0761	0.0938236
1161.1473	0.0936657
1159.2185	0.0932236
1157.2897	0.0923331
1155.3609	0.0908741
1153.4320	0.0890298
1151.5032	0.0869961
1149.5744	0.0848613
1147.6456	0.0826381
1145.7168	0.0805917
1143.7880	0.0788232
1141.8592	0.0773011
1139.9303	0.0760505
1138.0015	0.0749894
1136.0727	0.0740989
1134.1439	0.0734736
1132.2151	0.0729999
1130.2863	0.0727157
1128.3574	0.0725262
1126.4286	0.0724504
1124.4998	0.0723936
1122.5710	0.0723746
1120.6422	0.0722988
1118.7134	0.0722104
1116.7845	0.0720083
1114.8557	0.0717809
1112.9269	0.0716104
1110.9981	0.0714967
1109.0693	0.0713704
1107.1405	0.0714399
1105.2117	0.0716925
1103.2828	0.0718188
1101.3540	0.0716041
1099.4252	0.0713009
1097.4964	0.0709599
1095.5676	0.0708841
1093.6388	0.0710609
1091.7099	0.0715599
1089.7811	0.0723431
1087.8523	0.0734484
1085.9235	0.0747431
1083.9947	0.0760695
1082.0659	0.0774337
1080.1370	0.0790569
1078.2082	0.0806549
1076.2794	0.082057
1074.3506	0.0832886
1072.4218	0.084356
1070.4930	0.0850255
1068.5642	0.0853224
1066.6353	0.0852466
1064.7065	0.0851329
1062.7777	0.084956
1060.8489	0.0845202
1058.9201	0.0837371
1056.9913	0.0828907
1055.0624	0.0820065
1053.1336	0.0811791
1051.2048	0.0805033
1049.2760	0.0801054
1047.3472	0.0799412
1045.4184	0.0798717
1043.4895	0.0796885
1041.5607	0.079379
1039.6319	0.0787727
1037.7031	0.0778632
1035.7743	0.0769158
1033.8455	0.0759242
1031.9167	0.0748126
1029.9878	0.0736062
1028.0590	0.0721662
1026.1302	0.071023
1024.2014	0.0701767
1022.2726	0.0696461
1020.3438	0.0694882
1018.4149	0.0696082
1016.4861	0.0695324
1014.5573	0.069343
1012.6285	0.0690145
1010.6997	0.0687051
1008.7709	0.0686735
1006.8420	0.0691156
1004.9132	0.0698672
1002.9844	0.0710356
1001.0556	0.0723936
999.1268	0.073562
997.1980	0.0744021
995.2691	0.0748757
993.3403	0.0746105
991.4115	0.0735368
989.4827	0.0720462
987.5539	0.0707514
985.6251	0.0700693
983.6963	0.0703409
981.7674	0.0714462
979.8386	0.072962
977.9098	0.0743389
975.9810	0.0750905
974.0522	0.0749389
972.1234	0.0740357
970.1945	0.0724631
968.2657	0.0705114
966.3369	0.0686293
964.4081	0.0670376
962.4793	0.0657176
960.5505	0.0646692
958.6216	0.0636333
956.6928	0.062768
954.7640	0.0619912
952.8352	0.0613533
950.9064	0.0606017
948.9776	0.0600459
947.0488	0.0594269
945.1199	0.0588395
943.1911	0.0582016
941.2623	0.0576711
939.3335	0.0571911
937.4047	0.0570332
935.4759	0.0570332
933.5470	0.0570332
931.6182	0.0568247
929.6894	0.0567426
927.7606	0.0565152
925.8318	0.0560542
923.9030	0.0554984
921.9741	0.054892
920.0453	0.0540078
918.1165	0.0533194
916.1877	0.0527888
914.2589	0.0523088
912.3301	0.051652
910.4013	0.0512477
908.4724	0.0510204
906.5436	0.0508877
904.6148	0.0508688
902.6860	0.0510835
900.7572	0.0511467
898.8284	0.0512793
