# Supplementary material for: Vibrational Study on the Structure, Bioactivity, and Silver Adsorption of Silk Fibroin Fibers Grafted with Methacrylonitrile
Source: Molecules. 2023 Mar 10;28(6):2551. doi: 10.3390/molecules28062551 (PMC10051891; doi:10.3390/molecules28062551)
Supplement: Supplementary file 1 [file molecules-28-02551-s001.zip › RAW DATA/Figure 11 IR Ag perpendicular/IR BF MAN 32.5% Ag perpendic p3.txt]

TITLE	BF MAN 32.5% AG PERPENDICOLARE P3
DATA TYPE
ORIGIN	JASCO
OWNER
DATE	23/03/01
TIME	15:41:14
SPECTROMETER/DATA SYSTEM
RESOLUTION
DELTAX	-1.92882
XUNITS	1/CM
YUNITS	ABSORBANCE
FIRSTX	1720.5039
LASTX	898.8283
NPOINTS	427
FIRSTY	0.03562
MAXY	0.25958
MINY	0.03562
XYDATA
1720.5039	0.0356186
1718.5751	0.0377845
1716.6463	0.0390093
1714.7175	0.0406966
1712.7886	0.0418971
1710.8598	0.0449634
1708.9310	0.0489543
1707.0022	0.0557439
1705.0734	0.0653076
1703.1446	0.0749606
1701.2157	0.085011
1699.2869	0.0953292
1697.3581	0.097203
1695.4293	0.0958077
1693.5005	0.0935121
1691.5717	0.0930579
1689.6429	0.0938366
1687.7140	0.0950047
1685.7852	0.0973246
1683.8564	0.101486
1681.9276	0.103335
1679.9988	0.105996
1678.0700	0.108835
1676.1411	0.113061
1674.2123	0.117174
1672.2835	0.120573
1670.3547	0.12501
1668.4259	0.129585
1666.4971	0.132594
1664.5682	0.136569
1662.6394	0.141858
1660.7106	0.146758
1658.7818	0.151235
1656.8530	0.156021
1654.9242	0.161318
1652.9954	0.16956
1651.0665	0.17145
1649.1377	0.173713
1647.2089	0.178215
1645.2801	0.181849
1643.3513	0.184396
1641.4225	0.187884
1639.4936	0.191753
1637.5648	0.196255
1635.6360	0.202355
1633.7072	0.205949
1631.7784	0.20848
1629.8496	0.211603
1627.9207	0.214547
1625.9919	0.216064
1624.0631	0.216762
1622.1343	0.215188
1620.2055	0.212244
1618.2767	0.209315
1616.3479	0.203734
1614.4190	0.196247
1612.4902	0.189214
1610.5614	0.181086
1608.6326	0.172593
1606.7038	0.163808
1604.7750	0.155551
1602.8461	0.147731
1600.9173	0.140763
1598.9885	0.134825
1597.0597	0.129828
1595.1309	0.125115
1593.2021	0.120638
1591.2732	0.116614
1589.3444	0.113118
1587.4156	0.11036
1585.4868	0.108397
1583.5580	0.107213
1581.6292	0.106499
1579.7003	0.106483
1577.7715	0.107497
1575.8427	0.109565
1573.9139	0.110693
1571.9851	0.112567
1570.0563	0.116152
1568.1275	0.120094
1566.1986	0.123388
1564.2698	0.12776
1562.3410	0.131288
1560.4122	0.136399
1558.4834	0.144
1556.5546	0.145914
1554.6257	0.148542
1552.6969	0.15199
1550.7681	0.155664
1548.8393	0.159671
1546.9105	0.162965
1544.9817	0.167759
1543.0528	0.172091
1541.1240	0.177371
1539.1952	0.183131
1537.2664	0.18588
1535.3376	0.189279
1533.4088	0.19598
1531.4800	0.201122
1529.5511	0.205892
1527.6223	0.211992
1525.6935	0.218879
1523.7647	0.224573
1521.8359	0.232888
1519.9071	0.241
1517.9782	0.247668
1516.0494	0.255325
1514.1206	0.258651
1512.1918	0.259576
1510.2630	0.259413
1508.3342	0.259243
1506.4053	0.256517
1504.4765	0.249679
1502.5477	0.244585
1500.6189	0.239345
1498.6901	0.233707
1496.7613	0.226618
1494.8325	0.217792
1492.9036	0.210524
1490.9748	0.203694
1489.0460	0.195347
1487.1172	0.187138
1485.1884	0.179675
1483.2596	0.173835
1481.3307	0.16883
1479.4019	0.16479
1477.4731	0.162146
1475.5443	0.160223
1473.6155	0.159371
1471.6867	0.158576
1469.7578	0.157181
1467.8290	0.156703
1465.9002	0.15654
1463.9714	0.156208
1462.0426	0.155762
1460.1138	0.15693
1458.1850	0.160418
1456.2561	0.165666
1454.3273	0.168294
1452.3985	0.17179
1450.4697	0.175092
1448.5409	0.177777
1446.6121	0.178304
1444.6832	0.177241
1442.7544	0.175149
1440.8256	0.172593
1438.8968	0.169689
1436.9680	0.165715
1435.0392	0.158739
1433.1103	0.152785
1431.1815	0.147293
1429.2527	0.14245
1427.3239	0.138484
1425.3951	0.136058
1423.4663	0.134217
1421.5375	0.133219
1419.6086	0.133617
1417.6798	0.133714
1415.7510	0.1333
1413.8222	0.133592
1411.8934	0.134452
1409.9646	0.135344
1408.0357	0.135912
1406.1069	0.136691
1404.1781	0.137161
1402.2493	0.136999
1400.3205	0.137121
1398.3917	0.137186
1396.4628	0.136796
1394.5340	0.136107
1392.6052	0.134866
1390.6764	0.133982
1388.7476	0.133284
1386.8188	0.1321
1384.8899	0.13008
1382.9611	0.128352
1381.0323	0.127078
1379.1035	0.126357
1377.1747	0.12591
1375.2459	0.125805
1373.3171	0.125383
1371.3882	0.12471
1369.4594	0.124353
1367.5306	0.12342
1365.6018	0.121627
1363.6730	0.119486
1361.7442	0.116517
1359.8153	0.113524
1357.8865	0.111196
1355.9577	0.1095
1354.0289	0.108243
1352.1001	0.10727
1350.1713	0.106742
1348.2424	0.106353
1346.3136	0.106166
1344.3848	0.106102
1342.4560	0.106239
1340.5272	0.106832
1338.5984	0.107116
1336.6696	0.106694
1334.7407	0.106191
1332.8119	0.105753
1330.8831	0.105282
1328.9543	0.104504
1327.0255	0.103611
1325.0967	0.10267
1323.1678	0.101762
1321.2390	0.101097
1319.3102	0.10078
1317.3814	0.100448
1315.4526	0.100212
1313.5238	0.100066
1311.5949	0.0999366
1309.6661	0.0997825
1307.7373	0.0997257
1305.8085	0.099604
1303.8797	0.0994824
1301.9509	0.0991011
1300.0221	0.0985252
1298.0932	0.0980953
1296.1644	0.097787
1294.2356	0.0975274
1292.3068	0.0975436
1290.3780	0.0977546
1288.4492	0.098152
1286.5203	0.098728
1284.5915	0.0995067
1282.6627	0.100456
1280.7339	0.101762
1278.8051	0.103506
1276.8763	0.10581
1274.9474	0.108819
1273.0186	0.11255
1271.0898	0.116736
1269.1610	0.120905
1267.2322	0.12484
1265.3034	0.128149
1263.3746	0.130429
1261.4457	0.131645
1259.5169	0.131856
1257.5881	0.131402
1255.6593	0.130761
1253.7305	0.130307
1251.8017	0.130283
1249.8728	0.130599
1247.9440	0.131272
1246.0152	0.132359
1244.0864	0.13386
1242.1576	0.13575
1240.2288	0.138216
1238.2999	0.141144
1236.3711	0.144324
1234.4423	0.147577
1232.5135	0.150473
1230.5847	0.152411
1228.6559	0.15315
1226.7271	0.152736
1224.7982	0.151803
1222.8694	0.150919
1220.9406	0.150497
1219.0118	0.150189
1217.0830	0.149475
1215.1542	0.14782
1213.2253	0.145151
1211.2965	0.141388
1209.3677	0.136975
1207.4389	0.132197
1205.5101	0.127371
1203.5813	0.122763
1201.6524	0.118472
1199.7236	0.114481
1197.7948	0.11105
1195.8660	0.108202
1193.9372	0.105631
1192.0084	0.103441
1190.0795	0.1016
1188.1507	0.100164
1186.2219	0.0991011
1184.2931	0.0983873
1182.3643	0.0981196
1180.4355	0.0987361
1178.5067	0.100253
1176.5778	0.102459
1174.6490	0.105015
1172.7202	0.107635
1170.7914	0.109654
1168.8626	0.110855
1166.9338	0.111577
1165.0049	0.11208
1163.0761	0.112258
1161.1473	0.112064
1159.2185	0.111423
1157.2897	0.110255
1155.3609	0.108381
1153.4320	0.105996
1151.5032	0.103238
1149.5744	0.100367
1147.6456	0.0975031
1145.7168	0.0948181
1143.7880	0.0924251
1141.8592	0.0904864
1139.9303	0.0888722
1138.0015	0.0875013
1136.0727	0.0863251
1134.1439	0.0854815
1132.2151	0.0849218
1130.2863	0.0846541
1128.3574	0.0844513
1126.4286	0.0843459
1124.4998	0.0842404
1122.5710	0.0841836
1120.6422	0.0840214
1118.7134	0.0838429
1116.7845	0.0835266
1114.8557	0.0832345
1112.9269	0.082902
1110.9981	0.0826829
1109.0693	0.0826018
1107.1405	0.0827073
1105.2117	0.0828452
1103.2828	0.0829669
1101.3540	0.0826911
1099.4252	0.0822368
1097.4964	0.0818231
1095.5676	0.0817177
1093.6388	0.0819853
1091.7099	0.0826424
1089.7811	0.0835752
1087.8523	0.0848893
1085.9235	0.0864225
1083.9947	0.0881259
1082.0659	0.0898132
1080.1370	0.0916951
1078.2082	0.0936338
1076.2794	0.0954103
1074.3506	0.0969109
1072.4218	0.098225
1070.4930	0.0991254
1068.5642	0.0994661
1066.6353	0.0992715
1064.7065	0.0990606
1062.7777	0.098728
1060.8489	0.0981358
1058.9201	0.0971543
1056.9913	0.0960673
1055.0624	0.095029
1053.1336	0.0940313
1051.2048	0.0932201
1049.2760	0.0928551
1047.3472	0.0927009
1045.4184	0.0926198
1043.4895	0.0923521
1041.5607	0.0918817
1039.6319	0.0911516
1037.7031	0.0901133
1035.7743	0.0889614
1033.8455	0.0877041
1031.9167	0.0862764
1029.9878	0.0847596
1028.0590	0.0829993
1026.1302	0.0815473
1024.2014	0.0804198
1022.2726	0.0797141
1020.3438	0.0794626
1018.4149	0.0794626
1016.4861	0.0793085
1014.5573	0.0791381
1012.6285	0.0788299
1010.6997	0.0785703
1008.7709	0.078692
1006.8420	0.0794788
1004.9132	0.0807929
1002.9844	0.082545
1001.0556	0.084281
999.1268	0.0857654
997.1980	0.0868686
995.2691	0.0873472
993.3403	0.0867713
991.4115	0.0852057
989.4827	0.0830399
987.5539	0.0811661
985.6251	0.0803792
983.6963	0.080874
981.7674	0.0823585
979.8386	0.0843783
977.9098	0.0861385
975.9810	0.0870633
974.0522	0.0868362
972.1234	0.0855221
970.1945	0.0832589
968.2657	0.0806712
966.3369	0.0781647
964.4081	0.0760881
962.4793	0.0744576
960.5505	0.0731598
958.6216	0.0719024
956.6928	0.0707587
954.7640	0.0697447
952.8352	0.0688768
950.9064	0.067806
948.9776	0.0670841
947.0488	0.0662891
945.1199	0.0655428
943.1911	0.064829
941.2623	0.0642855
939.3335	0.0637664
937.4047	0.063523
935.4759	0.0632716
933.5470	0.0631337
931.6182	0.0630201
929.6894	0.0628984
927.7606	0.0624928
925.8318	0.0620142
923.9030	0.0612923
921.9741	0.060546
920.0453	0.0594672
918.1165	0.0584613
916.1877	0.0577069
914.2589	0.0571715
912.3301	0.0563198
910.4013	0.0559304
908.4724	0.0559223
906.5436	0.0558574
904.6148	0.055533
902.6860	0.0555816
900.7572	0.0556141
898.8284	0.0558169
