# Supplementary material for: Vibrational Study on the Structure, Bioactivity, and Silver Adsorption of Silk Fibroin Fibers Grafted with Methacrylonitrile
Source: Molecules. 2023 Mar 10;28(6):2551. doi: 10.3390/molecules28062551 (PMC10051891; doi:10.3390/molecules28062551)
Supplement: Supplementary file 1 [file molecules-28-02551-s001.zip › RAW DATA/Figure 11 IR Ag perpendicular/IR BF MAN 40% Ag perpendic p1.txt]

TITLE	BF MAN 40% AG PERPENDICOLARE BEST P1
DATA TYPE
ORIGIN	JASCO
OWNER
DATE	23/03/01
TIME	15:41:14
SPECTROMETER/DATA SYSTEM
RESOLUTION
DELTAX	-1.92882
XUNITS	1/CM
YUNITS	ABSORBANCE
FIRSTX	1720.5039
LASTX	898.8283
NPOINTS	427
FIRSTY	0.03336
MAXY	0.30063
MINY	0.03336
XYDATA
1720.5039	0.0333606
1718.5751	0.035512
1716.6463	0.0369494
1714.7175	0.0392041
1712.7886	0.041177
1710.8598	0.0448034
1708.9310	0.049078
1707.0022	0.056077
1705.0734	0.0662797
1703.1446	0.0776661
1701.2157	0.088874
1699.2869	0.0999879
1697.3581	0.102421
1695.4293	0.100655
1693.5005	0.0983439
1691.5717	0.0979587
1689.6429	0.0986727
1687.7140	0.100458
1685.7852	0.103398
1683.8564	0.10787
1681.9276	0.110858
1679.9988	0.114409
1678.0700	0.118308
1676.1411	0.123183
1674.2123	0.128153
1672.2835	0.132635
1670.3547	0.137576
1668.4259	0.143081
1666.4971	0.147544
1664.5682	0.152702
1662.6394	0.158724
1660.7106	0.164746
1658.7818	0.170486
1656.8530	0.176658
1654.9242	0.182746
1652.9954	0.191211
1651.0665	0.195448
1649.1377	0.199365
1647.2089	0.204805
1645.2801	0.210028
1643.3513	0.214566
1641.4225	0.220278
1639.4936	0.226676
1637.5648	0.233787
1635.6360	0.242882
1633.7072	0.250801
1631.7784	0.257086
1629.8496	0.263963
1627.9207	0.27037
1625.9919	0.275002
1624.0631	0.277689
1622.1343	0.277473
1620.2055	0.275152
1618.2767	0.271188
1616.3479	0.262357
1614.4190	0.251713
1612.4902	0.241237
1610.5614	0.228696
1608.6326	0.215543
1606.7038	0.202212
1604.7750	0.189792
1602.8461	0.178105
1600.9173	0.167818
1598.9885	0.159156
1597.0597	0.151772
1595.1309	0.144998
1593.2021	0.138751
1591.2732	0.133245
1589.3444	0.128426
1587.4156	0.12464
1585.4868	0.121906
1583.5580	0.120046
1581.6292	0.118824
1579.7003	0.118665
1577.7715	0.119501
1575.8427	0.12122
1573.9139	0.12293
1571.9851	0.12556
1570.0563	0.129478
1568.1275	0.13411
1566.1986	0.138234
1564.2698	0.14341
1562.3410	0.14822
1560.4122	0.154177
1558.4834	0.161824
1556.5546	0.165563
1554.6257	0.169199
1552.6969	0.173558
1550.7681	0.177767
1548.8393	0.182427
1546.9105	0.186617
1544.9817	0.191718
1543.0528	0.196819
1541.1240	0.2027
1539.1952	0.208788
1537.2664	0.213251
1535.3376	0.217957
1533.4088	0.224909
1531.4800	0.231223
1529.5511	0.237423
1527.6223	0.244526
1525.6935	0.25237
1523.7647	0.259567
1521.8359	0.269027
1519.9071	0.279305
1517.9782	0.288089
1516.0494	0.296647
1514.1206	0.300603
1512.1918	0.300631
1510.2630	0.298893
1508.3342	0.296826
1506.4053	0.290118
1504.4765	0.281127
1502.5477	0.274354
1500.6189	0.266472
1498.6901	0.257753
1496.7613	0.247344
1494.8325	0.235845
1492.9036	0.226572
1490.9748	0.216962
1489.0460	0.205772
1487.1172	0.196096
1485.1884	0.187894
1483.2596	0.181553
1481.3307	0.176207
1479.4019	0.172431
1477.4731	0.170101
1475.5443	0.168795
1473.6155	0.168522
1471.6867	0.169189
1469.7578	0.169932
1467.8290	0.17104
1465.9002	0.171397
1463.9714	0.171266
1462.0426	0.17151
1460.1138	0.173314
1458.1850	0.177306
1456.2561	0.184024
1454.3273	0.188693
1452.3985	0.193587
1450.4697	0.197965
1448.5409	0.201188
1446.6121	0.20178
1444.6832	0.20053
1442.7544	0.197646
1440.8256	0.194114
1438.8968	0.190111
1436.9680	0.184014
1435.0392	0.17507
1433.1103	0.167583
1431.1815	0.160208
1429.2527	0.153547
1427.3239	0.148446
1425.3951	0.14513
1423.4663	0.142724
1421.5375	0.141644
1419.6086	0.1417
1417.6798	0.141813
1415.7510	0.141813
1413.8222	0.142311
1411.8934	0.143044
1409.9646	0.143936
1408.0357	0.14481
1406.1069	0.145712
1404.1781	0.146248
1402.2493	0.146529
1400.3205	0.146877
1398.3917	0.147149
1396.4628	0.147131
1394.5340	0.14683
1392.6052	0.145966
1390.6764	0.145139
1388.7476	0.144218
1386.8188	0.142649
1384.8899	0.140601
1382.9611	0.138694
1381.0323	0.137153
1379.1035	0.136439
1377.1747	0.136195
1375.2459	0.135923
1373.3171	0.135397
1371.3882	0.134993
1369.4594	0.134645
1367.5306	0.133508
1365.6018	0.131301
1363.6730	0.128228
1361.7442	0.124395
1359.8153	0.120957
1357.8865	0.118364
1355.9577	0.116363
1354.0289	0.114916
1352.1001	0.113873
1350.1713	0.113216
1348.2424	0.112877
1346.3136	0.112708
1344.3848	0.112577
1342.4560	0.112708
1340.5272	0.113103
1338.5984	0.113291
1336.6696	0.113009
1334.7407	0.112661
1332.8119	0.11222
1330.8831	0.111619
1328.9543	0.110726
1327.0255	0.109702
1325.0967	0.108565
1323.1678	0.107551
1321.2390	0.106808
1319.3102	0.106376
1317.3814	0.106076
1315.4526	0.105935
1313.5238	0.105822
1311.5949	0.105728
1309.6661	0.105653
1307.7373	0.105691
1305.8085	0.105709
1303.8797	0.105597
1301.9509	0.105117
1300.0221	0.10446
1298.0932	0.103746
1296.1644	0.10321
1294.2356	0.102928
1292.3068	0.103069
1290.3780	0.103464
1288.4492	0.104065
1286.5203	0.104836
1284.5915	0.105794
1282.6627	0.106959
1280.7339	0.10849
1278.8051	0.110566
1276.8763	0.113347
1274.9474	0.11687
1273.0186	0.12122
1271.0898	0.126133
1269.1610	0.13115
1267.2322	0.135951
1265.3034	0.140009
1263.3746	0.14295
1261.4457	0.144594
1259.5169	0.145073
1257.5881	0.144707
1255.6593	0.144059
1253.7305	0.143626
1251.8017	0.143608
1249.8728	0.14388
1247.9440	0.144538
1246.0152	0.145646
1244.0864	0.147281
1242.1576	0.149367
1240.2288	0.152006
1238.2999	0.155191
1236.3711	0.158836
1234.4423	0.162406
1232.5135	0.165478
1230.5847	0.167376
1228.6559	0.167893
1226.7271	0.167113
1224.7982	0.16592
1222.8694	0.165112
1220.9406	0.165168
1219.0118	0.165535
1217.0830	0.165338
1215.1542	0.16374
1213.2253	0.160631
1211.2965	0.156065
1209.3677	0.150654
1207.4389	0.144754
1205.5101	0.138863
1203.5813	0.133264
1201.6524	0.128116
1199.7236	0.123437
1197.7948	0.119322
1195.8660	0.115865
1193.9372	0.112887
1192.0084	0.110416
1190.0795	0.10833
1188.1507	0.106639
1186.2219	0.105352
1184.2931	0.104563
1182.3643	0.104319
1180.4355	0.104977
1178.5067	0.106621
1176.5778	0.109157
1174.6490	0.112201
1172.7202	0.115057
1170.7914	0.117039
1168.8626	0.118082
1166.9338	0.118505
1165.0049	0.118702
1163.0761	0.118627
1161.1473	0.118232
1159.2185	0.117312
1157.2897	0.11578
1155.3609	0.11346
1153.4320	0.110501
1151.5032	0.107259
1149.5744	0.103971
1147.6456	0.100768
1145.7168	0.097752
1143.7880	0.0951121
1141.8592	0.0929043
1139.9303	0.0910066
1138.0015	0.0895692
1136.0727	0.0883949
1134.1439	0.0876339
1132.2151	0.0872769
1130.2863	0.0872393
1128.3574	0.0873145
1126.4286	0.0874742
1124.4998	0.0876433
1122.5710	0.0877936
1120.6422	0.0877936
1118.7134	0.0877278
1116.7845	0.0874648
1114.8557	0.0871172
1112.9269	0.0866662
1110.9981	0.0864126
1109.0693	0.0862341
1107.1405	0.0862341
1105.2117	0.0863656
1103.2828	0.0864408
1101.3540	0.0862153
1099.4252	0.0857831
1097.4964	0.085351
1095.5676	0.0852476
1093.6388	0.0856234
1091.7099	0.0865347
1089.7811	0.0878124
1087.8523	0.0895974
1085.9235	0.0915327
1083.9947	0.0936277
1082.0659	0.095967
1080.1370	0.0984942
1078.2082	0.100965
1076.2794	0.103257
1074.3506	0.105287
1072.4218	0.106818
1070.4930	0.107701
1068.5642	0.108152
1066.6353	0.108227
1064.7065	0.107964
1062.7777	0.107306
1060.8489	0.106508
1058.9201	0.105418
1056.9913	0.104093
1055.0624	0.102712
1053.1336	0.101444
1051.2048	0.100476
1049.2760	0.100063
1047.3472	0.0999879
1045.4184	0.0997718
1043.4895	0.0994055
1041.5607	0.0988042
1039.6319	0.0976862
1037.7031	0.096324
1035.7743	0.0946423
1033.8455	0.0927822
1031.9167	0.0908281
1029.9878	0.0888552
1028.0590	0.0867696
1026.1302	0.0849094
1024.2014	0.0834157
1022.2726	0.0825044
1020.3438	0.0820346
1018.4149	0.0819783
1016.4861	0.0819689
1014.5573	0.0816495
1012.6285	0.0810388
1010.6997	0.0805597
1008.7709	0.080306
1006.8420	0.08071
1004.9132	0.0818655
1002.9844	0.0836223
1001.0556	0.0855389
999.1268	0.0872581
997.1980	0.0884606
995.2691	0.0889304
993.3403	0.088517
991.4115	0.0869951
989.4827	0.0847497
987.5539	0.082852
985.6251	0.0819971
983.6963	0.0824668
981.7674	0.0840169
979.8386	0.0861683
977.9098	0.0880003
975.9810	0.0888928
974.0522	0.0885452
972.1234	0.0869857
970.1945	0.0844115
968.2657	0.0815649
966.3369	0.0786807
964.4081	0.0762663
962.4793	0.074331
960.5505	0.0729593
958.6216	0.0716441
956.6928	0.0704228
954.7640	0.0692484
952.8352	0.0682056
950.9064	0.0672192
948.9776	0.0664394
947.0488	0.0655563
945.1199	0.0647859
943.1911	0.0639592
941.2623	0.0634143
939.3335	0.0629352
937.4047	0.0625124
935.4759	0.0623151
933.5470	0.0623903
931.6182	0.0622776
929.6894	0.0622494
927.7606	0.061883
925.8318	0.0612723
923.9030	0.0602671
921.9741	0.0590834
920.0453	0.0577493
918.1165	0.0568098
916.1877	0.0558234
914.2589	0.0550154
912.3301	0.0543014
910.4013	0.0540666
908.4724	0.0536814
906.5436	0.0534277
904.6148	0.0533808
902.6860	0.053625
900.7572	0.0535968
898.8284	0.053625
