# Supplementary material for: Vibrational Study on the Structure, Bioactivity, and Silver Adsorption of Silk Fibroin Fibers Grafted with Methacrylonitrile
Source: Molecules. 2023 Mar 10;28(6):2551. doi: 10.3390/molecules28062551 (PMC10051891; doi:10.3390/molecules28062551)
Supplement: Supplementary file 1 [file molecules-28-02551-s001.zip › RAW DATA/Figure 11 IR Ag perpendicular/IR BF MAN 40% Ag perpendic p2.txt]

TITLE	BF MAN 40% AG PERPENDICOLARE BEST P2
DATA TYPE
ORIGIN	JASCO
OWNER
DATE	23/03/01
TIME	15:41:14
SPECTROMETER/DATA SYSTEM
RESOLUTION
DELTAX	-1.92882
XUNITS	1/CM
YUNITS	ABSORBANCE
FIRSTX	1720.5039
LASTX	898.8283
NPOINTS	427
FIRSTY	0.03560
MAXY	0.29800
MINY	0.03560
XYDATA
1720.5039	0.0356022
1718.5751	0.0381725
1716.6463	0.039588
1714.7175	0.0416927
1712.7886	0.0434528
1710.8598	0.0470195
1708.9310	0.0513592
1707.0022	0.0585113
1705.0734	0.0685783
1703.1446	0.0797721
1701.2157	0.091031
1699.2869	0.10161
1697.3581	0.103678
1695.4293	0.101713
1693.5005	0.099133
1691.5717	0.0986767
1689.6429	0.099431
1687.7140	0.101238
1685.7852	0.104385
1683.8564	0.108939
1681.9276	0.111491
1679.9988	0.114871
1678.0700	0.118662
1676.1411	0.123541
1674.2123	0.128486
1672.2835	0.132882
1670.3547	0.137883
1668.4259	0.143191
1666.4971	0.147335
1664.5682	0.152373
1662.6394	0.158352
1660.7106	0.164191
1658.7818	0.169723
1656.8530	0.175804
1654.9242	0.182155
1652.9954	0.190686
1651.0665	0.194224
1649.1377	0.197996
1647.2089	0.203425
1645.2801	0.208184
1643.3513	0.212216
1641.4225	0.217431
1639.4936	0.223494
1637.5648	0.230516
1635.6360	0.239325
1633.7072	0.246301
1631.7784	0.251991
1629.8496	0.258444
1627.9207	0.264386
1625.9919	0.268595
1624.0631	0.271072
1622.1343	0.270616
1620.2055	0.268083
1618.2767	0.264283
1616.3479	0.255734
1614.4190	0.245239
1612.4902	0.235107
1610.5614	0.223056
1608.6326	0.210335
1606.7038	0.197419
1604.7750	0.185321
1602.8461	0.174016
1600.9173	0.164098
1598.9885	0.155633
1597.0597	0.148481
1595.1309	0.142018
1593.2021	0.136095
1591.2732	0.130749
1589.3444	0.126102
1587.4156	0.122471
1585.4868	0.119872
1583.5580	0.118131
1581.6292	0.117032
1579.7003	0.116957
1577.7715	0.117963
1575.8427	0.119714
1573.9139	0.121297
1571.9851	0.124026
1570.0563	0.12817
1568.1275	0.132761
1566.1986	0.136877
1564.2698	0.142129
1562.3410	0.146944
1560.4122	0.153221
1558.4834	0.161211
1556.5546	0.16461
1554.6257	0.168242
1552.6969	0.172526
1550.7681	0.176745
1548.8393	0.181364
1546.9105	0.185433
1544.9817	0.190741
1543.0528	0.195966
1541.1240	0.201907
1539.1952	0.207951
1537.2664	0.211928
1535.3376	0.216416
1533.4088	0.223503
1531.4800	0.229575
1529.5511	0.235572
1527.6223	0.242566
1525.6935	0.250314
1523.7647	0.25742
1521.8359	0.267068
1519.9071	0.277042
1517.9782	0.285581
1516.0494	0.294177
1514.1206	0.297855
1512.1918	0.298004
1510.2630	0.296626
1508.3342	0.29508
1506.4053	0.289232
1504.4765	0.280124
1502.5477	0.273168
1500.6189	0.26555
1498.6901	0.257159
1496.7613	0.246962
1494.8325	0.235405
1492.9036	0.225943
1490.9748	0.216575
1489.0460	0.205698
1487.1172	0.195817
1485.1884	0.187305
1483.2596	0.180609
1481.3307	0.175012
1479.4019	0.170933
1477.4731	0.168512
1475.5443	0.167274
1473.6155	0.167106
1471.6867	0.167935
1469.7578	0.168624
1467.8290	0.169788
1465.9002	0.170328
1463.9714	0.170133
1462.0426	0.170151
1460.1138	0.172004
1458.1850	0.176232
1456.2561	0.18291
1454.3273	0.186979
1452.3985	0.191505
1450.4697	0.195724
1448.5409	0.198965
1446.6121	0.199561
1444.6832	0.198219
1442.7544	0.195426
1440.8256	0.192101
1438.8968	0.188376
1436.9680	0.18263
1435.0392	0.173699
1433.1103	0.166184
1431.1815	0.159032
1429.2527	0.152532
1427.3239	0.147484
1425.3951	0.144365
1423.4663	0.142129
1421.5375	0.141226
1419.6086	0.141599
1417.6798	0.141664
1415.7510	0.141533
1413.8222	0.142046
1411.8934	0.142921
1409.9646	0.143852
1408.0357	0.144588
1406.1069	0.14551
1404.1781	0.146031
1402.2493	0.146106
1400.3205	0.146357
1398.3917	0.146581
1396.4628	0.146478
1394.5340	0.146143
1392.6052	0.145054
1390.6764	0.144132
1388.7476	0.143461
1386.8188	0.142129
1384.8899	0.140053
1382.9611	0.138218
1381.0323	0.136765
1379.1035	0.136095
1377.1747	0.135843
1375.2459	0.135657
1373.3171	0.135015
1371.3882	0.1344
1369.4594	0.134055
1367.5306	0.132994
1365.6018	0.130926
1363.6730	0.128095
1361.7442	0.124314
1359.8153	0.120776
1357.8865	0.118168
1355.9577	0.116212
1354.0289	0.114769
1352.1001	0.113745
1350.1713	0.113149
1348.2424	0.112804
1346.3136	0.112655
1344.3848	0.112636
1342.4560	0.112944
1340.5272	0.11354
1338.5984	0.113735
1336.6696	0.1134
1334.7407	0.112981
1332.8119	0.112515
1330.8831	0.111966
1328.9543	0.111174
1327.0255	0.110187
1325.0967	0.109004
1323.1678	0.107961
1321.2390	0.107198
1319.3102	0.106779
1317.3814	0.106509
1315.4526	0.106397
1313.5238	0.10636
1311.5949	0.106313
1309.6661	0.106267
1307.7373	0.106453
1305.8085	0.106667
1303.8797	0.106732
1301.9509	0.106267
1300.0221	0.105522
1298.0932	0.104767
1296.1644	0.104227
1294.2356	0.103948
1292.3068	0.104106
1290.3780	0.104544
1288.4492	0.105186
1286.5203	0.105857
1284.5915	0.106714
1282.6627	0.107915
1280.7339	0.109517
1278.8051	0.111528
1276.8763	0.114229
1274.9474	0.117796
1273.0186	0.122163
1271.0898	0.127118
1269.1610	0.132184
1267.2322	0.137045
1265.3034	0.141273
1263.3746	0.144355
1261.4457	0.146078
1259.5169	0.146534
1257.5881	0.146106
1255.6593	0.145445
1253.7305	0.144942
1251.8017	0.144886
1249.8728	0.14511
1247.9440	0.145668
1246.0152	0.146711
1244.0864	0.148378
1242.1576	0.150446
1240.2288	0.153072
1238.2999	0.156229
1236.3711	0.159851
1234.4423	0.16353
1232.5135	0.166687
1230.5847	0.168596
1228.6559	0.169108
1226.7271	0.168326
1224.7982	0.166938
1222.8694	0.165905
1220.9406	0.165737
1219.0118	0.165914
1217.0830	0.165672
1215.1542	0.164173
1213.2253	0.161071
1211.2965	0.156518
1209.3677	0.15106
1207.4389	0.145128
1205.5101	0.139289
1203.5813	0.133683
1201.6524	0.128486
1199.7236	0.123877
1197.7948	0.119919
1195.8660	0.116548
1193.9372	0.113661
1192.0084	0.111239
1190.0795	0.1092
1188.1507	0.107617
1186.2219	0.106369
1184.2931	0.105559
1182.3643	0.105466
1180.4355	0.106248
1178.5067	0.107887
1176.5778	0.110411
1174.6490	0.113456
1172.7202	0.116268
1170.7914	0.118298
1168.8626	0.119472
1166.9338	0.120133
1165.0049	0.120459
1163.0761	0.120412
1161.1473	0.12004
1159.2185	0.119202
1157.2897	0.117796
1155.3609	0.115467
1153.4320	0.112357
1151.5032	0.108967
1149.5744	0.105559
1147.6456	0.102318
1145.7168	0.099282
1143.7880	0.0964789
1141.8592	0.0942625
1139.9303	0.0925397
1138.0015	0.0910683
1136.0727	0.0896993
1134.1439	0.0888239
1132.2151	0.0884328
1130.2863	0.0883583
1128.3574	0.0884887
1126.4286	0.0887122
1124.4998	0.0889078
1122.5710	0.0891033
1120.6422	0.0891499
1118.7134	0.0891406
1116.7845	0.0889916
1114.8557	0.0888146
1112.9269	0.0884794
1110.9981	0.0881814
1109.0693	0.0880137
1107.1405	0.0880882
1105.2117	0.0881721
1103.2828	0.0882279
1101.3540	0.088051
1099.4252	0.087604
1097.4964	0.0871104
1095.5676	0.0870266
1093.6388	0.0874084
1091.7099	0.0884049
1089.7811	0.0898111
1087.8523	0.0914874
1085.9235	0.0932288
1083.9947	0.095259
1082.0659	0.0975313
1080.1370	0.0999619
1078.2082	0.102365
1076.2794	0.104674
1074.3506	0.106648
1072.4218	0.108148
1070.4930	0.109023
1068.5642	0.109461
1066.6353	0.10947
1064.7065	0.109191
1062.7777	0.108548
1060.8489	0.107878
1058.9201	0.106928
1056.9913	0.105671
1055.0624	0.104339
1053.1336	0.103193
1051.2048	0.102262
1049.2760	0.10175
1047.3472	0.101638
1045.4184	0.101433
1043.4895	0.100949
1041.5607	0.100353
1039.6319	0.0993938
1037.7031	0.0981738
1035.7743	0.0965534
1033.8455	0.0948213
1031.9167	0.0930053
1029.9878	0.0911428
1028.0590	0.0892058
1026.1302	0.0874364
1024.2014	0.0859184
1022.2726	0.0849313
1020.3438	0.0845029
1018.4149	0.0845308
1016.4861	0.0844284
1014.5573	0.0840838
1012.6285	0.0834785
1010.6997	0.0829477
1008.7709	0.0826776
1006.8420	0.0831432
1004.9132	0.0843446
1002.9844	0.0861233
1001.0556	0.0879486
999.1268	0.0895969
997.1980	0.0906771
995.2691	0.0910497
993.3403	0.0905188
991.4115	0.0890474
989.4827	0.086859
987.5539	0.0847916
985.6251	0.0838044
983.6963	0.0842887
981.7674	0.0858625
979.8386	0.0879858
977.9098	0.0898018
975.9810	0.0907144
974.0522	0.0903326
972.1234	0.0887215
970.1945	0.0860208
968.2657	0.0831432
966.3369	0.0803774
964.4081	0.0780772
962.4793	0.0761122
960.5505	0.074678
958.6216	0.0733557
956.6928	0.072145
954.7640	0.070925
952.8352	0.0700217
950.9064	0.0690346
948.9776	0.0681313
947.0488	0.0672093
945.1199	0.0664643
943.1911	0.0657472
941.2623	0.0652909
939.3335	0.0648066
937.4047	0.0643503
935.4759	0.0640337
933.5470	0.0640896
931.6182	0.0640244
929.6894	0.0639871
927.7606	0.0635681
925.8318	0.0629069
923.9030	0.0620315
921.9741	0.0609605
920.0453	0.0598523
918.1165	0.0589117
916.1877	0.0578501
914.2589	0.0568909
912.3301	0.0561738
910.4013	0.0559783
908.4724	0.0555592
906.5436	0.0553636
904.6148	0.0553729
902.6860	0.0555126
900.7572	0.0554195
898.8284	0.0556803
