# Supplementary material for: Vibrational Study on the Structure, Bioactivity, and Silver Adsorption of Silk Fibroin Fibers Grafted with Methacrylonitrile
Source: Molecules. 2023 Mar 10;28(6):2551. doi: 10.3390/molecules28062551 (PMC10051891; doi:10.3390/molecules28062551)
Supplement: Supplementary file 1 [file molecules-28-02551-s001.zip › RAW DATA/Figure 11 IR Ag perpendicular/IR BF MAN 40% Ag perpendic p3.txt]

TITLE	BF MAN 40% AG PERPENDICOLARE BEST P3
DATA TYPE
ORIGIN	JASCO
OWNER
DATE	23/03/01
TIME	15:41:14
SPECTROMETER/DATA SYSTEM
RESOLUTION
DELTAX	-1.92882
XUNITS	1/CM
YUNITS	ABSORBANCE
FIRSTX	1720.5039
LASTX	898.8283
NPOINTS	427
FIRSTY	0.04007
MAXY	0.27479
MINY	0.04007
XYDATA
1720.5039	0.0400672
1718.5751	0.0433475
1716.6463	0.0443436
1714.7175	0.0456746
1712.7886	0.0468424
1710.8598	0.0501313
1708.9310	0.0543046
1707.0022	0.0611914
1705.0734	0.0704225
1703.1446	0.0809588
1701.2157	0.0921907
1699.2869	0.100889
1697.3581	0.103122
1695.4293	0.100417
1693.5005	0.0969222
1691.5717	0.0965787
1689.6429	0.0971111
1687.7140	0.0986997
1685.7852	0.102547
1683.8564	0.106205
1681.9276	0.10727
1679.9988	0.110095
1678.0700	0.113375
1676.1411	0.118089
1674.2123	0.121859
1672.2835	0.126195
1670.3547	0.131082
1668.4259	0.134765
1666.4971	0.137908
1664.5682	0.142854
1662.6394	0.148093
1660.7106	0.152644
1658.7818	0.157418
1656.8530	0.163317
1654.9242	0.170702
1652.9954	0.177563
1651.0665	0.178869
1649.1377	0.183265
1647.2089	0.1884
1645.2801	0.191234
1643.3513	0.194351
1641.4225	0.199031
1639.4936	0.204492
1637.5648	0.211508
1635.6360	0.218833
1633.7072	0.223453
1631.7784	0.228098
1629.8496	0.233594
1627.9207	0.238437
1625.9919	0.241872
1624.0631	0.244079
1622.1343	0.242765
1620.2055	0.240481
1618.2767	0.238076
1616.3479	0.230468
1614.4190	0.221143
1612.4902	0.213002
1610.5614	0.203058
1608.6326	0.192402
1606.7038	0.181436
1604.7750	0.171235
1602.8461	0.161609
1600.9173	0.153047
1598.9885	0.145731
1597.0597	0.139651
1595.1309	0.133975
1593.2021	0.128574
1591.2732	0.123843
1589.3444	0.119738
1587.4156	0.116484
1585.4868	0.114156
1583.5580	0.112499
1581.6292	0.1114
1579.7003	0.11152
1577.7715	0.113332
1575.8427	0.114603
1573.9139	0.115299
1571.9851	0.118227
1570.0563	0.122306
1568.1275	0.125852
1566.1986	0.129544
1564.2698	0.134078
1562.3410	0.138861
1560.4122	0.146384
1558.4834	0.152807
1556.5546	0.154378
1554.6257	0.157478
1552.6969	0.160673
1550.7681	0.164623
1548.8393	0.168452
1546.9105	0.172317
1544.9817	0.177847
1543.0528	0.183171
1541.1240	0.189431
1539.1952	0.193681
1537.2664	0.196223
1535.3376	0.201015
1533.4088	0.207532
1531.4800	0.212332
1529.5511	0.218086
1527.6223	0.225015
1525.6935	0.231997
1523.7647	0.238617
1521.8359	0.247634
1519.9071	0.255663
1517.9782	0.26346
1516.0494	0.270913
1514.1206	0.273884
1512.1918	0.274374
1510.2630	0.274159
1508.3342	0.274786
1506.4053	0.269634
1504.4765	0.260042
1502.5477	0.254031
1500.6189	0.247866
1498.6901	0.241159
1496.7613	0.232452
1494.8325	0.221941
1492.9036	0.214067
1490.9748	0.206802
1489.0460	0.197176
1487.1172	0.187842
1485.1884	0.179796
1483.2596	0.173811
1481.3307	0.168787
1479.4019	0.165043
1477.4731	0.163335
1475.5443	0.162836
1473.6155	0.163472
1471.6867	0.163395
1469.7578	0.163008
1467.8290	0.164133
1465.9002	0.164992
1463.9714	0.164537
1462.0426	0.164305
1460.1138	0.166477
1458.1850	0.170977
1456.2561	0.17576
1454.3273	0.178448
1452.3985	0.182329
1450.4697	0.186047
1448.5409	0.189053
1446.6121	0.189431
1444.6832	0.188211
1442.7544	0.18579
1440.8256	0.182956
1438.8968	0.180303
1436.9680	0.175751
1435.0392	0.16719
1433.1103	0.160604
1431.1815	0.154464
1429.2527	0.14853
1427.3239	0.143765
1425.3951	0.141189
1423.4663	0.139033
1421.5375	0.13826
1419.6086	0.138964
1417.6798	0.138561
1415.7510	0.13802
1413.8222	0.13826
1411.8934	0.139016
1409.9646	0.139772
1408.0357	0.14057
1406.1069	0.141712
1404.1781	0.141927
1402.2493	0.141747
1400.3205	0.142331
1398.3917	0.142588
1396.4628	0.142597
1394.5340	0.142047
1392.6052	0.140493
1390.6764	0.13978
1388.7476	0.139523
1386.8188	0.138338
1384.8899	0.136285
1382.9611	0.134697
1381.0323	0.133417
1379.1035	0.132902
1377.1747	0.132756
1375.2459	0.132842
1373.3171	0.132138
1371.3882	0.131399
1369.4594	0.131202
1367.5306	0.130231
1365.6018	0.128531
1363.6730	0.126496
1361.7442	0.122932
1359.8153	0.119377
1357.8865	0.116947
1355.9577	0.11523
1354.0289	0.113856
1352.1001	0.112834
1350.1713	0.11225
1348.2424	0.111847
1346.3136	0.111632
1344.3848	0.111555
1342.4560	0.111915
1340.5272	0.112834
1338.5984	0.113006
1336.6696	0.112405
1334.7407	0.111872
1332.8119	0.111391
1330.8831	0.110825
1328.9543	0.110069
1327.0255	0.109193
1325.0967	0.108163
1323.1678	0.107252
1321.2390	0.106694
1319.3102	0.106394
1317.3814	0.106067
1315.4526	0.105904
1313.5238	0.105836
1311.5949	0.105655
1309.6661	0.105578
1307.7373	0.105638
1305.8085	0.105655
1303.8797	0.105578
1301.9509	0.10514
1300.0221	0.104505
1298.0932	0.103895
1296.1644	0.103423
1294.2356	0.103191
1292.3068	0.103302
1290.3780	0.103663
1288.4492	0.104273
1286.5203	0.104917
1284.5915	0.105733
1282.6627	0.106832
1280.7339	0.108257
1278.8051	0.110086
1276.8763	0.112576
1274.9474	0.115805
1273.0186	0.119772
1271.0898	0.124263
1269.1610	0.128789
1267.2322	0.133065
1265.3034	0.136594
1263.3746	0.13899
1261.4457	0.140227
1259.5169	0.140424
1257.5881	0.139866
1255.6593	0.139128
1253.7305	0.138604
1251.8017	0.138509
1249.8728	0.138707
1247.9440	0.139265
1246.0152	0.140304
1244.0864	0.141807
1242.1576	0.14373
1240.2288	0.146246
1238.2999	0.149329
1236.3711	0.152875
1234.4423	0.15637
1232.5135	0.159427
1230.5847	0.161334
1228.6559	0.161918
1226.7271	0.161342
1224.7982	0.160269
1222.8694	0.15947
1220.9406	0.159384
1219.0118	0.159539
1217.0830	0.159256
1215.1542	0.15789
1213.2253	0.15522
1211.2965	0.151244
1209.3677	0.146538
1207.4389	0.141377
1205.5101	0.136199
1203.5813	0.131356
1201.6524	0.12684
1199.7236	0.122761
1197.7948	0.11918
1195.8660	0.116106
1193.9372	0.113427
1192.0084	0.111245
1190.0795	0.109399
1188.1507	0.107836
1186.2219	0.106686
1184.2931	0.10599
1182.3643	0.105724
1180.4355	0.106265
1178.5067	0.107716
1176.5778	0.11006
1174.6490	0.112937
1172.7202	0.115582
1170.7914	0.117514
1168.8626	0.118682
1166.9338	0.1193
1165.0049	0.119678
1163.0761	0.119712
1161.1473	0.119412
1159.2185	0.11863
1157.2897	0.117325
1155.3609	0.115221
1153.4320	0.112482
1151.5032	0.109476
1149.5744	0.106377
1147.6456	0.103363
1145.7168	0.100529
1143.7880	0.0979784
1141.8592	0.0958488
1139.9303	0.0939768
1138.0015	0.0924913
1136.0727	0.0913063
1134.1439	0.0904304
1132.2151	0.0898808
1130.2863	0.0896661
1128.3574	0.0896747
1126.4286	0.0897949
1124.4998	0.0899409
1122.5710	0.0900783
1120.6422	0.0900869
1118.7134	0.0900697
1116.7845	0.0899581
1114.8557	0.0898035
1112.9269	0.0895201
1110.9981	0.0892797
1109.0693	0.0891423
1107.1405	0.089211
1105.2117	0.0892625
1103.2828	0.0892711
1101.3540	0.0890736
1099.4252	0.0886271
1097.4964	0.0880432
1095.5676	0.0877941
1093.6388	0.0880346
1091.7099	0.0888418
1089.7811	0.090001
1087.8523	0.0914694
1085.9235	0.0929979
1083.9947	0.0947582
1082.0659	0.0968191
1080.1370	0.0990174
1078.2082	0.101156
1076.2794	0.103165
1074.3506	0.104985
1072.4218	0.106394
1070.4930	0.10727
1068.5642	0.10775
1066.6353	0.107862
1064.7065	0.107639
1062.7777	0.107158
1060.8489	0.106686
1058.9201	0.105904
1056.9913	0.104771
1055.0624	0.10356
1053.1336	0.102444
1051.2048	0.101516
1049.2760	0.100958
1047.3472	0.100692
1045.4184	0.100477
1043.4895	0.100177
1041.5607	0.0996271
1039.6319	0.0987512
1037.7031	0.0976607
1035.7743	0.0963125
1033.8455	0.0947668
1031.9167	0.0932555
1029.9878	0.0916412
1028.0590	0.0899066
1026.1302	0.0883781
1024.2014	0.0870299
1022.2726	0.0860939
1020.3438	0.0855959
1018.4149	0.0855529
1016.4861	0.0855959
1014.5573	0.0853984
1012.6285	0.0849347
1010.6997	0.0846169
1008.7709	0.0845482
1006.8420	0.0850463
1004.9132	0.0861712
1002.9844	0.0878199
1001.0556	0.0895974
999.1268	0.0910572
997.1980	0.0919675
995.2691	0.0923024
993.3403	0.0918043
991.4115	0.0903531
989.4827	0.0883781
987.5539	0.0866607
985.6251	0.0858706
983.6963	0.0864288
981.7674	0.0878628
979.8386	0.0898207
977.9098	0.0915553
975.9810	0.0923453
974.0522	0.0919675
972.1234	0.0905162
970.1945	0.0881462
968.2657	0.0854585
966.3369	0.082848
964.4081	0.0806841
962.4793	0.0788722
960.5505	0.077524
958.6216	0.0762875
956.6928	0.075154
954.7640	0.0740978
952.8352	0.0731704
950.9064	0.0721743
948.9776	0.0713585
947.0488	0.0705599
945.1199	0.0697957
943.1911	0.06904
941.2623	0.0685849
939.3335	0.0681813
937.4047	0.0677176
935.4759	0.0674686
933.5470	0.0675029
931.6182	0.0673999
929.6894	0.0673398
927.7606	0.0669705
925.8318	0.0664467
923.9030	0.0655622
921.9741	0.0646091
920.0453	0.0635872
918.1165	0.0627199
916.1877	0.0616208
914.2589	0.0607191
912.3301	0.0601094
910.4013	0.059869
908.4724	0.0594912
906.5436	0.0592937
904.6148	0.0591649
902.6860	0.0591219
900.7572	0.0590876
898.8284	0.0592078
