# Supplementary material for: Vibrational Study on the Structure, Bioactivity, and Silver Adsorption of Silk Fibroin Fibers Grafted with Methacrylonitrile
Source: Molecules. 2023 Mar 10;28(6):2551. doi: 10.3390/molecules28062551 (PMC10051891; doi:10.3390/molecules28062551)
Supplement: Supplementary file 1 [file molecules-28-02551-s001.zip › RAW DATA/Figure 11 IR Ag perpendicular/IR BF MAN 60% Ag perpendic p1.txt]

TITLE	BF MAN 60% AG PERPENDICOLARE P1
DATA TYPE
ORIGIN	JASCO
OWNER
DATE	23/03/01
TIME	15:41:14
SPECTROMETER/DATA SYSTEM
RESOLUTION
DELTAX	-1.92882
XUNITS	1/CM
YUNITS	ABSORBANCE
FIRSTX	1720.5039
LASTX	898.8283
NPOINTS	427
FIRSTY	0.03965
MAXY	0.22293
MINY	0.03965
XYDATA
1720.5039	0.0396465
1718.5751	0.0413603
1716.6463	0.0421406
1714.7175	0.0436871
1712.7886	0.0451153
1710.8598	0.0479228
1708.9310	0.0511483
1707.0022	0.056422
1705.0734	0.0639946
1703.1446	0.0721454
1701.2157	0.0804705
1699.2869	0.0884262
1697.3581	0.0901748
1695.4293	0.0891089
1693.5005	0.0876808
1691.5717	0.087841
1689.6429	0.0887536
1687.7140	0.0902306
1685.7852	0.0926131
1683.8564	0.0958456
1681.9276	0.0977544
1679.9988	0.100639
1678.0700	0.103592
1676.1411	0.107354
1674.2123	0.11097
1672.2835	0.114265
1670.3547	0.118062
1668.4259	0.122054
1666.4971	0.12507
1664.5682	0.128783
1662.6394	0.133312
1660.7106	0.137631
1658.7818	0.141776
1656.8530	0.146123
1654.9242	0.150575
1652.9954	0.156935
1651.0665	0.158649
1649.1377	0.160899
1647.2089	0.164445
1645.2801	0.167246
1643.3513	0.169454
1641.4225	0.172659
1639.4936	0.176386
1637.5648	0.180684
1635.6360	0.186146
1633.7072	0.190005
1631.7784	0.193224
1629.8496	0.196644
1627.9207	0.199459
1625.9919	0.200901
1624.0631	0.20127
1622.1343	0.199215
1620.2055	0.195976
1618.2767	0.192172
1616.3479	0.184913
1614.4190	0.176832
1612.4902	0.169586
1610.5614	0.161157
1608.6326	0.152525
1606.7038	0.143998
1604.7750	0.136279
1602.8461	0.129146
1600.9173	0.122987
1598.9885	0.117923
1597.0597	0.113666
1595.1309	0.109779
1593.2021	0.10617
1591.2732	0.103035
1589.3444	0.100409
1587.4156	0.0983953
1585.4868	0.0969742
1583.5580	0.0961382
1581.6292	0.0957968
1579.7003	0.0960964
1577.7715	0.0970508
1575.8427	0.0985974
1573.9139	0.0998653
1571.9851	0.101913
1570.0563	0.104951
1568.1275	0.108197
1566.1986	0.111109
1564.2698	0.114976
1562.3410	0.118264
1560.4122	0.122437
1558.4834	0.128212
1556.5546	0.130588
1554.6257	0.133326
1552.6969	0.136551
1550.7681	0.139832
1548.8393	0.143392
1546.9105	0.14645
1544.9817	0.150435
1543.0528	0.154142
1541.1240	0.158398
1539.1952	0.162989
1537.2664	0.165817
1535.3376	0.168883
1533.4088	0.174094
1531.4800	0.178329
1529.5511	0.182377
1527.6223	0.18726
1525.6935	0.192646
1523.7647	0.197209
1521.8359	0.203792
1519.9071	0.210327
1517.9782	0.215712
1516.0494	0.220978
1514.1206	0.222929
1512.1918	0.222825
1510.2630	0.221696
1508.3342	0.220547
1506.4053	0.216179
1504.4765	0.209623
1502.5477	0.205067
1500.6189	0.199905
1498.6901	0.19406
1496.7613	0.186835
1494.8325	0.17888
1492.9036	0.172721
1490.9748	0.166563
1489.0460	0.159039
1487.1172	0.152818
1485.1884	0.147718
1483.2596	0.144256
1481.3307	0.141616
1479.4019	0.139993
1477.4731	0.139428
1475.5443	0.139526
1473.6155	0.140013
1471.6867	0.140773
1469.7578	0.141393
1467.8290	0.14241
1465.9002	0.142953
1463.9714	0.143023
1462.0426	0.143127
1460.1138	0.144465
1458.1850	0.147286
1456.2561	0.15155
1454.3273	0.154002
1452.3985	0.156879
1450.4697	0.159241
1448.5409	0.160802
1446.6121	0.160258
1444.6832	0.158656
1442.7544	0.156141
1440.8256	0.153326
1438.8968	0.150414
1436.9680	0.146193
1435.0392	0.139958
1433.1103	0.1352
1431.1815	0.130525
1429.2527	0.126234
1427.3239	0.122834
1425.3951	0.120688
1423.4663	0.119016
1421.5375	0.118285
1419.6086	0.118382
1417.6798	0.118306
1415.7510	0.11818
1413.8222	0.118508
1411.8934	0.119211
1409.9646	0.119943
1408.0357	0.120612
1406.1069	0.121636
1404.1781	0.122541
1402.2493	0.123315
1400.3205	0.124241
1398.3917	0.125007
1396.4628	0.125335
1394.5340	0.125237
1392.6052	0.124596
1390.6764	0.12399
1388.7476	0.123182
1386.8188	0.121643
1384.8899	0.11956
1382.9611	0.117679
1381.0323	0.11623
1379.1035	0.115665
1377.1747	0.115561
1375.2459	0.11538
1373.3171	0.114836
1371.3882	0.114411
1369.4594	0.114014
1367.5306	0.113039
1365.6018	0.111381
1363.6730	0.109249
1361.7442	0.106497
1359.8153	0.104087
1357.8865	0.10229
1355.9577	0.100917
1354.0289	0.0998374
1352.1001	0.0989736
1350.1713	0.0984441
1348.2424	0.0980958
1346.3136	0.0979216
1344.3848	0.0978589
1342.4560	0.0979843
1340.5272	0.098249
1338.5984	0.0983257
1336.6696	0.0981306
1334.7407	0.097838
1332.8119	0.097434
1330.8831	0.0970229
1328.9543	0.0964935
1327.0255	0.095769
1325.0967	0.094933
1323.1678	0.0942642
1321.2390	0.0937765
1319.3102	0.0934421
1317.3814	0.0931565
1315.4526	0.0930311
1313.5238	0.0929266
1311.5949	0.0928151
1309.6661	0.0927106
1307.7373	0.0927106
1305.8085	0.0926828
1303.8797	0.0925713
1301.9509	0.0922787
1300.0221	0.0918189
1298.0932	0.0913313
1296.1644	0.0909551
1294.2356	0.0907112
1292.3068	0.0907321
1290.3780	0.0909133
1288.4492	0.0912895
1286.5203	0.0917562
1284.5915	0.0923414
1282.6627	0.0931217
1280.7339	0.0941875
1278.8051	0.09556
1276.8763	0.09742
1274.9474	0.0998583
1273.0186	0.102833
1271.0898	0.106149
1269.1610	0.109528
1267.2322	0.112684
1265.3034	0.115345
1263.3746	0.117149
1261.4457	0.118062
1259.5169	0.118173
1257.5881	0.117693
1255.6593	0.117142
1253.7305	0.116759
1251.8017	0.116627
1249.8728	0.116745
1247.9440	0.117156
1246.0152	0.117923
1244.0864	0.119079
1242.1576	0.120549
1240.2288	0.122332
1238.2999	0.124471
1236.3711	0.126888
1234.4423	0.129292
1232.5135	0.131333
1230.5847	0.13258
1228.6559	0.132942
1226.7271	0.13258
1224.7982	0.132246
1222.8694	0.132643
1220.9406	0.133953
1219.0118	0.135569
1217.0830	0.136656
1215.1542	0.13644
1213.2253	0.134726
1211.2965	0.131758
1209.3677	0.128073
1207.4389	0.124011
1205.5101	0.119922
1203.5813	0.115993
1201.6524	0.112252
1199.7236	0.108971
1197.7948	0.106038
1195.8660	0.103453
1193.9372	0.101161
1192.0084	0.0991477
1190.0795	0.0974688
1188.1507	0.0960824
1186.2219	0.0948563
1184.2931	0.0940621
1182.3643	0.0937278
1180.4355	0.0939507
1178.5067	0.0948563
1176.5778	0.096382
1174.6490	0.0982421
1172.7202	0.0999767
1170.7914	0.101196
1168.8626	0.10183
1166.9338	0.102074
1165.0049	0.102136
1163.0761	0.102032
1161.1473	0.101704
1159.2185	0.101043
1157.2897	0.0999001
1155.3609	0.0982421
1153.4320	0.0961521
1151.5032	0.0938253
1149.5744	0.0914915
1147.6456	0.0892413
1145.7168	0.0871583
1143.7880	0.0852843
1141.8592	0.0837586
1139.9303	0.0824838
1138.0015	0.0814318
1136.0727	0.0805889
1134.1439	0.0800385
1132.2151	0.0797459
1130.2863	0.0796554
1128.3574	0.0796554
1126.4286	0.0797668
1124.4998	0.079941
1122.5710	0.0800525
1120.6422	0.0800733
1118.7134	0.0801291
1116.7845	0.0799549
1114.8557	0.079732
1112.9269	0.0795439
1110.9981	0.0793767
1109.0693	0.0792792
1107.1405	0.0793697
1105.2117	0.0794324
1103.2828	0.0794742
1101.3540	0.0792513
1099.4252	0.0789587
1097.4964	0.0786173
1095.5676	0.0785407
1093.6388	0.0788054
1091.7099	0.0793488
1089.7811	0.0801221
1087.8523	0.0812019
1085.9235	0.082428
1083.9947	0.0838701
1082.0659	0.0853261
1080.1370	0.0867961
1078.2082	0.0882869
1076.2794	0.0897011
1074.3506	0.0908227
1072.4218	0.0917632
1070.4930	0.0923763
1068.5642	0.092641
1066.6353	0.0925156
1064.7065	0.0923345
1062.7777	0.0920419
1060.8489	0.0915821
1058.9201	0.0908297
1056.9913	0.0898892
1055.0624	0.0890253
1053.1336	0.0882939
1051.2048	0.0876808
1049.2760	0.0873116
1047.3472	0.0872837
1045.4184	0.0872419
1043.4895	0.0870468
1041.5607	0.0866428
1039.6319	0.085981
1037.7031	0.0851241
1035.7743	0.0841488
1033.8455	0.0831735
1031.9167	0.0819752
1029.9878	0.0806307
1028.0590	0.0792931
1026.1302	0.0781785
1024.2014	0.0772728
1022.2726	0.0767712
1020.3438	0.0764508
1018.4149	0.0763184
1016.4861	0.0761373
1014.5573	0.0757959
1012.6285	0.0752664
1010.6997	0.0748136
1008.7709	0.0745559
1006.8420	0.0747718
1004.9132	0.0756008
1002.9844	0.0769872
1001.0556	0.0783735
999.1268	0.0794324
997.1980	0.0802266
995.2691	0.0807352
993.3403	0.0806794
991.4115	0.0799828
989.4827	0.0787636
987.5539	0.0777396
985.6251	0.0772728
983.6963	0.0777187
981.7674	0.078896
979.8386	0.0803102
977.9098	0.0814249
975.9810	0.0820518
974.0522	0.081808
972.1234	0.0806098
970.1945	0.0786173
968.2657	0.0764716
966.3369	0.0744723
964.4081	0.0728282
962.4793	0.0714209
960.5505	0.0703132
958.6216	0.0693379
956.6928	0.0684741
954.7640	0.0676033
952.8352	0.0669066
950.9064	0.0661612
948.9776	0.0655063
947.0488	0.0647121
945.1199	0.0640016
943.1911	0.0634164
941.2623	0.0629635
939.3335	0.0624201
937.4047	0.0621067
935.4759	0.0619046
933.5470	0.061828
931.6182	0.0615981
929.6894	0.0614239
927.7606	0.0611871
925.8318	0.060783
923.9030	0.0600794
921.9741	0.0591946
920.0453	0.0583447
918.1165	0.0576899
916.1877	0.0569932
914.2589	0.0565822
912.3301	0.0560876
910.4013	0.0558368
908.4724	0.0557462
906.5436	0.0556487
904.6148	0.0555233
902.6860	0.0556626
900.7572	0.0555999
898.8284	0.0556765
