# Supplementary material for: Vibrational Study on the Structure, Bioactivity, and Silver Adsorption of Silk Fibroin Fibers Grafted with Methacrylonitrile
Source: Molecules. 2023 Mar 10;28(6):2551. doi: 10.3390/molecules28062551 (PMC10051891; doi:10.3390/molecules28062551)
Supplement: Supplementary file 1 [file molecules-28-02551-s001.zip › RAW DATA/Figure 11 IR Ag perpendicular/IR BF MAN 60% Ag perpendic p2.txt]

TITLE	BF MAN 60% AG PERPENDICOLARE P2
DATA TYPE
ORIGIN	JASCO
OWNER
DATE	23/03/01
TIME	15:41:14
SPECTROMETER/DATA SYSTEM
RESOLUTION
DELTAX	-1.92882
XUNITS	1/CM
YUNITS	ABSORBANCE
FIRSTX	1720.5039
LASTX	898.8283
NPOINTS	427
FIRSTY	0.03764
MAXY	0.20466
MINY	0.03764
XYDATA
1720.5039	0.0376444
1718.5751	0.0394544
1716.6463	0.0402218
1714.7175	0.041712
1712.7886	0.0430743
1710.8598	0.0458371
1708.9310	0.0490733
1707.0022	0.0542537
1705.0734	0.0616215
1703.1446	0.0693153
1701.2157	0.0771243
1699.2869	0.0843769
1697.3581	0.0857072
1695.4293	0.0847031
1693.5005	0.0833025
1691.5717	0.0833345
1689.6429	0.0841019
1687.7140	0.0854642
1685.7852	0.0876195
1683.8564	0.0907214
1681.9276	0.0923906
1679.9988	0.0949552
1678.0700	0.097571
1676.1411	0.101095
1674.2123	0.10451
1672.2835	0.107343
1670.3547	0.110772
1668.4259	0.114366
1666.4971	0.117014
1664.5682	0.120295
1662.6394	0.124413
1660.7106	0.128251
1658.7818	0.131877
1656.8530	0.135714
1654.9242	0.139603
1652.9954	0.145551
1651.0665	0.146971
1649.1377	0.14871
1647.2089	0.152125
1645.2801	0.154786
1643.3513	0.156769
1641.4225	0.159826
1639.4936	0.16326
1637.5648	0.167053
1635.6360	0.172559
1633.7072	0.176403
1631.7784	0.17914
1629.8496	0.182351
1627.9207	0.185344
1625.9919	0.18702
1624.0631	0.187544
1622.1343	0.186086
1620.2055	0.183227
1618.2767	0.179869
1616.3479	0.173755
1614.4190	0.166464
1612.4902	0.159711
1610.5614	0.151908
1608.6326	0.143856
1606.7038	0.135893
1604.7750	0.128583
1602.8461	0.121785
1600.9173	0.115926
1598.9885	0.111047
1597.0597	0.106941
1595.1309	0.103225
1593.2021	0.0997391
1591.2732	0.0966693
1589.3444	0.0941046
1587.4156	0.092154
1585.4868	0.0908237
1583.5580	0.0900754
1581.6292	0.0897173
1579.7003	0.0899603
1577.7715	0.090926
1575.8427	0.0924354
1573.9139	0.093529
1571.9851	0.0954349
1570.0563	0.0984408
1568.1275	0.10153
1566.1986	0.104222
1564.2698	0.107836
1562.3410	0.110797
1560.4122	0.114724
1558.4834	0.12039
1556.5546	0.122245
1554.6257	0.124503
1552.6969	0.127374
1550.7681	0.130265
1548.8393	0.133476
1546.9105	0.136136
1544.9817	0.139801
1543.0528	0.143184
1541.1240	0.14706
1539.1952	0.151351
1537.2664	0.153782
1535.3376	0.156366
1533.4088	0.161182
1531.4800	0.165
1529.5511	0.168543
1527.6223	0.172885
1525.6935	0.17774
1523.7647	0.181814
1521.8359	0.187902
1519.9071	0.193793
1517.9782	0.198282
1516.0494	0.203047
1514.1206	0.204659
1512.1918	0.204371
1510.2630	0.203296
1508.3342	0.202241
1506.4053	0.198698
1504.4765	0.192833
1502.5477	0.188593
1500.6189	0.184001
1498.6901	0.178923
1496.7613	0.17263
1494.8325	0.165473
1492.9036	0.159762
1490.9748	0.154261
1489.0460	0.147623
1487.1172	0.14195
1485.1884	0.137288
1483.2596	0.134115
1481.3307	0.131762
1479.4019	0.130265
1477.4731	0.129702
1475.5443	0.129824
1473.6155	0.130278
1471.6867	0.130918
1469.7578	0.131257
1467.8290	0.132088
1465.9002	0.132568
1463.9714	0.132683
1462.0426	0.132728
1460.1138	0.133917
1458.1850	0.136642
1456.2561	0.14078
1454.3273	0.143082
1452.3985	0.145787
1450.4697	0.147866
1448.5409	0.149209
1446.6121	0.148857
1444.6832	0.147393
1442.7544	0.144988
1440.8256	0.142372
1438.8968	0.139641
1436.9680	0.135765
1435.0392	0.129958
1433.1103	0.125373
1431.1815	0.120864
1429.2527	0.116719
1427.3239	0.113464
1425.3951	0.111424
1423.4663	0.109787
1421.5375	0.109032
1419.6086	0.109141
1417.6798	0.108949
1415.7510	0.108782
1413.8222	0.109032
1411.8934	0.109601
1409.9646	0.110292
1408.0357	0.110944
1406.1069	0.111846
1404.1781	0.112697
1402.2493	0.113375
1400.3205	0.114225
1398.3917	0.114941
1396.4628	0.115223
1394.5340	0.115191
1392.6052	0.114628
1390.6764	0.114046
1388.7476	0.113279
1386.8188	0.111827
1384.8899	0.109876
1382.9611	0.108137
1381.0323	0.106864
1379.1035	0.106416
1377.1747	0.106346
1375.2459	0.10632
1373.3171	0.105904
1371.3882	0.105457
1369.4594	0.105105
1367.5306	0.104184
1365.6018	0.102668
1363.6730	0.100641
1361.7442	0.0980507
1359.8153	0.0957675
1357.8865	0.094079
1355.9577	0.0927871
1354.0289	0.0917574
1352.1001	0.0909452
1350.1713	0.0904719
1348.2424	0.0901202
1346.3136	0.0899987
1344.3848	0.0899731
1342.4560	0.090101
1340.5272	0.0903504
1338.5984	0.0903952
1336.6696	0.090133
1334.7407	0.0898196
1332.8119	0.0894295
1330.8831	0.0889882
1328.9543	0.0884509
1327.0255	0.0877858
1325.0967	0.0869991
1323.1678	0.0863468
1321.2390	0.0858927
1319.3102	0.0855537
1317.3814	0.0852467
1315.4526	0.0850869
1313.5238	0.0850165
1311.5949	0.0849397
1309.6661	0.0848182
1307.7373	0.0847671
1305.8085	0.0847159
1303.8797	0.084588
1301.9509	0.084345
1300.0221	0.0839356
1298.0932	0.0835072
1296.1644	0.0832321
1294.2356	0.0830531
1292.3068	0.0830786
1290.3780	0.0833089
1288.4492	0.0836542
1286.5203	0.0840891
1284.5915	0.0847287
1282.6627	0.0854962
1280.7339	0.0864811
1278.8051	0.0877922
1276.8763	0.0895702
1274.9474	0.0918854
1273.0186	0.0946802
1271.0898	0.0977629
1269.1610	0.100846
1267.2322	0.103756
1265.3034	0.106237
1263.3746	0.107932
1261.4457	0.108782
1259.5169	0.108872
1257.5881	0.108469
1255.6593	0.107957
1253.7305	0.107625
1251.8017	0.10758
1249.8728	0.107714
1247.9440	0.108073
1246.0152	0.10877
1244.0864	0.10978
1242.1576	0.111104
1240.2288	0.112754
1238.2999	0.114775
1236.3711	0.116982
1234.4423	0.119086
1232.5135	0.120896
1230.5847	0.121951
1228.6559	0.12222
1226.7271	0.121932
1224.7982	0.121714
1222.8694	0.122188
1220.9406	0.123428
1219.0118	0.124887
1217.0830	0.125814
1215.1542	0.125533
1213.2253	0.12387
1211.2965	0.121043
1209.3677	0.117621
1207.4389	0.113848
1205.5101	0.110081
1203.5813	0.106378
1201.6524	0.102867
1199.7236	0.0997455
1197.7948	0.0969826
1195.8660	0.0945587
1193.9372	0.092397
1192.0084	0.0905551
1190.0795	0.088969
1188.1507	0.0876707
1186.2219	0.0865323
1184.2931	0.0857968
1182.3643	0.0855729
1180.4355	0.0858223
1178.5067	0.0865962
1176.5778	0.0879905
1174.6490	0.0897173
1172.7202	0.0913162
1170.7914	0.0924546
1168.8626	0.0930046
1166.9338	0.0930749
1165.0049	0.0930238
1163.0761	0.0928959
1161.1473	0.0925569
1159.2185	0.0918214
1157.2897	0.090651
1155.3609	0.0890841
1153.4320	0.0871398
1151.5032	0.0850229
1149.5744	0.0829188
1147.6456	0.0808018
1145.7168	0.0788575
1143.7880	0.0771371
1141.8592	0.0757045
1139.9303	0.0745022
1138.0015	0.0735428
1136.0727	0.072737
1134.1439	0.0721806
1132.2151	0.0718992
1130.2863	0.0718224
1128.3574	0.0718288
1126.4286	0.0719375
1124.4998	0.0720207
1122.5710	0.0720974
1120.6422	0.0720782
1118.7134	0.0720143
1116.7845	0.0718224
1114.8557	0.0715986
1112.9269	0.0713939
1110.9981	0.0712596
1109.0693	0.0711701
1107.1405	0.0712532
1105.2117	0.0713875
1103.2828	0.0714962
1101.3540	0.0712724
1099.4252	0.0710294
1097.4964	0.0707671
1095.5676	0.0706584
1093.6388	0.0708631
1091.7099	0.0714451
1089.7811	0.0722381
1087.8523	0.0732934
1085.9235	0.0744638
1083.9947	0.0758388
1082.0659	0.0772842
1080.1370	0.0788128
1078.2082	0.0801942
1076.2794	0.0814542
1074.3506	0.0826629
1072.4218	0.0836223
1070.4930	0.0841531
1068.5642	0.084345
1066.6353	0.0842426
1064.7065	0.084006
1062.7777	0.0836606
1060.8489	0.083149
1058.9201	0.0823623
1056.9913	0.0815245
1055.0624	0.0807826
1053.1336	0.0800535
1051.2048	0.0795611
1049.2760	0.0793052
1047.3472	0.0792221
1045.4184	0.0792029
1043.4895	0.0790174
1041.5607	0.0785761
1039.6319	0.0778918
1037.7031	0.0770924
1035.7743	0.0760883
1033.8455	0.0750522
1031.9167	0.0738882
1029.9878	0.0726155
1028.0590	0.0713875
1026.1302	0.0703258
1024.2014	0.0694944
1022.2726	0.0691171
1020.3438	0.0688804
1018.4149	0.0687014
1016.4861	0.0685926
1014.5573	0.0683816
1012.6285	0.0679531
1010.6997	0.067563
1008.7709	0.0674478
1006.8420	0.0677676
1004.9132	0.0685671
1002.9844	0.0697822
1001.0556	0.0710358
999.1268	0.0722189
997.1980	0.0731591
995.2691	0.0736707
993.3403	0.0735428
991.4115	0.0728521
989.4827	0.0716881
987.5539	0.0706904
985.6251	0.0703194
983.6963	0.0707991
981.7674	0.0719759
979.8386	0.0733126
977.9098	0.0743167
975.9810	0.0748731
974.0522	0.0745917
972.1234	0.0734277
970.1945	0.071541
968.2657	0.0694752
966.3369	0.067563
964.4081	0.0660536
962.4793	0.0648192
960.5505	0.0638599
958.6216	0.062907
956.6928	0.0619732
954.7640	0.0611929
952.8352	0.0606749
950.9064	0.0599778
948.9776	0.0592551
947.0488	0.0584492
945.1199	0.0577777
943.1911	0.0572597
941.2623	0.0568695
939.3335	0.0564154
937.4047	0.0561916
935.4759	0.055955
933.5470	0.0558526
931.6182	0.0556096
929.6894	0.0555201
927.7606	0.0553154
925.8318	0.0548357
923.9030	0.0541578
921.9741	0.0534415
920.0453	0.0526165
918.1165	0.0519577
916.1877	0.051299
914.2589	0.0508897
912.3301	0.0505059
910.4013	0.0503077
908.4724	0.0500902
906.5436	0.0499495
904.6148	0.0498408
902.6860	0.050071
900.7572	0.0500263
898.8284	0.0501286
