# Supplementary material for: Vibrational Study on the Structure, Bioactivity, and Silver Adsorption of Silk Fibroin Fibers Grafted with Methacrylonitrile
Source: Molecules. 2023 Mar 10;28(6):2551. doi: 10.3390/molecules28062551 (PMC10051891; doi:10.3390/molecules28062551)
Supplement: Supplementary file 1 [file molecules-28-02551-s001.zip › RAW DATA/Figure 11 IR Ag perpendicular/IR BF MAN 60% Ag perpendic p3.txt]

TITLE	BF MAN 60% AG PERPENDICOLARE P3
DATA TYPE
ORIGIN	JASCO
OWNER
DATE	23/03/01
TIME	15:41:14
SPECTROMETER/DATA SYSTEM
RESOLUTION
DELTAX	-1.92882
XUNITS	1/CM
YUNITS	ABSORBANCE
FIRSTX	1720.5039
LASTX	898.8283
NPOINTS	427
FIRSTY	0.04316
MAXY	0.16220
MINY	0.04316
XYDATA
1720.5039	0.0431614
1718.5751	0.0451129
1716.6463	0.0451028
1714.7175	0.0459341
1712.7886	0.0467653
1710.8598	0.0489297
1708.9310	0.0514287
1707.0022	0.0555091
1705.0734	0.0604665
1703.1446	0.0662095
1701.2157	0.0729156
1699.2869	0.0768186
1697.3581	0.0789831
1695.4293	0.0783748
1693.5005	0.0774928
1691.5717	0.0788462
1689.6429	0.0801438
1687.7140	0.0817963
1685.7852	0.0848832
1683.8564	0.0865154
1681.9276	0.0873213
1679.9988	0.0899419
1678.0700	0.0924307
1676.1411	0.095984
1674.2123	0.0979153
1672.2835	0.100936
1670.3547	0.104165
1668.4259	0.106198
1666.4971	0.108306
1664.5682	0.111845
1662.6394	0.114779
1660.7106	0.117562
1658.7818	0.120892
1656.8530	0.124882
1654.9242	0.130174
1652.9954	0.132733
1651.0665	0.132161
1649.1377	0.135891
1647.2089	0.138598
1645.2801	0.138892
1643.3513	0.140514
1641.4225	0.143195
1639.4936	0.146014
1637.5648	0.150049
1635.6360	0.152502
1633.7072	0.153465
1631.7784	0.156126
1629.8496	0.15899
1627.9207	0.160561
1625.9919	0.161565
1624.0631	0.162204
1622.1343	0.159963
1620.2055	0.158346
1618.2767	0.157008
1616.3479	0.151159
1614.4190	0.145081
1612.4902	0.140808
1610.5614	0.135111
1608.6326	0.129018
1606.7038	0.122783
1604.7750	0.117344
1602.8461	0.112174
1600.9173	0.107607
1598.9885	0.103866
1597.0597	0.100886
1595.1309	0.0979659
1593.2021	0.0952136
1591.2732	0.0928616
1589.3444	0.0909811
1587.4156	0.0894705
1585.4868	0.0884821
1583.5580	0.0878992
1581.6292	0.08759
1579.7003	0.0879144
1577.7715	0.0893387
1575.8427	0.0894959
1573.9139	0.0897595
1571.9851	0.0920303
1570.0563	0.0942657
1568.1275	0.0956191
1566.1986	0.0979203
1564.2698	0.100516
1562.3410	0.103577
1560.4122	0.108585
1558.4834	0.110461
1556.5546	0.111115
1554.6257	0.113553
1552.6969	0.115555
1550.7681	0.118196
1548.8393	0.119995
1546.9105	0.122443
1544.9817	0.125394
1543.0528	0.127822
1541.1240	0.130533
1539.1952	0.130615
1537.2664	0.13138
1535.3376	0.134497
1533.4088	0.136773
1531.4800	0.138035
1529.5511	0.140681
1527.6223	0.143586
1525.6935	0.145999
1523.7647	0.148893
1521.8359	0.15271
1519.9071	0.155001
1517.9782	0.158737
1516.0494	0.160703
1514.1206	0.161205
1512.1918	0.160992
1510.2630	0.160566
1508.3342	0.161063
1506.4053	0.155168
1504.4765	0.149136
1502.5477	0.147316
1500.6189	0.144843
1498.6901	0.141589
1496.7613	0.136829
1494.8325	0.131208
1492.9036	0.128404
1490.9748	0.12583
1489.0460	0.121055
1487.1172	0.117157
1485.1884	0.114278
1483.2596	0.112843
1481.3307	0.111692
1479.4019	0.111165
1477.4731	0.111763
1475.5443	0.112509
1473.6155	0.113603
1471.6867	0.11335
1469.7578	0.113923
1467.8290	0.115641
1465.9002	0.116726
1463.9714	0.116209
1462.0426	0.116452
1460.1138	0.118505
1458.1850	0.121257
1456.2561	0.122013
1454.3273	0.123072
1452.3985	0.125257
1450.4697	0.126788
1448.5409	0.127847
1446.6121	0.126874
1444.6832	0.125637
1442.7544	0.123888
1440.8256	0.121997
1438.8968	0.12074
1436.9680	0.118044
1435.0392	0.112879
1433.1103	0.110157
1431.1815	0.107201
1429.2527	0.103907
1427.3239	0.101387
1425.3951	0.100308
1423.4663	0.0988733
1421.5375	0.0987466
1419.6086	0.0990963
1417.6798	0.0980217
1415.7510	0.0976517
1413.8222	0.0977328
1411.8934	0.0979964
1409.9646	0.098189
1408.0357	0.098559
1406.1069	0.0994308
1404.1781	0.099887
1402.2493	0.10045
1400.3205	0.101616
1398.3917	0.102082
1396.4628	0.102568
1394.5340	0.102244
1392.6052	0.101357
1390.6764	0.10124
1388.7476	0.101088
1386.8188	0.0997198
1384.8899	0.0979203
1382.9611	0.0968052
1381.0323	0.0959536
1379.1035	0.0957762
1377.1747	0.0958573
1375.2459	0.0959283
1373.3171	0.0950615
1371.3882	0.0944583
1369.4594	0.0941846
1367.5306	0.0932671
1365.6018	0.0921824
1363.6730	0.0909557
1361.7442	0.088695
1359.8153	0.0866472
1357.8865	0.0852837
1355.9577	0.0843763
1354.0289	0.0835602
1352.1001	0.0829266
1350.1713	0.0825819
1348.2424	0.0822474
1346.3136	0.0820852
1344.3848	0.0820751
1342.4560	0.0823285
1340.5272	0.0827594
1338.5984	0.0825819
1336.6696	0.0821663
1334.7407	0.0818165
1332.8119	0.0815175
1330.8831	0.0811981
1328.9543	0.0808382
1327.0255	0.0803871
1325.0967	0.0798701
1323.1678	0.079424
1321.2390	0.0792213
1319.3102	0.0790946
1317.3814	0.0788918
1315.4526	0.0788208
1313.5238	0.078831
1311.5949	0.0787448
1309.6661	0.0786891
1307.7373	0.0787347
1305.8085	0.0787854
1303.8797	0.0787651
1301.9509	0.0786029
1300.0221	0.0782633
1298.0932	0.0778983
1296.1644	0.0775688
1294.2356	0.0774016
1292.3068	0.0774573
1290.3780	0.0776449
1288.4492	0.0779085
1286.5203	0.0782075
1284.5915	0.0785978
1282.6627	0.0791148
1280.7339	0.0798296
1278.8051	0.0807521
1276.8763	0.0819787
1274.9474	0.0835552
1273.0186	0.0854712
1271.0898	0.0875646
1269.1610	0.089729
1267.2322	0.0919239
1265.3034	0.0939109
1263.3746	0.0954264
1261.4457	0.0964149
1259.5169	0.0968001
1257.5881	0.0967545
1255.6593	0.096643
1253.7305	0.0965872
1251.8017	0.0966683
1249.8728	0.0967798
1247.9440	0.0970079
1246.0152	0.0973982
1244.0864	0.0979558
1242.1576	0.0986807
1240.2288	0.0996285
1238.2999	0.100688
1236.3711	0.101768
1234.4423	0.102868
1232.5135	0.10382
1230.5847	0.104312
1228.6559	0.104297
1226.7271	0.103937
1224.7982	0.103795
1222.8694	0.104292
1220.9406	0.105336
1219.0118	0.106482
1217.0830	0.107222
1215.1542	0.107105
1213.2253	0.106005
1211.2965	0.104069
1209.3677	0.1016
1207.4389	0.0988378
1205.5101	0.0961462
1203.5813	0.0935358
1201.6524	0.0910064
1199.7236	0.0887913
1197.7948	0.0867688
1195.8660	0.0849491
1193.9372	0.0833676
1192.0084	0.0819585
1190.0795	0.080823
1188.1507	0.0799056
1186.2219	0.0790692
1184.2931	0.0785725
1182.3643	0.0784255
1180.4355	0.078608
1178.5067	0.079201
1176.5778	0.0802604
1174.6490	0.0814719
1172.7202	0.082511
1170.7914	0.0831598
1168.8626	0.0833727
1166.9338	0.0833676
1165.0049	0.0833169
1163.0761	0.0832206
1161.1473	0.0830077
1159.2185	0.0826124
1157.2897	0.0819179
1155.3609	0.0808889
1153.4320	0.079495
1151.5032	0.0779845
1149.5744	0.0764892
1147.6456	0.0750597
1145.7168	0.0737571
1143.7880	0.0724949
1141.8592	0.0714457
1139.9303	0.0706549
1138.0015	0.0700314
1136.0727	0.0696057
1134.1439	0.0693877
1132.2151	0.0693218
1130.2863	0.069484
1128.3574	0.0697476
1126.4286	0.0700568
1124.4998	0.0703356
1122.5710	0.070513
1120.6422	0.0705383
1118.7134	0.070518
1116.7845	0.0703508
1114.8557	0.0701531
1112.9269	0.0700112
1110.9981	0.0697881
1109.0693	0.0695448
1107.1405	0.0695347
1105.2117	0.0695955
1103.2828	0.0695752
1101.3540	0.069413
1099.4252	0.0692255
1097.4964	0.0690481
1095.5676	0.0690785
1093.6388	0.0693928
1091.7099	0.0698794
1089.7811	0.0705333
1087.8523	0.0713291
1085.9235	0.0721046
1083.9947	0.0731133
1082.0659	0.0742791
1080.1370	0.0753842
1078.2082	0.0764081
1076.2794	0.0773053
1074.3506	0.0780909
1072.4218	0.0787245
1070.4930	0.0790844
1068.5642	0.07913
1066.6353	0.0790287
1064.7065	0.078902
1062.7777	0.0786434
1060.8489	0.0781974
1058.9201	0.0775992
1056.9913	0.0769099
1055.0624	0.0763371
1053.1336	0.0758708
1051.2048	0.0755565
1049.2760	0.0754551
1047.3472	0.075521
1045.4184	0.0755413
1043.4895	0.0754146
1041.5607	0.0751409
1039.6319	0.074639
1037.7031	0.0739649
1035.7743	0.0732248
1033.8455	0.0725202
1031.9167	0.0716433
1029.9878	0.0705789
1028.0590	0.0695195
1026.1302	0.0686882
1024.2014	0.0680242
1022.2726	0.067644
1020.3438	0.0673956
1018.4149	0.0670712
1016.4861	0.0667063
1014.5573	0.0662298
1012.6285	0.0656367
1010.6997	0.0650183
1008.7709	0.0645114
1006.8420	0.0643492
1004.9132	0.0646027
1002.9844	0.0652312
1001.0556	0.0659814
999.1268	0.0667519
997.1980	0.0673297
995.2691	0.0676643
993.3403	0.06772
991.4115	0.0673956
989.4827	0.0667367
987.5539	0.0661183
985.6251	0.0658243
983.6963	0.0660169
981.7674	0.0666201
979.8386	0.0673652
977.9098	0.0680343
975.9810	0.0683942
974.0522	0.068232
972.1234	0.0674717
970.1945	0.0662095
968.2657	0.0647801
966.3369	0.0634419
964.4081	0.0622913
962.4793	0.0613434
960.5505	0.060654
958.6216	0.0599697
956.6928	0.0593817
954.7640	0.0587988
952.8352	0.058226
950.9064	0.0576482
948.9776	0.0571819
947.0488	0.0564773
945.1199	0.0559197
943.1911	0.0556308
941.2623	0.0553621
939.3335	0.0549769
937.4047	0.0548705
935.4759	0.0547133
933.5470	0.0546931
931.6182	0.054688
929.6894	0.0546576
927.7606	0.054394
925.8318	0.053953
923.9030	0.0534715
921.9741	0.0529848
920.0453	0.0523715
918.1165	0.0518849
916.1877	0.0513628
914.2589	0.0510384
912.3301	0.0507748
910.4013	0.0506734
908.4724	0.0504707
906.5436	0.0504251
904.6148	0.0504504
902.6860	0.0506886
900.7572	0.0506329
898.8284	0.0507647
