# Supplementary material for: Vibrational Study on the Structure, Bioactivity, and Silver Adsorption of Silk Fibroin Fibers Grafted with Methacrylonitrile
Source: Molecules. 2023 Mar 10;28(6):2551. doi: 10.3390/molecules28062551 (PMC10051891; doi:10.3390/molecules28062551)
Supplement: Supplementary file 1 [file molecules-28-02551-s001.zip › RAW DATA/Figure 11 IR Ag perpendicular/IR BF MAN 60% Ag perpendic p4.txt]

TITLE	BF MAN 60% AG PERPENDICOLARE P4
DATA TYPE
ORIGIN	JASCO
OWNER
DATE	23/03/01
TIME	15:41:14
SPECTROMETER/DATA SYSTEM
RESOLUTION
DELTAX	-1.92882
XUNITS	1/CM
YUNITS	ABSORBANCE
FIRSTX	1720.5039
LASTX	898.8283
NPOINTS	427
FIRSTY	0.04179
MAXY	0.16620
MINY	0.04179
XYDATA
1720.5039	0.0417883
1718.5751	0.0438502
1716.6463	0.0440995
1714.7175	0.0451902
1712.7886	0.0462081
1710.8598	0.0484674
1708.9310	0.0511006
1707.0022	0.0554217
1705.0734	0.0607401
1703.1446	0.0665829
1701.2157	0.0731841
1699.2869	0.0777493
1697.3581	0.0797177
1695.4293	0.0792763
1693.5005	0.0785492
1691.5717	0.0797853
1689.6429	0.0811668
1687.7140	0.0828703
1685.7852	0.0857788
1683.8564	0.088225
1681.9276	0.0892637
1679.9988	0.0917515
1678.0700	0.0942497
1676.1411	0.0977917
1674.2123	0.10015
1672.2835	0.103105
1670.3547	0.106382
1668.4259	0.108963
1666.4971	0.111181
1664.5682	0.114552
1662.6394	0.117845
1660.7106	0.120924
1658.7818	0.12417
1656.8530	0.127946
1654.9242	0.13275
1652.9954	0.136443
1651.0665	0.136324
1649.1377	0.139227
1647.2089	0.141964
1645.2801	0.142785
1643.3513	0.144249
1641.4225	0.146581
1639.4936	0.149246
1637.5648	0.153027
1635.6360	0.156148
1633.7072	0.157613
1631.7784	0.159986
1629.8496	0.162593
1627.9207	0.164266
1625.9919	0.165185
1624.0631	0.165569
1622.1343	0.163274
1620.2055	0.160911
1618.2767	0.158724
1616.3479	0.15272
1614.4190	0.146207
1612.4902	0.141086
1610.5614	0.134755
1608.6326	0.128185
1606.7038	0.121703
1604.7750	0.11598
1602.8461	0.110636
1600.9173	0.106045
1598.9885	0.102289
1597.0597	0.0992252
1595.1309	0.0963271
1593.2021	0.0936316
1591.2732	0.091362
1589.3444	0.0894507
1587.4156	0.0879082
1585.4868	0.0869162
1583.5580	0.0863864
1581.6292	0.086106
1579.7003	0.0863864
1577.7715	0.0877368
1575.8427	0.0883964
1573.9139	0.0888327
1571.9851	0.0908634
1570.0563	0.0932317
1568.1275	0.0950079
1566.1986	0.0973295
1564.2698	0.10002
1562.3410	0.102897
1560.4122	0.107753
1558.4834	0.110968
1556.5546	0.111815
1554.6257	0.114032
1552.6969	0.116115
1550.7681	0.118826
1548.8393	0.120992
1546.9105	0.123365
1544.9817	0.126399
1543.0528	0.129047
1541.1240	0.132226
1539.1952	0.133265
1537.2664	0.134142
1535.3376	0.136921
1533.4088	0.139674
1531.4800	0.14132
1529.5511	0.143906
1527.6223	0.146841
1525.6935	0.149552
1523.7647	0.152518
1521.8359	0.156636
1519.9071	0.159498
1517.9782	0.163123
1516.0494	0.16559
1514.1206	0.166198
1512.1918	0.165845
1510.2630	0.165206
1508.3342	0.165522
1506.4053	0.160879
1504.4765	0.154927
1502.5477	0.152533
1500.6189	0.149754
1498.6901	0.146477
1496.7613	0.141824
1494.8325	0.136303
1492.9036	0.133005
1490.9748	0.130164
1489.0460	0.125604
1487.1172	0.1216
1485.1884	0.118379
1483.2596	0.116603
1481.3307	0.115326
1479.4019	0.114666
1477.4731	0.114988
1475.5443	0.11557
1473.6155	0.116624
1471.6867	0.116967
1469.7578	0.117543
1467.8290	0.11907
1465.9002	0.120052
1463.9714	0.119777
1462.0426	0.11988
1460.1138	0.12148
1458.1850	0.12403
1456.2561	0.125791
1454.3273	0.126882
1452.3985	0.128705
1450.4697	0.13006
1448.5409	0.131088
1446.6121	0.130185
1444.6832	0.128782
1442.7544	0.126892
1440.8256	0.124851
1438.8968	0.123293
1436.9680	0.120556
1435.0392	0.115611
1433.1103	0.1125
1431.1815	0.109317
1429.2527	0.105993
1427.3239	0.10338
1425.3951	0.102077
1423.4663	0.100695
1421.5375	0.100472
1419.6086	0.100872
1417.6798	0.0999939
1415.7510	0.0995005
1413.8222	0.0995108
1411.8934	0.099755
1409.9646	0.0999471
1408.0357	0.100368
1406.1069	0.10123
1404.1781	0.101786
1402.2493	0.102393
1400.3205	0.103588
1398.3917	0.104258
1396.4628	0.104777
1394.5340	0.104627
1392.6052	0.103811
1390.6764	0.103541
1388.7476	0.103349
1386.8188	0.102201
1384.8899	0.100482
1382.9611	0.0992304
1381.0323	0.0983111
1379.1035	0.0981086
1377.1747	0.0981501
1375.2459	0.0982176
1373.3171	0.0974645
1371.3882	0.0968413
1369.4594	0.0965193
1367.5306	0.0955637
1365.6018	0.0944211
1363.6730	0.0931798
1361.7442	0.0909049
1359.8153	0.0887859
1357.8865	0.0873732
1355.9577	0.0864384
1354.0289	0.0856282
1352.1001	0.0849686
1350.1713	0.0845946
1348.2424	0.0841895
1346.3136	0.0839921
1344.3848	0.0839921
1342.4560	0.0842518
1340.5272	0.0847296
1338.5984	0.0846206
1336.6696	0.0842414
1334.7407	0.0839142
1332.8119	0.0835766
1330.8831	0.0832183
1328.9543	0.0828755
1327.0255	0.0824392
1325.0967	0.0818316
1323.1678	0.0812862
1321.2390	0.0810525
1319.3102	0.0809019
1317.3814	0.0806994
1315.4526	0.0805955
1313.5238	0.0805435
1311.5949	0.0804293
1309.6661	0.0804137
1307.7373	0.0805383
1305.8085	0.0806163
1303.8797	0.0805332
1301.9509	0.0803046
1300.0221	0.0799411
1298.0932	0.0794996
1296.1644	0.0791828
1294.2356	0.0790426
1292.3068	0.0790685
1290.3780	0.0792036
1288.4492	0.0794581
1286.5203	0.0797385
1284.5915	0.0801021
1282.6627	0.0806111
1280.7339	0.0813278
1278.8051	0.0822159
1276.8763	0.0834416
1274.9474	0.0850568
1273.0186	0.0869837
1271.0898	0.0891079
1269.1610	0.0913412
1267.2322	0.0935589
1265.3034	0.0956208
1263.3746	0.0972672
1261.4457	0.0982903
1259.5169	0.0986695
1257.5881	0.0987214
1255.6593	0.0986539
1253.7305	0.098602
1251.8017	0.0986851
1249.8728	0.0988616
1247.9440	0.0991992
1246.0152	0.0996874
1244.0864	0.100274
1242.1576	0.101033
1240.2288	0.102004
1238.2999	0.103126
1236.3711	0.104346
1234.4423	0.105556
1232.5135	0.106579
1230.5847	0.107135
1228.6559	0.107192
1226.7271	0.106948
1224.7982	0.106912
1222.8694	0.107468
1220.9406	0.108621
1219.0118	0.109909
1217.0830	0.110708
1215.1542	0.110662
1213.2253	0.109607
1211.2965	0.107618
1209.3677	0.10511
1207.4389	0.102269
1205.5101	0.099355
1203.5813	0.0965816
1201.6524	0.0939121
1199.7236	0.0914347
1197.7948	0.0892585
1195.8660	0.0872901
1193.9372	0.0855451
1192.0084	0.0840129
1190.0795	0.0827509
1188.1507	0.0817589
1186.2219	0.0808656
1184.2931	0.0803046
1182.3643	0.0801384
1180.4355	0.0803514
1178.5067	0.0809798
1176.5778	0.0820601
1174.6490	0.0833118
1172.7202	0.0843038
1170.7914	0.0849893
1168.8626	0.0852854
1166.9338	0.085249
1165.0049	0.0851348
1163.0761	0.0849945
1161.1473	0.0847556
1159.2185	0.0843401
1157.2897	0.0835559
1155.3609	0.0824704
1153.4320	0.0810317
1151.5032	0.0793854
1149.5744	0.0777961
1147.6456	0.0762536
1145.7168	0.0748097
1143.7880	0.0734853
1141.8592	0.0723895
1139.9303	0.0715585
1138.0015	0.0709249
1136.0727	0.0703743
1134.1439	0.0700263
1132.2151	0.0699017
1130.2863	0.0700108
1128.3574	0.0702341
1126.4286	0.070499
1124.4998	0.0707379
1122.5710	0.07093
1120.6422	0.0710287
1118.7134	0.070982
1116.7845	0.0707638
1114.8557	0.0705976
1112.9269	0.0704315
1110.9981	0.0702185
1109.0693	0.0700731
1107.1405	0.0700419
1105.2117	0.0700004
1103.2828	0.0700367
1101.3540	0.0698965
1099.4252	0.0697095
1097.4964	0.0695018
1095.5676	0.069455
1093.6388	0.069777
1091.7099	0.0702653
1089.7811	0.0709404
1087.8523	0.071813
1085.9235	0.0726699
1083.9947	0.0736411
1082.0659	0.0746695
1080.1370	0.0758173
1078.2082	0.0768976
1076.2794	0.0778376
1074.3506	0.078679
1072.4218	0.079375
1070.4930	0.0797593
1068.5642	0.0799047
1066.6353	0.0797853
1064.7065	0.0796243
1062.7777	0.0793802
1060.8489	0.0789802
1058.9201	0.078357
1056.9913	0.0776922
1055.0624	0.0771313
1053.1336	0.0766535
1051.2048	0.076238
1049.2760	0.0760822
1047.3472	0.0762172
1045.4184	0.0763263
1043.4895	0.0762432
1041.5607	0.0758329
1039.6319	0.075272
1037.7031	0.0746176
1035.7743	0.0739632
1033.8455	0.0732516
1031.9167	0.0723116
1029.9878	0.071278
1028.0590	0.0702133
1026.1302	0.0692577
1024.2014	0.068489
1022.2726	0.0680683
1020.3438	0.0678398
1018.4149	0.0676425
1016.4861	0.0673153
1014.5573	0.0668322
1012.6285	0.0662765
1010.6997	0.0657052
1008.7709	0.0651703
1006.8420	0.0649106
1004.9132	0.0651287
1002.9844	0.0657883
1001.0556	0.0665466
999.1268	0.0672997
997.1980	0.0678554
995.2691	0.0682397
993.3403	0.0683488
991.4115	0.0681047
989.4827	0.067523
987.5539	0.0669361
985.6251	0.0666453
983.6963	0.066827
981.7674	0.0674087
979.8386	0.0682034
977.9098	0.0688526
975.9810	0.069185
974.0522	0.0689409
972.1234	0.0681722
970.1945	0.0669101
968.2657	0.0654559
966.3369	0.0640588
964.4081	0.0627916
962.4793	0.0617165
960.5505	0.0609582
958.6216	0.0602726
956.6928	0.0595663
954.7640	0.0588496
952.8352	0.0582938
950.9064	0.0577069
948.9776	0.0572343
947.0488	0.0565124
945.1199	0.0560034
943.1911	0.0555723
941.2623	0.0551828
939.3335	0.0547414
937.4047	0.0545284
935.4759	0.054409
933.5470	0.0543311
931.6182	0.05417
929.6894	0.054061
927.7606	0.0538896
925.8318	0.0534741
923.9030	0.0528924
921.9741	0.0523678
920.0453	0.0517446
918.1165	0.051272
916.1877	0.0507578
914.2589	0.0503891
912.3301	0.0499995
910.4013	0.0498022
908.4724	0.0495944
906.5436	0.0495009
904.6148	0.0493399
902.6860	0.0495581
900.7572	0.0497243
898.8284	0.0498281
