# Supplementary material for: Vibrational Study on the Structure, Bioactivity, and Silver Adsorption of Silk Fibroin Fibers Grafted with Methacrylonitrile
Source: Molecules. 2023 Mar 10;28(6):2551. doi: 10.3390/molecules28062551 (PMC10051891; doi:10.3390/molecules28062551)
Supplement: Supplementary file 1 [file molecules-28-02551-s001.zip › RAW DATA/Figure 12 graph weight gain SBF/weight gain SBF.csv]

MAN content % w/w	weight gain %, 7d in SBF	weight gain %, 28d in SBF
0	-1.53	-5.95
10	-1.49
25	-0.97
32.5	0.16
40	0.94	-4.12
60	1.08	1.66
