# Supplementary material for: Vibrational Study on the Structure, Bioactivity, and Silver Adsorption of Silk Fibroin Fibers Grafted with Methacrylonitrile
Source: Molecules. 2023 Mar 10;28(6):2551. doi: 10.3390/molecules28062551 (PMC10051891; doi:10.3390/molecules28062551)
Supplement: Supplementary file 1 [file molecules-28-02551-s001.zip › RAW DATA/Figure 13 Raman SBF/BF control SBF 28d Raman average.txt]

TITLE	BF CONTROLLO SBF 28D P1 | AV. OF 52 - AVERAGED
DATA TYPE
ORIGIN	JASCO
OWNER
DATE	23/02/14
TIME	10:11:33
SPECTROMETER/DATA SYSTEM
RESOLUTION
DELTAX	-1.92794
XUNITS	1/CM
YUNITS	ABSORBANCE
FIRSTX	3600.0000
LASTX	400.0000
NPOINTS	1661
FIRSTY	0.00018
MAXY	0.01691
MINY	-0.00736
XYDATA
3600.0000	0.000175986
3598.0721	0.000217187
3596.1441	0.000251575
3594.2162	0.000250256
3592.2882	0.000215674
3590.3603	0.000162734
3588.4324	0.000151551
3586.5044	0.000172561
3584.5765	0.000169451
3582.6485	0.000151383
3580.7206	0.000198254
3578.7927	0.000255113
3576.8647	0.000261243
3574.9368	0.000246232
3573.0088	0.000253392
3571.0809	0.000304277
3569.1530	0.000346562
3567.2250	0.000349584
3565.2971	0.000314547
3563.3691	0.00029979
3561.4412	0.000308994
3559.5133	0.000330043
3557.5853	0.000343401
3555.6574	0.000351628
3553.7294	0.000372099
3551.8015	0.000372616
3549.8736	0.000393778
3547.9456	0.000432204
3546.0177	0.000461529
3544.0897	0.000486173
3542.1618	0.000527786
3540.2339	0.000582861
3538.3059	0.000630716
3536.3780	0.000660187
3534.4500	0.000659424
3532.5221	0.000641844
3530.5942	0.000638606
3528.6662	0.000659125
3526.7383	0.000671633
3524.8103	0.000690956
3522.8824	0.000703256
3520.9545	0.00071293
3519.0265	0.000719608
3517.0986	0.000752407
3515.1706	0.000793459
3513.2427	0.000813865
3511.3148	0.000830227
3509.3868	0.000845668
3507.4589	0.00087539
3505.5309	0.000931027
3503.6030	0.000955541
3501.6751	0.000949453
3499.7471	0.00095951
3497.8192	0.000972994
3495.8912	0.000992847
3493.9633	0.00102357
3492.0354	0.00105634
3490.1074	0.00107943
3488.1795	0.00109858
3486.2515	0.00112795
3484.3236	0.00115002
3482.3957	0.00116775
3480.4677	0.00119506
3478.5398	0.00122312
3476.6118	0.00125298
3474.6839	0.00126219
3472.7560	0.001279
3470.8280	0.0012765
3468.9001	0.00129756
3466.9721	0.00131459
3465.0442	0.00134531
3463.1163	0.00138099
3461.1883	0.00141491
3459.2604	0.00144843
3457.3324	0.00148271
3455.4045	0.00150178
3453.4766	0.00148809
3451.5486	0.0014755
3449.6207	0.00148944
3447.6927	0.00153861
3445.7648	0.00156782
3443.8369	0.00156824
3441.9089	0.00158443
3439.9810	0.0016045
3438.0530	0.00163018
3436.1251	0.001675
3434.1972	0.00173291
3432.2692	0.00178431
3430.3413	0.00182117
3428.4133	0.00187548
3426.4854	0.00192535
3424.5575	0.00196509
3422.6295	0.00198285
3420.7016	0.00201376
3418.7736	0.00205763
3416.8457	0.00211137
3414.9178	0.00216568
3412.9898	0.00222807
3411.0619	0.00229325
3409.1339	0.00234941
3407.2060	0.00239436
3405.2781	0.00243626
3403.3501	0.00248719
3401.4222	0.00254068
3399.4942	0.00258527
3397.5663	0.0026184
3395.6384	0.00264953
3393.7104	0.00268094
3391.7825	0.00271125
3389.8545	0.00274887
3387.9266	0.00279926
3385.9987	0.00283444
3384.0707	0.002853
3382.1428	0.00289434
3380.2148	0.00297005
3378.2869	0.00304358
3376.3590	0.00308919
3374.4310	0.00310707
3372.5031	0.00314994
3370.5751	0.00319234
3368.6472	0.00321899
3366.7193	0.00326284
3364.7913	0.00331017
3362.8634	0.0033593
3360.9354	0.00338154
3359.0075	0.00339013
3357.0796	0.00338436
3355.1516	0.00341798
3353.2237	0.00349305
3351.2957	0.00354588
3349.3678	0.00357406
3347.4399	0.00359003
3345.5119	0.00361069
3343.5840	0.00365379
3341.6560	0.00368879
3339.7281	0.00373936
3337.8002	0.0037879
3335.8722	0.00381461
3333.9443	0.00383714
3332.0163	0.00386749
3330.0884	0.00391711
3328.1605	0.00397835
3326.2325	0.00404507
3324.3046	0.00407479
3322.3766	0.00409541
3320.4487	0.00412443
3318.5208	0.00418026
3316.5928	0.00425979
3314.6649	0.00434396
3312.7369	0.00440984
3310.8090	0.00446327
3308.8811	0.0045068
3306.9531	0.00454648
3305.0252	0.00459828
3303.0972	0.00463229
3301.1693	0.00467148
3299.2414	0.00470536
3297.3134	0.00472904
3295.3855	0.00473339
3293.4575	0.00473188
3291.5296	0.00474784
3289.6017	0.00477937
3287.6737	0.00478785
3285.7458	0.00475692
3283.8178	0.00468386
3281.8899	0.00459322
3279.9620	0.00451247
3278.0340	0.00441944
3276.1061	0.00428708
3274.1781	0.00412884
3272.2502	0.0039735
3270.3223	0.00384976
3268.3943	0.00372154
3266.4664	0.0035985
3264.5384	0.00348458
3262.6105	0.00339853
3260.6826	0.00332699
3258.7546	0.00325884
3256.8267	0.00316499
3254.8987	0.00305249
3252.9708	0.00296559
3251.0429	0.00289533
3249.1149	0.00281721
3247.1870	0.00272865
3245.2590	0.00262982
3243.3311	0.00252745
3241.4032	0.00244208
3239.4752	0.00237753
3237.5473	0.00233256
3235.6193	0.00230851
3233.6914	0.0022963
3231.7635	0.00228827
3229.8355	0.00225431
3227.9076	0.0021971
3225.9796	0.00212692
3224.0517	0.00206461
3222.1238	0.00200427
3220.1958	0.00194556
3218.2679	0.00186876
3216.3399	0.00178762
3214.4120	0.00170774
3212.4841	0.00163234
3210.5561	0.00159568
3208.6282	0.00156793
3206.7002	0.00153033
3204.7723	0.00147637
3202.8444	0.00139061
3200.9164	0.00130622
3198.9885	0.0012444
3197.0605	0.00118376
3195.1326	0.00114091
3193.2047	0.00110184
3191.2767	0.00106991
3189.3488	0.00104416
3187.4208	0.000989538
3185.4929	0.000936863
3183.5650	0.000896861
3181.6370	0.000859598
3179.7091	0.000811806
3177.7811	0.000771519
3175.8532	0.000732986
3173.9253	0.000702858
3171.9973	0.000675947
3170.0694	0.000640872
3168.1414	0.000588574
3166.2135	0.000511657
3164.2856	0.000456339
3162.3576	0.000433498
3160.4297	0.000434673
3158.5017	0.000430697
3156.5738	0.000416433
3154.6459	0.000389774
3152.7179	0.000378983
3150.7900	0.000376237
3148.8620	0.000346035
3146.9341	0.000300878
3145.0062	0.000254693
3143.0782	0.000216208
3141.1503	0.000196709
3139.2223	0.000192399
3137.2944	0.00017191
3135.3665	0.000139288
3133.4385	9.52408E-005
3131.5106	6.34193E-005
3129.5826	7.0937E-005
3127.6547	0.000102767
3125.7268	0.000141418
3123.7988	0.000137294
3121.8709	8.81003E-005
3119.9429	1.38208E-005
3118.0150	-5.10756E-005
3116.0871	-5.92424E-005
3114.1591	-2.95117E-005
3112.2312	7.49063E-006
3110.3032	8.69296E-006
3108.3753	-1.57701E-005
3106.4474	-5.22714E-005
3104.5194	-8.36663E-005
3102.5915	-8.94042E-005
3100.6635	-5.39152E-005
3098.7356	-2.61888E-006
3096.8077	5.00018E-005
3094.8797	8.80351E-005
3092.9518	8.67667E-005
3091.0238	6.59497E-005
3089.0959	6.95661E-005
3087.1680	0.000104245
3085.2400	0.000168717
3083.3121	0.000256811
3081.3841	0.000346879
3079.4562	0.000444053
3077.5283	0.000557552
3075.6003	0.000705102
3073.6724	0.000831675
3071.7444	0.000940826
3069.8165	0.00105535
3067.8886	0.00119977
3065.9606	0.00134338
3064.0327	0.00145855
3062.1047	0.00153716
3060.1768	0.00155684
3058.2489	0.00153245
3056.3209	0.00146766
3054.3930	0.00137726
3052.4650	0.00128386
3050.5371	0.00119705
3048.6092	0.00113822
3046.6812	0.00110006
3044.7533	0.00109227
3042.8253	0.00108905
3040.8974	0.00109303
3038.9695	0.00110054
3037.0415	0.00109788
3035.1136	0.00109371
3033.1856	0.00108741
3031.2577	0.0011049
3029.3298	0.00116125
3027.4018	0.00126467
3025.4739	0.00142743
3023.5459	0.00163726
3021.6180	0.00185804
3019.6901	0.00211404
3017.7621	0.00240041
3015.8342	0.00273611
3013.9062	0.00308866
3011.9783	0.00345751
3010.0504	0.00385119
3008.1224	0.00431063
3006.1945	0.00481673
3004.2665	0.00535618
3002.3386	0.00589744
3000.4107	0.00646391
2998.4827	0.00704488
2996.5548	0.00763103
2994.6268	0.00816858
2992.6989	0.00862855
2990.7710	0.00899171
2988.8430	0.0092537
2986.9151	0.00941619
2984.9871	0.00948175
2983.0592	0.00950103
2981.1313	0.00946961
2979.2033	0.00942803
2977.2754	0.00939019
2975.3474	0.0093361
2973.4195	0.00924697
2971.4916	0.0090982
2969.5636	0.00891178
2967.6357	0.00871274
2965.7077	0.00851078
2963.7798	0.00832955
2961.8519	0.00822512
2959.9239	0.00824733
2957.9960	0.00839027
2956.0680	0.00866962
2954.1401	0.00908201
2952.2122	0.00961722
2950.2842	0.0102545
2948.3563	0.0109993
2946.4283	0.011854
2944.5004	0.0128152
2942.5725	0.0138221
2940.6445	0.0148109
2938.7166	0.01571
2936.7886	0.0164094
2934.8607	0.0168329
2932.9328	0.0169064
2931.0048	0.0166221
2929.0769	0.0160356
2927.1489	0.0152883
2925.2210	0.0144944
2923.2931	0.0137268
2921.3651	0.0130422
2919.4372	0.0124513
2917.5092	0.0119212
2915.5813	0.0113973
2913.6534	0.0108793
2911.7254	0.0103786
2909.7975	0.00991444
2907.8695	0.00949086
2905.9416	0.00910746
2904.0137	0.0087567
2902.0857	0.00842672
2900.1578	0.00811755
2898.2298	0.00781856
2896.3019	0.00754442
2894.3740	0.00731017
2892.4460	0.007108
2890.5181	0.00693399
2888.5901	0.00680444
2886.6622	0.0067432
2884.7343	0.00674353
2882.8063	0.00680552
2880.8784	0.00690352
2878.9504	0.00701708
2877.0225	0.00710152
2875.0946	0.0071129
2873.1666	0.00701965
2871.2387	0.00680455
2869.3107	0.0064981
2867.3828	0.00615848
2865.4549	0.00584251
2863.5269	0.00554708
2861.5990	0.00520938
2859.6710	0.00483352
2857.7431	0.00445244
2855.8152	0.00408713
2853.8872	0.00375319
2851.9593	0.00341976
2850.0313	0.00304146
2848.1034	0.00261594
2846.1755	0.00219621
2844.2475	0.00184036
2842.3196	0.00154997
2840.3916	0.00130005
2838.4637	0.00110671
2836.5358	0.000966242
2834.6078	0.000869019
2832.6799	0.000787629
2830.7519	0.000705928
2828.8240	0.00063167
2826.8961	0.000575384
2824.9681	0.000538353
2823.0402	0.000522491
2821.1122	0.000509316
2819.1843	0.000495516
2817.2564	0.000473307
2815.3284	0.000439392
2813.4005	0.000402488
2811.4725	0.000373688
2809.5446	0.000354847
2807.6167	0.000344826
2805.6887	0.000346443
2803.7608	0.000339651
2801.8328	0.000331514
2799.9049	0.000312041
2797.9770	0.000308549
2796.0490	0.000302719
2794.1211	0.000269242
2792.1931	0.000200788
2790.2652	0.000142202
2788.3373	0.000114651
2786.4093	0.00010767
2784.4814	0.00012202
2782.5534	0.000138065
2780.6255	0.000163034
2778.6976	0.000181006
2776.7696	0.000195129
2774.8417	0.000212099
2772.9137	0.000204161
2770.9858	0.000162696
2769.0579	0.000113131
2767.1299	9.01688E-005
2765.2020	8.44188E-005
2763.2740	6.05565E-005
2761.3461	3.19388E-005
2759.4182	4.01959E-006
2757.4902	-2.41101E-005
2755.5623	-5.4149E-005
2753.6343	-6.83144E-005
2751.7064	-6.06794E-005
2749.7785	-4.31165E-005
2747.8505	-6.52671E-006
2745.9226	3.50978E-005
2743.9946	6.53695E-005
2742.0667	0.000101788
2740.1388	0.000148717
2738.2108	0.000205692
2736.2829	0.000265423
2734.3549	0.000315024
2732.4270	0.000363315
2730.4991	0.000403289
2728.5711	0.000433641
2726.6432	0.000444621
2724.7152	0.000443703
2722.7873	0.00043132
2720.8594	0.000420336
2718.9314	0.000381762
2717.0035	0.00033783
2715.0755	0.000285132
2713.1476	0.000238815
2711.2197	0.000200205
2709.2917	0.000198206
2707.3638	0.000214128
2705.4358	0.000222687
2703.5079	0.000211896
2701.5800	0.000187604
2699.6520	0.000163641
2697.7241	0.000128834
2695.7961	0.000108557
2693.8682	0.000108451
2691.9403	0.000137221
2690.0123	0.000182502
2688.0844	0.000212034
2686.1564	0.000219908
2684.2285	0.000214979
2682.3006	0.000210173
2680.3726	0.000194915
2678.4447	0.000188306
2676.5167	0.000172762
2674.5888	0.00017364
2672.6609	0.000170795
2670.7329	0.000163004
2668.8050	0.000171583
2666.8770	0.000209775
2664.9491	0.000265734
2663.0212	0.000295762
2661.0932	0.000311434
2659.1653	0.00031627
2657.2373	0.000328783
2655.3094	0.000336967
2653.3815	0.000324622
2651.4535	0.000301544
2649.5256	0.000265129
2647.5976	0.000252973
2645.6697	0.000258278
2643.7418	0.000254307
2641.8138	0.000255331
2639.8859	0.000276722
2637.9579	0.000309866
2636.0300	0.000348564
2634.1021	0.000346527
2632.1741	0.000294335
2630.2462	0.000267271
2628.3182	0.000301793
2626.3903	0.000375427
2624.4624	0.000438936
2622.5344	0.00046185
2620.6065	0.000473309
2618.6785	0.000522919
2616.7506	0.000582878
2614.8227	0.000618488
2612.8947	0.00060486
2610.9668	0.000563592
2609.0388	0.000521507
2607.1109	0.00047167
2605.1830	0.000417192
2603.2550	0.000383101
2601.3271	0.000343949
2599.3991	0.000307884
2597.4712	0.00030658
2595.5433	0.000352461
2593.6153	0.000386372
2591.6874	0.000421584
2589.7594	0.000478789
2587.8315	0.000535928
2585.9036	0.000540242
2583.9756	0.000489607
2582.0477	0.000411548
2580.1197	0.00035277
2578.1918	0.000354256
2576.2639	0.000385039
2574.3359	0.000419576
2572.4080	0.000441916
2570.4800	0.000488825
2568.5521	0.000547629
2566.6242	0.000558328
2564.6962	0.000491194
2562.7683	0.000433426
2560.8403	0.000444945
2558.9124	0.000502151
2556.9845	0.000518955
2555.0565	0.000508152
2553.1286	0.00047937
2551.2006	0.000437472
2549.2727	0.000401217
2547.3448	0.000393309
2545.4168	0.000409219
2543.4889	0.000431407
2541.5609	0.000427343
2539.6330	0.000407003
2537.7051	0.00039643
2535.7771	0.00038607
2533.8492	0.000395175
2531.9212	0.000394665
2529.9933	0.000355437
2528.0654	0.000283848
2526.1374	0.000201266
2524.2095	0.00018587
2522.2815	0.000251982
2520.3536	0.000324883
2518.4257	0.00035134
2516.4977	0.000335176
2514.5698	0.000287339
2512.6418	0.000224739
2510.7139	0.000171512
2508.7860	0.000109237
2506.8580	-1.56797E-005
2504.9301	-0.000190493
2503.0021	-0.000268705
2501.0742	-0.000142761
2499.1463	8.11666E-005
2497.2183	0.000245236
2495.2904	0.000313591
2493.3624	0.000331998
2491.4345	0.000338174
2489.5066	0.000329714
2487.5786	0.000283085
2485.6507	0.000202544
2483.7227	2.52314E-005
2481.7948	-0.000245661
2479.8669	-0.000425551
2477.9389	-0.000321578
2476.0110	-4.63314E-005
2474.0830	0.000178125
2472.1551	0.000297111
2470.2272	0.000344552
2468.2992	0.000311237
2466.3713	0.000248861
2464.4433	0.000236534
2462.5154	0.000213113
2460.5875	0.000146803
2458.6595	0.000148199
2456.7316	0.000263203
2454.8036	0.000377681
2452.8757	0.000395902
2450.9478	0.000361875
2449.0198	0.00038692
2447.0919	0.000453886
2445.1639	0.000445094
2443.2360	0.000300992
2441.3081	0.000199184
2439.3801	0.000304237
2437.4522	0.000530005
2435.5242	0.00069093
2433.5963	0.000756629
2431.6684	0.000817269
2429.7404	0.000820041
2427.8125	0.000707764
2425.8845	0.000571314
2423.9566	0.000583366
2422.0287	0.000740699
2420.1007	0.000814829
2418.1728	0.000680387
2416.2448	0.000473071
2414.3169	0.000367731
2412.3890	0.000382304
2410.4610	0.000472896
2408.5331	0.000620496
2406.6051	0.000765767
2404.6772	0.000831582
2402.7493	0.00080109
2400.8213	0.000722244
2398.8934	0.000612892
2396.9654	0.000492521
2395.0375	0.000430942
2393.1096	0.000445019
2391.1816	0.000503574
2389.2537	0.000592113
2387.3257	0.000627831
2385.3978	0.000577539
2383.4699	0.000493567
2381.5419	0.000437681
2379.6140	0.000444934
2377.6860	0.000370454
2375.7581	0.000106055
2373.8302	-0.000190429
2371.9022	-0.000294019
2369.9743	-0.000174291
2368.0463	8.96305E-006
2366.1184	0.000146467
2364.1905	0.000177477
2362.2625	0.000128955
2360.3346	2.74628E-005
2358.4066	-0.000106331
2356.4787	-0.00028136
2354.5508	-0.000548285
2352.6228	-0.000898235
2350.6949	-0.00114721
2348.7669	-0.0011006
2346.8390	-0.000815142
2344.9111	-0.00057698
2342.9831	-0.000512984
2341.0552	-0.000467476
2339.1272	-0.000334337
2337.1993	-0.000222325
2335.2714	-0.000217132
2333.3434	-0.000316985
2331.4155	-0.000592768
2329.4875	-0.00113741
2327.5596	-0.00182768
2325.6317	-0.00217767
2323.7037	-0.00190347
2321.7758	-0.00130358
2319.8478	-0.000940945
2317.9199	-0.000970863
2315.9920	-0.00112883
2314.0640	-0.00116121
2312.1361	-0.00113085
2310.2081	-0.00116159
2308.2802	-0.00134748
2306.3523	-0.00183566
2304.4243	-0.00274014
2302.4964	-0.00359144
2300.5684	-0.00368214
2298.6405	-0.00294713
2296.7126	-0.00216766
2294.7846	-0.00209414
2292.8567	-0.00273522
2290.9287	-0.00336192
2289.0008	-0.00330548
2287.0729	-0.00263521
2285.1449	-0.0020991
2283.2170	-0.00246823
2281.2890	-0.00373771
2279.3611	-0.00486997
2277.4332	-0.0047626
2275.5052	-0.00361467
2273.5773	-0.00245108
2271.6493	-0.00182553
2269.7214	-0.00157976
2267.7935	-0.00152148
2265.8655	-0.00170214
2263.9376	-0.00227329
2262.0096	-0.00323396
2260.0817	-0.00435605
2258.1538	-0.0052416
2256.2258	-0.0054828
2254.2979	-0.00506949
2252.3699	-0.00432384
2250.4420	-0.00336026
2248.5141	-0.00230507
2246.5861	-0.00152948
2244.6582	-0.00121997
2242.7302	-0.00128184
2240.8023	-0.00178339
2238.8744	-0.00287129
2236.9464	-0.00419209
2235.0185	-0.00493476
2233.0905	-0.00494312
2231.1626	-0.00485218
2229.2347	-0.00478925
2227.3067	-0.0041796
2225.3788	-0.00295897
2223.4508	-0.00182106
2221.5229	-0.00135422
2219.5950	-0.00184268
2217.6670	-0.00320523
2215.7391	-0.00450719
2213.8111	-0.00448366
2211.8832	-0.00314553
2209.9553	-0.00170553
2208.0273	-0.000989195
2206.0994	-0.000908557
2204.1714	-0.00110521
2202.2435	-0.00129048
2200.3156	-0.00130465
2198.3876	-0.00140371
2196.4597	-0.00210624
2194.5317	-0.0033745
2192.6038	-0.00422483
2190.6759	-0.0037791
2188.7479	-0.00247975
2186.8200	-0.00152713
2184.8920	-0.00146418
2182.9641	-0.00192077
2181.0362	-0.00250932
2179.1082	-0.0031515
2177.1803	-0.00351385
2175.2523	-0.00331358
2173.3244	-0.00296986
2171.3965	-0.0031054
2169.4685	-0.00391548
2167.5406	-0.00546187
2165.6126	-0.00715608
2163.6847	-0.00736015
2161.7568	-0.00555531
2159.8288	-0.00360978
2157.9009	-0.0036049
2155.9729	-0.0053205
2154.0450	-0.0065132
2152.1171	-0.00553088
2150.1891	-0.00321251
2148.2612	-0.00157164
2146.3332	-0.00147863
2144.4053	-0.00204935
2142.4774	-0.00201232
2140.5494	-0.00122602
2138.6215	-0.000636529
2136.6935	-0.000839576
2134.7656	-0.00130109
2132.8377	-0.00131511
2130.9097	-0.000923757
2128.9818	-0.000575554
2127.0538	-0.000489436
2125.1259	-0.000627279
2123.1980	-0.000754561
2121.2700	-0.000636596
2119.3421	-0.000360932
2117.4141	-0.000229273
2115.4862	-0.000329286
2113.5583	-0.000593476
2111.6303	-0.00104739
2109.7024	-0.00159666
2107.7744	-0.00203698
2105.8465	-0.00256019
2103.9186	-0.00324322
2101.9906	-0.00352447
2100.0627	-0.003146
2098.1347	-0.00255778
2096.2068	-0.00205109
2094.2789	-0.00183595
2092.3509	-0.00241118
2090.4230	-0.00355866
2088.4950	-0.00438492
2086.5671	-0.00445134
2084.6392	-0.00391576
2082.7112	-0.00299032
2080.7833	-0.001994
2078.8553	-0.00131587
2076.9274	-0.00133495
2074.9995	-0.00222341
2073.0715	-0.00368372
2071.1436	-0.00509366
2069.2156	-0.00570234
2067.2877	-0.00488601
2065.3598	-0.00306569
2063.4318	-0.00158768
2061.5039	-0.00156733
2059.5759	-0.00324176
2057.6480	-0.00567087
2055.7201	-0.00717847
2053.7921	-0.00700257
2051.8642	-0.00592768
2049.9362	-0.00487163
2048.0083	-0.00387688
2046.0804	-0.00299711
2044.1524	-0.00276053
2042.2245	-0.00311318
2040.2965	-0.0031085
2038.3686	-0.0024908
2036.4407	-0.00191407
2034.5127	-0.00170415
2032.5848	-0.00174523
2030.6568	-0.00199405
2028.7289	-0.00214432
2026.8010	-0.0018783
2024.8730	-0.00162673
2022.9451	-0.00200562
2021.0171	-0.00262684
2019.0892	-0.00285331
2017.1613	-0.00278246
2015.2333	-0.00252317
2013.3054	-0.00185868
2011.3774	-0.000998974
2009.4495	-0.000530798
2007.5216	-0.00051989
2005.5936	-0.000630427
2003.6657	-0.000600711
2001.7377	-0.000442479
1999.8098	-0.00021835
1997.8819	4.61265E-005
1995.9539	0.000256382
1994.0260	0.000232134
1992.0980	6.34901E-005
1990.1701	0.000102941
1988.2422	0.000398636
1986.3142	0.000640914
1984.3863	0.000618953
1982.4583	0.000405349
1980.5304	0.000143006
1978.6025	-2.17222E-005
1976.6745	5.03995E-005
1974.7466	0.000328455
1972.8186	0.000584371
1970.8907	0.000670157
1968.9628	0.000669044
1967.0348	0.000670832
1965.1069	0.000680719
1963.1789	0.00064728
1961.2510	0.000575926
1959.3231	0.000510335
1957.3951	0.000527684
1955.4672	0.000600897
1953.5392	0.000664108
1951.6113	0.000686083
1949.6834	0.000698205
1947.7554	0.000731837
1945.8275	0.000759419
1943.8995	0.000786602
1941.9716	0.000794496
1940.0437	0.000809524
1938.1157	0.000808612
1936.1878	0.000811066
1934.2598	0.000824284
1932.3319	0.000855844
1930.4040	0.000901006
1928.4760	0.000945739
1926.5481	0.00100102
1924.6201	0.00104238
1922.6922	0.00106082
1920.7643	0.00107507
1918.8363	0.00109932
1916.9084	0.00112035
1914.9804	0.00110389
1913.0525	0.00106771
1911.1246	0.00106099
1909.1966	0.0011241
1907.2687	0.00122108
1905.3407	0.00128928
1903.4128	0.00128826
1901.4849	0.00124532
1899.5569	0.00121499
1897.6290	0.00120902
1895.7010	0.00119758
1893.7731	0.00118063
1891.8452	0.00118391
1889.9172	0.00118204
1887.9893	0.00117233
1886.0613	0.00112435
1884.1334	0.00107409
1882.2055	0.00104965
1880.2775	0.00100142
1878.3496	0.000943981
1876.4216	0.000905417
1874.4937	0.000880495
1872.5658	0.00084921
1870.6378	0.000799414
1868.7099	0.000727393
1866.7819	0.000657637
1864.8540	0.000618819
1862.9261	0.000583924
1860.9981	0.000559062
1859.0702	0.000517983
1857.1422	0.000478409
1855.2143	0.000462063
1853.2864	0.000438564
1851.3584	0.000427119
1849.4305	0.000447627
1847.5025	0.00047553
1845.5746	0.000478696
1843.6467	0.000440504
1841.7187	0.000384774
1839.7908	0.000343312
1837.8628	0.000339724
1835.9349	0.000370208
1834.0070	0.00040853
1832.0790	0.00041835
1830.1511	0.000421278
1828.2231	0.000433214
1826.2952	0.000463139
1824.3673	0.000514388
1822.4393	0.000576969
1820.5114	0.000644956
1818.5834	0.000677254
1816.6555	0.000690963
1814.7276	0.000712696
1812.7996	0.000745662
1810.8717	0.000780176
1808.9437	0.000814293
1807.0158	0.000848185
1805.0879	0.00088302
1803.1599	0.000909004
1801.2320	0.000931408
1799.3040	0.000964355
1797.3761	0.000990972
1795.4482	0.00100657
1793.5202	0.00101238
1791.5923	0.00100798
1789.6643	0.000993799
1787.7364	0.000968572
1785.8085	0.000946891
1783.8805	0.0009569
1781.9526	0.000956453
1780.0246	0.000932246
1778.0967	0.000898544
1776.1688	0.000843827
1774.2408	0.000794426
1772.3129	0.000747409
1770.3849	0.000702165
1768.4570	0.000632137
1766.5291	0.000536043
1764.6011	0.000451345
1762.6732	0.000407137
1760.7452	0.000379138
1758.8173	0.000352204
1756.8894	0.000316966
1754.9614	0.000270803
1753.0335	0.000221204
1751.1055	0.000188354
1749.1776	0.000176676
1747.2497	0.000177898
1745.3217	0.000173204
1743.3938	0.000148531
1741.4658	0.000111654
1739.5379	7.07507E-005
1737.6100	5.01275E-005
1735.6820	2.20239E-005
1733.7541	9.36165E-006
1731.8261	5.66617E-006
1729.8982	4.74155E-005
1727.9703	0.00010892
1726.0423	0.000169724
1724.1144	0.000231087
1722.1864	0.000290867
1720.2585	0.000366282
1718.3306	0.000471
1716.4026	0.000605401
1714.4747	0.000771802
1712.5467	0.000955664
1710.6188	0.00119512
1708.6909	0.00147086
1706.7629	0.00177781
1704.8350	0.00208938
1702.9070	0.00240877
1700.9791	0.00273066
1699.0512	0.00305251
1697.1232	0.0033678
1695.1953	0.00366236
1693.2673	0.0039595
1691.3394	0.00428597
1689.4115	0.00463338
1687.4835	0.0050157
1685.5556	0.00545386
1683.6276	0.00596979
1681.6997	0.00656002
1679.7718	0.00720862
1677.8438	0.00794809
1675.9159	0.00880754
1673.9879	0.00977249
1672.0600	0.0108066
1670.1321	0.0117571
1668.2041	0.0123829
1666.2762	0.0124283
1664.3482	0.011805
1662.4203	0.010712
1660.4924	0.00942686
1658.5644	0.00817095
1656.6365	0.00703773
1654.7085	0.00605299
1652.7806	0.00521343
1650.8527	0.00448902
1648.9247	0.00386788
1646.9968	0.00332836
1645.0688	0.00288609
1643.1409	0.00253095
1641.2130	0.00223186
1639.2850	0.00196613
1637.3571	0.00172831
1635.4291	0.00153803
1633.5012	0.00139757
1631.5733	0.00131768
1629.6453	0.00128108
1627.7174	0.00129303
1625.7894	0.00135311
1623.8615	0.00149474
1621.9336	0.00174556
1620.0056	0.002096
1618.0777	0.00247653
1616.1497	0.00278927
1614.2218	0.0029355
1612.2939	0.00289576
1610.3659	0.00272032
1608.4380	0.00249771
1606.5100	0.00229607
1604.5821	0.00214618
1602.6542	0.00202168
1600.7262	0.00192426
1598.7983	0.00185961
1596.8703	0.00181042
1594.9424	0.00175009
1593.0145	0.00163496
1591.0865	0.00147356
1589.1586	0.0012965
1587.2306	0.00113006
1585.3027	0.000955902
1583.3748	0.000795502
1581.4468	0.000660032
1579.5189	0.00052508
1577.5909	0.000416953
1575.6630	0.000323486
1573.7351	0.000248305
1571.8071	0.000192579
1569.8792	0.000175085
1567.9512	0.000185091
1566.0233	0.000191022
1564.0954	0.000177618
1562.1674	0.000157889
1560.2395	0.00016791
1558.3115	0.000182949
1556.3836	0.000209752
1554.4557	0.00021242
1552.5277	0.000209097
1550.5998	0.00020228
1548.6718	0.000167653
1546.7439	0.000117652
1544.8160	7.76276E-005
1542.8880	3.8527E-005
1540.9601	1.82092E-005
1539.0321	2.68593E-006
1537.1042	-5.85243E-006
1535.1763	6.20261E-006
1533.2483	3.20747E-005
1531.3204	6.0048E-005
1529.3924	8.84458E-005
1527.4645	0.000115529
1525.5366	0.000154253
1523.6086	0.000177309
1521.6807	0.000195134
1519.7527	0.000221942
1517.8248	0.000267338
1515.8969	0.000328768
1513.9689	0.000366636
1512.0410	0.000373937
1510.1130	0.000349186
1508.1851	0.00032489
1506.2572	0.000338104
1504.3292	0.000385195
1502.4013	0.000448108
1500.4733	0.000490408
1498.5454	0.000480611
1496.6175	0.000466369
1494.6895	0.000499699
1492.7616	0.000569008
1490.8336	0.000652798
1488.9057	0.00072924
1486.9778	0.000802003
1485.0498	0.00088625
1483.1219	0.000967413
1481.1939	0.00109807
1479.2660	0.00129143
1477.3381	0.00154552
1475.4101	0.00184553
1473.4822	0.00216736
1471.5542	0.00251736
1469.6263	0.00289715
1467.6984	0.00331595
1465.7704	0.00376803
1463.8425	0.00424179
1461.9145	0.00473437
1459.9866	0.00525146
1458.0587	0.00574826
1456.1307	0.00619982
1454.2028	0.0065692
1452.2748	0.00683857
1450.3469	0.00700417
1448.4190	0.00701872
1446.4910	0.00686439
1444.5631	0.00653574
1442.6351	0.00607954
1440.7072	0.00550237
1438.7793	0.00484237
1436.8513	0.00415908
1434.9234	0.00352826
1432.9954	0.00302771
1431.0675	0.00267769
1429.1396	0.00247354
1427.2116	0.00236891
1425.2837	0.00233833
1423.3557	0.00235342
1421.4278	0.00240014
1419.4999	0.00246845
1417.5719	0.00255732
1415.6440	0.00265856
1413.7160	0.00276819
1411.7881	0.00289805
1409.8602	0.00303236
1407.9322	0.00315935
1406.0043	0.00325973
1404.0763	0.00332967
1402.1484	0.00336919
1400.2205	0.00338183
1398.2925	0.00333843
1396.3646	0.00324905
1394.4366	0.00313611
1392.5087	0.00301946
1390.5808	0.0029122
1388.6528	0.00281451
1386.7249	0.00273496
1384.7969	0.00267678
1382.8690	0.00263083
1380.9411	0.00259278
1379.0131	0.00258178
1377.0852	0.00260086
1375.1572	0.00265822
1373.2293	0.00275083
1371.3014	0.00284232
1369.3734	0.00289832
1367.4455	0.00290558
1365.5175	0.00286166
1363.5896	0.00278202
1361.6617	0.00269737
1359.7337	0.00262694
1357.8058	0.00261034
1355.8778	0.00265034
1353.9499	0.00270787
1352.0220	0.00276382
1350.0940	0.00283686
1348.1661	0.00292919
1346.2381	0.00305265
1344.3102	0.00317564
1342.3823	0.00327433
1340.4543	0.00338886
1338.5264	0.00350068
1336.5984	0.00359974
1334.6705	0.0036983
1332.7426	0.00378984
1330.8146	0.00386279
1328.8867	0.00391499
1326.9587	0.00395438
1325.0308	0.00399387
1323.1029	0.0040238
1321.1749	0.00405953
1319.2470	0.00410748
1317.3190	0.00415599
1315.3911	0.00421276
1313.4632	0.00427906
1311.5352	0.00435929
1309.6073	0.00441476
1307.6793	0.00445497
1305.7514	0.00448699
1303.8235	0.00450222
1301.8955	0.00448548
1299.9676	0.00447102
1298.0396	0.00447539
1296.1117	0.00450973
1294.1838	0.00455825
1292.2558	0.00461492
1290.3279	0.00469019
1288.3999	0.00478576
1286.4720	0.00490166
1284.5441	0.00503116
1282.6161	0.00515351
1280.6882	0.0052658
1278.7602	0.00536582
1276.8323	0.00548001
1274.9044	0.00562285
1272.9764	0.00580442
1271.0485	0.00601515
1269.1205	0.00619532
1267.1926	0.0063279
1265.2647	0.00637938
1263.3367	0.00632741
1261.4088	0.006208
1259.4808	0.0060375
1257.5529	0.005836
1255.6250	0.00567233
1253.6970	0.00557662
1251.7691	0.00555587
1249.8411	0.00555726
1247.9132	0.00555413
1245.9853	0.00558962
1244.0573	0.00570836
1242.1294	0.00593551
1240.2014	0.00626559
1238.2735	0.00668266
1236.3456	0.00713857
1234.4176	0.00760388
1232.4897	0.00800537
1230.5617	0.00829161
1228.6338	0.00844752
1226.7059	0.00848248
1224.7779	0.00838914
1222.8500	0.00816693
1220.9220	0.00780335
1218.9941	0.00733614
1217.0662	0.00682776
1215.1382	0.00632272
1213.2103	0.00585032
1211.2823	0.00545125
1209.3544	0.00513126
1207.4265	0.00481835
1205.4985	0.00445166
1203.5706	0.00402013
1201.6426	0.00356658
1199.7147	0.00314376
1197.7868	0.00278744
1195.8588	0.00250144
1193.9309	0.00228699
1192.0029	0.00212559
1190.0750	0.00201464
1188.1471	0.00194362
1186.2191	0.00192919
1184.2912	0.00196837
1182.3632	0.00204822
1180.4353	0.00216869
1178.5074	0.00231557
1176.5794	0.00245541
1174.6515	0.00258861
1172.7235	0.00267021
1170.7956	0.00269593
1168.8677	0.00269422
1166.9397	0.00270028
1165.0118	0.00269976
1163.0838	0.0026916
1161.1559	0.00264017
1159.2280	0.00253814
1157.3000	0.00237151
1155.3721	0.00212287
1153.4441	0.00181855
1151.5162	0.00147629
1149.5883	0.00116063
1147.6603	0.000904072
1145.7324	0.00070842
1143.8044	0.00055917
1141.8765	0.000422351
1139.9486	0.000315696
1138.0206	0.000278298
1136.0927	0.000280663
1134.1647	0.000292987
1132.2368	0.000325259
1130.3089	0.000361919
1128.3809	0.000392403
1126.4530	0.000392478
1124.5250	0.000396647
1122.5971	0.000402253
1120.6692	0.000431444
1118.7412	0.000494428
1116.8133	0.000564892
1114.8853	0.000620086
1112.9574	0.000717677
1111.0295	0.000843372
1109.1015	0.000986993
1107.1736	0.00115225
1105.2456	0.0013342
1103.3177	0.00156381
1101.3898	0.00182021
1099.4618	0.0020945
1097.5339	0.00240168
1095.6059	0.00279551
1093.6780	0.00332634
1091.7501	0.00397861
1089.8221	0.00468071
1087.8942	0.005327
1085.9662	0.00579927
1084.0383	0.00598333
1082.1104	0.00587924
1080.1824	0.00552762
1078.2545	0.0050576
1076.3265	0.00456575
1074.3986	0.00410482
1072.4707	0.00370504
1070.5427	0.00334001
1068.6148	0.0030119
1066.6868	0.00272446
1064.7589	0.00247756
1062.8310	0.00226297
1060.9030	0.00207103
1058.9751	0.00188871
1057.0471	0.0017326
1055.1192	0.00160733
1053.1913	0.00151227
1051.2633	0.00144039
1049.3354	0.00137777
1047.4074	0.00134203
1045.4795	0.00132969
1043.5516	0.00132871
1041.6236	0.00133095
1039.6957	0.00132097
1037.7677	0.0013335
1035.8398	0.00137842
1033.9119	0.0014404
1031.9839	0.00147093
1030.0560	0.00145147
1028.1280	0.00138048
1026.2001	0.00127983
1024.2722	0.00120143
1022.3442	0.00116083
1020.4163	0.00117802
1018.4883	0.00124061
1016.5604	0.00132738
1014.6325	0.00141592
1012.7045	0.0015169
1010.7766	0.00167562
1008.8486	0.00194774
1006.9207	0.00232518
1004.9928	0.00268861
1003.0648	0.00285495
1001.1369	0.00272584
999.2089	0.00241445
997.2810	0.00211618
995.3531	0.00188766
993.4251	0.0017368
991.4972	0.00166637
989.5692	0.0016748
987.6413	0.00177063
985.7134	0.00195896
983.7854	0.00221308
981.8575	0.00250676
979.9295	0.00276707
978.0016	0.00292853
976.0737	0.00293166
974.1457	0.00273956
972.2178	0.00242472
970.2898	0.00208279
968.3619	0.00178275
966.4340	0.00153526
964.5060	0.00132788
962.5781	0.00116256
960.6501	0.0010117
958.7222	0.000875529
956.7943	0.000771631
954.8663	0.000669111
952.9384	0.000598095
951.0104	0.00056307
949.0825	0.000532001
947.1546	0.000498533
945.2266	0.000473235
943.2987	0.000457563
941.3707	0.000452314
939.4428	0.000447918
937.5149	0.000449087
935.5869	0.000476949
933.6590	0.000535067
931.7310	0.000618163
929.8031	0.000686739
927.8752	0.000741128
925.9472	0.000793096
924.0193	0.000854801
922.0913	0.000910901
920.1634	0.000942685
918.2355	0.000915635
916.3075	0.000858713
914.3796	0.000799343
912.4516	0.00074799
910.5237	0.000707906
908.5958	0.000668108
906.6678	0.000641603
904.7399	0.00066046
902.8119	0.000725858
900.8840	0.000795368
898.9561	0.000874814
897.0281	0.00093703
895.1002	0.0010086
893.1722	0.00112434
891.2443	0.00131015
889.3164	0.00153529
887.3884	0.00176582
885.4605	0.00196654
883.5325	0.00208452
881.6046	0.00210393
879.6767	0.00201182
877.7487	0.00184034
875.8208	0.00162221
873.8928	0.00139625
871.9649	0.00119224
870.0370	0.00105942
868.1090	0.00101664
866.1811	0.00105849
864.2531	0.00115284
862.3252	0.00131337
860.3973	0.00153609
858.4693	0.00181489
856.5414	0.00208357
854.6134	0.0022545
852.6855	0.00228991
850.7576	0.00216674
848.8296	0.00190711
846.9017	0.00161637
844.9737	0.00136418
843.0458	0.00120262
841.1179	0.00107915
839.1899	0.00101525
837.2620	0.00103007
835.3340	0.00114166
833.4061	0.00134164
831.4782	0.00157497
829.5502	0.00176992
827.6223	0.00180859
825.6943	0.00170114
823.7664	0.00151996
821.8385	0.00132201
819.9105	0.00112159
817.9826	0.000944018
816.0546	0.000814445
814.1267	0.00072924
812.1988	0.000659931
810.2708	0.000588935
808.3429	0.000535507
806.4149	0.000493087
804.4870	0.000470392
802.5591	0.000449773
800.6311	0.000444893
798.7032	0.000454716
796.7752	0.000456434
794.8473	0.000454862
792.9194	0.000461627
790.9914	0.000480197
789.0635	0.000492454
787.1355	0.000487175
785.2076	0.000450213
783.2797	0.000409205
781.3517	0.000358518
779.4238	0.000321936
777.4958	0.00030607
775.5679	0.000312347
773.6400	0.000313826
771.7120	0.000303783
769.7841	0.000289299
767.8561	0.000301126
765.9282	0.000334524
764.0003	0.000391878
762.0723	0.000426527
760.1444	0.000444204
758.2164	0.000462741
756.2885	0.000466868
754.3606	0.000431944
752.4326	0.000372015
750.5047	0.000306163
748.5767	0.000268668
746.6488	0.000236124
744.7209	0.000216741
742.7929	0.000234917
740.8650	0.000289515
738.9370	0.000332806
737.0091	0.000346389
735.0812	0.000332557
733.1532	0.000350397
731.2253	0.000394583
729.2973	0.0004506
727.3694	0.00049527
725.4415	0.000485454
723.5135	0.000424296
721.5856	0.00039316
719.6576	0.000461314
717.7297	0.000578698
715.8018	0.000664551
713.8738	0.000707895
711.9459	0.000711951
710.0179	0.000679184
708.0900	0.000664055
706.1621	0.000694547
704.2341	0.000710726
702.3062	0.000658434
700.3782	0.000567704
698.4503	0.000541098
696.5224	0.000596061
694.5944	0.000650756
692.6665	0.000634704
690.7385	0.000602696
688.8106	0.00059269
686.8827	0.000573874
684.9547	0.000496
683.0268	0.00039617
681.0988	0.000310194
679.1709	0.000271618
677.2430	0.000265718
675.3150	0.000304468
673.3871	0.00039082
671.4591	0.000467777
669.5312	0.00050725
667.6033	0.000499602
665.6753	0.000511266
663.7474	0.000539772
661.8194	0.000564024
659.8915	0.000546683
657.9636	0.000550281
656.0356	0.000631418
654.1077	0.000784695
652.1797	0.00100711
650.2518	0.00130417
648.3239	0.00170929
646.3959	0.00217387
644.4680	0.00249981
642.5400	0.00246672
640.6121	0.00210781
638.6842	0.00169701
636.7562	0.00138609
634.8283	0.00119244
632.9003	0.00106215
630.9724	0.00102589
629.0445	0.00105952
627.1165	0.00113178
625.1886	0.00118028
623.2606	0.00122258
621.3327	0.00125007
619.4048	0.00125059
617.4768	0.00119448
615.5489	0.00109701
613.6209	0.00101279
611.6930	0.000948012
609.7651	0.000914838
607.8371	0.000876602
605.9092	0.000849243
603.9812	0.000854801
602.0533	0.000858322
600.1254	0.000829432
598.1974	0.000722714
596.2695	0.000577182
594.3415	0.000488803
592.4136	0.000544515
590.4857	0.00061515
588.5577	0.000514615
586.6298	0.000250608
584.7018	5.14016E-005
582.7739	0.000119936
580.8460	0.000391182
578.9180	0.000638455
576.9901	0.000773109
575.0621	0.000836946
573.1342	0.000939094
571.2063	0.0010613
569.2783	0.00118487
567.3504	0.00128226
565.4224	0.00135672
563.4945	0.00140868
561.5666	0.00146522
559.6386	0.00152585
557.7107	0.00156964
555.7827	0.00158357
553.8548	0.00156847
551.9269	0.00150675
549.9989	0.00139254
548.0710	0.00124248
546.1430	0.00109103
544.2151	0.000998937
542.2872	0.000979159
540.3592	0.000935592
538.4313	0.00085124
536.5033	0.000780206
534.5754	0.000718012
532.6475	0.000619661
530.7195	0.000499792
528.7916	0.000423674
526.8636	0.00045076
524.9357	0.000505015
523.0078	0.00055176
521.0798	0.000555664
519.1519	0.000506796
517.2239	0.000416085
515.2960	0.000292122
513.3681	0.000164535
511.4401	0.000124186
509.5122	0.000248857
507.5842	0.000433251
505.6563	0.000573371
503.7284	0.00059779
501.8004	0.000533644
499.8725	0.000405259
497.9445	0.000344448
496.0166	0.000441961
494.0887	0.000570901
492.1607	0.000563238
490.2328	0.000449769
488.3048	0.000355922
486.3769	0.000340924
484.4490	0.000385977
482.5210	0.000439279
480.5931	0.000477165
478.6651	0.000474337
476.7372	0.000460383
474.8093	0.000395808
472.8813	0.000282191
470.9534	0.000172049
469.0254	0.00015378
467.0975	0.000196692
465.1696	0.000202872
463.2416	0.000152823
461.3137	9.16347E-005
459.3857	6.60308E-005
457.4578	7.61598E-005
455.5299	9.66042E-005
453.6019	0.000146639
451.6740	0.000195563
449.7460	0.000225611
447.8181	0.000232138
445.8902	0.000253852
443.9622	0.000281345
442.0343	0.000307288
440.1063	0.000346318
438.1784	0.00044236
436.2505	0.000570536
434.3225	0.000685044
432.3946	0.000769719
430.4666	0.000833027
428.5387	0.000882421
426.6108	0.000944506
424.6828	0.000968371
422.7549	0.00093963
420.8269	0.000863481
418.8990	0.000738066
416.9711	0.000648167
415.0431	0.000608031
413.1152	0.000573747
411.1872	0.000539605
409.2593	0.000498403
407.3314	0.0004467
405.4034	0.000393286
403.4755	0.000349082
401.5475	0.000316646
399.6196	0.000287082
