# Supplementary material for: Vibrational Study on the Structure, Bioactivity, and Silver Adsorption of Silk Fibroin Fibers Grafted with Methacrylonitrile
Source: Molecules. 2023 Mar 10;28(6):2551. doi: 10.3390/molecules28062551 (PMC10051891; doi:10.3390/molecules28062551)
Supplement: Supplementary file 1 [file molecules-28-02551-s001.zip › RAW DATA/Figure 13 Raman SBF/BF control SBF 28d Raman p1.txt]

TITLE	BF CONTROLLO SBF 28D P1 | AV. OF 52
DATA TYPE
ORIGIN	JASCO
OWNER
DATE	23/03/01
TIME	12:02:46
SPECTROMETER/DATA SYSTEM
RESOLUTION
DELTAX	-1.92869
XUNITS	1/CM
YUNITS	AU
FIRSTX	5003.1440
LASTX	5.9080
NPOINTS	2592
FIRSTY	0.00153
MAXY	0.06922
MINY	0.00069
XYDATA
5003.1440	0.00153
5001.2154	0.00153
4999.2867	0.00149
4997.3580	0.00152
4995.4293	0.00153
4993.5006	0.0015
4991.5719	0.00155
4989.6432	0.00156
4987.7145	0.00148
4985.7858	0.00142
4983.8571	0.00138
4981.9285	0.00134
4979.9998	0.0013
4978.0711	0.00126
4976.1424	0.00129
4974.2137	0.00146
4972.2850	0.00158
4970.3563	0.0016
4968.4276	0.00153
4966.4989	0.00147
4964.5702	0.00141
4962.6416	0.00135
4960.7129	0.00137
4958.7842	0.00138
4956.8555	0.00141
4954.9268	0.00141
4952.9981	0.00141
4951.0694	0.00144
4949.1407	0.00134
4947.2120	0.00134
4945.2833	0.00136
4943.3547	0.00135
4941.4260	0.00132
4939.4973	0.00133
4937.5686	0.0014
4935.6399	0.00144
4933.7112	0.00142
4931.7825	0.00145
4929.8538	0.00145
4927.9251	0.00145
4925.9964	0.00144
4924.0678	0.00145
4922.1391	0.00146
4920.2104	0.00146
4918.2817	0.00145
4916.3530	0.00154
4914.4243	0.00159
4912.4956	0.00146
4910.5669	0.00138
4908.6382	0.00137
4906.7095	0.0014
4904.7809	0.00145
4902.8522	0.00146
4900.9235	0.00143
4898.9948	0.00135
4897.0661	0.00141
4895.1374	0.00149
4893.2087	0.00147
4891.2800	0.00137
4889.3513	0.00136
4887.4226	0.00135
4885.4940	0.00139
4883.5653	0.00148
4881.6366	0.00146
4879.7079	0.00148
4877.7792	0.00151
4875.8505	0.0014
4873.9218	0.00135
4871.9931	0.00143
4870.0644	0.00147
4868.1357	0.00147
4866.2071	0.00144
4864.2784	0.00145
4862.3497	0.00139
4860.4210	0.0014
4858.4923	0.00143
4856.5636	0.00153
4854.6349	0.00154
4852.7062	0.00145
4850.7775	0.00138
4848.8488	0.00134
4846.9202	0.00137
4844.9915	0.00135
4843.0628	0.00133
4841.1341	0.00132
4839.2054	0.00132
4837.2767	0.00142
4835.3480	0.00151
4833.4193	0.00148
4831.4906	0.0014
4829.5619	0.00146
4827.6333	0.00154
4825.7046	0.0015
4823.7759	0.00141
4821.8472	0.00133
4819.9185	0.00138
4817.9898	0.00144
4816.0611	0.0014
4814.1324	0.00127
4812.2037	0.00129
4810.2750	0.0013
4808.3464	0.00136
4806.4177	0.00144
4804.4890	0.00144
4802.5603	0.00144
4800.6316	0.00138
4798.7029	0.00133
4796.7742	0.00136
4794.8455	0.00141
4792.9168	0.00147
4790.9881	0.00153
4789.0595	0.00157
4787.1308	0.00151
4785.2021	0.0014
4783.2734	0.00133
4781.3447	0.00139
4779.4160	0.00148
4777.4873	0.00141
4775.5586	0.00134
4773.6299	0.00136
4771.7012	0.00139
4769.7726	0.00142
4767.8439	0.0014
4765.9152	0.00134
4763.9865	0.00131
4762.0578	0.00137
4760.1291	0.00145
4758.2004	0.00143
4756.2717	0.00144
4754.3430	0.00149
4752.4143	0.00143
4750.4857	0.00126
4748.5570	0.0012
4746.6283	0.00125
4744.6996	0.00131
4742.7709	0.00131
4740.8422	0.00135
4738.9135	0.00145
4736.9848	0.00148
4735.0561	0.00141
4733.1274	0.00132
4731.1988	0.0014
4729.2701	0.00145
4727.3414	0.00149
4725.4127	0.00145
4723.4840	0.00138
4721.5553	0.00133
4719.6266	0.00132
4717.6979	0.00138
4715.7692	0.00144
4713.8405	0.00141
4711.9119	0.00139
4709.9832	0.0014
4708.0545	0.00143
4706.1258	0.0014
4704.1971	0.00146
4702.2684	0.00146
4700.3397	0.00142
4698.4110	0.00133
4696.4823	0.00133
4694.5536	0.00137
4692.6250	0.00136
4690.6963	0.00136
4688.7676	0.00138
4686.8389	0.00138
4684.9102	0.00141
4682.9815	0.00144
4681.0528	0.00139
4679.1241	0.0013
4677.1954	0.00128
4675.2668	0.00133
4673.3381	0.00138
4671.4094	0.00136
4669.4807	0.00132
4667.5520	0.00126
4665.6233	0.00127
4663.6946	0.00137
4661.7659	0.00143
4659.8372	0.00142
4657.9085	0.00142
4655.9799	0.0014
4654.0512	0.00143
4652.1225	0.00138
4650.1938	0.00135
4648.2651	0.00136
4646.3364	0.00136
4644.4077	0.00138
4642.4790	0.00138
4640.5503	0.00138
4638.6216	0.00142
4636.6930	0.00142
4634.7643	0.00136
4632.8356	0.00136
4630.9069	0.00132
4628.9782	0.00125
4627.0495	0.00131
4625.1208	0.00133
4623.1921	0.00132
4621.2634	0.00137
4619.3347	0.00141
4617.4061	0.00134
4615.4774	0.00125
4613.5487	0.00131
4611.6200	0.00136
4609.6913	0.0014
4607.7626	0.00136
4605.8339	0.00129
4603.9052	0.00136
4601.9765	0.00137
4600.0478	0.00131
4598.1192	0.00128
4596.1905	0.00141
4594.2618	0.00142
4592.3331	0.00136
4590.4044	0.00136
4588.4757	0.00135
4586.5470	0.00128
4584.6183	0.00128
4582.6896	0.00134
4580.7609	0.0014
4578.8323	0.00143
4576.9036	0.00144
4574.9749	0.00144
4573.0462	0.00142
4571.1175	0.0014
4569.1888	0.00149
4567.2601	0.00155
4565.3314	0.00144
4563.4027	0.00134
4561.4740	0.00135
4559.5454	0.00131
4557.6167	0.00124
4555.6880	0.00117
4553.7593	0.00114
4551.8306	0.0012
4549.9019	0.0013
4547.9732	0.00135
4546.0445	0.00131
4544.1158	0.00128
4542.1871	0.0013
4540.2585	0.00133
4538.3298	0.00134
4536.4011	0.00138
4534.4724	0.00136
4532.5437	0.00133
4530.6150	0.00132
4528.6863	0.00129
4526.7576	0.00128
4524.8289	0.00128
4522.9002	0.00129
4520.9716	0.0013
4519.0429	0.00134
4517.1142	0.00136
4515.1855	0.00135
4513.2568	0.00136
4511.3281	0.00136
4509.3994	0.00135
4507.4707	0.00139
4505.5420	0.00137
4503.6133	0.0013
4501.6847	0.00125
4499.7560	0.00129
4497.8273	0.0013
4495.8986	0.00124
4493.9699	0.00125
4492.0412	0.00123
4490.1125	0.00116
4488.1838	0.00122
4486.2551	0.00125
4484.3264	0.00133
4482.3978	0.00137
4480.4691	0.00134
4478.5404	0.00131
4476.6117	0.00129
4474.6830	0.00132
4472.7543	0.00132
4470.8256	0.0013
4468.8969	0.00129
4466.9682	0.00145
4465.0395	0.00146
4463.1109	0.00138
4461.1822	0.00132
4459.2535	0.00137
4457.3248	0.00139
4455.3961	0.00131
4453.4674	0.0013
4451.5387	0.00136
4449.6100	0.00142
4447.6813	0.0014
4445.7526	0.00138
4443.8240	0.00134
4441.8953	0.00124
4439.9666	0.00126
4438.0379	0.00128
4436.1092	0.00136
4434.1805	0.00137
4432.2518	0.00131
4430.3231	0.00123
4428.3944	0.00119
4426.4657	0.00121
4424.5371	0.00122
4422.6084	0.00129
4420.6797	0.00139
4418.7510	0.00137
4416.8223	0.00135
4414.8936	0.0013
4412.9649	0.00132
4411.0362	0.00133
4409.1075	0.00135
4407.1788	0.00136
4405.2502	0.00138
4403.3215	0.00135
4401.3928	0.00127
4399.4641	0.00128
4397.5354	0.0014
4395.6067	0.00144
4393.6780	0.00136
4391.7493	0.00131
4389.8206	0.00134
4387.8919	0.0013
4385.9633	0.00125
4384.0346	0.00131
4382.1059	0.00138
4380.1772	0.00138
4378.2485	0.0013
4376.3198	0.00128
4374.3911	0.00137
4372.4624	0.00144
4370.5337	0.00145
4368.6050	0.0014
4366.6764	0.0014
4364.7477	0.00135
4362.8190	0.00133
4360.8903	0.00131
4358.9616	0.00131
4357.0329	0.00131
4355.1042	0.00128
4353.1755	0.00129
4351.2468	0.00126
4349.3181	0.00123
4347.3895	0.00123
4345.4608	0.00128
4343.5321	0.00133
4341.6034	0.00125
4339.6747	0.0012
4337.7460	0.00128
4335.8173	0.00129
4333.8886	0.00125
4331.9599	0.0013
4330.0312	0.0013
4328.1026	0.00133
4326.1739	0.00134
4324.2452	0.00133
4322.3165	0.00127
4320.3878	0.00124
4318.4591	0.00126
4316.5304	0.0013
4314.6017	0.00121
4312.6730	0.00114
4310.7443	0.00117
4308.8157	0.00128
4306.8870	0.0013
4304.9583	0.00138
4303.0296	0.0015
4301.1009	0.00145
4299.1722	0.00137
4297.2435	0.00133
4295.3148	0.0013
4293.3861	0.00122
4291.4574	0.00117
4289.5288	0.00118
4287.6001	0.00128
4285.6714	0.00128
4283.7427	0.00123
4281.8140	0.00127
4279.8853	0.00131
4277.9566	0.00132
4276.0279	0.00125
4274.0992	0.00116
4272.1705	0.00117
4270.2419	0.00128
4268.3132	0.0013
4266.3845	0.00126
4264.4558	0.00123
4262.5271	0.00118
4260.5984	0.00118
4258.6697	0.00121
4256.7410	0.0012
4254.8123	0.00123
4252.8836	0.00125
4250.9550	0.00133
4249.0263	0.00137
4247.0976	0.00135
4245.1689	0.00136
4243.2402	0.00127
4241.3115	0.00118
4239.3828	0.00116
4237.4541	0.00122
4235.5254	0.00126
4233.5968	0.00117
4231.6681	0.00118
4229.7394	0.00121
4227.8107	0.00117
4225.8820	0.00123
4223.9533	0.00127
4222.0246	0.00134
4220.0959	0.00139
4218.1672	0.00134
4216.2385	0.00131
4214.3099	0.00132
4212.3812	0.00132
4210.4525	0.00132
4208.5238	0.00127
4206.5951	0.00121
4204.6664	0.00121
4202.7377	0.0012
4200.8090	0.00128
4198.8803	0.00135
4196.9516	0.00134
4195.0230	0.00134
4193.0943	0.00122
4191.1656	0.00121
4189.2369	0.0013
4187.3082	0.00126
4185.3795	0.00122
4183.4508	0.00124
4181.5221	0.00124
4179.5934	0.00119
4177.6647	0.00118
4175.7361	0.00118
4173.8074	0.00121
4171.8787	0.00126
4169.9500	0.00126
4168.0213	0.00119
4166.0926	0.00123
4164.1639	0.00129
4162.2352	0.00136
4160.3065	0.00135
4158.3778	0.00131
4156.4492	0.00129
4154.5205	0.00133
4152.5918	0.00141
4150.6631	0.00143
4148.7344	0.00137
4146.8057	0.00128
4144.8770	0.00119
4142.9483	0.00114
4141.0196	0.00118
4139.0909	0.00122
4137.1623	0.00128
4135.2336	0.00132
4133.3049	0.00126
4131.3762	0.00124
4129.4475	0.00128
4127.5188	0.00129
4125.5901	0.00127
4123.6614	0.00121
4121.7327	0.00126
4119.8040	0.00131
4117.8754	0.00123
4115.9467	0.00115
4114.0180	0.00116
4112.0893	0.00123
4110.1606	0.00122
4108.2319	0.00115
4106.3032	0.00114
4104.3745	0.00116
4102.4458	0.0012
4100.5171	0.00121
4098.5885	0.00123
4096.6598	0.00126
4094.7311	0.00126
4092.8024	0.00121
4090.8737	0.00115
4088.9450	0.00114
4087.0163	0.00109
4085.0876	0.0011
4083.1589	0.00118
4081.2302	0.00124
4079.3016	0.00121
4077.3729	0.0012
4075.4442	0.00119
4073.5155	0.0012
4071.5868	0.00123
4069.6581	0.0012
4067.7294	0.00117
4065.8007	0.00118
4063.8720	0.0012
4061.9433	0.00123
4060.0147	0.00129
4058.0860	0.0013
4056.1573	0.00128
4054.2286	0.00128
4052.2999	0.0012
4050.3712	0.00115
4048.4425	0.00118
4046.5138	0.00126
4044.5851	0.00122
4042.6564	0.00117
4040.7278	0.00121
4038.7991	0.00127
4036.8704	0.00126
4034.9417	0.00117
4033.0130	0.00113
4031.0843	0.00118
4029.1556	0.00122
4027.2269	0.00123
4025.2982	0.00121
4023.3695	0.00119
4021.4409	0.0012
4019.5122	0.00121
4017.5835	0.00119
4015.6548	0.00118
4013.7261	0.00121
4011.7974	0.0012
4009.8687	0.00122
4007.9400	0.00128
4006.0113	0.00129
4004.0826	0.00125
4002.1540	0.00117
4000.2253	0.00113
3998.2966	0.00114
3996.3679	0.00116
3994.4392	0.00114
3992.5105	0.00111
3990.5818	0.00111
3988.6531	0.00115
3986.7244	0.00118
3984.7957	0.00117
3982.8671	0.00111
3980.9384	0.00104
3979.0097	0.00108
3977.0810	0.00117
3975.1523	0.0012
3973.2236	0.00118
3971.2949	0.00115
3969.3662	0.00107
3967.4375	0.0011
3965.5088	0.00123
3963.5802	0.00128
3961.6515	0.00131
3959.7228	0.00132
3957.7941	0.00131
3955.8654	0.00124
3953.9367	0.00116
3952.0080	0.00118
3950.0793	0.00126
3948.1506	0.00123
3946.2219	0.00122
3944.2933	0.00127
3942.3646	0.00127
3940.4359	0.00126
3938.5072	0.00119
3936.5785	0.00116
3934.6498	0.00121
3932.7211	0.00122
3930.7924	0.00119
3928.8637	0.00112
3926.9350	0.00113
3925.0064	0.00117
3923.0777	0.00122
3921.1490	0.00125
3919.2203	0.00126
3917.2916	0.00129
3915.3629	0.00125
3913.4342	0.0012
3911.5055	0.0012
3909.5768	0.00125
3907.6481	0.00129
3905.7195	0.00127
3903.7908	0.00123
3901.8621	0.00126
3899.9334	0.00122
3898.0047	0.00114
3896.0760	0.00109
3894.1473	0.00114
3892.2186	0.00116
3890.2899	0.00121
3888.3612	0.00128
3886.4326	0.00129
3884.5039	0.00122
3882.5752	0.00115
3880.6465	0.00115
3878.7178	0.00117
3876.7891	0.00122
3874.8604	0.00123
3872.9317	0.00117
3871.0030	0.00115
3869.0743	0.00115
3867.1457	0.00115
3865.2170	0.00117
3863.2883	0.0012
3861.3596	0.00123
3859.4309	0.00121
3857.5022	0.00122
3855.5735	0.00127
3853.6448	0.00126
3851.7161	0.00124
3849.7874	0.00126
3847.8588	0.00123
3845.9301	0.00121
3844.0014	0.00129
3842.0727	0.00135
3840.1440	0.00127
3838.2153	0.00119
3836.2866	0.00119
3834.3579	0.00121
3832.4292	0.00119
3830.5005	0.00118
3828.5719	0.00113
3826.6432	0.00107
3824.7145	0.0011
3822.7858	0.00115
3820.8571	0.00116
3818.9284	0.00118
3816.9997	0.00124
3815.0710	0.00122
3813.1423	0.00119
3811.2136	0.00122
3809.2850	0.00121
3807.3563	0.0012
3805.4276	0.00115
3803.4989	0.00109
3801.5702	0.00109
3799.6415	0.00112
3797.7128	0.00116
3795.7841	0.00121
3793.8554	0.00125
3791.9268	0.00126
3789.9981	0.00122
3788.0694	0.00116
3786.1407	0.00115
3784.2120	0.0012
3782.2833	0.00121
3780.3546	0.00119
3778.4259	0.00118
3776.4972	0.00118
3774.5685	0.00117
3772.6399	0.00111
3770.7112	0.00113
3768.7825	0.00116
3766.8538	0.00118
3764.9251	0.00117
3762.9964	0.00115
3761.0677	0.00117
3759.1390	0.00114
3757.2103	0.00111
3755.2816	0.00116
3753.3530	0.00125
3751.4243	0.0013
3749.4956	0.00126
3747.5669	0.0012
3745.6382	0.00115
3743.7095	0.00112
3741.7808	0.00117
3739.8521	0.00121
3737.9234	0.0012
3735.9947	0.00116
3734.0661	0.00116
3732.1374	0.00117
3730.2087	0.00118
3728.2800	0.00122
3726.3513	0.00124
3724.4226	0.00124
3722.4939	0.00123
3720.5652	0.00121
3718.6365	0.0012
3716.7078	0.00115
3714.7792	0.00113
3712.8505	0.0011
3710.9218	0.00111
3708.9931	0.00117
3707.0644	0.00118
3705.1357	0.00117
3703.2070	0.00126
3701.2783	0.00125
3699.3496	0.00123
3697.4209	0.00126
3695.4923	0.00129
3693.5636	0.00123
3691.6349	0.00116
3689.7062	0.00121
3687.7775	0.00124
3685.8488	0.00127
3683.9201	0.00134
3681.9914	0.00125
3680.0627	0.00118
3678.1340	0.00117
3676.2054	0.00114
3674.2767	0.00121
3672.3480	0.00119
3670.4193	0.00118
3668.4906	0.00128
3666.5619	0.00133
3664.6332	0.00127
3662.7045	0.00128
3660.7758	0.00133
3658.8471	0.00132
3656.9185	0.0013
3654.9898	0.0013
3653.0611	0.00129
3651.1324	0.00128
3649.2037	0.00132
3647.2750	0.00134
3645.3463	0.00136
3643.4176	0.00134
3641.4889	0.0013
3639.5602	0.00134
3637.6316	0.00138
3635.7029	0.00133
3633.7742	0.00129
3631.8455	0.0013
3629.9168	0.00129
3627.9881	0.00129
3626.0594	0.00135
3624.1307	0.00136
3622.2020	0.00132
3620.2733	0.00128
3618.3447	0.00125
3616.4160	0.00125
3614.4873	0.00128
3612.5586	0.0013
3610.6299	0.00132
3608.7012	0.0014
3606.7725	0.00148
3604.8438	0.00147
3602.9151	0.00142
3600.9864	0.00141
3599.0578	0.00143
3597.1291	0.00147
3595.2004	0.00153
3593.2717	0.00154
3591.3430	0.00145
3589.4143	0.00137
3587.4856	0.00141
3585.5569	0.00145
3583.6282	0.00135
3581.6995	0.00136
3579.7709	0.00146
3577.8422	0.00148
3575.9135	0.00147
3573.9848	0.0015
3572.0561	0.00156
3570.1274	0.00164
3568.1987	0.00165
3566.2700	0.00165
3564.3413	0.00162
3562.4126	0.00164
3560.4840	0.0017
3558.5553	0.00172
3556.6266	0.00168
3554.6979	0.00168
3552.7692	0.0017
3550.8405	0.0017
3548.9118	0.00174
3546.9831	0.00177
3545.0544	0.00182
3543.1257	0.00187
3541.1971	0.00188
3539.2684	0.00189
3537.3397	0.0019
3535.4110	0.00192
3533.4823	0.00194
3531.5536	0.00196
3529.6249	0.00199
3527.6962	0.00206
3525.7675	0.00212
3523.8388	0.00213
3521.9102	0.00212
3519.9815	0.0021
3518.0528	0.00212
3516.1241	0.00217
3514.1954	0.00224
3512.2667	0.00226
3510.3380	0.00228
3508.4093	0.0023
3506.4806	0.0023
3504.5519	0.00233
3502.6233	0.00237
3500.6946	0.00241
3498.7659	0.00248
3496.8372	0.00252
3494.9085	0.00259
3492.9798	0.00268
3491.0511	0.0027
3489.1224	0.0027
3487.1937	0.00277
3485.2650	0.00285
3483.3364	0.00286
3481.4077	0.0028
3479.4790	0.00278
3477.5503	0.0028
3475.6216	0.00284
3473.6929	0.00289
3471.7642	0.00292
3469.8355	0.00301
3467.9068	0.00314
3465.9781	0.00322
3464.0495	0.00328
3462.1208	0.00337
3460.1921	0.0035
3458.2634	0.0036
3456.3347	0.00362
3454.4060	0.0036
3452.4773	0.00358
3450.5486	0.00361
3448.6199	0.00369
3446.6912	0.00378
3444.7626	0.00378
3442.8339	0.00378
3440.9052	0.00385
3438.9765	0.00395
3437.0478	0.004
3435.1191	0.00406
3433.1904	0.00415
3431.2617	0.00424
3429.3330	0.00434
3427.4043	0.00447
3425.4757	0.00457
3423.5470	0.0046
3421.6183	0.00461
3419.6896	0.00468
3417.7609	0.0048
3415.8322	0.00492
3413.9035	0.00501
3411.9748	0.00509
3410.0461	0.00519
3408.1174	0.00529
3406.1888	0.00535
3404.2601	0.00539
3402.3314	0.00546
3400.4027	0.00551
3398.4740	0.00557
3396.5453	0.00565
3394.6166	0.00574
3392.6879	0.00584
3390.7592	0.00592
3388.8305	0.00598
3386.9019	0.00605
3384.9732	0.00613
3383.0445	0.0062
3381.1158	0.00629
3379.1871	0.0064
3377.2584	0.00647
3375.3297	0.00654
3373.4010	0.00662
3371.4723	0.00668
3369.5436	0.00667
3367.6150	0.00665
3365.6863	0.00674
3363.7576	0.00692
3361.8289	0.00709
3359.9002	0.00719
3357.9715	0.00722
3356.0428	0.00725
3354.1141	0.00732
3352.1854	0.00742
3350.2568	0.00754
3348.3281	0.00764
3346.3994	0.00773
3344.4707	0.00781
3342.5420	0.00789
3340.6133	0.00797
3338.6846	0.00806
3336.7559	0.00814
3334.8272	0.00822
3332.8985	0.0083
3330.9699	0.00838
3329.0412	0.00846
3327.1125	0.00856
3325.1838	0.00864
3323.2551	0.00871
3321.3264	0.00878
3319.3977	0.0089
3317.4690	0.00906
3315.5403	0.00926
3313.6116	0.00946
3311.6830	0.00961
3309.7543	0.00971
3307.8256	0.0098
3305.8969	0.00988
3303.9682	0.00995
3302.0395	0.01001
3300.1108	0.01008
3298.1821	0.01019
3296.2534	0.0103
3294.3247	0.01036
3292.3961	0.01043
3290.4674	0.01052
3288.5387	0.0106
3286.6100	0.01065
3284.6813	0.01067
3282.7526	0.01066
3280.8239	0.01061
3278.8952	0.01056
3276.9665	0.01049
3275.0378	0.01038
3273.1092	0.01024
3271.1805	0.01011
3269.2518	0.00998
3267.3231	0.00983
3265.3944	0.00974
3263.4657	0.00978
3261.5370	0.00988
3259.6083	0.0099
3257.6796	0.00981
3255.7509	0.00967
3253.8223	0.00953
3251.8936	0.00947
3249.9649	0.00948
3248.0362	0.00952
3246.1075	0.00954
3244.1788	0.00952
3242.2501	0.00947
3240.3214	0.00938
3238.3927	0.00934
3236.4640	0.00941
3234.5354	0.00953
3232.6067	0.00959
3230.6780	0.00958
3228.7493	0.00957
3226.8206	0.00959
3224.8919	0.0096
3222.9632	0.00958
3221.0345	0.0095
3219.1058	0.00942
3217.1771	0.00938
3215.2485	0.0094
3213.3198	0.00943
3211.3911	0.00948
3209.4624	0.00955
3207.5337	0.00961
3205.6050	0.00967
3203.6763	0.00967
3201.7476	0.00961
3199.8189	0.00956
3197.8902	0.00956
3195.9616	0.00958
3194.0329	0.00959
3192.1042	0.00959
3190.1755	0.00962
3188.2468	0.00966
3186.3181	0.00966
3184.3894	0.00964
3182.4607	0.00964
3180.5320	0.00967
3178.6033	0.00968
3176.6747	0.00967
3174.7460	0.00967
3172.8173	0.00966
3170.8886	0.00969
3168.9599	0.00972
3167.0312	0.00971
3165.1025	0.00968
3163.1738	0.00969
3161.2451	0.00976
3159.3164	0.00985
3157.3878	0.00991
3155.4591	0.00995
3153.5304	0.01
3151.6017	0.01008
3149.6730	0.01014
3147.7443	0.01013
3145.8156	0.01008
3143.8869	0.01009
3141.9582	0.01015
3140.0295	0.01021
3138.1009	0.01025
3136.1722	0.0103
3134.2435	0.01033
3132.3148	0.01034
3130.3861	0.01036
3128.4574	0.01043
3126.5287	0.01053
3124.6000	0.0106
3122.6713	0.0106
3120.7426	0.01056
3118.8140	0.01053
3116.8853	0.01057
3114.9566	0.01067
3113.0279	0.01079
3111.0992	0.01089
3109.1705	0.01095
3107.2418	0.01097
3105.3131	0.01096
3103.3844	0.01097
3101.4557	0.01105
3099.5271	0.01118
3097.5984	0.0113
3095.6697	0.01139
3093.7410	0.01146
3091.8123	0.01151
3089.8836	0.01154
3087.9549	0.01159
3086.0262	0.01167
3084.0975	0.01182
3082.1688	0.01201
3080.2402	0.0122
3078.3115	0.01238
3076.3828	0.01258
3074.4541	0.01277
3072.5254	0.01293
3070.5967	0.01309
3068.6680	0.01327
3066.7393	0.01348
3064.8106	0.01371
3062.8819	0.0139
3060.9533	0.01397
3059.0246	0.01393
3057.0959	0.01388
3055.1672	0.01389
3053.2385	0.01392
3051.3098	0.01394
3049.3811	0.01396
3047.4524	0.01395
3045.5237	0.01394
3043.5950	0.01395
3041.6664	0.01399
3039.7377	0.01403
3037.8090	0.01408
3035.8803	0.01412
3033.9516	0.01414
3032.0229	0.01419
3030.0942	0.01431
3028.1655	0.01449
3026.2368	0.01473
3024.3081	0.01504
3022.3795	0.0154
3020.4508	0.01574
3018.5221	0.01608
3016.5934	0.01648
3014.6647	0.01691
3012.7360	0.01737
3010.8073	0.01783
3008.8786	0.01833
3006.9499	0.0189
3005.0212	0.01952
3003.0926	0.02018
3001.1639	0.02089
2999.2352	0.02163
2997.3065	0.02234
2995.3778	0.02299
2993.4491	0.02353
2991.5204	0.02397
2989.5917	0.02432
2987.6630	0.02459
2985.7343	0.02477
2983.8057	0.02488
2981.8770	0.02491
2979.9483	0.02489
2978.0196	0.02488
2976.0909	0.0249
2974.1622	0.0249
2972.2335	0.02485
2970.3048	0.02472
2968.3761	0.02459
2966.4474	0.02446
2964.5188	0.02427
2962.5901	0.02409
2960.6614	0.02405
2958.7327	0.02422
2956.8040	0.02458
2954.8753	0.02509
2952.9466	0.0257
2951.0179	0.02638
2949.0892	0.02718
2947.1605	0.02811
2945.2319	0.02916
2943.3032	0.03025
2941.3745	0.03134
2939.4458	0.03235
2937.5171	0.0332
2935.5884	0.03379
2933.6597	0.03406
2931.7310	0.03394
2929.8023	0.03342
2927.8736	0.03263
2925.9450	0.03183
2924.0163	0.03113
2922.0876	0.0305
2920.1589	0.02994
2918.2302	0.02945
2916.3015	0.029
2914.3728	0.02854
2912.4441	0.02811
2910.5154	0.02772
2908.5868	0.02734
2906.6581	0.02693
2904.7294	0.02653
2902.8007	0.02621
2900.8720	0.02594
2898.9433	0.02566
2897.0146	0.02539
2895.0859	0.02517
2893.1572	0.02504
2891.2285	0.02496
2889.2999	0.02493
2887.3712	0.02496
2885.4425	0.02506
2883.5138	0.0252
2881.5851	0.02537
2879.6564	0.02555
2877.7277	0.0257
2875.7990	0.02583
2873.8703	0.02585
2871.9416	0.02573
2870.0130	0.02546
2868.0843	0.02511
2866.1556	0.02474
2864.2269	0.02439
2862.2982	0.0241
2860.3695	0.02383
2858.4408	0.02356
2856.5121	0.02328
2854.5834	0.02303
2852.6547	0.02279
2850.7261	0.02251
2848.7974	0.02218
2846.8687	0.02184
2844.9400	0.02156
2843.0113	0.02138
2841.0826	0.02124
2839.1539	0.02111
2837.2252	0.02098
2835.2965	0.02087
2833.3678	0.02083
2831.4392	0.02084
2829.5105	0.02084
2827.5818	0.02081
2825.6531	0.02084
2823.7244	0.02093
2821.7957	0.02103
2819.8670	0.02114
2817.9383	0.02127
2816.0096	0.02136
2814.0809	0.0214
2812.1523	0.02141
2810.2236	0.02143
2808.2949	0.02148
2806.3662	0.02156
2804.4375	0.02164
2802.5088	0.0217
2800.5801	0.02176
2798.6514	0.02183
2796.7227	0.02187
2794.7940	0.02186
2792.8654	0.02185
2790.9367	0.02189
2789.0080	0.02203
2787.0793	0.02219
2785.1506	0.02229
2783.2219	0.02236
2781.2932	0.02246
2779.3645	0.02259
2777.4358	0.02268
2775.5071	0.02274
2773.5785	0.0228
2771.6498	0.02286
2769.7211	0.02292
2767.7924	0.02297
2765.8637	0.023
2763.9350	0.02304
2762.0063	0.02312
2760.0776	0.02325
2758.1489	0.02339
2756.2202	0.02351
2754.2916	0.02362
2752.3629	0.02371
2750.4342	0.02377
2748.5055	0.02384
2746.5768	0.02395
2744.6481	0.02409
2742.7194	0.02424
2740.7907	0.02439
2738.8620	0.02452
2736.9333	0.02462
2735.0047	0.02473
2733.0760	0.02489
2731.1473	0.02505
2729.2186	0.02517
2727.2899	0.02523
2725.3612	0.02527
2723.4325	0.02533
2721.5038	0.02545
2719.5751	0.0256
2717.6464	0.02571
2715.7178	0.02576
2713.7891	0.02579
2711.8604	0.02586
2709.9317	0.02596
2708.0030	0.02608
2706.0743	0.02621
2704.1456	0.02632
2702.2169	0.02638
2700.2882	0.02641
2698.3595	0.02641
2696.4309	0.02641
2694.5022	0.02647
2692.5735	0.02662
2690.6448	0.02682
2688.7161	0.02698
2686.7874	0.02708
2684.8587	0.02719
2682.9300	0.02732
2681.0013	0.02746
2679.0726	0.02757
2677.1440	0.02766
2675.2153	0.02773
2673.2866	0.02782
2671.3579	0.02791
2669.4292	0.02801
2667.5005	0.02815
2665.5718	0.02834
2663.6431	0.0285
2661.7144	0.0286
2659.7857	0.02867
2657.8571	0.02875
2655.9284	0.02886
2653.9997	0.02898
2652.0710	0.02909
2650.1423	0.0292
2648.2136	0.0293
2646.2849	0.02938
2644.3562	0.02945
2642.4275	0.02954
2640.4988	0.02966
2638.5702	0.02981
2636.6415	0.02997
2634.7128	0.03009
2632.7841	0.03012
2630.8554	0.03014
2628.9267	0.03024
2626.9980	0.03043
2625.0693	0.03061
2623.1406	0.03074
2621.2119	0.03084
2619.2833	0.03098
2617.3546	0.03115
2615.4259	0.03133
2613.4972	0.03148
2611.5685	0.03157
2609.6398	0.03159
2607.7111	0.03159
2605.7824	0.03161
2603.8537	0.0317
2601.9250	0.03182
2599.9964	0.03189
2598.0677	0.03196
2596.1390	0.0321
2594.2103	0.03226
2592.2816	0.03238
2590.3529	0.03254
2588.4242	0.03274
2586.4955	0.03283
2584.5668	0.0328
2582.6381	0.03277
2580.7095	0.03281
2578.7808	0.03288
2576.8521	0.03298
2574.9234	0.03312
2572.9947	0.03327
2571.0660	0.03342
2569.1373	0.03354
2567.2086	0.03363
2565.2799	0.03369
2563.3512	0.03375
2561.4226	0.03384
2559.4939	0.03397
2557.5652	0.03407
2555.6365	0.03411
2553.7078	0.03415
2551.7791	0.03421
2549.8504	0.03427
2547.9217	0.03435
2545.9930	0.03445
2544.0643	0.03457
2542.1357	0.03469
2540.2070	0.0348
2538.2783	0.03487
2536.3496	0.03491
2534.4209	0.03495
2532.4922	0.03503
2530.5635	0.03513
2528.6348	0.03515
2526.7061	0.03512
2524.7774	0.03517
2522.8488	0.03532
2520.9201	0.03549
2518.9914	0.03561
2517.0627	0.03568
2515.1340	0.03576
2513.2053	0.03583
2511.2766	0.03589
2509.3479	0.0359
2507.4192	0.03582
2505.4905	0.03565
2503.5619	0.03555
2501.6332	0.03567
2499.7045	0.03596
2497.7758	0.03622
2495.8471	0.03639
2493.9184	0.03649
2491.9897	0.03658
2490.0610	0.03667
2488.1323	0.03673
2486.2036	0.03675
2484.2750	0.0367
2482.3463	0.03653
2480.4176	0.0364
2478.4889	0.03657
2476.5602	0.03695
2474.6315	0.03725
2472.7028	0.0374
2470.7741	0.0375
2468.8454	0.03751
2466.9167	0.03748
2464.9881	0.03754
2463.0594	0.03764
2461.1307	0.03762
2459.2020	0.03757
2457.2733	0.03768
2455.3446	0.03786
2453.4159	0.03797
2451.4872	0.03802
2449.5585	0.03815
2447.6299	0.03833
2445.7012	0.03842
2443.7725	0.03832
2441.8438	0.03822
2439.9151	0.03835
2437.9864	0.03866
2436.0577	0.03889
2434.1290	0.03897
2432.2003	0.03904
2430.2716	0.03912
2428.3430	0.0391
2426.4143	0.03899
2424.4856	0.03897
2422.5569	0.03915
2420.6282	0.03933
2418.6995	0.0393
2416.7708	0.03911
2414.8421	0.039
2412.9134	0.03904
2410.9847	0.03917
2409.0561	0.03937
2407.1274	0.03958
2405.1987	0.03971
2403.2700	0.03971
2401.3413	0.03964
2399.4126	0.03955
2397.4839	0.03943
2395.5552	0.03939
2393.6265	0.03948
2391.6978	0.03966
2389.7692	0.03984
2387.8405	0.03993
2385.9118	0.03989
2383.9831	0.03978
2382.0544	0.03972
2380.1257	0.03978
2378.1970	0.03983
2376.2683	0.03969
2374.3396	0.03945
2372.4109	0.03937
2370.4823	0.03952
2368.5536	0.03977
2366.6249	0.03997
2364.6962	0.04005
2362.7675	0.04003
2360.8388	0.03999
2358.9101	0.03997
2356.9814	0.03989
2355.0527	0.03969
2353.1240	0.03937
2351.1954	0.03908
2349.2667	0.03907
2347.3380	0.03937
2345.4093	0.03968
2343.4806	0.03978
2341.5519	0.03984
2339.6232	0.04002
2337.6945	0.04023
2335.7658	0.04029
2333.8371	0.04024
2331.9085	0.04008
2329.9798	0.03967
2328.0511	0.039
2326.1224	0.03852
2324.1937	0.03872
2322.2650	0.03941
2320.3363	0.03996
2318.4076	0.04005
2316.4789	0.0399
2314.5502	0.03983
2312.6216	0.03989
2310.6929	0.03996
2308.7642	0.03997
2306.8355	0.03973
2304.9068	0.03894
2302.9781	0.03791
2301.0494	0.03759
2299.1207	0.03833
2297.1920	0.03931
2295.2633	0.03959
2293.3347	0.03899
2291.4060	0.03821
2289.4773	0.03812
2287.5486	0.03886
2285.6199	0.0397
2283.6912	0.03975
2281.7625	0.03864
2279.8338	0.03721
2277.9051	0.03695
2275.9764	0.03806
2274.0478	0.03938
2272.1191	0.04014
2270.1904	0.04046
2268.2617	0.04061
2266.3330	0.04061
2264.4043	0.04025
2262.4756	0.03947
2260.5469	0.03843
2258.6182	0.03746
2256.6895	0.03704
2254.7609	0.03736
2252.8322	0.03804
2250.9035	0.03896
2248.9748	0.04008
2247.0461	0.04096
2245.1174	0.04133
2243.1887	0.04139
2241.2600	0.04115
2239.3313	0.04026
2237.4026	0.03885
2235.4740	0.03791
2233.5453	0.03796
2231.6166	0.0382
2229.6879	0.03815
2227.7592	0.03853
2225.8305	0.03969
2223.9018	0.04096
2221.9731	0.04167
2220.0444	0.04154
2218.1157	0.04034
2216.1871	0.03877
2214.2584	0.03845
2212.3297	0.03975
2210.4010	0.04133
2208.4723	0.04213
2206.5436	0.04226
2204.6149	0.0421
2202.6862	0.04194
2200.7575	0.04203
2198.8288	0.04216
2196.9002	0.04171
2194.9715	0.04043
2193.0428	0.03924
2191.1141	0.03939
2189.1854	0.04078
2187.2567	0.04201
2185.3280	0.04222
2183.3993	0.0418
2181.4706	0.04125
2179.5419	0.04063
2177.6133	0.04018
2175.6846	0.04041
2173.7559	0.04094
2171.8272	0.04093
2169.8985	0.04031
2167.9698	0.03902
2166.0411	0.03718
2164.1124	0.03647
2162.1837	0.03812
2160.2550	0.04046
2158.3264	0.04093
2156.3977	0.03922
2154.4690	0.03755
2152.5403	0.03819
2150.6116	0.04068
2148.6829	0.04265
2146.7542	0.04289
2144.8255	0.04217
2142.8968	0.042
2140.9681	0.04284
2139.0395	0.0437
2137.1108	0.04366
2135.1821	0.04312
2133.2534	0.04302
2131.3247	0.0434
2129.3960	0.04375
2127.4673	0.0439
2125.5386	0.04383
2123.6099	0.04369
2121.6812	0.04378
2119.7526	0.0441
2117.8239	0.04431
2115.8952	0.0443
2113.9665	0.04416
2112.0378	0.04377
2110.1091	0.04319
2108.1804	0.04279
2106.2517	0.04246
2104.3230	0.0418
2102.3943	0.04137
2100.4657	0.04176
2098.5370	0.04238
2096.6083	0.04283
2094.6796	0.04314
2092.7509	0.04272
2090.8222	0.04154
2088.8935	0.04062
2086.9648	0.04052
2085.0361	0.04103
2083.1074	0.04197
2081.1788	0.04304
2079.2501	0.04383
2077.3214	0.04398
2075.3927	0.04319
2073.4640	0.04177
2071.5353	0.0403
2069.6066	0.03946
2067.6779	0.04001
2065.7492	0.04183
2063.8205	0.04356
2061.8919	0.04399
2059.9632	0.04263
2058.0345	0.04009
2056.1058	0.03824
2054.1771	0.03829
2052.2484	0.03945
2050.3197	0.04051
2048.3910	0.04147
2046.4623	0.04251
2044.5336	0.04293
2042.6050	0.04247
2040.6763	0.0423
2038.7476	0.04299
2036.8189	0.0437
2034.8902	0.04396
2032.9615	0.04399
2031.0328	0.04377
2029.1041	0.04348
2027.1754	0.04367
2025.2467	0.04407
2023.3181	0.04381
2021.3894	0.04317
2019.4607	0.043
2017.5320	0.04311
2015.6033	0.04322
2013.6746	0.04381
2011.7459	0.04476
2009.8172	0.0453
2007.8885	0.04528
2005.9599	0.04517
2004.0312	0.04526
2002.1025	0.04547
2000.1738	0.04571
1998.2451	0.04603
1996.3164	0.04634
1994.3877	0.04637
1992.4590	0.04613
1990.5303	0.04606
1988.6016	0.04635
1986.6730	0.04665
1984.7443	0.04669
1982.8156	0.04653
1980.8869	0.04631
1978.9582	0.04615
1977.0295	0.04622
1975.1008	0.04649
1973.1721	0.04675
1971.2434	0.04685
1969.3147	0.04689
1967.3861	0.04692
1965.4574	0.04696
1963.5287	0.04697
1961.6000	0.04694
1959.6713	0.04691
1957.7426	0.04694
1955.8139	0.04702
1953.8852	0.04713
1951.9565	0.0472
1950.0278	0.04722
1948.0992	0.0472
1946.1705	0.04718
1944.2418	0.04717
1942.3131	0.04716
1940.3844	0.04719
1938.4557	0.04727
1936.5270	0.04737
1934.5983	0.04746
1932.6696	0.04756
1930.7409	0.04764
1928.8123	0.04767
1926.8836	0.04769
1924.9549	0.0477
1923.0262	0.04772
1921.0975	0.04776
1919.1688	0.04782
1917.2401	0.04789
1915.3114	0.04791
1913.3827	0.04791
1911.4540	0.04791
1909.5254	0.04795
1907.5967	0.04803
1905.6680	0.04809
1903.7393	0.04808
1901.8106	0.048
1899.8819	0.04793
1897.9532	0.04797
1896.0245	0.04807
1894.0958	0.04815
1892.1671	0.0482
1890.2385	0.04822
1888.3098	0.04822
1886.3811	0.0482
1884.4524	0.04818
1882.5237	0.04814
1880.5950	0.04804
1878.6663	0.04796
1876.7376	0.04793
1874.8089	0.04797
1872.8802	0.04804
1870.9516	0.04806
1869.0229	0.048
1867.0942	0.04791
1865.1655	0.04781
1863.2368	0.04778
1861.3081	0.0478
1859.3794	0.04784
1857.4507	0.04782
1855.5220	0.04775
1853.5933	0.04766
1851.6647	0.04764
1849.7360	0.04772
1847.8073	0.04783
1845.8786	0.04791
1843.9499	0.04787
1842.0212	0.04776
1840.0925	0.04768
1838.1638	0.04769
1836.2351	0.04779
1834.3064	0.04789
1832.3778	0.04796
1830.4491	0.04799
1828.5204	0.048
1826.5917	0.04799
1824.6630	0.04802
1822.7343	0.04813
1820.8056	0.04825
1818.8769	0.04829
1816.9482	0.04827
1815.0195	0.0483
1813.0909	0.04839
1811.1622	0.04847
1809.2335	0.04853
1807.3048	0.0486
1805.3761	0.04867
1803.4474	0.0487
1801.5187	0.04869
1799.5900	0.04869
1797.6613	0.04874
1795.7326	0.04882
1793.8040	0.04886
1791.8753	0.04886
1789.9466	0.04886
1788.0179	0.04888
1786.0892	0.04888
1784.1605	0.04887
1782.2318	0.04885
1780.3031	0.04879
1778.3744	0.04872
1776.4457	0.04869
1774.5171	0.04869
1772.5884	0.04871
1770.6597	0.04871
1768.7310	0.04868
1766.8023	0.04859
1764.8736	0.04851
1762.9449	0.04848
1761.0162	0.04851
1759.0875	0.04853
1757.1588	0.04848
1755.2302	0.04838
1753.3015	0.04834
1751.3728	0.04836
1749.4441	0.04839
1747.5154	0.04838
1745.5867	0.04836
1743.6580	0.04835
1741.7293	0.04837
1739.8006	0.04839
1737.8719	0.04835
1735.9433	0.04825
1734.0146	0.0482
1732.0859	0.04824
1730.1572	0.04836
1728.2285	0.04847
1726.2998	0.04855
1724.3711	0.04861
1722.4424	0.0487
1720.5137	0.04882
1718.5850	0.04899
1716.6564	0.04916
1714.7277	0.04933
1712.7990	0.04952
1710.8703	0.04972
1708.9416	0.04997
1707.0129	0.05029
1705.0842	0.05066
1703.1555	0.05104
1701.2268	0.05143
1699.2981	0.05182
1697.3695	0.05214
1695.4408	0.05241
1693.5121	0.0527
1691.5834	0.053
1689.6547	0.05331
1687.7260	0.05369
1685.7973	0.05418
1683.8686	0.05475
1681.9399	0.05535
1680.0112	0.05599
1678.0826	0.05674
1676.1539	0.05762
1674.2252	0.0586
1672.2965	0.05968
1670.3678	0.06078
1668.4391	0.06163
1666.5104	0.06187
1664.5817	0.06134
1662.6530	0.06023
1660.7243	0.05889
1658.7957	0.05759
1656.8670	0.05645
1654.9383	0.05545
1653.0096	0.0546
1651.0809	0.05385
1649.1522	0.05319
1647.2235	0.05264
1645.2948	0.05222
1643.3661	0.05189
1641.4374	0.05158
1639.5088	0.05125
1637.5801	0.05096
1635.6514	0.05073
1633.7227	0.05053
1631.7940	0.05039
1629.8653	0.05032
1627.9366	0.05033
1626.0079	0.05041
1624.0792	0.05058
1622.1505	0.05086
1620.2219	0.05123
1618.2932	0.05162
1616.3645	0.05195
1614.4358	0.05209
1612.5071	0.05195
1610.5784	0.05162
1608.6497	0.05131
1606.7210	0.05114
1604.7923	0.05105
1602.8636	0.05096
1600.9350	0.05085
1599.0063	0.05076
1597.0776	0.05071
1595.1489	0.05063
1593.2202	0.05045
1591.2915	0.05021
1589.3628	0.05001
1587.4341	0.04988
1585.5054	0.04977
1583.5767	0.04963
1581.6481	0.04948
1579.7194	0.04937
1577.7907	0.04928
1575.8620	0.04917
1573.9333	0.04904
1572.0046	0.04896
1570.0759	0.04899
1568.1472	0.04906
1566.2185	0.04908
1564.2899	0.04905
1562.3612	0.04902
1560.4325	0.04901
1558.5038	0.04902
1556.5751	0.04902
1554.6464	0.049
1552.7177	0.04899
1550.7890	0.049
1548.8603	0.04896
1546.9316	0.04887
1545.0030	0.04875
1543.0743	0.04864
1541.1456	0.04856
1539.2169	0.04852
1537.2882	0.04851
1535.3595	0.04855
1533.4308	0.04862
1531.5021	0.04864
1529.5734	0.04858
1527.6447	0.0485
1525.7161	0.04846
1523.7874	0.04845
1521.8587	0.04845
1519.9300	0.04843
1518.0013	0.04841
1516.0726	0.04844
1514.1439	0.04847
1512.2152	0.04847
1510.2865	0.04841
1508.3578	0.04837
1506.4292	0.04834
1504.5005	0.0483
1502.5718	0.04827
1500.6431	0.04826
1498.7144	0.04825
1496.7857	0.04822
1494.8570	0.04822
1492.9283	0.04825
1490.9996	0.0483
1489.0709	0.04836
1487.1423	0.04841
1485.2136	0.04842
1483.2849	0.04841
1481.3562	0.04847
1479.4275	0.04865
1477.4988	0.04896
1475.5701	0.04931
1473.6414	0.04964
1471.7127	0.04996
1469.7840	0.05029
1467.8554	0.05068
1465.9267	0.05112
1463.9980	0.05161
1462.0693	0.05214
1460.1406	0.05267
1458.2119	0.05316
1456.2832	0.05355
1454.3545	0.05386
1452.4258	0.0541
1450.4971	0.05424
1448.5685	0.05424
1446.6398	0.05404
1444.7111	0.05363
1442.7824	0.05306
1440.8537	0.05236
1438.9250	0.05159
1436.9963	0.05081
1435.0676	0.0501
1433.1389	0.04956
1431.2102	0.0492
1429.2816	0.04896
1427.3529	0.04878
1425.4242	0.04866
1423.4955	0.04862
1421.5668	0.04864
1419.6381	0.04867
1417.7094	0.04872
1415.7807	0.04881
1413.8520	0.04892
1411.9233	0.04903
1409.9947	0.04914
1408.0660	0.04923
1406.1373	0.04928
1404.2086	0.04931
1402.2799	0.0493
1400.3512	0.0492
1398.4225	0.04904
1396.4938	0.04886
1394.5651	0.0487
1392.6364	0.04856
1390.7078	0.04837
1388.7791	0.04816
1386.8504	0.04799
1384.9217	0.04787
1382.9930	0.04776
1381.0643	0.04767
1379.1356	0.0476
1377.2069	0.04758
1375.2782	0.0476
1373.3495	0.04764
1371.4209	0.04766
1369.4922	0.04763
1367.5635	0.04759
1365.6348	0.04751
1363.7061	0.04736
1361.7774	0.04717
1359.8487	0.04703
1357.9200	0.047
1355.9913	0.04703
1354.0626	0.04707
1352.1340	0.04707
1350.2053	0.04707
1348.2766	0.0471
1346.3479	0.0472
1344.4192	0.0473
1342.4905	0.04736
1340.5618	0.04739
1338.6331	0.04742
1336.7044	0.04745
1334.7757	0.04751
1332.8471	0.04756
1330.9184	0.04755
1328.9897	0.0475
1327.0610	0.04744
1325.1323	0.0474
1323.2036	0.04737
1321.2749	0.04736
1319.3462	0.04736
1317.4175	0.04734
1315.4888	0.04733
1313.5602	0.04737
1311.6315	0.04742
1309.7028	0.04742
1307.7741	0.04739
1305.8454	0.04733
1303.9167	0.04724
1301.9880	0.04714
1300.0593	0.04707
1298.1306	0.047
1296.2019	0.04696
1294.2733	0.04697
1292.3446	0.04701
1290.4159	0.04708
1288.4872	0.04717
1286.5585	0.04725
1284.6298	0.04732
1282.7011	0.04737
1280.7724	0.04745
1278.8437	0.04757
1276.9150	0.04768
1274.9864	0.04781
1273.0577	0.04794
1271.1290	0.04809
1269.2003	0.04822
1267.2716	0.0483
1265.3429	0.04831
1263.4142	0.04819
1261.4855	0.04797
1259.5568	0.04771
1257.6281	0.04746
1255.6995	0.04724
1253.7708	0.04712
1251.8421	0.04707
1249.9134	0.04704
1247.9847	0.04698
1246.0560	0.04696
1244.1273	0.04707
1242.1986	0.04732
1240.2699	0.04767
1238.3412	0.04811
1236.4126	0.04858
1234.4839	0.049
1232.5552	0.04934
1230.6265	0.04954
1228.6978	0.0496
1226.7691	0.04952
1224.8404	0.04933
1222.9117	0.04906
1220.9830	0.04862
1219.0543	0.04802
1217.1257	0.04736
1215.1970	0.04675
1213.2683	0.04625
1211.3396	0.04584
1209.4109	0.04547
1207.4822	0.04505
1205.5535	0.04456
1203.6248	0.044
1201.6961	0.0434
1199.7674	0.04282
1197.8388	0.04235
1195.9101	0.04204
1193.9814	0.04184
1192.0527	0.04166
1190.1240	0.04147
1188.1953	0.04133
1186.2666	0.04127
1184.3379	0.04127
1182.4092	0.04134
[truncated: 610 more rows]
