# Supplementary material for: Vibrational Study on the Structure, Bioactivity, and Silver Adsorption of Silk Fibroin Fibers Grafted with Methacrylonitrile
Source: Molecules. 2023 Mar 10;28(6):2551. doi: 10.3390/molecules28062551 (PMC10051891; doi:10.3390/molecules28062551)
Supplement: Supplementary file 1 [file molecules-28-02551-s001.zip › RAW DATA/Figure 13 Raman SBF/BF control SBF 28d Raman p2.txt]

TITLE	BF CONTROLLO SBF 28D P2 | AV. OF 49
DATA TYPE
ORIGIN	JASCO
OWNER
DATE	23/03/01
TIME	12:02:59
SPECTROMETER/DATA SYSTEM
RESOLUTION
DELTAX	-1.92869
XUNITS	1/CM
YUNITS	AU
FIRSTX	5003.1440
LASTX	5.9080
NPOINTS	2592
FIRSTY	0.00140
MAXY	0.06160
MINY	0.00069
XYDATA
5003.1440	0.0014
5001.2154	0.00139
4999.2867	0.00143
4997.3580	0.00137
4995.4293	0.00135
4993.5006	0.00144
4991.5719	0.0015
4989.6432	0.0015
4987.7145	0.0014
4985.7858	0.00138
4983.8571	0.00143
4981.9285	0.00143
4979.9998	0.00132
4978.0711	0.00137
4976.1424	0.00138
4974.2137	0.00135
4972.2850	0.00144
4970.3563	0.00158
4968.4276	0.00153
4966.4989	0.00139
4964.5702	0.00136
4962.6416	0.0014
4960.7129	0.00146
4958.7842	0.00154
4956.8555	0.00155
4954.9268	0.00142
4952.9981	0.00123
4951.0694	0.00127
4949.1407	0.00133
4947.2120	0.00143
4945.2833	0.00153
4943.3547	0.0015
4941.4260	0.00141
4939.4973	0.0015
4937.5686	0.00153
4935.6399	0.00147
4933.7112	0.00147
4931.7825	0.00146
4929.8538	0.0014
4927.9251	0.00133
4925.9964	0.00132
4924.0678	0.00136
4922.1391	0.00143
4920.2104	0.00149
4918.2817	0.00148
4916.3530	0.00148
4914.4243	0.00144
4912.4956	0.00133
4910.5669	0.00126
4908.6382	0.0013
4906.7095	0.00136
4904.7809	0.00139
4902.8522	0.00137
4900.9235	0.00138
4898.9948	0.00136
4897.0661	0.00134
4895.1374	0.00131
4893.2087	0.00136
4891.2800	0.00147
4889.3513	0.00148
4887.4226	0.00142
4885.4940	0.00145
4883.5653	0.00143
4881.6366	0.00131
4879.7079	0.00132
4877.7792	0.00132
4875.8505	0.00126
4873.9218	0.0012
4871.9931	0.00127
4870.0644	0.0013
4868.1357	0.00136
4866.2071	0.00141
4864.2784	0.00136
4862.3497	0.00131
4860.4210	0.00123
4858.4923	0.00129
4856.5636	0.00143
4854.6349	0.00143
4852.7062	0.00141
4850.7775	0.00137
4848.8488	0.00141
4846.9202	0.00145
4844.9915	0.00142
4843.0628	0.00135
4841.1341	0.00135
4839.2054	0.00139
4837.2767	0.00144
4835.3480	0.00143
4833.4193	0.00137
4831.4906	0.00137
4829.5619	0.00142
4827.6333	0.00138
4825.7046	0.00131
4823.7759	0.00134
4821.8472	0.00133
4819.9185	0.00128
4817.9898	0.00133
4816.0611	0.00145
4814.1324	0.00143
4812.2037	0.00149
4810.2750	0.00158
4808.3464	0.00156
4806.4177	0.00145
4804.4890	0.00135
4802.5603	0.00136
4800.6316	0.0014
4798.7029	0.00144
4796.7742	0.00146
4794.8455	0.00144
4792.9168	0.00142
4790.9881	0.00139
4789.0595	0.00136
4787.1308	0.00133
4785.2021	0.00133
4783.2734	0.00138
4781.3447	0.00137
4779.4160	0.00139
4777.4873	0.00136
4775.5586	0.00137
4773.6299	0.00138
4771.7012	0.00135
4769.7726	0.00132
4767.8439	0.00131
4765.9152	0.00135
4763.9865	0.00139
4762.0578	0.00148
4760.1291	0.00148
4758.2004	0.00148
4756.2717	0.00142
4754.3430	0.00138
4752.4143	0.00138
4750.4857	0.00136
4748.5570	0.00132
4746.6283	0.00128
4744.6996	0.00125
4742.7709	0.0013
4740.8422	0.00137
4738.9135	0.00134
4736.9848	0.00133
4735.0561	0.0013
4733.1274	0.00128
4731.1988	0.00133
4729.2701	0.00141
4727.3414	0.00144
4725.4127	0.0014
4723.4840	0.00131
4721.5553	0.00127
4719.6266	0.00131
4717.6979	0.00139
4715.7692	0.00136
4713.8405	0.00136
4711.9119	0.00134
4709.9832	0.00132
4708.0545	0.00132
4706.1258	0.00131
4704.1971	0.00137
4702.2684	0.00135
4700.3397	0.0013
4698.4110	0.00133
4696.4823	0.00137
4694.5536	0.00145
4692.6250	0.00147
4690.6963	0.00139
4688.7676	0.00139
4686.8389	0.00142
4684.9102	0.00142
4682.9815	0.00138
4681.0528	0.00139
4679.1241	0.0014
4677.1954	0.00139
4675.2668	0.00138
4673.3381	0.00139
4671.4094	0.00136
4669.4807	0.00128
4667.5520	0.00129
4665.6233	0.00128
4663.6946	0.00132
4661.7659	0.00144
4659.8372	0.00146
4657.9085	0.00143
4655.9799	0.00138
4654.0512	0.00136
4652.1225	0.00135
4650.1938	0.00129
4648.2651	0.0013
4646.3364	0.00129
4644.4077	0.00128
4642.4790	0.00124
4640.5503	0.00128
4638.6216	0.00133
4636.6930	0.00133
4634.7643	0.00135
4632.8356	0.00138
4630.9069	0.00129
4628.9782	0.00122
4627.0495	0.00121
4625.1208	0.00122
4623.1921	0.00128
4621.2634	0.00141
4619.3347	0.0014
4617.4061	0.00131
4615.4774	0.00127
4613.5487	0.00129
4611.6200	0.00131
4609.6913	0.00129
4607.7626	0.00132
4605.8339	0.00145
4603.9052	0.00154
4601.9765	0.00146
4600.0478	0.00126
4598.1192	0.00117
4596.1905	0.00122
4594.2618	0.00122
4592.3331	0.00125
4590.4044	0.00125
4588.4757	0.00129
4586.5470	0.00133
4584.6183	0.00137
4582.6896	0.00139
4580.7609	0.00143
4578.8323	0.0014
4576.9036	0.00136
4574.9749	0.00133
4573.0462	0.00126
4571.1175	0.00129
4569.1888	0.00132
4567.2601	0.00132
4565.3314	0.00135
4563.4027	0.00138
4561.4740	0.00141
4559.5454	0.00139
4557.6167	0.00131
4555.6880	0.00124
4553.7593	0.00126
4551.8306	0.00128
4549.9019	0.00121
4547.9732	0.00117
4546.0445	0.00121
4544.1158	0.00132
4542.1871	0.00133
4540.2585	0.00134
4538.3298	0.00141
4536.4011	0.00143
4534.4724	0.00137
4532.5437	0.0013
4530.6150	0.00132
4528.6863	0.00134
4526.7576	0.00134
4524.8289	0.00134
4522.9002	0.00133
4520.9716	0.00129
4519.0429	0.00125
4517.1142	0.00125
4515.1855	0.00131
4513.2568	0.00131
4511.3281	0.00127
4509.3994	0.00125
4507.4707	0.00126
4505.5420	0.00124
4503.6133	0.00125
4501.6847	0.00127
4499.7560	0.00124
4497.8273	0.00125
4495.8986	0.00126
4493.9699	0.00133
4492.0412	0.00139
4490.1125	0.0014
4488.1838	0.00133
4486.2551	0.00124
4484.3264	0.00125
4482.3978	0.00132
4480.4691	0.00139
4478.5404	0.0014
4476.6117	0.00139
4474.6830	0.00134
4472.7543	0.00134
4470.8256	0.0013
4468.8969	0.00127
4466.9682	0.00126
4465.0395	0.00124
4463.1109	0.00127
4461.1822	0.00134
4459.2535	0.00135
4457.3248	0.0014
4455.3961	0.00141
4453.4674	0.00137
4451.5387	0.00137
4449.6100	0.00133
4447.6813	0.00137
4445.7526	0.00132
4443.8240	0.00126
4441.8953	0.0012
4439.9666	0.00118
4438.0379	0.00118
4436.1092	0.00119
4434.1805	0.00127
4432.2518	0.0013
4430.3231	0.00132
4428.3944	0.00133
4426.4657	0.00126
4424.5371	0.00123
4422.6084	0.00125
4420.6797	0.0012
4418.7510	0.0012
4416.8223	0.0012
4414.8936	0.00125
4412.9649	0.00126
4411.0362	0.00121
4409.1075	0.00123
4407.1788	0.00126
4405.2502	0.00127
4403.3215	0.00133
4401.3928	0.00133
4399.4641	0.00127
4397.5354	0.00128
4395.6067	0.00135
4393.6780	0.0014
4391.7493	0.00137
4389.8206	0.00127
4387.8919	0.00121
4385.9633	0.00126
4384.0346	0.00127
4382.1059	0.00121
4380.1772	0.00122
4378.2485	0.00123
4376.3198	0.00129
4374.3911	0.00134
4372.4624	0.00126
4370.5337	0.00124
4368.6050	0.00131
4366.6764	0.00132
4364.7477	0.00135
4362.8190	0.00134
4360.8903	0.00127
4358.9616	0.00124
4357.0329	0.00122
4355.1042	0.00121
4353.1755	0.00121
4351.2468	0.00134
4349.3181	0.00143
4347.3895	0.00141
4345.4608	0.00139
4343.5321	0.00137
4341.6034	0.00131
4339.6747	0.00125
4337.7460	0.00117
4335.8173	0.00107
4333.8886	0.0011
4331.9599	0.00118
4330.0312	0.00125
4328.1026	0.00138
4326.1739	0.00139
4324.2452	0.00136
4322.3165	0.00145
4320.3878	0.00143
4318.4591	0.00133
4316.5304	0.00131
4314.6017	0.00128
4312.6730	0.0012
4310.7443	0.00114
4308.8157	0.00109
4306.8870	0.00111
4304.9583	0.00113
4303.0296	0.00119
4301.1009	0.00121
4299.1722	0.00124
4297.2435	0.00125
4295.3148	0.00132
4293.3861	0.00129
4291.4574	0.0012
4289.5288	0.00123
4287.6001	0.00121
4285.6714	0.00121
4283.7427	0.00127
4281.8140	0.00134
4279.8853	0.00132
4277.9566	0.00132
4276.0279	0.00134
4274.0992	0.00126
4272.1705	0.0012
4270.2419	0.00117
4268.3132	0.00124
4266.3845	0.00128
4264.4558	0.00131
4262.5271	0.00133
4260.5984	0.00127
4258.6697	0.00119
4256.7410	0.00123
4254.8123	0.00131
4252.8836	0.00138
4250.9550	0.00141
4249.0263	0.00131
4247.0976	0.00123
4245.1689	0.00117
4243.2402	0.00116
4241.3115	0.00121
4239.3828	0.00122
4237.4541	0.00115
4235.5254	0.00112
4233.5968	0.00116
4231.6681	0.00121
4229.7394	0.00128
4227.8107	0.00136
4225.8820	0.00133
4223.9533	0.00124
4222.0246	0.00118
4220.0959	0.00121
4218.1672	0.00128
4216.2385	0.00131
4214.3099	0.00121
4212.3812	0.00115
4210.4525	0.0011
4208.5238	0.00113
4206.5951	0.00117
4204.6664	0.00115
4202.7377	0.00113
4200.8090	0.00115
4198.8803	0.0012
4196.9516	0.00125
4195.0230	0.00125
4193.0943	0.00127
4191.1656	0.00122
4189.2369	0.00123
4187.3082	0.00124
4185.3795	0.00122
4183.4508	0.00122
4181.5221	0.00132
4179.5934	0.00133
4177.6647	0.00124
4175.7361	0.00111
4173.8074	0.00106
4171.8787	0.00112
4169.9500	0.00117
4168.0213	0.00122
4166.0926	0.00126
4164.1639	0.00121
4162.2352	0.00114
4160.3065	0.00115
4158.3778	0.0012
4156.4492	0.00125
4154.5205	0.00128
4152.5918	0.00126
4150.6631	0.00119
4148.7344	0.00112
4146.8057	0.00117
4144.8770	0.00121
4142.9483	0.00123
4141.0196	0.00127
4139.0909	0.00135
4137.1623	0.0013
4135.2336	0.00123
4133.3049	0.0012
4131.3762	0.00111
4129.4475	0.0011
4127.5188	0.0012
4125.5901	0.00126
4123.6614	0.00121
4121.7327	0.00126
4119.8040	0.00133
4117.8754	0.00126
4115.9467	0.00119
4114.0180	0.00117
4112.0893	0.0012
4110.1606	0.0013
4108.2319	0.00127
4106.3032	0.00118
4104.3745	0.00108
4102.4458	0.00105
4100.5171	0.00111
4098.5885	0.00117
4096.6598	0.00118
4094.7311	0.00118
4092.8024	0.00111
4090.8737	0.00109
4088.9450	0.00116
4087.0163	0.00121
4085.0876	0.0012
4083.1589	0.0012
4081.2302	0.00122
4079.3016	0.00118
4077.3729	0.00115
4075.4442	0.00116
4073.5155	0.00115
4071.5868	0.00118
4069.6581	0.00118
4067.7294	0.00114
4065.8007	0.00112
4063.8720	0.00113
4061.9433	0.00113
4060.0147	0.00112
4058.0860	0.00114
4056.1573	0.00119
4054.2286	0.00124
4052.2999	0.00127
4050.3712	0.00127
4048.4425	0.00119
4046.5138	0.00111
4044.5851	0.00113
4042.6564	0.00122
4040.7278	0.00119
4038.7991	0.00113
4036.8704	0.00119
4034.9417	0.00124
4033.0130	0.00122
4031.0843	0.00119
4029.1556	0.00118
4027.2269	0.00115
4025.2982	0.00109
4023.3695	0.00107
4021.4409	0.00106
4019.5122	0.00112
4017.5835	0.00117
4015.6548	0.00117
4013.7261	0.0012
4011.7974	0.00122
4009.8687	0.0012
4007.9400	0.00117
4006.0113	0.00115
4004.0826	0.00109
4002.1540	0.00111
4000.2253	0.00111
3998.2966	0.00112
3996.3679	0.0012
3994.4392	0.00124
3992.5105	0.00125
3990.5818	0.00126
3988.6531	0.00125
3986.7244	0.00124
3984.7957	0.00132
3982.8671	0.00131
3980.9384	0.00124
3979.0097	0.0012
3977.0810	0.00123
3975.1523	0.00129
3973.2236	0.00129
3971.2949	0.00124
3969.3662	0.0012
3967.4375	0.00124
3965.5088	0.00119
3963.5802	0.00111
3961.6515	0.00112
3959.7228	0.00114
3957.7941	0.00119
3955.8654	0.00127
3953.9367	0.00125
3952.0080	0.00118
3950.0793	0.00112
3948.1506	0.00113
3946.2219	0.00117
3944.2933	0.00118
3942.3646	0.00117
3940.4359	0.00118
3938.5072	0.00123
3936.5785	0.00138
3934.6498	0.00147
3932.7211	0.00138
3930.7924	0.00125
3928.8637	0.00118
3926.9350	0.00114
3925.0064	0.00112
3923.0777	0.00117
3921.1490	0.00121
3919.2203	0.00125
3917.2916	0.00122
3915.3629	0.00115
3913.4342	0.00116
3911.5055	0.00121
3909.5768	0.0012
3907.6481	0.00117
3905.7195	0.00114
3903.7908	0.00112
3901.8621	0.00112
3899.9334	0.00112
3898.0047	0.00114
3896.0760	0.0012
3894.1473	0.00121
3892.2186	0.00123
3890.2899	0.00119
3888.3612	0.00118
3886.4326	0.00116
3884.5039	0.00115
3882.5752	0.00105
3880.6465	0.00108
3878.7178	0.00115
3876.7891	0.00118
3874.8604	0.0012
3872.9317	0.00121
3871.0030	0.00117
3869.0743	0.00114
3867.1457	0.00114
3865.2170	0.00119
3863.2883	0.00116
3861.3596	0.00113
3859.4309	0.00114
3857.5022	0.0011
3855.5735	0.00106
3853.6448	0.00113
3851.7161	0.00119
3849.7874	0.00117
3847.8588	0.00115
3845.9301	0.00114
3844.0014	0.00113
3842.0727	0.00112
3840.1440	0.00105
3838.2153	0.00102
3836.2866	0.00111
3834.3579	0.00118
3832.4292	0.00115
3830.5005	0.00109
3828.5719	0.00106
3826.6432	0.00108
3824.7145	0.00112
3822.7858	0.00112
3820.8571	0.00113
3818.9284	0.00109
3816.9997	0.00105
3815.0710	0.00107
3813.1423	0.0011
3811.2136	0.00107
3809.2850	0.00104
3807.3563	0.00106
3805.4276	0.00113
3803.4989	0.00124
3801.5702	0.00126
3799.6415	0.00118
3797.7128	0.00109
3795.7841	0.00109
3793.8554	0.00116
3791.9268	0.00115
3789.9981	0.00113
3788.0694	0.00118
3786.1407	0.00115
3784.2120	0.00111
3782.2833	0.00115
3780.3546	0.00114
3778.4259	0.00115
3776.4972	0.0012
3774.5685	0.00124
3772.6399	0.00126
3770.7112	0.00122
3768.7825	0.00117
3766.8538	0.00113
3764.9251	0.00115
3762.9964	0.00115
3761.0677	0.00113
3759.1390	0.00116
3757.2103	0.00117
3755.2816	0.00118
3753.3530	0.00116
3751.4243	0.00118
3749.4956	0.00124
3747.5669	0.00119
3745.6382	0.00115
3743.7095	0.00113
3741.7808	0.00111
3739.8521	0.00108
3737.9234	0.00107
3735.9947	0.00107
3734.0661	0.00109
3732.1374	0.00116
3730.2087	0.00122
3728.2800	0.00117
3726.3513	0.00114
3724.4226	0.00113
3722.4939	0.00117
3720.5652	0.00122
3718.6365	0.00126
3716.7078	0.00127
3714.7792	0.0012
3712.8505	0.00108
3710.9218	0.0011
3708.9931	0.00115
3707.0644	0.00116
3705.1357	0.00112
3703.2070	0.00112
3701.2783	0.00109
3699.3496	0.00116
3697.4209	0.00123
3695.4923	0.00121
3693.5636	0.00116
3691.6349	0.00114
3689.7062	0.00112
3687.7775	0.00118
3685.8488	0.00124
3683.9201	0.00127
3681.9914	0.00124
3680.0627	0.00121
3678.1340	0.00122
3676.2054	0.00125
3674.2767	0.00122
3672.3480	0.00117
3670.4193	0.00115
3668.4906	0.00115
3666.5619	0.00115
3664.6332	0.00109
3662.7045	0.00104
3660.7758	0.00112
3658.8471	0.00123
3656.9185	0.00119
3654.9898	0.00117
3653.0611	0.00121
3651.1324	0.0013
3649.2037	0.00134
3647.2750	0.0013
3645.3463	0.00123
3643.4176	0.00117
3641.4889	0.00114
3639.5602	0.00114
3637.6316	0.00114
3635.7029	0.00116
3633.7742	0.00117
3631.8455	0.00118
3629.9168	0.0012
3627.9881	0.00115
3626.0594	0.00114
3624.1307	0.00113
3622.2020	0.00113
3620.2733	0.00116
3618.3447	0.00119
3616.4160	0.00119
3614.4873	0.00124
3612.5586	0.00119
3610.6299	0.0012
3608.7012	0.00126
3606.7725	0.00125
3604.8438	0.0012
3602.9151	0.00121
3600.9864	0.00122
3599.0578	0.00126
3597.1291	0.00125
3595.2004	0.00128
3593.2717	0.00129
3591.3430	0.00124
3589.4143	0.00119
3587.4856	0.00121
3585.5569	0.00127
3583.6282	0.00124
3581.6995	0.00125
3579.7709	0.00137
3577.8422	0.00139
3575.9135	0.00134
3573.9848	0.00132
3572.0561	0.00134
3570.1274	0.00138
3568.1987	0.00144
3566.2700	0.00138
3564.3413	0.00132
3562.4126	0.00131
3560.4840	0.00129
3558.5553	0.00133
3556.6266	0.00136
3554.6979	0.00141
3552.7692	0.00143
3550.8405	0.00139
3548.9118	0.00138
3546.9831	0.00142
3545.0544	0.00142
3543.1257	0.00144
3541.1971	0.0015
3539.2684	0.00157
3537.3397	0.00159
3535.4110	0.00162
3533.4823	0.0016
3531.5536	0.00158
3529.6249	0.00161
3527.6962	0.0016
3525.7675	0.0016
3523.8388	0.00166
3521.9102	0.00174
3519.9815	0.00181
3518.0528	0.00184
3516.1241	0.00184
3514.1954	0.00183
3512.2667	0.00184
3510.3380	0.00187
3508.4093	0.00193
3506.4806	0.00201
3504.5519	0.00204
3502.6233	0.00202
3500.6946	0.00199
3498.7659	0.00197
3496.8372	0.00197
3494.9085	0.00202
3492.9798	0.00211
3491.0511	0.00219
3489.1224	0.00221
3487.1937	0.0022
3485.2650	0.0022
3483.3364	0.00221
3481.4077	0.00232
3479.4790	0.00247
3477.5503	0.00256
3475.6216	0.00258
3473.6929	0.00259
3471.7642	0.0026
3469.8355	0.00259
3467.9068	0.00258
3465.9781	0.00261
3464.0495	0.00269
3462.1208	0.00274
3460.1921	0.00275
3458.2634	0.00284
3456.3347	0.00298
3454.4060	0.00304
3452.4773	0.003
3450.5486	0.00303
3448.6199	0.00315
3446.6912	0.00328
3444.7626	0.00335
3442.8339	0.00334
3440.9052	0.00332
3438.9765	0.00332
3437.0478	0.00335
3435.1191	0.00342
3433.1904	0.00353
3431.2617	0.00366
3429.3330	0.00378
3427.4043	0.0039
3425.4757	0.00399
3423.5470	0.00405
3421.6183	0.00403
3419.6896	0.00401
3417.7609	0.00404
3415.8322	0.00413
3413.9035	0.00423
3411.9748	0.00434
3410.0461	0.00445
3408.1174	0.00454
3406.1888	0.0046
3404.2601	0.00465
3402.3314	0.00475
3400.4027	0.0049
3398.4740	0.00503
3396.5453	0.0051
3394.6166	0.00513
3392.6879	0.00515
3390.7592	0.00521
3388.8305	0.00531
3386.9019	0.00542
3384.9732	0.00549
3383.0445	0.00557
3381.1158	0.0057
3379.1871	0.00583
3377.2584	0.00593
3375.3297	0.00603
3373.4010	0.00615
3371.4723	0.00628
3369.5436	0.00635
3367.6150	0.00637
3365.6863	0.00638
3363.7576	0.00644
3361.8289	0.00652
3359.9002	0.00661
3357.9715	0.00667
3356.0428	0.00672
3354.1141	0.00678
3352.1854	0.00686
3350.2568	0.00694
3348.3281	0.00703
3346.3994	0.00712
3344.4707	0.00721
3342.5420	0.00728
3340.6133	0.00736
3338.6846	0.00745
3336.7559	0.00756
3334.8272	0.00766
3332.8985	0.00773
3330.9699	0.00778
3329.0412	0.00788
3327.1125	0.00804
3325.1838	0.00816
3323.2551	0.00818
3321.3264	0.0082
3319.3977	0.00831
3317.4690	0.00849
3315.5403	0.00865
3313.6116	0.00874
3311.6830	0.00879
3309.7543	0.00885
3307.8256	0.00899
3305.8969	0.00915
3303.9682	0.00927
3302.0395	0.00934
3300.1108	0.0094
3298.1821	0.00947
3296.2534	0.00953
3294.3247	0.00957
3292.3961	0.00962
3290.4674	0.00972
3288.5387	0.00988
3286.6100	0.01
3284.6813	0.01002
3282.7526	0.00997
3280.8239	0.00995
3278.8952	0.00996
3276.9665	0.00992
3275.0378	0.00983
3273.1092	0.00972
3271.1805	0.00962
3269.2518	0.0095
3267.3231	0.0094
3265.3944	0.00936
3263.4657	0.00936
3261.5370	0.00934
3259.6083	0.00934
3257.6796	0.00934
3255.7509	0.00933
3253.8223	0.00932
3251.8936	0.00933
3249.9649	0.00932
3248.0362	0.00925
3246.1075	0.00914
3244.1788	0.00903
3242.2501	0.00897
3240.3214	0.00897
3238.3927	0.00899
3236.4640	0.00902
3234.5354	0.00908
3232.6067	0.00917
3230.6780	0.00926
3228.7493	0.0093
3226.8206	0.00929
3224.8919	0.00932
3222.9632	0.00938
3221.0345	0.00943
3219.1058	0.00941
3217.1771	0.00935
3215.2485	0.00928
3213.3198	0.00921
3211.3911	0.00917
3209.4624	0.0092
3207.5337	0.00926
3205.6050	0.00932
3203.6763	0.00936
3201.7476	0.00938
3199.8189	0.00938
3197.8902	0.00935
3195.9616	0.00928
3194.0329	0.00925
3192.1042	0.00927
3190.1755	0.00932
3188.2468	0.00938
3186.3181	0.00943
3184.3894	0.00948
3182.4607	0.00948
3180.5320	0.00946
3178.6033	0.00946
3176.6747	0.00947
3174.7460	0.0095
3172.8173	0.00955
3170.8886	0.00958
3168.9599	0.00957
3167.0312	0.00956
3165.1025	0.00953
3163.1738	0.00951
3161.2451	0.00953
3159.3164	0.00957
3157.3878	0.00962
3155.4591	0.00966
3153.5304	0.00971
3151.6017	0.00978
3149.6730	0.00985
3147.7443	0.00988
3145.8156	0.00988
3143.8869	0.00987
3141.9582	0.00989
3140.0295	0.00999
3138.1009	0.01008
3136.1722	0.01008
3134.2435	0.01002
3132.3148	0.00998
3130.3861	0.01002
3128.4574	0.01014
3126.5287	0.01031
3124.6000	0.01045
3122.6713	0.01049
3120.7426	0.01044
3118.8140	0.01039
3116.8853	0.01039
3114.9566	0.01044
3113.0279	0.01052
3111.0992	0.01059
3109.1705	0.01063
3107.2418	0.01063
3105.3131	0.01063
3103.3844	0.01069
3101.4557	0.01078
3099.5271	0.01089
3097.5984	0.01096
3095.6697	0.01102
3093.7410	0.01108
3091.8123	0.01116
3089.8836	0.01126
3087.9549	0.01138
3086.0262	0.0115
3084.0975	0.01162
3082.1688	0.01173
3080.2402	0.0118
3078.3115	0.01191
3076.3828	0.01214
3074.4541	0.0124
3072.5254	0.01259
3070.5967	0.01274
3068.6680	0.0129
3066.7393	0.01306
3064.8106	0.01323
3062.8819	0.01336
3060.9533	0.01345
3059.0246	0.01347
3057.0959	0.01345
3055.1672	0.0134
3053.2385	0.01333
3051.3098	0.01331
3049.3811	0.01336
3047.4524	0.01345
3045.5237	0.01354
3043.5950	0.01361
3041.6664	0.01368
3039.7377	0.01377
3037.8090	0.01383
3035.8803	0.01386
3033.9516	0.01386
3032.0229	0.01391
3030.0942	0.01402
3028.1655	0.01416
3026.2368	0.01435
3024.3081	0.0146
3022.3795	0.01488
3020.4508	0.01519
3018.5221	0.0155
3016.5934	0.01584
3014.6647	0.01627
3012.7360	0.01674
3010.8073	0.01722
3008.8786	0.01771
3006.9499	0.01823
3005.0212	0.01877
3003.0926	0.01927
3001.1639	0.01976
2999.2352	0.02029
2997.3065	0.0209
2995.3778	0.02152
2993.4491	0.02208
2991.5204	0.02255
2989.5917	0.02291
2987.6630	0.02312
2985.7343	0.02323
2983.8057	0.02328
2981.8770	0.02333
2979.9483	0.02335
2978.0196	0.02337
2976.0909	0.02338
2974.1622	0.02337
2972.2335	0.02332
2970.3048	0.02319
2968.3761	0.02301
2966.4474	0.02283
2964.5188	0.02272
2962.5901	0.02272
2960.6614	0.02284
2958.7327	0.02304
2956.8040	0.02329
2954.8753	0.02364
2952.9466	0.02413
2951.0179	0.02476
2949.0892	0.02547
2947.1605	0.02626
2945.2319	0.02714
2943.3032	0.02809
2941.3745	0.02908
2939.4458	0.03003
2937.5171	0.03087
2935.5884	0.03148
2933.6597	0.03178
2931.7310	0.03169
2929.8023	0.03127
2927.8736	0.03066
2925.9450	0.03
2924.0163	0.02931
2922.0876	0.02864
2920.1589	0.02809
2918.2302	0.02773
2916.3015	0.0274
2914.3728	0.02701
2912.4441	0.02655
2910.5154	0.02612
2908.5868	0.02578
2906.6581	0.02557
2904.7294	0.02542
2902.8007	0.02525
2900.8720	0.02504
2898.9433	0.02482
2897.0146	0.02462
2895.0859	0.02447
2893.1572	0.02438
2891.2285	0.02434
2889.2999	0.02429
2887.3712	0.02427
2885.4425	0.02432
2883.5138	0.0244
2881.5851	0.02449
2879.6564	0.02464
2877.7277	0.02484
2875.7990	0.025
2873.8703	0.02505
2871.9416	0.02497
2870.0130	0.02478
2868.0843	0.02457
2866.1556	0.02447
2864.2269	0.02445
2862.2982	0.02431
2860.3695	0.02394
2858.4408	0.02351
2856.5121	0.02313
2854.5834	0.02282
2852.6547	0.02257
2850.7261	0.02234
2848.7974	0.02203
2846.8687	0.02165
2844.9400	0.02132
2843.0113	0.02108
2841.0826	0.02094
2839.1539	0.0209
2837.2252	0.02091
2835.2965	0.02091
2833.3678	0.02086
2831.4392	0.02079
2829.5105	0.02075
2827.5818	0.02073
2825.6531	0.02076
2823.7244	0.02084
2821.7957	0.02096
2819.8670	0.02104
2817.9383	0.02107
2816.0096	0.02112
2814.0809	0.02121
2812.1523	0.02129
2810.2236	0.02133
2808.2949	0.02134
2806.3662	0.02136
2804.4375	0.02141
2802.5088	0.02148
2800.5801	0.02157
2798.6514	0.02167
2796.7227	0.02178
2794.7940	0.02188
2792.8654	0.02192
2790.9367	0.0219
2789.0080	0.02192
2787.0793	0.022
2785.1506	0.02212
2783.2219	0.02224
2781.2932	0.02234
2779.3645	0.0224
2777.4358	0.02245
2775.5071	0.02254
2773.5785	0.02268
2771.6498	0.0228
2769.7211	0.02284
2767.7924	0.02289
2765.8637	0.023
2763.9350	0.02315
2762.0063	0.02326
2760.0776	0.0233
2758.1489	0.02328
2756.2202	0.02325
2754.2916	0.0233
2752.3629	0.0234
2750.4342	0.02355
2748.5055	0.02371
2746.5768	0.0239
2744.6481	0.02408
2742.7194	0.02426
2740.7907	0.0244
2738.8620	0.02451
2736.9333	0.02462
2735.0047	0.02473
2733.0760	0.02485
2731.1473	0.02499
2729.2186	0.02513
2727.2899	0.02526
2725.3612	0.02536
2723.4325	0.02546
2721.5038	0.02554
2719.5751	0.02558
2717.6464	0.02561
2715.7178	0.02567
2713.7891	0.02573
2711.8604	0.02574
2709.9317	0.02577
2708.0030	0.02589
2706.0743	0.02605
2704.1456	0.02617
2702.2169	0.02622
2700.2882	0.02625
2698.3595	0.0263
2696.4309	0.0264
2694.5022	0.02656
2692.5735	0.02675
2690.6448	0.02692
2688.7161	0.02703
2686.7874	0.02712
2684.8587	0.02724
2682.9300	0.02737
2681.0013	0.02745
2679.0726	0.02748
2677.1440	0.02752
2675.2153	0.02759
2673.2866	0.02771
2671.3579	0.02782
2669.4292	0.02793
2667.5005	0.02805
2665.5718	0.02818
2663.6431	0.0283
2661.7144	0.02843
2659.7857	0.02858
2657.8571	0.02872
2655.9284	0.02886
2653.9997	0.02898
2652.0710	0.02907
2650.1423	0.0291
2648.2136	0.02914
2646.2849	0.0292
2644.3562	0.02923
2642.4275	0.02923
2640.4988	0.0293
2638.5702	0.02947
2636.6415	0.02964
2634.7128	0.02977
2632.7841	0.02985
2630.8554	0.02996
2628.9267	0.03013
2626.9980	0.03032
2625.0693	0.03047
2623.1406	0.03055
2621.2119	0.03063
2619.2833	0.03077
2617.3546	0.03095
2615.4259	0.03111
2613.4972	0.0312
2611.5685	0.03125
2609.6398	0.03128
2607.7111	0.03131
2605.7824	0.03132
2603.8537	0.03131
2601.9250	0.03133
2599.9964	0.03141
2598.0677	0.03156
2596.1390	0.03173
2594.2103	0.03184
2592.2816	0.03193
2590.3529	0.03205
2588.4242	0.03218
2586.4955	0.03227
2584.5668	0.03232
2582.6381	0.03234
2580.7095	0.03236
2578.7808	0.03244
2576.8521	0.0326
2574.9234	0.03276
2572.9947	0.03286
2571.0660	0.03297
2569.1373	0.03313
2567.2086	0.03322
2565.2799	0.03321
2563.3512	0.03318
2561.4226	0.03325
2559.4939	0.03343
2557.5652	0.0336
2555.6365	0.03372
2553.7078	0.03382
2551.7791	0.0339
2549.8504	0.03395
2547.9217	0.03401
2545.9930	0.03411
2544.0643	0.03419
2542.1357	0.03422
2540.2070	0.03427
2538.2783	0.03438
2536.3496	0.03451
2534.4209	0.03461
2532.4922	0.03465
2530.5635	0.03466
2528.6348	0.03464
2526.7061	0.03461
2524.7774	0.03464
2522.8488	0.03474
2520.9201	0.03491
2518.9914	0.03509
2517.0627	0.03521
2515.1340	0.03522
2513.2053	0.03518
2511.2766	0.03516
2509.3479	0.03518
2507.4192	0.03519
2505.4905	0.03514
2503.5619	0.03512
2501.6332	0.03528
2499.7045	0.03559
2497.7758	0.03586
2495.8471	0.036
2493.9184	0.03603
2491.9897	0.03605
2490.0610	0.03609
2488.1323	0.03611
2486.2036	0.03612
2484.2750	0.03613
2482.3463	0.03604
2480.4176	0.03585
2478.4889	0.03585
2476.5602	0.03611
2474.6315	0.03641
2472.7028	0.03664
2470.7741	0.03682
2468.8454	0.0369
2466.9167	0.03686
2464.9881	0.03686
2463.0594	0.03691
2461.1307	0.03692
2459.2020	0.03697
2457.2733	0.03715
2455.3446	0.03737
2453.4159	0.03748
2451.4872	0.03747
2449.5585	0.03748
2447.6299	0.03756
2445.7012	0.0376
2443.7725	0.03751
2441.8438	0.03741
2439.9151	0.03751
2437.9864	0.03776
2436.0577	0.03796
2434.1290	0.03808
2432.2003	0.03824
2430.2716	0.03837
2428.3430	0.03831
2426.4143	0.03813
2424.4856	0.0381
2422.5569	0.03829
2420.6282	0.03847
2418.6995	0.03843
2416.7708	0.03828
2414.8421	0.03822
2412.9134	0.03828
2410.9847	0.03836
2409.0561	0.03849
2407.1274	0.03868
2405.1987	0.03883
2403.2700	0.03891
2401.3413	0.03896
2399.4126	0.03896
2397.4839	0.03891
2395.5552	0.03886
2393.6265	0.03882
2391.6978	0.03882
2389.7692	0.03889
2387.8405	0.03898
2385.9118	0.03903
2383.9831	0.03902
2382.0544	0.03902
2380.1257	0.03908
2378.1970	0.0391
2376.2683	0.03889
2374.3396	0.03855
2372.4109	0.03843
2370.4823	0.03862
2368.5536	0.0389
2366.6249	0.03911
2364.6962	0.03923
2362.7675	0.03923
2360.8388	0.03911
2358.9101	0.03896
2356.9814	0.0388
2355.0527	0.03864
2353.1240	0.03844
2351.1954	0.03826
2349.2667	0.03828
2347.3380	0.03854
2345.4093	0.0388
2343.4806	0.0389
2341.5519	0.03898
2339.6232	0.03918
2337.6945	0.0394
2335.7658	0.03952
2333.8371	0.03952
2331.9085	0.03937
2329.9798	0.03892
2328.0511	0.03821
2326.1224	0.03772
2324.1937	0.03786
2322.2650	0.03846
2320.3363	0.03894
2318.4076	0.039
2316.4789	0.03884
2314.5502	0.03881
2312.6216	0.03892
2310.6929	0.03896
2308.7642	0.03889
2306.8355	0.03864
2304.9068	0.03797
2302.9781	0.03708
2301.0494	0.03674
2299.1207	0.03736
2297.1920	0.0383
2295.2633	0.03867
2293.3347	0.03821
2291.4060	0.03752
2289.4773	0.03743
2287.5486	0.03806
2285.6199	0.03874
2283.6912	0.03867
2281.7625	0.03756
2279.8338	0.03625
2277.9051	0.03607
2275.9764	0.03714
2274.0478	0.03835
2272.1191	0.03904
2270.1904	0.03932
2268.2617	0.03946
2266.3330	0.03943
2264.4043	0.03903
2262.4756	0.03825
2260.5469	0.03728
2258.6182	0.03638
2256.6895	0.03601
2254.7609	0.03633
2252.8322	0.03695
2250.9035	0.03773
2248.9748	0.03877
2247.0461	0.03968
2245.1174	0.0401
2243.1887	0.04012
2241.2600	0.03982
2239.3313	0.03898
2237.4026	0.03773
2235.4740	0.03687
2233.5453	0.03687
2231.6166	0.03702
2229.6879	0.03691
2227.7592	0.03725
2225.8305	0.03841
2223.9018	0.03964
2221.9731	0.04028
2220.0444	0.04011
2218.1157	0.03898
2216.1871	0.0375
2214.2584	0.03716
2212.3297	0.0384
2210.4010	0.03995
2208.4723	0.04076
2206.5436	0.04092
2204.6149	0.04078
2202.6862	0.04062
2200.7575	0.04066
2198.8288	0.04075
2196.9002	0.04033
2194.9715	0.03916
2193.0428	0.03808
2191.1141	0.03824
2189.1854	0.03952
2187.2567	0.04064
2185.3280	0.04085
2183.3993	0.04051
2181.4706	0.04005
2179.5419	0.03947
2177.6133	0.039
2175.6846	0.03915
2173.7559	0.03963
2171.8272	0.03963
2169.8985	0.03902
2167.9698	0.03774
2166.0411	0.03588
2164.1124	0.03508
2162.1837	0.03667
2160.2550	0.03908
2158.3264	0.03968
2156.3977	0.03805
2154.4690	0.03635
2152.5403	0.03685
2150.6116	0.03918
2148.6829	0.04113
2146.7542	0.04144
2144.8255	0.04079
2142.8968	0.04064
2140.9681	0.04142
2139.0395	0.04216
2137.1108	0.04202
2135.1821	0.04147
2133.2534	0.0414
2131.3247	0.04183
2129.3960	0.04221
2127.4673	0.04232
2125.5386	0.04221
2123.6099	0.04205
2121.6812	0.04216
2119.7526	0.04249
2117.8239	0.04269
2115.8952	0.04263
2113.9665	0.04246
2112.0378	0.04213
2110.1091	0.04162
2108.1804	0.04122
2106.2517	0.04083
2104.3230	0.04012
2102.3943	0.03964
2100.4657	0.03997
2098.5370	0.0406
2096.6083	0.04116
2094.6796	0.04163
2092.7509	0.04136
2090.8222	0.04026
2088.8935	0.03938
2086.9648	0.03926
2085.0361	0.03965
2083.1074	0.04042
2081.1788	0.04132
2079.2501	0.04203
2077.3214	0.04226
2075.3927	0.04169
2073.4640	0.04042
2071.5353	0.03897
2069.6066	0.03805
2067.6779	0.03855
2065.7492	0.04037
2063.8205	0.04208
2061.8919	0.04245
2059.9632	0.04112
2058.0345	0.03869
2056.1058	0.03688
2054.1771	0.03685
2052.2484	0.03792
2050.3197	0.03891
2048.3910	0.03977
2046.4623	0.04073
2044.5336	0.04115
2042.6050	0.04077
2040.6763	0.04064
2038.7476	0.04132
2036.8189	0.04199
2034.8902	0.04223
2032.9615	0.04228
2031.0328	0.04211
2029.1041	0.04185
2027.1754	0.04209
2025.2467	0.04257
2023.3181	0.04233
2021.3894	0.04155
2019.4607	0.04119
2017.5320	0.0412
2015.6033	0.0413
2013.6746	0.04187
2011.7459	0.04284
2009.8172	0.04349
2007.8885	0.04358
2005.9599	0.04344
2004.0312	0.0434
2002.1025	0.04353
2000.1738	0.04377
1998.2451	0.04407
1996.3164	0.04436
1994.3877	0.04441
1992.4590	0.04424
1990.5303	0.04426
1988.6016	0.04462
1986.6730	0.04494
1984.7443	0.04495
1982.8156	0.04476
1980.8869	0.04451
1978.9582	0.04431
1977.0295	0.0443
1975.1008	0.04455
1973.1721	0.04487
1971.2434	0.04501
1969.3147	0.04503
1967.3861	0.04503
1965.4574	0.04502
1963.5287	0.04497
1961.6000	0.04488
1959.6713	0.04482
1957.7426	0.04484
1955.8139	0.04495
1953.8852	0.04504
1951.9565	0.04507
1950.0278	0.04509
1948.0992	0.04517
1946.1705	0.04523
1944.2418	0.04527
1942.3131	0.04534
1940.3844	0.04544
1938.4557	0.04549
1936.5270	0.04546
1934.5983	0.04539
1932.6696	0.04537
1930.7409	0.04543
1928.8123	0.04554
1926.8836	0.04565
1924.9549	0.0457
1923.0262	0.0457
1921.0975	0.04569
1919.1688	0.04572
1917.2401	0.04575
1915.3114	0.04576
1913.3827	0.04574
1911.4540	0.04573
1909.5254	0.04582
1907.5967	0.04601
1905.6680	0.04617
1903.7393	0.04621
1901.8106	0.04618
1899.8819	0.04615
1897.9532	0.04614
1896.0245	0.04614
1894.0958	0.04614
1892.1671	0.04617
1890.2385	0.04622
1888.3098	0.04623
1886.3811	0.04615
1884.4524	0.04605
1882.5237	0.04605
1880.5950	0.0461
1878.6663	0.04608
1876.7376	0.04599
1874.8089	0.04595
1872.8802	0.04597
1870.9516	0.04598
1869.0229	0.04592
1867.0942	0.04583
1865.1655	0.0458
1863.2368	0.04582
1861.3081	0.04584
1859.3794	0.04579
1857.4507	0.04572
1855.5220	0.04571
1853.5933	0.04575
1851.6647	0.04576
1849.7360	0.04574
1847.8073	0.04573
1845.8786	0.04575
1843.9499	0.04576
1842.0212	0.04576
1840.0925	0.04577
1838.1638	0.04579
1836.2351	0.04582
1834.3064	0.04583
1832.3778	0.04584
1830.4491	0.04583
1828.5204	0.04585
1826.5917	0.04593
1824.6630	0.04606
1822.7343	0.04616
1820.8056	0.04625
1818.8769	0.04632
1816.9482	0.04635
1815.0195	0.04635
1813.0909	0.04638
1811.1622	0.04646
1809.2335	0.04655
1807.3048	0.0466
1805.3761	0.04662
1803.4474	0.04664
1801.5187	0.04669
1799.5900	0.04674
1797.6613	0.04673
1795.7326	0.0467
1793.8040	0.0467
1791.8753	0.04672
1789.9466	0.04675
1788.0179	0.04677
1786.0892	0.0468
1784.1605	0.04688
1782.2318	0.04696
1780.3031	0.04701
1778.3744	0.04698
1776.4457	0.04688
1774.5171	0.04678
1772.5884	0.04675
1770.6597	0.04678
1768.7310	0.04678
1766.8023	0.04668
1764.8736	0.0466
1762.9449	0.04659
1761.0162	0.0466
1759.0875	0.04658
1757.1588	0.04652
1755.2302	0.04647
1753.3015	0.04646
1751.3728	0.04646
1749.4441	0.04645
1747.5154	0.04648
1745.5867	0.04654
1743.6580	0.04658
1741.7293	0.04658
1739.8006	0.04657
1737.8719	0.04655
1735.9433	0.04653
1734.0146	0.04651
1732.0859	0.0465
1730.1572	0.04653
1728.2285	0.04657
1726.2998	0.04663
1724.3711	0.04671
1722.4424	0.04679
1720.5137	0.04686
1718.5850	0.04696
1716.6564	0.04707
1714.7277	0.04719
1712.7990	0.04733
1710.8703	0.04754
1708.9416	0.04781
1707.0129	0.04812
1705.0842	0.04843
1703.1555	0.04876
1701.2268	0.04907
1699.2981	0.04936
1697.3695	0.04965
1695.4408	0.04995
1693.5121	0.05027
1691.5834	0.05061
1689.6547	0.05093
1687.7260	0.05125
1685.7973	0.0516
1683.8686	0.05206
1681.9399	0.05264
1680.0112	0.05326
1678.0826	0.05392
1676.1539	0.05465
1674.2252	0.05551
1672.2965	0.05647
1670.3678	0.05741
1668.4391	0.05815
1666.5104	0.05837
1664.5817	0.05797
1662.6530	0.05708
1660.7243	0.05597
1658.7957	0.0548
1656.8670	0.05372
1654.9383	0.05279
1653.0096	0.052
1651.0809	0.0513
1649.1522	0.05067
1647.2235	0.05014
1645.2948	0.04974
1643.3661	0.04943
1641.4374	0.04918
1639.5088	0.04896
1637.5801	0.04875
1635.6514	0.04858
1633.7227	0.04849
1631.7940	0.04848
1629.8653	0.0485
1627.9366	0.0485
1626.0079	0.04852
1624.0792	0.0486
1622.1505	0.04879
1620.2219	0.0491
1618.2932	0.04948
1616.3645	0.04981
1614.4358	0.04998
1612.5071	0.04993
1610.5784	0.04974
1608.6497	0.04951
1606.7210	0.04933
1604.7923	0.04921
1602.8636	0.04912
1600.9350	0.04903
1599.0063	0.04894
1597.0776	0.04889
1595.1489	0.04883
1593.2202	0.04873
1591.2915	0.04859
1589.3628	0.04843
1587.4341	0.04826
1585.5054	0.0481
1583.5767	0.04796
1581.6481	0.04784
1579.7194	0.04771
1577.7907	0.04762
1575.8620	0.04757
1573.9333	0.04753
1572.0046	0.0475
1570.0759	0.04746
1568.1472	0.0474
1566.2185	0.04736
1564.2899	0.04735
1562.3612	0.04736
1560.4325	0.04737
1558.5038	0.04741
1556.5751	0.04743
1554.6464	0.04741
1552.7177	0.04733
1550.7890	0.04727
1548.8603	0.04722
1546.9316	0.04718
1545.0030	0.04712
1543.0743	0.04704
1541.1456	0.04697
1539.2169	0.04694
1537.2882	0.04692
1535.3595	0.0469
1533.4308	0.04689
1531.5021	0.04686
1529.5734	0.04684
1527.6447	0.04685
1525.7161	0.04689
1523.7874	0.04692
1521.8587	0.04691
1519.9300	0.04688
1518.0013	0.0469
1516.0726	0.04695
1514.1439	0.04697
1512.2152	0.04694
1510.2865	0.04687
1508.3578	0.04681
1506.4292	0.0468
1504.5005	0.04684
1502.5718	0.04689
1500.6431	0.0469
1498.7144	0.04685
1496.7857	0.04678
1494.8570	0.04676
1492.9283	0.04681
1490.9996	0.04688
1489.0709	0.04691
1487.1423	0.04691
1485.2136	0.04695
1483.2849	0.04704
1481.3562	0.04714
1479.4275	0.04726
1477.4988	0.04739
1475.5701	0.04755
1473.6414	0.04775
1471.7127	0.04805
1469.7840	0.04843
1467.8554	0.04886
1465.9267	0.04929
1463.9980	0.0497
1462.0693	0.05011
1460.1406	0.05053
1458.2119	0.05093
1456.2832	0.05132
1454.3545	0.05166
1452.4258	0.05188
1450.4971	0.05194
1448.5685	0.05185
1446.6398	0.05164
1444.7111	0.05131
1442.7824	0.05086
1440.8537	0.05031
1438.9250	0.0497
1436.9963	0.04908
1435.0676	0.0485
1433.1389	0.04799
1431.2102	0.04758
1429.2816	0.04732
1427.3529	0.04721
1425.4242	0.04719
1423.4955	0.04718
1421.5668	0.04716
1419.6381	0.04717
1417.7094	0.0472
1415.7807	0.04725
1413.8520	0.0473
1411.9233	0.04735
1409.9947	0.04741
1408.0660	0.04749
1406.1373	0.04756
1404.2086	0.04759
1402.2799	0.04758
1400.3512	0.04754
1398.4225	0.04746
1396.4938	0.04733
1394.5651	0.04715
1392.6364	0.04696
1390.7078	0.04681
1388.7791	0.04669
1386.8504	0.04659
1384.9217	0.04652
1382.9930	0.04647
1381.0643	0.04641
1379.1356	0.04635
1377.2069	0.0463
1375.2782	0.04631
1373.3495	0.04636
1371.4209	0.04645
1369.4922	0.0465
1367.5635	0.04644
1365.6348	0.04633
1363.7061	0.04623
1361.7774	0.04611
1359.8487	0.04596
1357.9200	0.04586
1355.9913	0.04584
1354.0626	0.04586
1352.1340	0.04588
1350.2053	0.04589
1348.2766	0.04592
1346.3479	0.04598
1344.4192	0.04605
1342.4905	0.04612
1340.5618	0.04619
1338.6331	0.04622
1336.7044	0.04623
1334.7757	0.04623
1332.8471	0.04626
1330.9184	0.04629
1328.9897	0.04629
1327.0610	0.04629
1325.1323	0.04628
1323.2036	0.04626
1321.2749	0.04626
1319.3462	0.04628
1317.4175	0.0463
1315.4888	0.04628
1313.5602	0.04625
1311.6315	0.04624
1309.7028	0.04623
1307.7741	0.04623
1305.8454	0.04624
1303.9167	0.04622
1301.9880	0.04613
1300.0593	0.04604
1298.1306	0.04601
1296.2019	0.04602
1294.2733	0.04601
1292.3446	0.04598
1290.4159	0.04599
1288.4872	0.04608
1286.5585	0.0462
1284.6298	0.0463
1282.7011	0.04635
1280.7724	0.04637
1278.8437	0.0464
1276.9150	0.04646
1274.9864	0.04656
1273.0577	0.04668
1271.1290	0.0468
1269.2003	0.0469
1267.2716	0.04693
1265.3429	0.04689
1263.4142	0.0468
1261.4855	0.04665
1259.5568	0.04645
1257.6281	0.04622
1255.6995	0.04602
1253.7708	0.04591
1251.8421	0.04589
1249.9134	0.04586
1247.9847	0.04582
1246.0560	0.04582
1244.1273	0.04589
1242.1986	0.04603
1240.2699	0.04626
1238.3412	0.04658
1236.4126	0.04693
1234.4839	0.04728
1232.5552	0.04758
1230.6265	0.0478
1228.6978	0.04788
1226.7691	0.04779
1224.8404	0.04758
1222.9117	0.04725
1220.9830	0.04684
1219.0543	0.0464
1217.1257	0.04594
1215.1970	0.04544
1213.2683	0.04496
1211.3396	0.0446
1209.4109	0.04433
1207.4822	0.04405
1205.5535	0.04364
1203.6248	0.04311
1201.6961	0.0426
1199.7674	0.0422
1197.8388	0.04187
1195.9101	0.04156
1193.9814	0.04131
1192.0527	0.04114
1190.1240	0.04104
1188.1953	0.04097
1186.2666	0.04092
1184.3379	0.04091
1182.4092	0.04094
[truncated: 610 more rows]
