# Supplementary material for: Vibrational Study on the Structure, Bioactivity, and Silver Adsorption of Silk Fibroin Fibers Grafted with Methacrylonitrile
Source: Molecules. 2023 Mar 10;28(6):2551. doi: 10.3390/molecules28062551 (PMC10051891; doi:10.3390/molecules28062551)
Supplement: Supplementary file 1 [file molecules-28-02551-s001.zip › RAW DATA/Figure 13 Raman SBF/BF control SBF 28d Raman p3.txt]

TITLE	BF CONTROLLO SBF 28D P3 | AV. OF 58
DATA TYPE
ORIGIN	JASCO
OWNER
DATE	23/03/01
TIME	12:03:13
SPECTROMETER/DATA SYSTEM
RESOLUTION
DELTAX	-1.92869
XUNITS	1/CM
YUNITS	AU
FIRSTX	5003.1440
LASTX	5.9080
NPOINTS	2592
FIRSTY	0.00159
MAXY	0.09000
MINY	0.00079
XYDATA
5003.1440	0.00159
5001.2154	0.00163
4999.2867	0.00157
4997.3580	0.00154
4995.4293	0.00162
4993.5006	0.00173
4991.5719	0.00173
4989.6432	0.00169
4987.7145	0.00169
4985.7858	0.00166
4983.8571	0.00164
4981.9285	0.00164
4979.9998	0.00166
4978.0711	0.00171
4976.1424	0.00168
4974.2137	0.00165
4972.2850	0.00167
4970.3563	0.00165
4968.4276	0.00161
4966.4989	0.00164
4964.5702	0.0017
4962.6416	0.00169
4960.7129	0.00163
4958.7842	0.00157
4956.8555	0.00152
4954.9268	0.00158
4952.9981	0.00158
4951.0694	0.00158
4949.1407	0.00162
4947.2120	0.00171
4945.2833	0.00172
4943.3547	0.00161
4941.4260	0.00151
4939.4973	0.00153
4937.5686	0.00161
4935.6399	0.00168
4933.7112	0.00162
4931.7825	0.00158
4929.8538	0.00159
4927.9251	0.00166
4925.9964	0.00171
4924.0678	0.00168
4922.1391	0.00158
4920.2104	0.00163
4918.2817	0.00167
4916.3530	0.00166
4914.4243	0.00164
4912.4956	0.00159
4910.5669	0.00158
4908.6382	0.00162
4906.7095	0.00156
4904.7809	0.00154
4902.8522	0.00158
4900.9235	0.00155
4898.9948	0.00148
4897.0661	0.00147
4895.1374	0.00153
4893.2087	0.00161
4891.2800	0.00163
4889.3513	0.00172
4887.4226	0.00175
4885.4940	0.0017
4883.5653	0.00155
4881.6366	0.00142
4879.7079	0.00151
4877.7792	0.00163
4875.8505	0.00167
4873.9218	0.0016
4871.9931	0.00153
4870.0644	0.00157
4868.1357	0.00163
4866.2071	0.00152
4864.2784	0.00148
4862.3497	0.00152
4860.4210	0.00154
4858.4923	0.00156
4856.5636	0.00153
4854.6349	0.00157
4852.7062	0.00156
4850.7775	0.00155
4848.8488	0.00163
4846.9202	0.00167
4844.9915	0.00159
4843.0628	0.00151
4841.1341	0.00147
4839.2054	0.00144
4837.2767	0.00151
4835.3480	0.00154
4833.4193	0.00148
4831.4906	0.00143
4829.5619	0.00149
4827.6333	0.00152
4825.7046	0.00152
4823.7759	0.00155
4821.8472	0.00158
4819.9185	0.00161
4817.9898	0.00162
4816.0611	0.00162
4814.1324	0.00165
4812.2037	0.00156
4810.2750	0.00147
4808.3464	0.00152
4806.4177	0.00153
4804.4890	0.00149
4802.5603	0.00152
4800.6316	0.00152
4798.7029	0.0015
4796.7742	0.00152
4794.8455	0.00156
4792.9168	0.00162
4790.9881	0.00161
4789.0595	0.00155
4787.1308	0.00151
4785.2021	0.00145
4783.2734	0.00149
4781.3447	0.00158
4779.4160	0.00158
4777.4873	0.00156
4775.5586	0.00153
4773.6299	0.00148
4771.7012	0.00155
4769.7726	0.00166
4767.8439	0.00167
4765.9152	0.00169
4763.9865	0.00162
4762.0578	0.00154
4760.1291	0.00163
4758.2004	0.00173
4756.2717	0.00162
4754.3430	0.0015
4752.4143	0.00153
4750.4857	0.00158
4748.5570	0.00159
4746.6283	0.00164
4744.6996	0.00156
4742.7709	0.00149
4740.8422	0.00147
4738.9135	0.00151
4736.9848	0.00147
4735.0561	0.00147
4733.1274	0.00146
4731.1988	0.00149
4729.2701	0.00147
4727.3414	0.00152
4725.4127	0.00158
4723.4840	0.00157
4721.5553	0.00154
4719.6266	0.0016
4717.6979	0.00167
4715.7692	0.0017
4713.8405	0.00157
4711.9119	0.00149
4709.9832	0.00153
4708.0545	0.00161
4706.1258	0.00159
4704.1971	0.00153
4702.2684	0.00158
4700.3397	0.00165
4698.4110	0.00153
4696.4823	0.00139
4694.5536	0.00139
4692.6250	0.00144
4690.6963	0.00153
4688.7676	0.00167
4686.8389	0.00173
4684.9102	0.00171
4682.9815	0.00161
4681.0528	0.00158
4679.1241	0.00156
4677.1954	0.00149
4675.2668	0.00142
4673.3381	0.00144
4671.4094	0.00154
4669.4807	0.00162
4667.5520	0.00165
4665.6233	0.00172
4663.6946	0.00173
4661.7659	0.00161
4659.8372	0.00152
4657.9085	0.00148
4655.9799	0.0015
4654.0512	0.00153
4652.1225	0.00148
4650.1938	0.00145
4648.2651	0.0015
4646.3364	0.00149
4644.4077	0.00143
4642.4790	0.00146
4640.5503	0.00155
4638.6216	0.00162
4636.6930	0.00162
4634.7643	0.00159
4632.8356	0.00156
4630.9069	0.00156
4628.9782	0.00154
4627.0495	0.0015
4625.1208	0.00151
4623.1921	0.00156
4621.2634	0.0015
4619.3347	0.00146
4617.4061	0.00154
4615.4774	0.00159
4613.5487	0.0016
4611.6200	0.00156
4609.6913	0.00149
4607.7626	0.00147
4605.8339	0.00151
4603.9052	0.00153
4601.9765	0.00148
4600.0478	0.00142
4598.1192	0.00148
4596.1905	0.00154
4594.2618	0.00148
4592.3331	0.00149
4590.4044	0.00156
4588.4757	0.00158
4586.5470	0.00155
4584.6183	0.00156
4582.6896	0.00161
4580.7609	0.0016
4578.8323	0.00155
4576.9036	0.00158
4574.9749	0.00159
4573.0462	0.00156
4571.1175	0.00148
4569.1888	0.00143
4567.2601	0.00142
4565.3314	0.00138
4563.4027	0.00139
4561.4740	0.00143
4559.5454	0.00145
4557.6167	0.00146
4555.6880	0.00153
4553.7593	0.00164
4551.8306	0.00166
4549.9019	0.0016
4547.9732	0.00154
4546.0445	0.00152
4544.1158	0.00143
4542.1871	0.00134
4540.2585	0.00135
4538.3298	0.00137
4536.4011	0.00141
4534.4724	0.00148
4532.5437	0.0015
4530.6150	0.00143
4528.6863	0.00141
4526.7576	0.00142
4524.8289	0.0014
4522.9002	0.00143
4520.9716	0.00152
4519.0429	0.00153
4517.1142	0.00152
4515.1855	0.00148
4513.2568	0.00147
4511.3281	0.00152
4509.3994	0.00155
4507.4707	0.00152
4505.5420	0.00144
4503.6133	0.00148
4501.6847	0.00152
4499.7560	0.00152
4497.8273	0.00146
4495.8986	0.00146
4493.9699	0.00149
4492.0412	0.00143
4490.1125	0.00144
4488.1838	0.0015
4486.2551	0.00155
4484.3264	0.00157
4482.3978	0.00156
4480.4691	0.00159
4478.5404	0.00163
4476.6117	0.00158
4474.6830	0.00153
4472.7543	0.00148
4470.8256	0.00144
4468.8969	0.00144
4466.9682	0.00142
4465.0395	0.00145
4463.1109	0.00151
4461.1822	0.00146
4459.2535	0.00147
4457.3248	0.00155
4455.3961	0.00159
4453.4674	0.00157
4451.5387	0.00152
4449.6100	0.00146
4447.6813	0.00146
4445.7526	0.00152
4443.8240	0.00154
4441.8953	0.00151
4439.9666	0.0015
4438.0379	0.0015
4436.1092	0.00146
4434.1805	0.00148
4432.2518	0.00146
4430.3231	0.00142
4428.3944	0.00143
4426.4657	0.00144
4424.5371	0.00145
4422.6084	0.00149
4420.6797	0.00149
4418.7510	0.0015
4416.8223	0.00144
4414.8936	0.00136
4412.9649	0.00131
4411.0362	0.00137
4409.1075	0.00144
4407.1788	0.00145
4405.2502	0.00147
4403.3215	0.00151
4401.3928	0.00151
4399.4641	0.00145
4397.5354	0.00141
4395.6067	0.00143
4393.6780	0.00148
4391.7493	0.00151
4389.8206	0.00148
4387.8919	0.00142
4385.9633	0.00142
4384.0346	0.00137
4382.1059	0.00135
4380.1772	0.00137
4378.2485	0.00141
4376.3198	0.00148
4374.3911	0.00146
4372.4624	0.00146
4370.5337	0.00153
4368.6050	0.00156
4366.6764	0.00153
4364.7477	0.00146
4362.8190	0.00143
4360.8903	0.00142
4358.9616	0.00146
4357.0329	0.0015
4355.1042	0.00145
4353.1755	0.00143
4351.2468	0.00145
4349.3181	0.0015
4347.3895	0.0015
4345.4608	0.00149
4343.5321	0.00149
4341.6034	0.00153
4339.6747	0.00149
4337.7460	0.00142
4335.8173	0.00141
4333.8886	0.00142
4331.9599	0.00142
4330.0312	0.0014
4328.1026	0.00143
4326.1739	0.0015
4324.2452	0.00148
4322.3165	0.00147
4320.3878	0.00148
4318.4591	0.0014
4316.5304	0.00141
4314.6017	0.00143
4312.6730	0.00146
4310.7443	0.00151
4308.8157	0.0015
4306.8870	0.00147
4304.9583	0.00143
4303.0296	0.00147
4301.1009	0.00154
4299.1722	0.00151
4297.2435	0.00148
4295.3148	0.00145
4293.3861	0.00144
4291.4574	0.00151
4289.5288	0.00146
4287.6001	0.00142
4285.6714	0.00141
4283.7427	0.00145
4281.8140	0.00131
4279.8853	0.00125
4277.9566	0.00134
4276.0279	0.00141
4274.0992	0.00139
4272.1705	0.00135
4270.2419	0.00144
4268.3132	0.00148
4266.3845	0.00143
4264.4558	0.00134
4262.5271	0.00136
4260.5984	0.00138
4258.6697	0.00138
4256.7410	0.00141
4254.8123	0.00143
4252.8836	0.00145
4250.9550	0.0015
4249.0263	0.00154
4247.0976	0.00153
4245.1689	0.0014
4243.2402	0.00132
4241.3115	0.00131
4239.3828	0.00128
4237.4541	0.0013
4235.5254	0.0013
4233.5968	0.00137
4231.6681	0.00145
4229.7394	0.00143
4227.8107	0.00152
4225.8820	0.00149
4223.9533	0.00142
4222.0246	0.00148
4220.0959	0.00156
4218.1672	0.00156
4216.2385	0.0015
4214.3099	0.00148
4212.3812	0.00141
4210.4525	0.00138
4208.5238	0.00138
4206.5951	0.0014
4204.6664	0.00145
4202.7377	0.00156
4200.8090	0.00153
4198.8803	0.00145
4196.9516	0.00137
4195.0230	0.00131
4193.0943	0.00142
4191.1656	0.00147
4189.2369	0.00144
4187.3082	0.0014
4185.3795	0.00135
4183.4508	0.00139
4181.5221	0.00137
4179.5934	0.00136
4177.6647	0.00144
4175.7361	0.00148
4173.8074	0.00143
4171.8787	0.00145
4169.9500	0.00144
4168.0213	0.00142
4166.0926	0.00142
4164.1639	0.00136
4162.2352	0.00131
4160.3065	0.00137
4158.3778	0.0014
4156.4492	0.00141
4154.5205	0.00138
4152.5918	0.00132
4150.6631	0.00133
4148.7344	0.00133
4146.8057	0.00132
4144.8770	0.00133
4142.9483	0.00133
4141.0196	0.00139
4139.0909	0.00147
4137.1623	0.00152
4135.2336	0.00152
4133.3049	0.0015
4131.3762	0.00147
4129.4475	0.00149
4127.5188	0.00149
4125.5901	0.00144
4123.6614	0.00143
4121.7327	0.00138
4119.8040	0.00138
4117.8754	0.00143
4115.9467	0.00148
4114.0180	0.00146
4112.0893	0.0014
4110.1606	0.00134
4108.2319	0.00135
4106.3032	0.00131
4104.3745	0.00122
4102.4458	0.00126
4100.5171	0.00134
4098.5885	0.00133
4096.6598	0.00134
4094.7311	0.00133
4092.8024	0.0013
4090.8737	0.00134
4088.9450	0.00138
4087.0163	0.00142
4085.0876	0.0015
4083.1589	0.00145
4081.2302	0.00136
4079.3016	0.00139
4077.3729	0.00143
4075.4442	0.00144
4073.5155	0.0014
4071.5868	0.0014
4069.6581	0.00138
4067.7294	0.00138
4065.8007	0.0014
4063.8720	0.00138
4061.9433	0.0013
4060.0147	0.00132
4058.0860	0.00143
4056.1573	0.00146
4054.2286	0.00138
4052.2999	0.00131
4050.3712	0.00127
4048.4425	0.00131
4046.5138	0.00136
4044.5851	0.00138
4042.6564	0.00138
4040.7278	0.00128
4038.7991	0.00119
4036.8704	0.00124
4034.9417	0.00133
4033.0130	0.00142
4031.0843	0.00143
4029.1556	0.00138
4027.2269	0.00131
4025.2982	0.0013
4023.3695	0.00136
4021.4409	0.00146
4019.5122	0.00141
4017.5835	0.00128
4015.6548	0.00121
4013.7261	0.00122
4011.7974	0.00132
4009.8687	0.00138
4007.9400	0.00137
4006.0113	0.00137
4004.0826	0.0014
4002.1540	0.00138
4000.2253	0.00132
3998.2966	0.00135
3996.3679	0.00145
3994.4392	0.00151
3992.5105	0.00155
3990.5818	0.00151
3988.6531	0.00149
3986.7244	0.00149
3984.7957	0.00141
3982.8671	0.00136
3980.9384	0.00138
3979.0097	0.00139
3977.0810	0.00142
3975.1523	0.00142
3973.2236	0.00145
3971.2949	0.00139
3969.3662	0.00134
3967.4375	0.00137
3965.5088	0.00143
3963.5802	0.00138
3961.6515	0.00135
3959.7228	0.00129
3957.7941	0.00123
3955.8654	0.00123
3953.9367	0.00125
3952.0080	0.00133
3950.0793	0.00137
3948.1506	0.00131
3946.2219	0.00128
3944.2933	0.00132
3942.3646	0.0013
3940.4359	0.00128
3938.5072	0.00126
3936.5785	0.00122
3934.6498	0.00123
3932.7211	0.00111
3930.7924	0.00113
3928.8637	0.00128
3926.9350	0.00135
3925.0064	0.0013
3923.0777	0.00132
3921.1490	0.00136
3919.2203	0.00137
3917.2916	0.00138
3915.3629	0.0014
3913.4342	0.00142
3911.5055	0.00144
3909.5768	0.00141
3907.6481	0.00134
3905.7195	0.00132
3903.7908	0.00133
3901.8621	0.00128
3899.9334	0.00127
3898.0047	0.00131
3896.0760	0.00136
3894.1473	0.00136
3892.2186	0.0013
3890.2899	0.00124
3888.3612	0.00124
3886.4326	0.00126
3884.5039	0.00128
3882.5752	0.00125
3880.6465	0.0013
3878.7178	0.00135
3876.7891	0.00139
3874.8604	0.00126
3872.9317	0.0012
3871.0030	0.00121
3869.0743	0.00124
3867.1457	0.00124
3865.2170	0.0013
3863.2883	0.00137
3861.3596	0.0015
3859.4309	0.00158
3857.5022	0.0015
3855.5735	0.00134
3853.6448	0.00129
3851.7161	0.00138
3849.7874	0.00146
3847.8588	0.00148
3845.9301	0.00144
3844.0014	0.00139
3842.0727	0.00138
3840.1440	0.00139
3838.2153	0.00134
3836.2866	0.00126
3834.3579	0.00125
3832.4292	0.00124
3830.5005	0.00126
3828.5719	0.00127
3826.6432	0.0013
3824.7145	0.00135
3822.7858	0.0013
3820.8571	0.00123
3818.9284	0.00126
3816.9997	0.00129
3815.0710	0.0013
3813.1423	0.00132
3811.2136	0.00129
3809.2850	0.00132
3807.3563	0.00134
3805.4276	0.00132
3803.4989	0.00132
3801.5702	0.00139
3799.6415	0.00133
3797.7128	0.00127
3795.7841	0.00129
3793.8554	0.00127
3791.9268	0.00129
3789.9981	0.00134
3788.0694	0.00139
3786.1407	0.00144
3784.2120	0.00144
3782.2833	0.00137
3780.3546	0.00133
3778.4259	0.00134
3776.4972	0.00138
3774.5685	0.00137
3772.6399	0.00127
3770.7112	0.0012
3768.7825	0.0013
3766.8538	0.00142
3764.9251	0.00137
3762.9964	0.00128
3761.0677	0.00131
3759.1390	0.00135
3757.2103	0.00135
3755.2816	0.00135
3753.3530	0.00132
3751.4243	0.00125
3749.4956	0.00123
3747.5669	0.00128
3745.6382	0.0013
3743.7095	0.0013
3741.7808	0.00131
3739.8521	0.00131
3737.9234	0.00131
3735.9947	0.00131
3734.0661	0.00128
3732.1374	0.00123
3730.2087	0.00119
3728.2800	0.00118
3726.3513	0.00124
3724.4226	0.00135
3722.4939	0.00133
3720.5652	0.00132
3718.6365	0.00134
3716.7078	0.00144
3714.7792	0.00152
3712.8505	0.00146
3710.9218	0.00142
3708.9931	0.00146
3707.0644	0.00146
3705.1357	0.00141
3703.2070	0.00137
3701.2783	0.00136
3699.3496	0.00133
3697.4209	0.00137
3695.4923	0.00146
3693.5636	0.00148
3691.6349	0.00151
3689.7062	0.00154
3687.7775	0.00152
3685.8488	0.0015
3683.9201	0.00147
3681.9914	0.00149
3680.0627	0.00149
3678.1340	0.00154
3676.2054	0.00151
3674.2767	0.00149
3672.3480	0.00154
3670.4193	0.00157
3668.4906	0.00158
3666.5619	0.0016
3664.6332	0.00163
3662.7045	0.00163
3660.7758	0.00168
3658.8471	0.00171
3656.9185	0.00173
3654.9898	0.00176
3653.0611	0.0017
3651.1324	0.00165
3649.2037	0.0016
3647.2750	0.00164
3645.3463	0.00182
3643.4176	0.00196
3641.4889	0.00195
3639.5602	0.00192
3637.6316	0.00196
3635.7029	0.00193
3633.7742	0.00189
3631.8455	0.00191
3629.9168	0.00193
3627.9881	0.00184
3626.0594	0.00175
3624.1307	0.00173
3622.2020	0.00182
3620.2733	0.00192
3618.3447	0.00187
3616.4160	0.00186
3614.4873	0.00192
3612.5586	0.00199
3610.6299	0.00206
3608.7012	0.00208
3606.7725	0.00209
3604.8438	0.0021
3602.9151	0.00209
3600.9864	0.0021
3599.0578	0.00216
3597.1291	0.00222
3595.2004	0.00225
3593.2717	0.00215
3591.3430	0.00208
3589.4143	0.00206
3587.4856	0.00203
3585.5569	0.00205
3583.6282	0.00208
3581.6995	0.00208
3579.7709	0.00213
3577.8422	0.00224
3575.9135	0.00228
3573.9848	0.00225
3572.0561	0.00229
3570.1274	0.00235
3568.1987	0.00237
3566.2700	0.00235
3564.3413	0.00231
3562.4126	0.00229
3560.4840	0.00229
3558.5553	0.00237
3556.6266	0.00247
3554.6979	0.00256
3552.7692	0.0026
3550.8405	0.00259
3548.9118	0.0026
3546.9831	0.00265
3545.0544	0.00271
3543.1257	0.00281
3541.1971	0.00291
3539.2684	0.00305
3537.3397	0.00315
3535.4110	0.00317
3533.4823	0.00313
3531.5536	0.0031
3529.6249	0.0032
3527.6962	0.00334
3525.7675	0.00341
3523.8388	0.00345
3521.9102	0.00345
3519.9815	0.00344
3518.0528	0.00347
3516.1241	0.00357
3514.1954	0.0037
3512.2667	0.0038
3510.3380	0.00385
3508.4093	0.00393
3506.4806	0.00405
3504.5519	0.00417
3502.6233	0.00425
3500.6946	0.00433
3498.7659	0.00442
3496.8372	0.00449
3494.9085	0.00453
3492.9798	0.00454
3491.0511	0.00456
3489.1224	0.00461
3487.1937	0.00472
3485.2650	0.00489
3483.3364	0.00505
3481.4077	0.00516
3479.4790	0.00521
3477.5503	0.00525
3475.6216	0.00529
3473.6929	0.00535
3471.7642	0.00542
3469.8355	0.00547
3467.9068	0.00556
3465.9781	0.00567
3464.0495	0.00578
3462.1208	0.00587
3460.1921	0.00596
3458.2634	0.00603
3456.3347	0.00608
3454.4060	0.00611
3452.4773	0.00613
3450.5486	0.00616
3448.6199	0.00626
3446.6912	0.00637
3444.7626	0.00643
3442.8339	0.00649
3440.9052	0.00662
3438.9765	0.00677
3437.0478	0.00693
3435.1191	0.0071
3433.1904	0.00725
3431.2617	0.00733
3429.3330	0.0074
3427.4043	0.00747
3425.4757	0.00756
3423.5470	0.00766
3421.6183	0.0078
3419.6896	0.00797
3417.7609	0.00814
3415.8322	0.00831
3413.9035	0.0085
3411.9748	0.00867
3410.0461	0.0088
3408.1174	0.00889
3406.1888	0.00901
3404.2601	0.00917
3402.3314	0.0093
3400.4027	0.00938
3398.4740	0.00943
3396.5453	0.00952
3394.6166	0.00968
3392.6879	0.00989
3390.7592	0.01009
3388.8305	0.01022
3386.9019	0.01031
3384.9732	0.01039
3383.0445	0.01049
3381.1158	0.01063
3379.1871	0.01079
3377.2584	0.01092
3375.3297	0.01104
3373.4010	0.01119
3371.4723	0.01137
3369.5436	0.01152
3367.6150	0.01167
3365.6863	0.01182
3363.7576	0.01195
3361.8289	0.01204
3359.9002	0.01206
3357.9715	0.01208
3356.0428	0.0122
3354.1141	0.01241
3352.1854	0.0126
3350.2568	0.01271
3348.3281	0.01281
3346.3994	0.01294
3344.4707	0.0131
3342.5420	0.01324
3340.6133	0.01337
3338.6846	0.0135
3336.7559	0.0136
3334.8272	0.01367
3332.8985	0.01379
3330.9699	0.01393
3329.0412	0.01406
3327.1125	0.01419
3325.1838	0.01437
3323.2551	0.01454
3321.3264	0.01465
3319.3977	0.0147
3317.4690	0.01478
3315.5403	0.01493
3313.6116	0.01513
3311.6830	0.0153
3309.7543	0.01543
3307.8256	0.01555
3305.8969	0.01571
3303.9682	0.01585
3302.0395	0.01593
3300.1108	0.016
3298.1821	0.01613
3296.2534	0.01626
3294.3247	0.0164
3292.3961	0.01656
3290.4674	0.0167
3288.5387	0.01677
3286.6100	0.01676
3284.6813	0.0167
3282.7526	0.01665
3280.8239	0.01662
3278.8952	0.01663
3276.9665	0.01661
3275.0378	0.01651
3273.1092	0.01638
3271.1805	0.01633
3269.2518	0.01637
3267.3231	0.0164
3265.3944	0.01636
3263.4657	0.0163
3261.5370	0.01628
3259.6083	0.01629
3257.6796	0.01629
3255.7509	0.01627
3253.8223	0.01627
3251.8936	0.0163
3249.9649	0.01629
3248.0362	0.01621
3246.1075	0.01609
3244.1788	0.01602
3242.2501	0.01598
3240.3214	0.01597
3238.3927	0.01601
3236.4640	0.0161
3234.5354	0.0162
3232.6067	0.01629
3230.6780	0.01633
3228.7493	0.01631
3226.8206	0.01625
3224.8919	0.0162
3222.9632	0.01616
3221.0345	0.01619
3219.1058	0.01624
3217.1771	0.01624
3215.2485	0.01622
3213.3198	0.01619
3211.3911	0.01616
3209.4624	0.01616
3207.5337	0.01621
3205.6050	0.01622
3203.6763	0.01617
3201.7476	0.01612
3199.8189	0.0161
3197.8902	0.01612
3195.9616	0.0162
3194.0329	0.01632
3192.1042	0.0164
3190.1755	0.01641
3188.2468	0.01639
3186.3181	0.01638
3184.3894	0.01643
3182.4607	0.01649
3180.5320	0.01653
3178.6033	0.01656
3176.6747	0.01662
3174.7460	0.01667
3172.8173	0.01673
3170.8886	0.01679
3168.9599	0.01682
3167.0312	0.01678
3165.1025	0.01674
3163.1738	0.01679
3161.2451	0.01689
3159.3164	0.01697
3157.3878	0.01702
3155.4591	0.01704
3153.5304	0.01707
3151.6017	0.01713
3149.6730	0.01718
3147.7443	0.01721
3145.8156	0.01724
3143.8869	0.01728
3141.9582	0.01732
3140.0295	0.01734
3138.1009	0.01736
3136.1722	0.01739
3134.2435	0.01744
3132.3148	0.01752
3130.3861	0.01761
3128.4574	0.01767
3126.5287	0.01772
3124.6000	0.0178
3122.6713	0.01791
3120.7426	0.01797
3118.8140	0.01796
3116.8853	0.01796
3114.9566	0.01805
3113.0279	0.01819
3111.0992	0.0183
3109.1705	0.01836
3107.2418	0.01838
3105.3131	0.01842
3103.3844	0.0185
3101.4557	0.01861
3099.5271	0.01876
3097.5984	0.01894
3095.6697	0.01909
3093.7410	0.01916
3091.8123	0.01917
3089.8836	0.01918
3087.9549	0.01928
3086.0262	0.01948
3084.0975	0.01973
3082.1688	0.01996
3080.2402	0.02015
3078.3115	0.02032
3076.3828	0.02052
3074.4541	0.02072
3072.5254	0.02088
3070.5967	0.02107
3068.6680	0.02137
3066.7393	0.02175
3064.8106	0.02205
3062.8819	0.02225
3060.9533	0.02241
3059.0246	0.02252
3057.0959	0.02252
3055.1672	0.02247
3053.2385	0.02244
3051.3098	0.02242
3049.3811	0.02239
3047.4524	0.0224
3045.5237	0.02246
3043.5950	0.02256
3041.6664	0.02263
3039.7377	0.02271
3037.8090	0.02282
3035.8803	0.02297
3033.9516	0.02312
3032.0229	0.02322
3030.0942	0.02332
3028.1655	0.02352
3026.2368	0.02383
3024.3081	0.02417
3022.3795	0.0245
3020.4508	0.02485
3018.5221	0.02526
3016.5934	0.02572
3014.6647	0.02619
3012.7360	0.02664
3010.8073	0.02717
3008.8786	0.02781
3006.9499	0.02854
3005.0212	0.0293
3003.0926	0.03008
3001.1639	0.03088
2999.2352	0.03169
2997.3065	0.03249
2995.3778	0.03322
2993.4491	0.03389
2991.5204	0.03451
2989.5917	0.03504
2987.6630	0.03541
2985.7343	0.03562
2983.8057	0.03576
2981.8770	0.03586
2979.9483	0.03592
2978.0196	0.03598
2976.0909	0.03605
2974.1622	0.03611
2972.2335	0.03607
2970.3048	0.03598
2968.3761	0.0359
2966.4474	0.03582
2964.5188	0.0357
2962.5901	0.03563
2960.6614	0.0357
2958.7327	0.03592
2956.8040	0.03626
2954.8753	0.03678
2952.9466	0.03752
2951.0179	0.03838
2949.0892	0.0393
2947.1605	0.0404
2945.2319	0.04169
2943.3032	0.04309
2941.3745	0.04448
2939.4458	0.04579
2937.5171	0.04689
2935.5884	0.04766
2933.6597	0.04804
2931.7310	0.04803
2929.8023	0.04763
2927.8736	0.0469
2925.9450	0.04604
2924.0163	0.04522
2922.0876	0.04448
2920.1589	0.0438
2918.2302	0.04316
2916.3015	0.0426
2914.3728	0.04208
2912.4441	0.04159
2910.5154	0.04113
2908.5868	0.04073
2906.6581	0.04036
2904.7294	0.04
2902.8007	0.03969
2900.8720	0.03943
2898.9433	0.03922
2897.0146	0.03903
2895.0859	0.03887
2893.1572	0.03869
2891.2285	0.0385
2889.2999	0.03835
2887.3712	0.03827
2885.4425	0.03829
2883.5138	0.03843
2881.5851	0.03867
2879.6564	0.03897
2877.7277	0.03924
2875.7990	0.0394
2873.8703	0.03943
2871.9416	0.0393
2870.0130	0.03904
2868.0843	0.0387
2866.1556	0.03839
2864.2269	0.03812
2862.2982	0.03787
2860.3695	0.03764
2858.4408	0.03739
2856.5121	0.03713
2854.5834	0.03686
2852.6547	0.0366
2850.7261	0.03624
2848.7974	0.03576
2846.8687	0.03524
2844.9400	0.03479
2843.0113	0.03443
2841.0826	0.03412
2839.1539	0.03385
2837.2252	0.03369
2835.2965	0.03365
2833.3678	0.03369
2831.4392	0.03375
2829.5105	0.03379
2827.5818	0.03384
2825.6531	0.03387
2823.7244	0.03393
2821.7957	0.03404
2819.8670	0.03417
2817.9383	0.03426
2816.0096	0.03429
2814.0809	0.03433
2812.1523	0.0344
2810.2236	0.03449
2808.2949	0.03459
2806.3662	0.03471
2804.4375	0.03487
2802.5088	0.03501
2800.5801	0.03512
2798.6514	0.03523
2796.7227	0.03537
2794.7940	0.0355
2792.8654	0.03557
2790.9367	0.03559
2789.0080	0.03563
2787.0793	0.03572
2785.1506	0.03587
2783.2219	0.03605
2781.2932	0.03623
2779.3645	0.03641
2777.4358	0.03661
2775.5071	0.03681
2773.5785	0.03691
2771.6498	0.03689
2769.7211	0.03686
2767.7924	0.03695
2765.8637	0.03714
2763.9350	0.03729
2762.0063	0.03735
2760.0776	0.0374
2758.1489	0.03749
2756.2202	0.03759
2754.2916	0.03772
2752.3629	0.03788
2750.4342	0.03806
2748.5055	0.03827
2746.5768	0.03847
2744.6481	0.03863
2742.7194	0.03875
2740.7907	0.0389
2738.8620	0.03912
2736.9333	0.03939
2735.0047	0.03965
2733.0760	0.03984
2731.1473	0.04
2729.2186	0.04015
2727.2899	0.04033
2725.3612	0.04051
2723.4325	0.04067
2721.5038	0.04081
2719.5751	0.0409
2717.6464	0.04095
2715.7178	0.04101
2713.7891	0.04109
2711.8604	0.04119
2709.9317	0.04133
2708.0030	0.0415
2706.0743	0.04166
2704.1456	0.0418
2702.2169	0.04196
2700.2882	0.04212
2698.3595	0.04227
2696.4309	0.04241
2694.5022	0.04253
2692.5735	0.04268
2690.6448	0.04287
2688.7161	0.04306
2686.7874	0.04321
2684.8587	0.04333
2682.9300	0.04347
2681.0013	0.04363
2679.0726	0.04379
2677.1440	0.04395
2675.2153	0.04411
2673.2866	0.04423
2671.3579	0.04433
2669.4292	0.04447
2667.5005	0.04468
2665.5718	0.04492
2663.6431	0.04512
2661.7144	0.04529
2659.7857	0.04546
2657.8571	0.04565
2655.9284	0.04584
2653.9997	0.04599
2652.0710	0.04605
2650.1423	0.04608
2648.2136	0.04619
2646.2849	0.04642
2644.3562	0.04665
2642.4275	0.04683
2640.4988	0.04698
2638.5702	0.04716
2636.6415	0.04733
2634.7128	0.04748
2632.7841	0.04757
2630.8554	0.04762
2628.9267	0.04779
2626.9980	0.04806
2625.0693	0.04833
2623.1406	0.04851
2621.2119	0.04864
2619.2833	0.04882
2617.3546	0.04906
2615.4259	0.04926
2613.4972	0.04938
2611.5685	0.04946
2609.6398	0.04958
2607.7111	0.04969
2605.7824	0.04976
2603.8537	0.04986
2601.9250	0.04999
2599.9964	0.05005
2598.0677	0.05011
2596.1390	0.0503
2594.2103	0.05049
2592.2816	0.05059
2590.3529	0.05073
2588.4242	0.05097
2586.4955	0.05123
2584.5668	0.05142
2582.6381	0.0515
2580.7095	0.05154
2578.7808	0.05163
2576.8521	0.05177
2574.9234	0.05191
2572.9947	0.05204
2571.0660	0.05223
2569.1373	0.05252
2567.2086	0.05277
2565.2799	0.05283
2563.3512	0.0528
2561.4226	0.0529
2559.4939	0.05313
2557.5652	0.0533
2555.6365	0.05338
2553.7078	0.05347
2551.7791	0.05354
2549.8504	0.05356
2547.9217	0.05362
2545.9930	0.05378
2544.0643	0.05397
2542.1357	0.0541
2540.2070	0.05419
2538.2783	0.05427
2536.3496	0.05435
2534.4209	0.05444
2532.4922	0.05456
2530.5635	0.05465
2528.6348	0.05473
2526.7061	0.0548
2524.7774	0.05494
2522.8488	0.05518
2520.9201	0.05541
2518.9914	0.05553
2517.0627	0.05554
2515.1340	0.05555
2513.2053	0.05558
2511.2766	0.05563
2509.3479	0.05569
2507.4192	0.0557
2505.4905	0.05555
2503.5619	0.05543
2501.6332	0.05563
2499.7045	0.05606
2497.7758	0.05643
2495.8471	0.05663
2493.9184	0.05675
2491.9897	0.05687
2490.0610	0.057
2488.1323	0.05711
2486.2036	0.05717
2484.2750	0.05707
2482.3463	0.05673
2480.4176	0.05636
2478.4889	0.05643
2476.5602	0.05693
2474.6315	0.05737
2472.7028	0.05762
2470.7741	0.05783
2468.8454	0.05796
2466.9167	0.05796
2464.9881	0.05798
2463.0594	0.05803
2461.1307	0.05801
2459.2020	0.05805
2457.2733	0.0583
2455.3446	0.05862
2453.4159	0.05874
2451.4872	0.0587
2449.5585	0.0587
2447.6299	0.05886
2445.7012	0.05902
2443.7725	0.05894
2441.8438	0.05879
2439.9151	0.05893
2437.9864	0.05935
2436.0577	0.05968
2434.1290	0.05977
2432.2003	0.05984
2430.2716	0.05996
2428.3430	0.05998
2426.4143	0.05987
2424.4856	0.05991
2422.5569	0.06023
2420.6282	0.06052
2418.6995	0.06042
2416.7708	0.06012
2414.8421	0.05997
2412.9134	0.06005
2410.9847	0.06019
2409.0561	0.06039
2407.1274	0.06065
2405.1987	0.0608
2403.2700	0.0608
2401.3413	0.06075
2399.4126	0.06066
2397.4839	0.06055
2395.5552	0.06049
2393.6265	0.06056
2391.6978	0.06074
2389.7692	0.06097
2387.8405	0.06115
2385.9118	0.06118
2383.9831	0.06108
2382.0544	0.06099
2380.1257	0.06104
2378.1970	0.06111
2376.2683	0.06092
2374.3396	0.06052
2372.4109	0.0603
2370.4823	0.06045
2368.5536	0.06073
2366.6249	0.06095
2364.6962	0.06105
2362.7675	0.06104
2360.8388	0.06097
2358.9101	0.06087
2356.9814	0.06073
2355.0527	0.06045
2353.1240	0.06
2351.1954	0.05957
2349.2667	0.05956
2347.3380	0.06009
2345.4093	0.06064
2343.4806	0.06079
2341.5519	0.06079
2339.6232	0.06095
2337.6945	0.06115
2335.7658	0.0612
2333.8371	0.06106
2331.9085	0.06078
2329.9798	0.06019
2328.0511	0.05927
2326.1224	0.05862
2324.1937	0.05891
2322.2650	0.05991
2320.3363	0.06068
2318.4076	0.06077
2316.4789	0.06054
2314.5502	0.0605
2312.6216	0.06061
2310.6929	0.0606
2308.7642	0.06044
2306.8355	0.05996
2304.9068	0.05882
2302.9781	0.05738
2301.0494	0.05689
2299.1207	0.0579
2297.1920	0.05932
2295.2633	0.05978
2293.3347	0.059
2291.4060	0.05787
2289.4773	0.05765
2287.5486	0.0586
2285.6199	0.05974
2283.6912	0.05974
2281.7625	0.0581
2279.8338	0.05607
2277.9051	0.05578
2275.9764	0.05743
2274.0478	0.05932
2272.1191	0.06034
2270.1904	0.0607
2268.2617	0.06084
2266.3330	0.06078
2264.4043	0.06016
2262.4756	0.05889
2260.5469	0.05728
2258.6182	0.05581
2256.6895	0.05524
2254.7609	0.05579
2252.8322	0.05684
2250.9035	0.05813
2248.9748	0.0597
2247.0461	0.06099
2245.1174	0.06157
2243.1887	0.06165
2241.2600	0.06128
2239.3313	0.06002
2237.4026	0.05801
2235.4740	0.05658
2233.5453	0.05652
2231.6166	0.0568
2229.6879	0.05673
2227.7592	0.05733
2225.8305	0.05911
2223.9018	0.06097
2221.9731	0.06194
2220.0444	0.06169
2218.1157	0.05995
2216.1871	0.05762
2214.2584	0.05698
2212.3297	0.05879
2210.4010	0.06114
2208.4723	0.0624
2206.5436	0.06267
2204.6149	0.06246
2202.6862	0.06212
2200.7575	0.06203
2198.8288	0.06211
2196.9002	0.06151
2194.9715	0.05976
2193.0428	0.05809
2191.1141	0.05832
2189.1854	0.06036
2187.2567	0.06214
2185.3280	0.06243
2183.3993	0.06179
2181.4706	0.06098
2179.5419	0.06004
2177.6133	0.05926
2175.6846	0.05942
2173.7559	0.06013
2171.8272	0.06021
2169.8985	0.05941
2167.9698	0.05757
2166.0411	0.05478
2164.1124	0.05354
2162.1837	0.05586
2160.2550	0.05939
2158.3264	0.06026
2156.3977	0.05782
2154.4690	0.05522
2152.5403	0.05589
2150.6116	0.0594
2148.6829	0.06237
2146.7542	0.06285
2144.8255	0.0618
2142.8968	0.06147
2140.9681	0.06266
2139.0395	0.06392
2137.1108	0.06381
2135.1821	0.06292
2133.2534	0.06271
2131.3247	0.0633
2129.3960	0.06392
2127.4673	0.06419
2125.5386	0.06408
2123.6099	0.06383
2121.6812	0.06394
2119.7526	0.06442
2117.8239	0.06471
2115.8952	0.06458
2113.9665	0.06425
2112.0378	0.06369
2110.1091	0.06288
2108.1804	0.06229
2106.2517	0.06173
2104.3230	0.06069
2102.3943	0.06
2100.4657	0.06049
2098.5370	0.06133
2096.6083	0.06205
2094.6796	0.0627
2092.7509	0.06225
2090.8222	0.06046
2088.8935	0.05897
2086.9648	0.05869
2085.0361	0.05935
2083.1074	0.06065
2081.1788	0.06219
2079.2501	0.0634
2077.3214	0.06373
2075.3927	0.0627
2073.4640	0.06067
2071.5353	0.05852
2069.6066	0.05722
2067.6779	0.05796
2065.7492	0.06063
2063.8205	0.06323
2061.8919	0.0639
2059.9632	0.06196
2058.0345	0.0583
2056.1058	0.05552
2054.1771	0.05544
2052.2484	0.05703
2050.3197	0.05856
2048.3910	0.05991
2046.4623	0.06137
2044.5336	0.062
2042.6050	0.06135
2040.6763	0.061
2038.7476	0.06187
2036.8189	0.06286
2034.8902	0.06322
2032.9615	0.06325
2031.0328	0.06293
2029.1041	0.06252
2027.1754	0.06288
2025.2467	0.06357
2023.3181	0.06321
2021.3894	0.06216
2019.4607	0.06182
2017.5320	0.06201
2015.6033	0.06226
2013.6746	0.06308
2011.7459	0.06437
2009.8172	0.06515
2007.8885	0.06516
2005.9599	0.06497
2004.0312	0.06502
2002.1025	0.06525
2000.1738	0.06552
1998.2451	0.06584
1996.3164	0.06615
1994.3877	0.06617
1992.4590	0.06591
1990.5303	0.0659
1988.6016	0.06638
1986.6730	0.06683
1984.7443	0.06686
1982.8156	0.06655
1980.8869	0.06617
1978.9582	0.06589
1977.0295	0.06592
1975.1008	0.06633
1973.1721	0.06677
1971.2434	0.06694
1969.3147	0.06693
1967.3861	0.06695
1965.4574	0.06703
1963.5287	0.06709
1961.6000	0.06703
1959.6713	0.06691
1957.7426	0.06689
1955.8139	0.06697
1953.8852	0.06706
1951.9565	0.06712
1950.0278	0.06718
1948.0992	0.06725
1946.1705	0.06731
1944.2418	0.06735
1942.3131	0.06738
1940.3844	0.0674
1938.4557	0.06739
1936.5270	0.06736
1934.5983	0.06735
1932.6696	0.06738
1930.7409	0.06743
1928.8123	0.0675
1926.8836	0.06761
1924.9549	0.06774
1923.0262	0.06783
1921.0975	0.06789
1919.1688	0.06791
1917.2401	0.06793
1915.3114	0.06794
1913.3827	0.06792
1911.4540	0.0679
1909.5254	0.06794
1907.5967	0.06804
1905.6680	0.06813
1903.7393	0.06817
1901.8106	0.06817
1899.8819	0.06818
1897.9532	0.06821
1896.0245	0.06821
1894.0958	0.06813
1892.1671	0.06805
1890.2385	0.06802
1888.3098	0.06804
1886.3811	0.06806
1884.4524	0.06806
1882.5237	0.06807
1880.5950	0.06806
1878.6663	0.06804
1876.7376	0.06805
1874.8089	0.06801
1872.8802	0.06787
1870.9516	0.06769
1869.0229	0.06757
1867.0942	0.06756
1865.1655	0.06762
1863.2368	0.06763
1861.3081	0.06756
1859.3794	0.06746
1857.4507	0.06744
1855.5220	0.06748
1853.5933	0.06748
1851.6647	0.06746
1849.7360	0.0675
1847.8073	0.06757
1845.8786	0.06759
1843.9499	0.06753
1842.0212	0.06748
1840.0925	0.06745
1838.1638	0.06746
1836.2351	0.06751
1834.3064	0.06754
1832.3778	0.06754
1830.4491	0.06755
1828.5204	0.06757
1826.5917	0.0676
1824.6630	0.06764
1822.7343	0.06772
1820.8056	0.06782
1818.8769	0.06789
1816.9482	0.06795
1815.0195	0.06803
1813.0909	0.06811
1811.1622	0.06814
1809.2335	0.06815
1807.3048	0.06817
1805.3761	0.06823
1803.4474	0.06829
1801.5187	0.06836
1799.5900	0.06845
1797.6613	0.06855
1795.7326	0.06865
1793.8040	0.0687
1791.8753	0.06873
1789.9466	0.06871
1788.0179	0.06864
1786.0892	0.06858
1784.1605	0.06856
1782.2318	0.06856
1780.3031	0.06859
1778.3744	0.06861
1776.4457	0.06858
1774.5171	0.06854
1772.5884	0.0685
1770.6597	0.06844
1768.7310	0.06835
1766.8023	0.06824
1764.8736	0.06814
1762.9449	0.06805
1761.0162	0.06802
1759.0875	0.06806
1757.1588	0.06814
1755.2302	0.06814
1753.3015	0.06806
1751.3728	0.06796
1749.4441	0.06793
1747.5154	0.06794
1745.5867	0.06794
1743.6580	0.06792
1741.7293	0.06788
1739.8006	0.06784
1737.8719	0.06786
1735.9433	0.06789
1734.0146	0.06792
1732.0859	0.06793
1730.1572	0.06797
1728.2285	0.06804
1726.2998	0.06812
1724.3711	0.0682
1722.4424	0.06825
1720.5137	0.0683
1718.5850	0.06841
1716.6564	0.06861
1714.7277	0.06888
1712.7990	0.06919
1710.8703	0.06954
1708.9416	0.06994
1707.0129	0.07032
1705.0842	0.07067
1703.1555	0.07101
1701.2268	0.07137
1699.2981	0.07175
1697.3695	0.07214
1695.4408	0.07254
1693.5121	0.07295
1691.5834	0.07338
1689.6547	0.07381
1687.7260	0.07426
1685.7973	0.07477
1683.8686	0.07539
1681.9399	0.07612
1680.0112	0.07691
1678.0826	0.07779
1676.1539	0.07884
1674.2252	0.08004
1672.2965	0.08131
1670.3678	0.0825
1668.4391	0.08329
1666.5104	0.08338
1664.5817	0.08266
1662.6530	0.08136
1660.7243	0.07984
1658.7957	0.07837
1656.8670	0.07702
1654.9383	0.07581
1653.0096	0.07478
1651.0809	0.07393
1649.1522	0.07322
1647.2235	0.07259
1645.2948	0.07203
1643.3661	0.07154
1641.4374	0.07114
1639.5088	0.07082
1637.5801	0.07058
1635.6514	0.07037
1633.7227	0.07018
1631.7940	0.07004
1629.8653	0.06999
1627.9366	0.07001
1626.0079	0.07011
1624.0792	0.0703
1622.1505	0.07062
1620.2219	0.07103
1618.2932	0.07148
1616.3645	0.07187
1614.4358	0.0721
1612.5071	0.07215
1610.5784	0.07203
1608.6497	0.07177
1606.7210	0.07147
1604.7923	0.07121
1602.8636	0.07103
1600.9350	0.07091
1599.0063	0.07085
1597.0776	0.07084
1595.1489	0.07082
1593.2202	0.07074
1591.2915	0.07058
1589.3628	0.07035
1587.4341	0.07008
1585.5054	0.06982
1583.5767	0.06962
1581.6481	0.06944
1579.7194	0.06924
1577.7907	0.06902
1575.8620	0.06887
1573.9333	0.06879
1572.0046	0.0687
1570.0759	0.06861
1568.1472	0.06856
1566.2185	0.06855
1564.2899	0.06854
1562.3612	0.06851
1560.4325	0.06849
1558.5038	0.06844
1556.5751	0.06836
1554.6464	0.06831
1552.7177	0.06832
1550.7890	0.06833
1548.8603	0.06829
1546.9316	0.06823
1545.0030	0.06818
1543.0743	0.06816
1541.1456	0.06814
1539.2169	0.06809
1537.2882	0.06799
1535.3595	0.06787
1533.4308	0.06778
1531.5021	0.06775
1529.5734	0.06779
1527.6447	0.06788
1525.7161	0.06795
1523.7874	0.06797
1521.8587	0.06794
1519.9300	0.0679
1518.0013	0.0679
1516.0726	0.06796
1514.1439	0.06802
1512.2152	0.06805
1510.2865	0.06801
1508.3578	0.06792
1506.4292	0.06785
1504.5005	0.06785
1502.5718	0.06791
1500.6431	0.06794
1498.7144	0.06791
1496.7857	0.06788
1494.8570	0.0679
1492.9283	0.06794
1490.9996	0.06794
1489.0709	0.06795
1487.1423	0.06801
1485.2136	0.0681
1483.2849	0.06818
1481.3562	0.0683
1479.4275	0.06848
1477.4988	0.06872
1475.5701	0.06901
1473.6414	0.06937
1471.7127	0.06977
1469.7840	0.07016
1467.8554	0.07057
1465.9267	0.071
1463.9980	0.07147
1462.0693	0.07199
1460.1406	0.07255
1458.2119	0.07312
1456.2832	0.07361
1454.3545	0.074
1452.4258	0.0743
1450.4971	0.07451
1448.5685	0.07456
1446.6398	0.07439
1444.7111	0.07401
1442.7824	0.07344
1440.8537	0.07269
1438.9250	0.07181
1436.9963	0.0709
1435.0676	0.07004
1433.1389	0.06934
1431.2102	0.06885
1429.2816	0.06851
1427.3529	0.0683
1425.4242	0.06819
1423.4955	0.06814
1421.5668	0.06813
1419.6381	0.06814
1417.7094	0.06816
1415.7807	0.06818
1413.8520	0.06824
1411.9233	0.06834
1409.9947	0.06845
1408.0660	0.06854
1406.1373	0.0686
1404.2086	0.06865
1402.2799	0.0687
1400.3512	0.06868
1398.4225	0.06853
1396.4938	0.06832
1394.5651	0.06813
1392.6364	0.06799
1390.7078	0.06787
1388.7791	0.06776
1386.8504	0.06763
1384.9217	0.06747
1382.9930	0.06731
1381.0643	0.06721
1379.1356	0.06714
1377.2069	0.06709
1375.2782	0.06708
1373.3495	0.06711
1371.4209	0.06714
1369.4922	0.06714
1367.5635	0.0671
1365.6348	0.06698
1363.7061	0.06685
1361.7774	0.06675
1359.8487	0.06665
1357.9200	0.06654
1355.9913	0.06644
1354.0626	0.06641
1352.1340	0.06642
1350.2053	0.06644
1348.2766	0.06649
1346.3479	0.06656
1344.4192	0.06661
1342.4905	0.06665
1340.5618	0.06672
1338.6331	0.06682
1336.7044	0.06689
1334.7757	0.06694
1332.8471	0.06698
1330.9184	0.06701
1328.9897	0.06705
1327.0610	0.06706
1325.1323	0.06703
1323.2036	0.06699
1321.2749	0.06698
1319.3462	0.06698
1317.4175	0.06702
1315.4888	0.06708
1313.5602	0.06713
1311.6315	0.06717
1309.7028	0.06721
1307.7741	0.06723
1305.8454	0.06723
1303.9167	0.06718
1301.9880	0.0671
1300.0593	0.06702
1298.1306	0.06695
1296.2019	0.06689
1294.2733	0.06683
1292.3446	0.06679
1290.4159	0.06677
1288.4872	0.06676
1286.5585	0.06678
1284.6298	0.06685
1282.7011	0.06697
1280.7724	0.06706
1278.8437	0.06712
1276.9150	0.06717
1274.9864	0.06726
1273.0577	0.06742
1271.1290	0.06761
1269.2003	0.06776
1267.2716	0.06785
1265.3429	0.06787
1263.4142	0.06778
1261.4855	0.0676
1259.5568	0.06733
1257.6281	0.067
1255.6995	0.06666
1253.7708	0.06643
1251.8421	0.06634
1249.9134	0.0663
1247.9847	0.06624
1246.0560	0.06617
1244.1273	0.06619
1242.1986	0.06633
1240.2699	0.06659
1238.3412	0.06696
1236.4126	0.06741
1234.4839	0.06789
1232.5552	0.06832
1230.6265	0.06861
1228.6978	0.06876
1226.7691	0.0688
1224.8404	0.06871
1222.9117	0.06841
1220.9830	0.06794
1219.0543	0.06737
1217.1257	0.06673
1215.1970	0.06609
1213.2683	0.06546
1211.3396	0.06487
1209.4109	0.06436
1207.4822	0.06393
1205.5535	0.06353
1203.6248	0.06308
1201.6961	0.06257
1199.7674	0.06203
1197.8388	0.06155
1195.9101	0.06116
1193.9814	0.06084
1192.0527	0.06054
1190.1240	0.06029
1188.1953	0.06014
1186.2666	0.06008
1184.3379	0.06007
1182.4092	0.06011
[truncated: 610 more rows]
