# Supplementary material for: Vibrational Study on the Structure, Bioactivity, and Silver Adsorption of Silk Fibroin Fibers Grafted with Methacrylonitrile
Source: Molecules. 2023 Mar 10;28(6):2551. doi: 10.3390/molecules28062551 (PMC10051891; doi:10.3390/molecules28062551)
Supplement: Supplementary file 1 [file molecules-28-02551-s001.zip › RAW DATA/Figure 13 Raman SBF/BF control SBF 28d Raman p4.txt]

TITLE	BF CONTROLLO SBF 28D P4 | AV. OF 47
DATA TYPE
ORIGIN	JASCO
OWNER
DATE	23/03/01
TIME	12:03:26
SPECTROMETER/DATA SYSTEM
RESOLUTION
DELTAX	-1.92869
XUNITS	1/CM
YUNITS	AU
FIRSTX	5003.1440
LASTX	5.9080
NPOINTS	2592
FIRSTY	0.00341
MAXY	0.31083
MINY	0.00180
XYDATA
5003.1440	0.00341
5001.2154	0.00333
4999.2867	0.00326
4997.3580	0.00317
4995.4293	0.00328
4993.5006	0.00332
4991.5719	0.00323
4989.6432	0.00311
4987.7145	0.00326
4985.7858	0.00333
4983.8571	0.00323
4981.9285	0.00311
4979.9998	0.00313
4978.0711	0.0032
4976.1424	0.00324
4974.2137	0.00329
4972.2850	0.00331
4970.3563	0.00336
4968.4276	0.00323
4966.4989	0.00329
4964.5702	0.00348
4962.6416	0.00345
4960.7129	0.00323
4958.7842	0.00322
4956.8555	0.00315
4954.9268	0.0032
4952.9981	0.00327
4951.0694	0.00321
4949.1407	0.00315
4947.2120	0.00323
4945.2833	0.0032
4943.3547	0.00307
4941.4260	0.00309
4939.4973	0.00318
4937.5686	0.0031
4935.6399	0.00322
4933.7112	0.00349
4931.7825	0.0036
4929.8538	0.00356
4927.9251	0.00331
4925.9964	0.0031
4924.0678	0.00317
4922.1391	0.00324
4920.2104	0.00329
4918.2817	0.00326
4916.3530	0.0031
4914.4243	0.00308
4912.4956	0.00318
4910.5669	0.0033
4908.6382	0.00326
4906.7095	0.00331
4904.7809	0.00341
4902.8522	0.00338
4900.9235	0.00321
4898.9948	0.00313
4897.0661	0.0032
4895.1374	0.00315
4893.2087	0.00311
4891.2800	0.00306
4889.3513	0.00317
4887.4226	0.00335
4885.4940	0.00339
4883.5653	0.00341
4881.6366	0.00336
4879.7079	0.00331
4877.7792	0.00335
4875.8505	0.0034
4873.9218	0.00341
4871.9931	0.00346
4870.0644	0.00349
4868.1357	0.00354
4866.2071	0.00356
4864.2784	0.00342
4862.3497	0.00329
4860.4210	0.0033
4858.4923	0.00337
4856.5636	0.00355
4854.6349	0.00369
4852.7062	0.0034
4850.7775	0.00313
4848.8488	0.00331
4846.9202	0.00347
4844.9915	0.00346
4843.0628	0.00356
4841.1341	0.00348
4839.2054	0.00341
4837.2767	0.00351
4835.3480	0.00358
4833.4193	0.00344
4831.4906	0.00324
4829.5619	0.00319
4827.6333	0.00304
4825.7046	0.00297
4823.7759	0.00305
4821.8472	0.00331
4819.9185	0.00363
4817.9898	0.00383
4816.0611	0.00395
4814.1324	0.00377
4812.2037	0.00354
4810.2750	0.00321
4808.3464	0.00299
4806.4177	0.0032
4804.4890	0.00318
4802.5603	0.00317
4800.6316	0.00313
4798.7029	0.00316
4796.7742	0.00324
4794.8455	0.00328
4792.9168	0.00344
4790.9881	0.00347
4789.0595	0.00327
4787.1308	0.00319
4785.2021	0.00319
4783.2734	0.00315
4781.3447	0.00318
4779.4160	0.00315
4777.4873	0.00332
4775.5586	0.00337
4773.6299	0.00322
4771.7012	0.00313
4769.7726	0.00331
4767.8439	0.00338
4765.9152	0.00332
4763.9865	0.00333
4762.0578	0.00349
4760.1291	0.00347
4758.2004	0.00324
4756.2717	0.00321
4754.3430	0.00316
4752.4143	0.00323
4750.4857	0.00328
4748.5570	0.0035
4746.6283	0.00362
4744.6996	0.00343
4742.7709	0.00326
4740.8422	0.0034
4738.9135	0.00341
4736.9848	0.00328
4735.0561	0.00332
4733.1274	0.00345
4731.1988	0.00331
4729.2701	0.00313
4727.3414	0.00315
4725.4127	0.00309
4723.4840	0.00289
4721.5553	0.00298
4719.6266	0.00316
4717.6979	0.0033
4715.7692	0.00318
4713.8405	0.00301
4711.9119	0.00319
4709.9832	0.0034
4708.0545	0.00338
4706.1258	0.00306
4704.1971	0.00271
4702.2684	0.00267
4700.3397	0.00311
4698.4110	0.0032
4696.4823	0.0031
4694.5536	0.0031
4692.6250	0.00327
4690.6963	0.00317
4688.7676	0.00298
4686.8389	0.00291
4684.9102	0.00283
4682.9815	0.00278
4681.0528	0.00305
4679.1241	0.00314
4677.1954	0.00307
4675.2668	0.00307
4673.3381	0.00322
4671.4094	0.00327
4669.4807	0.0032
4667.5520	0.00318
4665.6233	0.00337
4663.6946	0.00334
4661.7659	0.00328
4659.8372	0.00314
4657.9085	0.00315
4655.9799	0.00336
4654.0512	0.00343
4652.1225	0.00336
4650.1938	0.00334
4648.2651	0.00325
4646.3364	0.00311
4644.4077	0.00285
4642.4790	0.00278
4640.5503	0.00293
4638.6216	0.00299
4636.6930	0.00305
4634.7643	0.00307
4632.8356	0.00317
4630.9069	0.00322
4628.9782	0.00302
4627.0495	0.00287
4625.1208	0.00302
4623.1921	0.00324
4621.2634	0.00328
4619.3347	0.00344
4617.4061	0.00356
4615.4774	0.00336
4613.5487	0.0031
4611.6200	0.00295
4609.6913	0.003
4607.7626	0.00305
4605.8339	0.00303
4603.9052	0.0031
4601.9765	0.00328
4600.0478	0.00334
4598.1192	0.00324
4596.1905	0.0031
4594.2618	0.00313
4592.3331	0.0032
4590.4044	0.00328
4588.4757	0.0032
4586.5470	0.00318
4584.6183	0.00315
4582.6896	0.00315
4580.7609	0.00329
4578.8323	0.00327
4576.9036	0.00317
4574.9749	0.00314
4573.0462	0.00317
4571.1175	0.00318
4569.1888	0.0033
4567.2601	0.0031
4565.3314	0.00283
4563.4027	0.00283
4561.4740	0.00301
4559.5454	0.00307
4557.6167	0.00307
4555.6880	0.00295
4553.7593	0.00295
4551.8306	0.00303
4549.9019	0.00305
4547.9732	0.00301
4546.0445	0.00305
4544.1158	0.00297
4542.1871	0.00299
4540.2585	0.00295
4538.3298	0.00283
4536.4011	0.00273
4534.4724	0.00287
4532.5437	0.00308
4530.6150	0.0033
4528.6863	0.00329
4526.7576	0.00321
4524.8289	0.00314
4522.9002	0.00307
4520.9716	0.00297
4519.0429	0.00279
4517.1142	0.00299
4515.1855	0.00318
4513.2568	0.00311
4511.3281	0.0031
4509.3994	0.00307
4507.4707	0.00309
4505.5420	0.00317
4503.6133	0.00312
4501.6847	0.00301
4499.7560	0.00299
4497.8273	0.00291
4495.8986	0.00296
4493.9699	0.00294
4492.0412	0.00296
4490.1125	0.00321
4488.1838	0.00316
4486.2551	0.00297
4484.3264	0.00299
4482.3978	0.00297
4480.4691	0.00292
4478.5404	0.00295
4476.6117	0.00279
4474.6830	0.00289
4472.7543	0.00301
4470.8256	0.003
4468.8969	0.00306
4466.9682	0.0031
4465.0395	0.00307
4463.1109	0.00323
4461.1822	0.00346
4459.2535	0.00335
4457.3248	0.00322
4455.3961	0.00305
4453.4674	0.00283
4451.5387	0.00276
4449.6100	0.00301
4447.6813	0.0031
4445.7526	0.00334
4443.8240	0.00333
4441.8953	0.00317
4439.9666	0.00309
4438.0379	0.00298
4436.1092	0.00284
4434.1805	0.00282
4432.2518	0.00299
4430.3231	0.00298
4428.3944	0.003
4426.4657	0.0031
4424.5371	0.00326
4422.6084	0.00323
4420.6797	0.00308
4418.7510	0.00304
4416.8223	0.003
4414.8936	0.0029
4412.9649	0.00283
4411.0362	0.00294
4409.1075	0.00299
4407.1788	0.00314
4405.2502	0.00324
4403.3215	0.00329
4401.3928	0.00325
4399.4641	0.00304
4397.5354	0.0029
4395.6067	0.00303
4393.6780	0.00314
4391.7493	0.0031
4389.8206	0.00302
4387.8919	0.00306
4385.9633	0.00297
4384.0346	0.00286
4382.1059	0.00281
4380.1772	0.00297
4378.2485	0.00312
4376.3198	0.00314
4374.3911	0.00323
4372.4624	0.00337
4370.5337	0.00326
4368.6050	0.0031
4366.6764	0.00289
4364.7477	0.00281
4362.8190	0.00301
4360.8903	0.00301
4358.9616	0.00278
4357.0329	0.0027
4355.1042	0.00288
4353.1755	0.00308
4351.2468	0.00313
4349.3181	0.00319
4347.3895	0.00318
4345.4608	0.00312
4343.5321	0.00282
4341.6034	0.00282
4339.6747	0.00289
4337.7460	0.00284
4335.8173	0.00276
4333.8886	0.00275
4331.9599	0.00296
4330.0312	0.00305
4328.1026	0.00319
4326.1739	0.00325
4324.2452	0.00327
4322.3165	0.00329
4320.3878	0.00324
4318.4591	0.00322
4316.5304	0.00306
4314.6017	0.00284
4312.6730	0.00295
4310.7443	0.0031
4308.8157	0.00296
4306.8870	0.00279
4304.9583	0.00281
4303.0296	0.00304
4301.1009	0.00322
4299.1722	0.00334
4297.2435	0.00313
4295.3148	0.00292
4293.3861	0.00274
4291.4574	0.00283
4289.5288	0.003
4287.6001	0.00315
4285.6714	0.00313
4283.7427	0.00295
4281.8140	0.00289
4279.8853	0.00311
4277.9566	0.00308
4276.0279	0.00281
4274.0992	0.0027
4272.1705	0.00287
4270.2419	0.00295
4268.3132	0.00274
4266.3845	0.00269
4264.4558	0.00276
4262.5271	0.00283
4260.5984	0.00287
4258.6697	0.00276
4256.7410	0.00288
4254.8123	0.00289
4252.8836	0.00292
4250.9550	0.00289
4249.0263	0.00281
4247.0976	0.00271
4245.1689	0.00273
4243.2402	0.00279
4241.3115	0.00285
4239.3828	0.00276
4237.4541	0.00281
4235.5254	0.00292
4233.5968	0.00297
4231.6681	0.00301
4229.7394	0.00296
4227.8107	0.00292
4225.8820	0.00302
4223.9533	0.00301
4222.0246	0.00288
4220.0959	0.00286
4218.1672	0.00286
4216.2385	0.00284
4214.3099	0.00278
4212.3812	0.00286
4210.4525	0.00307
4208.5238	0.00309
4206.5951	0.00297
4204.6664	0.00277
4202.7377	0.00273
4200.8090	0.00294
4198.8803	0.00286
4196.9516	0.00286
4195.0230	0.00305
4193.0943	0.00305
4191.1656	0.00287
4189.2369	0.00266
4187.3082	0.00284
4185.3795	0.00309
4183.4508	0.00312
4181.5221	0.00308
4179.5934	0.00285
4177.6647	0.00256
4175.7361	0.00255
4173.8074	0.00275
4171.8787	0.00285
4169.9500	0.00291
4168.0213	0.00296
4166.0926	0.00302
4164.1639	0.00306
4162.2352	0.0029
4160.3065	0.00264
4158.3778	0.00259
4156.4492	0.00262
4154.5205	0.00272
4152.5918	0.00279
4150.6631	0.00275
4148.7344	0.00275
4146.8057	0.00281
4144.8770	0.0029
4142.9483	0.00307
4141.0196	0.00308
4139.0909	0.00291
4137.1623	0.00285
4135.2336	0.00294
4133.3049	0.003
4131.3762	0.0029
4129.4475	0.00288
4127.5188	0.00286
4125.5901	0.00271
4123.6614	0.00281
4121.7327	0.00306
4119.8040	0.00307
4117.8754	0.00292
4115.9467	0.00286
4114.0180	0.00289
4112.0893	0.00285
4110.1606	0.00273
4108.2319	0.00262
4106.3032	0.00264
4104.3745	0.00283
4102.4458	0.00305
4100.5171	0.00314
4098.5885	0.00298
4096.6598	0.00272
4094.7311	0.00274
4092.8024	0.00295
4090.8737	0.00301
4088.9450	0.00275
4087.0163	0.00266
4085.0876	0.00269
4083.1589	0.00282
4081.2302	0.00291
4079.3016	0.00288
4077.3729	0.00268
4075.4442	0.00266
4073.5155	0.00273
4071.5868	0.00286
4069.6581	0.0029
4067.7294	0.00294
4065.8007	0.00291
4063.8720	0.00289
4061.9433	0.00295
4060.0147	0.00308
4058.0860	0.00308
4056.1573	0.00299
4054.2286	0.00293
4052.2999	0.00293
4050.3712	0.00291
4048.4425	0.00282
4046.5138	0.0027
4044.5851	0.00278
4042.6564	0.00293
4040.7278	0.00294
4038.7991	0.0028
4036.8704	0.00269
4034.9417	0.00277
4033.0130	0.00281
4031.0843	0.00281
4029.1556	0.00286
4027.2269	0.00291
4025.2982	0.00279
4023.3695	0.00268
4021.4409	0.00289
4019.5122	0.00292
4017.5835	0.0028
4015.6548	0.00279
4013.7261	0.0028
4011.7974	0.0029
4009.8687	0.00288
4007.9400	0.00293
4006.0113	0.00303
4004.0826	0.00309
4002.1540	0.00292
4000.2253	0.00282
3998.2966	0.00288
3996.3679	0.00281
3994.4392	0.0027
3992.5105	0.00279
3990.5818	0.003
3988.6531	0.00289
3986.7244	0.00274
3984.7957	0.00271
3982.8671	0.00266
3980.9384	0.0027
3979.0097	0.00281
3977.0810	0.00282
3975.1523	0.00283
3973.2236	0.00287
3971.2949	0.00291
3969.3662	0.00282
3967.4375	0.00281
3965.5088	0.00289
3963.5802	0.0029
3961.6515	0.00278
3959.7228	0.00267
3957.7941	0.00259
3955.8654	0.00245
3953.9367	0.00259
3952.0080	0.0029
3950.0793	0.00317
3948.1506	0.0032
3946.2219	0.00312
3944.2933	0.00311
3942.3646	0.00301
3940.4359	0.00283
3938.5072	0.00275
3936.5785	0.00274
3934.6498	0.00269
3932.7211	0.00269
3930.7924	0.00278
3928.8637	0.00268
3926.9350	0.00265
3925.0064	0.00269
3923.0777	0.00276
3921.1490	0.00268
3919.2203	0.0025
3917.2916	0.00262
3915.3629	0.00284
3913.4342	0.00278
3911.5055	0.00286
3909.5768	0.00304
3907.6481	0.00304
3905.7195	0.003
3903.7908	0.00297
3901.8621	0.0028
3899.9334	0.0026
3898.0047	0.00254
3896.0760	0.00261
3894.1473	0.00249
3892.2186	0.00257
3890.2899	0.00284
3888.3612	0.00294
3886.4326	0.003
3884.5039	0.00282
3882.5752	0.00271
3880.6465	0.00273
3878.7178	0.00277
3876.7891	0.00279
3874.8604	0.00271
3872.9317	0.00268
3871.0030	0.00271
3869.0743	0.00278
3867.1457	0.00278
3865.2170	0.00286
3863.2883	0.00317
3861.3596	0.00457
3859.4309	0.00592
3857.5022	0.00557
3855.5735	0.00395
3853.6448	0.00316
3851.7161	0.00302
3849.7874	0.00296
3847.8588	0.00277
3845.9301	0.00273
3844.0014	0.00279
3842.0727	0.00276
3840.1440	0.00289
3838.2153	0.00295
3836.2866	0.00293
3834.3579	0.00295
3832.4292	0.00283
3830.5005	0.00271
3828.5719	0.00274
3826.6432	0.00288
3824.7145	0.00295
3822.7858	0.0029
3820.8571	0.00303
3818.9284	0.00314
3816.9997	0.0029
3815.0710	0.00275
3813.1423	0.00284
3811.2136	0.00299
3809.2850	0.00294
3807.3563	0.00282
3805.4276	0.00275
3803.4989	0.00263
3801.5702	0.00266
3799.6415	0.00262
3797.7128	0.00266
3795.7841	0.00279
3793.8554	0.00282
3791.9268	0.00264
3789.9981	0.00256
3788.0694	0.00273
3786.1407	0.00275
3784.2120	0.00264
3782.2833	0.00255
3780.3546	0.00261
3778.4259	0.00263
3776.4972	0.00252
3774.5685	0.00232
3772.6399	0.00235
3770.7112	0.00246
3768.7825	0.00258
3766.8538	0.00252
3764.9251	0.00244
3762.9964	0.00247
3761.0677	0.00267
3759.1390	0.00276
3757.2103	0.00285
3755.2816	0.00284
3753.3530	0.00281
3751.4243	0.00271
3749.4956	0.00262
3747.5669	0.00258
3745.6382	0.0027
3743.7095	0.00274
3741.7808	0.00266
3739.8521	0.0028
3737.9234	0.00282
3735.9947	0.00268
3734.0661	0.00261
3732.1374	0.00259
3730.2087	0.00252
3728.2800	0.00254
3726.3513	0.00286
3724.4226	0.0031
3722.4939	0.00329
3720.5652	0.00343
3718.6365	0.00373
3716.7078	0.00403
3714.7792	0.00421
3712.8505	0.00446
3710.9218	0.00471
3708.9931	0.00484
3707.0644	0.00492
3705.1357	0.00507
3703.2070	0.00526
3701.2783	0.00534
3699.3496	0.00543
3697.4209	0.00576
3695.4923	0.00626
3693.5636	0.00668
3691.6349	0.00689
3689.7062	0.00703
3687.7775	0.00727
3685.8488	0.0075
3683.9201	0.00761
3681.9914	0.00762
3680.0627	0.00756
3678.1340	0.00756
3676.2054	0.00766
3674.2767	0.00786
3672.3480	0.00809
3670.4193	0.00831
3668.4906	0.00853
3666.5619	0.00875
3664.6332	0.0089
3662.7045	0.009
3660.7758	0.00913
3658.8471	0.00927
3656.9185	0.00934
3654.9898	0.00941
3653.0611	0.00956
3651.1324	0.00976
3649.2037	0.00994
3647.2750	0.01009
3645.3463	0.01022
3643.4176	0.01031
3641.4889	0.01043
3639.5602	0.01069
3637.6316	0.01098
3635.7029	0.01112
3633.7742	0.01112
3631.8455	0.01116
3629.9168	0.01126
3627.9881	0.01138
3626.0594	0.0115
3624.1307	0.01155
3622.2020	0.01155
3620.2733	0.01159
3618.3447	0.01172
3616.4160	0.01192
3614.4873	0.01206
3612.5586	0.01217
3610.6299	0.01233
3608.7012	0.01253
3606.7725	0.01276
3604.8438	0.01295
3602.9151	0.01313
3600.9864	0.01334
3599.0578	0.01353
3597.1291	0.01363
3595.2004	0.01362
3593.2717	0.01355
3591.3430	0.01348
3589.4143	0.01346
3587.4856	0.01355
3585.5569	0.01375
3583.6282	0.01399
3581.6995	0.01419
3579.7709	0.0143
3577.8422	0.01436
3575.9135	0.01445
3573.9848	0.01458
3572.0561	0.01471
3570.1274	0.01484
3568.1987	0.01503
3566.2700	0.0153
3564.3413	0.01556
3562.4126	0.01572
3560.4840	0.01584
3558.5553	0.01598
3556.6266	0.01615
3554.6979	0.01631
3552.7692	0.01652
3550.8405	0.01685
3548.9118	0.01728
3546.9831	0.01764
3545.0544	0.01789
3543.1257	0.01818
3541.1971	0.0186
3539.2684	0.01907
3537.3397	0.01958
3535.4110	0.02011
3533.4823	0.02052
3531.5536	0.02085
3529.6249	0.0212
3527.6962	0.02161
3525.7675	0.02207
3523.8388	0.0225
3521.9102	0.02283
3519.9815	0.02315
3518.0528	0.02357
3516.1241	0.0241
3514.1954	0.0246
3512.2667	0.02497
3510.3380	0.02523
3508.4093	0.02552
3506.4806	0.02597
3504.5519	0.0266
3502.6233	0.02717
3500.6946	0.02758
3498.7659	0.028
3496.8372	0.02854
3494.9085	0.0291
3492.9798	0.02958
3491.0511	0.02998
3489.1224	0.03033
3487.1937	0.03064
3485.2650	0.03098
3483.3364	0.03142
3481.4077	0.03186
3479.4790	0.03227
3477.5503	0.03268
3475.6216	0.03315
3473.6929	0.03368
3471.7642	0.03421
3469.8355	0.03468
3467.9068	0.03507
3465.9781	0.0354
3464.0495	0.03571
3462.1208	0.03605
3460.1921	0.03648
3458.2634	0.03702
3456.3347	0.0375
3454.4060	0.03783
3452.4773	0.03819
3450.5486	0.03863
3448.6199	0.03901
3446.6912	0.0393
3444.7626	0.03965
3442.8339	0.04006
3440.9052	0.04043
3438.9765	0.04072
3437.0478	0.04105
3435.1191	0.04152
3433.1904	0.04212
3431.2617	0.04277
3429.3330	0.04339
3427.4043	0.04399
3425.4757	0.04465
3423.5470	0.04534
3421.6183	0.04595
3419.6896	0.04641
3417.7609	0.04684
3415.8322	0.04733
3413.9035	0.04785
3411.9748	0.04837
3410.0461	0.04891
3408.1174	0.04951
3406.1888	0.05014
3404.2601	0.05066
3402.3314	0.05096
3400.4027	0.05129
3398.4740	0.05193
3396.5453	0.05275
3394.6166	0.05338
3392.6879	0.05374
3390.7592	0.05402
3388.8305	0.05441
3386.9019	0.05486
3384.9732	0.05527
3383.0445	0.05567
3381.1158	0.05617
3379.1871	0.05677
3377.2584	0.05743
3375.3297	0.05815
3373.4010	0.05888
3371.4723	0.05942
3369.5436	0.05972
3367.6150	0.05995
3365.6863	0.06025
3363.7576	0.06065
3361.8289	0.06117
3359.9002	0.06166
3357.9715	0.06199
3356.0428	0.06225
3354.1141	0.06262
3352.1854	0.06299
3350.2568	0.06323
3348.3281	0.06349
3346.3994	0.06394
3344.4707	0.06444
3342.5420	0.06474
3340.6133	0.06489
3338.6846	0.06508
3336.7559	0.06535
3334.8272	0.06562
3332.8985	0.0659
3330.9699	0.06624
3329.0412	0.06659
3327.1125	0.06689
3325.1838	0.06719
3323.2551	0.06756
3321.3264	0.06791
3319.3977	0.06812
3317.4690	0.06825
3315.5403	0.06838
3313.6116	0.0685
3311.6830	0.06863
3309.7543	0.06891
3307.8256	0.06935
3305.8969	0.06972
3303.9682	0.06995
3302.0395	0.07018
3300.1108	0.07046
3298.1821	0.07072
3296.2534	0.0709
3294.3247	0.07105
3292.3961	0.07126
3290.4674	0.07152
3288.5387	0.07176
3286.6100	0.07194
3284.6813	0.07206
3282.7526	0.07211
3280.8239	0.07215
3278.8952	0.07218
3276.9665	0.07213
3275.0378	0.07202
3273.1092	0.07199
3271.1805	0.07208
3269.2518	0.07215
3267.3231	0.07217
3265.3944	0.07217
3263.4657	0.07212
3261.5370	0.07203
3259.6083	0.07204
3257.6796	0.07212
3255.7509	0.07211
3253.8223	0.07205
3251.8936	0.07207
3249.9649	0.07218
3248.0362	0.07228
3246.1075	0.0723
3244.1788	0.07223
3242.2501	0.07208
3240.3214	0.07193
3238.3927	0.07194
3236.4640	0.07203
3234.5354	0.07199
3232.6067	0.07188
3230.6780	0.07184
3228.7493	0.07184
3226.8206	0.07183
3224.8919	0.0718
3222.9632	0.07175
3221.0345	0.07166
3219.1058	0.07155
3217.1771	0.07152
3215.2485	0.07161
3213.3198	0.07172
3211.3911	0.07173
3209.4624	0.07167
3207.5337	0.07164
3205.6050	0.07157
3203.6763	0.07145
3201.7476	0.07137
3199.8189	0.07138
3197.8902	0.07138
3195.9616	0.0713
3194.0329	0.07116
3192.1042	0.071
3190.1755	0.07093
3188.2468	0.07101
3186.3181	0.07118
3184.3894	0.07131
3182.4607	0.07134
3180.5320	0.07133
3178.6033	0.07133
3176.6747	0.0714
3174.7460	0.07155
3172.8173	0.07164
3170.8886	0.07151
3168.9599	0.07133
3167.0312	0.07135
3165.1025	0.0715
3163.1738	0.07154
3161.2451	0.07151
3159.3164	0.07155
3157.3878	0.07166
3155.4591	0.0718
3153.5304	0.07197
3151.6017	0.07217
3149.6730	0.07235
3147.7443	0.07254
3145.8156	0.0727
3143.8869	0.07276
3141.9582	0.07274
3140.0295	0.0727
3138.1009	0.07272
3136.1722	0.0728
3134.2435	0.07289
3132.3148	0.07295
3130.3861	0.07291
3128.4574	0.07287
3126.5287	0.07296
3124.6000	0.07321
3122.6713	0.07343
3120.7426	0.07358
3118.8140	0.07378
3116.8853	0.0741
3114.9566	0.07444
3113.0279	0.07467
3111.0992	0.07475
3109.1705	0.07475
3107.2418	0.07479
3105.3131	0.07494
3103.3844	0.0752
3101.4557	0.07539
3099.5271	0.07544
3097.5984	0.0755
3095.6697	0.07572
3093.7410	0.07602
3091.8123	0.07625
3089.8836	0.07638
3087.9549	0.07652
3086.0262	0.07675
3084.0975	0.07703
3082.1688	0.07732
3080.2402	0.07761
3078.3115	0.07785
3076.3828	0.0781
3074.4541	0.07845
3072.5254	0.07889
3070.5967	0.07937
3068.6680	0.0799
3066.7393	0.08045
3064.8106	0.08092
3062.8819	0.08126
3060.9533	0.08155
3059.0246	0.08182
3057.0959	0.08203
3055.1672	0.08215
3053.2385	0.08221
3051.3098	0.08227
3049.3811	0.08239
3047.4524	0.08255
3045.5237	0.08274
3043.5950	0.08296
3041.6664	0.08318
3039.7377	0.08341
3037.8090	0.08371
3035.8803	0.08402
3033.9516	0.08423
3032.0229	0.08435
3030.0942	0.08452
3028.1655	0.08484
3026.2368	0.08527
3024.3081	0.0857
3022.3795	0.08608
3020.4508	0.08649
3018.5221	0.08713
3016.5934	0.08795
3014.6647	0.08874
3012.7360	0.08947
3010.8073	0.09034
3008.8786	0.0913
3006.9499	0.09215
3005.0212	0.0929
3003.0926	0.09375
3001.1639	0.09479
2999.2352	0.096
2997.3065	0.0972
2995.3778	0.0982
2993.4491	0.09901
2991.5204	0.09971
2989.5917	0.10029
2987.6630	0.10082
2985.7343	0.10138
2983.8057	0.10185
2981.8770	0.10205
2979.9483	0.10214
2978.0196	0.1023
2976.0909	0.10256
2974.1622	0.10285
2972.2335	0.10308
2970.3048	0.10313
2968.3761	0.10309
2966.4474	0.10313
2964.5188	0.1033
2962.5901	0.10352
2960.6614	0.10379
2958.7327	0.10419
2956.8040	0.1048
2954.8753	0.10554
2952.9466	0.10635
2951.0179	0.10727
2949.0892	0.1084
2947.1605	0.10987
2945.2319	0.11168
2943.3032	0.11355
2941.3745	0.11531
2939.4458	0.11694
2937.5171	0.11844
2935.5884	0.11957
2933.6597	0.12012
2931.7310	0.12013
2929.8023	0.11976
2927.8736	0.11909
2925.9450	0.1182
2924.0163	0.11726
2922.0876	0.11648
2920.1589	0.11595
2918.2302	0.11556
2916.3015	0.1151
2914.3728	0.11453
2912.4441	0.11395
2910.5154	0.11339
2908.5868	0.11292
2906.6581	0.11263
2904.7294	0.11246
2902.8007	0.1123
2900.8720	0.11214
2898.9433	0.11196
2897.0146	0.11171
2895.0859	0.11149
2893.1572	0.1114
2891.2285	0.11144
2889.2999	0.11157
2887.3712	0.11179
2885.4425	0.11213
2883.5138	0.11255
2881.5851	0.11291
2879.6564	0.11316
2877.7277	0.11343
2875.7990	0.11381
2873.8703	0.11411
2871.9416	0.11414
2870.0130	0.11399
2868.0843	0.11386
2866.1556	0.11391
2864.2269	0.114
2862.2982	0.11391
2860.3695	0.11364
2858.4408	0.11342
2856.5121	0.11339
2854.5834	0.11348
2852.6547	0.11354
2850.7261	0.11347
2848.7974	0.11329
2846.8687	0.11306
2844.9400	0.1129
2843.0113	0.11291
2841.0826	0.11303
2839.1539	0.11316
2837.2252	0.11333
2835.2965	0.11357
2833.3678	0.11386
2831.4392	0.11413
2829.5105	0.11439
2827.5818	0.11465
2825.6531	0.11496
2823.7244	0.11532
2821.7957	0.11566
2819.8670	0.11601
2817.9383	0.11647
2816.0096	0.117
2814.0809	0.11746
2812.1523	0.11772
2810.2236	0.11784
2808.2949	0.11801
2806.3662	0.11837
2804.4375	0.11885
2802.5088	0.1193
2800.5801	0.11965
2798.6514	0.11992
2796.7227	0.12009
2794.7940	0.12019
2792.8654	0.12028
2790.9367	0.12047
2789.0080	0.12082
2787.0793	0.12125
2785.1506	0.12166
2783.2219	0.12204
2781.2932	0.12241
2779.3645	0.12267
2777.4358	0.12282
2775.5071	0.12307
2773.5785	0.12347
2771.6498	0.12385
2769.7211	0.12413
2767.7924	0.12445
2765.8637	0.12483
2763.9350	0.12518
2762.0063	0.12548
2760.0776	0.1258
2758.1489	0.12617
2756.2202	0.12656
2754.2916	0.12693
2752.3629	0.12732
2750.4342	0.12775
2748.5055	0.12821
2746.5768	0.12865
2744.6481	0.12902
2742.7194	0.12929
2740.7907	0.12959
2738.8620	0.13011
2736.9333	0.13079
2735.0047	0.13147
2733.0760	0.13204
2731.1473	0.13251
2729.2186	0.13294
2727.2899	0.13332
2725.3612	0.13368
2723.4325	0.13409
2721.5038	0.13456
2719.5751	0.13505
2717.6464	0.13555
2715.7178	0.13604
2713.7891	0.13646
2711.8604	0.13681
2709.9317	0.13713
2708.0030	0.13753
2706.0743	0.13807
2704.1456	0.13868
2702.2169	0.13923
2700.2882	0.13967
2698.3595	0.14002
2696.4309	0.14032
2694.5022	0.1406
2692.5735	0.14099
2690.6448	0.14158
2688.7161	0.14228
2686.7874	0.14292
2684.8587	0.14342
2682.9300	0.14384
2681.0013	0.14424
2679.0726	0.14467
2677.1440	0.14516
2675.2153	0.14568
2673.2866	0.14611
2671.3579	0.14642
2669.4292	0.14682
2667.5005	0.14746
2665.5718	0.1482
2663.6431	0.14882
2661.7144	0.14927
2659.7857	0.14965
2657.8571	0.1501
2655.9284	0.15062
2653.9997	0.15108
2652.0710	0.15143
2650.1423	0.15171
2648.2136	0.15206
2646.2849	0.15252
2644.3562	0.15289
2642.4275	0.15311
2640.4988	0.1535
2638.5702	0.15417
2636.6415	0.1549
2634.7128	0.15552
2632.7841	0.15599
2630.8554	0.15637
2628.9267	0.15687
2626.9980	0.15756
2625.0693	0.15821
2623.1406	0.15866
2621.2119	0.15911
2619.2833	0.15979
2617.3546	0.16054
2615.4259	0.16104
2613.4972	0.16135
2611.5685	0.16171
2609.6398	0.16211
2607.7111	0.16231
2605.7824	0.16243
2603.8537	0.16289
2601.9250	0.16362
2599.9964	0.16405
2598.0677	0.1643
2596.1390	0.16482
2594.2103	0.16539
2592.2816	0.16579
2590.3529	0.16637
2588.4242	0.16716
2586.4955	0.1678
2584.5668	0.16823
2582.6381	0.16861
2580.7095	0.16905
2578.7808	0.16953
2576.8521	0.17
2574.9234	0.17036
2572.9947	0.17067
2571.0660	0.17121
2569.1373	0.17196
2567.2086	0.17255
2565.2799	0.17278
2563.3512	0.17295
2561.4226	0.17342
2559.4939	0.17412
2557.5652	0.17463
2555.6365	0.17487
2553.7078	0.17505
2551.7791	0.17525
2549.8504	0.17545
2547.9217	0.17589
2545.9930	0.17667
2544.0643	0.17749
2542.1357	0.17808
2540.2070	0.1784
2538.2783	0.17854
2536.3496	0.1787
2534.4209	0.17909
2532.4922	0.17963
2530.5635	0.18006
2528.6348	0.18018
2526.7061	0.18009
2524.7774	0.18028
2522.8488	0.18097
2520.9201	0.1818
2518.9914	0.18243
2517.0627	0.18284
2515.1340	0.18317
2513.2053	0.18347
2511.2766	0.18369
2509.3479	0.18377
2507.4192	0.18356
2505.4905	0.18307
2503.5619	0.18287
2501.6332	0.18364
2499.7045	0.18515
2497.7758	0.18653
2495.8471	0.18735
2493.9184	0.18774
2491.9897	0.18797
2490.0610	0.18819
2488.1323	0.18844
2486.2036	0.18869
2484.2750	0.18858
2482.3463	0.18763
2480.4176	0.18653
2478.4889	0.18687
2476.5602	0.18864
2474.6315	0.19034
2472.7028	0.19131
2470.7741	0.19185
2468.8454	0.1921
2466.9167	0.19224
2464.9881	0.19258
2463.0594	0.19288
2461.1307	0.1928
2459.2020	0.19288
2457.2733	0.19365
2455.3446	0.19465
2453.4159	0.19511
2451.4872	0.19512
2449.5585	0.19542
2447.6299	0.19628
2445.7012	0.19682
2443.7725	0.19629
2441.8438	0.19555
2439.9151	0.196
2437.9864	0.19749
2436.0577	0.19873
2434.1290	0.19924
2432.2003	0.19956
2430.2716	0.19989
2428.3430	0.19983
2426.4143	0.19941
2424.4856	0.19952
2422.5569	0.20056
2420.6282	0.20158
2418.6995	0.20151
2416.7708	0.20069
2414.8421	0.20025
2412.9134	0.20047
2410.9847	0.20104
2409.0561	0.20192
2407.1274	0.20298
2405.1987	0.20373
2403.2700	0.2041
2401.3413	0.20429
2399.4126	0.20422
2397.4839	0.20391
2395.5552	0.20372
2393.6265	0.20392
2391.6978	0.20447
2389.7692	0.20519
2387.8405	0.20581
2385.9118	0.20594
2383.9831	0.20552
2382.0544	0.20512
2380.1257	0.20526
2378.1970	0.2056
2376.2683	0.20523
2374.3396	0.20413
2372.4109	0.20349
2370.4823	0.20399
2368.5536	0.20523
2366.6249	0.20646
2364.6962	0.20717
2362.7675	0.20723
2360.8388	0.20685
2358.9101	0.2063
2356.9814	0.20565
2355.0527	0.20469
2353.1240	0.2033
2351.1954	0.20208
2349.2667	0.20219
2347.3380	0.20376
2345.4093	0.20527
2343.4806	0.20583
2341.5519	0.20625
2339.6232	0.20724
2337.6945	0.2083
2335.7658	0.20874
2333.8371	0.2083
2331.9085	0.20695
2329.9798	0.20456
2328.0511	0.20153
2326.1224	0.19978
2324.1937	0.20121
2322.2650	0.20489
2320.3363	0.20778
2318.4076	0.20826
2316.4789	0.20754
2314.5502	0.20749
2312.6216	0.20815
2310.6929	0.20851
2308.7642	0.20825
2306.8355	0.20678
2304.9068	0.20296
2302.9781	0.19809
2301.0494	0.19649
2299.1207	0.19993
2297.1920	0.2047
2295.2633	0.20621
2293.3347	0.20346
2291.4060	0.19968
2289.4773	0.19929
2287.5486	0.20291
2285.6199	0.20676
2283.6912	0.2064
2281.7625	0.20041
2279.8338	0.19344
2277.9051	0.19273
2275.9764	0.19871
2274.0478	0.20541
2272.1191	0.20923
2270.1904	0.21084
2268.2617	0.21156
2266.3330	0.21137
2264.4043	0.20927
2262.4756	0.20519
2260.5469	0.20003
2258.6182	0.19532
2256.6895	0.19362
2254.7609	0.19554
2252.8322	0.19889
2250.9035	0.20316
2248.9748	0.20866
2247.0461	0.21328
2245.1174	0.21537
2243.1887	0.21564
2241.2600	0.21422
2239.3313	0.20966
2237.4026	0.20259
2235.4740	0.19793
2233.5453	0.19835
2231.6166	0.19964
2229.6879	0.19928
2227.7592	0.20114
2225.8305	0.20729
2223.9018	0.21405
2221.9731	0.21781
2220.0444	0.21716
2218.1157	0.21107
2216.1871	0.20302
2214.2584	0.20137
2212.3297	0.20826
2210.4010	0.21657
2208.4723	0.22067
2206.5436	0.22129
2204.6149	0.2205
2202.6862	0.21962
2200.7575	0.21985
2198.8288	0.22038
2196.9002	0.2181
2194.9715	0.21179
2193.0428	0.20605
2191.1141	0.20727
2189.1854	0.21462
2187.2567	0.22075
2185.3280	0.22174
2183.3993	0.21985
2181.4706	0.21744
2179.5419	0.21431
2177.6133	0.21181
2175.6846	0.21287
2173.7559	0.21574
2171.8272	0.21598
2169.8985	0.21291
2167.9698	0.20601
2166.0411	0.19598
2164.1124	0.1921
2162.1837	0.20112
2160.2550	0.21392
2158.3264	0.2166
2156.3977	0.2075
2154.4690	0.19865
2152.5403	0.20215
2150.6116	0.21541
2148.6829	0.2258
2146.7542	0.22681
2144.8255	0.22281
2142.8968	0.22191
2140.9681	0.22639
2139.0395	0.2307
2137.1108	0.23009
2135.1821	0.22722
2133.2534	0.22701
2131.3247	0.22949
2129.3960	0.23177
2127.4673	0.23273
2125.5386	0.23244
2123.6099	0.23176
2121.6812	0.23242
2119.7526	0.23429
2117.8239	0.23537
2115.8952	0.2351
2113.9665	0.23425
2112.0378	0.23242
2110.1091	0.22955
2108.1804	0.22741
2106.2517	0.22548
2104.3230	0.2219
2102.3943	0.21978
2100.4657	0.22189
2098.5370	0.22513
2096.6083	0.22787
2094.6796	0.23023
2092.7509	0.2285
2090.8222	0.2222
2088.8935	0.21723
2086.9648	0.21659
2085.0361	0.21913
2083.1074	0.22392
2081.1788	0.22946
2079.2501	0.2338
2077.3214	0.23501
2075.3927	0.23132
2073.4640	0.22397
2071.5353	0.21608
2069.6066	0.21138
2067.6779	0.21441
2065.7492	0.22455
2063.8205	0.23411
2061.8919	0.2363
2059.9632	0.22889
2058.0345	0.21541
2056.1058	0.20559
2054.1771	0.20582
2052.2484	0.21202
2050.3197	0.21781
2048.3910	0.22303
2046.4623	0.22872
2044.5336	0.231
2042.6050	0.22847
2040.6763	0.22736
2038.7476	0.23082
2036.8189	0.23446
2034.8902	0.23591
2032.9615	0.23641
2031.0328	0.23557
2029.1041	0.23429
2027.1754	0.23583
2025.2467	0.23855
2023.3181	0.23722
2021.3894	0.23336
2019.4607	0.23205
2017.5320	0.23254
2015.6033	0.23332
2013.6746	0.23661
2011.7459	0.24185
2009.8172	0.2452
2007.8885	0.24565
2005.9599	0.24524
2004.0312	0.24547
2002.1025	0.24626
2000.1738	0.24725
1998.2451	0.24858
1996.3164	0.25005
1994.3877	0.25037
1992.4590	0.24951
1990.5303	0.24964
1988.6016	0.25162
1986.6730	0.25353
1984.7443	0.25383
1982.8156	0.2529
1980.8869	0.25163
1978.9582	0.25067
1977.0295	0.2509
1975.1008	0.25258
1973.1721	0.25437
1971.2434	0.25509
1969.3147	0.25525
1967.3861	0.25557
1965.4574	0.256
1963.5287	0.25624
1961.6000	0.2562
1959.6713	0.25602
1957.7426	0.25606
1955.8139	0.2565
1953.8852	0.25714
1951.9565	0.25767
1950.0278	0.25796
1948.0992	0.25814
1946.1705	0.25832
1944.2418	0.25851
1942.3131	0.25871
1940.3844	0.25894
1938.4557	0.25917
1936.5270	0.25939
1934.5983	0.25968
1932.6696	0.26001
1930.7409	0.26034
1928.8123	0.26075
1926.8836	0.26126
1924.9549	0.26172
1923.0262	0.26201
1921.0975	0.2622
1919.1688	0.26243
1917.2401	0.26282
1915.3114	0.26324
1913.3827	0.26356
1911.4540	0.26381
1909.5254	0.26413
1907.5967	0.2645
1905.6680	0.26483
1903.7393	0.26513
1901.8106	0.26535
1899.8819	0.26549
1897.9532	0.26566
1896.0245	0.26594
1894.0958	0.26623
1892.1671	0.26641
1890.2385	0.26651
1888.3098	0.26657
1886.3811	0.2666
1884.4524	0.26667
1882.5237	0.26676
1880.5950	0.26673
1878.6663	0.26663
1876.7376	0.26656
1874.8089	0.2665
1872.8802	0.26644
1870.9516	0.2664
1869.0229	0.26641
1867.0942	0.26651
1865.1655	0.26672
1863.2368	0.26689
1861.3081	0.26687
1859.3794	0.26671
1857.4507	0.26657
1855.5220	0.26654
1853.5933	0.26666
1851.6647	0.26688
1849.7360	0.26709
1847.8073	0.26721
1845.8786	0.2672
1843.9499	0.26718
1842.0212	0.26726
1840.0925	0.26743
1838.1638	0.2677
1836.2351	0.26807
1834.3064	0.26846
1832.3778	0.26884
1830.4491	0.26921
1828.5204	0.26956
1826.5917	0.26985
1824.6630	0.27009
1822.7343	0.27035
1820.8056	0.27074
1818.8769	0.27123
1816.9482	0.27168
1815.0195	0.27198
1813.0909	0.27224
1811.1622	0.27268
1809.2335	0.2733
1807.3048	0.27387
1805.3761	0.27433
1803.4474	0.27478
1801.5187	0.27523
1799.5900	0.27559
1797.6613	0.27586
1795.7326	0.27612
1793.8040	0.27637
1791.8753	0.27659
1789.9466	0.27675
1788.0179	0.27691
1786.0892	0.27709
1784.1605	0.27726
1782.2318	0.27741
1780.3031	0.27751
1778.3744	0.27758
1776.4457	0.27763
1774.5171	0.27766
1772.5884	0.27767
1770.6597	0.27767
1768.7310	0.2776
1766.8023	0.27743
1764.8736	0.27724
1762.9449	0.2771
1761.0162	0.27711
1759.0875	0.27723
1757.1588	0.27737
1755.2302	0.27742
1753.3015	0.27732
1751.3728	0.27716
1749.4441	0.27705
1747.5154	0.27701
1745.5867	0.27704
1743.6580	0.27712
1741.7293	0.27725
1739.8006	0.27744
1737.8719	0.27759
1735.9433	0.27767
1734.0146	0.27779
1732.0859	0.27801
1730.1572	0.27829
1728.2285	0.27855
1726.2998	0.27881
1724.3711	0.27913
1722.4424	0.27951
1720.5137	0.27986
1718.5850	0.28017
1716.6564	0.28055
1714.7277	0.28109
1712.7990	0.28168
1710.8703	0.28226
1708.9416	0.28292
1707.0129	0.28369
1705.0842	0.28452
1703.1555	0.28536
1701.2268	0.28619
1699.2981	0.28693
1697.3695	0.28758
1695.4408	0.28824
1693.5121	0.28892
1691.5834	0.28955
1689.6547	0.29012
1687.7260	0.29074
1685.7973	0.29155
1683.8686	0.29255
1681.9399	0.29365
1680.0112	0.29479
1678.0826	0.29607
1676.1539	0.29745
1674.2252	0.29888
1672.2965	0.30033
1670.3678	0.30167
1668.4391	0.30255
1666.5104	0.30262
1664.5817	0.30184
1662.6530	0.30042
1660.7243	0.29871
1658.7957	0.29699
1656.8670	0.29547
1654.9383	0.29419
1653.0096	0.29312
1651.0809	0.29226
1649.1522	0.29152
1647.2235	0.29083
1645.2948	0.29024
1643.3661	0.28983
1641.4374	0.28957
1639.5088	0.28942
1637.5801	0.28933
1635.6514	0.28926
1633.7227	0.28916
1631.7940	0.28906
1629.8653	0.28905
1627.9366	0.28919
1626.0079	0.28951
1624.0792	0.2899
1622.1505	0.29031
1620.2219	0.29085
1618.2932	0.29153
1616.3645	0.29223
1614.4358	0.29283
1612.5071	0.29325
1610.5784	0.29349
1608.6497	0.2936
1606.7210	0.29365
1604.7923	0.29369
1602.8636	0.2938
1600.9350	0.29401
1599.0063	0.29423
1597.0776	0.29427
1595.1489	0.29404
1593.2202	0.29367
1591.2915	0.2934
1589.3628	0.29327
1587.4341	0.29324
1585.5054	0.29323
1583.5767	0.29317
1581.6481	0.29306
1579.7194	0.29289
1577.7907	0.29266
1575.8620	0.29245
1573.9333	0.29235
1572.0046	0.29231
1570.0759	0.29223
1568.1472	0.29212
1566.2185	0.29208
1564.2899	0.29214
1562.3612	0.29224
1560.4325	0.29233
1558.5038	0.29234
1556.5751	0.29225
1554.6464	0.29212
1552.7177	0.29204
1550.7890	0.29202
1548.8603	0.29207
1546.9316	0.29216
1545.0030	0.29225
1543.0743	0.29228
1541.1456	0.29226
1539.2169	0.29219
1537.2882	0.29213
1535.3595	0.29216
1533.4308	0.29235
1531.5021	0.29268
1529.5734	0.29297
1527.6447	0.29314
1525.7161	0.29323
1523.7874	0.29337
1521.8587	0.29367
1519.9300	0.2941
1518.0013	0.29456
1516.0726	0.29491
1514.1439	0.29506
1512.2152	0.29503
1510.2865	0.29498
1508.3578	0.29509
1506.4292	0.29538
1504.5005	0.29574
1502.5718	0.29605
1500.6431	0.29627
1498.7144	0.29639
1496.7857	0.29642
1494.8570	0.2964
1492.9283	0.29642
1490.9996	0.29648
1489.0709	0.29662
1487.1423	0.29683
1485.2136	0.29701
1483.2849	0.29709
1481.3562	0.29714
1479.4275	0.29725
1477.4988	0.29746
1475.5701	0.29772
1473.6414	0.29799
1471.7127	0.29823
1469.7840	0.29849
1467.8554	0.29885
1465.9267	0.29924
1463.9980	0.29957
1462.0693	0.29992
1460.1406	0.30037
1458.2119	0.30086
1456.2832	0.30129
1454.3545	0.30164
1452.4258	0.30196
1450.4971	0.30224
1448.5685	0.30235
1446.6398	0.30214
1444.7111	0.30161
1442.7824	0.30089
1440.8537	0.30005
1438.9250	0.29908
1436.9963	0.29807
1435.0676	0.29726
1433.1389	0.29674
1431.2102	0.29628
1429.2816	0.29585
1427.3529	0.29565
1425.4242	0.29579
1423.4955	0.29612
1421.5668	0.29641
1419.6381	0.29663
1417.7094	0.29682
1415.7807	0.29707
1413.8520	0.29744
1411.9233	0.29789
1409.9947	0.29829
1408.0660	0.29866
1406.1373	0.29901
1404.2086	0.29929
1402.2799	0.29949
1400.3512	0.29966
1398.4225	0.2998
1396.4938	0.2999
1394.5651	0.29994
1392.6364	0.29991
1390.7078	0.29988
1388.7791	0.29991
1386.8504	0.29991
1384.9217	0.29984
1382.9930	0.29977
1381.0643	0.29972
1379.1356	0.29964
1377.2069	0.29954
1375.2782	0.29945
1373.3495	0.29935
1371.4209	0.29925
1369.4922	0.29918
1367.5635	0.29909
1365.6348	0.29887
1363.7061	0.29852
1361.7774	0.29817
1359.8487	0.2979
1357.9200	0.29771
1355.9913	0.29757
1354.0626	0.2974
1352.1340	0.29717
1350.2053	0.29692
1348.2766	0.29671
1346.3479	0.29659
1344.4192	0.29655
1342.4905	0.29653
1340.5618	0.29654
1338.6331	0.29653
1336.7044	0.29654
1334.7757	0.29667
1332.8471	0.29689
1330.9184	0.2971
1328.9897	0.29718
1327.0610	0.29716
1325.1323	0.29721
1323.2036	0.29737
1321.2749	0.29757
1319.3462	0.29777
1317.4175	0.29795
1315.4888	0.29811
1313.5602	0.29829
1311.6315	0.29851
1309.7028	0.29879
1307.7741	0.2991
1305.8454	0.29941
1303.9167	0.29967
1301.9880	0.29982
1300.0593	0.2999
1298.1306	0.30003
1296.2019	0.30021
1294.2733	0.30037
1292.3446	0.30058
1290.4159	0.30084
1288.4872	0.30105
1286.5585	0.30116
1284.6298	0.30124
1282.7011	0.30132
1280.7724	0.3014
1278.8437	0.30146
1276.9150	0.30148
1274.9864	0.30148
1273.0577	0.30148
1271.1290	0.3015
1269.2003	0.30155
1267.2716	0.30154
1265.3429	0.30141
1263.4142	0.30117
1261.4855	0.30085
1259.5568	0.30047
1257.6281	0.30006
1255.6995	0.29957
1253.7708	0.29908
1251.8421	0.29867
1249.9134	0.29825
1247.9847	0.29778
1246.0560	0.29742
1244.1273	0.29728
1242.1986	0.29728
1240.2699	0.29734
1238.3412	0.29748
1236.4126	0.2978
1234.4839	0.29834
1232.5552	0.29896
1230.6265	0.29945
1228.6978	0.29971
1226.7691	0.29975
1224.8404	0.29961
1222.9117	0.2993
1220.9830	0.29888
1219.0543	0.2984
1217.1257	0.29784
1215.1970	0.29723
1213.2683	0.2967
1211.3396	0.29632
1209.4109	0.29598
1207.4822	0.29557
1205.5535	0.2951
1203.6248	0.29455
1201.6961	0.29397
1199.7674	0.29349
1197.8388	0.29317
1195.9101	0.29297
1193.9814	0.29284
1192.0527	0.29274
1190.1240	0.29259
1188.1953	0.29234
1186.2666	0.29206
1184.3379	0.29184
1182.4092	0.29174
[truncated: 610 more rows]
