# Supplementary material for: Vibrational Study on the Structure, Bioactivity, and Silver Adsorption of Silk Fibroin Fibers Grafted with Methacrylonitrile
Source: Molecules. 2023 Mar 10;28(6):2551. doi: 10.3390/molecules28062551 (PMC10051891; doi:10.3390/molecules28062551)
Supplement: Supplementary file 1 [file molecules-28-02551-s001.zip › RAW DATA/Figure 13 Raman SBF/BF control SBF 28d Raman p5.txt]

TITLE	BF CONTROLLO SBF 28D P5 | AV. OF 56
DATA TYPE
ORIGIN	JASCO
OWNER
DATE	23/03/01
TIME	12:03:38
SPECTROMETER/DATA SYSTEM
RESOLUTION
DELTAX	-1.92869
XUNITS	1/CM
YUNITS	AU
FIRSTX	5003.1440
LASTX	5.9080
NPOINTS	2592
FIRSTY	0.00114
MAXY	0.06561
MINY	0.00061
XYDATA
5003.1440	0.00114
5001.2154	0.00117
4999.2867	0.00123
4997.3580	0.00116
4995.4293	0.00117
4993.5006	0.00127
4991.5719	0.00132
4989.6432	0.00127
4987.7145	0.00119
4985.7858	0.00123
4983.8571	0.00121
4981.9285	0.0012
4979.9998	0.00123
4978.0711	0.00129
4976.1424	0.00129
4974.2137	0.00125
4972.2850	0.00121
4970.3563	0.00121
4968.4276	0.00125
4966.4989	0.00129
4964.5702	0.00133
4962.6416	0.00131
4960.7129	0.00125
4958.7842	0.00119
4956.8555	0.00118
4954.9268	0.00123
4952.9981	0.00126
4951.0694	0.00118
4949.1407	0.00116
4947.2120	0.00119
4945.2833	0.00121
4943.3547	0.00118
4941.4260	0.0011
4939.4973	0.00104
4937.5686	0.00103
4935.6399	0.00107
4933.7112	0.00117
4931.7825	0.00119
4929.8538	0.00123
4927.9251	0.00123
4925.9964	0.00121
4924.0678	0.00122
4922.1391	0.0013
4920.2104	0.00129
4918.2817	0.00118
4916.3530	0.00112
4914.4243	0.00113
4912.4956	0.0012
4910.5669	0.00115
4908.6382	0.00109
4906.7095	0.00106
4904.7809	0.00104
4902.8522	0.00107
4900.9235	0.00116
4898.9948	0.00117
4897.0661	0.00118
4895.1374	0.00121
4893.2087	0.0012
4891.2800	0.00123
4889.3513	0.0013
4887.4226	0.00128
4885.4940	0.00132
4883.5653	0.00135
4881.6366	0.00134
4879.7079	0.00131
4877.7792	0.00127
4875.8505	0.00117
4873.9218	0.00114
4871.9931	0.0011
4870.0644	0.00114
4868.1357	0.00123
4866.2071	0.00125
4864.2784	0.00123
4862.3497	0.00121
4860.4210	0.00119
4858.4923	0.00123
4856.5636	0.0013
4854.6349	0.00131
4852.7062	0.00129
4850.7775	0.00119
4848.8488	0.00115
4846.9202	0.00113
4844.9915	0.00115
4843.0628	0.00117
4841.1341	0.00115
4839.2054	0.00117
4837.2767	0.00123
4835.3480	0.00123
4833.4193	0.00124
4831.4906	0.00124
4829.5619	0.00118
4827.6333	0.00116
4825.7046	0.00122
4823.7759	0.00122
4821.8472	0.00119
4819.9185	0.00116
4817.9898	0.00123
4816.0611	0.00125
4814.1324	0.00121
4812.2037	0.00114
4810.2750	0.00111
4808.3464	0.00112
4806.4177	0.00114
4804.4890	0.0012
4802.5603	0.00122
4800.6316	0.0012
4798.7029	0.00121
4796.7742	0.0012
4794.8455	0.00119
4792.9168	0.00122
4790.9881	0.00116
4789.0595	0.00114
4787.1308	0.00118
4785.2021	0.00122
4783.2734	0.00126
4781.3447	0.0012
4779.4160	0.00117
4777.4873	0.00117
4775.5586	0.00112
4773.6299	0.00113
4771.7012	0.00117
4769.7726	0.00124
4767.8439	0.00121
4765.9152	0.00114
4763.9865	0.00114
4762.0578	0.0012
4760.1291	0.0012
4758.2004	0.00123
4756.2717	0.00123
4754.3430	0.00115
4752.4143	0.00115
4750.4857	0.0012
4748.5570	0.00123
4746.6283	0.00114
4744.6996	0.00113
4742.7709	0.00114
4740.8422	0.00118
4738.9135	0.0012
4736.9848	0.00114
4735.0561	0.00113
4733.1274	0.00113
4731.1988	0.00108
4729.2701	0.00107
4727.3414	0.0011
4725.4127	0.00115
4723.4840	0.00123
4721.5553	0.00124
4719.6266	0.00121
4717.6979	0.00115
4715.7692	0.00117
4713.8405	0.00123
4711.9119	0.00129
4709.9832	0.00125
4708.0545	0.00111
4706.1258	0.00109
4704.1971	0.00114
4702.2684	0.00112
4700.3397	0.00114
4698.4110	0.00117
4696.4823	0.00115
4694.5536	0.00114
4692.6250	0.00114
4690.6963	0.0012
4688.7676	0.00118
4686.8389	0.00112
4684.9102	0.00112
4682.9815	0.00116
4681.0528	0.00114
4679.1241	0.00113
4677.1954	0.00115
4675.2668	0.00111
4673.3381	0.00107
4671.4094	0.00107
4669.4807	0.0011
4667.5520	0.00119
4665.6233	0.00118
4663.6946	0.00107
4661.7659	0.00109
4659.8372	0.0012
4657.9085	0.00119
4655.9799	0.00114
4654.0512	0.00118
4652.1225	0.00124
4650.1938	0.0013
4648.2651	0.00123
4646.3364	0.00117
4644.4077	0.00117
4642.4790	0.00115
4640.5503	0.00113
4638.6216	0.00119
4636.6930	0.00117
4634.7643	0.00109
4632.8356	0.00107
4630.9069	0.00104
4628.9782	0.00102
4627.0495	0.00105
4625.1208	0.00112
4623.1921	0.00114
4621.2634	0.00115
4619.3347	0.00115
4617.4061	0.00113
4615.4774	0.00116
4613.5487	0.00116
4611.6200	0.00116
4609.6913	0.00118
4607.7626	0.0012
4605.8339	0.00118
4603.9052	0.00116
4601.9765	0.00114
4600.0478	0.00107
4598.1192	0.00107
4596.1905	0.00109
4594.2618	0.0011
4592.3331	0.00109
4590.4044	0.00101
4588.4757	0.00104
4586.5470	0.0011
4584.6183	0.00106
4582.6896	0.00104
4580.7609	0.00109
4578.8323	0.00112
4576.9036	0.00111
4574.9749	0.00111
4573.0462	0.00114
4571.1175	0.00119
4569.1888	0.0013
4567.2601	0.00134
4565.3314	0.00126
4563.4027	0.00117
4561.4740	0.00113
4559.5454	0.00113
4557.6167	0.00121
4555.6880	0.00124
4553.7593	0.0012
4551.8306	0.00116
4549.9019	0.00114
4547.9732	0.0011
4546.0445	0.00109
4544.1158	0.00111
4542.1871	0.00106
4540.2585	0.00107
4538.3298	0.0011
4536.4011	0.00117
4534.4724	0.0012
4532.5437	0.00114
4530.6150	0.00106
4528.6863	0.00097
4526.7576	0.00094
4524.8289	0.00106
4522.9002	0.00115
4520.9716	0.00114
4519.0429	0.00113
4517.1142	0.00108
4515.1855	0.0011
4513.2568	0.00116
4511.3281	0.00119
4509.3994	0.00115
4507.4707	0.00109
4505.5420	0.00106
4503.6133	0.00112
4501.6847	0.00115
4499.7560	0.00117
4497.8273	0.00109
4495.8986	0.00104
4493.9699	0.00112
4492.0412	0.00115
4490.1125	0.00111
4488.1838	0.00107
4486.2551	0.00106
4484.3264	0.00109
4482.3978	0.00113
4480.4691	0.00109
4478.5404	0.00109
4476.6117	0.00114
4474.6830	0.00117
4472.7543	0.00113
4470.8256	0.00112
4468.8969	0.00111
4466.9682	0.00109
4465.0395	0.00108
4463.1109	0.00115
4461.1822	0.00119
4459.2535	0.00113
4457.3248	0.00111
4455.3961	0.00112
4453.4674	0.00111
4451.5387	0.00113
4449.6100	0.00115
4447.6813	0.00117
4445.7526	0.00113
4443.8240	0.00105
4441.8953	0.00104
4439.9666	0.00111
4438.0379	0.00111
4436.1092	0.00109
4434.1805	0.00107
4432.2518	0.00106
4430.3231	0.00109
4428.3944	0.0011
4426.4657	0.0011
4424.5371	0.00103
4422.6084	0.00103
4420.6797	0.00115
4418.7510	0.00125
4416.8223	0.00126
4414.8936	0.00119
4412.9649	0.00112
4411.0362	0.00107
4409.1075	0.00109
4407.1788	0.00111
4405.2502	0.00112
4403.3215	0.00112
4401.3928	0.00112
4399.4641	0.00112
4397.5354	0.00111
4395.6067	0.00112
4393.6780	0.00105
4391.7493	0.00097
4389.8206	0.001
4387.8919	0.00104
4385.9633	0.0011
4384.0346	0.00106
4382.1059	0.00108
4380.1772	0.00115
4378.2485	0.0012
4376.3198	0.00116
4374.3911	0.00112
4372.4624	0.00114
4370.5337	0.00111
4368.6050	0.00104
4366.6764	0.00104
4364.7477	0.00109
4362.8190	0.00105
4360.8903	0.001
4358.9616	0.001
4357.0329	0.00107
4355.1042	0.00109
4353.1755	0.0011
4351.2468	0.00117
4349.3181	0.0012
4347.3895	0.00114
4345.4608	0.0011
4343.5321	0.00108
4341.6034	0.0011
4339.6747	0.00108
4337.7460	0.00107
4335.8173	0.00109
4333.8886	0.00106
4331.9599	0.00102
4330.0312	0.00099
4328.1026	0.00099
4326.1739	0.00106
4324.2452	0.0011
4322.3165	0.00109
4320.3878	0.00114
4318.4591	0.00115
4316.5304	0.00114
4314.6017	0.00112
4312.6730	0.00107
4310.7443	0.00115
4308.8157	0.00115
4306.8870	0.00112
4304.9583	0.00108
4303.0296	0.00107
4301.1009	0.00105
4299.1722	0.00106
4297.2435	0.00104
4295.3148	0.00104
4293.3861	0.00107
4291.4574	0.00112
4289.5288	0.00113
4287.6001	0.00111
4285.6714	0.00106
4283.7427	0.00107
4281.8140	0.00111
4279.8853	0.0011
4277.9566	0.00103
4276.0279	0.00101
4274.0992	0.001
4272.1705	0.00101
4270.2419	0.00097
4268.3132	0.00094
4266.3845	0.00098
4264.4558	0.001
4262.5271	0.00103
4260.5984	0.00104
4258.6697	0.00107
4256.7410	0.0011
4254.8123	0.0011
4252.8836	0.0011
4250.9550	0.00114
4249.0263	0.00113
4247.0976	0.00116
4245.1689	0.00118
4243.2402	0.00113
4241.3115	0.00105
4239.3828	0.001
4237.4541	0.00105
4235.5254	0.00109
4233.5968	0.00103
4231.6681	0.00102
4229.7394	0.00106
4227.8107	0.00101
4225.8820	0.00099
4223.9533	0.00102
4222.0246	0.00099
4220.0959	0.00095
4218.1672	0.001
4216.2385	0.00104
4214.3099	0.00108
4212.3812	0.0011
4210.4525	0.00111
4208.5238	0.00109
4206.5951	0.00103
4204.6664	0.00104
4202.7377	0.00109
4200.8090	0.00108
4198.8803	0.00108
4196.9516	0.00107
4195.0230	0.00112
4193.0943	0.00119
4191.1656	0.00116
4189.2369	0.0011
4187.3082	0.00112
4185.3795	0.00114
4183.4508	0.0011
4181.5221	0.00104
4179.5934	0.00103
4177.6647	0.00106
4175.7361	0.00106
4173.8074	0.00099
4171.8787	0.00095
4169.9500	0.00098
4168.0213	0.001
4166.0926	0.00099
4164.1639	0.00103
4162.2352	0.00107
4160.3065	0.00102
4158.3778	0.00097
4156.4492	0.00098
4154.5205	0.00106
4152.5918	0.00111
4150.6631	0.0011
4148.7344	0.00109
4146.8057	0.00111
4144.8770	0.00105
4142.9483	0.00101
4141.0196	0.00107
4139.0909	0.00109
4137.1623	0.00101
4135.2336	0.001
4133.3049	0.00104
4131.3762	0.00102
4129.4475	0.001
4127.5188	0.00103
4125.5901	0.00107
4123.6614	0.00105
4121.7327	0.00106
4119.8040	0.00108
4117.8754	0.00107
4115.9467	0.00101
4114.0180	0.00104
4112.0893	0.00105
4110.1606	0.00102
4108.2319	0.00099
4106.3032	0.00101
4104.3745	0.00106
4102.4458	0.00102
4100.5171	0.00102
4098.5885	0.001
4096.6598	0.00093
4094.7311	0.00091
4092.8024	0.00101
4090.8737	0.00107
4088.9450	0.00102
4087.0163	0.00094
4085.0876	0.00095
4083.1589	0.00099
4081.2302	0.00104
4079.3016	0.00108
4077.3729	0.00108
4075.4442	0.00114
4073.5155	0.00117
4071.5868	0.00114
4069.6581	0.00111
4067.7294	0.00106
4065.8007	0.00101
4063.8720	0.00099
4061.9433	0.001
4060.0147	0.00106
4058.0860	0.00112
4056.1573	0.00109
4054.2286	0.00106
4052.2999	0.00107
4050.3712	0.0011
4048.4425	0.00108
4046.5138	0.00098
4044.5851	0.00094
4042.6564	0.001
4040.7278	0.00104
4038.7991	0.00097
4036.8704	0.00095
4034.9417	0.00102
4033.0130	0.00111
4031.0843	0.00109
4029.1556	0.00102
4027.2269	0.00099
4025.2982	0.00097
4023.3695	0.00097
4021.4409	0.00095
4019.5122	0.00097
4017.5835	0.00102
4015.6548	0.00104
4013.7261	0.00104
4011.7974	0.00101
4009.8687	0.00096
4007.9400	0.00097
4006.0113	0.001
4004.0826	0.00102
4002.1540	0.00105
4000.2253	0.00103
3998.2966	0.00107
3996.3679	0.00105
3994.4392	0.00102
3992.5105	0.00103
3990.5818	0.00107
3988.6531	0.00108
3986.7244	0.00104
3984.7957	0.00111
3982.8671	0.00118
3980.9384	0.00111
3979.0097	0.00099
3977.0810	0.00096
3975.1523	0.00102
3973.2236	0.00106
3971.2949	0.00105
3969.3662	0.00107
3967.4375	0.00105
3965.5088	0.00103
3963.5802	0.00108
3961.6515	0.00105
3959.7228	0.00102
3957.7941	0.00102
3955.8654	0.00099
3953.9367	0.00098
3952.0080	0.00103
3950.0793	0.00101
3948.1506	0.00099
3946.2219	0.00101
3944.2933	0.00099
3942.3646	0.00104
3940.4359	0.00107
3938.5072	0.00109
3936.5785	0.00106
3934.6498	0.00104
3932.7211	0.001
3930.7924	0.00096
3928.8637	0.00099
3926.9350	0.00103
3925.0064	0.00105
3923.0777	0.00101
3921.1490	0.00094
3919.2203	0.00092
3917.2916	0.00092
3915.3629	0.00096
3913.4342	0.00095
3911.5055	0.00097
3909.5768	0.00099
3907.6481	0.00101
3905.7195	0.00105
3903.7908	0.00105
3901.8621	0.00102
3899.9334	0.00103
3898.0047	0.00103
3896.0760	0.00103
3894.1473	0.00106
3892.2186	0.00104
3890.2899	0.00105
3888.3612	0.00105
3886.4326	0.00103
3884.5039	0.00104
3882.5752	0.00107
3880.6465	0.00105
3878.7178	0.001
3876.7891	0.001
3874.8604	0.00097
3872.9317	0.00094
3871.0030	0.00096
3869.0743	0.00098
3867.1457	0.00105
3865.2170	0.00111
3863.2883	0.00111
3861.3596	0.00108
3859.4309	0.0011
3857.5022	0.00105
3855.5735	0.001
3853.6448	0.00098
3851.7161	0.00101
3849.7874	0.00103
3847.8588	0.00106
3845.9301	0.00105
3844.0014	0.00107
3842.0727	0.00108
3840.1440	0.00101
3838.2153	0.00094
3836.2866	0.00094
3834.3579	0.00097
3832.4292	0.001
3830.5005	0.00103
3828.5719	0.0011
3826.6432	0.00112
3824.7145	0.00106
3822.7858	0.00101
3820.8571	0.00102
3818.9284	0.00104
3816.9997	0.00102
3815.0710	0.00098
3813.1423	0.00097
3811.2136	0.00107
3809.2850	0.00106
3807.3563	0.00101
3805.4276	0.00099
3803.4989	0.00096
3801.5702	0.00099
3799.6415	0.00103
3797.7128	0.00102
3795.7841	0.00097
3793.8554	0.00091
3791.9268	0.00094
3789.9981	0.001
3788.0694	0.00099
3786.1407	0.00105
3784.2120	0.00109
3782.2833	0.00107
3780.3546	0.00106
3778.4259	0.00102
3776.4972	0.00094
3774.5685	0.00088
3772.6399	0.00096
3770.7112	0.00106
3768.7825	0.00107
3766.8538	0.00105
3764.9251	0.00104
3762.9964	0.00101
3761.0677	0.001
3759.1390	0.00105
3757.2103	0.0011
3755.2816	0.00111
3753.3530	0.00107
3751.4243	0.00104
3749.4956	0.00101
3747.5669	0.00096
3745.6382	0.00095
3743.7095	0.00098
3741.7808	0.00099
3739.8521	0.00101
3737.9234	0.001
3735.9947	0.00096
3734.0661	0.00095
3732.1374	0.001
3730.2087	0.00103
3728.2800	0.00101
3726.3513	0.001
3724.4226	0.00102
3722.4939	0.00106
3720.5652	0.00108
3718.6365	0.00106
3716.7078	0.00109
3714.7792	0.00111
3712.8505	0.00105
3710.9218	0.00105
3708.9931	0.00109
3707.0644	0.00112
3705.1357	0.00108
3703.2070	0.00098
3701.2783	0.001
3699.3496	0.00107
3697.4209	0.0011
3695.4923	0.00115
3693.5636	0.00121
3691.6349	0.00118
3689.7062	0.00115
3687.7775	0.00113
3685.8488	0.00112
3683.9201	0.00114
3681.9914	0.00116
3680.0627	0.00116
3678.1340	0.00118
3676.2054	0.00125
3674.2767	0.00128
3672.3480	0.00129
3670.4193	0.00127
3668.4906	0.00125
3666.5619	0.00127
3664.6332	0.00134
3662.7045	0.00135
3660.7758	0.00133
3658.8471	0.00138
3656.9185	0.00139
3654.9898	0.00139
3653.0611	0.00137
3651.1324	0.00133
3649.2037	0.00137
3647.2750	0.00141
3645.3463	0.00145
3643.4176	0.00146
3641.4889	0.00147
3639.5602	0.00141
3637.6316	0.00135
3635.7029	0.00131
3633.7742	0.00135
3631.8455	0.0014
3629.9168	0.00142
3627.9881	0.00147
3626.0594	0.00155
3624.1307	0.00159
3622.2020	0.00157
3620.2733	0.00157
3618.3447	0.0015
3616.4160	0.00148
3614.4873	0.00147
3612.5586	0.00152
3610.6299	0.00157
3608.7012	0.00161
3606.7725	0.00161
3604.8438	0.00157
3602.9151	0.00159
3600.9864	0.00166
3599.0578	0.00173
3597.1291	0.00176
3595.2004	0.00177
3593.2717	0.00177
3591.3430	0.00177
3589.4143	0.00175
3587.4856	0.00174
3585.5569	0.00176
3583.6282	0.00173
3581.6995	0.00171
3579.7709	0.00175
3577.8422	0.00178
3575.9135	0.00176
3573.9848	0.00172
3572.0561	0.00173
3570.1274	0.0018
3568.1987	0.00185
3566.2700	0.00186
3564.3413	0.0019
3562.4126	0.00193
3560.4840	0.00196
3558.5553	0.00197
3556.6266	0.00196
3554.6979	0.0019
3552.7692	0.00192
3550.8405	0.00203
3548.9118	0.00218
3546.9831	0.00227
3545.0544	0.00229
3543.1257	0.0023
3541.1971	0.00237
3539.2684	0.00246
3537.3397	0.00255
3535.4110	0.0026
3533.4823	0.00265
3531.5536	0.00268
3529.6249	0.00264
3527.6962	0.00261
3525.7675	0.0026
3523.8388	0.00262
3521.9102	0.00267
3519.9815	0.00275
3518.0528	0.00283
3516.1241	0.00291
3514.1954	0.00296
3512.2667	0.003
3510.3380	0.00302
3508.4093	0.00305
3506.4806	0.00314
3504.5519	0.00325
3502.6233	0.00329
3500.6946	0.00327
3498.7659	0.00329
3496.8372	0.00333
3494.9085	0.0034
3492.9798	0.00348
3491.0511	0.00359
3489.1224	0.00369
3487.1937	0.00374
3485.2650	0.00374
3483.3364	0.00375
3481.4077	0.0038
3479.4790	0.00386
3477.5503	0.00395
3475.6216	0.00405
3473.6929	0.00413
3471.7642	0.00417
3469.8355	0.00419
3467.9068	0.00421
3465.9781	0.00423
3464.0495	0.00428
3462.1208	0.00432
3460.1921	0.00436
3458.2634	0.00439
3456.3347	0.00445
3454.4060	0.00454
3452.4773	0.00463
3450.5486	0.00466
3448.6199	0.00467
3446.6912	0.00471
3444.7626	0.0048
3442.8339	0.00489
3440.9052	0.00495
3438.9765	0.00498
3437.0478	0.00503
3435.1191	0.0051
3433.1904	0.00516
3431.2617	0.0052
3429.3330	0.00524
3427.4043	0.00531
3425.4757	0.00541
3423.5470	0.00551
3421.6183	0.00561
3419.6896	0.0057
3417.7609	0.00577
3415.8322	0.00581
3413.9035	0.00585
3411.9748	0.0059
3410.0461	0.00601
3408.1174	0.00614
3406.1888	0.00624
3404.2601	0.00633
3402.3314	0.00645
3400.4027	0.00658
3398.4740	0.0067
3396.5453	0.00676
3394.6166	0.00678
3392.6879	0.00677
3390.7592	0.00678
3388.8305	0.00687
3386.9019	0.00698
3384.9732	0.00704
3383.0445	0.00707
3381.1158	0.00717
3379.1871	0.00734
3377.2584	0.00746
3375.3297	0.00747
3373.4010	0.00743
3371.4723	0.00747
3369.5436	0.00761
3367.6150	0.00779
3365.6863	0.00794
3363.7576	0.008
3361.8289	0.00803
3359.9002	0.00809
3357.9715	0.00815
3356.0428	0.00821
3354.1141	0.00833
3352.1854	0.00848
3350.2568	0.00856
3348.3281	0.00855
3346.3994	0.00851
3344.4707	0.00853
3342.5420	0.00862
3340.6133	0.00872
3338.6846	0.00883
3336.7559	0.00893
3334.8272	0.009
3332.8985	0.00906
3330.9699	0.00917
3329.0412	0.00932
3327.1125	0.00943
3325.1838	0.00948
3323.2551	0.00953
3321.3264	0.00963
3319.3977	0.00976
3317.4690	0.00986
3315.5403	0.00992
3313.6116	0.00997
3311.6830	0.01007
3309.7543	0.01017
3307.8256	0.01023
3305.8969	0.01025
3303.9682	0.01033
3302.0395	0.01051
3300.1108	0.01067
3298.1821	0.01074
3296.2534	0.01074
3294.3247	0.01071
3292.3961	0.01068
3290.4674	0.01069
3288.5387	0.01074
3286.6100	0.01079
3284.6813	0.01081
3282.7526	0.0108
3280.8239	0.01079
3278.8952	0.01075
3276.9665	0.01068
3275.0378	0.01059
3273.1092	0.01054
3271.1805	0.01052
3269.2518	0.0105
3267.3231	0.01044
3265.3944	0.01035
3263.4657	0.01023
3261.5370	0.01013
3259.6083	0.01008
3257.6796	0.01007
3255.7509	0.01006
3253.8223	0.01002
3251.8936	0.00998
3249.9649	0.00997
3248.0362	0.01
3246.1075	0.01005
3244.1788	0.01009
3242.2501	0.01011
3240.3214	0.01013
3238.3927	0.01013
3236.4640	0.01005
3234.5354	0.00997
3232.6067	0.00997
3230.6780	0.01002
3228.7493	0.01005
3226.8206	0.01005
3224.8919	0.01003
3222.9632	0.01003
3221.0345	0.01005
3219.1058	0.0101
3217.1771	0.01009
3215.2485	0.01005
3213.3198	0.01005
3211.3911	0.0101
3209.4624	0.01012
3207.5337	0.01008
3205.6050	0.01003
3203.6763	0.00998
3201.7476	0.00994
3199.8189	0.00994
3197.8902	0.00996
3195.9616	0.00996
3194.0329	0.00995
3192.1042	0.00995
3190.1755	0.00998
3188.2468	0.00999
3186.3181	0.00994
3184.3894	0.0099
3182.4607	0.00992
3180.5320	0.00995
3178.6033	0.00998
3176.6747	0.01
3174.7460	0.01001
3172.8173	0.01002
3170.8886	0.01001
3168.9599	0.01002
3167.0312	0.01004
3165.1025	0.01008
3163.1738	0.01011
3161.2451	0.01015
3159.3164	0.01019
3157.3878	0.01021
3155.4591	0.01023
3153.5304	0.01025
3151.6017	0.01025
3149.6730	0.01024
3147.7443	0.01025
3145.8156	0.01027
3143.8869	0.01029
3141.9582	0.0103
3140.0295	0.01031
3138.1009	0.01033
3136.1722	0.01036
3134.2435	0.01038
3132.3148	0.01038
3130.3861	0.01041
3128.4574	0.01048
3126.5287	0.01055
3124.6000	0.01057
3122.6713	0.01053
3120.7426	0.01047
3118.8140	0.01047
3116.8853	0.01054
3114.9566	0.01061
3113.0279	0.01066
3111.0992	0.01067
3109.1705	0.0107
3107.2418	0.01075
3105.3131	0.01077
3103.3844	0.01078
3101.4557	0.01079
3099.5271	0.01084
3097.5984	0.01094
3095.6697	0.01105
3093.7410	0.01116
3091.8123	0.0112
3089.8836	0.01121
3087.9549	0.01125
3086.0262	0.01132
3084.0975	0.01138
3082.1688	0.01147
3080.2402	0.0116
3078.3115	0.01178
3076.3828	0.01197
3074.4541	0.01214
3072.5254	0.0123
3070.5967	0.01246
3068.6680	0.01261
3066.7393	0.01272
3064.8106	0.0128
3062.8819	0.0129
3060.9533	0.01302
3059.0246	0.01314
3057.0959	0.01323
3055.1672	0.01325
3053.2385	0.01318
3051.3098	0.01309
3049.3811	0.013
3047.4524	0.01296
3045.5237	0.013
3043.5950	0.01309
3041.6664	0.01318
3039.7377	0.01324
3037.8090	0.01328
3035.8803	0.01331
3033.9516	0.01336
3032.0229	0.01344
3030.0942	0.01351
3028.1655	0.01358
3026.2368	0.01368
3024.3081	0.01381
3022.3795	0.01397
3020.4508	0.01419
3018.5221	0.01448
3016.5934	0.01482
3014.6647	0.01516
3012.7360	0.01548
3010.8073	0.0158
3008.8786	0.01615
3006.9499	0.01657
3005.0212	0.01705
3003.0926	0.01755
3001.1639	0.01804
2999.2352	0.01853
2997.3065	0.01906
2995.3778	0.0196
2993.4491	0.02008
2991.5204	0.02043
2989.5917	0.02069
2987.6630	0.02091
2985.7343	0.02107
2983.8057	0.02116
2981.8770	0.02122
2979.9483	0.02126
2978.0196	0.0213
2976.0909	0.02131
2974.1622	0.02128
2972.2335	0.0212
2970.3048	0.02108
2968.3761	0.02095
2966.4474	0.02084
2964.5188	0.02074
2962.5901	0.02066
2960.6614	0.02066
2958.7327	0.02078
2956.8040	0.02101
2954.8753	0.02134
2952.9466	0.02178
2951.0179	0.02233
2949.0892	0.02296
2947.1605	0.02367
2945.2319	0.02447
2943.3032	0.02533
2941.3745	0.02621
2939.4458	0.02704
2937.5171	0.02775
2935.5884	0.02827
2933.6597	0.02847
2931.7310	0.02834
2929.8023	0.02801
2927.8736	0.02755
2925.9450	0.02695
2924.0163	0.02631
2922.0876	0.02576
2920.1589	0.02533
2918.2302	0.02495
2916.3015	0.02454
2914.3728	0.02412
2912.4441	0.02373
2910.5154	0.02339
2908.5868	0.02308
2906.6581	0.02277
2904.7294	0.02251
2902.8007	0.02228
2900.8720	0.02207
2898.9433	0.02186
2897.0146	0.02166
2895.0859	0.02151
2893.1572	0.02137
2891.2285	0.02125
2889.2999	0.02121
2887.3712	0.02121
2885.4425	0.02125
2883.5138	0.02137
2881.5851	0.02154
2879.6564	0.0217
2877.7277	0.0218
2875.7990	0.02186
2873.8703	0.02187
2871.9416	0.02183
2870.0130	0.02172
2868.0843	0.02154
2866.1556	0.02133
2864.2269	0.02111
2862.2982	0.02087
2860.3695	0.02059
2858.4408	0.0203
2856.5121	0.02003
2854.5834	0.01979
2852.6547	0.01958
2850.7261	0.01936
2848.7974	0.01913
2846.8687	0.01893
2844.9400	0.01878
2843.0113	0.01864
2841.0826	0.0185
2839.1539	0.0184
2837.2252	0.01837
2835.2965	0.01841
2833.3678	0.01844
2831.4392	0.01845
2829.5105	0.01847
2827.5818	0.01852
2825.6531	0.01858
2823.7244	0.0186
2821.7957	0.01857
2819.8670	0.01855
2817.9383	0.01856
2816.0096	0.0186
2814.0809	0.01864
2812.1523	0.01869
2810.2236	0.01877
2808.2949	0.0189
2806.3662	0.01902
2804.4375	0.01912
2802.5088	0.01917
2800.5801	0.01918
2798.6514	0.01921
2796.7227	0.01928
2794.7940	0.01935
2792.8654	0.01939
2790.9367	0.01942
2789.0080	0.01944
2787.0793	0.01945
2785.1506	0.01947
2783.2219	0.01954
2781.2932	0.01963
2779.3645	0.01971
2777.4358	0.01981
2775.5071	0.01991
2773.5785	0.02002
2771.6498	0.02011
2769.7211	0.02019
2767.7924	0.02025
2765.8637	0.02029
2763.9350	0.0203
2762.0063	0.02033
2760.0776	0.02039
2758.1489	0.02046
2756.2202	0.02051
2754.2916	0.02056
2752.3629	0.02061
2750.4342	0.02066
2748.5055	0.02075
2746.5768	0.02084
2744.6481	0.02089
2742.7194	0.02095
2740.7907	0.02108
2738.8620	0.02125
2736.9333	0.02142
2735.0047	0.02157
2733.0760	0.02171
2731.1473	0.02184
2729.2186	0.02197
2727.2899	0.02208
2725.3612	0.02217
2723.4325	0.02223
2721.5038	0.02226
2719.5751	0.02229
2717.6464	0.02233
2715.7178	0.02236
2713.7891	0.02241
2711.8604	0.02248
2709.9317	0.02256
2708.0030	0.02262
2706.0743	0.02266
2704.1456	0.02269
2702.2169	0.02276
2700.2882	0.02285
2698.3595	0.02294
2696.4309	0.02301
2694.5022	0.02305
2692.5735	0.02307
2690.6448	0.02312
2688.7161	0.02323
2686.7874	0.02336
2684.8587	0.02342
2682.9300	0.02342
2681.0013	0.02344
2679.0726	0.0235
2677.1440	0.02359
2675.2153	0.0237
2673.2866	0.02379
2671.3579	0.02387
2669.4292	0.02394
2667.5005	0.02401
2665.5718	0.02411
2663.6431	0.02422
2661.7144	0.02432
2659.7857	0.02438
2657.8571	0.02442
2655.9284	0.02444
2653.9997	0.02449
2652.0710	0.02456
2650.1423	0.02465
2648.2136	0.02473
2646.2849	0.02483
2644.3562	0.02493
2642.4275	0.02503
2640.4988	0.02513
2638.5702	0.02523
2636.6415	0.02531
2634.7128	0.02539
2632.7841	0.02545
2630.8554	0.02547
2628.9267	0.02549
2626.9980	0.02558
2625.0693	0.02571
2623.1406	0.02585
2621.2119	0.02596
2619.2833	0.02607
2617.3546	0.02617
2615.4259	0.02625
2613.4972	0.02629
2611.5685	0.02631
2609.6398	0.02638
2607.7111	0.02647
2605.7824	0.02654
2603.8537	0.02658
2601.9250	0.02664
2599.9964	0.02665
2598.0677	0.02666
2596.1390	0.02675
2594.2103	0.0269
2592.2816	0.02707
2590.3529	0.02723
2588.4242	0.02736
2586.4955	0.02744
2584.5668	0.02748
2582.6381	0.02748
2580.7095	0.02746
2578.7808	0.02751
2576.8521	0.02766
2574.9234	0.02778
2572.9947	0.02784
2571.0660	0.02791
2569.1373	0.02803
2567.2086	0.02813
2565.2799	0.02817
2563.3512	0.02821
2561.4226	0.02829
2559.4939	0.0284
2557.5652	0.02849
2555.6365	0.02856
2553.7078	0.02859
2551.7791	0.02862
2549.8504	0.02867
2547.9217	0.02874
2545.9930	0.02883
2544.0643	0.02892
2542.1357	0.029
2540.2070	0.02904
2538.2783	0.02906
2536.3496	0.02913
2534.4209	0.02927
2532.4922	0.02941
2530.5635	0.02949
2528.6348	0.02949
2526.7061	0.02943
2524.7774	0.02939
2522.8488	0.02944
2520.9201	0.02956
2518.9914	0.02968
2517.0627	0.02977
2515.1340	0.02982
2513.2053	0.02983
2511.2766	0.02985
2509.3479	0.0299
2507.4192	0.02991
2505.4905	0.02983
2503.5619	0.0298
2501.6332	0.02993
2499.7045	0.03019
2497.7758	0.03041
2495.8471	0.03056
2493.9184	0.03068
2491.9897	0.03078
2490.0610	0.03082
2488.1323	0.0308
2486.2036	0.03075
2484.2750	0.03066
2482.3463	0.03048
2480.4176	0.03033
2478.4889	0.03044
2476.5602	0.03079
2474.6315	0.03111
2472.7028	0.03128
2470.7741	0.03134
2468.8454	0.03134
2466.9167	0.03134
2464.9881	0.03142
2463.0594	0.03152
2461.1307	0.03153
2459.2020	0.03152
2457.2733	0.03163
2455.3446	0.03178
2453.4159	0.03186
2451.4872	0.0319
2449.5585	0.03198
2447.6299	0.03214
2445.7012	0.03227
2443.7725	0.03223
2441.8438	0.03211
2439.9151	0.03216
2437.9864	0.03239
2436.0577	0.03263
2434.1290	0.03282
2432.2003	0.03297
2430.2716	0.03303
2428.3430	0.03295
2426.4143	0.03282
2424.4856	0.03282
2422.5569	0.03298
2420.6282	0.03314
2418.6995	0.03311
2416.7708	0.03297
2414.8421	0.03288
2412.9134	0.03291
2410.9847	0.03301
2409.0561	0.03319
2407.1274	0.03342
2405.1987	0.03356
2403.2700	0.03358
2401.3413	0.03356
2399.4126	0.0335
2397.4839	0.03344
2395.5552	0.03342
2393.6265	0.03345
2391.6978	0.0335
2389.7692	0.03356
2387.8405	0.03363
2385.9118	0.03367
2383.9831	0.03365
2382.0544	0.03366
2380.1257	0.03371
2378.1970	0.0337
2376.2683	0.0335
2374.3396	0.03321
2372.4109	0.03308
2370.4823	0.03315
2368.5536	0.0333
2366.6249	0.03347
2364.6962	0.0336
2362.7675	0.03365
2360.8388	0.03362
2358.9101	0.03358
2356.9814	0.03352
2355.0527	0.03336
2353.1240	0.03308
2351.1954	0.03279
2349.2667	0.03275
2347.3380	0.03299
2345.4093	0.03325
2343.4806	0.03335
2341.5519	0.0334
2339.6232	0.03353
2337.6945	0.03365
2335.7658	0.03372
2333.8371	0.03375
2331.9085	0.0337
2329.9798	0.03341
2328.0511	0.03285
2326.1224	0.0324
2324.1937	0.0325
2322.2650	0.03301
2320.3363	0.03337
2318.4076	0.03334
2316.4789	0.0332
2314.5502	0.03321
2312.6216	0.0333
2310.6929	0.03331
2308.7642	0.03318
2306.8355	0.03287
2304.9068	0.03222
2302.9781	0.03147
2301.0494	0.03123
2299.1207	0.03175
2297.1920	0.03248
2295.2633	0.03274
2293.3347	0.03232
2291.4060	0.0317
2289.4773	0.03158
2287.5486	0.03207
2285.6199	0.03264
2283.6912	0.03259
2281.7625	0.03166
2279.8338	0.03053
2277.9051	0.03036
2275.9764	0.03128
2274.0478	0.03235
2272.1191	0.03296
2270.1904	0.03319
2268.2617	0.03327
2266.3330	0.03322
2264.4043	0.03287
2262.4756	0.03219
2260.5469	0.03133
2258.6182	0.03053
2256.6895	0.03023
2254.7609	0.03055
2252.8322	0.03114
2250.9035	0.03187
2248.9748	0.03275
2247.0461	0.03347
2245.1174	0.03378
2243.1887	0.03378
2241.2600	0.03349
2239.3313	0.03271
2237.4026	0.03159
2235.4740	0.03088
2233.5453	0.03094
2231.6166	0.03113
2229.6879	0.03111
2227.7592	0.03145
2225.8305	0.03242
2223.9018	0.03342
2221.9731	0.03392
2220.0444	0.03371
2218.1157	0.03272
2216.1871	0.03151
2214.2584	0.03127
2212.3297	0.03232
2210.4010	0.03363
2208.4723	0.03435
2206.5436	0.03449
2204.6149	0.03432
2202.6862	0.03408
2200.7575	0.03401
2198.8288	0.03402
2196.9002	0.03363
2194.9715	0.03266
2193.0428	0.03178
2191.1141	0.03192
2189.1854	0.03297
2187.2567	0.03384
2185.3280	0.03395
2183.3993	0.03364
2181.4706	0.03331
2179.5419	0.03287
2177.6133	0.03247
2175.6846	0.03253
2173.7559	0.03288
2171.8272	0.03292
2169.8985	0.0325
2167.9698	0.03146
2166.0411	0.02992
2164.1124	0.02929
2162.1837	0.0306
2160.2550	0.03246
2158.3264	0.03283
2156.3977	0.03149
2154.4690	0.03019
2152.5403	0.03068
2150.6116	0.03261
2148.6829	0.03416
2146.7542	0.03436
2144.8255	0.03381
2142.8968	0.03367
2140.9681	0.03428
2139.0395	0.0349
2137.1108	0.03483
2135.1821	0.03439
2133.2534	0.03432
2131.3247	0.03469
2129.3960	0.03506
2127.4673	0.0352
2125.5386	0.03508
2123.6099	0.03489
2121.6812	0.03492
2119.7526	0.03514
2117.8239	0.03529
2115.8952	0.03526
2113.9665	0.03513
2112.0378	0.03483
2110.1091	0.0344
2108.1804	0.03408
2106.2517	0.03375
2104.3230	0.03317
2102.3943	0.03284
2100.4657	0.03315
2098.5370	0.03364
2096.6083	0.03403
2094.6796	0.03434
2092.7509	0.03407
2090.8222	0.03317
2088.8935	0.03244
2086.9648	0.03228
2085.0361	0.03258
2083.1074	0.03324
2081.1788	0.03405
2079.2501	0.03469
2077.3214	0.03485
2075.3927	0.03431
2073.4640	0.03324
2071.5353	0.0321
2069.6066	0.03142
2067.6779	0.03182
2065.7492	0.03322
2063.8205	0.03454
2061.8919	0.03481
2059.9632	0.03371
2058.0345	0.03178
2056.1058	0.03041
2054.1771	0.03047
2052.2484	0.03133
2050.3197	0.03211
2048.3910	0.03282
2046.4623	0.03361
2044.5336	0.03395
2042.6050	0.03365
2040.6763	0.03354
2038.7476	0.03401
2036.8189	0.03448
2034.8902	0.03461
2032.9615	0.03462
2031.0328	0.03446
2029.1041	0.03429
2027.1754	0.03451
2025.2467	0.03483
2023.3181	0.03457
2021.3894	0.03398
2019.4607	0.03378
2017.5320	0.03387
2015.6033	0.03402
2013.6746	0.03451
2011.7459	0.03525
2009.8172	0.03571
2007.8885	0.03575
2005.9599	0.03565
2004.0312	0.03562
2002.1025	0.0357
2000.1738	0.03584
1998.2451	0.03606
1996.3164	0.03629
1994.3877	0.03633
1992.4590	0.03618
1990.5303	0.03613
1988.6016	0.03634
1986.6730	0.03658
1984.7443	0.03663
1982.8156	0.03649
1980.8869	0.03628
1978.9582	0.03612
1977.0295	0.03618
1975.1008	0.03646
1973.1721	0.03673
1971.2434	0.03677
1969.3147	0.03672
1967.3861	0.03671
1965.4574	0.03674
1963.5287	0.03672
1961.6000	0.03664
1959.6713	0.03657
1957.7426	0.03661
1955.8139	0.03672
1953.8852	0.03679
1951.9565	0.03677
1950.0278	0.03675
1948.0992	0.03681
1946.1705	0.03692
1944.2418	0.037
1942.3131	0.037
1940.3844	0.03696
1938.4557	0.03692
1936.5270	0.03695
1934.5983	0.03703
1932.6696	0.0371
1930.7409	0.03712
1928.8123	0.03713
1926.8836	0.03718
1924.9549	0.03723
1923.0262	0.03726
1921.0975	0.03729
1919.1688	0.03733
1917.2401	0.03737
1915.3114	0.03736
1913.3827	0.0373
1911.4540	0.03728
1909.5254	0.03737
1907.5967	0.03749
1905.6680	0.03757
1903.7393	0.0376
1901.8106	0.03759
1899.8819	0.03756
1897.9532	0.03752
1896.0245	0.03748
1894.0958	0.03746
1892.1671	0.03749
1890.2385	0.03754
1888.3098	0.03754
1886.3811	0.0375
1884.4524	0.03746
1882.5237	0.03744
1880.5950	0.0374
1878.6663	0.03735
1876.7376	0.03732
1874.8089	0.03732
1872.8802	0.03734
1870.9516	0.03737
1869.0229	0.03736
1867.0942	0.03732
1865.1655	0.03726
1863.2368	0.0372
1861.3081	0.03718
1859.3794	0.03719
1857.4507	0.03721
1855.5220	0.03722
1853.5933	0.03723
1851.6647	0.03726
1849.7360	0.03729
1847.8073	0.0373
1845.8786	0.03731
1843.9499	0.03732
1842.0212	0.03731
1840.0925	0.03725
1838.1638	0.03722
1836.2351	0.03726
1834.3064	0.03732
1832.3778	0.03736
1830.4491	0.0374
1828.5204	0.03745
1826.5917	0.03749
1824.6630	0.03755
1822.7343	0.0376
1820.8056	0.03764
1818.8769	0.03767
1816.9482	0.03771
1815.0195	0.03774
1813.0909	0.03773
1811.1622	0.03773
1809.2335	0.03777
1807.3048	0.03784
1805.3761	0.0379
1803.4474	0.03795
1801.5187	0.038
1799.5900	0.03806
1797.6613	0.03809
1795.7326	0.03809
1793.8040	0.0381
1791.8753	0.0381
1789.9466	0.03809
1788.0179	0.03806
1786.0892	0.03808
1784.1605	0.03813
1782.2318	0.03814
1780.3031	0.03813
1778.3744	0.03813
1776.4457	0.03814
1774.5171	0.03813
1772.5884	0.03808
1770.6597	0.03801
1768.7310	0.03793
1766.8023	0.03789
1764.8736	0.03789
1762.9449	0.03788
1761.0162	0.03784
1759.0875	0.03778
1757.1588	0.03776
1755.2302	0.03778
1753.3015	0.03779
1751.3728	0.03778
1749.4441	0.0378
1747.5154	0.03784
1745.5867	0.03788
1743.6580	0.03785
1741.7293	0.03778
1739.8006	0.03774
1737.8719	0.03777
1735.9433	0.03783
1734.0146	0.03786
1732.0859	0.03786
1730.1572	0.03789
1728.2285	0.03799
1726.2998	0.0381
1724.3711	0.03821
1722.4424	0.0383
1720.5137	0.03841
1718.5850	0.03852
1716.6564	0.03863
1714.7277	0.03878
1712.7990	0.03896
1710.8703	0.03918
1708.9416	0.03944
1707.0129	0.03974
1705.0842	0.04004
1703.1555	0.04032
1701.2268	0.04061
1699.2981	0.04094
1697.3695	0.04128
1695.4408	0.04155
1693.5121	0.0418
1691.5834	0.04209
1689.6547	0.04246
1687.7260	0.04288
1685.7973	0.0433
1683.8686	0.04374
1681.9399	0.04424
1680.0112	0.04481
1678.0826	0.04549
1676.1539	0.04626
1674.2252	0.04712
1672.2965	0.04805
1670.3678	0.04891
1668.4391	0.04947
1666.5104	0.04951
1664.5817	0.04895
1662.6530	0.04795
1660.7243	0.04678
1658.7957	0.04566
1656.8670	0.04469
1654.9383	0.04387
1653.0096	0.04318
1651.0809	0.0426
1649.1522	0.04209
1647.2235	0.04164
1645.2948	0.04128
1643.3661	0.04101
1641.4374	0.0408
1639.5088	0.04061
1637.5801	0.04044
1635.6514	0.04032
1633.7227	0.04024
1631.7940	0.0402
1629.8653	0.04019
1627.9366	0.0402
1626.0079	0.04022
1624.0792	0.04031
1622.1505	0.04051
1620.2219	0.04083
1618.2932	0.0412
1616.3645	0.04153
1614.4358	0.04171
1612.5071	0.04175
1610.5784	0.0417
1608.6497	0.04158
1606.7210	0.04143
1604.7923	0.04127
1602.8636	0.04116
1600.9350	0.04107
1599.0063	0.04101
1597.0776	0.04095
1595.1489	0.04089
1593.2202	0.0408
1591.2915	0.04069
1589.3628	0.04057
1587.4341	0.04043
1585.5054	0.04025
1583.5767	0.04008
1581.6481	0.03992
1579.7194	0.0398
1577.7907	0.03972
1575.8620	0.03964
1573.9333	0.03953
1572.0046	0.03944
1570.0759	0.03941
1568.1472	0.03945
1566.2185	0.03947
1564.2899	0.03943
1562.3612	0.03935
1560.4325	0.0393
1558.5038	0.03934
1556.5751	0.03942
1554.6464	0.03948
1552.7177	0.03948
1550.7890	0.03943
1548.8603	0.03934
1546.9316	0.03925
1545.0030	0.03922
1543.0743	0.0392
1541.1456	0.03916
1539.2169	0.03912
1537.2882	0.03912
1535.3595	0.03914
1533.4308	0.03918
1531.5021	0.03922
1529.5734	0.03925
1527.6447	0.03925
1525.7161	0.03922
1523.7874	0.03917
1521.8587	0.03916
1519.9300	0.03921
1518.0013	0.03926
1516.0726	0.03926
1514.1439	0.0392
1512.2152	0.03912
1510.2865	0.03906
1508.3578	0.03903
1506.4292	0.03903
1504.5005	0.03907
1502.5718	0.03915
1500.6431	0.03918
1498.7144	0.0391
1496.7857	0.03902
1494.8570	0.039
1492.9283	0.03904
1490.9996	0.03911
1489.0709	0.03918
1487.1423	0.03923
1485.2136	0.03926
1483.2849	0.03927
1481.3562	0.03933
1479.4275	0.03946
1477.4988	0.03965
1475.5701	0.0399
1473.6414	0.04016
1471.7127	0.0404
1469.7840	0.04065
1467.8554	0.04095
1465.9267	0.04128
1463.9980	0.04164
1462.0693	0.04202
1460.1406	0.04242
1458.2119	0.04283
1456.2832	0.04323
1454.3545	0.04355
1452.4258	0.04378
1450.4971	0.04391
1448.5685	0.04392
1446.6398	0.04376
1444.7111	0.04347
1442.7824	0.04309
1440.8537	0.04264
1438.9250	0.04211
1436.9963	0.04149
1435.0676	0.04086
1433.1389	0.04038
1431.2102	0.04007
1429.2816	0.03991
1427.3529	0.03981
1425.4242	0.03975
1423.4955	0.03973
1421.5668	0.03976
1419.6381	0.03982
1417.7094	0.03988
1415.7807	0.03994
1413.8520	0.04002
1411.9233	0.04011
1409.9947	0.04019
1408.0660	0.04026
1406.1373	0.04031
1404.2086	0.04031
1402.2799	0.04031
1400.3512	0.04036
1398.4225	0.04042
1396.4938	0.0404
1394.5651	0.04028
1392.6364	0.04012
1390.7078	0.03995
1388.7791	0.0398
1386.8504	0.0397
1384.9217	0.03964
1382.9930	0.03959
1381.0643	0.03951
1379.1356	0.03945
1377.2069	0.03945
1375.2782	0.03949
1373.3495	0.03954
1371.4209	0.0396
1369.4922	0.03965
1367.5635	0.03966
1365.6348	0.0396
1363.7061	0.03948
1361.7774	0.03934
1359.8487	0.03924
1357.9200	0.03923
1355.9913	0.03926
1354.0626	0.03928
1352.1340	0.03929
1350.2053	0.03934
1348.2766	0.03942
1346.3479	0.0395
1344.4192	0.03956
1342.4905	0.03962
1340.5618	0.0397
1338.6331	0.03979
1336.7044	0.0399
1334.7757	0.03999
1332.8471	0.04006
1330.9184	0.04011
1328.9897	0.04014
1327.0610	0.04016
1325.1323	0.04018
1323.2036	0.04018
1321.2749	0.04015
1319.3462	0.04012
1317.4175	0.04009
1315.4888	0.04009
1313.5602	0.04012
1311.6315	0.04015
1309.7028	0.04015
1307.7741	0.04013
1305.8454	0.04013
1303.9167	0.04015
1301.9880	0.04015
1300.0593	0.04012
1298.1306	0.0401
1296.2019	0.04012
1294.2733	0.04019
1292.3446	0.04024
1290.4159	0.04027
1288.4872	0.0403
1286.5585	0.04035
1284.6298	0.04041
1282.7011	0.04048
1280.7724	0.04053
1278.8437	0.04054
1276.9150	0.04054
1274.9864	0.0406
1273.0577	0.04073
1271.1290	0.04092
1269.2003	0.04109
1267.2716	0.04122
1265.3429	0.04125
1263.4142	0.04118
1261.4855	0.04104
1259.5568	0.04086
1257.6281	0.04068
1255.6995	0.04053
1253.7708	0.04041
1251.8421	0.04031
1249.9134	0.04022
1247.9847	0.04015
1246.0560	0.04014
1244.1273	0.04021
1242.1986	0.04037
1240.2699	0.04062
1238.3412	0.04097
1236.4126	0.04137
1234.4839	0.04178
1232.5552	0.04214
1230.6265	0.04242
1228.6978	0.04258
1226.7691	0.04264
1224.8404	0.04261
1222.9117	0.04243
1220.9830	0.0421
1219.0543	0.04165
1217.1257	0.04116
1215.1970	0.04066
1213.2683	0.04016
1211.3396	0.03974
1209.4109	0.03942
1207.4822	0.03913
1205.5535	0.03878
1203.6248	0.03838
1201.6961	0.03797
1199.7674	0.03759
1197.8388	0.03723
1195.9101	0.03688
1193.9814	0.0366
1192.0527	0.0364
1190.1240	0.03629
1188.1953	0.0362
1186.2666	0.03611
1184.3379	0.03606
1182.4092	0.03607
[truncated: 610 more rows]
