# Supplementary material for: Vibrational Study on the Structure, Bioactivity, and Silver Adsorption of Silk Fibroin Fibers Grafted with Methacrylonitrile
Source: Molecules. 2023 Mar 10;28(6):2551. doi: 10.3390/molecules28062551 (PMC10051891; doi:10.3390/molecules28062551)
Supplement: Supplementary file 1 [file molecules-28-02551-s001.zip › RAW DATA/Figure 13 Raman SBF/BF control SBF 7d Raman average.txt]

TITLE	BF CONTROLLO SBF 7D P3 | AV. OF 197
DATA TYPE
ORIGIN	JASCO
OWNER
DATE	23/02/10
TIME	15:57:35
SPECTROMETER/DATA SYSTEM
RESOLUTION
DELTAX	-1.92869
XUNITS	1/CM
YUNITS	ABSORBANCE
FIRSTX	3600.0000
LASTX	400.0000
NPOINTS	1660
FIRSTY	-0.00002
MAXY	0.03105
MINY	-0.00547
XYDATA
3600.0000	-1.85596E-005
3598.0713	5.48188E-006
3596.1426	6.9614E-006
3594.2139	-9.00403E-006
3592.2852	-1.03422E-005
3590.3565	3.09761E-005
3588.4279	6.74383E-005
3586.4992	8.129E-005
3584.5705	0.000106719
3582.6418	0.000136774
3580.7131	0.000148708
3578.7844	0.000153935
3576.8557	0.000174653
3574.9270	0.000198809
3572.9983	0.000174443
3571.0696	0.000112618
3569.1410	8.42585E-005
3567.2123	0.000100454
3565.2836	0.000163811
3563.3549	0.000239825
3561.4262	0.000269641
3559.4975	0.0002444
3557.5688	0.000202364
3555.6401	0.000168351
3553.7114	0.000153765
3551.7827	0.000196968
3549.8541	0.000273439
3547.9254	0.000315732
3545.9967	0.000317301
3544.0680	0.000316209
3542.1393	0.000348403
3540.2106	0.000397724
3538.2819	0.000416279
3536.3532	0.000404311
3534.4245	0.000400657
3532.4958	0.000403257
3530.5672	0.000424369
3528.6385	0.000478121
3526.7098	0.000532913
3524.7811	0.000558197
3522.8524	0.000533898
3520.9237	0.000501606
3518.9950	0.000508077
3517.0663	0.000562061
3515.1376	0.000636127
3513.2089	0.000669909
3511.2803	0.000640377
3509.3516	0.000598107
3507.4229	0.000607328
3505.4942	0.000652954
3503.5655	0.000668676
3501.6368	0.000659805
3499.7081	0.000684132
3497.7794	0.000736361
3495.8507	0.000762826
3493.9220	0.000750178
3491.9934	0.000731199
3490.0647	0.000717565
3488.1360	0.000699592
3486.2073	0.00071563
3484.2786	0.000771794
3482.3499	0.000803617
3480.4212	0.000781126
3478.4925	0.000759183
3476.5638	0.000790948
3474.6351	0.000838953
3472.7065	0.000869082
3470.7778	0.00089832
3468.8491	0.000940673
3466.9204	0.000983065
3464.9917	0.00101094
3463.0630	0.00102583
3461.1343	0.00104662
3459.2056	0.00107793
3457.2769	0.00110085
3455.3482	0.00111105
3453.4196	0.00111523
3451.4909	0.00112132
3449.5622	0.0011311
3447.6335	0.00115232
3445.7048	0.00118125
3443.7761	0.00118997
3441.8474	0.00118203
3439.9187	0.00120725
3437.9900	0.00129044
3436.0613	0.00138554
3434.1327	0.00144013
3432.2040	0.00145544
3430.2753	0.00146523
3428.3466	0.00149947
3426.4179	0.00156474
3424.4892	0.00163532
3422.5605	0.00169395
3420.6318	0.00175615
3418.7031	0.00181951
3416.7744	0.00184942
3414.8458	0.00183949
3412.9171	0.00184232
3410.9884	0.00190282
3409.0597	0.00200111
3407.1310	0.00208443
3405.2023	0.00212824
3403.2736	0.00214369
3401.3449	0.0021464
3399.4162	0.00216173
3397.4875	0.00221168
3395.5589	0.00227767
3393.6302	0.00232699
3391.7015	0.00236884
3389.7728	0.00241873
3387.8441	0.00244521
3385.9154	0.00243284
3383.9867	0.00242596
3382.0580	0.00245242
3380.1293	0.00247828
3378.2006	0.00249053
3376.2720	0.00253188
3374.3433	0.00261111
3372.4146	0.00268304
3370.4859	0.00271933
3368.5572	0.00273299
3366.6285	0.00275423
3364.6998	0.00279082
3362.7711	0.00282095
3360.8424	0.00284868
3358.9137	0.0029074
3356.9851	0.00298694
3355.0564	0.00304588
3353.1277	0.00309617
3351.1990	0.00318146
3349.2703	0.00328312
3347.3416	0.00334692
3345.4129	0.00337929
3343.4842	0.00342223
3341.5555	0.00347884
3339.6268	0.00353215
3337.6982	0.00358636
3335.7695	0.00364354
3333.8408	0.00369541
3331.9121	0.00376138
3329.9834	0.00386226
3328.0547	0.00397691
3326.1260	0.00407143
3324.1973	0.00413148
3322.2686	0.00416672
3320.3399	0.00420644
3318.4113	0.00426593
3316.4826	0.00434215
3314.5539	0.00443441
3312.6252	0.00454942
3310.6965	0.00469568
3308.7678	0.00484639
3306.8391	0.00496692
3304.9104	0.00507272
3302.9817	0.00518651
3301.0530	0.0053026
3299.1244	0.00541464
3297.1957	0.00551459
3295.2670	0.00558786
3293.3383	0.00563382
3291.4096	0.0056663
3289.4809	0.00568624
3287.5522	0.00566517
3285.6235	0.00557446
3283.6948	0.00542527
3281.7661	0.00526321
3279.8375	0.00512143
3277.9088	0.00498823
3275.9801	0.00483712
3274.0514	0.00466562
3272.1227	0.00447589
3270.1940	0.00426132
3268.2653	0.00403628
3266.3366	0.00382406
3264.4079	0.00362148
3262.4792	0.00343091
3260.5506	0.00327778
3258.6219	0.00315563
3256.6932	0.00302515
3254.7645	0.00288047
3252.8358	0.00275189
3250.9071	0.00264683
3248.9784	0.00254046
3247.0497	0.00242468
3245.1210	0.00231395
3243.1923	0.00221945
3241.2637	0.00215055
3239.3350	0.0021044
3237.4063	0.0020599
3235.4776	0.00200351
3233.5489	0.00194409
3231.6202	0.00188732
3229.6915	0.00182371
3227.7628	0.00175064
3225.8341	0.00167601
3223.9054	0.00161173
3221.9768	0.00156819
3220.0481	0.001543
3218.1194	0.00152505
3216.1907	0.00150985
3214.2620	0.0014771
3212.3333	0.00139778
3210.4046	0.00128627
3208.4759	0.00118314
3206.5472	0.00109931
3204.6185	0.00102755
3202.6899	0.000973045
3200.7612	0.000944629
3198.8325	0.000937762
3196.9038	0.000925018
3194.9751	0.000889078
3193.0464	0.000845949
3191.1177	0.000811706
3189.1890	0.000777349
3187.2603	0.000727354
3185.3316	0.000659104
3183.4030	0.000588567
3181.4743	0.000549144
3179.5456	0.000549276
3177.6169	0.000558279
3175.6882	0.000549367
3173.7595	0.000512407
3171.8308	0.000462015
3169.9021	0.000430685
3167.9734	0.000419323
3166.0447	0.000402761
3164.1161	0.000374399
3162.1874	0.000341454
3160.2587	0.000305609
3158.3300	0.000261411
3156.4013	0.000216132
3154.4726	0.000186085
3152.5439	0.000163032
3150.6152	0.00013703
3148.6865	0.000121212
3146.7578	0.00013637
3144.8292	0.000175448
3142.9005	0.000188466
3140.9718	0.000151449
3139.0431	0.000103971
3137.1144	8.29389E-005
3135.1857	8.27415E-005
3133.2570	8.16723E-005
3131.3283	7.00448E-005
3129.3996	6.02724E-005
3127.4709	6.77798E-005
3125.5423	9.1278E-005
3123.6136	0.000113997
3121.6849	0.000120449
3119.7562	0.000108797
3117.8275	8.97404E-005
3115.8988	7.70288E-005
3113.9701	7.71116E-005
3112.0414	9.5943E-005
3110.1127	0.000135288
3108.1840	0.00018042
3106.2554	0.000205996
3104.3267	0.000205879
3102.3980	0.000210161
3100.4693	0.000244815
3098.5406	0.00029104
3096.6119	0.000314911
3094.6832	0.0003146
3092.7545	0.000326019
3090.8258	0.000386039
3088.8971	0.000500482
3086.9685	0.000652037
3085.0398	0.000828833
3083.1111	0.00102304
3081.1824	0.00121403
3079.2537	0.00140361
3077.3250	0.00162956
3075.3963	0.00190784
3073.4676	0.00221587
3071.5389	0.00253276
3069.6102	0.00284188
3067.6816	0.00312351
3065.7529	0.00336454
3063.8242	0.00354847
3061.8955	0.0036479
3059.9668	0.00363338
3058.0381	0.0034947
3056.1094	0.00327922
3054.1807	0.00306243
3052.2520	0.00286863
3050.3233	0.00271095
3048.3947	0.00263828
3046.4660	0.00265
3044.5373	0.00267969
3042.6086	0.00269785
3040.6799	0.00271237
3038.7512	0.00269432
3036.8225	0.00262792
3034.8938	0.00257805
3032.9651	0.00260658
3031.0364	0.0026966
3029.1078	0.00281943
3027.1791	0.00299639
3025.2504	0.00326151
3023.3217	0.00361615
3021.3930	0.00404563
3019.4643	0.00454743
3017.5356	0.00512103
3015.6069	0.00575418
3013.6782	0.00643876
3011.7495	0.00717912
3009.8209	0.00797601
3007.8922	0.00883238
3005.9635	0.00976564
3004.0348	0.0107889
3002.1061	0.011883
3000.1774	0.0130072
2998.2487	0.0141321
2996.3200	0.0152166
2994.3913	0.0161842
2992.4626	0.0169665
2990.5340	0.017539
2988.6053	0.0179123
2986.6766	0.0181199
2984.7479	0.0181939
2982.8192	0.0181504
2980.8905	0.0180149
2978.9618	0.0178284
2977.0331	0.0176198
2975.1044	0.0174044
2973.1757	0.0171853
2971.2471	0.0169336
2969.3184	0.0166078
2967.3897	0.0162132
2965.4610	0.0158139
2963.5323	0.0154932
2961.6036	0.0153337
2959.6749	0.0154006
2957.7462	0.0156994
2955.8175	0.0161967
2953.8888	0.0169064
2951.9602	0.0178871
2950.0315	0.0191597
2948.1028	0.0206798
2946.1741	0.0223738
2944.2454	0.0241687
2942.3167	0.0260005
2940.3880	0.0277839
2938.4593	0.0293566
2936.5306	0.0304996
2934.6019	0.0310458
2932.6733	0.0309451
2930.7446	0.030242
2928.8159	0.0290569
2926.8872	0.0275838
2924.9585	0.0260386
2923.0298	0.024581
2921.1011	0.0232804
2919.1724	0.0221249
2917.2437	0.0210779
2915.3150	0.0201292
2913.3864	0.0192589
2911.4577	0.0184167
2909.5290	0.0175823
2907.6003	0.0167809
2905.6716	0.0160368
2903.7429	0.0153485
2901.8142	0.014701
2899.8855	0.0141015
2897.9568	0.0135791
2896.0281	0.0131376
2894.0995	0.0127527
2892.1708	0.0124114
2890.2421	0.012128
2888.3134	0.0119321
2886.3847	0.0118566
2884.4560	0.0119258
2882.5273	0.0121243
2880.5986	0.0123838
2878.6699	0.0126211
2876.7412	0.0127685
2874.8126	0.0127606
2872.8839	0.0125399
2870.9552	0.0120938
2869.0265	0.0114718
2867.0978	0.010774
2865.1691	0.0100947
2863.2404	0.0094409
2861.3117	0.00875424
2859.3830	0.00803099
2857.4543	0.00733539
2855.5257	0.00669626
2853.5970	0.00606962
2851.6683	0.00540382
2849.7396	0.00469981
2847.8109	0.00400465
2845.8822	0.00336995
2843.9535	0.00282301
2842.0248	0.00236689
2840.0961	0.00198896
2838.1674	0.00166742
2836.2388	0.00139518
2834.3101	0.00119361
2832.3814	0.00107267
2830.4527	0.00100064
2828.5240	0.000940731
2826.5953	0.000872364
2824.6666	0.000777638
2822.7379	0.000655776
2820.8092	0.00054447
2818.8805	0.000490833
2816.9519	0.000489855
2815.0232	0.000490194
2813.0945	0.000466136
2811.1658	0.000435803
2809.2371	0.000415526
2807.3084	0.000403894
2805.3797	0.000396565
2803.4510	0.000380024
2801.5223	0.000334259
2799.5936	0.000268513
2797.6650	0.000218585
2795.7363	0.000197122
2793.8076	0.000187354
2791.8789	0.000180459
2789.9502	0.000182373
2788.0215	0.000192361
2786.0928	0.000200974
2784.1641	0.000197431
2782.2354	0.000174059
2780.3067	0.000146171
2778.3781	0.000144599
2776.4494	0.000170128
2774.5207	0.000198688
2772.5920	0.000221208
2770.6633	0.000242082
2768.7346	0.000257969
2766.8059	0.000255842
2764.8772	0.000226434
2762.9485	0.000178589
2761.0198	0.000138944
2759.0912	0.000134749
2757.1625	0.000169184
2755.2338	0.000222707
2753.3051	0.000282496
2751.3764	0.00033685
2749.4477	0.000374559
2747.5190	0.000413308
2745.5903	0.000471935
2743.6616	0.00053622
2741.7329	0.000585023
2739.8043	0.000611225
2737.8756	0.000624526
2735.9469	0.000655578
2734.0182	0.000728644
2732.0895	0.000826506
2730.1608	0.000897789
2728.2321	0.000905929
2726.3034	0.000867173
2724.3747	0.000823962
2722.4460	0.000807721
2720.5174	0.000827659
2718.5887	0.000857426
2716.6600	0.000851067
2714.7313	0.000800515
2712.8026	0.000744844
2710.8739	0.000709411
2708.9452	0.000683358
2707.0165	0.000651687
2705.0878	0.000610121
2703.1591	0.000563068
2701.2305	0.000520343
2699.3018	0.000478184
2697.3731	0.000420632
2695.4444	0.000349395
2693.5157	0.000291754
2691.5870	0.000281155
2689.6583	0.000323806
2687.7296	0.000374317
2685.8009	0.000385351
2683.8722	0.000380149
2681.9436	0.000400739
2680.0149	0.000425903
2678.0862	0.000417611
2676.1575	0.000387674
2674.2288	0.000371041
2672.3001	0.000379592
2670.3714	0.000409111
2668.4427	0.000454536
2666.5140	0.00050167
2664.5853	0.000530427
2662.6567	0.00053785
2660.7280	0.000545522
2658.7993	0.000574322
2656.8706	0.000623878
2654.9419	0.000667736
2653.0132	0.000666644
2651.0845	0.000622587
2649.1558	0.000595616
2647.2271	0.000617903
2645.2984	0.000634789
2643.3698	0.000606719
2641.4411	0.000590496
2639.5124	0.000631563
2637.5837	0.00069611
2635.6550	0.000742745
2633.7263	0.000749279
2631.7976	0.000707086
2629.8689	0.000654362
2627.9402	0.000653563
2626.0115	0.0007158
2624.0829	0.000796257
2622.1542	0.000862269
2620.2255	0.000924746
2618.2968	0.000994021
2616.3681	0.00104023
2614.4394	0.00102415
2612.5107	0.000955142
2610.5820	0.000890318
2608.6533	0.000855124
2606.7246	0.00082737
2604.7960	0.000822477
2602.8673	0.000858027
2600.9386	0.000865491
2599.0099	0.000805089
2597.0812	0.00075143
2595.1525	0.000731694
2593.2238	0.000694769
2591.2951	0.000676055
2589.3664	0.000738727
2587.4377	0.00083339
2585.5091	0.000878928
2583.5804	0.000857726
2581.6517	0.000797704
2579.7230	0.000745596
2577.7943	0.000732459
2575.8656	0.000742173
2573.9369	0.000747759
2572.0082	0.000767475
2570.0795	0.000830716
2568.1508	0.000896009
2566.2222	0.000880364
2564.2935	0.000775483
2562.3648	0.000683632
2560.4361	0.000701897
2558.5074	0.000788203
2556.5787	0.000821596
2554.6500	0.000773964
2552.7213	0.000717787
2550.7926	0.000691934
2548.8639	0.000678232
2546.9353	0.000673389
2545.0066	0.000687372
2543.0779	0.000713771
2541.1492	0.000736514
2539.2205	0.000742793
2537.2918	0.000738557
2535.3631	0.000740357
2533.4344	0.000747593
2531.5057	0.0007452
2529.5770	0.000702621
2527.6484	0.000594068
2525.7197	0.000482751
2523.7910	0.000481384
2521.8623	0.000582039
2519.9336	0.000667369
2518.0049	0.000671912
2516.0762	0.000614742
2514.1475	0.000536487
2512.2188	0.00046902
2510.2901	0.000417214
2508.3615	0.000338832
2506.4328	0.000176718
2504.5041	-2.37748E-005
2502.5754	-8.93101E-005
2500.6467	6.39297E-005
2498.7180	0.000303883
2496.7893	0.000481091
2494.8606	0.000572175
2492.9319	0.0005953
2491.0032	0.000559984
2489.0746	0.000498693
2487.1459	0.000464762
2485.2172	0.000442017
2483.2885	0.000281859
2481.3598	-5.38342E-005
2479.4311	-0.000272455
2477.5024	-0.000138693
2475.5737	0.000149796
2473.6450	0.000320885
2471.7163	0.000367112
2469.7877	0.000342743
2467.8590	0.000264686
2465.9303	0.000228783
2464.0016	0.000287145
2462.0729	0.000328692
2460.1442	0.000294549
2458.2155	0.00030227
2456.2868	0.000410108
2454.3581	0.000490764
2452.4294	0.000440275
2450.5008	0.000353696
2448.5721	0.000388347
2446.6434	0.000494355
2444.7147	0.000455331
2442.7860	0.000248544
2440.8573	0.000126611
2438.9286	0.000239681
2436.9999	0.000428857
2435.0712	0.000503063
2433.1425	0.00047769
2431.2139	0.00044449
2429.2852	0.000391837
2427.3565	0.000266725
2425.4278	0.000151783
2423.4991	0.000205159
2421.5704	0.000381704
2419.6417	0.000439534
2417.7130	0.000283666
2415.7843	8.76263E-005
2413.8556	1.44131E-005
2411.9270	3.68915E-005
2409.9983	0.000108302
2408.0696	0.000226632
2406.1409	0.000313515
2404.2122	0.000307281
2402.2835	0.000259425
2400.3548	0.000190496
2398.4261	6.75321E-005
2396.4974	-5.60693E-005
2394.5687	-8.6084E-005
2392.6401	-2.64272E-005
2390.7114	5.86174E-005
2388.7827	0.000132889
2386.8540	0.00016173
2384.9253	0.000105649
2382.9966	3.06591E-006
2381.0679	-4.34145E-005
2379.1392	-3.8214E-005
2377.2105	-0.000143368
2375.2818	-0.000418756
2373.3532	-0.000658074
2371.4245	-0.000670193
2369.4958	-0.000516504
2367.5671	-0.000342935
2365.6384	-0.000225678
2363.7097	-0.000209797
2361.7810	-0.000299018
2359.8523	-0.000434481
2357.9236	-0.000565629
2355.9949	-0.000705784
2354.0663	-0.000909599
2352.1376	-0.00117393
2350.2089	-0.00133322
2348.2802	-0.00120143
2346.3515	-0.000894414
2344.4228	-0.000707563
2342.4941	-0.000660043
2340.5654	-0.000561748
2338.6367	-0.000392474
2336.7080	-0.000266287
2334.7794	-0.000206046
2332.8507	-0.000200558
2330.9220	-0.000395916
2328.9933	-0.000958934
2327.0646	-0.00164958
2325.1359	-0.00188768
2323.2072	-0.00147223
2321.2785	-0.000874018
2319.3498	-0.000635494
2317.4211	-0.000765629
2315.4925	-0.00088845
2313.5638	-0.000824369
2311.6351	-0.00073126
2309.7064	-0.000738885
2307.7777	-0.000889417
2305.8490	-0.00137473
2303.9203	-0.00223982
2301.9916	-0.00291599
2300.0629	-0.00275696
2298.1342	-0.00196316
2296.2056	-0.00137038
2294.2769	-0.00153003
2292.3482	-0.00223319
2290.4195	-0.00269283
2288.4908	-0.00236699
2286.5621	-0.00159735
2284.6334	-0.00122471
2282.7047	-0.00184313
2280.7760	-0.00316213
2278.8473	-0.00396169
2276.9187	-0.0034496
2274.9900	-0.00225456
2273.0613	-0.00135785
2271.1326	-0.000967901
2269.2039	-0.000809815
2267.2752	-0.000749633
2265.3465	-0.000945553
2263.4178	-0.00153035
2261.4891	-0.00238689
2259.5604	-0.00330453
2257.6318	-0.00394374
2255.7031	-0.00396356
2253.7744	-0.00349449
2251.8457	-0.00282217
2249.9170	-0.00194743
2247.9883	-0.00103312
2246.0596	-0.000439864
2244.1309	-0.000225242
2242.2022	-0.000307608
2240.2735	-0.000861548
2238.3449	-0.00202301
2236.4162	-0.00322752
2234.4875	-0.00363163
2232.5588	-0.00340777
2230.6301	-0.00334084
2228.7014	-0.00326891
2226.7727	-0.00250716
2224.8440	-0.0012736
2222.9153	-0.000348348
2220.9866	-0.000117436
2219.0580	-0.000768524
2217.1293	-0.00218817
2215.2006	-0.00324822
2213.2719	-0.00280975
2211.3432	-0.00137343
2209.4145	-0.000251744
2207.4858	0.00014367
2205.5571	0.000124104
2203.6284	-6.18175E-005
2201.6997	-0.000192393
2199.7711	-0.000149548
2197.8424	-0.000292361
2195.9137	-0.00112513
2193.9850	-0.00237039
2192.0563	-0.00288171
2190.1276	-0.00203663
2188.1989	-0.000690732
2186.2702	-3.44254E-005
2184.3415	-0.000206608
2182.4128	-0.000675067
2180.4842	-0.00123383
2178.5555	-0.00184717
2176.6268	-0.00206698
2174.6981	-0.00169185
2172.7694	-0.0013671
2170.8407	-0.00159948
2168.9120	-0.002444
2166.9833	-0.00401762
2165.0546	-0.00546861
2163.1259	-0.00508899
2161.1973	-0.00301365
2159.2686	-0.00153371
2157.3399	-0.002197
2155.4112	-0.00403438
2153.4825	-0.00468072
2151.5538	-0.00314361
2149.6251	-0.000906922
2147.6964	0.000132561
2145.7677	-0.000260632
2143.8390	-0.000855289
2141.9104	-0.00055813
2139.9817	0.000315398
2138.0530	0.000658229
2136.1243	0.000230949
2134.1956	-0.000139367
2132.2669	6.61165E-005
2130.3382	0.000484172
2128.4095	0.000702742
2126.4808	0.000662521
2124.5521	0.000444058
2122.6235	0.000324067
2120.6948	0.000515025
2118.7661	0.000787605
2116.8374	0.000858985
2114.9087	0.000773549
2112.9800	0.000556715
2111.0513	9.64701E-005
2109.1226	-0.000406817
2107.1939	-0.000751417
2105.2652	-0.0012568
2103.3366	-0.00186355
2101.4079	-0.0018809
2099.4792	-0.0013607
2097.5505	-0.000876632
2095.6218	-0.000473168
2093.6931	-0.000426099
2091.7644	-0.00124133
2089.8357	-0.00238989
2087.9070	-0.00297008
2085.9783	-0.00286967
2084.0497	-0.0022922
2082.1210	-0.0014174
2080.1923	-0.000551093
2078.2636	-4.19207E-005
2076.3349	-0.000287071
2074.4062	-0.00136144
2072.4775	-0.00277431
2070.5488	-0.00390405
2068.6201	-0.00406524
2066.6914	-0.00288462
2064.7628	-0.00112327
2062.8341	-7.81231E-005
2060.9054	-0.000513408
2058.9767	-0.00238246
2057.0480	-0.00454064
2055.1193	-0.00545243
2053.1906	-0.00491752
2051.2619	-0.00398547
2049.3332	-0.00319895
2047.4045	-0.00230242
2045.4759	-0.00156305
2043.5472	-0.00164605
2041.6185	-0.00210008
2039.6898	-0.00192223
2037.7611	-0.00128094
2035.8324	-0.000886772
2033.9037	-0.000779454
2031.9750	-0.000874843
2030.0463	-0.00119255
2028.1176	-0.00126839
2026.1890	-0.000854716
2024.2603	-0.000704587
2022.3316	-0.00125005
2020.4029	-0.00175005
2018.4742	-0.0017979
2016.5455	-0.00175877
2014.6168	-0.00150933
2012.6881	-0.000760246
2010.7594	8.22172E-006
2008.8307	0.000261102
2006.9021	0.000143584
2004.9734	4.42155E-005
2003.0447	0.000105426
2001.1160	0.000256415
1999.1873	0.000442628
1997.2586	0.000669643
1995.3299	0.000809986
1993.4012	0.000712872
1991.4725	0.000580449
1989.5438	0.000722222
1987.6152	0.00101942
1985.6865	0.00113514
1983.7578	0.00100077
1981.8291	0.000761811
1979.9004	0.000536628
1977.9717	0.000438157
1976.0430	0.000571888
1974.1143	0.000837274
1972.1856	0.000993468
1970.2569	0.00100347
1968.3283	0.00101403
1966.3996	0.00106771
1964.4709	0.00108961
1962.5422	0.0010315
1960.6135	0.00092094
1958.6848	0.000837538
1956.7561	0.000844337
1954.8274	0.000925891
1952.8987	0.0010078
1950.9700	0.00104286
1949.0414	0.0010529
1947.1127	0.00107311
1945.1840	0.00109953
1943.2553	0.00111523
1941.3266	0.0011137
1939.3979	0.0010835
1937.4692	0.00102616
1935.5405	0.000980619
1933.6118	0.000985906
1931.6831	0.00103718
1929.7545	0.00109742
1927.8258	0.00113094
1925.8971	0.00112587
1923.9684	0.00110223
1922.0397	0.00109068
1920.1110	0.00110649
1918.1823	0.00114952
1916.2536	0.001197
1914.3249	0.0011975
1912.3962	0.00114429
1910.4676	0.00111762
1908.5389	0.00116288
1906.6102	0.00122467
1904.6815	0.00124659
1902.7528	0.00122552
1900.8241	0.00118341
1898.8954	0.00114645
1896.9667	0.00112607
1895.0380	0.00111254
1893.1093	0.00109381
1891.1807	0.0010668
1889.2520	0.00103174
1887.3233	0.00100008
1885.3946	0.000996713
1883.4659	0.00102024
1881.5372	0.00103174
1879.6085	0.00101233
1877.6798	0.000973847
1875.7511	0.000916328
1873.8224	0.000841271
1871.8938	0.000767883
1869.9651	0.000704203
1868.0364	0.000647243
1866.1077	0.000612661
1864.1790	0.000611894
1862.2503	0.000613265
1860.3216	0.000582296
1858.3929	0.000526432
1856.4642	0.000468027
1854.5355	0.000417948
1852.6069	0.000375692
1850.6782	0.000333011
1848.7495	0.000295844
1846.8208	0.000280898
1844.8921	0.00028538
1842.9634	0.000296775
1841.0347	0.000308834
1839.1060	0.000316806
1837.1773	0.000321418
1835.2486	0.000327367
1833.3200	0.000336945
1831.3913	0.000352055
1829.4626	0.000374116
1827.5339	0.000402488
1825.6052	0.00042747
1823.6765	0.000434186
1821.7478	0.000430405
1819.8191	0.000443347
1817.8904	0.000478927
1815.9617	0.000510644
1814.0331	0.000514783
1812.1044	0.000508651
1810.1757	0.000532631
1808.2470	0.000584535
1806.3183	0.000623584
1804.3896	0.000644092
1802.4609	0.000673253
1800.5322	0.000710316
1798.6035	0.000728276
1796.6748	0.000722274
1794.7462	0.000718337
1792.8175	0.000729281
1790.8888	0.000738632
1788.9601	0.000736032
1787.0314	0.000727303
1785.1027	0.000714954
1783.1740	0.000693679
1781.2453	0.000663098
1779.3166	0.000645462
1777.3879	0.000663769
1775.4593	0.000693053
1773.5306	0.00068216
1771.6019	0.000621155
1769.6732	0.000545867
1767.7445	0.000485197
1765.8158	0.000436734
1763.8871	0.000390038
1761.9584	0.000347536
1760.0297	0.000318456
1758.1010	0.00030303
1756.1724	0.000288453
1754.2437	0.00026153
1752.3150	0.0002179
1750.3863	0.000165097
1748.4576	0.000132304
1746.5289	0.000145707
1744.6002	0.000186838
1742.6715	0.000216119
1740.7428	0.000218399
1738.8141	0.000202283
1736.8855	0.000191245
1734.9568	0.000205085
1733.0281	0.00022579
1731.0994	0.000228487
1729.1707	0.000245608
1727.2420	0.00032809
1725.3133	0.000463437
1723.3846	0.000594106
1721.4559	0.000689369
1719.5272	0.00076995
1717.5986	0.000879649
1715.6699	0.0010512
1713.7412	0.00130367
1711.8125	0.0016356
1709.8838	0.00201528
1707.9551	0.00243117
1706.0264	0.00291951
1704.0977	0.00348649
1702.1690	0.00406533
1700.2403	0.00459719
1698.3117	0.00509298
1696.3830	0.00558398
1694.4543	0.00607482
1692.5256	0.0065726
1690.5969	0.00710287
1688.6682	0.00768127
1686.7395	0.00830578
1684.8108	0.00897815
1682.8821	0.00972714
1680.9534	0.0106168
1679.0248	0.0117089
1677.0961	0.0130092
1675.1674	0.0144875
1673.2387	0.0161181
1671.3100	0.0178046
1669.3813	0.019273
1667.4526	0.0201055
1665.5239	0.0199488
1663.5952	0.0187658
1661.6665	0.0168876
1659.7379	0.0147881
1657.8092	0.0128187
1655.8805	0.0111082
1653.9518	0.00963784
1652.0231	0.00837022
1650.0944	0.00729213
1648.1657	0.00638786
1646.2370	0.00563116
1644.3083	0.00499337
1642.3796	0.00445308
1640.4510	0.00400048
1638.5223	0.00362223
1636.5936	0.00329675
1634.6649	0.00301664
1632.7362	0.00279497
1630.8075	0.002648
1628.8788	0.00259746
1626.9501	0.00267185
1625.0214	0.00288386
1623.0927	0.00323763
1621.1641	0.00374289
1619.2354	0.00436264
1617.3067	0.00495023
1615.3780	0.00530478
1613.4493	0.00531435
1611.5206	0.00501953
1609.5919	0.00456514
1607.6632	0.00411305
1605.7345	0.003755
1603.8058	0.00349454
1601.8772	0.00331581
1599.9485	0.00321535
1598.0198	0.0031596
1596.0911	0.003076
1594.1624	0.00290592
1592.2337	0.00264309
1590.3050	0.0023327
1588.3763	0.00204729
1586.4476	0.00182761
1584.5189	0.00164331
1582.5903	0.00144888
1580.6616	0.00125083
1578.7329	0.00108083
1576.8042	0.000942752
1574.8755	0.000829671
1572.9468	0.000757787
1571.0181	0.000735782
1569.0894	0.000738118
1567.1607	0.000746198
1565.2320	0.000763051
1563.3034	0.000776976
1561.3747	0.00078297
1559.4460	0.000820272
1557.5173	0.000902686
1555.5886	0.000965938
1553.6599	0.000961564
1551.7312	0.000918556
1549.8025	0.000873659
1547.8738	0.000827182
1545.9451	0.00077004
1544.0165	0.000699051
1542.0878	0.000618547
1540.1591	0.000550315
1538.2304	0.000519041
1536.3017	0.000519961
1534.3730	0.000526417
1532.4443	0.000525702
1530.5156	0.000523243
1528.5869	0.000518441
1526.6582	0.000503872
1524.7296	0.000487514
1522.8009	0.000486091
1520.8722	0.000500627
1518.9435	0.000516232
1517.0148	0.00051247
1515.0861	0.000474714
1513.1574	0.000411641
1511.2287	0.000354327
1509.3000	0.00032473
1507.3713	0.000316352
1505.4427	0.000319511
1503.5140	0.000336766
1501.5853	0.000340421
1499.6566	0.000279702
1497.7279	0.000191778
1495.7992	0.000190616
1493.8705	0.000298098
1491.9418	0.00042152
1490.0131	0.000498869
1488.0844	0.000561234
1486.1558	0.000665724
1484.2271	0.000827786
1482.2984	0.00103206
1480.3697	0.00128622
1478.4410	0.00162794
1476.5123	0.00207998
1474.5836	0.00262262
1472.6549	0.00322083
1470.7262	0.00386031
1468.7975	0.00454861
1466.8689	0.00529664
1464.9402	0.00609415
1463.0115	0.00691228
1461.0828	0.00774483
1459.1541	0.00859632
1457.2254	0.00942552
1455.2967	0.0101648
1453.3680	0.0107562
1451.4393	0.0111278
1449.5106	0.0112162
1447.5820	0.0110228
1445.6533	0.010579
1443.7246	0.00989391
1441.7959	0.00898926
1439.8672	0.00793566
1437.9385	0.00683384
1436.0098	0.00578941
1434.0811	0.00488638
1432.1524	0.00416859
1430.2237	0.00365324
1428.2951	0.00334117
1426.3664	0.00320536
1424.4377	0.00319887
1422.5090	0.00328027
1420.5803	0.00341471
1418.6516	0.00356555
1416.7229	0.00371543
1414.7942	0.00388021
1412.8655	0.00407555
1410.9368	0.00429308
1409.0082	0.00451476
1407.0795	0.00472148
1405.1508	0.00489084
1403.2221	0.00499581
1401.2934	0.00501144
1399.3647	0.00492522
1397.4360	0.00473332
1395.5073	0.00444923
1393.5786	0.00412216
1391.6499	0.00381315
1389.7213	0.0035538
1387.7926	0.00334454
1385.8639	0.00317853
1383.9352	0.00305653
1382.0065	0.00298215
1380.0778	0.00295657
1378.1491	0.0029893
1376.2204	0.00309165
1374.2917	0.00324908
1372.3630	0.00341458
1370.4344	0.00353159
1368.5057	0.00356095
1366.5770	0.00349801
1364.6483	0.00337988
1362.7196	0.00326365
1360.7909	0.00318641
1358.8622	0.0031583
1356.9335	0.00317951
1355.0048	0.00324573
1353.0761	0.00335319
1351.1475	0.00350111
1349.2188	0.00367701
1347.2901	0.00385803
1345.3614	0.00404741
1343.4327	0.00427138
1341.5040	0.00451975
1339.5753	0.00473762
1337.6466	0.00489298
1335.7179	0.00501061
1333.7892	0.00511771
1331.8606	0.00520571
1329.9319	0.00526384
1328.0032	0.00530006
1326.0745	0.00532642
1324.1458	0.00535346
1322.2171	0.00538787
1320.2884	0.00542608
1318.3597	0.00545923
1316.4310	0.00549278
1314.5023	0.00555149
1312.5737	0.00563836
1310.6450	0.00571815
1308.7163	0.00576695
1306.7876	0.00579206
1304.8589	0.00580255
1302.9302	0.00579552
1301.0015	0.00576194
1299.0728	0.0057056
1297.1441	0.00566334
1295.2154	0.00567402
1293.2868	0.00572792
1291.3581	0.00579848
1289.4294	0.00589454
1287.5007	0.0060289
1285.5720	0.00619789
1283.6433	0.0064084
1281.7146	0.0066596
1279.7859	0.00692847
1277.8572	0.00721224
1275.9285	0.0075337
1273.9999	0.00790572
1272.0712	0.00832298
1270.1425	0.00874853
1268.2138	0.00910089
1266.2851	0.00929787
1264.3564	0.00931498
1262.4277	0.0091891
1260.4990	0.00898906
1258.5703	0.0087851
1256.6416	0.00860855
1254.7130	0.00845808
1252.7843	0.0083607
1250.8556	0.00835337
1248.9269	0.00842787
1246.9982	0.00858086
1245.0695	0.0088566
1243.1408	0.00929304
1241.2121	0.00988987
1239.2834	0.0106316
1237.3547	0.0114848
1235.4261	0.0123711
1233.4974	0.0131838
1231.5687	0.0138279
1229.6400	0.0142385
1227.7113	0.0143957
1225.7826	0.0143218
1223.8539	0.0140293
1221.9252	0.0134941
1219.9965	0.0127133
1218.0678	0.0117668
1216.1392	0.0107915
1214.2105	0.00990404
1212.2818	0.00914827
1210.3531	0.00848982
1208.4244	0.00785447
1206.4957	0.00717227
1204.5670	0.00640594
1202.6383	0.00558536
1200.7096	0.00480015
1198.7809	0.00412992
1196.8523	0.00360074
1194.9236	0.00320112
1192.9949	0.00290829
1191.0662	0.00269555
1189.1375	0.00253803
1187.2088	0.00243272
1185.2801	0.00239883
1183.3514	0.00244952
1181.4227	0.00258744
1179.4940	0.00281394
1177.5654	0.00310499
1175.6367	0.00340057
1173.7080	0.00363998
1171.7793	0.00378465
1169.8506	0.00383298
1167.9219	0.00382842
1165.9932	0.00381667
1164.0645	0.00380138
1162.1358	0.00375716
1160.2071	0.00365075
1158.2785	0.00344179
1156.3498	0.00310294
1154.4211	0.00265518
1152.4924	0.0021623
1150.5637	0.00168078
1148.6350	0.00123906
1146.7063	0.000857357
1144.7776	0.000557654
1142.8489	0.000344314
1140.9202	0.000191309
1138.9916	7.40699E-005
1137.0629	-3.29316E-006
1135.1342	-3.04282E-005
1133.2055	-1.81273E-005
1131.2768	1.527E-005
1129.3481	7.06762E-005
1127.4194	0.000146054
1125.4907	0.000209112
1123.5620	0.0002404
1121.6333	0.000266019
1119.7047	0.000310905
1117.7760	0.00037051
1115.8473	0.000444118
1113.9186	0.000554595
1111.9899	0.000728723
1110.0612	0.000969935
1108.1325	0.00125884
1106.2038	0.00157621
1104.2751	0.00190954
1102.3464	0.00224962
1100.4178	0.0026097
1098.4891	0.00304178
1096.5604	0.00362166
1094.6317	0.00441979
1092.7030	0.00546523
1090.7743	0.00669844
1088.8456	0.00793809
1086.9169	0.00892001
1084.9882	0.00941557
1083.0595	0.00934642
1081.1309	0.00881047
1079.2022	0.0080004
1077.2735	0.00709398
1075.3448	0.00621207
1073.4161	0.00542274
1071.4874	0.00474247
1069.5587	0.00415538
1067.6300	0.00365056
1065.7013	0.00323348
1063.7726	0.0029005
1061.8440	0.00262541
1059.9153	0.00237989
1057.9866	0.00215246
1056.0579	0.00195316
1054.1292	0.00180683
1052.2005	0.00172908
1050.2718	0.00170086
1048.3431	0.0016767
1046.4144	0.00163798
1044.4857	0.00161207
1042.5571	0.00161729
1040.6284	0.00163907
1038.6997	0.00166698
1036.7710	0.00170326
1034.8423	0.00173616
1032.9136	0.00173899
1030.9849	0.00169218
1029.0562	0.00159582
1027.1275	0.00146811
1025.1988	0.00134176
1023.2702	0.0012555
1021.3415	0.00123145
1019.4128	0.00126349
1017.4841	0.00133441
1015.5554	0.00143448
1013.6267	0.00157269
1011.6980	0.00178889
1009.7693	0.00215033
1007.8406	0.00270911
1005.9119	0.00338103
1003.9833	0.00386485
1002.0546	0.00385921
1000.1259	0.00339349
998.1972	0.00277966
996.2685	0.00227375
994.3398	0.00192776
992.4111	0.00170328
990.4824	0.00160237
988.5537	0.00167867
986.6250	0.00196872
984.6964	0.00245045
982.7677	0.00303702
980.8390	0.00357787
978.9103	0.00391327
976.9816	0.00396219
975.0529	0.00374617
973.1242	0.00334207
971.1955	0.00283325
969.2668	0.00230367
967.3381	0.0018368
965.4095	0.00146302
963.4808	0.00114376
961.5521	0.00085552
959.6234	0.00062485
957.6947	0.000459459
955.7660	0.000325099
953.8373	0.00020203
951.9086	0.000107728
949.9799	5.65089E-005
948.0512	3.3062E-005
946.1226	1.26921E-005
944.1939	-1.59442E-005
942.2652	-4.68269E-005
940.3365	-6.43469E-005
938.4078	-5.02616E-005
936.4791	1.78553E-005
934.5504	0.000142619
932.6217	0.000277918
930.6930	0.000376817
928.7643	0.00045301
926.8357	0.000537883
924.9070	0.00061157
922.9783	0.000630535
921.0496	0.000590704
919.1209	0.000513926
917.1922	0.000408866
915.2635	0.00029229
913.3348	0.000199519
911.4061	0.000151023
909.4774	0.000145778
907.5488	0.000166222
905.6201	0.000185136
903.6914	0.000207175
901.7627	0.000266284
899.8340	0.00036658
897.9053	0.000486333
895.9766	0.000626862
894.0479	0.000814583
892.1192	0.00107649
890.1905	0.00142395
888.2619	0.00182981
886.3332	0.00221532
884.4045	0.00248513
882.4758	0.00258321
880.5471	0.00251322
878.6184	0.00231925
876.6897	0.00205065
874.7610	0.00174675
872.8323	0.0014519
870.9036	0.00122135
868.9750	0.00109746
867.0463	0.00109453
865.1176	0.00122549
863.1889	0.00151677
861.2602	0.00196498
859.3315	0.00250928
857.4028	0.00305678
855.4741	0.00349411
853.5454	0.00369685
851.6167	0.0035884
849.6881	0.00320666
847.7594	0.00269876
845.8307	0.00222783
843.9020	0.00188158
841.9733	0.00166817
840.0446	0.00157161
838.1159	0.00159084
836.1872	0.00174078
834.2585	0.00202627
832.3298	0.0024033
830.4012	0.00276777
828.4725	0.00299308
826.5438	0.00298973
824.6151	0.00275642
822.6864	0.00238422
820.7577	0.00199205
818.8290	0.00166208
816.9003	0.00143174
814.9716	0.00130001
813.0429	0.00123707
811.1143	0.00121132
809.1856	0.00120221
807.2569	0.00119381
805.3282	0.00117327
803.3995	0.00113688
801.4708	0.00109256
799.5421	0.001047
797.6134	0.000994753
795.6847	0.000937328
793.7560	0.000896979
791.8274	0.000887878
789.8987	0.000894003
787.9700	0.000894576
786.0413	0.000878766
784.1126	0.000832967
782.1839	0.000756174
780.2552	0.000671618
778.3265	0.000602856
776.3978	0.00056411
774.4691	0.000553656
772.5405	0.000550222
770.6118	0.000556726
768.6831	0.000609208
766.7544	0.000711702
764.8257	0.000816949
762.8970	0.000884105
760.9683	0.00091349
759.0396	0.00091964
757.1109	0.000897385
755.1822	0.000831697
753.2536	0.000726145
751.3249	0.000608929
749.3962	0.000513241
747.4675	0.000446219
745.5388	0.000406623
743.6101	0.000417255
741.6814	0.00047534
739.7527	0.000531223
737.8240	0.000561886
735.8953	0.000583678
733.9667	0.000611227
732.0380	0.000662535
730.1093	0.00074416
728.1806	0.000821847
726.2519	0.00085048
724.3232	0.000819545
722.3945	0.000777233
720.4658	0.000798434
718.5371	0.000894483
716.6084	0.00101016
714.6798	0.00109813
712.7511	0.00112771
710.8224	0.00109498
708.8937	0.00104429
706.9650	0.00101015
705.0363	0.000973031
703.1076	0.000892118
701.1789	0.000779837
699.2502	0.000727948
697.3215	0.000780836
695.3929	0.000845127
693.4642	0.000831302
691.5355	0.000784852
689.6068	0.00077752
687.6781	0.000777792
685.7494	0.000718158
683.8207	0.000608563
681.8920	0.000520669
679.9633	0.00048551
678.0346	0.000466395
676.1060	0.000455938
674.1773	0.000498474
672.2486	0.000581916
670.3199	0.00063052
668.3912	0.000618402
666.4625	0.000601299
664.5338	0.000632066
662.6051	0.000678927
660.6764	0.000674006
658.7477	0.000654776
656.8191	0.000740353
654.8904	0.000954948
652.9617	0.00123123
651.0330	0.00156508
649.1043	0.00205999
647.1756	0.00278693
645.2469	0.003513
643.3182	0.00373999
641.3895	0.00327365
639.4608	0.00249473
637.5322	0.00187553
635.6035	0.00153994
633.6748	0.00137111
631.7461	0.00128138
629.8174	0.00126527
627.8887	0.00130392
625.9600	0.00136761
624.0313	0.00145656
622.1026	0.00153509
620.1739	0.0015375
618.2453	0.00145585
616.3166	0.00132021
614.3879	0.00117493
612.4592	0.0010895
610.5305	0.00107772
608.6018	0.00107372
606.6731	0.00104732
604.7444	0.00103172
602.8157	0.00104184
600.8870	0.00104408
598.9584	0.000976693
597.0297	0.000813216
595.1010	0.000659987
593.1723	0.000672258
591.2436	0.000796907
589.3149	0.000784986
587.3862	0.000523739
585.4575	0.00021527
583.5288	0.000167619
581.6001	0.000431854
579.6715	0.000768669
577.7428	0.00099301
575.8141	0.00113407
573.8854	0.00126998
571.9567	0.00141751
570.0280	0.00156513
568.0993	0.00171252
566.1706	0.00186939
564.2419	0.00203612
562.3132	0.00220311
560.3846	0.00235727
558.4559	0.00246914
556.5272	0.00250706
554.5985	0.00247823
552.6698	0.00240746
550.7411	0.00228448
548.8124	0.00207945
546.8837	0.00182682
544.9550	0.00164519
543.0263	0.00158642
541.0977	0.00155405
539.1690	0.00146979
537.2403	0.00136882
535.3116	0.00127379
533.3829	0.00113475
531.4542	0.000950061
529.5255	0.000833947
527.5968	0.000873271
525.6681	0.00100689
523.7394	0.00112354
521.8108	0.00117
519.8821	0.00114357
517.9534	0.00107322
516.0247	0.000967648
514.0960	0.000805404
512.1673	0.000673328
510.2386	0.000737309
508.3099	0.000976164
506.3812	0.00119061
504.4525	0.00126481
502.5239	0.00119577
500.5952	0.00101965
498.6665	0.000881627
496.7378	0.00095344
494.8091	0.00116968
492.8804	0.00127675
490.9517	0.00116994
489.0230	0.000983179
487.0943	0.000880044
485.1656	0.00089857
483.2370	0.00096618
481.3083	0.000988059
479.3796	0.000946637
477.4509	0.00090846
475.5222	0.000881836
473.5935	0.000787806
471.6648	0.000644527
469.7361	0.000585165
467.8074	0.000641607
465.8787	0.000695951
463.9501	0.000660244
462.0214	0.000576232
460.0927	0.000536174
458.1640	0.000567298
456.2353	0.000632551
454.3066	0.000717763
452.3779	0.000819214
450.4492	0.000889212
448.5205	0.000896819
446.5918	0.000882603
444.6632	0.000879366
442.7345	0.000873685
440.8058	0.000884909
438.8771	0.000971906
436.9484	0.00113808
435.0197	0.00131682
433.0910	0.00144676
431.1623	0.00152506
429.2336	0.00159364
427.3049	0.00166084
425.3763	0.00166575
423.4476	0.00155758
421.5189	0.00136306
419.5902	0.0011581
417.6615	0.00101107
415.7328	0.000938557
413.8041	0.000895567
411.8754	0.000825197
409.9467	0.000713941
408.0180	0.000593524
406.0894	0.000500865
404.1607	0.000439718
402.2320	0.000389729
400.3033	0.00035331
