# Supplementary material for: Vibrational Study on the Structure, Bioactivity, and Silver Adsorption of Silk Fibroin Fibers Grafted with Methacrylonitrile
Source: Molecules. 2023 Mar 10;28(6):2551. doi: 10.3390/molecules28062551 (PMC10051891; doi:10.3390/molecules28062551)
Supplement: Supplementary file 1 [file molecules-28-02551-s001.zip › RAW DATA/Figure 13 Raman SBF/BF control SBF 7d Raman p1.txt]

TITLE	BF CONTROLLO SBF 7D P1 | AV. OF 76
DATA TYPE
ORIGIN	JASCO
OWNER
DATE	23/03/01
TIME	12:01:58
SPECTROMETER/DATA SYSTEM
RESOLUTION
DELTAX	-1.92869
XUNITS	1/CM
YUNITS	AU
FIRSTX	5003.1440
LASTX	5.9080
NPOINTS	2592
FIRSTY	0.00176
MAXY	0.10086
MINY	0.00095
XYDATA
5003.1440	0.00176
5001.2154	0.00183
4999.2867	0.00179
4997.3580	0.00167
4995.4293	0.00157
4993.5006	0.00157
4991.5719	0.00167
4989.6432	0.00173
4987.7145	0.00169
4985.7858	0.00164
4983.8571	0.00161
4981.9285	0.00163
4979.9998	0.00165
4978.0711	0.00165
4976.1424	0.00169
4974.2137	0.00173
4972.2850	0.0017
4970.3563	0.00168
4968.4276	0.00174
4966.4989	0.00171
4964.5702	0.00165
4962.6416	0.00167
4960.7129	0.00172
4958.7842	0.00167
4956.8555	0.0016
4954.9268	0.0016
4952.9981	0.00164
4951.0694	0.00165
4949.1407	0.00168
4947.2120	0.00169
4945.2833	0.00167
4943.3547	0.00171
4941.4260	0.0017
4939.4973	0.00178
4937.5686	0.00185
4935.6399	0.00174
4933.7112	0.00165
4931.7825	0.00168
4929.8538	0.00178
4927.9251	0.00174
4925.9964	0.00165
4924.0678	0.00163
4922.1391	0.00168
4920.2104	0.00172
4918.2817	0.00174
4916.3530	0.00172
4914.4243	0.0017
4912.4956	0.00167
4910.5669	0.00168
4908.6382	0.00172
4906.7095	0.00167
4904.7809	0.00161
4902.8522	0.00172
4900.9235	0.00183
4898.9948	0.00188
4897.0661	0.0018
4895.1374	0.00169
4893.2087	0.00166
4891.2800	0.00169
4889.3513	0.00166
4887.4226	0.00161
4885.4940	0.00167
4883.5653	0.00167
4881.6366	0.00171
4879.7079	0.00174
4877.7792	0.00169
4875.8505	0.00162
4873.9218	0.00162
4871.9931	0.00162
4870.0644	0.00158
4868.1357	0.00166
4866.2071	0.00171
4864.2784	0.0017
4862.3497	0.00162
4860.4210	0.00162
4858.4923	0.00166
4856.5636	0.00162
4854.6349	0.00167
4852.7062	0.0017
4850.7775	0.00166
4848.8488	0.00166
4846.9202	0.0017
4844.9915	0.00174
4843.0628	0.00166
4841.1341	0.00165
4839.2054	0.00162
4837.2767	0.00154
4835.3480	0.00155
4833.4193	0.0016
4831.4906	0.00162
4829.5619	0.00156
4827.6333	0.00154
4825.7046	0.00156
4823.7759	0.00159
4821.8472	0.00165
4819.9185	0.00166
4817.9898	0.00166
4816.0611	0.00174
4814.1324	0.00181
4812.2037	0.0017
4810.2750	0.00154
4808.3464	0.00154
4806.4177	0.00165
4804.4890	0.00169
4802.5603	0.00164
4800.6316	0.00156
4798.7029	0.00154
4796.7742	0.00161
4794.8455	0.00166
4792.9168	0.00163
4790.9881	0.0016
4789.0595	0.00167
4787.1308	0.00172
4785.2021	0.00174
4783.2734	0.00172
4781.3447	0.00171
4779.4160	0.00169
4777.4873	0.0017
4775.5586	0.00168
4773.6299	0.00163
4771.7012	0.00169
4769.7726	0.00169
4767.8439	0.00163
4765.9152	0.00162
4763.9865	0.00156
4762.0578	0.00149
4760.1291	0.00151
4758.2004	0.00152
4756.2717	0.00153
4754.3430	0.00156
4752.4143	0.00168
4750.4857	0.00174
4748.5570	0.00168
4746.6283	0.00161
4744.6996	0.00158
4742.7709	0.00155
4740.8422	0.00158
4738.9135	0.0017
4736.9848	0.00176
4735.0561	0.00164
4733.1274	0.00167
4731.1988	0.00173
4729.2701	0.00172
4727.3414	0.00164
4725.4127	0.00166
4723.4840	0.00179
4721.5553	0.00177
4719.6266	0.00162
4717.6979	0.00156
4715.7692	0.00152
4713.8405	0.00156
4711.9119	0.00161
4709.9832	0.00164
4708.0545	0.00171
4706.1258	0.00175
4704.1971	0.0017
4702.2684	0.00164
4700.3397	0.00164
4698.4110	0.0017
4696.4823	0.00169
4694.5536	0.00165
4692.6250	0.00165
4690.6963	0.00168
4688.7676	0.00171
4686.8389	0.00166
4684.9102	0.00165
4682.9815	0.00168
4681.0528	0.00169
4679.1241	0.00168
4677.1954	0.00168
4675.2668	0.00169
4673.3381	0.00165
4671.4094	0.00157
4669.4807	0.00155
4667.5520	0.00166
4665.6233	0.0017
4663.6946	0.00167
4661.7659	0.0016
4659.8372	0.00156
4657.9085	0.00158
4655.9799	0.00168
4654.0512	0.00168
4652.1225	0.00157
4650.1938	0.00158
4648.2651	0.00165
4646.3364	0.00164
4644.4077	0.00155
4642.4790	0.00153
4640.5503	0.00156
4638.6216	0.00161
4636.6930	0.00161
4634.7643	0.00161
4632.8356	0.00157
4630.9069	0.00153
4628.9782	0.00157
4627.0495	0.00155
4625.1208	0.00151
4623.1921	0.00155
4621.2634	0.00158
4619.3347	0.00156
4617.4061	0.00157
4615.4774	0.00158
4613.5487	0.0016
4611.6200	0.00163
4609.6913	0.00162
4607.7626	0.00154
4605.8339	0.00155
4603.9052	0.00159
4601.9765	0.00163
4600.0478	0.00157
4598.1192	0.00161
4596.1905	0.00173
4594.2618	0.00175
4592.3331	0.0017
4590.4044	0.00164
4588.4757	0.00152
4586.5470	0.00141
4584.6183	0.00142
4582.6896	0.00152
4580.7609	0.00159
4578.8323	0.00164
4576.9036	0.00166
4574.9749	0.00165
4573.0462	0.00167
4571.1175	0.00169
4569.1888	0.00176
4567.2601	0.00177
4565.3314	0.0017
4563.4027	0.00164
4561.4740	0.00163
4559.5454	0.00163
4557.6167	0.00157
4555.6880	0.00159
4553.7593	0.00162
4551.8306	0.00165
4549.9019	0.00168
4547.9732	0.00164
4546.0445	0.00163
4544.1158	0.00165
4542.1871	0.00164
4540.2585	0.00159
4538.3298	0.00153
4536.4011	0.00159
4534.4724	0.00159
4532.5437	0.00156
4530.6150	0.00145
4528.6863	0.0014
4526.7576	0.00147
4524.8289	0.00153
4522.9002	0.00164
4520.9716	0.00174
4519.0429	0.00166
4517.1142	0.00161
4515.1855	0.00162
4513.2568	0.00161
4511.3281	0.00163
4509.3994	0.00156
4507.4707	0.00144
4505.5420	0.00144
4503.6133	0.00159
4501.6847	0.00164
4499.7560	0.0016
4497.8273	0.00151
4495.8986	0.00156
4493.9699	0.00171
4492.0412	0.0017
4490.1125	0.00159
4488.1838	0.00155
4486.2551	0.00159
4484.3264	0.00163
4482.3978	0.0016
4480.4691	0.00156
4478.5404	0.00155
4476.6117	0.00153
4474.6830	0.00156
4472.7543	0.00151
4470.8256	0.0015
4468.8969	0.00153
4466.9682	0.00156
4465.0395	0.00148
4463.1109	0.00144
4461.1822	0.00153
4459.2535	0.00159
4457.3248	0.0016
4455.3961	0.00151
4453.4674	0.00156
4451.5387	0.00163
4449.6100	0.00162
4447.6813	0.00161
4445.7526	0.00156
4443.8240	0.00153
4441.8953	0.00154
4439.9666	0.00153
4438.0379	0.00152
4436.1092	0.0015
4434.1805	0.00146
4432.2518	0.00144
4430.3231	0.00143
4428.3944	0.00143
4426.4657	0.00143
4424.5371	0.00149
4422.6084	0.00158
4420.6797	0.00162
4418.7510	0.00154
4416.8223	0.00151
4414.8936	0.00154
4412.9649	0.0015
4411.0362	0.00147
4409.1075	0.00144
4407.1788	0.00142
4405.2502	0.00152
4403.3215	0.00161
4401.3928	0.00166
4399.4641	0.00167
4397.5354	0.00165
4395.6067	0.00156
4393.6780	0.00148
4391.7493	0.00151
4389.8206	0.00156
4387.8919	0.00158
4385.9633	0.00159
4384.0346	0.00154
4382.1059	0.00149
4380.1772	0.00152
4378.2485	0.00155
4376.3198	0.00158
4374.3911	0.0016
4372.4624	0.00162
4370.5337	0.00158
4368.6050	0.00155
4366.6764	0.0016
4364.7477	0.00166
4362.8190	0.00168
4360.8903	0.00162
4358.9616	0.00161
4357.0329	0.00162
4355.1042	0.00161
4353.1755	0.00158
4351.2468	0.0016
4349.3181	0.00162
4347.3895	0.00163
4345.4608	0.00165
4343.5321	0.00165
4341.6034	0.00157
4339.6747	0.00148
4337.7460	0.00146
4335.8173	0.00152
4333.8886	0.00144
4331.9599	0.0014
4330.0312	0.00137
4328.1026	0.00137
4326.1739	0.00143
4324.2452	0.00148
4322.3165	0.00149
4320.3878	0.00149
4318.4591	0.00153
4316.5304	0.00155
4314.6017	0.00149
4312.6730	0.00142
4310.7443	0.00142
4308.8157	0.00145
4306.8870	0.00149
4304.9583	0.00156
4303.0296	0.00157
4301.1009	0.00152
4299.1722	0.00152
4297.2435	0.00152
4295.3148	0.00151
4293.3861	0.00155
4291.4574	0.00158
4289.5288	0.00167
4287.6001	0.00164
4285.6714	0.00155
4283.7427	0.00152
4281.8140	0.00158
4279.8853	0.00156
4277.9566	0.0015
4276.0279	0.00151
4274.0992	0.00156
4272.1705	0.00161
4270.2419	0.0016
4268.3132	0.00154
4266.3845	0.00157
4264.4558	0.00157
4262.5271	0.00156
4260.5984	0.00154
4258.6697	0.00157
4256.7410	0.00159
4254.8123	0.00153
4252.8836	0.00151
4250.9550	0.00153
4249.0263	0.00149
4247.0976	0.00144
4245.1689	0.00146
4243.2402	0.00154
4241.3115	0.0016
4239.3828	0.00161
4237.4541	0.00161
4235.5254	0.00157
4233.5968	0.00154
4231.6681	0.00151
4229.7394	0.00146
4227.8107	0.0015
4225.8820	0.00148
4223.9533	0.00142
4222.0246	0.00151
4220.0959	0.00161
4218.1672	0.00161
4216.2385	0.00157
4214.3099	0.00154
4212.3812	0.00148
4210.4525	0.00134
4208.5238	0.00127
4206.5951	0.00136
4204.6664	0.00138
4202.7377	0.00139
4200.8090	0.0014
4198.8803	0.00147
4196.9516	0.0015
4195.0230	0.00144
4193.0943	0.00141
4191.1656	0.00145
4189.2369	0.00145
4187.3082	0.00146
4185.3795	0.00141
4183.4508	0.00139
4181.5221	0.00144
4179.5934	0.00146
4177.6647	0.00147
4175.7361	0.00151
4173.8074	0.00155
4171.8787	0.00154
4169.9500	0.00155
4168.0213	0.0015
4166.0926	0.0015
4164.1639	0.00151
4162.2352	0.00158
4160.3065	0.00166
4158.3778	0.00161
4156.4492	0.00152
4154.5205	0.00149
4152.5918	0.00145
4150.6631	0.0015
4148.7344	0.00158
4146.8057	0.0016
4144.8770	0.00161
4142.9483	0.00151
4141.0196	0.00139
4139.0909	0.00136
4137.1623	0.00139
4135.2336	0.00134
4133.3049	0.00132
4131.3762	0.00138
4129.4475	0.00146
4127.5188	0.00147
4125.5901	0.00147
4123.6614	0.00156
4121.7327	0.00157
4119.8040	0.00147
4117.8754	0.00145
4115.9467	0.00145
4114.0180	0.00145
4112.0893	0.00143
4110.1606	0.00148
4108.2319	0.00152
4106.3032	0.0015
4104.3745	0.00149
4102.4458	0.00145
4100.5171	0.00135
4098.5885	0.00135
4096.6598	0.00142
4094.7311	0.00144
4092.8024	0.00144
4090.8737	0.00151
4088.9450	0.00161
4087.0163	0.00158
4085.0876	0.00155
4083.1589	0.00158
4081.2302	0.00153
4079.3016	0.00151
4077.3729	0.00155
4075.4442	0.00155
4073.5155	0.0015
4071.5868	0.00145
4069.6581	0.00152
4067.7294	0.0016
4065.8007	0.00162
4063.8720	0.00153
4061.9433	0.00147
4060.0147	0.00151
4058.0860	0.00153
4056.1573	0.00151
4054.2286	0.00149
4052.2999	0.00147
4050.3712	0.00148
4048.4425	0.00151
4046.5138	0.00145
4044.5851	0.0014
4042.6564	0.00138
4040.7278	0.00135
4038.7991	0.0014
4036.8704	0.00146
4034.9417	0.00147
4033.0130	0.0015
4031.0843	0.0015
4029.1556	0.0015
4027.2269	0.00152
4025.2982	0.00155
4023.3695	0.0016
4021.4409	0.00156
4019.5122	0.00147
4017.5835	0.00144
4015.6548	0.00149
4013.7261	0.0015
4011.7974	0.00152
4009.8687	0.00146
4007.9400	0.00141
4006.0113	0.00147
4004.0826	0.00153
4002.1540	0.00157
4000.2253	0.00151
3998.2966	0.00146
3996.3679	0.00138
3994.4392	0.00137
3992.5105	0.00142
3990.5818	0.00141
3988.6531	0.00138
3986.7244	0.00143
3984.7957	0.00141
3982.8671	0.0014
3980.9384	0.00143
3979.0097	0.00141
3977.0810	0.0014
3975.1523	0.00138
3973.2236	0.00145
3971.2949	0.00152
3969.3662	0.00152
3967.4375	0.00153
3965.5088	0.00149
3963.5802	0.00142
3961.6515	0.00135
3959.7228	0.00137
3957.7941	0.00144
3955.8654	0.00144
3953.9367	0.00139
3952.0080	0.00144
3950.0793	0.00154
3948.1506	0.00156
3946.2219	0.00151
3944.2933	0.0015
3942.3646	0.0015
3940.4359	0.00149
3938.5072	0.00144
3936.5785	0.00138
3934.6498	0.00148
3932.7211	0.00154
3930.7924	0.00153
3928.8637	0.00155
3926.9350	0.00152
3925.0064	0.00148
3923.0777	0.00151
3921.1490	0.00153
3919.2203	0.00145
3917.2916	0.00139
3915.3629	0.00139
3913.4342	0.00144
3911.5055	0.00142
3909.5768	0.00142
3907.6481	0.0014
3905.7195	0.00144
3903.7908	0.00147
3901.8621	0.00146
3899.9334	0.00143
3898.0047	0.0015
3896.0760	0.0016
3894.1473	0.00151
3892.2186	0.00145
3890.2899	0.0015
3888.3612	0.00156
3886.4326	0.00155
3884.5039	0.00148
3882.5752	0.00151
3880.6465	0.00154
3878.7178	0.00147
3876.7891	0.00142
3874.8604	0.00148
3872.9317	0.00152
3871.0030	0.00151
3869.0743	0.00153
3867.1457	0.00155
3865.2170	0.00152
3863.2883	0.00148
3861.3596	0.00145
3859.4309	0.00141
3857.5022	0.00139
3855.5735	0.00146
3853.6448	0.00146
3851.7161	0.00133
3849.7874	0.0013
3847.8588	0.0014
3845.9301	0.00146
3844.0014	0.00152
3842.0727	0.00149
3840.1440	0.00146
3838.2153	0.00152
3836.2866	0.00155
3834.3579	0.00154
3832.4292	0.00152
3830.5005	0.00148
3828.5719	0.00151
3826.6432	0.00154
3824.7145	0.00153
3822.7858	0.00147
3820.8571	0.00144
3818.9284	0.00145
3816.9997	0.0015
3815.0710	0.00147
3813.1423	0.00143
3811.2136	0.00145
3809.2850	0.00149
3807.3563	0.00147
3805.4276	0.00145
3803.4989	0.00144
3801.5702	0.00148
3799.6415	0.00152
3797.7128	0.00151
3795.7841	0.00148
3793.8554	0.00154
3791.9268	0.00162
3789.9981	0.0016
3788.0694	0.00162
3786.1407	0.0016
3784.2120	0.00155
3782.2833	0.00155
3780.3546	0.00161
3778.4259	0.00163
3776.4972	0.00159
3774.5685	0.00153
3772.6399	0.00147
3770.7112	0.0015
3768.7825	0.00161
3766.8538	0.00165
3764.9251	0.00153
3762.9964	0.00146
3761.0677	0.00148
3759.1390	0.00151
3757.2103	0.00148
3755.2816	0.00138
3753.3530	0.00141
3751.4243	0.00155
3749.4956	0.00163
3747.5669	0.00168
3745.6382	0.00167
3743.7095	0.00165
3741.7808	0.00159
3739.8521	0.00156
3737.9234	0.00162
3735.9947	0.00166
3734.0661	0.00163
3732.1374	0.00167
3730.2087	0.00169
3728.2800	0.0017
3726.3513	0.00175
3724.4226	0.00177
3722.4939	0.00172
3720.5652	0.00177
3718.6365	0.00184
3716.7078	0.00183
3714.7792	0.00174
3712.8505	0.00167
3710.9218	0.00166
3708.9931	0.00169
3707.0644	0.00163
3705.1357	0.00163
3703.2070	0.00171
3701.2783	0.00178
3699.3496	0.00176
3697.4209	0.0017
3695.4923	0.00163
3693.5636	0.00165
3691.6349	0.00172
3689.7062	0.00177
3687.7775	0.00174
3685.8488	0.00169
3683.9201	0.0018
3681.9914	0.00189
3680.0627	0.00186
3678.1340	0.00185
3676.2054	0.00181
3674.2767	0.0018
3672.3480	0.00184
3670.4193	0.00189
3668.4906	0.00195
3666.5619	0.00192
3664.6332	0.00184
3662.7045	0.00177
3660.7758	0.00178
3658.8471	0.00183
3656.9185	0.00182
3654.9898	0.00184
3653.0611	0.00188
3651.1324	0.0019
3649.2037	0.00185
3647.2750	0.00185
3645.3463	0.00192
3643.4176	0.00194
3641.4889	0.00193
3639.5602	0.00201
3637.6316	0.00208
3635.7029	0.00207
3633.7742	0.00199
3631.8455	0.00194
3629.9168	0.00199
3627.9881	0.00201
3626.0594	0.00193
3624.1307	0.00189
3622.2020	0.00194
3620.2733	0.00201
3618.3447	0.00203
3616.4160	0.00198
3614.4873	0.00196
3612.5586	0.00196
3610.6299	0.002
3608.7012	0.00207
3606.7725	0.0021
3604.8438	0.00212
3602.9151	0.00217
3600.9864	0.00222
3599.0578	0.00228
3597.1291	0.00233
3595.2004	0.00231
3593.2717	0.00228
3591.3430	0.0023
3589.4143	0.00234
3587.4856	0.00237
3585.5569	0.00239
3583.6282	0.00241
3581.6995	0.00244
3579.7709	0.00244
3577.8422	0.0025
3575.9135	0.00261
3573.9848	0.00267
3572.0561	0.00261
3570.1274	0.00251
3568.1987	0.00245
3566.2700	0.00247
3564.3413	0.00259
3562.4126	0.00272
3560.4840	0.00275
3558.5553	0.00269
3556.6266	0.00261
3554.6979	0.00257
3552.7692	0.00263
3550.8405	0.00276
3548.9118	0.00287
3546.9831	0.00288
3545.0544	0.00281
3543.1257	0.0028
3541.1971	0.00289
3539.2684	0.00296
3537.3397	0.00297
3535.4110	0.00297
3533.4823	0.00301
3531.5536	0.00304
3529.6249	0.00309
3527.6962	0.00311
3525.7675	0.00318
3523.8388	0.00322
3521.9102	0.0032
3519.9815	0.00323
3518.0528	0.00331
3516.1241	0.00343
3514.1954	0.00353
3512.2667	0.00355
3510.3380	0.00345
3508.4093	0.00338
3506.4806	0.00338
3504.5519	0.00337
3502.6233	0.00335
3500.6946	0.00338
3498.7659	0.00349
3496.8372	0.00361
3494.9085	0.00367
3492.9798	0.00369
3491.0511	0.00372
3489.1224	0.0037
3487.1937	0.00361
3485.2650	0.00358
3483.3364	0.00364
3481.4077	0.0037
3479.4790	0.0037
3477.5503	0.00367
3475.6216	0.00363
3473.6929	0.00361
3471.7642	0.00366
3469.8355	0.0038
3467.9068	0.00398
3465.9781	0.00413
3464.0495	0.00421
3462.1208	0.00421
3460.1921	0.0042
3458.2634	0.00421
3456.3347	0.00424
3454.4060	0.0043
3452.4773	0.00438
3450.5486	0.00444
3448.6199	0.00446
3446.6912	0.00449
3444.7626	0.00451
3442.8339	0.00448
3440.9052	0.00449
3438.9765	0.00461
3437.0478	0.00478
3435.1191	0.00488
3433.1904	0.0049
3431.2617	0.00493
3429.3330	0.00499
3427.4043	0.00507
3425.4757	0.00513
3423.5470	0.00515
3421.6183	0.0052
3419.6896	0.0053
3417.7609	0.00539
3415.8322	0.0054
3413.9035	0.00532
3411.9748	0.00526
3410.0461	0.00532
3408.1174	0.00547
3406.1888	0.00563
3404.2601	0.00575
3402.3314	0.00579
3400.4027	0.00577
3398.4740	0.00574
3396.5453	0.00573
3394.6166	0.00575
3392.6879	0.00582
3390.7592	0.00596
3388.8305	0.00606
3386.9019	0.00605
3384.9732	0.00598
3383.0445	0.00598
3381.1158	0.00606
3379.1871	0.00615
3377.2584	0.00621
3375.3297	0.00632
3373.4010	0.00643
3371.4723	0.00649
3369.5436	0.00652
3367.6150	0.00655
3365.6863	0.00662
3363.7576	0.00669
3361.8289	0.00673
3359.9002	0.00676
3357.9715	0.00685
3356.0428	0.00695
3354.1141	0.00703
3352.1854	0.00711
3350.2568	0.00722
3348.3281	0.00735
3346.3994	0.00748
3344.4707	0.00758
3342.5420	0.0076
3340.6133	0.0076
3338.6846	0.00764
3336.7559	0.00772
3334.8272	0.00784
3332.8985	0.00799
3330.9699	0.00817
3329.0412	0.00834
3327.1125	0.00848
3325.1838	0.00855
3323.2551	0.00856
3321.3264	0.00855
3319.3977	0.00861
3317.4690	0.00876
3315.5403	0.00898
3313.6116	0.00923
3311.6830	0.00947
3309.7543	0.00971
3307.8256	0.00992
3305.8969	0.01007
3303.9682	0.0102
3302.0395	0.01034
3300.1108	0.01052
3298.1821	0.01071
3296.2534	0.01086
3294.3247	0.01096
3292.3961	0.01104
3290.4674	0.01109
3288.5387	0.01111
3286.6100	0.01112
3284.6813	0.01107
3282.7526	0.01094
3280.8239	0.01077
3278.8952	0.0106
3276.9665	0.01044
3275.0378	0.01033
3273.1092	0.01023
3271.1805	0.01006
3269.2518	0.0098
3267.3231	0.00956
3265.3944	0.00936
3263.4657	0.00917
3261.5370	0.00896
3259.6083	0.00874
3257.6796	0.00854
3255.7509	0.0084
3253.8223	0.00832
3251.8936	0.00827
3249.9649	0.00819
3248.0362	0.00809
3246.1075	0.00801
3244.1788	0.00796
3242.2501	0.00792
3240.3214	0.0079
3238.3927	0.00788
3236.4640	0.00784
3234.5354	0.00779
3232.6067	0.00779
3230.6780	0.00778
3228.7493	0.00772
3226.8206	0.00764
3224.8919	0.00761
3222.9632	0.00762
3221.0345	0.00764
3219.1058	0.00763
3217.1771	0.00761
3215.2485	0.00763
3213.3198	0.00766
3211.3911	0.00762
3209.4624	0.00754
3207.5337	0.00748
3205.6050	0.00745
3203.6763	0.00743
3201.7476	0.00745
3199.8189	0.00752
3197.8902	0.00758
3195.9616	0.00757
3194.0329	0.00752
3192.1042	0.00747
3190.1755	0.00748
3188.2468	0.00754
3186.3181	0.00756
3184.3894	0.00753
3182.4607	0.00751
3180.5320	0.00753
3178.6033	0.00756
3176.6747	0.00757
3174.7460	0.00756
3172.8173	0.0075
3170.8886	0.00745
3168.9599	0.00745
3167.0312	0.00748
3165.1025	0.00754
3163.1738	0.00763
3161.2451	0.00774
3159.3164	0.00782
3157.3878	0.00781
3155.4591	0.00778
3153.5304	0.00778
3151.6017	0.0078
3149.6730	0.00783
3147.7443	0.00786
3145.8156	0.00792
3143.8869	0.00796
3141.9582	0.00796
3140.0295	0.00792
3138.1009	0.00793
3136.1722	0.00798
3134.2435	0.00804
3132.3148	0.00808
3130.3861	0.00812
3128.4574	0.00816
3126.5287	0.0082
3124.6000	0.00827
3122.6713	0.00836
3120.7426	0.00844
3118.8140	0.00848
3116.8853	0.00851
3114.9566	0.00858
3113.0279	0.00865
3111.0992	0.00874
3109.1705	0.00886
3107.2418	0.00901
3105.3131	0.00911
3103.3844	0.00915
3101.4557	0.0092
3099.5271	0.00931
3097.5984	0.0094
3095.6697	0.00943
3093.7410	0.00945
3091.8123	0.00953
3089.8836	0.00968
3087.9549	0.0099
3086.0262	0.01019
3084.0975	0.01051
3082.1688	0.0108
3080.2402	0.01106
3078.3115	0.01138
3076.3828	0.01181
3074.4541	0.0123
3072.5254	0.01278
3070.5967	0.01319
3068.6680	0.01356
3066.7393	0.01394
3064.8106	0.01434
3062.8819	0.01464
3060.9533	0.01474
3059.0246	0.01464
3057.0959	0.01442
3055.1672	0.01419
3053.2385	0.01398
3051.3098	0.01379
3049.3811	0.01368
3047.4524	0.0137
3045.5237	0.01378
3043.5950	0.01381
3041.6664	0.01384
3039.7377	0.01386
3037.8090	0.01384
3035.8803	0.01379
3033.9516	0.01381
3032.0229	0.01393
3030.0942	0.01412
3028.1655	0.01437
3026.2368	0.0147
3024.3081	0.01516
3022.3795	0.01572
3020.4508	0.01639
3018.5221	0.01717
3016.5934	0.01804
3014.6647	0.01896
3012.7360	0.01992
3010.8073	0.02098
3008.8786	0.02216
3006.9499	0.02344
3005.0212	0.0248
3003.0926	0.02627
3001.1639	0.02785
2999.2352	0.02943
2997.3065	0.03093
2995.3778	0.03228
2993.4491	0.03343
2991.5204	0.03433
2989.5917	0.03499
2987.6630	0.03541
2985.7343	0.03562
2983.8057	0.03568
2981.8770	0.0356
2979.9483	0.03536
2978.0196	0.03498
2976.0909	0.03456
2974.1622	0.03418
2972.2335	0.03387
2970.3048	0.03352
2968.3761	0.03306
2966.4474	0.03253
2964.5188	0.03207
2962.5901	0.03177
2960.6614	0.03172
2958.7327	0.03199
2956.8040	0.03256
2954.8753	0.0334
2952.9466	0.03454
2951.0179	0.03605
2949.0892	0.03792
2947.1605	0.04008
2945.2319	0.0424
2943.3032	0.0448
2941.3745	0.04717
2939.4458	0.04936
2937.5171	0.05107
2935.5884	0.05205
2933.6597	0.05222
2931.7310	0.05162
2929.8023	0.05035
2927.8736	0.04854
2925.9450	0.04645
2924.0163	0.04439
2922.0876	0.04257
2920.1589	0.04102
2918.2302	0.03968
2916.3015	0.03844
2914.3728	0.0373
2912.4441	0.03624
2910.5154	0.03517
2908.5868	0.0341
2906.6581	0.03309
2904.7294	0.03216
2902.8007	0.03129
2900.8720	0.03048
2898.9433	0.02978
2897.0146	0.02925
2895.0859	0.02883
2893.1572	0.0284
2891.2285	0.028
2889.2999	0.02772
2887.3712	0.02764
2885.4425	0.02779
2883.5138	0.02814
2881.5851	0.02856
2879.6564	0.02895
2877.7277	0.02925
2875.7990	0.02937
2873.8703	0.02922
2871.9416	0.02875
2870.0130	0.02801
2868.0843	0.02712
2866.1556	0.02621
2864.2269	0.0253
2862.2982	0.02436
2860.3695	0.02341
2858.4408	0.0225
2856.5121	0.02164
2854.5834	0.02082
2852.6547	0.02
2850.7261	0.01922
2848.7974	0.0185
2846.8687	0.01789
2844.9400	0.01736
2843.0113	0.01689
2841.0826	0.01649
2839.1539	0.0162
2837.2252	0.01599
2835.2965	0.01581
2833.3678	0.01565
2831.4392	0.01553
2829.5105	0.01546
2827.5818	0.01546
2825.6531	0.01547
2823.7244	0.0154
2821.7957	0.01528
2819.8670	0.01521
2817.9383	0.01525
2816.0096	0.01531
2814.0809	0.01534
2812.1523	0.01534
2810.2236	0.01532
2808.2949	0.01529
2806.3662	0.01527
2804.4375	0.01525
2802.5088	0.01524
2800.5801	0.01519
2798.6514	0.01513
2796.7227	0.01514
2794.7940	0.01521
2792.8654	0.01528
2790.9367	0.01535
2789.0080	0.01544
2787.0793	0.01549
2785.1506	0.01548
2783.2219	0.01547
2781.2932	0.0155
2779.3645	0.01556
2777.4358	0.0156
2775.5071	0.01563
2773.5785	0.01568
2771.6498	0.01575
2769.7211	0.01583
2767.7924	0.01588
2765.8637	0.01586
2763.9350	0.0158
2762.0063	0.01574
2760.0776	0.01574
2758.1489	0.01581
2756.2202	0.01593
2754.2916	0.01609
2752.3629	0.01625
2750.4342	0.01635
2748.5055	0.0164
2746.5768	0.01648
2744.6481	0.01659
2742.7194	0.01665
2740.7907	0.01665
2738.8620	0.01664
2736.9333	0.01667
2735.0047	0.0168
2733.0760	0.01698
2731.1473	0.01714
2729.2186	0.01723
2727.2899	0.01726
2725.3612	0.01726
2723.4325	0.01725
2721.5038	0.01727
2719.5751	0.01731
2717.6464	0.01735
2715.7178	0.01734
2713.7891	0.01733
2711.8604	0.01733
2709.9317	0.01732
2708.0030	0.0173
2706.0743	0.01729
2704.1456	0.01724
2702.2169	0.01715
2700.2882	0.0171
2698.3595	0.01707
2696.4309	0.01703
2694.5022	0.01701
2692.5735	0.01702
2690.6448	0.01707
2688.7161	0.01714
2686.7874	0.01718
2684.8587	0.01716
2682.9300	0.01716
2681.0013	0.01722
2679.0726	0.01729
2677.1440	0.0173
2675.2153	0.01731
2673.2866	0.01737
2671.3579	0.01746
2669.4292	0.01754
2667.5005	0.0176
2665.5718	0.01765
2663.6431	0.01766
2661.7144	0.01764
2659.7857	0.01765
2657.8571	0.01769
2655.9284	0.01777
2653.9997	0.01786
2652.0710	0.0179
2650.1423	0.01792
2648.2136	0.01798
2646.2849	0.01806
2644.3562	0.01809
2642.4275	0.01805
2640.4988	0.01804
2638.5702	0.01812
2636.6415	0.01822
2634.7128	0.01827
2632.7841	0.01825
2630.8554	0.01818
2628.9267	0.01812
2626.9980	0.01815
2625.0693	0.01825
2623.1406	0.01838
2621.2119	0.01848
2619.2833	0.01858
2617.3546	0.0187
2615.4259	0.01879
2613.4972	0.01879
2611.5685	0.01872
2609.6398	0.01868
2607.7111	0.01868
2605.7824	0.01872
2603.8537	0.01882
2601.9250	0.01894
2599.9964	0.01901
2598.0677	0.01898
2596.1390	0.01891
2594.2103	0.01885
2592.2816	0.0188
2590.3529	0.01878
2588.4242	0.01881
2586.4955	0.01886
2584.5668	0.01891
2582.6381	0.01891
2580.7095	0.01889
2578.7808	0.0189
2576.8521	0.01895
2574.9234	0.01902
2572.9947	0.01906
2571.0660	0.01908
2569.1373	0.01911
2567.2086	0.01914
2565.2799	0.01917
2563.3512	0.01919
2561.4226	0.01921
2559.4939	0.01926
2557.5652	0.0193
2555.6365	0.01931
2553.7078	0.0193
2551.7791	0.01932
2549.8504	0.01935
2547.9217	0.01936
2545.9930	0.01935
2544.0643	0.01936
2542.1357	0.01938
2540.2070	0.01942
2538.2783	0.01949
2536.3496	0.01958
2534.4209	0.01965
2532.4922	0.01966
2530.5635	0.01962
2528.6348	0.01955
2526.7061	0.01947
2524.7774	0.01943
2522.8488	0.01947
2520.9201	0.01957
2518.9914	0.01968
2517.0627	0.01974
2515.1340	0.01974
2513.2053	0.01971
2511.2766	0.01963
2509.3479	0.01953
2507.4192	0.01939
2505.4905	0.01926
2503.5619	0.01921
2501.6332	0.0193
2499.7045	0.01947
2497.7758	0.01963
2495.8471	0.01974
2493.9184	0.01981
2491.9897	0.01982
2490.0610	0.0198
2488.1323	0.0198
2486.2036	0.01984
2484.2750	0.01985
2482.3463	0.01971
2480.4176	0.0195
2478.4889	0.01942
2476.5602	0.0195
2474.6315	0.01958
2472.7028	0.01961
2470.7741	0.01963
2468.8454	0.01961
2466.9167	0.01955
2464.9881	0.01952
2463.0594	0.01956
2461.1307	0.0196
2459.2020	0.01964
2457.2733	0.01974
2455.3446	0.01986
2453.4159	0.0199
2451.4872	0.01986
2449.5585	0.01985
2447.6299	0.0199
2445.7012	0.01993
2443.7725	0.01984
2441.8438	0.01971
2439.9151	0.01968
2437.9864	0.01977
2436.0577	0.01988
2434.1290	0.01989
2432.2003	0.01983
2430.2716	0.01975
2428.3430	0.01965
2426.4143	0.01955
2424.4856	0.01956
2422.5569	0.01969
2420.6282	0.01979
2418.6995	0.01972
2416.7708	0.01955
2414.8421	0.01943
2412.9134	0.01943
2410.9847	0.0195
2409.0561	0.01961
2407.1274	0.01971
2405.1987	0.01972
2403.2700	0.01964
2401.3413	0.0195
2399.4126	0.01932
2397.4839	0.01916
2395.5552	0.01914
2393.6265	0.01926
2391.6978	0.01941
2389.7692	0.01948
2387.8405	0.01949
2385.9118	0.01945
2383.9831	0.01938
2382.0544	0.01933
2380.1257	0.01931
2378.1970	0.01926
2376.2683	0.01911
2374.3396	0.01894
2372.4109	0.01889
2370.4823	0.01896
2368.5536	0.01906
2366.6249	0.01914
2364.6962	0.01919
2362.7675	0.01917
2360.8388	0.01911
2358.9101	0.01903
2356.9814	0.01897
2355.0527	0.01893
2353.1240	0.01887
2351.1954	0.01879
2349.2667	0.01879
2347.3380	0.01893
2345.4093	0.01905
2343.4806	0.01907
2341.5519	0.01908
2339.6232	0.01915
2337.6945	0.01926
2335.7658	0.01936
2333.8371	0.01953
2331.9085	0.01968
2329.9798	0.01959
2328.0511	0.01917
2326.1224	0.01873
2324.1937	0.01864
2322.2650	0.0189
2320.3363	0.01914
2318.4076	0.01915
2316.4789	0.01908
2314.5502	0.0191
2312.6216	0.01917
2310.6929	0.0192
2308.7642	0.01921
2306.8355	0.01912
2304.9068	0.01875
2302.9781	0.01823
2301.0494	0.01802
2299.1207	0.0183
2297.1920	0.01876
2295.2633	0.01894
2293.3347	0.01874
2291.4060	0.01842
2289.4773	0.01837
2287.5486	0.01869
2285.6199	0.01904
2283.6912	0.01897
2281.7625	0.01833
2279.8338	0.01758
2277.9051	0.01749
2275.9764	0.01811
2274.0478	0.0188
2272.1191	0.01915
2270.1904	0.01924
2268.2617	0.01928
2266.3330	0.0193
2264.4043	0.01915
2262.4756	0.01881
2260.5469	0.01835
2258.6182	0.01785
2256.6895	0.0176
2254.7609	0.01775
2252.8322	0.0181
2250.9035	0.01855
2248.9748	0.0191
2247.0461	0.01958
2245.1174	0.01986
2243.1887	0.01992
2241.2600	0.01973
2239.3313	0.01916
2237.4026	0.01837
2235.4740	0.01784
2233.5453	0.01788
2231.6166	0.01808
2229.6879	0.01813
2227.7592	0.01839
2225.8305	0.01904
2223.9018	0.01968
2221.9731	0.01997
2220.0444	0.01988
2218.1157	0.01931
2216.1871	0.01853
2214.2584	0.0183
2212.3297	0.01889
2210.4010	0.01965
2208.4723	0.02007
2206.5436	0.02023
2204.6149	0.02024
2202.6862	0.02017
2200.7575	0.02014
2198.8288	0.02012
2196.9002	0.01983
2194.9715	0.01917
2193.0428	0.01858
2191.1141	0.01872
2189.1854	0.01952
2187.2567	0.02021
2185.3280	0.02033
2183.3993	0.02008
2181.4706	0.01975
2179.5419	0.01937
2177.6133	0.01908
2175.6846	0.01916
2173.7559	0.01946
2171.8272	0.01954
2169.8985	0.01927
2167.9698	0.01856
2166.0411	0.01753
2164.1124	0.01712
2162.1837	0.01799
2160.2550	0.01925
2158.3264	0.01953
2156.3977	0.01863
2154.4690	0.01772
2152.5403	0.01801
2150.6116	0.0193
2148.6829	0.02037
2146.7542	0.02054
2144.8255	0.02016
2142.8968	0.02
2140.9681	0.02037
2139.0395	0.0208
2137.1108	0.02082
2135.1821	0.02058
2133.2534	0.02058
2131.3247	0.02084
2129.3960	0.02108
2127.4673	0.02117
2125.5386	0.02107
2123.6099	0.02089
2121.6812	0.02087
2119.7526	0.02106
2117.8239	0.02124
2115.8952	0.02127
2113.9665	0.02116
2112.0378	0.02095
2110.1091	0.02068
2108.1804	0.02053
2106.2517	0.02039
2104.3230	0.02005
2102.3943	0.01982
2100.4657	0.02005
2098.5370	0.02041
2096.6083	0.02066
2094.6796	0.02083
2092.7509	0.02063
2090.8222	0.01998
2088.8935	0.0194
2086.9648	0.01925
2085.0361	0.01944
2083.1074	0.01991
2081.1788	0.02051
2079.2501	0.021
2077.3214	0.02112
2075.3927	0.02069
2073.4640	0.01989
2071.5353	0.01911
2069.6066	0.01874
2067.6779	0.01912
2065.7492	0.02014
2063.8205	0.02106
2061.8919	0.02129
2059.9632	0.0206
2058.0345	0.01928
2056.1058	0.01826
2054.1771	0.01818
2052.2484	0.01868
2050.3197	0.01915
2048.3910	0.01963
2046.4623	0.0202
2044.5336	0.02048
2042.6050	0.02029
2040.6763	0.02022
2038.7476	0.02057
2036.8189	0.02094
2034.8902	0.0211
2032.9615	0.0211
2031.0328	0.02093
2029.1041	0.02076
2027.1754	0.02092
2025.2467	0.02118
2023.3181	0.02101
2021.3894	0.02061
2019.4607	0.02051
2017.5320	0.0206
2015.6033	0.02067
2013.6746	0.02101
2011.7459	0.02156
2009.8172	0.02187
2007.8885	0.02184
2005.9599	0.02178
2004.0312	0.02187
2002.1025	0.02206
2000.1738	0.02224
1998.2451	0.02236
1996.3164	0.02245
1994.3877	0.02243
1992.4590	0.02234
1990.5303	0.02237
1988.6016	0.02255
1986.6730	0.02271
1984.7443	0.02273
1982.8156	0.02267
1980.8869	0.02257
1978.9582	0.02248
1977.0295	0.02248
1975.1008	0.02262
1973.1721	0.02278
1971.2434	0.02284
1969.3147	0.02284
1967.3861	0.02286
1965.4574	0.0229
1963.5287	0.02292
1961.6000	0.02289
1959.6713	0.02283
1957.7426	0.02282
1955.8139	0.02291
1953.8852	0.02304
1951.9565	0.02311
1950.0278	0.02313
1948.0992	0.02318
1946.1705	0.02328
1944.2418	0.02334
1942.3131	0.02334
1940.3844	0.02332
1938.4557	0.02331
1936.5270	0.0233
1934.5983	0.0233
1932.6696	0.02335
1930.7409	0.02342
1928.8123	0.02351
1926.8836	0.02355
1924.9549	0.0235
1923.0262	0.02341
1921.0975	0.02338
1919.1688	0.02344
1917.2401	0.02355
1915.3114	0.02362
1913.3827	0.02361
1911.4540	0.02356
1909.5254	0.02359
1907.5967	0.02369
1905.6680	0.02376
1903.7393	0.02378
1901.8106	0.0238
1899.8819	0.02384
1897.9532	0.02388
1896.0245	0.0239
1894.0958	0.02394
1892.1671	0.02397
1890.2385	0.02397
1888.3098	0.02393
1886.3811	0.02392
1884.4524	0.02397
1882.5237	0.02403
1880.5950	0.02405
1878.6663	0.02405
1876.7376	0.02405
1874.8089	0.024
1872.8802	0.02394
1870.9516	0.02389
1869.0229	0.02387
1867.0942	0.02388
1865.1655	0.02395
1863.2368	0.02401
1861.3081	0.02401
1859.3794	0.02398
1857.4507	0.02395
1855.5220	0.02393
1853.5933	0.02391
1851.6647	0.02391
1849.7360	0.02393
1847.8073	0.02396
1845.8786	0.02396
1843.9499	0.02395
1842.0212	0.02398
1840.0925	0.02406
1838.1638	0.02413
1836.2351	0.02416
1834.3064	0.02416
1832.3778	0.02416
1830.4491	0.02418
1828.5204	0.02423
1826.5917	0.02429
1824.6630	0.02434
1822.7343	0.02436
1820.8056	0.02441
1818.8769	0.0245
1816.9482	0.02454
1815.0195	0.02452
1813.0909	0.02448
1811.1622	0.0245
1809.2335	0.02459
1807.3048	0.0247
1805.3761	0.02479
1803.4474	0.02485
1801.5187	0.02488
1799.5900	0.02491
1797.6613	0.02494
1795.7326	0.02498
1793.8040	0.02504
1791.8753	0.0251
1789.9466	0.02513
1788.0179	0.02514
1786.0892	0.02513
1784.1605	0.02508
1782.2318	0.02502
1780.3031	0.02501
1778.3744	0.02509
1776.4457	0.02521
1774.5171	0.02527
1772.5884	0.02525
1770.6597	0.0252
1768.7310	0.02512
1766.8023	0.02505
1764.8736	0.025
1762.9449	0.02495
1761.0162	0.02493
1759.0875	0.02496
1757.1588	0.02505
1755.2302	0.02514
1753.3015	0.02514
1751.3728	0.02507
1749.4441	0.02503
1747.5154	0.02508
1745.5867	0.02521
1743.6580	0.02532
1741.7293	0.02539
1739.8006	0.0254
1737.8719	0.02539
1735.9433	0.02542
1734.0146	0.02548
1732.0859	0.02554
1730.1572	0.02558
1728.2285	0.02562
1726.2998	0.02572
1724.3711	0.02588
1722.4424	0.02604
1720.5137	0.02617
1718.5850	0.0263
1716.6564	0.02647
1714.7277	0.02673
1712.7990	0.02705
1710.8703	0.02741
1708.9416	0.02782
1707.0129	0.02834
1705.0842	0.029
1703.1555	0.02969
1701.2268	0.0303
1699.2981	0.03086
1697.3695	0.03143
1695.4408	0.03204
1693.5121	0.03263
1691.5834	0.03319
1689.6547	0.03382
1687.7260	0.03458
1685.7973	0.0354
1683.8686	0.03625
1681.9399	0.03718
1680.0112	0.03829
1678.0826	0.03963
1676.1539	0.04117
1674.2252	0.0429
1672.2965	0.04482
1670.3678	0.04675
1668.4391	0.04827
1666.5104	0.04886
1664.5817	0.04823
1662.6530	0.04653
1660.7243	0.04426
1658.7957	0.04194
1656.8670	0.03986
1654.9383	0.03809
1653.0096	0.03659
1651.0809	0.03532
1649.1522	0.03425
1647.2235	0.03335
1645.2948	0.03257
1643.3661	0.0319
1641.4374	0.03136
1639.5088	0.03094
1637.5801	0.03061
1635.6514	0.03034
1633.7227	0.0301
1631.7940	0.0299
1629.8653	0.02978
1627.9366	0.02979
1626.0079	0.02999
1624.0792	0.03034
1622.1505	0.03086
1620.2219	0.03157
1618.2932	0.03235
1616.3645	0.03292
1614.4358	0.03307
1612.5071	0.03276
1610.5784	0.03219
1608.6497	0.03161
1606.7210	0.0312
1604.7923	0.03094
1602.8636	0.03074
1600.9350	0.0306
1599.0063	0.03054
1597.0776	0.03047
1595.1489	0.0303
1593.2202	0.03003
1591.2915	0.0297
1589.3628	0.02935
1587.4341	0.02907
1585.5054	0.02891
1583.5767	0.02882
1581.6481	0.02871
1579.7194	0.02856
1577.7907	0.02841
1575.8620	0.0283
1573.9333	0.02822
1572.0046	0.02819
1570.0759	0.02823
1568.1472	0.0283
1566.2185	0.02839
1564.2899	0.02846
1562.3612	0.02852
1560.4325	0.02862
1558.5038	0.02878
1556.5751	0.02893
1554.6464	0.02897
1552.7177	0.02893
1550.7890	0.02888
1548.8603	0.02882
1546.9316	0.02875
1545.0030	0.02866
1543.0743	0.02854
1541.1456	0.02842
1539.2169	0.02837
1537.2882	0.0284
1535.3595	0.02847
1533.4308	0.02851
1531.5021	0.02852
1529.5734	0.02849
1527.6447	0.02846
1525.7161	0.02845
1523.7874	0.02843
1521.8587	0.02841
1519.9300	0.02838
1518.0013	0.02832
1516.0726	0.02826
1514.1439	0.0282
1512.2152	0.02817
1510.2865	0.02815
1508.3578	0.02813
1506.4292	0.02808
1504.5005	0.02807
1502.5718	0.02813
1500.6431	0.02815
1498.7144	0.02805
1496.7857	0.02793
1494.8570	0.02796
1492.9283	0.02811
1490.9996	0.02823
1489.0709	0.02829
1487.1423	0.02835
1485.2136	0.02848
1483.2849	0.02871
1481.3562	0.02903
1479.4275	0.02945
1477.4988	0.02996
1475.5701	0.03056
1473.6414	0.03118
1471.7127	0.03181
1469.7840	0.03252
1467.8554	0.03334
1465.9267	0.03424
1463.9980	0.03518
1462.0693	0.03615
1460.1406	0.03715
1458.2119	0.03814
1456.2832	0.03906
1454.3545	0.03983
1452.4258	0.04038
1450.4971	0.04061
1448.5685	0.04046
1446.6398	0.04003
1444.7111	0.03934
1442.7824	0.03839
1440.8537	0.0372
1438.9250	0.03589
1436.9963	0.03464
1435.0676	0.03356
1433.1389	0.0327
1431.2102	0.03204
1429.2816	0.03159
1427.3529	0.03133
1425.4242	0.03124
1423.4955	0.0313
1421.5668	0.03149
1419.6381	0.03171
1417.7094	0.03192
1415.7807	0.03213
1413.8520	0.03238
1411.9233	0.03264
1409.9947	0.0329
1408.0660	0.03313
1406.1373	0.03334
1404.2086	0.0335
1402.2799	0.03357
1400.3512	0.03348
1398.4225	0.03324
1396.4938	0.03285
1394.5651	0.03241
1392.6364	0.03198
1390.7078	0.03162
1388.7791	0.03132
1386.8504	0.03105
1384.9217	0.0308
1382.9930	0.03062
1381.0643	0.03053
1379.1356	0.03055
1377.2069	0.03066
1375.2782	0.03086
1373.3495	0.03111
1371.4209	0.03133
1369.4922	0.03142
1367.5635	0.03134
1365.6348	0.03112
1363.7061	0.03092
1361.7774	0.03081
1359.8487	0.03076
1357.9200	0.03074
1355.9913	0.03076
1354.0626	0.03084
1352.1340	0.03099
1350.2053	0.03119
1348.2766	0.03142
1346.3479	0.03163
1344.4192	0.03184
1342.4905	0.03209
1340.5618	0.03236
1338.6331	0.03257
1336.7044	0.03272
1334.7757	0.03285
1332.8471	0.03292
1330.9184	0.03289
1328.9897	0.03281
1327.0610	0.03277
1325.1323	0.0328
1323.2036	0.03284
1321.2749	0.03286
1319.3462	0.03283
1317.4175	0.03277
1315.4888	0.03271
1313.5602	0.03272
1311.6315	0.0328
1309.7028	0.03286
1307.7741	0.03287
1305.8454	0.03286
1303.9167	0.03283
1301.9880	0.03276
1300.0593	0.03263
1298.1306	0.03252
1296.2019	0.0325
1294.2733	0.03259
1292.3446	0.03269
1290.4159	0.03277
1288.4872	0.03287
1286.5585	0.03304
1284.6298	0.03329
1282.7011	0.03362
1280.7724	0.03397
1278.8437	0.03429
1276.9150	0.0346
1274.9864	0.035
1273.0577	0.03552
1271.1290	0.03611
1269.2003	0.03664
1267.2716	0.037
1265.3429	0.03712
1263.4142	0.03702
1261.4855	0.03681
1259.5568	0.03655
1257.6281	0.03631
1255.6995	0.03611
1253.7708	0.03598
1251.8421	0.03598
1249.9134	0.0361
1247.9847	0.0363
1246.0560	0.03661
1244.1273	0.03712
1242.1986	0.03782
1240.2699	0.03864
1238.3412	0.03959
1236.4126	0.04059
1234.4839	0.04156
1232.5552	0.04239
1230.6265	0.04297
1228.6978	0.04325
1226.7691	0.04322
1224.8404	0.04295
1222.9117	0.0424
1220.9830	0.04155
1219.0543	0.04044
1217.1257	0.03922
1215.1970	0.03804
1213.2683	0.03701
1211.3396	0.03614
1209.4109	0.03531
1207.4822	0.03446
1205.5535	0.03354
1203.6248	0.03257
1201.6961	0.0316
1199.7674	0.03069
1197.8388	0.02995
1195.9101	0.02941
1193.9814	0.02907
1192.0527	0.02883
1190.1240	0.02862
1188.1953	0.02843
1186.2666	0.02833
1184.3379	0.02836
1182.4092	0.02849
[truncated: 610 more rows]
