# Supplementary material for: Vibrational Study on the Structure, Bioactivity, and Silver Adsorption of Silk Fibroin Fibers Grafted with Methacrylonitrile
Source: Molecules. 2023 Mar 10;28(6):2551. doi: 10.3390/molecules28062551 (PMC10051891; doi:10.3390/molecules28062551)
Supplement: Supplementary file 1 [file molecules-28-02551-s001.zip › RAW DATA/Figure 13 Raman SBF/BF control SBF 7d Raman p2.txt]

TITLE	BF CONTROLLO SBF 7D P2 | AV. OF 54
DATA TYPE
ORIGIN	JASCO
OWNER
DATE	23/03/01
TIME	12:02:17
SPECTROMETER/DATA SYSTEM
RESOLUTION
DELTAX	-1.92869
XUNITS	1/CM
YUNITS	AU
FIRSTX	5003.1440
LASTX	5.9080
NPOINTS	2592
FIRSTY	0.00137
MAXY	0.09938
MINY	0.00069
XYDATA
5003.1440	0.00137
5001.2154	0.00132
4999.2867	0.0013
4997.3580	0.00135
4995.4293	0.00137
4993.5006	0.00134
4991.5719	0.00132
4989.6432	0.00136
4987.7145	0.00148
4985.7858	0.00154
4983.8571	0.00157
4981.9285	0.00157
4979.9998	0.00148
4978.0711	0.00145
4976.1424	0.00147
4974.2137	0.0015
4972.2850	0.0014
4970.3563	0.00133
4968.4276	0.00136
4966.4989	0.00136
4964.5702	0.00135
4962.6416	0.00132
4960.7129	0.00129
4958.7842	0.00131
4956.8555	0.00135
4954.9268	0.00145
4952.9981	0.0015
4951.0694	0.00149
4949.1407	0.00151
4947.2120	0.00151
4945.2833	0.00144
4943.3547	0.00139
4941.4260	0.00139
4939.4973	0.00133
4937.5686	0.00137
4935.6399	0.00143
4933.7112	0.00148
4931.7825	0.00149
4929.8538	0.00136
4927.9251	0.00121
4925.9964	0.00134
4924.0678	0.00153
4922.1391	0.00156
4920.2104	0.00141
4918.2817	0.00125
4916.3530	0.00126
4914.4243	0.00135
4912.4956	0.00138
4910.5669	0.00144
4908.6382	0.00145
4906.7095	0.00139
4904.7809	0.00135
4902.8522	0.00133
4900.9235	0.00131
4898.9948	0.00139
4897.0661	0.00143
4895.1374	0.00139
4893.2087	0.0014
4891.2800	0.00137
4889.3513	0.00134
4887.4226	0.00138
4885.4940	0.00134
4883.5653	0.00135
4881.6366	0.00136
4879.7079	0.00133
4877.7792	0.00131
4875.8505	0.00133
4873.9218	0.00133
4871.9931	0.0014
4870.0644	0.00139
4868.1357	0.00129
4866.2071	0.0013
4864.2784	0.00133
4862.3497	0.00131
4860.4210	0.00137
4858.4923	0.00144
4856.5636	0.00149
4854.6349	0.00143
4852.7062	0.00134
4850.7775	0.00129
4848.8488	0.00131
4846.9202	0.00132
4844.9915	0.00134
4843.0628	0.00123
4841.1341	0.00121
4839.2054	0.00131
4837.2767	0.00138
4835.3480	0.00147
4833.4193	0.00149
4831.4906	0.0015
4829.5619	0.00147
4827.6333	0.00136
4825.7046	0.00132
4823.7759	0.00133
4821.8472	0.00134
4819.9185	0.00136
4817.9898	0.00143
4816.0611	0.00143
4814.1324	0.00137
4812.2037	0.00135
4810.2750	0.00129
4808.3464	0.00127
4806.4177	0.00136
4804.4890	0.00141
4802.5603	0.00136
4800.6316	0.00124
4798.7029	0.00123
4796.7742	0.00125
4794.8455	0.00127
4792.9168	0.00131
4790.9881	0.00138
4789.0595	0.0014
4787.1308	0.0013
4785.2021	0.00125
4783.2734	0.0013
4781.3447	0.00132
4779.4160	0.00136
4777.4873	0.0014
4775.5586	0.00138
4773.6299	0.00135
4771.7012	0.00132
4769.7726	0.00132
4767.8439	0.00132
4765.9152	0.00127
4763.9865	0.00126
4762.0578	0.00134
4760.1291	0.0014
4758.2004	0.00139
4756.2717	0.00135
4754.3430	0.0013
4752.4143	0.00126
4750.4857	0.00127
4748.5570	0.00131
4746.6283	0.00129
4744.6996	0.00125
4742.7709	0.00132
4740.8422	0.00131
4738.9135	0.00133
4736.9848	0.00142
4735.0561	0.00142
4733.1274	0.0013
4731.1988	0.00127
4729.2701	0.00133
4727.3414	0.00138
4725.4127	0.00137
4723.4840	0.00132
4721.5553	0.00137
4719.6266	0.00142
4717.6979	0.00138
4715.7692	0.00131
4713.8405	0.00131
4711.9119	0.00128
4709.9832	0.00127
4708.0545	0.0013
4706.1258	0.00129
4704.1971	0.00132
4702.2684	0.00135
4700.3397	0.00138
4698.4110	0.00135
4696.4823	0.00128
4694.5536	0.00121
4692.6250	0.00117
4690.6963	0.00117
4688.7676	0.0012
4686.8389	0.00123
4684.9102	0.00125
4682.9815	0.00131
4681.0528	0.00132
4679.1241	0.00128
4677.1954	0.00131
4675.2668	0.00138
4673.3381	0.00135
4671.4094	0.00126
4669.4807	0.00128
4667.5520	0.00127
4665.6233	0.00126
4663.6946	0.00125
4661.7659	0.00128
4659.8372	0.00134
4657.9085	0.00125
4655.9799	0.00112
4654.0512	0.00114
4652.1225	0.00127
4650.1938	0.00145
4648.2651	0.0015
4646.3364	0.00141
4644.4077	0.00134
4642.4790	0.00134
4640.5503	0.00138
4638.6216	0.00142
4636.6930	0.00136
4634.7643	0.00137
4632.8356	0.00142
4630.9069	0.00139
4628.9782	0.0013
4627.0495	0.00128
4625.1208	0.00132
4623.1921	0.00136
4621.2634	0.00129
4619.3347	0.00132
4617.4061	0.00132
4615.4774	0.00126
4613.5487	0.00125
4611.6200	0.00125
4609.6913	0.00127
4607.7626	0.00134
4605.8339	0.00138
4603.9052	0.00137
4601.9765	0.00134
4600.0478	0.00132
4598.1192	0.00134
4596.1905	0.00132
4594.2618	0.00127
4592.3331	0.00123
4590.4044	0.00123
4588.4757	0.00123
4586.5470	0.00127
4584.6183	0.00132
4582.6896	0.00127
4580.7609	0.00124
4578.8323	0.00121
4576.9036	0.00116
4574.9749	0.00118
4573.0462	0.00123
4571.1175	0.00135
4569.1888	0.00149
4567.2601	0.00144
4565.3314	0.00133
4563.4027	0.00127
4561.4740	0.00129
4559.5454	0.00125
4557.6167	0.00121
4555.6880	0.00121
4553.7593	0.00124
4551.8306	0.00129
4549.9019	0.00133
4547.9732	0.00129
4546.0445	0.00137
4544.1158	0.00147
4542.1871	0.00141
4540.2585	0.00132
4538.3298	0.00133
4536.4011	0.00128
4534.4724	0.00124
4532.5437	0.00124
4530.6150	0.00126
4528.6863	0.00128
4526.7576	0.00126
4524.8289	0.00126
4522.9002	0.00127
4520.9716	0.00131
4519.0429	0.00132
4517.1142	0.00124
4515.1855	0.00127
4513.2568	0.00133
4511.3281	0.00132
4509.3994	0.00132
4507.4707	0.00132
4505.5420	0.00127
4503.6133	0.00123
4501.6847	0.00128
4499.7560	0.00131
4497.8273	0.00129
4495.8986	0.00126
4493.9699	0.00125
4492.0412	0.00126
4490.1125	0.00128
4488.1838	0.00125
4486.2551	0.00126
4484.3264	0.00129
4482.3978	0.00125
4480.4691	0.00125
4478.5404	0.00127
4476.6117	0.0012
4474.6830	0.00123
4472.7543	0.00124
4470.8256	0.0012
4468.8969	0.00122
4466.9682	0.0013
4465.0395	0.00129
4463.1109	0.00123
4461.1822	0.00118
4459.2535	0.00115
4457.3248	0.0013
4455.3961	0.00135
4453.4674	0.00132
4451.5387	0.00127
4449.6100	0.00125
4447.6813	0.00128
4445.7526	0.00133
4443.8240	0.00131
4441.8953	0.00123
4439.9666	0.00117
4438.0379	0.00119
4436.1092	0.00122
4434.1805	0.0012
4432.2518	0.00122
4430.3231	0.00122
4428.3944	0.00124
4426.4657	0.00118
4424.5371	0.0011
4422.6084	0.00112
4420.6797	0.0012
4418.7510	0.00124
4416.8223	0.00126
4414.8936	0.00133
4412.9649	0.00134
4411.0362	0.00129
4409.1075	0.00121
4407.1788	0.00112
4405.2502	0.00112
4403.3215	0.00128
4401.3928	0.00138
4399.4641	0.00138
4397.5354	0.0014
4395.6067	0.00137
4393.6780	0.00133
4391.7493	0.00129
4389.8206	0.00125
4387.8919	0.00125
4385.9633	0.00127
4384.0346	0.00126
4382.1059	0.00125
4380.1772	0.00123
4378.2485	0.00119
4376.3198	0.0012
4374.3911	0.00122
4372.4624	0.00125
4370.5337	0.00131
4368.6050	0.00129
4366.6764	0.00121
4364.7477	0.0012
4362.8190	0.00126
4360.8903	0.0013
4358.9616	0.0013
4357.0329	0.00124
4355.1042	0.00122
4353.1755	0.00123
4351.2468	0.00128
4349.3181	0.00131
4347.3895	0.00132
4345.4608	0.00125
4343.5321	0.00117
4341.6034	0.00125
4339.6747	0.00127
4337.7460	0.00126
4335.8173	0.00124
4333.8886	0.00128
4331.9599	0.00132
4330.0312	0.00137
4328.1026	0.00136
4326.1739	0.00139
4324.2452	0.00137
4322.3165	0.00125
4320.3878	0.00121
4318.4591	0.0012
4316.5304	0.00122
4314.6017	0.00121
4312.6730	0.00117
4310.7443	0.00119
4308.8157	0.00125
4306.8870	0.00126
4304.9583	0.00126
4303.0296	0.00121
4301.1009	0.00115
4299.1722	0.00114
4297.2435	0.00122
4295.3148	0.00126
4293.3861	0.00128
4291.4574	0.00126
4289.5288	0.00123
4287.6001	0.00123
4285.6714	0.00125
4283.7427	0.00127
4281.8140	0.00129
4279.8853	0.00119
4277.9566	0.00112
4276.0279	0.00113
4274.0992	0.00119
4272.1705	0.00129
4270.2419	0.00127
4268.3132	0.0012
4266.3845	0.0012
4264.4558	0.00122
4262.5271	0.00121
4260.5984	0.00119
4258.6697	0.0013
4256.7410	0.00123
4254.8123	0.00116
4252.8836	0.00119
4250.9550	0.00128
4249.0263	0.00132
4247.0976	0.00137
4245.1689	0.00133
4243.2402	0.00126
4241.3115	0.00124
4239.3828	0.00123
4237.4541	0.00114
4235.5254	0.00111
4233.5968	0.0011
4231.6681	0.00114
4229.7394	0.00126
4227.8107	0.00131
4225.8820	0.00132
4223.9533	0.00133
4222.0246	0.00127
4220.0959	0.00118
4218.1672	0.00122
4216.2385	0.00131
4214.3099	0.0013
4212.3812	0.00121
4210.4525	0.00119
4208.5238	0.00125
4206.5951	0.0013
4204.6664	0.00132
4202.7377	0.00131
4200.8090	0.00129
4198.8803	0.00124
4196.9516	0.00135
4195.0230	0.00142
4193.0943	0.0014
4191.1656	0.00138
4189.2369	0.00138
4187.3082	0.00136
4185.3795	0.00133
4183.4508	0.00127
4181.5221	0.00122
4179.5934	0.0012
4177.6647	0.00117
4175.7361	0.00117
4173.8074	0.00112
4171.8787	0.00116
4169.9500	0.00112
4168.0213	0.00114
4166.0926	0.00119
4164.1639	0.00118
4162.2352	0.00119
4160.3065	0.00122
4158.3778	0.0013
4156.4492	0.00131
4154.5205	0.00127
4152.5918	0.00119
4150.6631	0.00116
4148.7344	0.00116
4146.8057	0.00116
4144.8770	0.00119
4142.9483	0.00127
4141.0196	0.00125
4139.0909	0.00116
4137.1623	0.00114
4135.2336	0.00116
4133.3049	0.00116
4131.3762	0.00112
4129.4475	0.00117
4127.5188	0.00127
4125.5901	0.0013
4123.6614	0.00129
4121.7327	0.00123
4119.8040	0.00116
4117.8754	0.00122
4115.9467	0.00125
4114.0180	0.00119
4112.0893	0.00117
4110.1606	0.00122
4108.2319	0.00121
4106.3032	0.00117
4104.3745	0.00115
4102.4458	0.0011
4100.5171	0.00114
4098.5885	0.00119
4096.6598	0.00118
4094.7311	0.00121
4092.8024	0.00121
4090.8737	0.00123
4088.9450	0.00125
4087.0163	0.00128
4085.0876	0.00123
4083.1589	0.00126
4081.2302	0.00129
4079.3016	0.00121
4077.3729	0.00116
4075.4442	0.00114
4073.5155	0.00118
4071.5868	0.00119
4069.6581	0.00117
4067.7294	0.0012
4065.8007	0.00121
4063.8720	0.00123
4061.9433	0.00123
4060.0147	0.00123
4058.0860	0.00121
4056.1573	0.00123
4054.2286	0.00126
4052.2999	0.00124
4050.3712	0.00123
4048.4425	0.00121
4046.5138	0.00118
4044.5851	0.00116
4042.6564	0.00108
4040.7278	0.00104
4038.7991	0.00113
4036.8704	0.00123
4034.9417	0.00118
4033.0130	0.00115
4031.0843	0.00116
4029.1556	0.00116
4027.2269	0.00124
4025.2982	0.00131
4023.3695	0.00129
4021.4409	0.00122
4019.5122	0.00119
4017.5835	0.00116
4015.6548	0.00113
4013.7261	0.0011
4011.7974	0.00111
4009.8687	0.00114
4007.9400	0.00114
4006.0113	0.00108
4004.0826	0.00111
4002.1540	0.00116
4000.2253	0.00113
3998.2966	0.00113
3996.3679	0.00119
3994.4392	0.00125
3992.5105	0.00118
3990.5818	0.00114
3988.6531	0.00124
3986.7244	0.00134
3984.7957	0.00132
3982.8671	0.00126
3980.9384	0.00119
3979.0097	0.00115
3977.0810	0.00118
3975.1523	0.00121
3973.2236	0.00118
3971.2949	0.00114
3969.3662	0.00115
3967.4375	0.00119
3965.5088	0.00117
3963.5802	0.00111
3961.6515	0.00111
3959.7228	0.00118
3957.7941	0.00116
3955.8654	0.00116
3953.9367	0.00114
3952.0080	0.00114
3950.0793	0.00122
3948.1506	0.00123
3946.2219	0.00119
3944.2933	0.00117
3942.3646	0.00116
3940.4359	0.00115
3938.5072	0.00118
3936.5785	0.0012
3934.6498	0.00117
3932.7211	0.00118
3930.7924	0.0013
3928.8637	0.00134
3926.9350	0.00127
3925.0064	0.00115
3923.0777	0.0011
3921.1490	0.00108
3919.2203	0.00113
3917.2916	0.00115
3915.3629	0.00117
3913.4342	0.00119
3911.5055	0.00123
3909.5768	0.00119
3907.6481	0.00113
3905.7195	0.0011
3903.7908	0.00116
3901.8621	0.00121
3899.9334	0.00118
3898.0047	0.00116
3896.0760	0.00114
3894.1473	0.00113
3892.2186	0.00113
3890.2899	0.00116
3888.3612	0.00117
3886.4326	0.00119
3884.5039	0.00118
3882.5752	0.0012
3880.6465	0.00118
3878.7178	0.00115
3876.7891	0.00115
3874.8604	0.0011
3872.9317	0.00105
3871.0030	0.00113
3869.0743	0.00121
3867.1457	0.00114
3865.2170	0.00115
3863.2883	0.00115
3861.3596	0.00121
3859.4309	0.00119
3857.5022	0.00113
3855.5735	0.00111
3853.6448	0.00106
3851.7161	0.00103
3849.7874	0.00108
3847.8588	0.00111
3845.9301	0.00111
3844.0014	0.00114
3842.0727	0.0012
3840.1440	0.00122
3838.2153	0.00117
3836.2866	0.00113
3834.3579	0.00109
3832.4292	0.00112
3830.5005	0.00119
3828.5719	0.00115
3826.6432	0.00105
3824.7145	0.00103
3822.7858	0.0011
3820.8571	0.00111
3818.9284	0.00114
3816.9997	0.00119
3815.0710	0.00124
3813.1423	0.00122
3811.2136	0.00118
3809.2850	0.00119
3807.3563	0.00123
3805.4276	0.00125
3803.4989	0.00125
3801.5702	0.00122
3799.6415	0.00121
3797.7128	0.00117
3795.7841	0.00116
3793.8554	0.00112
3791.9268	0.00108
3789.9981	0.00109
3788.0694	0.00113
3786.1407	0.00119
3784.2120	0.00117
3782.2833	0.00113
3780.3546	0.00118
3778.4259	0.00118
3776.4972	0.00115
3774.5685	0.00111
3772.6399	0.00108
3770.7112	0.00111
3768.7825	0.00116
3766.8538	0.00113
3764.9251	0.00111
3762.9964	0.0011
3761.0677	0.00112
3759.1390	0.00116
3757.2103	0.00119
3755.2816	0.00119
3753.3530	0.0012
3751.4243	0.00112
3749.4956	0.00104
3747.5669	0.0011
3745.6382	0.00115
3743.7095	0.00117
3741.7808	0.00119
3739.8521	0.00118
3737.9234	0.0012
3735.9947	0.0012
3734.0661	0.00121
3732.1374	0.00124
3730.2087	0.00123
3728.2800	0.00118
3726.3513	0.00117
3724.4226	0.00129
3722.4939	0.00131
3720.5652	0.00126
3718.6365	0.00124
3716.7078	0.00126
3714.7792	0.00122
3712.8505	0.00121
3710.9218	0.00123
3708.9931	0.00125
3707.0644	0.00126
3705.1357	0.00126
3703.2070	0.00133
3701.2783	0.00135
3699.3496	0.00133
3697.4209	0.00132
3695.4923	0.00134
3693.5636	0.00135
3691.6349	0.00134
3689.7062	0.00131
3687.7775	0.00134
3685.8488	0.00132
3683.9201	0.00127
3681.9914	0.00126
3680.0627	0.00128
3678.1340	0.00129
3676.2054	0.0013
3674.2767	0.0013
3672.3480	0.0013
3670.4193	0.00132
3668.4906	0.00131
3666.5619	0.00133
3664.6332	0.00135
3662.7045	0.00131
3660.7758	0.00128
3658.8471	0.00134
3656.9185	0.00143
3654.9898	0.00142
3653.0611	0.00135
3651.1324	0.00136
3649.2037	0.00145
3647.2750	0.00149
3645.3463	0.00149
3643.4176	0.00153
3641.4889	0.00152
3639.5602	0.0015
3637.6316	0.00148
3635.7029	0.00147
3633.7742	0.0015
3631.8455	0.00151
3629.9168	0.00152
3627.9881	0.0015
3626.0594	0.00149
3624.1307	0.00152
3622.2020	0.00151
3620.2733	0.0015
3618.3447	0.00144
3616.4160	0.00141
3614.4873	0.00147
3612.5586	0.00153
3610.6299	0.00152
3608.7012	0.00149
3606.7725	0.00147
3604.8438	0.00148
3602.9151	0.00149
3600.9864	0.00152
3599.0578	0.00158
3597.1291	0.00157
3595.2004	0.00158
3593.2717	0.00155
3591.3430	0.00156
3589.4143	0.00162
3587.4856	0.00164
3585.5569	0.00166
3583.6282	0.00178
3581.6995	0.00188
3579.7709	0.00191
3577.8422	0.00189
3575.9135	0.00187
3573.9848	0.00184
3572.0561	0.00177
3570.1274	0.00176
3568.1987	0.00176
3566.2700	0.00177
3564.3413	0.00188
3562.4126	0.00199
3560.4840	0.00203
3558.5553	0.00203
3556.6266	0.00203
3554.6979	0.00197
3552.7692	0.00194
3550.8405	0.00199
3548.9118	0.00208
3546.9831	0.00216
3545.0544	0.00218
3543.1257	0.0022
3541.1971	0.00228
3539.2684	0.00235
3537.3397	0.00233
3535.4110	0.00228
3533.4823	0.00229
3531.5536	0.00232
3529.6249	0.00238
3527.6962	0.00243
3525.7675	0.00249
3523.8388	0.00248
3521.9102	0.00244
3519.9815	0.00243
3518.0528	0.00246
3516.1241	0.00253
3514.1954	0.00262
3512.2667	0.00268
3510.3380	0.00269
3508.4093	0.00268
3506.4806	0.00272
3504.5519	0.00281
3502.6233	0.00287
3500.6946	0.00292
3498.7659	0.00298
3496.8372	0.00302
3494.9085	0.00301
3492.9798	0.00298
3491.0511	0.00295
3489.1224	0.00297
3487.1937	0.00304
3485.2650	0.00313
3483.3364	0.00317
3481.4077	0.00314
3479.4790	0.00309
3477.5503	0.00317
3475.6216	0.00337
3473.6929	0.00355
3471.7642	0.00362
3469.8355	0.0036
3467.9068	0.00358
3465.9781	0.0036
3464.0495	0.00367
3462.1208	0.00374
3460.1921	0.00381
3458.2634	0.00387
3456.3347	0.00389
3454.4060	0.00391
3452.4773	0.00395
3450.5486	0.00399
3448.6199	0.00403
3446.6912	0.00406
3444.7626	0.0041
3442.8339	0.00415
3440.9052	0.00421
3438.9765	0.00429
3437.0478	0.0044
3435.1191	0.00451
3433.1904	0.00459
3431.2617	0.00463
3429.3330	0.00466
3427.4043	0.00473
3425.4757	0.00486
3423.5470	0.005
3421.6183	0.00511
3419.6896	0.00517
3417.7609	0.00521
3415.8322	0.00527
3413.9035	0.00532
3411.9748	0.00539
3410.0461	0.0055
3408.1174	0.00562
3406.1888	0.0057
3404.2601	0.00575
3402.3314	0.0058
3400.4027	0.00587
3398.4740	0.00601
3396.5453	0.00621
3394.6166	0.00636
3392.6879	0.00643
3390.7592	0.00648
3388.8305	0.00652
3386.9019	0.00655
3384.9732	0.00655
3383.0445	0.00657
3381.1158	0.00658
3379.1871	0.00658
3377.2584	0.00666
3375.3297	0.00683
3373.4010	0.007
3371.4723	0.00709
3369.5436	0.00712
3367.6150	0.00711
3365.6863	0.00711
3363.7576	0.00716
3361.8289	0.00728
3359.9002	0.00741
3357.9715	0.00753
3356.0428	0.00762
3354.1141	0.00768
3352.1854	0.00777
3350.2568	0.00794
3348.3281	0.00813
3346.3994	0.00826
3344.4707	0.00834
3342.5420	0.0084
3340.6133	0.00846
3338.6846	0.00853
3336.7559	0.00866
3334.8272	0.00879
3332.8985	0.00891
3330.9699	0.009
3329.0412	0.00906
3327.1125	0.00913
3325.1838	0.00923
3323.2551	0.00937
3321.3264	0.00954
3319.3977	0.00971
3317.4690	0.00983
3315.5403	0.0099
3313.6116	0.00998
3311.6830	0.01009
3309.7543	0.01025
3307.8256	0.01042
3305.8969	0.01059
3303.9682	0.01079
3302.0395	0.01098
3300.1108	0.01112
3298.1821	0.01122
3296.2534	0.01133
3294.3247	0.01143
3292.3961	0.01151
3290.4674	0.01157
3288.5387	0.0116
3286.6100	0.01155
3284.6813	0.01142
3282.7526	0.01128
3280.8239	0.01117
3278.8952	0.0111
3276.9665	0.01103
3275.0378	0.0109
3273.1092	0.01073
3271.1805	0.01056
3269.2518	0.0104
3267.3231	0.01023
3265.3944	0.01006
3263.4657	0.00989
3261.5370	0.00977
3259.6083	0.00969
3257.6796	0.00963
3255.7509	0.00956
3253.8223	0.00948
3251.8936	0.00942
3249.9649	0.00939
3248.0362	0.00932
3246.1075	0.00921
3244.1788	0.00909
3242.2501	0.00901
3240.3214	0.00902
3238.3927	0.00905
3236.4640	0.00905
3234.5354	0.00905
3232.6067	0.00906
3230.6780	0.00908
3228.7493	0.00908
3226.8206	0.00906
3224.8919	0.00901
3222.9632	0.00895
3221.0345	0.00892
3219.1058	0.00894
3217.1771	0.00901
3215.2485	0.00904
3213.3198	0.00899
3211.3911	0.00889
3209.4624	0.00882
3207.5337	0.00879
3205.6050	0.00878
3203.6763	0.00876
3201.7476	0.00872
3199.8189	0.00869
3197.8902	0.00873
3195.9616	0.0088
3194.0329	0.00884
3192.1042	0.00887
3190.1755	0.00891
3188.2468	0.00892
3186.3181	0.00887
3184.3894	0.00879
3182.4607	0.00875
3180.5320	0.0088
3178.6033	0.00888
3176.6747	0.00894
3174.7460	0.00897
3172.8173	0.00898
3170.8886	0.00898
3168.9599	0.009
3167.0312	0.00904
3165.1025	0.00906
3163.1738	0.00902
3161.2451	0.00897
3159.3164	0.00893
3157.3878	0.00893
3155.4591	0.00895
3153.5304	0.00899
3151.6017	0.00903
3149.6730	0.00905
3147.7443	0.00909
3145.8156	0.00917
3143.8869	0.00927
3141.9582	0.00934
3140.0295	0.00935
3138.1009	0.00934
3136.1722	0.00933
3134.2435	0.00935
3132.3148	0.00937
3130.3861	0.00939
3128.4574	0.00937
3126.5287	0.00938
3124.6000	0.00947
3122.6713	0.00956
3120.7426	0.0096
3118.8140	0.0096
3116.8853	0.00961
3114.9566	0.00965
3113.0279	0.00975
3111.0992	0.00987
3109.1705	0.00997
3107.2418	0.01
3105.3131	0.01
3103.3844	0.01001
3101.4557	0.01006
3099.5271	0.01012
3097.5984	0.0102
3095.6697	0.01028
3093.7410	0.01035
3091.8123	0.01042
3089.8836	0.01052
3087.9549	0.01064
3086.0262	0.01081
3084.0975	0.01105
3082.1688	0.01133
3080.2402	0.01158
3078.3115	0.01181
3076.3828	0.01205
3074.4541	0.01234
3072.5254	0.01267
3070.5967	0.01304
3068.6680	0.0134
3066.7393	0.01367
3064.8106	0.01386
3062.8819	0.01402
3060.9533	0.01414
3059.0246	0.01417
3057.0959	0.01405
3055.1672	0.01387
3053.2385	0.01372
3051.3098	0.01361
3049.3811	0.01353
3047.4524	0.01352
3045.5237	0.0136
3043.5950	0.01371
3041.6664	0.01381
3039.7377	0.01386
3037.8090	0.01384
3035.8803	0.01378
3033.9516	0.0138
3032.0229	0.01389
3030.0942	0.01402
3028.1655	0.01416
3026.2368	0.01439
3024.3081	0.01477
3022.3795	0.01524
3020.4508	0.01575
3018.5221	0.01627
3016.5934	0.01686
3014.6647	0.01754
3012.7360	0.01831
3010.8073	0.01909
3008.8786	0.01984
3006.9499	0.02062
3005.0212	0.02155
3003.0926	0.02261
3001.1639	0.02373
2999.2352	0.02483
2997.3065	0.02592
2995.3778	0.02696
2993.4491	0.02786
2991.5204	0.02855
2989.5917	0.02903
2987.6630	0.02932
2985.7343	0.02949
2983.8057	0.02959
2981.8770	0.02959
2979.9483	0.0295
2978.0196	0.02935
2976.0909	0.0292
2974.1622	0.0291
2972.2335	0.02896
2970.3048	0.02873
2968.3761	0.02842
2966.4474	0.02809
2964.5188	0.0278
2962.5901	0.02765
2960.6614	0.0277
2958.7327	0.02795
2956.8040	0.02835
2954.8753	0.0289
2952.9466	0.02966
2951.0179	0.03069
2949.0892	0.03198
2947.1605	0.03351
2945.2319	0.03523
2943.3032	0.03705
2941.3745	0.03884
2939.4458	0.04048
2937.5171	0.0418
2935.5884	0.04268
2933.6597	0.043
2931.7310	0.04271
2929.8023	0.04185
2927.8736	0.04062
2925.9450	0.03924
2924.0163	0.03789
2922.0876	0.03664
2920.1589	0.03552
2918.2302	0.0345
2916.3015	0.03355
2914.3728	0.03271
2912.4441	0.03196
2910.5154	0.03127
2908.5868	0.0306
2906.6581	0.02996
2904.7294	0.02933
2902.8007	0.02873
2900.8720	0.02818
2898.9433	0.02771
2897.0146	0.02728
2895.0859	0.0269
2893.1572	0.02661
2891.2285	0.02639
2889.2999	0.02622
2887.3712	0.02615
2885.4425	0.02621
2883.5138	0.02636
2881.5851	0.0266
2879.6564	0.02687
2877.7277	0.02713
2875.7990	0.0273
2873.8703	0.02728
2871.9416	0.02705
2870.0130	0.02664
2868.0843	0.02609
2866.1556	0.02551
2864.2269	0.02496
2862.2982	0.02443
2860.3695	0.0238
2858.4408	0.0231
2856.5121	0.02249
2854.5834	0.02196
2852.6547	0.02141
2850.7261	0.0208
2848.7974	0.0202
2846.8687	0.01966
2844.9400	0.01923
2843.0113	0.0189
2841.0826	0.01862
2839.1539	0.01836
2837.2252	0.01812
2835.2965	0.01798
2833.3678	0.01796
2831.4392	0.01802
2829.5105	0.0181
2827.5818	0.0181
2825.6531	0.01802
2823.7244	0.01793
2821.7957	0.01786
2819.8670	0.01781
2817.9383	0.01782
2816.0096	0.0179
2814.0809	0.01797
2812.1523	0.01798
2810.2236	0.01797
2808.2949	0.018
2806.3662	0.01809
2804.4375	0.0182
2802.5088	0.01826
2800.5801	0.01826
2798.6514	0.01827
2796.7227	0.01831
2794.7940	0.01835
2792.8654	0.01838
2790.9367	0.01841
2789.0080	0.01846
2787.0793	0.01853
2785.1506	0.01862
2783.2219	0.01868
2781.2932	0.0187
2779.3645	0.01872
2777.4358	0.01876
2775.5071	0.01882
2773.5785	0.01888
2771.6498	0.01897
2769.7211	0.01904
2767.7924	0.0191
2765.8637	0.01918
2763.9350	0.01926
2762.0063	0.01934
2760.0776	0.0194
2758.1489	0.01949
2756.2202	0.01959
2754.2916	0.01965
2752.3629	0.01971
2750.4342	0.01978
2748.5055	0.01984
2746.5768	0.0199
2744.6481	0.02001
2742.7194	0.02019
2740.7907	0.02037
2738.8620	0.02049
2736.9333	0.02055
2735.0047	0.02063
2733.0760	0.02077
2731.1473	0.02093
2729.2186	0.02103
2727.2899	0.02104
2725.3612	0.02103
2723.4325	0.02107
2721.5038	0.02114
2719.5751	0.02125
2717.6464	0.02135
2715.7178	0.02138
2713.7891	0.02134
2711.8604	0.02132
2709.9317	0.02137
2708.0030	0.02143
2706.0743	0.02145
2704.1456	0.02145
2702.2169	0.0215
2700.2882	0.02156
2698.3595	0.02158
2696.4309	0.02156
2694.5022	0.02156
2692.5735	0.02162
2690.6448	0.02173
2688.7161	0.02187
2686.7874	0.02197
2684.8587	0.02205
2682.9300	0.02214
2681.0013	0.02225
2679.0726	0.0223
2677.1440	0.02229
2675.2153	0.02229
2673.2866	0.02235
2671.3579	0.02247
2669.4292	0.02263
2667.5005	0.02278
2665.5718	0.0229
2663.6431	0.02297
2661.7144	0.02304
2659.7857	0.02314
2657.8571	0.02328
2655.9284	0.02342
2653.9997	0.02347
2652.0710	0.02347
2650.1423	0.02349
2648.2136	0.02356
2646.2849	0.02364
2644.3562	0.02367
2642.4275	0.0237
2640.4988	0.0238
2638.5702	0.02395
2636.6415	0.0241
2634.7128	0.02422
2632.7841	0.0243
2630.8554	0.02436
2628.9267	0.02441
2626.9980	0.0245
2625.0693	0.02461
2623.1406	0.02472
2621.2119	0.02482
2619.2833	0.02493
2617.3546	0.02503
2615.4259	0.02512
2613.4972	0.02519
2611.5685	0.02522
2609.6398	0.02525
2607.7111	0.02528
2605.7824	0.02532
2603.8537	0.02539
2601.9250	0.02546
2599.9964	0.02546
2598.0677	0.02546
2596.1390	0.02552
2594.2103	0.02556
2592.2816	0.02557
2590.3529	0.02567
2588.4242	0.02589
2586.4955	0.0261
2584.5668	0.02618
2582.6381	0.02616
2580.7095	0.02612
2578.7808	0.02614
2576.8521	0.02619
2574.9234	0.02623
2572.9947	0.02628
2571.0660	0.02643
2569.1373	0.02663
2567.2086	0.02674
2565.2799	0.0267
2563.3512	0.02659
2561.4226	0.02659
2559.4939	0.02674
2557.5652	0.02691
2555.6365	0.027
2553.7078	0.02702
2551.7791	0.02702
2549.8504	0.02702
2547.9217	0.02704
2545.9930	0.02717
2544.0643	0.02735
2542.1357	0.02748
2540.2070	0.02749
2538.2783	0.02743
2536.3496	0.02742
2534.4209	0.02747
2532.4922	0.02758
2530.5635	0.02767
2528.6348	0.02769
2526.7061	0.02764
2524.7774	0.02764
2522.8488	0.02776
2520.9201	0.02792
2518.9914	0.02801
2517.0627	0.02803
2515.1340	0.028
2513.2053	0.02797
2511.2766	0.02797
2509.3479	0.02801
2507.4192	0.02797
2505.4905	0.02781
2503.5619	0.02769
2501.6332	0.02781
2499.7045	0.02814
2497.7758	0.02842
2495.8471	0.02855
2493.9184	0.02861
2491.9897	0.02865
2490.0610	0.02868
2488.1323	0.0287
2486.2036	0.02874
2484.2750	0.02871
2482.3463	0.02848
2480.4176	0.0282
2478.4889	0.02819
2476.5602	0.02849
2474.6315	0.02879
2472.7028	0.02897
2470.7741	0.02907
2468.8454	0.02909
2466.9167	0.02909
2464.9881	0.0292
2463.0594	0.02934
2461.1307	0.02937
2459.2020	0.02932
2457.2733	0.02937
2455.3446	0.02949
2453.4159	0.02952
2451.4872	0.02943
2449.5585	0.02938
2447.6299	0.0295
2445.7012	0.02962
2443.7725	0.02954
2441.8438	0.02939
2439.9151	0.02944
2437.9864	0.02969
2436.0577	0.02988
2434.1290	0.02994
2432.2003	0.02995
2430.2716	0.02995
2428.3430	0.02989
2426.4143	0.02976
2424.4856	0.0297
2422.5569	0.02985
2420.6282	0.03004
2418.6995	0.03004
2416.7708	0.0299
2414.8421	0.02983
2412.9134	0.02986
2410.9847	0.02991
2409.0561	0.02999
2407.1274	0.03012
2405.1987	0.03019
2403.2700	0.03019
2401.3413	0.03021
2399.4126	0.03021
2397.4839	0.03013
2395.5552	0.03
2393.6265	0.02994
2391.6978	0.02998
2389.7692	0.03007
2387.8405	0.03018
2385.9118	0.03025
2383.9831	0.03023
2382.0544	0.03022
2380.1257	0.03029
2378.1970	0.03031
2376.2683	0.0301
2374.3396	0.02977
2372.4109	0.02961
2370.4823	0.0297
2368.5536	0.02988
2366.6249	0.03004
2364.6962	0.03015
2362.7675	0.03016
2360.8388	0.03006
2358.9101	0.02993
2356.9814	0.02978
2355.0527	0.0296
2353.1240	0.02936
2351.1954	0.02917
2349.2667	0.0292
2347.3380	0.0295
2345.4093	0.02978
2343.4806	0.02987
2341.5519	0.02992
2339.6232	0.03009
2337.6945	0.03028
2335.7658	0.03038
2333.8371	0.03039
2331.9085	0.03028
2329.9798	0.02989
2328.0511	0.02921
2326.1224	0.0287
2324.1937	0.02884
2322.2650	0.02947
2320.3363	0.02995
2318.4076	0.02999
2316.4789	0.02983
2314.5502	0.0298
2312.6216	0.02992
2310.6929	0.02997
2308.7642	0.02992
2306.8355	0.02966
2304.9068	0.02897
2302.9781	0.0281
2301.0494	0.02779
2299.1207	0.02835
2297.1920	0.02914
2295.2633	0.02939
2293.3347	0.0289
2291.4060	0.02825
2289.4773	0.0282
2287.5486	0.02887
2285.6199	0.02955
2283.6912	0.02948
2281.7625	0.02845
2279.8338	0.02727
2277.9051	0.02714
2275.9764	0.02812
2274.0478	0.02918
2272.1191	0.02977
2270.1904	0.03001
2268.2617	0.03014
2266.3330	0.0301
2264.4043	0.0297
2262.4756	0.02898
2260.5469	0.02813
2258.6182	0.02739
2256.6895	0.02707
2254.7609	0.02731
2252.8322	0.02785
2250.9035	0.02857
2248.9748	0.02946
2247.0461	0.03022
2245.1174	0.03059
2243.1887	0.03068
2241.2600	0.03045
2239.3313	0.02964
2237.4026	0.02839
2235.4740	0.02758
2233.5453	0.02763
2231.6166	0.02784
2229.6879	0.0278
2227.7592	0.02813
2225.8305	0.02919
2223.9018	0.03033
2221.9731	0.03092
2220.0444	0.03075
2218.1157	0.02967
2216.1871	0.02825
2214.2584	0.02787
2212.3297	0.02895
2210.4010	0.03036
2208.4723	0.0311
2206.5436	0.03125
2204.6149	0.03112
2202.6862	0.03091
2200.7575	0.03089
2198.8288	0.03096
2196.9002	0.03058
2194.9715	0.02948
2193.0428	0.02842
2191.1141	0.02853
2189.1854	0.02975
2187.2567	0.03085
2185.3280	0.03107
2183.3993	0.03071
2181.4706	0.03022
2179.5419	0.02966
2177.6133	0.02922
2175.6846	0.02935
2173.7559	0.0298
2171.8272	0.02984
2169.8985	0.02933
2167.9698	0.0282
2166.0411	0.02656
2164.1124	0.02587
2162.1837	0.02725
2160.2550	0.02932
2158.3264	0.02981
2156.3977	0.02838
2154.4690	0.02691
2152.5403	0.02734
2150.6116	0.02943
2148.6829	0.03118
2146.7542	0.03142
2144.8255	0.03075
2142.8968	0.03056
2140.9681	0.0313
2139.0395	0.03206
2137.1108	0.03201
2135.1821	0.03154
2133.2534	0.03142
2131.3247	0.03172
2129.3960	0.03201
2127.4673	0.03213
2125.5386	0.03205
2123.6099	0.0319
2121.6812	0.03199
2119.7526	0.0323
2117.8239	0.03249
2115.8952	0.03246
2113.9665	0.03234
2112.0378	0.03204
2110.1091	0.03152
2108.1804	0.0311
2106.2517	0.03075
2104.3230	0.03014
2102.3943	0.02975
2100.4657	0.03006
2098.5370	0.03062
2096.6083	0.0311
2094.6796	0.03147
2092.7509	0.03117
2090.8222	0.03011
2088.8935	0.02922
2086.9648	0.02904
2085.0361	0.0294
2083.1074	0.03016
2081.1788	0.03106
2079.2501	0.03176
2077.3214	0.03195
2075.3927	0.03132
2073.4640	0.03011
2071.5353	0.02885
2069.6066	0.02812
2067.6779	0.02858
2065.7492	0.03014
2063.8205	0.03167
2061.8919	0.03209
2059.9632	0.03102
2058.0345	0.02895
2056.1058	0.02737
2054.1771	0.02729
2052.2484	0.02813
2050.3197	0.02894
2048.3910	0.02972
2046.4623	0.03062
2044.5336	0.031
2042.6050	0.0306
2040.6763	0.03038
2038.7476	0.03087
2036.8189	0.03141
2034.8902	0.03165
2032.9615	0.03177
2031.0328	0.03165
2029.1041	0.03141
2027.1754	0.03158
2025.2467	0.03197
2023.3181	0.03177
2021.3894	0.03118
2019.4607	0.03097
2017.5320	0.03102
2015.6033	0.03112
2013.6746	0.03161
2011.7459	0.03243
2009.8172	0.03298
2007.8885	0.03309
2005.9599	0.03303
2004.0312	0.03301
2002.1025	0.03309
2000.1738	0.03326
1998.2451	0.03353
1996.3164	0.03384
1994.3877	0.03393
1992.4590	0.03377
1990.5303	0.03369
1988.6016	0.0339
1986.6730	0.03412
1984.7443	0.03412
1982.8156	0.03397
1980.8869	0.03381
1978.9582	0.03374
1977.0295	0.03383
1975.1008	0.03408
1973.1721	0.03431
1971.2434	0.03438
1969.3147	0.0344
1967.3861	0.03445
1965.4574	0.0345
1963.5287	0.03448
1961.6000	0.03441
1959.6713	0.03434
1957.7426	0.03435
1955.8139	0.03445
1953.8852	0.03459
1951.9565	0.03467
1950.0278	0.03468
1948.0992	0.03468
1946.1705	0.0347
1944.2418	0.03474
1942.3131	0.03481
1940.3844	0.03485
1938.4557	0.03482
1936.5270	0.03478
1934.5983	0.03477
1932.6696	0.03483
1930.7409	0.03489
1928.8123	0.03492
1926.8836	0.03493
1924.9549	0.035
1923.0262	0.0351
1921.0975	0.03517
1919.1688	0.0352
1917.2401	0.03522
1915.3114	0.03524
1913.3827	0.03523
1911.4540	0.03525
1909.5254	0.03532
1907.5967	0.03539
1905.6680	0.03544
1903.7393	0.03545
1901.8106	0.03543
1899.8819	0.0354
1897.9532	0.03538
1896.0245	0.03541
1894.0958	0.03544
1892.1671	0.03542
1890.2385	0.03537
1888.3098	0.03534
1886.3811	0.03536
1884.4524	0.03543
1882.5237	0.03551
1880.5950	0.03557
1878.6663	0.03557
1876.7376	0.03553
1874.8089	0.03547
1872.8802	0.03545
1870.9516	0.03541
1869.0229	0.03535
1867.0942	0.0353
1865.1655	0.03531
1863.2368	0.03538
1861.3081	0.03543
1859.3794	0.03541
1857.4507	0.03534
1855.5220	0.03527
1853.5933	0.03522
1851.6647	0.0352
1849.7360	0.03518
1847.8073	0.03518
1845.8786	0.03523
1843.9499	0.03531
1842.0212	0.03536
1840.0925	0.03536
1838.1638	0.03537
1836.2351	0.03542
1834.3064	0.03549
1832.3778	0.03556
1830.4491	0.03562
1828.5204	0.03566
1826.5917	0.03569
1824.6630	0.03569
1822.7343	0.03569
1820.8056	0.03572
1818.8769	0.03575
1816.9482	0.03578
1815.0195	0.03582
1813.0909	0.03589
1811.1622	0.03601
1809.2335	0.03611
1807.3048	0.03614
1805.3761	0.03611
1803.4474	0.03612
1801.5187	0.0362
1799.5900	0.03628
1797.6613	0.03628
1795.7326	0.03624
1793.8040	0.03621
1791.8753	0.03622
1789.9466	0.03627
1788.0179	0.03633
1786.0892	0.03638
1784.1605	0.03641
1782.2318	0.03643
1780.3031	0.03644
1778.3744	0.03647
1776.4457	0.03652
1774.5171	0.03655
1772.5884	0.03651
1770.6597	0.03644
1768.7310	0.0364
1766.8023	0.03642
1764.8736	0.03645
1762.9449	0.03646
1761.0162	0.03645
1759.0875	0.0364
1757.1588	0.03633
1755.2302	0.03627
1753.3015	0.03624
1751.3728	0.03623
1749.4441	0.03622
1747.5154	0.03621
1745.5867	0.03623
1743.6580	0.03626
1741.7293	0.03632
1739.8006	0.03638
1737.8719	0.03644
1735.9433	0.03648
1734.0146	0.03651
1732.0859	0.03652
1730.1572	0.03654
1728.2285	0.03665
1726.2998	0.03684
1724.3711	0.03699
1722.4424	0.03708
1720.5137	0.03715
1718.5850	0.03728
1716.6564	0.03746
1714.7277	0.03768
1712.7990	0.03799
1710.8703	0.0384
1708.9416	0.03887
1707.0129	0.03937
1705.0842	0.03991
1703.1555	0.04049
1701.2268	0.04107
1699.2981	0.04164
1697.3695	0.04219
1695.4408	0.04273
1693.5121	0.04324
1691.5834	0.04376
1689.6547	0.0443
1687.7260	0.04488
1685.7973	0.04552
1683.8686	0.04625
1681.9399	0.04707
1680.0112	0.04806
1678.0826	0.04928
1676.1539	0.05073
1674.2252	0.05234
1672.2965	0.05404
1670.3678	0.05563
1668.4391	0.05676
1666.5104	0.05706
1664.5817	0.05633
1662.6530	0.05477
1660.7243	0.05277
1658.7957	0.05073
1656.8670	0.04891
1654.9383	0.04738
1653.0096	0.04609
1651.0809	0.04499
1649.1522	0.04408
1647.2235	0.04331
1645.2948	0.04266
1643.3661	0.0421
1641.4374	0.04161
1639.5088	0.04117
1637.5801	0.04079
1635.6514	0.04046
1633.7227	0.0402
1631.7940	0.04005
1629.8653	0.03999
1627.9366	0.04002
1626.0079	0.04017
1624.0792	0.04049
1622.1505	0.04097
1620.2219	0.04156
1618.2932	0.04216
1616.3645	0.04265
1614.4358	0.0429
1612.5071	0.04286
1610.5784	0.04259
1608.6497	0.04219
1606.7210	0.04176
1604.7923	0.0414
1602.8636	0.04113
1600.9350	0.04098
1599.0063	0.04093
1597.0776	0.04089
1595.1489	0.0408
1593.2202	0.04064
1591.2915	0.04041
1589.3628	0.04017
1587.4341	0.03996
1585.5054	0.03973
1583.5767	0.03946
1581.6481	0.03919
1579.7194	0.03901
1577.7907	0.03894
1575.8620	0.0389
1573.9333	0.03885
1572.0046	0.03879
1570.0759	0.03875
1568.1472	0.03871
1566.2185	0.0387
1564.2899	0.03873
1562.3612	0.03876
1560.4325	0.03878
1558.5038	0.03885
1556.5751	0.03895
1554.6464	0.03899
1552.7177	0.03896
1550.7890	0.03893
1548.8603	0.03892
1546.9316	0.0389
1545.0030	0.03884
1543.0743	0.03876
1541.1456	0.03869
1539.2169	0.03863
1537.2882	0.03862
1535.3595	0.03865
1533.4308	0.03867
1531.5021	0.03864
1529.5734	0.0386
1527.6447	0.03857
1525.7161	0.03855
1523.7874	0.03854
1521.8587	0.03857
1519.9300	0.03861
1518.0013	0.03862
1516.0726	0.03859
1514.1439	0.03854
1512.2152	0.03849
1510.2865	0.03846
1508.3578	0.03847
1506.4292	0.03848
1504.5005	0.03847
1502.5718	0.03843
1500.6431	0.03837
1498.7144	0.03828
1496.7857	0.03823
1494.8570	0.03829
1492.9283	0.0384
1490.9996	0.0385
1489.0709	0.03857
1487.1423	0.03864
1485.2136	0.03871
1483.2849	0.03882
1481.3562	0.03899
1479.4275	0.03923
1477.4988	0.03958
1475.5701	0.04007
1473.6414	0.04067
1471.7127	0.04129
1469.7840	0.04192
1467.8554	0.04258
1465.9267	0.04332
1463.9980	0.04409
1462.0693	0.04486
1460.1406	0.04567
1458.2119	0.04649
1456.2832	0.04723
1454.3545	0.04783
1452.4258	0.04826
1450.4971	0.0485
1448.5685	0.0485
1446.6398	0.04823
1444.7111	0.04769
1442.7824	0.04688
1440.8537	0.04587
1438.9250	0.04479
1436.9963	0.04374
1435.0676	0.04278
1433.1389	0.04196
1431.2102	0.04132
1429.2816	0.04087
1427.3529	0.04065
1425.4242	0.0406
1423.4955	0.04065
1421.5668	0.04075
1419.6381	0.04089
1417.7094	0.04102
1415.7807	0.04113
1413.8520	0.04125
1411.9233	0.04143
1409.9947	0.04164
1408.0660	0.04186
1406.1373	0.04204
1404.2086	0.04216
1402.2799	0.0422
1400.3512	0.04214
1398.4225	0.04198
1396.4938	0.04172
1394.5651	0.04138
1392.6364	0.041
1390.7078	0.04064
1388.7791	0.04036
1386.8504	0.04018
1384.9217	0.04006
1382.9930	0.03995
1381.0643	0.03988
1379.1356	0.03986
1377.2069	0.03992
1375.2782	0.04001
1373.3495	0.04009
1371.4209	0.04014
1369.4922	0.04018
1367.5635	0.04018
1365.6348	0.04013
1363.7061	0.04002
1361.7774	0.0399
1359.8487	0.03982
1357.9200	0.03981
1355.9913	0.03984
1354.0626	0.0399
1352.1340	0.04001
1350.2053	0.04015
1348.2766	0.04029
1346.3479	0.0404
1344.4192	0.04053
1342.4905	0.04072
1340.5618	0.04094
1338.6331	0.04113
1336.7044	0.04123
1334.7757	0.0413
1332.8471	0.04137
1330.9184	0.04146
1328.9897	0.04152
1327.0610	0.04148
1325.1323	0.04137
1323.2036	0.04128
1321.2749	0.04125
1319.3462	0.04127
1317.4175	0.04131
1315.4888	0.04136
1313.5602	0.04142
1311.6315	0.04147
1309.7028	0.04148
1307.7741	0.04145
1305.8454	0.04139
1303.9167	0.04134
1301.9880	0.04131
1300.0593	0.04129
1298.1306	0.04125
1296.2019	0.04122
1294.2733	0.04122
1292.3446	0.04123
1290.4159	0.04127
1288.4872	0.04137
1286.5585	0.04152
1284.6298	0.04166
1282.7011	0.04182
1280.7724	0.04202
1278.8437	0.04224
1276.9150	0.04248
1274.9864	0.04277
1273.0577	0.0431
1271.1290	0.04348
1269.2003	0.04385
1267.2716	0.04413
1265.3429	0.04425
1263.4142	0.04417
1261.4855	0.04394
1259.5568	0.04366
1257.6281	0.04344
1255.6995	0.04328
1253.7708	0.04314
1251.8421	0.04303
1249.9134	0.04302
1247.9847	0.04311
1246.0560	0.04331
1244.1273	0.04362
1242.1986	0.04409
1240.2699	0.04471
1238.3412	0.04548
1236.4126	0.04634
1234.4839	0.04719
1232.5552	0.04794
1230.6265	0.04849
1228.6978	0.04879
1226.7691	0.04884
1224.8404	0.04866
1222.9117	0.04825
1220.9830	0.04759
1219.0543	0.04672
1217.1257	0.04574
1215.1970	0.04479
1213.2683	0.04394
1211.3396	0.04322
1209.4109	0.04257
1207.4822	0.04189
1205.5535	0.04111
1203.6248	0.04024
1201.6961	0.03937
1199.7674	0.03861
1197.8388	0.03799
1195.9101	0.03751
1193.9814	0.03714
1192.0527	0.03687
1190.1240	0.03669
1188.1953	0.03655
1186.2666	0.03644
1184.3379	0.03639
1182.4092	0.03642
[truncated: 610 more rows]
