# Supplementary material for: Vibrational Study on the Structure, Bioactivity, and Silver Adsorption of Silk Fibroin Fibers Grafted with Methacrylonitrile
Source: Molecules. 2023 Mar 10;28(6):2551. doi: 10.3390/molecules28062551 (PMC10051891; doi:10.3390/molecules28062551)
Supplement: Supplementary file 1 [file molecules-28-02551-s001.zip › RAW DATA/Figure 13 Raman SBF/BF control SBF 7d Raman p3.txt]

TITLE	BF CONTROLLO SBF 7D P3 | AV. OF 67
DATA TYPE
ORIGIN	JASCO
OWNER
DATE	23/03/01
TIME	12:02:31
SPECTROMETER/DATA SYSTEM
RESOLUTION
DELTAX	-1.92869
XUNITS	1/CM
YUNITS	AU
FIRSTX	5003.1440
LASTX	5.9080
NPOINTS	2592
FIRSTY	0.00156
MAXY	0.09923
MINY	0.00075
XYDATA
5003.1440	0.00156
5001.2154	0.00153
4999.2867	0.00152
4997.3580	0.00151
4995.4293	0.0015
4993.5006	0.00148
4991.5719	0.00144
4989.6432	0.00145
4987.7145	0.00147
4985.7858	0.00157
4983.8571	0.00161
4981.9285	0.00153
4979.9998	0.00155
4978.0711	0.00164
4976.1424	0.00164
4974.2137	0.00158
4972.2850	0.00153
4970.3563	0.00148
4968.4276	0.00149
4966.4989	0.00153
4964.5702	0.00158
4962.6416	0.00158
4960.7129	0.00151
4958.7842	0.00151
4956.8555	0.0016
4954.9268	0.00159
4952.9981	0.00154
4951.0694	0.00154
4949.1407	0.00152
4947.2120	0.00146
4945.2833	0.00142
4943.3547	0.00148
4941.4260	0.00157
4939.4973	0.00163
4937.5686	0.00163
4935.6399	0.0016
4933.7112	0.00158
4931.7825	0.00155
4929.8538	0.00145
4927.9251	0.00146
4925.9964	0.00153
4924.0678	0.00152
4922.1391	0.00153
4920.2104	0.00155
4918.2817	0.00154
4916.3530	0.00153
4914.4243	0.00149
4912.4956	0.00148
4910.5669	0.00147
4908.6382	0.00156
4906.7095	0.00153
4904.7809	0.00142
4902.8522	0.00142
4900.9235	0.0015
4898.9948	0.00154
4897.0661	0.0015
4895.1374	0.00146
4893.2087	0.00146
4891.2800	0.00146
4889.3513	0.00151
4887.4226	0.00152
4885.4940	0.00142
4883.5653	0.00139
4881.6366	0.00151
4879.7079	0.00156
4877.7792	0.00156
4875.8505	0.00162
4873.9218	0.00158
4871.9931	0.00148
4870.0644	0.00146
4868.1357	0.00151
4866.2071	0.00151
4864.2784	0.00144
4862.3497	0.0014
4860.4210	0.00146
4858.4923	0.00149
4856.5636	0.00156
4854.6349	0.00162
4852.7062	0.00161
4850.7775	0.00155
4848.8488	0.00153
4846.9202	0.00155
4844.9915	0.00157
4843.0628	0.00157
4841.1341	0.00146
4839.2054	0.00145
4837.2767	0.0015
4835.3480	0.00147
4833.4193	0.00143
4831.4906	0.00138
4829.5619	0.00142
4827.6333	0.00143
4825.7046	0.00152
4823.7759	0.0016
4821.8472	0.00151
4819.9185	0.00139
4817.9898	0.00141
4816.0611	0.00148
4814.1324	0.00149
4812.2037	0.00149
4810.2750	0.00148
4808.3464	0.00147
4806.4177	0.00144
4804.4890	0.00147
4802.5603	0.00153
4800.6316	0.00154
4798.7029	0.00149
4796.7742	0.00145
4794.8455	0.00153
4792.9168	0.00155
4790.9881	0.00152
4789.0595	0.00151
4787.1308	0.00146
4785.2021	0.00138
4783.2734	0.00139
4781.3447	0.00147
4779.4160	0.00152
4777.4873	0.00152
4775.5586	0.00149
4773.6299	0.00143
4771.7012	0.00141
4769.7726	0.00148
4767.8439	0.00147
4765.9152	0.00144
4763.9865	0.00149
4762.0578	0.00158
4760.1291	0.0016
4758.2004	0.00152
4756.2717	0.00149
4754.3430	0.00146
4752.4143	0.00142
4750.4857	0.00149
4748.5570	0.00154
4746.6283	0.00156
4744.6996	0.00148
4742.7709	0.00147
4740.8422	0.00153
4738.9135	0.00155
4736.9848	0.00156
4735.0561	0.00154
4733.1274	0.00155
4731.1988	0.00155
4729.2701	0.00154
4727.3414	0.00155
4725.4127	0.00156
4723.4840	0.00151
4721.5553	0.00143
4719.6266	0.00139
4717.6979	0.00146
4715.7692	0.00153
4713.8405	0.00152
4711.9119	0.00142
4709.9832	0.00136
4708.0545	0.00139
4706.1258	0.00151
4704.1971	0.00152
4702.2684	0.00149
4700.3397	0.00152
4698.4110	0.00159
4696.4823	0.00152
4694.5536	0.00141
4692.6250	0.00137
4690.6963	0.00139
4688.7676	0.0014
4686.8389	0.00132
4684.9102	0.00132
4682.9815	0.00136
4681.0528	0.00144
4679.1241	0.00155
4677.1954	0.0016
4675.2668	0.00149
4673.3381	0.00148
4671.4094	0.00147
4669.4807	0.00146
4667.5520	0.00142
4665.6233	0.00142
4663.6946	0.00147
4661.7659	0.00146
4659.8372	0.00143
4657.9085	0.00148
4655.9799	0.0014
4654.0512	0.00129
4652.1225	0.00131
4650.1938	0.0014
4648.2651	0.00144
4646.3364	0.00146
4644.4077	0.00144
4642.4790	0.00143
4640.5503	0.00146
4638.6216	0.00156
4636.6930	0.00154
4634.7643	0.00143
4632.8356	0.00137
4630.9069	0.00135
4628.9782	0.00142
4627.0495	0.00147
4625.1208	0.00151
4623.1921	0.00147
4621.2634	0.0014
4619.3347	0.00137
4617.4061	0.0014
4615.4774	0.0014
4613.5487	0.00137
4611.6200	0.00139
4609.6913	0.00144
4607.7626	0.00145
4605.8339	0.00143
4603.9052	0.00142
4601.9765	0.00148
4600.0478	0.00154
4598.1192	0.00144
4596.1905	0.00134
4594.2618	0.00139
4592.3331	0.00148
4590.4044	0.00148
4588.4757	0.00137
4586.5470	0.00134
4584.6183	0.00132
4582.6896	0.00141
4580.7609	0.00146
4578.8323	0.00148
4576.9036	0.00151
4574.9749	0.00148
4573.0462	0.00148
4571.1175	0.00156
4569.1888	0.0016
4567.2601	0.00161
4565.3314	0.0015
4563.4027	0.00145
4561.4740	0.0015
4559.5454	0.00152
4557.6167	0.00145
4555.6880	0.00135
4553.7593	0.00133
4551.8306	0.00137
4549.9019	0.00134
4547.9732	0.00144
4546.0445	0.00144
4544.1158	0.00139
4542.1871	0.0014
4540.2585	0.00142
4538.3298	0.00142
4536.4011	0.00141
4534.4724	0.00146
4532.5437	0.00155
4530.6150	0.00155
4528.6863	0.00144
4526.7576	0.00143
4524.8289	0.00146
4522.9002	0.00152
4520.9716	0.00162
4519.0429	0.00159
4517.1142	0.00147
4515.1855	0.0014
4513.2568	0.00138
4511.3281	0.00139
4509.3994	0.00142
4507.4707	0.00138
4505.5420	0.00128
4503.6133	0.00124
4501.6847	0.00134
4499.7560	0.00149
4497.8273	0.00155
4495.8986	0.00151
4493.9699	0.0014
4492.0412	0.00137
4490.1125	0.00141
4488.1838	0.00136
4486.2551	0.00127
4484.3264	0.00134
4482.3978	0.00142
4480.4691	0.00137
4478.5404	0.00133
4476.6117	0.00134
4474.6830	0.0014
4472.7543	0.00141
4470.8256	0.00142
4468.8969	0.00141
4466.9682	0.00134
4465.0395	0.00129
4463.1109	0.00135
4461.1822	0.00138
4459.2535	0.0014
4457.3248	0.00136
4455.3961	0.00133
4453.4674	0.00125
4451.5387	0.00124
4449.6100	0.00132
4447.6813	0.00138
4445.7526	0.00139
4443.8240	0.00138
4441.8953	0.00136
4439.9666	0.00141
4438.0379	0.00143
4436.1092	0.00142
4434.1805	0.00141
4432.2518	0.00137
4430.3231	0.00137
4428.3944	0.00145
4426.4657	0.00142
4424.5371	0.00137
4422.6084	0.00135
4420.6797	0.00138
4418.7510	0.00141
4416.8223	0.00139
4414.8936	0.00134
4412.9649	0.00127
4411.0362	0.00127
4409.1075	0.00138
4407.1788	0.00148
4405.2502	0.00149
4403.3215	0.00149
4401.3928	0.0015
4399.4641	0.00143
4397.5354	0.0014
4395.6067	0.00143
4393.6780	0.00142
4391.7493	0.00143
4389.8206	0.00138
4387.8919	0.00135
4385.9633	0.00139
4384.0346	0.00138
4382.1059	0.00133
4380.1772	0.00128
4378.2485	0.00128
4376.3198	0.0013
4374.3911	0.0013
4372.4624	0.00133
4370.5337	0.00139
4368.6050	0.00132
4366.6764	0.0013
4364.7477	0.00131
4362.8190	0.00136
4360.8903	0.00143
4358.9616	0.00135
4357.0329	0.00131
4355.1042	0.00132
4353.1755	0.00135
4351.2468	0.00138
4349.3181	0.00133
4347.3895	0.0013
4345.4608	0.00128
4343.5321	0.00131
4341.6034	0.00137
4339.6747	0.0014
4337.7460	0.00137
4335.8173	0.00135
4333.8886	0.00139
4331.9599	0.00145
4330.0312	0.00142
4328.1026	0.00136
4326.1739	0.00133
4324.2452	0.00137
4322.3165	0.00142
4320.3878	0.00142
4318.4591	0.00137
4316.5304	0.00135
4314.6017	0.00137
4312.6730	0.00138
4310.7443	0.00134
4308.8157	0.00132
4306.8870	0.00134
4304.9583	0.00134
4303.0296	0.00139
4301.1009	0.00136
4299.1722	0.00133
4297.2435	0.00134
4295.3148	0.00133
4293.3861	0.0013
4291.4574	0.0013
4289.5288	0.00131
4287.6001	0.00135
4285.6714	0.00132
4283.7427	0.00128
4281.8140	0.00123
4279.8853	0.00125
4277.9566	0.00132
4276.0279	0.00132
4274.0992	0.00126
4272.1705	0.00129
4270.2419	0.00128
4268.3132	0.00132
4266.3845	0.00136
4264.4558	0.00137
4262.5271	0.00134
4260.5984	0.0013
4258.6697	0.00128
4256.7410	0.00127
4254.8123	0.00125
4252.8836	0.00122
4250.9550	0.0013
4249.0263	0.00132
4247.0976	0.00133
4245.1689	0.00134
4243.2402	0.0013
4241.3115	0.00122
4239.3828	0.00122
4237.4541	0.00136
4235.5254	0.00147
4233.5968	0.00147
4231.6681	0.00141
4229.7394	0.00134
4227.8107	0.00121
4225.8820	0.00121
4223.9533	0.00126
4222.0246	0.00131
4220.0959	0.0013
4218.1672	0.00131
4216.2385	0.00129
4214.3099	0.00132
4212.3812	0.00142
4210.4525	0.00146
4208.5238	0.00142
4206.5951	0.00139
4204.6664	0.00141
4202.7377	0.00148
4200.8090	0.00148
4198.8803	0.0014
4196.9516	0.00132
4195.0230	0.00128
4193.0943	0.00133
4191.1656	0.00136
4189.2369	0.00136
4187.3082	0.00132
4185.3795	0.00131
4183.4508	0.00132
4181.5221	0.00132
4179.5934	0.00126
4177.6647	0.00133
4175.7361	0.00136
4173.8074	0.00135
4171.8787	0.00132
4169.9500	0.00131
4168.0213	0.00126
4166.0926	0.00123
4164.1639	0.00124
4162.2352	0.00122
4160.3065	0.00121
4158.3778	0.00126
4156.4492	0.0013
4154.5205	0.0013
4152.5918	0.00134
4150.6631	0.00135
4148.7344	0.00131
4146.8057	0.00133
4144.8770	0.00133
4142.9483	0.00129
4141.0196	0.00132
4139.0909	0.00135
4137.1623	0.0013
4135.2336	0.00129
4133.3049	0.00132
4131.3762	0.00134
4129.4475	0.00126
4127.5188	0.00122
4125.5901	0.00125
4123.6614	0.00124
4121.7327	0.00122
4119.8040	0.0012
4117.8754	0.00121
4115.9467	0.00123
4114.0180	0.00129
4112.0893	0.00129
4110.1606	0.00124
4108.2319	0.00124
4106.3032	0.00123
4104.3745	0.00123
4102.4458	0.00119
4100.5171	0.00123
4098.5885	0.0013
4096.6598	0.00129
4094.7311	0.00122
4092.8024	0.00124
4090.8737	0.00125
4088.9450	0.00123
4087.0163	0.00125
4085.0876	0.00126
4083.1589	0.00132
4081.2302	0.00129
4079.3016	0.00129
4077.3729	0.00134
4075.4442	0.00133
4073.5155	0.00126
4071.5868	0.00124
4069.6581	0.00129
4067.7294	0.00137
4065.8007	0.00137
4063.8720	0.00135
4061.9433	0.00132
4060.0147	0.00128
4058.0860	0.00133
4056.1573	0.00137
4054.2286	0.00136
4052.2999	0.00138
4050.3712	0.00135
4048.4425	0.00132
4046.5138	0.00129
4044.5851	0.00137
4042.6564	0.00137
4040.7278	0.00137
4038.7991	0.00134
4036.8704	0.00128
4034.9417	0.00128
4033.0130	0.00137
4031.0843	0.00139
4029.1556	0.0014
4027.2269	0.00135
4025.2982	0.00133
4023.3695	0.00135
4021.4409	0.00134
4019.5122	0.0013
4017.5835	0.0013
4015.6548	0.00127
4013.7261	0.00125
4011.7974	0.00132
4009.8687	0.00134
4007.9400	0.00131
4006.0113	0.0013
4004.0826	0.00128
4002.1540	0.00122
4000.2253	0.00115
3998.2966	0.00114
3996.3679	0.0012
3994.4392	0.00125
3992.5105	0.00128
3990.5818	0.00126
3988.6531	0.00123
3986.7244	0.00127
3984.7957	0.00127
3982.8671	0.0013
3980.9384	0.00136
3979.0097	0.00133
3977.0810	0.00129
3975.1523	0.00125
3973.2236	0.00119
3971.2949	0.00121
3969.3662	0.00128
3967.4375	0.0013
3965.5088	0.00131
3963.5802	0.00134
3961.6515	0.00132
3959.7228	0.00125
3957.7941	0.00126
3955.8654	0.00131
3953.9367	0.00134
3952.0080	0.00134
3950.0793	0.00125
3948.1506	0.00118
3946.2219	0.00125
3944.2933	0.00135
3942.3646	0.00136
3940.4359	0.00134
3938.5072	0.00134
3936.5785	0.00132
3934.6498	0.00125
3932.7211	0.00121
3930.7924	0.00125
3928.8637	0.00124
3926.9350	0.00119
3925.0064	0.00123
3923.0777	0.00126
3921.1490	0.0013
3919.2203	0.00132
3917.2916	0.00133
3915.3629	0.00134
3913.4342	0.00135
3911.5055	0.00128
3909.5768	0.00131
3907.6481	0.00134
3905.7195	0.00132
3903.7908	0.0013
3901.8621	0.00125
3899.9334	0.00119
3898.0047	0.00121
3896.0760	0.00118
3894.1473	0.00114
3892.2186	0.00115
3890.2899	0.0012
3888.3612	0.00121
3886.4326	0.00125
3884.5039	0.00132
3882.5752	0.00133
3880.6465	0.0013
3878.7178	0.00127
3876.7891	0.00126
3874.8604	0.00118
3872.9317	0.00116
3871.0030	0.00127
3869.0743	0.00132
3867.1457	0.00132
3865.2170	0.00131
3863.2883	0.00131
3861.3596	0.00124
3859.4309	0.0012
3857.5022	0.00125
3855.5735	0.00126
3853.6448	0.00122
3851.7161	0.00121
3849.7874	0.00124
3847.8588	0.00128
3845.9301	0.0013
3844.0014	0.00129
3842.0727	0.00125
3840.1440	0.00127
3838.2153	0.00129
3836.2866	0.00125
3834.3579	0.00119
3832.4292	0.00117
3830.5005	0.00122
3828.5719	0.00126
3826.6432	0.00124
3824.7145	0.00126
3822.7858	0.00128
3820.8571	0.00133
3818.9284	0.00138
3816.9997	0.00133
3815.0710	0.00125
3813.1423	0.00123
3811.2136	0.00129
3809.2850	0.00133
3807.3563	0.00131
3805.4276	0.00125
3803.4989	0.00125
3801.5702	0.00131
3799.6415	0.00133
3797.7128	0.0013
3795.7841	0.00126
3793.8554	0.00125
3791.9268	0.00126
3789.9981	0.00125
3788.0694	0.00126
3786.1407	0.0012
3784.2120	0.00119
3782.2833	0.00122
3780.3546	0.00126
3778.4259	0.00128
3776.4972	0.00123
3774.5685	0.00121
3772.6399	0.00129
3770.7112	0.00131
3768.7825	0.00129
3766.8538	0.0013
3764.9251	0.00127
3762.9964	0.0012
3761.0677	0.00118
3759.1390	0.00119
3757.2103	0.00115
3755.2816	0.00112
3753.3530	0.00117
3751.4243	0.00128
3749.4956	0.00135
3747.5669	0.00138
3745.6382	0.00127
3743.7095	0.00119
3741.7808	0.00121
3739.8521	0.00121
3737.9234	0.00122
3735.9947	0.00123
3734.0661	0.00123
3732.1374	0.00126
3730.2087	0.00126
3728.2800	0.00118
3726.3513	0.00112
3724.4226	0.00113
3722.4939	0.00117
3720.5652	0.00123
3718.6365	0.00126
3716.7078	0.0013
3714.7792	0.00128
3712.8505	0.00128
3710.9218	0.00129
3708.9931	0.00129
3707.0644	0.00128
3705.1357	0.00124
3703.2070	0.00131
3701.2783	0.00139
3699.3496	0.00132
3697.4209	0.00127
3695.4923	0.00128
3693.5636	0.00128
3691.6349	0.0013
3689.7062	0.00128
3687.7775	0.00126
3685.8488	0.00126
3683.9201	0.00133
3681.9914	0.00133
3680.0627	0.00127
3678.1340	0.00132
3676.2054	0.00138
3674.2767	0.00141
3672.3480	0.00144
3670.4193	0.00141
3668.4906	0.00135
3666.5619	0.0013
3664.6332	0.00128
3662.7045	0.00129
3660.7758	0.0013
3658.8471	0.0013
3656.9185	0.00133
3654.9898	0.00136
3653.0611	0.00136
3651.1324	0.00135
3649.2037	0.00136
3647.2750	0.00146
3645.3463	0.0015
3643.4176	0.00144
3641.4889	0.00141
3639.5602	0.0014
3637.6316	0.00137
3635.7029	0.00136
3633.7742	0.00143
3631.8455	0.00139
3629.9168	0.00134
3627.9881	0.0014
3626.0594	0.00144
3624.1307	0.0014
3622.2020	0.00143
3620.2733	0.00149
3618.3447	0.00148
3616.4160	0.00139
3614.4873	0.00142
3612.5586	0.00153
3610.6299	0.00155
3608.7012	0.00152
3606.7725	0.00155
3604.8438	0.0016
3602.9151	0.00159
3600.9864	0.00154
3599.0578	0.0015
3597.1291	0.00149
3595.2004	0.00149
3593.2717	0.0015
3591.3430	0.00154
3589.4143	0.00159
3587.4856	0.00161
3585.5569	0.00162
3583.6282	0.00159
3581.6995	0.00155
3579.7709	0.00153
3577.8422	0.00155
3575.9135	0.00156
3573.9848	0.00157
3572.0561	0.00155
3570.1274	0.00154
3568.1987	0.00161
3566.2700	0.00171
3564.3413	0.00175
3562.4126	0.0017
3560.4840	0.00166
3558.5553	0.00162
3556.6266	0.00163
3554.6979	0.00167
3552.7692	0.0017
3550.8405	0.00175
3548.9118	0.00179
3546.9831	0.00179
3545.0544	0.00186
3543.1257	0.00193
3541.1971	0.00194
3539.2684	0.00195
3537.3397	0.002
3535.4110	0.00205
3533.4823	0.00206
3531.5536	0.00205
3529.6249	0.00213
3527.6962	0.00226
3525.7675	0.00232
3523.8388	0.00235
3521.9102	0.00234
3519.9815	0.00233
3518.0528	0.00236
3516.1241	0.00243
3514.1954	0.00248
3512.2667	0.00247
3510.3380	0.00247
3508.4093	0.00254
3506.4806	0.00266
3504.5519	0.00276
3502.6233	0.00277
3500.6946	0.00276
3498.7659	0.00278
3496.8372	0.00282
3494.9085	0.00285
3492.9798	0.00286
3491.0511	0.00289
3489.1224	0.00291
3487.1937	0.00297
3485.2650	0.0031
3483.3364	0.00324
3481.4077	0.0033
3479.4790	0.00331
3477.5503	0.00335
3475.6216	0.00341
3473.6929	0.00345
3471.7642	0.00348
3469.8355	0.00355
3467.9068	0.0036
3465.9781	0.00362
3464.0495	0.00361
3462.1208	0.00366
3460.1921	0.00377
3458.2634	0.00387
3456.3347	0.00395
3454.4060	0.00398
3452.4773	0.00395
3450.5486	0.00396
3448.6199	0.00403
3446.6912	0.00414
3444.7626	0.00424
3442.8339	0.00429
3440.9052	0.00432
3438.9765	0.00438
3437.0478	0.00448
3435.1191	0.0046
3433.1904	0.0047
3431.2617	0.00475
3429.3330	0.00481
3427.4043	0.00491
3425.4757	0.00503
3423.5470	0.00515
3421.6183	0.00527
3419.6896	0.00541
3417.7609	0.00553
3415.8322	0.00559
3413.9035	0.00568
3411.9748	0.00585
3410.0461	0.00604
3408.1174	0.00617
3406.1888	0.00622
3404.2601	0.00624
3402.3314	0.00628
3400.4027	0.00635
3398.4740	0.00644
3396.5453	0.00655
3394.6166	0.00667
3392.6879	0.00675
3390.7592	0.00682
3388.8305	0.00692
3386.9019	0.00703
3384.9732	0.00716
3383.0445	0.00728
3381.1158	0.0074
3379.1871	0.00747
3377.2584	0.0075
3375.3297	0.00753
3373.4010	0.00762
3371.4723	0.00774
3369.5436	0.00786
3367.6150	0.00799
3365.6863	0.00813
3363.7576	0.00823
3361.8289	0.00827
3359.9002	0.00834
3357.9715	0.00848
3356.0428	0.00863
3354.1141	0.00876
3352.1854	0.0089
3350.2568	0.00905
3348.3281	0.00911
3346.3994	0.00909
3344.4707	0.00914
3342.5420	0.00933
3340.6133	0.00956
3338.6846	0.00973
3336.7559	0.00983
3334.8272	0.00986
3332.8985	0.00987
3330.9699	0.00998
3329.0412	0.01021
3327.1125	0.01046
3325.1838	0.01065
3323.2551	0.01076
3321.3264	0.01082
3319.3977	0.01087
3317.4690	0.01093
3315.5403	0.01101
3313.6116	0.01112
3311.6830	0.01129
3309.7543	0.01149
3307.8256	0.01165
3305.8969	0.01178
3303.9682	0.01191
3302.0395	0.01206
3300.1108	0.01221
3298.1821	0.01237
3296.2534	0.01251
3294.3247	0.01261
3292.3961	0.0127
3290.4674	0.01281
3288.5387	0.0129
3286.6100	0.01291
3284.6813	0.01286
3282.7526	0.01278
3280.8239	0.01273
3278.8952	0.0127
3276.9665	0.01264
3275.0378	0.01252
3273.1092	0.01239
3271.1805	0.01226
3269.2518	0.01214
3267.3231	0.01202
3265.3944	0.01191
3263.4657	0.0118
3261.5370	0.01175
3259.6083	0.01178
3257.6796	0.0118
3255.7509	0.01174
3253.8223	0.01161
3251.8936	0.0115
3249.9649	0.01144
3248.0362	0.01141
3246.1075	0.01139
3244.1788	0.01139
3242.2501	0.01139
3240.3214	0.01137
3238.3927	0.01137
3236.4640	0.01139
3234.5354	0.0114
3232.6067	0.01135
3230.6780	0.0113
3228.7493	0.01128
3226.8206	0.0113
3224.8919	0.0113
3222.9632	0.01132
3221.0345	0.01137
3219.1058	0.01143
3217.1771	0.01148
3215.2485	0.01149
3213.3198	0.01149
3211.3911	0.01146
3209.4624	0.01142
3207.5337	0.01136
3205.6050	0.0113
3203.6763	0.01128
3201.7476	0.01131
3199.8189	0.01136
3197.8902	0.01138
3195.9616	0.01137
3194.0329	0.0114
3192.1042	0.01143
3190.1755	0.01141
3188.2468	0.01136
3186.3181	0.01135
3184.3894	0.01137
3182.4607	0.01139
3180.5320	0.0114
3178.6033	0.01145
3176.6747	0.01151
3174.7460	0.01156
3172.8173	0.0116
3170.8886	0.01165
3168.9599	0.01171
3167.0312	0.01173
3165.1025	0.01172
3163.1738	0.0117
3161.2451	0.01167
3159.3164	0.01165
3157.3878	0.01165
3155.4591	0.01167
3153.5304	0.01169
3151.6017	0.01168
3149.6730	0.01169
3147.7443	0.01174
3145.8156	0.01183
3143.8869	0.01191
3141.9582	0.01194
3140.0295	0.01194
3138.1009	0.01197
3136.1722	0.01202
3134.2435	0.01209
3132.3148	0.01212
3130.3861	0.01215
3128.4574	0.01225
3126.5287	0.01237
3124.6000	0.01242
3122.6713	0.01241
3120.7426	0.01242
3118.8140	0.01246
3116.8853	0.01249
3114.9566	0.0125
3113.0279	0.01248
3111.0992	0.01249
3109.1705	0.01254
3107.2418	0.01261
3105.3131	0.01267
3103.3844	0.01275
3101.4557	0.01284
3099.5271	0.01295
3097.5984	0.01302
3095.6697	0.01307
3093.7410	0.01313
3091.8123	0.01321
3089.8836	0.01337
3087.9549	0.01357
3086.0262	0.01375
3084.0975	0.01389
3082.1688	0.01405
3080.2402	0.01424
3078.3115	0.01444
3076.3828	0.01467
3074.4541	0.01493
3072.5254	0.0152
3070.5967	0.01551
3068.6680	0.01582
3066.7393	0.01611
3064.8106	0.01632
3062.8819	0.01645
3060.9533	0.01651
3059.0246	0.0165
3057.0959	0.01643
3055.1672	0.01631
3053.2385	0.01621
3051.3098	0.01612
3049.3811	0.0161
3047.4524	0.01616
3045.5237	0.01625
3043.5950	0.01632
3041.6664	0.0164
3039.7377	0.01649
3037.8090	0.01656
3035.8803	0.01661
3033.9516	0.01669
3032.0229	0.01682
3030.0942	0.01698
3028.1655	0.01718
3026.2368	0.01742
3024.3081	0.01767
3022.3795	0.01797
3020.4508	0.01835
3018.5221	0.01881
3016.5934	0.01933
3014.6647	0.01986
3012.7360	0.02043
3010.8073	0.02106
3008.8786	0.02176
3006.9499	0.02254
3005.0212	0.02334
3003.0926	0.02415
3001.1639	0.02497
2999.2352	0.02583
2997.3065	0.02674
2995.3778	0.02762
2993.4491	0.02839
2991.5204	0.029
2989.5917	0.02945
2987.6630	0.02976
2985.7343	0.02996
2983.8057	0.03002
2981.8770	0.02998
2979.9483	0.02998
2978.0196	0.03008
2976.0909	0.03018
2974.1622	0.03018
2972.2335	0.03011
2970.3048	0.03
2968.3761	0.02985
2966.4474	0.02966
2964.5188	0.02946
2962.5901	0.02933
2960.6614	0.02933
2958.7327	0.02953
2956.8040	0.02993
2954.8753	0.03049
2952.9466	0.03127
2951.0179	0.03228
2949.0892	0.03349
2947.1605	0.03482
2945.2319	0.0362
2943.3032	0.03762
2941.3745	0.0391
2939.4458	0.04056
2937.5171	0.04186
2935.5884	0.04278
2933.6597	0.04316
2931.7310	0.043
2929.8023	0.04242
2927.8736	0.04158
2925.9450	0.04062
2924.0163	0.03965
2922.0876	0.03875
2920.1589	0.03791
2918.2302	0.03716
2916.3015	0.03652
2914.3728	0.03596
2912.4441	0.03539
2910.5154	0.03481
2908.5868	0.03425
2906.6581	0.03376
2904.7294	0.03335
2902.8007	0.033
2900.8720	0.03265
2898.9433	0.0323
2897.0146	0.03199
2895.0859	0.03174
2893.1572	0.03154
2891.2285	0.0314
2889.2999	0.03128
2887.3712	0.03118
2885.4425	0.03114
2883.5138	0.03122
2881.5851	0.03146
2879.6564	0.03175
2877.7277	0.03197
2875.7990	0.0321
2873.8703	0.03212
2871.9416	0.032
2870.0130	0.03171
2868.0843	0.0313
2866.1556	0.03088
2864.2269	0.03054
2862.2982	0.0302
2860.3695	0.02982
2858.4408	0.02944
2856.5121	0.0291
2854.5834	0.02876
2852.6547	0.02837
2850.7261	0.02788
2848.7974	0.02726
2846.8687	0.02657
2844.9400	0.02593
2843.0113	0.0254
2841.0826	0.02501
2839.1539	0.0247
2837.2252	0.02442
2835.2965	0.0242
2833.3678	0.02407
2831.4392	0.02404
2829.5105	0.02402
2827.5818	0.02401
2825.6531	0.02402
2823.7244	0.02403
2821.7957	0.02402
2819.8670	0.02405
2817.9383	0.02412
2816.0096	0.02417
2814.0809	0.02421
2812.1523	0.02429
2810.2236	0.02442
2808.2949	0.02454
2806.3662	0.02462
2804.4375	0.02468
2802.5088	0.02473
2800.5801	0.02477
2798.6514	0.02481
2796.7227	0.02483
2794.7940	0.02486
2792.8654	0.02491
2790.9367	0.02497
2789.0080	0.02503
2787.0793	0.02511
2785.1506	0.02522
2783.2219	0.02531
2781.2932	0.02535
2779.3645	0.02541
2777.4358	0.02555
2775.5071	0.02573
2773.5785	0.02588
2771.6498	0.02597
2769.7211	0.02605
2767.7924	0.02616
2765.8637	0.02624
2763.9350	0.02629
2762.0063	0.02632
2760.0776	0.02636
2758.1489	0.02644
2756.2202	0.02656
2754.2916	0.02669
2752.3629	0.02685
2750.4342	0.02701
2748.5055	0.02719
2746.5768	0.02738
2744.6481	0.02756
2742.7194	0.0277
2740.7907	0.02782
2738.8620	0.02796
2736.9333	0.02811
2735.0047	0.02826
2733.0760	0.02841
2731.1473	0.02856
2729.2186	0.0287
2727.2899	0.0288
2725.3612	0.02887
2723.4325	0.02895
2721.5038	0.02906
2719.5751	0.0292
2717.6464	0.02933
2715.7178	0.02942
2713.7891	0.02949
2711.8604	0.02957
2709.9317	0.02965
2708.0030	0.02973
2706.0743	0.02982
2704.1456	0.02994
2702.2169	0.03005
2700.2882	0.03013
2698.3595	0.0302
2696.4309	0.03026
2694.5022	0.03028
2692.5735	0.0303
2690.6448	0.0304
2688.7161	0.03056
2686.7874	0.03074
2684.8587	0.03088
2682.9300	0.031
2681.0013	0.03113
2679.0726	0.03126
2677.1440	0.03139
2675.2153	0.0315
2673.2866	0.03158
2671.3579	0.03164
2669.4292	0.03173
2667.5005	0.03188
2665.5718	0.03204
2663.6431	0.03221
2661.7144	0.03239
2659.7857	0.03254
2657.8571	0.03268
2655.9284	0.03283
2653.9997	0.03298
2652.0710	0.03307
2650.1423	0.03311
2648.2136	0.03318
2646.2849	0.03332
2644.3562	0.03345
2642.4275	0.03357
2640.4988	0.03372
2638.5702	0.03388
2636.6415	0.03402
2634.7128	0.03415
2632.7841	0.03424
2630.8554	0.03429
2628.9267	0.0344
2626.9980	0.03459
2625.0693	0.03482
2623.1406	0.03502
2621.2119	0.0352
2619.2833	0.0354
2617.3546	0.03558
2615.4259	0.03567
2613.4972	0.03566
2611.5685	0.03567
2609.6398	0.03575
2607.7111	0.03584
2605.7824	0.03589
2603.8537	0.03599
2601.9250	0.0361
2599.9964	0.03614
2598.0677	0.03617
2596.1390	0.03629
2594.2103	0.03643
2592.2816	0.03656
2590.3529	0.03673
2588.4242	0.03695
2586.4955	0.03712
2584.5668	0.03723
2582.6381	0.03731
2580.7095	0.03738
2578.7808	0.03745
2576.8521	0.03755
2574.9234	0.03767
2572.9947	0.03779
2571.0660	0.03794
2569.1373	0.03813
2567.2086	0.03828
2565.2799	0.03829
2563.3512	0.03823
2561.4226	0.03827
2559.4939	0.03846
2557.5652	0.03865
2555.6365	0.03872
2553.7078	0.03871
2551.7791	0.03875
2549.8504	0.03886
2547.9217	0.03897
2545.9930	0.03905
2544.0643	0.03911
2542.1357	0.03923
2540.2070	0.03941
2538.2783	0.03957
2536.3496	0.03967
2534.4209	0.03974
2532.4922	0.03982
2530.5635	0.03989
2528.6348	0.0399
2526.7061	0.03983
2524.7774	0.03984
2522.8488	0.04004
2520.9201	0.04027
2518.9914	0.04038
2517.0627	0.04038
2515.1340	0.04035
2513.2053	0.04037
2511.2766	0.04043
2509.3479	0.0405
2507.4192	0.0405
2505.4905	0.04037
2503.5619	0.04022
2501.6332	0.0403
2499.7045	0.04064
2497.7758	0.04101
2495.8471	0.04131
2493.9184	0.04151
2491.9897	0.0416
2490.0610	0.04159
2488.1323	0.04155
2486.2036	0.04157
2484.2750	0.04155
2482.3463	0.04127
2480.4176	0.04092
2478.4889	0.04101
2476.5602	0.04155
2474.6315	0.04206
2472.7028	0.04228
2470.7741	0.04234
2468.8454	0.04231
2466.9167	0.04228
2464.9881	0.04238
2463.0594	0.04255
2461.1307	0.04262
2459.2020	0.04265
2457.2733	0.04282
2455.3446	0.04306
2453.4159	0.04317
2451.4872	0.04315
2449.5585	0.04322
2447.6299	0.04345
2445.7012	0.0436
2443.7725	0.04347
2441.8438	0.04326
2439.9151	0.04334
2437.9864	0.04366
2436.0577	0.04391
2434.1290	0.04398
2432.2003	0.04403
2430.2716	0.04412
2428.3430	0.04413
2426.4143	0.04404
2424.4856	0.04404
2422.5569	0.04428
2420.6282	0.04453
2418.6995	0.04454
2416.7708	0.04432
2414.8421	0.04417
2412.9134	0.04418
2410.9847	0.04429
2409.0561	0.04448
2407.1274	0.04469
2405.1987	0.04482
2403.2700	0.04487
2401.3413	0.04492
2399.4126	0.0449
2397.4839	0.04482
2395.5552	0.04478
2393.6265	0.04485
2391.6978	0.04499
2389.7692	0.04514
2387.8405	0.04527
2385.9118	0.04529
2383.9831	0.04516
2382.0544	0.04503
2380.1257	0.04503
2378.1970	0.04506
2376.2683	0.04488
2374.3396	0.04456
2372.4109	0.04442
2370.4823	0.04459
2368.5536	0.0449
2366.6249	0.04517
2364.6962	0.0453
2362.7675	0.04524
2360.8388	0.04509
2358.9101	0.04494
2356.9814	0.04481
2355.0527	0.0446
2353.1240	0.04422
2351.1954	0.04381
2349.2667	0.04373
2347.3380	0.04412
2345.4093	0.04459
2343.4806	0.04482
2341.5519	0.04496
2339.6232	0.04521
2337.6945	0.04544
2335.7658	0.04554
2333.8371	0.04552
2331.9085	0.04533
2329.9798	0.04475
2328.0511	0.04382
2326.1224	0.04319
2324.1937	0.04348
2322.2650	0.04441
2320.3363	0.04512
2318.4076	0.04517
2316.4789	0.04491
2314.5502	0.04487
2312.6216	0.04504
2310.6929	0.04513
2308.7642	0.045
2306.8355	0.04455
2304.9068	0.04354
2302.9781	0.04232
2301.0494	0.04194
2299.1207	0.04281
2297.1920	0.044
2295.2633	0.04435
2293.3347	0.04356
2291.4060	0.04247
2289.4773	0.04232
2287.5486	0.04328
2285.6199	0.04432
2283.6912	0.04426
2281.7625	0.04275
2279.8338	0.04096
2277.9051	0.04071
2275.9764	0.04214
2274.0478	0.0438
2272.1191	0.04476
2270.1904	0.04518
2268.2617	0.04537
2266.3330	0.04532
2264.4043	0.04473
2262.4756	0.04359
2260.5469	0.04218
2258.6182	0.04093
2256.6895	0.04045
2254.7609	0.04089
2252.8322	0.04177
2250.9035	0.04292
2248.9748	0.04433
2247.0461	0.04549
2245.1174	0.04604
2243.1887	0.04612
2241.2600	0.04575
2239.3313	0.04456
2237.4026	0.04271
2235.4740	0.04141
2233.5453	0.04138
2231.6166	0.04165
2229.6879	0.04156
2227.7592	0.04207
2225.8305	0.04367
2223.9018	0.04542
2221.9731	0.04636
2220.0444	0.04614
2218.1157	0.04454
2216.1871	0.04242
2214.2584	0.04188
2212.3297	0.04355
2210.4010	0.04566
2208.4723	0.04674
2206.5436	0.04692
2204.6149	0.0467
2202.6862	0.04643
2200.7575	0.0464
2198.8288	0.04646
2196.9002	0.04584
2194.9715	0.04422
2193.0428	0.04275
2191.1141	0.04303
2189.1854	0.04487
2187.2567	0.04644
2185.3280	0.04671
2183.3993	0.04621
2181.4706	0.04556
2179.5419	0.04471
2177.6133	0.04397
2175.6846	0.04412
2173.7559	0.0448
2171.8272	0.04491
2169.8985	0.04416
2167.9698	0.04246
2166.0411	0.03998
2164.1124	0.03893
2162.1837	0.04097
2160.2550	0.04402
2158.3264	0.04473
2156.3977	0.04258
2154.4690	0.04038
2152.5403	0.04111
2150.6116	0.04431
2148.6829	0.04697
2146.7542	0.04734
2144.8255	0.04638
2142.8968	0.04611
2140.9681	0.0472
2139.0395	0.04827
2137.1108	0.04807
2135.1821	0.04726
2133.2534	0.04718
2131.3247	0.04785
2129.3960	0.0484
2127.4673	0.04852
2125.5386	0.04832
2123.6099	0.04806
2121.6812	0.04816
2119.7526	0.04857
2117.8239	0.04883
2115.8952	0.04883
2113.9665	0.04872
2112.0378	0.04832
2110.1091	0.04757
2108.1804	0.04696
2106.2517	0.04643
2104.3230	0.04556
2102.3943	0.04505
2100.4657	0.04558
2098.5370	0.04637
2096.6083	0.04699
2094.6796	0.04747
2092.7509	0.04699
2090.8222	0.04541
2088.8935	0.04413
2086.9648	0.0439
2085.0361	0.04446
2083.1074	0.04558
2081.1788	0.0469
2079.2501	0.04798
2077.3214	0.04832
2075.3927	0.0474
2073.4640	0.04553
2071.5353	0.0436
2069.6066	0.04252
2067.6779	0.04328
2065.7492	0.04569
2063.8205	0.04797
2061.8919	0.0485
2059.9632	0.04675
2058.0345	0.04354
2056.1058	0.04113
2054.1771	0.04104
2052.2484	0.04242
2050.3197	0.04376
2048.3910	0.045
2046.4623	0.04636
2044.5336	0.04694
2042.6050	0.04636
2040.6763	0.04606
2038.7476	0.04686
2036.8189	0.04774
2034.8902	0.04808
2032.9615	0.04812
2031.0328	0.04783
2029.1041	0.04747
2027.1754	0.04781
2025.2467	0.04851
2023.3181	0.04828
2021.3894	0.04739
2019.4607	0.04705
2017.5320	0.04712
2015.6033	0.04724
2013.6746	0.048
2011.7459	0.0493
2009.8172	0.05014
2007.8885	0.0502
2005.9599	0.04998
2004.0312	0.04993
2002.1025	0.0501
2000.1738	0.05035
1998.2451	0.05066
1996.3164	0.051
1994.3877	0.05109
1992.4590	0.05093
1990.5303	0.05102
1988.6016	0.05151
1986.6730	0.05194
1984.7443	0.05194
1982.8156	0.05163
1980.8869	0.05125
1978.9582	0.05096
1977.0295	0.05098
1975.1008	0.05136
1973.1721	0.05177
1971.2434	0.05193
1969.3147	0.05199
1967.3861	0.05213
1965.4574	0.05227
1963.5287	0.0523
1961.6000	0.05222
1959.6713	0.05211
1957.7426	0.05207
1955.8139	0.05212
1953.8852	0.05223
1951.9565	0.05235
1950.0278	0.05246
1948.0992	0.05254
1946.1705	0.05259
1944.2418	0.05264
1942.3131	0.05268
1940.3844	0.05271
1938.4557	0.0527
1936.5270	0.05268
1934.5983	0.0527
1932.6696	0.05278
1930.7409	0.05291
1928.8123	0.05305
1926.8836	0.05313
1924.9549	0.05314
1923.0262	0.05316
1921.0975	0.05321
1919.1688	0.0533
1917.2401	0.05342
1915.3114	0.05351
1913.3827	0.05352
1911.4540	0.05348
1909.5254	0.05351
1907.5967	0.05361
1905.6680	0.05373
1903.7393	0.05378
1901.8106	0.05376
1899.8819	0.05372
1897.9532	0.0537
1896.0245	0.0537
1894.0958	0.05368
1892.1671	0.05368
1890.2385	0.05373
1888.3098	0.05378
1886.3811	0.05379
1884.4524	0.0538
1882.5237	0.05382
1880.5950	0.05383
1878.6663	0.05382
1876.7376	0.05382
1874.8089	0.0538
1872.8802	0.05374
1870.9516	0.05371
1869.0229	0.0537
1867.0942	0.05368
1865.1655	0.05364
1863.2368	0.05362
1861.3081	0.05362
1859.3794	0.05362
1857.4507	0.05362
1855.5220	0.05364
1853.5933	0.05366
1851.6647	0.05364
1849.7360	0.0536
1847.8073	0.05358
1845.8786	0.0536
1843.9499	0.05364
1842.0212	0.05369
1840.0925	0.05373
1838.1638	0.05374
1836.2351	0.05377
1834.3064	0.05381
1832.3778	0.05386
1830.4491	0.05392
1828.5204	0.05399
1826.5917	0.05407
1824.6630	0.05416
1822.7343	0.05421
1820.8056	0.05422
1818.8769	0.05426
1816.9482	0.05439
1815.0195	0.05451
1813.0909	0.05454
1811.1622	0.0545
1809.2335	0.05452
1807.3048	0.05461
1805.3761	0.05471
1803.4474	0.05479
1801.5187	0.05487
1799.5900	0.05494
1797.6613	0.055
1795.7326	0.05505
1793.8040	0.05511
1791.8753	0.05516
1789.9466	0.05517
1788.0179	0.05516
1786.0892	0.05517
1784.1605	0.05522
1782.2318	0.05526
1780.3031	0.05524
1778.3744	0.05522
1776.4457	0.05522
1774.5171	0.05525
1772.5884	0.05526
1770.6597	0.05525
1768.7310	0.05522
1766.8023	0.05519
1764.8736	0.05515
1762.9449	0.05512
1761.0162	0.05512
1759.0875	0.05515
1757.1588	0.05516
1755.2302	0.05515
1753.3015	0.05514
1751.3728	0.05514
1749.4441	0.05512
1747.5154	0.05511
1745.5867	0.05515
1743.6580	0.05518
1741.7293	0.05519
1739.8006	0.05516
1737.8719	0.05513
1735.9433	0.05513
1734.0146	0.05518
1732.0859	0.05522
1730.1572	0.05525
1728.2285	0.0553
1726.2998	0.05544
1724.3711	0.05563
1722.4424	0.0558
1720.5137	0.05592
1718.5850	0.05602
1716.6564	0.05615
1714.7277	0.05638
1712.7990	0.05671
1710.8703	0.05709
1708.9416	0.05747
1707.0129	0.05787
1705.0842	0.05835
1703.1555	0.05892
1701.2268	0.05947
1699.2981	0.05996
1697.3695	0.06038
1695.4408	0.06079
1693.5121	0.06125
1691.5834	0.06179
1689.6547	0.06235
1687.7260	0.0629
1685.7973	0.06346
1683.8686	0.06408
1681.9399	0.06484
1680.0112	0.06576
1678.0826	0.06687
1676.1539	0.06814
1674.2252	0.06954
1672.2965	0.07105
1670.3678	0.07249
1668.4391	0.07355
1666.5104	0.07388
1664.5817	0.07328
1662.6530	0.07188
1660.7243	0.0701
1658.7957	0.06834
1656.8670	0.06677
1654.9383	0.0654
1653.0096	0.06416
1651.0809	0.06308
1649.1522	0.06217
1647.2235	0.06143
1645.2948	0.06085
1643.3661	0.06039
1641.4374	0.06001
1639.5088	0.05969
1637.5801	0.05943
1635.6514	0.0592
1633.7227	0.059
1631.7940	0.05887
1629.8653	0.05881
1627.9366	0.05886
1626.0079	0.05901
1624.0792	0.05925
1622.1505	0.05959
1620.2219	0.06008
1618.2932	0.06066
1616.3645	0.06115
1614.4358	0.06139
1612.5071	0.06134
1610.5784	0.06107
1608.6497	0.06071
1606.7210	0.06037
1604.7923	0.06014
1602.8636	0.06
1600.9350	0.05993
1599.0063	0.05989
1597.0776	0.05988
1595.1489	0.05983
1593.2202	0.05966
1591.2915	0.05939
1589.3628	0.05912
1587.4341	0.05891
1585.5054	0.05876
1583.5767	0.05861
1581.6481	0.05844
1579.7194	0.05826
1577.7907	0.05807
1575.8620	0.05789
1573.9333	0.05778
1572.0046	0.05777
1570.0759	0.0578
1568.1472	0.05782
1566.2185	0.05782
1564.2899	0.05781
1562.3612	0.05779
1560.4325	0.05774
1558.5038	0.05773
1556.5751	0.05777
1554.6464	0.05782
1552.7177	0.05783
1550.7890	0.0578
1548.8603	0.05776
1546.9316	0.05773
1545.0030	0.05771
1543.0743	0.0577
1541.1456	0.05769
1539.2169	0.05766
1537.2882	0.05762
1535.3595	0.05755
1533.4308	0.05751
1531.5021	0.05755
1529.5734	0.05762
1527.6447	0.05765
1525.7161	0.05765
1523.7874	0.05765
1521.8587	0.05767
1519.9300	0.05772
1518.0013	0.05779
1516.0726	0.05782
1514.1439	0.05777
1512.2152	0.05766
1510.2865	0.05756
1508.3578	0.05752
1506.4292	0.05753
1504.5005	0.05757
1502.5718	0.0576
1500.6431	0.05755
1498.7144	0.05746
1496.7857	0.05743
1494.8570	0.0575
1492.9283	0.0576
1490.9996	0.05766
1489.0709	0.05769
1487.1423	0.05777
1485.2136	0.05793
1483.2849	0.05812
1481.3562	0.05828
1479.4275	0.05846
1477.4988	0.05875
1475.5701	0.05913
1473.6414	0.0596
1471.7127	0.06016
1469.7840	0.06077
1467.8554	0.0614
1465.9267	0.06205
1463.9980	0.06273
1462.0693	0.06341
1460.1406	0.06409
1458.2119	0.06478
1456.2832	0.06545
1454.3545	0.06606
1452.4258	0.06651
1450.4971	0.06671
1448.5685	0.06665
1446.6398	0.06634
1444.7111	0.06583
1442.7824	0.06514
1440.8537	0.06432
1438.9250	0.06338
1436.9963	0.06237
1435.0676	0.0614
1433.1389	0.06057
1431.2102	0.05996
1429.2816	0.05955
1427.3529	0.05932
1425.4242	0.0592
1423.4955	0.05914
1421.5668	0.05912
1419.6381	0.05914
1417.7094	0.05919
1415.7807	0.05926
1413.8520	0.05936
1411.9233	0.05948
1409.9947	0.0596
1408.0660	0.05974
1406.1373	0.05986
1404.2086	0.05993
1402.2799	0.05994
1400.3512	0.05991
1398.4225	0.05983
1396.4938	0.05968
1394.5651	0.05945
1392.6364	0.05921
1390.7078	0.05899
1388.7791	0.0588
1386.8504	0.05861
1384.9217	0.05846
1382.9930	0.05837
1381.0643	0.0583
1379.1356	0.05822
1377.2069	0.05817
1375.2782	0.0582
1373.3495	0.0583
1371.4209	0.05839
1369.4922	0.05841
1367.5635	0.05835
1365.6348	0.05824
1363.7061	0.0581
1361.7774	0.05795
1359.8487	0.05783
1357.9200	0.05776
1355.9913	0.05776
1354.0626	0.05779
1352.1340	0.05783
1350.2053	0.05788
1348.2766	0.05797
1346.3479	0.05811
1344.4192	0.0583
1342.4905	0.05849
1340.5618	0.05863
1338.6331	0.05871
1336.7044	0.05876
1334.7757	0.05881
1332.8471	0.05887
1330.9184	0.05893
1328.9897	0.059
1327.0610	0.05908
1325.1323	0.05915
1323.2036	0.05919
1321.2749	0.05922
1319.3462	0.05924
1317.4175	0.05927
1315.4888	0.05931
1313.5602	0.05937
1311.6315	0.05941
1309.7028	0.05944
1307.7741	0.05947
1305.8454	0.0595
1303.9167	0.05949
1301.9880	0.05944
1300.0593	0.05935
1298.1306	0.05924
1296.2019	0.05913
1294.2733	0.05906
1292.3446	0.05904
1290.4159	0.05907
1288.4872	0.05911
1286.5585	0.05915
1284.6298	0.05922
1282.7011	0.05933
1280.7724	0.05947
1278.8437	0.05966
1276.9150	0.0599
1274.9864	0.06016
1273.0577	0.0604
1271.1290	0.06062
1269.2003	0.06083
1267.2716	0.06094
1265.3429	0.06093
1263.4142	0.06082
1261.4855	0.06066
1259.5568	0.06047
1257.6281	0.06026
1255.6995	0.06003
1253.7708	0.05981
1251.8421	0.05966
1249.9134	0.05956
1247.9847	0.05951
1246.0560	0.05952
1244.1273	0.05965
1242.1986	0.05995
1240.2699	0.06041
1238.3412	0.061
1236.4126	0.06169
1234.4839	0.06237
1232.5552	0.06292
1230.6265	0.06329
1228.6978	0.06348
1226.7691	0.06348
1224.8404	0.06331
1222.9117	0.06295
1220.9830	0.06239
1219.0543	0.06164
1217.1257	0.06081
1215.1970	0.06002
1213.2683	0.05933
1211.3396	0.05874
1209.4109	0.0582
1207.4822	0.0577
1205.5535	0.05714
1203.6248	0.05648
1201.6961	0.05579
1199.7674	0.05516
1197.8388	0.05463
1195.9101	0.05416
1193.9814	0.05375
1192.0527	0.05342
1190.1240	0.05318
1188.1953	0.05302
1186.2666	0.05292
1184.3379	0.05287
1182.4092	0.05291
[truncated: 610 more rows]
