# Supplementary material for: Vibrational Study on the Structure, Bioactivity, and Silver Adsorption of Silk Fibroin Fibers Grafted with Methacrylonitrile
Source: Molecules. 2023 Mar 10;28(6):2551. doi: 10.3390/molecules28062551 (PMC10051891; doi:10.3390/molecules28062551)
Supplement: Supplementary file 1 [file molecules-28-02551-s001.zip › RAW DATA/Figure 13 Raman SBF/BF MAN 40 SBF 28d Raman average.txt]

TITLE	BF MAN 40 SBF 28D P1 | AV. OF 122 - AVERAGED
DATA TYPE
ORIGIN	JASCO
OWNER
DATE	23/02/14
TIME	10:14:16
SPECTROMETER/DATA SYSTEM
RESOLUTION
DELTAX	-1.92794
XUNITS	1/CM
YUNITS	ABSORBANCE
FIRSTX	3600.0000
LASTX	400.0000
NPOINTS	1661
FIRSTY	0.00018
MAXY	0.01379
MINY	-0.00629
XYDATA
3600.0000	0.000175684
3598.0721	0.000180548
3596.1441	0.000198015
3594.2162	0.000235358
3592.2882	0.000266603
3590.3603	0.000296142
3588.4324	0.000303273
3586.5044	0.000265361
3584.5765	0.000234174
3582.6485	0.000243836
3580.7206	0.000269936
3578.7927	0.000288071
3576.8647	0.000293338
3574.9368	0.000304923
3573.0088	0.000326206
3571.0809	0.000358995
3569.1530	0.00038292
3567.2250	0.000407281
3565.2971	0.000408495
3563.3691	0.000443177
3561.4412	0.000470275
3559.5133	0.000474631
3557.5853	0.000454996
3555.6574	0.00045586
3553.7294	0.000483983
3551.8015	0.000496521
3549.8736	0.000500504
3547.9456	0.000526907
3546.0177	0.000529447
3544.0897	0.000523485
3542.1618	0.000525825
3540.2339	0.000547892
3538.3059	0.000572415
3536.3780	0.000599059
3534.4500	0.000597101
3532.5221	0.000596472
3530.5942	0.000607169
3528.6662	0.000628005
3526.7383	0.000649155
3524.8103	0.00067839
3522.8824	0.000709927
3520.9545	0.000733665
3519.0265	0.000735961
3517.0986	0.000741426
3515.1706	0.00076099
3513.2427	0.000763049
3511.3148	0.000760276
3509.3868	0.000757217
3507.4589	0.000767223
3505.5309	0.000817871
3503.6030	0.000875488
3501.6751	0.000926137
3499.7471	0.000932843
3497.8192	0.000899091
3495.8912	0.00087909
3493.9633	0.000870116
3492.0354	0.000887557
3490.1074	0.000921237
3488.1795	0.000945567
3486.2515	0.000973342
3484.3236	0.00102466
3482.3957	0.0010535
3480.4677	0.00105784
3478.5398	0.00104827
3476.6118	0.00105389
3474.6839	0.00107319
3472.7560	0.00109227
3470.8280	0.00111358
3468.9001	0.00111395
3466.9721	0.00112809
3465.0442	0.00114662
3463.1163	0.00116582
3461.1883	0.00116089
3459.2604	0.00112652
3457.3324	0.00112953
3455.4045	0.00118871
3453.4766	0.00125808
3451.5486	0.00130005
3449.6207	0.0013117
3447.6927	0.00129009
3445.7648	0.00126959
3443.8369	0.00127633
3441.9089	0.00131579
3439.9810	0.00135991
3438.0530	0.00140257
3436.1251	0.00144455
3434.1972	0.0014886
3432.2692	0.00151307
3430.3413	0.00154136
3428.4133	0.00158007
3426.4854	0.00163094
3424.5575	0.00166582
3422.6295	0.00168749
3420.7016	0.00169898
3418.7736	0.00170732
3416.8457	0.00172413
3414.9178	0.00175082
3412.9898	0.0017875
3411.0619	0.00183246
3409.1339	0.0018974
3407.2060	0.00196004
3405.2781	0.00199202
3403.3501	0.00201696
3401.4222	0.00205202
3399.4942	0.00208926
3397.5663	0.00211815
3395.6384	0.00212896
3393.7104	0.00211613
3391.7825	0.00211416
3389.8545	0.00215124
3387.9266	0.00221456
3385.9987	0.00227176
3384.0707	0.00231772
3382.1428	0.00235333
3380.2148	0.00238497
3378.2869	0.00243382
3376.3590	0.00249639
3374.4310	0.00255247
3372.5031	0.00258902
3370.5751	0.00261112
3368.6472	0.00264171
3366.7193	0.00266651
3364.7913	0.00267894
3362.8634	0.00269031
3360.9354	0.00269446
3359.0075	0.00268437
3357.0796	0.00269698
3355.1516	0.00274221
3353.2237	0.00280251
3351.2957	0.00284827
3349.3678	0.00286293
3347.4399	0.00286275
3345.5119	0.002862
3343.5840	0.00285956
3341.6560	0.00287293
3339.7281	0.00291372
3337.8002	0.0029902
3335.8722	0.00304032
3333.9443	0.00303531
3332.0163	0.0030188
3330.0884	0.00303048
3328.1605	0.00305724
3326.2325	0.00307875
3324.3046	0.00306987
3322.3766	0.00306147
3320.4487	0.00308111
3318.5208	0.0031319
3316.5928	0.00319877
3314.6649	0.00324882
3312.7369	0.00328618
3310.8090	0.00331292
3308.8811	0.00333869
3306.9531	0.00335562
3305.0252	0.00337005
3303.0972	0.00338499
3301.1693	0.00339933
3299.2414	0.0034146
3297.3134	0.00342078
3295.3855	0.00341879
3293.4575	0.00339273
3291.5296	0.00339738
3289.6017	0.00342847
3287.6737	0.00346637
3285.7458	0.00345972
3283.8178	0.00342541
3281.8899	0.00337882
3279.9620	0.00334051
3278.0340	0.00329582
3276.1061	0.00324207
3274.1781	0.00316039
3272.2502	0.00306342
3270.3223	0.00296521
3268.3943	0.00287395
3266.4664	0.00280295
3264.5384	0.00273591
3262.6105	0.00266666
3260.6826	0.00260679
3258.7546	0.00254863
3256.8267	0.00249083
3254.8987	0.00242435
3252.9708	0.00235398
3251.0429	0.00229993
3249.1149	0.00226918
3247.1870	0.00223323
3245.2590	0.00218621
3243.3311	0.00212842
3241.4032	0.00207421
3239.4752	0.00205123
3237.5473	0.00202452
3235.6193	0.0019952
3233.6914	0.00195761
3231.7635	0.0019175
3229.8355	0.00187806
3227.9076	0.00183797
3225.9796	0.0017994
3224.0517	0.00175008
3222.1238	0.00170918
3220.1958	0.00166046
3218.2679	0.00161872
3216.3399	0.00157209
3214.4120	0.00151225
3212.4841	0.00146004
3210.5561	0.00141057
3208.6282	0.00135941
3206.7002	0.00131708
3204.7723	0.00128357
3202.8444	0.00127064
3200.9164	0.0012541
3198.9885	0.00121826
3197.0605	0.00116065
3195.1326	0.00109935
3193.2047	0.00104473
3191.2767	0.00101937
3189.3488	0.00100052
3187.4208	0.000973186
3185.4929	0.00092585
3183.5650	0.000874328
3181.6370	0.000829898
3179.7091	0.000813697
3177.7811	0.000812766
3175.8532	0.000807133
3173.9253	0.000764996
3171.9973	0.000695761
3170.0694	0.000636971
3168.1414	0.00062897
3166.2135	0.000630196
3164.2856	0.000630279
3162.3576	0.00062133
3160.4297	0.000612111
3158.5017	0.000585947
3156.5738	0.00054756
3154.6459	0.000498038
3152.7179	0.000460336
3150.7900	0.000464657
3148.8620	0.000474446
3146.9341	0.000494747
3145.0062	0.000490894
3143.0782	0.000472658
3141.1503	0.000437116
3139.2223	0.000387666
3137.2944	0.000344164
3135.3665	0.000321319
3133.4385	0.00030279
3131.5106	0.000281313
3129.5826	0.000272849
3127.6547	0.000238466
3125.7268	0.000204372
3123.7988	0.000191439
3121.8709	0.00019134
3119.9429	0.000191494
3118.0150	0.000200692
3116.0871	0.000211746
3114.1591	0.000223961
3112.2312	0.000219159
3110.3032	0.000193577
3108.3753	0.000145431
3106.4474	0.00010037
3104.5194	8.0619E-005
3102.5915	0.000103766
3100.6635	0.000124821
3098.7356	0.000135131
3096.8077	0.00012322
3094.8797	0.000125457
3092.9518	0.00013136
3091.0238	0.000145065
3089.0959	0.00015911
3087.1680	0.000188576
3085.2400	0.000238762
3083.3121	0.000302855
3081.3841	0.000350432
3079.4562	0.000384715
3077.5283	0.000414083
3075.6003	0.000476382
3073.6724	0.000574927
3071.7444	0.000670119
3069.8165	0.000744507
3067.8886	0.00080572
3065.9606	0.000865802
3064.0327	0.000918815
3062.1047	0.000951107
3060.1768	0.000978366
3058.2489	0.00100959
3056.3209	0.00100761
3054.3930	0.000961595
3052.4650	0.000897983
3050.5371	0.000849475
3048.6092	0.000828608
3046.6812	0.000847249
3044.7533	0.000890667
3042.8253	0.000942971
3040.8974	0.00101535
3038.9695	0.00108928
3037.0415	0.00117941
3035.1136	0.00128159
3033.1856	0.00139452
3031.2577	0.00150551
3029.3298	0.00164884
3027.4018	0.00183356
3025.4739	0.00205803
3023.5459	0.00231517
3021.6180	0.00259233
3019.6901	0.00289731
3017.7621	0.00323185
3015.8342	0.00359851
3013.9062	0.00397055
3011.9783	0.00433411
3010.0504	0.00467696
3008.1224	0.00502178
3006.1945	0.00539576
3004.2665	0.00578459
3002.3386	0.00616789
3000.4107	0.0065216
2998.4827	0.0068673
2996.5548	0.00722613
2994.6268	0.00755642
2992.6989	0.00781295
2990.7710	0.00797139
2988.8430	0.00803453
2986.9151	0.00803316
2984.9871	0.00797152
2983.0592	0.00786376
2981.1313	0.00773957
2979.2033	0.00762857
2977.2754	0.00756249
2975.3474	0.00755485
2973.4195	0.00760958
2971.4916	0.00770009
2969.5636	0.00781088
2967.6357	0.00794112
2965.7077	0.00809219
2963.7798	0.00825922
2961.8519	0.00848526
2959.9239	0.00880132
2957.9960	0.00918706
2956.0680	0.00958996
2954.1401	0.0100004
2952.2122	0.010428
2950.2842	0.010886
2948.3563	0.0113567
2946.4283	0.0118396
2944.5004	0.0123054
2942.5725	0.0127636
2940.6445	0.0131616
2938.7166	0.0134907
2936.7886	0.0137101
2934.8607	0.0137933
2932.9328	0.0137053
2931.0048	0.0134171
2929.0769	0.0129501
2927.1489	0.0123508
2925.2210	0.0116866
2923.2931	0.0110217
2921.3651	0.0103939
2919.4372	0.00980517
2917.5092	0.00926708
2915.5813	0.0087592
2913.6534	0.0083138
2911.7254	0.00793358
2909.7975	0.00759663
2907.8695	0.00729064
2905.9416	0.00701448
2904.0137	0.00676756
2902.0857	0.00655338
2900.1578	0.00634361
2898.2298	0.00614003
2896.3019	0.00595475
2894.3740	0.0057972
2892.4460	0.00567257
2890.5181	0.00555315
2888.5901	0.0054317
2886.6622	0.00531804
2884.7343	0.0052226
2882.8063	0.00514885
2880.8784	0.00507975
2878.9504	0.00499985
2877.0225	0.00492576
2875.0946	0.00485949
2873.1666	0.00474326
2871.2387	0.00456307
2869.3107	0.00434403
2867.3828	0.00414202
2865.4549	0.00400628
2863.5269	0.00391861
2861.5990	0.00376163
2859.6710	0.00350227
2857.7431	0.00323267
2855.8152	0.00301282
2853.8872	0.00281411
2851.9593	0.00258535
2850.0313	0.00228789
2848.1034	0.00194283
2846.1755	0.00158021
2844.2475	0.00124815
2842.3196	0.000974493
2840.3916	0.000761785
2838.4637	0.000602018
2836.5358	0.00048217
2834.6078	0.000412377
2832.6799	0.000370609
2830.7519	0.000324024
2828.8240	0.000256298
2826.8961	0.000190845
2824.9681	0.000155875
2823.0402	0.000127248
2821.1122	9.01315E-005
2819.1843	3.86797E-005
2817.2564	1.84849E-005
2815.3284	4.1401E-005
2813.4005	9.07425E-005
2811.4725	0.000126582
2809.5446	0.000140166
2807.6167	0.000142209
2805.6887	0.000140931
2803.7608	0.000152646
2801.8328	0.000139032
2799.9049	0.000118639
2797.9770	0.000104688
2796.0490	0.000129858
2794.1211	0.000155879
2792.1931	0.000161558
2790.2652	0.000146272
2788.3373	0.000125529
2786.4093	0.000121621
2784.4814	0.000138722
2782.5534	0.000167331
2780.6255	0.000198819
2778.6976	0.000212345
2776.7696	0.000212235
2774.8417	0.000210147
2772.9137	0.000214895
2770.9858	0.000234598
2769.0579	0.000220472
2767.1299	0.000186155
2765.2020	0.000167625
2763.2740	0.000171734
2761.3461	0.00017722
2759.4182	0.000192214
2757.4902	0.000198683
2755.5623	0.000212299
2753.6343	0.000219448
2751.7064	0.000222897
2749.7785	0.000233561
2747.8505	0.000264835
2745.9226	0.000297295
2743.9946	0.000347141
2742.0667	0.000400048
2740.1388	0.000461118
2738.2108	0.000517715
2736.2829	0.000547083
2734.3549	0.000543151
2732.4270	0.000533191
2730.4991	0.000532076
2728.5711	0.000542488
2726.6432	0.000546459
2724.7152	0.000537967
2722.7873	0.000534555
2720.8594	0.000552235
2718.9314	0.000571661
2717.0035	0.000601277
2715.0755	0.00061507
2713.1476	0.000622664
2711.2197	0.000635346
2709.2917	0.000612658
2707.3638	0.000569513
2705.4358	0.000550719
2703.5079	0.000564337
2701.5800	0.000592638
2699.6520	0.00061358
2697.7241	0.000623284
2695.7961	0.000624584
2693.8682	0.000604859
2691.9403	0.000589065
2690.0123	0.000590831
2688.0844	0.000625068
2686.1564	0.00064889
2684.2285	0.000647843
2682.3006	0.000651363
2680.3726	0.000668839
2678.4447	0.000670142
2676.5167	0.000658672
2674.5888	0.000636939
2672.6609	0.000613455
2670.7329	0.000589412
2668.8050	0.000573803
2666.8770	0.000567324
2664.9491	0.000580441
2663.0212	0.00059846
2661.0932	0.000611685
2659.1653	0.000654072
2657.2373	0.000692416
2655.3094	0.000731662
2653.3815	0.000729352
2651.4535	0.000688873
2649.5256	0.000643332
2647.5976	0.000608977
2645.6697	0.000567336
2643.7418	0.000523232
2641.8138	0.000484202
2639.8859	0.000489939
2637.9579	0.00053231
2636.0300	0.000582986
2634.1021	0.000591334
2632.1741	0.00055287
2630.2462	0.000512257
2628.3182	0.000525452
2626.3903	0.000588853
2624.4624	0.00064246
2622.5344	0.00066473
2620.6065	0.000670388
2618.6785	0.000694647
2616.7506	0.00071454
2614.8227	0.000725616
2612.8947	0.000707321
2610.9668	0.000685558
2609.0388	0.000640929
2607.1109	0.000568677
2605.1830	0.000523284
2603.2550	0.000544678
2601.3271	0.000547957
2599.3991	0.000476073
2597.4712	0.000401512
2595.5433	0.000412773
2593.6153	0.000477321
2591.6874	0.000554997
2589.7594	0.000635441
2587.8315	0.000695456
2585.9036	0.000687733
2583.9756	0.000646994
2582.0477	0.000615776
2580.1197	0.000583302
2578.1918	0.000584517
2576.2639	0.000614323
2574.3359	0.000631809
2572.4080	0.000615824
2570.4800	0.000610013
2568.5521	0.00063175
2566.6242	0.000624292
2564.6962	0.000571638
2562.7683	0.000515878
2560.8403	0.000522409
2558.9124	0.000590019
2556.9845	0.000651959
2555.0565	0.000663765
2553.1286	0.000651095
2551.2006	0.000616439
2549.2727	0.000600569
2547.3448	0.000636574
2545.4168	0.000693057
2543.4889	0.000726886
2541.5609	0.000712551
2539.6330	0.000660524
2537.7051	0.000619713
2535.7771	0.000611816
2533.8492	0.000610359
2531.9212	0.000594277
2529.9933	0.000532392
2528.0654	0.000432707
2526.1374	0.000347596
2524.2095	0.000354778
2522.2815	0.000438649
2520.3536	0.000514679
2518.4257	0.000561811
2516.4977	0.000562835
2514.5698	0.000519376
2512.6418	0.000460107
2510.7139	0.000403862
2508.7860	0.000311323
2506.8580	0.00013021
2504.9301	-8.81329E-005
2503.0021	-0.000180144
2501.0742	-3.8296E-005
2499.1463	0.000226881
2497.2183	0.000417445
2495.2904	0.000499319
2493.3624	0.000514891
2491.4345	0.000487808
2489.5066	0.000435382
2487.5786	0.000389926
2485.6507	0.000337679
2483.7227	0.000195518
2481.7948	-8.58158E-005
2479.8669	-0.000289988
2477.9389	-0.000176869
2476.0110	0.000156693
2474.0830	0.000398077
2472.1551	0.000457663
2470.2272	0.000414323
2468.2992	0.000309177
2466.3713	0.000242136
2464.4433	0.000266585
2462.5154	0.000274926
2460.5875	0.000222478
2458.6595	0.000205822
2456.7316	0.000304457
2454.8036	0.000417251
2452.8757	0.000416819
2450.9478	0.00035806
2449.0198	0.000373933
2447.0919	0.000459399
2445.1639	0.000426594
2443.2360	0.000245847
2441.3081	0.000118021
2439.3801	0.000208091
2437.4522	0.000412725
2435.5242	0.000539478
2433.5963	0.000573114
2431.6684	0.000572711
2429.7404	0.00052372
2427.8125	0.000383697
2425.8845	0.000222422
2423.9566	0.000208143
2422.0287	0.000356644
2420.1007	0.000454735
2418.1728	0.00035781
2416.2448	0.000143163
2414.3169	2.29813E-005
2412.3890	2.58572E-005
2410.4610	0.00012337
2408.5331	0.000294559
2406.6051	0.000458971
2404.6772	0.000533208
2402.7493	0.000521652
2400.8213	0.000458553
2398.8934	0.000354141
2396.9654	0.000247482
2395.0375	0.000207547
2393.1096	0.000216644
2391.1816	0.000267189
2389.2537	0.000345688
2387.3257	0.000417884
2385.3978	0.000418954
2383.4699	0.000366755
2381.5419	0.000341043
2379.6140	0.000379544
2377.6860	0.000347797
2375.7581	0.000120793
2373.8302	-0.000140138
2371.9022	-0.000199199
2369.9743	-1.33254E-005
2368.0463	0.000241105
2366.1184	0.000445265
2364.1905	0.000500847
2362.2625	0.00043121
2360.3346	0.000308044
2358.4066	0.000195026
2356.4787	4.02704E-005
2354.5508	-0.00020954
2352.6228	-0.000540569
2350.6949	-0.00076453
2348.7669	-0.000661552
2346.8390	-0.000321146
2344.9111	-4.01698E-005
2342.9831	7.09854E-005
2341.0552	0.000202477
2339.1272	0.000433389
2337.1993	0.000614587
2335.2714	0.000676833
2333.3434	0.000614397
2331.4155	0.000376169
2329.4875	-0.000164252
2327.5596	-0.000871167
2325.6317	-0.00120624
2323.7037	-0.000863347
2321.7758	-0.00018315
2319.8478	0.000231851
2317.9199	0.00023723
2315.9920	0.000131395
2314.0640	0.000163484
2312.1361	0.000268642
2310.2081	0.000313334
2308.2802	0.000206243
2306.3523	-0.000238437
2304.4243	-0.00112391
2302.4964	-0.00197426
2300.5684	-0.00201219
2298.6405	-0.00120254
2296.7126	-0.000354484
2294.7846	-0.000257913
2292.8567	-0.000906713
2290.9287	-0.00152297
2289.0008	-0.001389
2287.0729	-0.000606705
2285.1449	3.32668E-006
2283.2170	-0.000371933
2281.2890	-0.00169685
2279.3611	-0.00282437
2277.4332	-0.00261557
2275.5052	-0.00133234
2273.5773	-5.05447E-005
2271.6493	0.0006711
2269.7214	0.000992004
2267.7935	0.00110422
2265.8655	0.000955835
2263.9376	0.000401944
2262.0096	-0.000530142
2260.0817	-0.00157945
2258.1538	-0.00233131
2256.2258	-0.00232058
2254.2979	-0.0015159
2252.3699	-0.000216682
2250.4420	0.0015258
2248.5141	0.00366613
2246.5861	0.00589241
2244.6582	0.00802645
2242.7302	0.0101203
2240.8023	0.0118492
2238.8744	0.012626
2236.9464	0.0124987
2235.0185	0.0121226
2233.0905	0.0114595
2231.1626	0.00969843
2229.2347	0.00708511
2227.3067	0.0050301
2225.3788	0.00421048
2223.4508	0.00397918
2221.5229	0.00357711
2219.5950	0.00250763
2217.6670	0.000714637
2215.7391	-0.000885338
2213.8111	-0.000995655
2211.8832	0.000354897
2209.9553	0.00182848
2208.0273	0.00254311
2206.0994	0.00261366
2204.1714	0.00240618
2202.2435	0.00219708
2200.3156	0.0021488
2198.3876	0.00197332
2196.4597	0.00118289
2194.5317	-0.000173379
2192.6038	-0.00104802
2190.6759	-0.000551146
2188.7479	0.000833362
2186.8200	0.00182169
2184.8920	0.00186961
2182.9641	0.0013877
2181.0362	0.000735026
2179.1082	2.72878E-005
2177.1803	-0.000380978
2175.2523	-0.000204954
2173.3244	0.00010981
2171.3965	-7.3798E-005
2169.4685	-0.000966351
2167.5406	-0.00265186
2165.6126	-0.00446503
2163.6847	-0.00470625
2161.7568	-0.00283156
2159.8288	-0.000806417
2157.9009	-0.000832651
2155.9729	-0.00266476
2154.0450	-0.00391795
2152.1171	-0.0028909
2150.1891	-0.000478163
2148.2612	0.00120209
2146.3332	0.00125628
2144.4053	0.000622731
2142.4774	0.000629529
2140.5494	0.00142456
2138.6215	0.00199406
2136.6935	0.00173109
2134.7656	0.00122897
2132.8377	0.0012107
2130.9097	0.00158546
2128.9818	0.00189472
2127.0538	0.00192708
2125.1259	0.00175267
2123.1980	0.0015909
2121.2700	0.00169136
2119.3421	0.00194826
2117.4141	0.00202933
2115.4862	0.00188046
2113.5583	0.00158146
2111.6303	0.00108295
2109.7024	0.000497282
2107.7744	1.1608E-005
2105.8465	-0.000541307
2103.9186	-0.00125085
2101.9906	-0.00154398
2100.0627	-0.00115987
2098.1347	-0.000599623
2096.2068	-0.000148349
2094.2789	9.37656E-006
2092.3509	-0.000628728
2090.4230	-0.00186403
2088.4950	-0.0027465
2086.5671	-0.00285037
2084.6392	-0.00235324
2082.7112	-0.00145919
2080.7833	-0.000474457
2078.8553	0.000197846
2076.9274	0.000149131
2074.9995	-0.000817765
2073.0715	-0.00239312
2071.1436	-0.00391787
2069.2156	-0.00459071
2067.2877	-0.00376384
2065.3598	-0.00190528
2063.4318	-0.000378102
2061.5039	-0.000394754
2059.5759	-0.00217409
2057.6480	-0.00470628
2055.7201	-0.00629096
2053.7921	-0.00614811
2051.8642	-0.00511064
2049.9362	-0.00407684
2048.0083	-0.0031019
2046.0804	-0.00222226
2044.1524	-0.00200602
2042.2245	-0.00241087
2040.2965	-0.00248489
2038.3686	-0.001915
2036.4407	-0.0013517
2034.5127	-0.00113111
2032.5848	-0.00117413
2030.6568	-0.00144834
2028.7289	-0.00162153
2026.8010	-0.00134605
2024.8730	-0.001096
2022.9451	-0.00149735
2021.0171	-0.0021698
2019.0892	-0.00246314
2017.1613	-0.00245139
2015.2333	-0.0022353
2013.3054	-0.0015717
2011.3774	-0.000716396
2009.4495	-0.000243057
2007.5216	-0.00025944
2005.5936	-0.000414141
2003.6657	-0.000438686
2001.7377	-0.000326198
1999.8098	-0.000154808
1997.8819	6.25215E-005
1995.9539	0.000237495
1994.0260	0.000186522
1992.0980	1.18688E-005
1990.1701	4.35263E-005
1988.2422	0.00030176
1986.3142	0.000493985
1984.3863	0.000404563
1982.4583	0.000114962
1980.5304	-0.000179365
1978.6025	-0.000338178
1976.6745	-0.000254177
1974.7466	1.85855E-005
1972.8186	0.00024927
1970.8907	0.000294387
1968.9628	0.000279378
1967.0348	0.000273768
1965.1069	0.000282738
1963.1789	0.000261564
1961.2510	0.000195958
1959.3231	0.000121497
1957.3951	8.03806E-005
1955.4672	9.30168E-005
1953.5392	0.000117794
1951.6113	0.000115067
1949.6834	9.57921E-005
1947.7554	9.39332E-005
1945.8275	0.000100054
1943.8995	8.46237E-005
1941.9716	8.55513E-005
1940.0437	7.69272E-005
1938.1157	4.2595E-005
1936.1878	2.94112E-005
1934.2598	6.41979E-005
1932.3319	0.000149716
1930.4040	0.000200391
1928.4760	0.000204738
1926.5481	0.00018654
1924.6201	0.000163879
1922.6922	0.000165496
1920.7643	0.000210982
1918.8363	0.000262924
1916.9084	0.000318117
1914.9804	0.000332933
1913.0525	0.000301261
1911.1246	0.000267424
1909.1966	0.000290275
1907.2687	0.000344895
1905.3407	0.000393152
1903.4128	0.000430789
1901.4849	0.000460804
1899.5569	0.000465218
1897.6290	0.00043752
1895.7010	0.000397135
1893.7731	0.00034802
1891.8452	0.000294339
1889.9172	0.00026824
1887.9893	0.00025728
1886.0613	0.000255473
1884.1334	0.000259969
1882.2055	0.000235312
1880.2775	0.000215728
1878.3496	0.000183705
1876.4216	0.000130694
1874.4937	5.69262E-005
1872.5658	-2.02842E-005
1870.6378	-9.01632E-005
1868.7099	-0.00013103
1866.7819	-0.000157591
1864.8540	-0.000173479
1862.9261	-0.000193838
1860.9981	-0.000235006
1859.0702	-0.000273764
1857.1422	-0.00028117
1855.2143	-0.000284132
1853.2864	-0.000277329
1851.3584	-0.000283994
1849.4305	-0.000312615
1847.5025	-0.000352759
1845.5746	-0.000390362
1843.6467	-0.000379622
1841.7187	-0.000357404
1839.7908	-0.000346318
1837.8628	-0.00033772
1835.9349	-0.000313677
1834.0070	-0.00025712
1832.0790	-0.000201911
1830.1511	-0.000168037
1828.2231	-0.000138346
1826.2952	-9.87947E-005
1824.3673	-5.56372E-005
1822.4393	-2.31564E-005
1820.5114	1.70954E-005
1818.5834	5.85988E-005
1816.6555	0.000110611
1814.7276	0.0001483
1812.7996	0.000170775
1810.8717	0.000207335
1808.9437	0.000276592
1807.0158	0.000344422
1805.0879	0.000390451
1803.1599	0.000433605
1801.2320	0.000476267
1799.3040	0.0005293
1797.3761	0.000569779
1795.4482	0.000577737
1793.5202	0.000581454
1791.5923	0.000578307
1789.6643	0.000564452
1787.7364	0.000545811
1785.8085	0.00055502
1783.8805	0.000570953
1781.9526	0.000579238
1780.0246	0.000559319
1778.0967	0.000524804
1776.1688	0.000487518
1774.2408	0.000468478
1772.3129	0.000454593
1770.3849	0.000431404
1768.4570	0.000397779
1766.5291	0.00035521
1764.6011	0.000293769
1762.6732	0.00022392
1760.7452	0.000191662
1758.8173	0.000167746
1756.8894	0.00014158
1754.9614	0.000116084
1753.0335	8.9772E-005
1751.1055	7.05682E-005
1749.1776	7.08923E-005
1747.2497	8.30516E-005
1745.3217	0.000100028
1743.3938	8.27909E-005
1741.4658	3.63141E-005
1739.5379	1.08294E-005
1737.6100	2.79546E-005
1735.6820	6.00778E-005
1733.7541	9.56841E-005
1731.8261	0.000104122
1729.8982	0.000103787
1727.9703	0.000122637
1726.0423	0.000152394
1724.1144	0.000200316
1722.1864	0.000261366
1720.2585	0.000322968
1718.3306	0.000385657
1716.4026	0.000437617
1714.4747	0.000502829
1712.5467	0.000597987
1710.6188	0.000721708
1708.6909	0.000885434
1706.7629	0.00107259
1704.8350	0.00128002
1702.9070	0.0014926
1700.9791	0.0016885
1699.0512	0.00185544
1697.1232	0.00199701
1695.1953	0.00215131
1693.2673	0.00233528
1691.3394	0.00254497
1689.4115	0.00273926
1687.4835	0.00292865
1685.5556	0.00312371
1683.6276	0.00336332
1681.6997	0.00364465
1679.7718	0.00398155
1677.8438	0.00438009
1675.9159	0.00483645
1673.9879	0.0053651
1672.0600	0.00592497
1670.1321	0.00646467
1668.2041	0.00683912
1666.2762	0.00691358
1664.3482	0.00661841
1662.4203	0.00601983
1660.4924	0.00531159
1658.5644	0.00463818
1656.6365	0.00403597
1654.7085	0.00349405
1652.7806	0.00302282
1650.8527	0.00260227
1648.9247	0.00225868
1646.9968	0.00197087
1645.0688	0.00173581
1643.1409	0.00151541
1641.2130	0.00132905
1639.2850	0.00117651
1637.3571	0.00105299
1635.4291	0.00096092
1633.5012	0.000895418
1631.5733	0.000888582
1629.6453	0.00091007
1627.7174	0.000950225
1625.7894	0.00100933
1623.8615	0.0011056
1621.9336	0.00124127
1620.0056	0.00142869
1618.0777	0.00162935
1616.1497	0.00178885
1614.2218	0.00187388
1612.2939	0.00186745
1610.3659	0.00180086
1608.4380	0.00171908
1606.5100	0.00163563
1604.5821	0.00156349
1602.6542	0.00148261
1600.7262	0.00141719
1598.7983	0.00136419
1596.8703	0.00133055
1594.9424	0.00130227
1593.0145	0.00126034
1591.0865	0.00117015
1589.1586	0.00106136
1587.2306	0.000953745
1585.3027	0.000845097
1583.3748	0.000752047
1581.4468	0.000690721
1579.5189	0.000637367
1577.5909	0.00056532
1575.6630	0.000482958
1573.7351	0.000386454
1571.8071	0.000324756
1569.8792	0.000279464
1567.9512	0.00025348
1566.0233	0.0002301
1564.0954	0.000224859
1562.1674	0.000223354
1560.2395	0.000236668
1558.3115	0.000275929
1556.3836	0.000295043
1554.4557	0.000274111
1552.5277	0.000219915
1550.5998	0.000160165
1548.6718	0.000117511
1546.7439	0.000105824
1544.8160	0.00010955
1542.8880	0.000114184
1540.9601	0.000121247
1539.0321	0.000111822
1537.1042	9.4641E-005
1535.1763	0.000114467
1533.2483	0.000153735
1531.3204	0.000184175
1529.3924	0.000214685
1527.4645	0.000235938
1525.5366	0.000270706
1523.6086	0.00033801
1521.6807	0.000412509
1519.7527	0.000469632
1517.8248	0.000505272
1515.8969	0.000530556
1513.9689	0.000542596
1512.0410	0.00057897
1510.1130	0.000633109
1508.1851	0.000677399
1506.2572	0.00072927
1504.3292	0.000782337
1502.4013	0.000846334
1500.4733	0.000889402
1498.5454	0.000890657
1496.6175	0.000878848
1494.6895	0.000927761
1492.7616	0.00103625
1490.8336	0.00116094
1488.9057	0.00129194
1486.9778	0.00145784
1485.0498	0.00167185
1483.1219	0.001942
1481.1939	0.00221061
1479.2660	0.00248425
1477.3381	0.0027613
1475.4101	0.00303782
1473.4822	0.00331419
1471.5542	0.00359774
1469.6263	0.00390131
1467.6984	0.0042162
1465.7704	0.00455401
1463.8425	0.00495023
1461.9145	0.0053837
1459.9866	0.00583252
1458.0587	0.00625383
1456.1307	0.00658773
1454.2028	0.00677937
1452.2748	0.00681568
1450.3469	0.00673684
1448.4190	0.00654554
1446.4910	0.00627966
1444.5631	0.00592617
1442.6351	0.00550793
1440.7072	0.00502028
1438.7793	0.00449296
1436.8513	0.0039603
1434.9234	0.00345202
1432.9954	0.00299016
1431.0675	0.00259417
1429.1396	0.00228421
1427.2116	0.00207517
1425.2837	0.00194485
1423.3557	0.00185161
1421.4278	0.0017768
1419.4999	0.00173968
1417.5719	0.00173959
1415.6440	0.00180926
1413.7160	0.0019018
1411.7881	0.00199266
1409.8602	0.00209104
1407.9322	0.00220957
1406.0043	0.00233332
1404.0763	0.00244144
1402.1484	0.00251257
1400.2205	0.00254286
1398.2925	0.00253944
1396.3646	0.00252507
1394.4366	0.00248423
1392.5087	0.00242039
1390.5808	0.00234353
1388.6528	0.002275
1386.7249	0.00220712
1384.7969	0.00215613
1382.8690	0.00211803
1380.9411	0.00208935
1379.0131	0.00207087
1377.0852	0.00206283
1375.1572	0.00206348
1373.2293	0.00208454
1371.3014	0.00210864
1369.3734	0.00213541
1367.4455	0.00212935
1365.5175	0.00208192
1363.5896	0.00199878
1361.6617	0.00192796
1359.7337	0.00187739
1357.8058	0.00186363
1355.8778	0.00188329
1353.9499	0.00192522
1352.0220	0.00197271
1350.0940	0.00200104
1348.1661	0.00202584
1346.2381	0.00204997
1344.3102	0.00208562
1342.3823	0.00210416
1340.4543	0.00212701
1338.5264	0.00215847
1336.5984	0.00222638
1334.6705	0.00231344
1332.7426	0.00238476
1330.8146	0.00242768
1328.8867	0.00243803
1326.9587	0.00244258
1325.0308	0.00245633
1323.1029	0.00248691
1321.1749	0.00254894
1319.2470	0.00261642
1317.3190	0.00268805
1315.3911	0.00279089
1313.4632	0.00289049
1311.5352	0.0029815
1309.6073	0.0030359
1307.6793	0.00307269
1305.7514	0.00311017
1303.8235	0.00314028
1301.8955	0.00315186
1299.9676	0.0031477
1298.0396	0.00316803
1296.1117	0.00321206
1294.1838	0.00326918
1292.2558	0.00331809
1290.3279	0.00336678
1288.3999	0.00339782
1286.4720	0.00342456
1284.5441	0.00345193
1282.6161	0.00348122
1280.6882	0.00349255
1278.7602	0.00349874
1276.8323	0.00351417
1274.9044	0.00354552
1272.9764	0.00361677
1271.0485	0.00369808
1269.1205	0.00375376
1267.1926	0.00376954
1265.2647	0.00374841
1263.3367	0.00366021
1261.4088	0.00352442
1259.4808	0.00336447
1257.5529	0.00320891
1255.6250	0.00307291
1253.6970	0.0029569
1251.7691	0.00286644
1249.8411	0.00282659
1247.9132	0.00280424
1245.9853	0.00279565
1244.0573	0.0028326
1242.1294	0.00292163
1240.2014	0.00305173
1238.2735	0.00322299
1236.3456	0.00341875
1234.4176	0.00362023
1232.4897	0.00378943
1230.5617	0.00390671
1228.6338	0.00399168
1226.7059	0.00403833
1224.7779	0.00404784
1222.8500	0.00398447
1220.9220	0.00383919
1218.9941	0.00361985
1217.0662	0.0033663
1215.1382	0.00314668
1213.2103	0.00295119
1211.2823	0.00278442
1209.3544	0.00263158
1207.4265	0.00248887
1205.4985	0.00234196
1203.5706	0.00216647
1201.6426	0.00197429
1199.7147	0.00180288
1197.7868	0.00169042
1195.8588	0.00161407
1193.9309	0.00156605
1192.0029	0.00154885
1190.0750	0.001555
1188.1471	0.00156428
1186.2191	0.00157237
1184.2912	0.00158225
1182.3632	0.00158109
1180.4353	0.00159449
1178.5074	0.00162867
1176.5794	0.0016848
1174.6515	0.00173734
1172.7235	0.00176425
1170.7956	0.00174214
1168.8677	0.00169142
1166.9397	0.00164708
1165.0118	0.00161342
1163.0838	0.00159025
1161.1559	0.00156435
1159.2280	0.00149347
1157.3000	0.00137959
1155.3721	0.00122553
1153.4441	0.00104486
1151.5162	0.000870921
1149.5883	0.000699267
1147.6603	0.000533547
1145.7324	0.000394329
1143.8044	0.000293165
1141.8765	0.000235524
1139.9486	0.000190493
1138.0206	0.000173226
1136.0927	0.000162683
1134.1647	0.000149086
1132.2368	0.000145957
1130.3089	0.000141427
1128.3809	0.000163935
1126.4530	0.000192627
1124.5250	0.000221796
1122.5971	0.00023536
1120.6692	0.000233162
1118.7412	0.000254937
1116.8133	0.00030968
1114.8853	0.000380773
1112.9574	0.000435662
1111.0295	0.000483565
1109.1015	0.000558447
1107.1736	0.00065748
1105.2456	0.000767242
1103.3177	0.000889532
1101.3898	0.00100319
1099.4618	0.0011305
1097.5339	0.00128701
1095.6059	0.00148733
1093.6780	0.00176517
1091.7501	0.00210883
1089.8221	0.00249295
1087.8942	0.0028385
1085.9662	0.00305612
1084.0383	0.00311515
1082.1104	0.00301839
1080.1824	0.00281756
1078.2545	0.00257101
1076.3265	0.00229055
1074.3986	0.00201477
1072.4707	0.00174601
1070.5427	0.0015303
1068.6148	0.00135982
1066.6868	0.00123069
1064.7589	0.00111723
1062.8310	0.00100777
1060.9030	0.000870235
1058.9751	0.000733886
1057.0471	0.00061756
1055.1192	0.000527982
1053.1913	0.000479672
1051.2633	0.000447817
1049.3354	0.000416417
1047.4074	0.000384897
1045.4795	0.000353977
1043.5516	0.000321191
1041.6236	0.0003056
1039.6957	0.000303738
1037.7677	0.000302199
1035.8398	0.000308275
1033.9119	0.000326451
1031.9839	0.000338674
1030.0560	0.000332344
1028.1280	0.000298698
1026.2001	0.000230215
1024.2722	0.000173219
1022.3442	0.000138249
1020.4163	0.000122957
1018.4883	0.000121683
1016.5604	0.000111688
1014.6325	0.000106853
1012.7045	0.000120122
1010.7766	0.00017269
1008.8486	0.00032711
1006.9207	0.000574946
1004.9928	0.000828307
1003.0648	0.000959389
1001.1369	0.000947215
999.2089	0.000882987
997.2810	0.000850644
995.3531	0.000854574
993.4251	0.000867274
991.4972	0.000922207
989.5692	0.00103409
987.6413	0.00122701
985.7134	0.00145793
983.7854	0.00172102
981.8575	0.00196666
979.9295	0.00215765
978.0016	0.00225586
976.0737	0.00224297
974.1457	0.00213333
972.2178	0.00196549
970.2898	0.00177084
968.3619	0.00158245
966.4340	0.00140173
964.5060	0.00125689
962.5781	0.00113194
960.6501	0.000986427
958.7222	0.000853445
956.7943	0.000739705
954.8663	0.000663951
952.9384	0.00060517
951.0104	0.000545144
949.0825	0.000493396
947.1546	0.000445187
945.2266	0.000384394
943.2987	0.000340294
941.3707	0.000297572
939.4428	0.000279397
937.5149	0.000277221
935.5869	0.000273246
933.6590	0.000285182
931.7310	0.000317857
929.8031	0.000363674
927.8752	0.000400677
925.9472	0.000437021
924.0193	0.00045605
922.0913	0.000463217
920.1634	0.000451684
918.2355	0.000427671
916.3075	0.000393678
914.3796	0.000355612
912.4516	0.000335045
910.5237	0.000332382
908.5958	0.000368994
906.6678	0.000414602
904.7399	0.000442751
902.8119	0.000445347
900.8840	0.000471257
898.9561	0.000511352
897.0281	0.000569105
895.1002	0.00063844
893.1722	0.000724547
891.2443	0.000833232
889.3164	0.000943299
887.3884	0.00106339
885.4605	0.00116342
883.5325	0.00120647
881.6046	0.00118834
879.6767	0.00111562
877.7487	0.00101845
875.8208	0.000899959
873.8928	0.00078427
871.9649	0.000695039
870.0370	0.000645582
868.1090	0.000621479
866.1811	0.000604175
864.2531	0.000630111
862.3252	0.000700381
860.3973	0.000800416
858.4693	0.000932831
856.5414	0.00106443
854.6134	0.00115471
852.6855	0.00115922
850.7576	0.00108606
848.8296	0.000968222
846.9017	0.000822783
844.9737	0.0007056
843.0458	0.000641983
841.1179	0.000601262
839.1899	0.000595517
837.2620	0.000630759
835.3340	0.000705089
833.4061	0.000815313
831.4782	0.000913519
829.5502	0.000983886
827.6223	0.000998661
825.6943	0.000958879
823.7664	0.000878949
821.8385	0.00075487
819.9105	0.000630442
817.9826	0.000532921
816.0546	0.000476062
814.1267	0.000435293
812.1988	0.000394519
810.2708	0.000353374
808.3429	0.000311855
806.4149	0.000270236
804.4870	0.000232413
802.5591	0.000240091
800.6311	0.000275606
798.7032	0.000309002
796.7752	0.00029343
794.8473	0.000268348
792.9194	0.000241896
790.9914	0.000242865
789.0635	0.000241552
787.1355	0.000228982
785.2076	0.000197034
783.2797	0.000159074
781.3517	0.000132822
779.4238	9.6187E-005
777.4958	8.17552E-005
775.5679	9.26107E-005
773.6400	0.000105018
771.7120	0.000118559
769.7841	0.000114087
767.8561	0.00010301
765.9282	0.000109628
764.0003	0.000130149
762.0723	0.000142956
760.1444	0.000151504
758.2164	0.000171823
756.2885	0.000176158
754.3606	0.000168759
752.4326	0.00014146
750.5047	0.000116875
748.5767	0.000113573
746.6488	0.000114074
744.7209	0.000116866
742.7929	0.000168642
740.8650	0.000222096
738.9370	0.000262758
737.0091	0.000292664
735.0812	0.00032755
733.1532	0.000382787
731.2253	0.000448359
729.2973	0.000538653
727.3694	0.000664363
725.4415	0.000772865
723.5135	0.0008281
721.5856	0.000877921
719.6576	0.000982888
717.7297	0.00113472
715.8018	0.00130746
713.8738	0.0015038
711.9459	0.00167934
710.0179	0.00182042
708.0900	0.00194978
706.1621	0.00205505
704.2341	0.00210225
702.3062	0.00202973
700.3782	0.00190524
698.4503	0.0018018
696.5224	0.00174552
694.5944	0.0016611
692.6665	0.00155486
690.7385	0.00147687
688.8106	0.0014749
686.8827	0.00145261
684.9547	0.00138535
683.0268	0.00128345
681.0988	0.00119186
679.1709	0.00112616
677.2430	0.00105044
675.3150	0.00100506
673.3871	0.000996195
671.4591	0.000987165
669.5312	0.000931082
667.6033	0.00085225
665.6753	0.000806592
663.7474	0.000798207
661.8194	0.000778826
659.8915	0.000727233
657.9636	0.000672437
656.0356	0.000687486
654.1077	0.000773909
652.1797	0.000868451
650.2518	0.000972584
648.3239	0.00114023
646.3959	0.00135672
644.4680	0.00149284
642.5400	0.0014442
640.6121	0.00124903
638.6842	0.00105301
636.7562	0.00088778
634.8283	0.000770841
632.9003	0.000684503
630.9724	0.000666127
629.0445	0.000738058
627.1165	0.000809861
625.1886	0.000829631
623.2606	0.000829766
621.3327	0.000840599
619.4048	0.000837596
617.4768	0.000800407
615.5489	0.000698082
613.6209	0.000614382
611.6930	0.000602301
609.7651	0.000631589
607.8371	0.000647279
605.9092	0.000652293
603.9812	0.000703536
602.0533	0.000768077
600.1254	0.000798838
598.1974	0.000770573
596.2695	0.000706438
594.3415	0.000709642
592.4136	0.000842469
590.4857	0.000981105
588.5577	0.000986334
586.6298	0.000833094
584.7018	0.000684706
582.7739	0.000714764
580.8460	0.000876229
578.9180	0.0010131
576.9901	0.00105726
575.0621	0.00105675
573.1342	0.00106809
571.2063	0.00111377
569.2783	0.00114188
567.3504	0.00112424
565.4224	0.00111421
563.4945	0.00114478
561.5666	0.0011995
559.6386	0.00126087
557.7107	0.0012808
555.7827	0.00124604
553.8548	0.00118616
551.9269	0.0011087
549.9989	0.000995813
548.0710	0.000836251
546.1430	0.000698099
544.2151	0.000646442
542.2872	0.000659391
540.3592	0.000655873
538.4313	0.000607051
536.5033	0.000553193
534.5754	0.000484878
532.6475	0.000393083
530.7195	0.000309069
528.7916	0.000297241
526.8636	0.000353854
524.9357	0.000433119
523.0078	0.000469698
521.0798	0.000463178
519.1519	0.000414271
517.2239	0.000352187
515.2960	0.000262551
513.3681	0.000169953
511.4401	0.000146721
509.5122	0.000284076
507.5842	0.000477282
505.6563	0.000593243
503.7284	0.000612607
501.8004	0.000564916
499.8725	0.000474418
497.9445	0.000428746
496.0166	0.000512248
494.0887	0.00063948
492.1607	0.000650819
490.2328	0.000561457
488.3048	0.000461265
486.3769	0.000434959
484.4490	0.000448829
482.5210	0.000481591
480.5931	0.000519229
478.6651	0.00053649
476.7372	0.000543829
474.8093	0.000508184
472.8813	0.000418115
470.9534	0.000308795
469.0254	0.000289219
467.0975	0.000311922
465.1696	0.000299824
463.2416	0.000250876
461.3137	0.000209114
459.3857	0.000225877
457.4578	0.000264393
455.5299	0.000291906
453.6019	0.000325307
451.6740	0.000365645
449.7460	0.000364004
447.8181	0.000319876
445.8902	0.000308467
443.9622	0.000307808
442.0343	0.000301186
440.1063	0.000329364
438.1784	0.000391811
436.2505	0.00047167
434.3225	0.00052017
432.3946	0.000531642
430.4666	0.000554059
428.5387	0.00061678
426.6108	0.000701597
424.6828	0.00073947
422.7549	0.000704836
420.8269	0.000630602
418.8990	0.000563866
416.9711	0.000493435
415.0431	0.000416372
413.1152	0.000379471
411.1872	0.000341836
409.2593	0.000311295
407.3314	0.000282325
405.4034	0.000275947
403.4755	0.000247411
401.5475	0.000216024
399.6196	0.000166714
