# Supplementary material for: Vibrational Study on the Structure, Bioactivity, and Silver Adsorption of Silk Fibroin Fibers Grafted with Methacrylonitrile
Source: Molecules. 2023 Mar 10;28(6):2551. doi: 10.3390/molecules28062551 (PMC10051891; doi:10.3390/molecules28062551)
Supplement: Supplementary file 1 [file molecules-28-02551-s001.zip › RAW DATA/Figure 13 Raman SBF/BF MAN 40 SBF 28d Raman p1.txt]

TITLE	BF MAN 40 SBF 28D P1 | AV. OF 122
DATA TYPE
ORIGIN	JASCO
OWNER
DATE	23/03/01
TIME	12:08:45
SPECTROMETER/DATA SYSTEM
RESOLUTION
DELTAX	-1.92869
XUNITS	1/CM
YUNITS	AU
FIRSTX	5003.1440
LASTX	5.9080
NPOINTS	2592
FIRSTY	0.00136
MAXY	0.06206
MINY	0.00070
XYDATA
5003.1440	0.00136
5001.2154	0.00142
4999.2867	0.00147
4997.3580	0.00147
4995.4293	0.0014
4993.5006	0.00136
4991.5719	0.00136
4989.6432	0.00138
4987.7145	0.00141
4985.7858	0.00141
4983.8571	0.00138
4981.9285	0.00133
4979.9998	0.0013
4978.0711	0.0013
4976.1424	0.00131
4974.2137	0.00134
4972.2850	0.00135
4970.3563	0.00136
4968.4276	0.00139
4966.4989	0.00137
4964.5702	0.00133
4962.6416	0.00135
4960.7129	0.0014
4958.7842	0.00136
4956.8555	0.00133
4954.9268	0.00138
4952.9981	0.00139
4951.0694	0.00136
4949.1407	0.00135
4947.2120	0.00138
4945.2833	0.00139
4943.3547	0.0014
4941.4260	0.00139
4939.4973	0.00136
4937.5686	0.00136
4935.6399	0.00141
4933.7112	0.00143
4931.7825	0.0014
4929.8538	0.00146
4927.9251	0.00153
4925.9964	0.00154
4924.0678	0.00148
4922.1391	0.00142
4920.2104	0.00139
4918.2817	0.00138
4916.3530	0.00141
4914.4243	0.00145
4912.4956	0.00143
4910.5669	0.00138
4908.6382	0.00139
4906.7095	0.00141
4904.7809	0.0014
4902.8522	0.00137
4900.9235	0.00131
4898.9948	0.00128
4897.0661	0.00126
4895.1374	0.00127
4893.2087	0.00136
4891.2800	0.00141
4889.3513	0.00137
4887.4226	0.00136
4885.4940	0.0014
4883.5653	0.00139
4881.6366	0.00135
4879.7079	0.00134
4877.7792	0.00138
4875.8505	0.00135
4873.9218	0.00134
4871.9931	0.00134
4870.0644	0.00134
4868.1357	0.0014
4866.2071	0.0014
4864.2784	0.00134
4862.3497	0.00129
4860.4210	0.00131
4858.4923	0.00135
4856.5636	0.00133
4854.6349	0.00131
4852.7062	0.00131
4850.7775	0.0013
4848.8488	0.00129
4846.9202	0.00134
4844.9915	0.00135
4843.0628	0.00134
4841.1341	0.0013
4839.2054	0.00129
4837.2767	0.00133
4835.3480	0.00136
4833.4193	0.00136
4831.4906	0.00136
4829.5619	0.00137
4827.6333	0.00142
4825.7046	0.00142
4823.7759	0.00136
4821.8472	0.00132
4819.9185	0.00136
4817.9898	0.00138
4816.0611	0.00141
4814.1324	0.00138
4812.2037	0.00134
4810.2750	0.0013
4808.3464	0.0013
4806.4177	0.00138
4804.4890	0.00138
4802.5603	0.00133
4800.6316	0.0013
4798.7029	0.0013
4796.7742	0.00139
4794.8455	0.00148
4792.9168	0.00142
4790.9881	0.00131
4789.0595	0.0013
4787.1308	0.00131
4785.2021	0.00132
4783.2734	0.00136
4781.3447	0.00135
4779.4160	0.0013
4777.4873	0.00128
4775.5586	0.00133
4773.6299	0.0014
4771.7012	0.0014
4769.7726	0.00138
4767.8439	0.00135
4765.9152	0.00135
4763.9865	0.00131
4762.0578	0.0013
4760.1291	0.00127
4758.2004	0.00127
4756.2717	0.0013
4754.3430	0.00134
4752.4143	0.00132
4750.4857	0.00128
4748.5570	0.00129
4746.6283	0.00132
4744.6996	0.00137
4742.7709	0.0014
4740.8422	0.00141
4738.9135	0.00138
4736.9848	0.00126
4735.0561	0.00121
4733.1274	0.00127
4731.1988	0.0013
4729.2701	0.00128
4727.3414	0.00129
4725.4127	0.00129
4723.4840	0.00127
4721.5553	0.00128
4719.6266	0.00132
4717.6979	0.00135
4715.7692	0.00136
4713.8405	0.00136
4711.9119	0.00132
4709.9832	0.00131
4708.0545	0.00136
4706.1258	0.00136
4704.1971	0.00131
4702.2684	0.00134
4700.3397	0.00137
4698.4110	0.00136
4696.4823	0.00134
4694.5536	0.00131
4692.6250	0.00128
4690.6963	0.00128
4688.7676	0.00126
4686.8389	0.00122
4684.9102	0.00127
4682.9815	0.00136
4681.0528	0.00139
4679.1241	0.00141
4677.1954	0.00139
4675.2668	0.00135
4673.3381	0.00137
4671.4094	0.00134
4669.4807	0.0013
4667.5520	0.00128
4665.6233	0.0013
4663.6946	0.00132
4661.7659	0.0013
4659.8372	0.00131
4657.9085	0.00131
4655.9799	0.00133
4654.0512	0.00138
4652.1225	0.00138
4650.1938	0.00135
4648.2651	0.0013
4646.3364	0.00127
4644.4077	0.00125
4642.4790	0.00134
4640.5503	0.00136
4638.6216	0.00134
4636.6930	0.00133
4634.7643	0.00129
4632.8356	0.00126
4630.9069	0.00124
4628.9782	0.00128
4627.0495	0.00133
4625.1208	0.00133
4623.1921	0.00131
4621.2634	0.00128
4619.3347	0.00133
4617.4061	0.00137
4615.4774	0.00132
4613.5487	0.00125
4611.6200	0.00124
4609.6913	0.0013
4607.7626	0.00134
4605.8339	0.00134
4603.9052	0.00133
4601.9765	0.00127
4600.0478	0.00125
4598.1192	0.00129
4596.1905	0.00125
4594.2618	0.00121
4592.3331	0.00125
4590.4044	0.00128
4588.4757	0.00128
4586.5470	0.00127
4584.6183	0.00126
4582.6896	0.00127
4580.7609	0.00127
4578.8323	0.00127
4576.9036	0.00128
4574.9749	0.00125
4573.0462	0.00125
4571.1175	0.00129
4569.1888	0.00132
4567.2601	0.00134
4565.3314	0.00135
4563.4027	0.00135
4561.4740	0.00134
4559.5454	0.00135
4557.6167	0.00129
4555.6880	0.00127
4553.7593	0.00128
4551.8306	0.00128
4549.9019	0.00125
4547.9732	0.00127
4546.0445	0.00132
4544.1158	0.00126
4542.1871	0.00121
4540.2585	0.00119
4538.3298	0.00126
4536.4011	0.00128
4534.4724	0.00126
4532.5437	0.00128
4530.6150	0.00129
4528.6863	0.0013
4526.7576	0.0013
4524.8289	0.00126
4522.9002	0.00124
4520.9716	0.00125
4519.0429	0.00125
4517.1142	0.00121
4515.1855	0.00122
4513.2568	0.00126
4511.3281	0.00127
4509.3994	0.00123
4507.4707	0.00122
4505.5420	0.00124
4503.6133	0.00128
4501.6847	0.00125
4499.7560	0.00117
4497.8273	0.00116
4495.8986	0.00124
4493.9699	0.00129
4492.0412	0.00127
4490.1125	0.00126
4488.1838	0.00125
4486.2551	0.00121
4484.3264	0.00121
4482.3978	0.00126
4480.4691	0.00131
4478.5404	0.00129
4476.6117	0.00129
4474.6830	0.00129
4472.7543	0.00126
4470.8256	0.00124
4468.8969	0.00125
4466.9682	0.00125
4465.0395	0.00125
4463.1109	0.00124
4461.1822	0.00121
4459.2535	0.00114
4457.3248	0.00112
4455.3961	0.00116
4453.4674	0.00121
4451.5387	0.00121
4449.6100	0.00128
4447.6813	0.00133
4445.7526	0.0013
4443.8240	0.00129
4441.8953	0.0013
4439.9666	0.00128
4438.0379	0.00125
4436.1092	0.00122
4434.1805	0.00117
4432.2518	0.00118
4430.3231	0.0012
4428.3944	0.0012
4426.4657	0.00121
4424.5371	0.00123
4422.6084	0.00127
4420.6797	0.00129
4418.7510	0.00122
4416.8223	0.00118
4414.8936	0.00118
4412.9649	0.00118
4411.0362	0.0012
4409.1075	0.00127
4407.1788	0.00132
4405.2502	0.00132
4403.3215	0.00125
4401.3928	0.00122
4399.4641	0.00121
4397.5354	0.00123
4395.6067	0.00123
4393.6780	0.00124
4391.7493	0.00129
4389.8206	0.00128
4387.8919	0.00125
4385.9633	0.00127
4384.0346	0.00128
4382.1059	0.00124
4380.1772	0.00127
4378.2485	0.00128
4376.3198	0.00121
4374.3911	0.00121
4372.4624	0.00127
4370.5337	0.00124
4368.6050	0.0012
4366.6764	0.00121
4364.7477	0.00125
4362.8190	0.00126
4360.8903	0.00123
4358.9616	0.00123
4357.0329	0.00124
4355.1042	0.0012
4353.1755	0.0012
4351.2468	0.00121
4349.3181	0.00123
4347.3895	0.00125
4345.4608	0.00126
4343.5321	0.00124
4341.6034	0.00122
4339.6747	0.00119
4337.7460	0.00119
4335.8173	0.0012
4333.8886	0.00123
4331.9599	0.00129
4330.0312	0.00127
4328.1026	0.00123
4326.1739	0.0012
4324.2452	0.00117
4322.3165	0.00116
4320.3878	0.0012
4318.4591	0.00126
4316.5304	0.00124
4314.6017	0.00123
4312.6730	0.00126
4310.7443	0.00129
4308.8157	0.00127
4306.8870	0.00127
4304.9583	0.00122
4303.0296	0.00117
4301.1009	0.00119
4299.1722	0.00118
4297.2435	0.00112
4295.3148	0.00112
4293.3861	0.00113
4291.4574	0.00117
4289.5288	0.00119
4287.6001	0.00121
4285.6714	0.00121
4283.7427	0.00121
4281.8140	0.00119
4279.8853	0.00115
4277.9566	0.00118
4276.0279	0.00121
4274.0992	0.0012
4272.1705	0.00124
4270.2419	0.00122
4268.3132	0.00117
4266.3845	0.00117
4264.4558	0.0012
4262.5271	0.00123
4260.5984	0.00123
4258.6697	0.0012
4256.7410	0.00117
4254.8123	0.00116
4252.8836	0.00116
4250.9550	0.00121
4249.0263	0.00127
4247.0976	0.00124
4245.1689	0.00122
4243.2402	0.00121
4241.3115	0.00124
4239.3828	0.00125
4237.4541	0.00121
4235.5254	0.00119
4233.5968	0.00121
4231.6681	0.00123
4229.7394	0.00125
4227.8107	0.00122
4225.8820	0.00115
4223.9533	0.0011
4222.0246	0.00116
4220.0959	0.0012
4218.1672	0.00119
4216.2385	0.0012
4214.3099	0.00125
4212.3812	0.00125
4210.4525	0.00122
4208.5238	0.00118
4206.5951	0.00117
4204.6664	0.00122
4202.7377	0.00128
4200.8090	0.00129
4198.8803	0.00126
4196.9516	0.00122
4195.0230	0.00118
4193.0943	0.00118
4191.1656	0.00122
4189.2369	0.00122
4187.3082	0.0012
4185.3795	0.00121
4183.4508	0.00126
4181.5221	0.00124
4179.5934	0.00118
4177.6647	0.00114
4175.7361	0.00117
4173.8074	0.00118
4171.8787	0.00115
4169.9500	0.00117
4168.0213	0.00118
4166.0926	0.00121
4164.1639	0.00123
4162.2352	0.00121
4160.3065	0.00118
4158.3778	0.00118
4156.4492	0.00117
4154.5205	0.00116
4152.5918	0.00116
4150.6631	0.00119
4148.7344	0.00121
4146.8057	0.00118
4144.8770	0.00115
4142.9483	0.00114
4141.0196	0.00117
4139.0909	0.00119
4137.1623	0.00116
4135.2336	0.00116
4133.3049	0.00116
4131.3762	0.00117
4129.4475	0.00119
4127.5188	0.0012
4125.5901	0.00122
4123.6614	0.00121
4121.7327	0.00119
4119.8040	0.0012
4117.8754	0.00122
4115.9467	0.00123
4114.0180	0.00121
4112.0893	0.00121
4110.1606	0.00122
4108.2319	0.00121
4106.3032	0.00121
4104.3745	0.00119
4102.4458	0.00115
4100.5171	0.00115
4098.5885	0.00119
4096.6598	0.00122
4094.7311	0.00119
4092.8024	0.00113
4090.8737	0.00114
4088.9450	0.00119
4087.0163	0.00121
4085.0876	0.0012
4083.1589	0.00116
4081.2302	0.00114
4079.3016	0.00114
4077.3729	0.00115
4075.4442	0.00114
4073.5155	0.00112
4071.5868	0.0011
4069.6581	0.00111
4067.7294	0.00113
4065.8007	0.00117
4063.8720	0.00119
4061.9433	0.00112
4060.0147	0.00112
4058.0860	0.00117
4056.1573	0.00121
4054.2286	0.0012
4052.2999	0.00116
4050.3712	0.00112
4048.4425	0.00113
4046.5138	0.00115
4044.5851	0.00114
4042.6564	0.00111
4040.7278	0.00112
4038.7991	0.00119
4036.8704	0.00125
4034.9417	0.00123
4033.0130	0.00118
4031.0843	0.00116
4029.1556	0.00119
4027.2269	0.00118
4025.2982	0.00117
4023.3695	0.00117
4021.4409	0.00114
4019.5122	0.00113
4017.5835	0.00114
4015.6548	0.00112
4013.7261	0.00115
4011.7974	0.00119
4009.8687	0.00122
4007.9400	0.00123
4006.0113	0.0012
4004.0826	0.00115
4002.1540	0.00112
4000.2253	0.00113
3998.2966	0.00116
3996.3679	0.00117
3994.4392	0.00121
3992.5105	0.00122
3990.5818	0.00119
3988.6531	0.00118
3986.7244	0.0012
3984.7957	0.00124
3982.8671	0.00127
3980.9384	0.0012
3979.0097	0.00113
3977.0810	0.00115
3975.1523	0.00119
3973.2236	0.00118
3971.2949	0.00114
3969.3662	0.00114
3967.4375	0.00113
3965.5088	0.00113
3963.5802	0.00112
3961.6515	0.00111
3959.7228	0.00118
3957.7941	0.00124
3955.8654	0.00124
3953.9367	0.00122
3952.0080	0.00118
3950.0793	0.00114
3948.1506	0.00118
3946.2219	0.00118
3944.2933	0.00115
3942.3646	0.00113
3940.4359	0.00114
3938.5072	0.00113
3936.5785	0.0011
3934.6498	0.0011
3932.7211	0.00116
3930.7924	0.00115
3928.8637	0.00111
3926.9350	0.00114
3925.0064	0.00116
3923.0777	0.00115
3921.1490	0.00116
3919.2203	0.00116
3917.2916	0.00115
3915.3629	0.00115
3913.4342	0.00113
3911.5055	0.00113
3909.5768	0.0012
3907.6481	0.00123
3905.7195	0.00118
3903.7908	0.00116
3901.8621	0.00119
3899.9334	0.00122
3898.0047	0.00124
3896.0760	0.00122
3894.1473	0.00116
3892.2186	0.00113
3890.2899	0.00115
3888.3612	0.00113
3886.4326	0.00116
3884.5039	0.00119
3882.5752	0.00115
3880.6465	0.00112
3878.7178	0.00113
3876.7891	0.00117
3874.8604	0.00122
3872.9317	0.0012
3871.0030	0.00115
3869.0743	0.00111
3867.1457	0.00109
3865.2170	0.00111
3863.2883	0.00116
3861.3596	0.00118
3859.4309	0.00116
3857.5022	0.00118
3855.5735	0.00115
3853.6448	0.00112
3851.7161	0.00113
3849.7874	0.00112
3847.8588	0.00111
3845.9301	0.00109
3844.0014	0.00109
3842.0727	0.0011
3840.1440	0.00108
3838.2153	0.00107
3836.2866	0.00108
3834.3579	0.00112
3832.4292	0.00112
3830.5005	0.00109
3828.5719	0.00114
3826.6432	0.00116
3824.7145	0.00113
3822.7858	0.00111
3820.8571	0.00109
3818.9284	0.00109
3816.9997	0.00113
3815.0710	0.00116
3813.1423	0.0012
3811.2136	0.00122
3809.2850	0.00123
3807.3563	0.00122
3805.4276	0.00118
3803.4989	0.00113
3801.5702	0.00108
3799.6415	0.00108
3797.7128	0.00112
3795.7841	0.00116
3793.8554	0.0012
3791.9268	0.00117
3789.9981	0.00113
3788.0694	0.00108
3786.1407	0.00109
3784.2120	0.00113
3782.2833	0.0011
3780.3546	0.0011
3778.4259	0.00112
3776.4972	0.00112
3774.5685	0.00113
3772.6399	0.00112
3770.7112	0.00112
3768.7825	0.00113
3766.8538	0.00118
3764.9251	0.00123
3762.9964	0.00122
3761.0677	0.00119
3759.1390	0.00119
3757.2103	0.00119
3755.2816	0.00115
3753.3530	0.00117
3751.4243	0.00121
3749.4956	0.00121
3747.5669	0.00119
3745.6382	0.00119
3743.7095	0.00119
3741.7808	0.00119
3739.8521	0.0012
3737.9234	0.00123
3735.9947	0.00123
3734.0661	0.00122
3732.1374	0.00126
3730.2087	0.00129
3728.2800	0.00131
3726.3513	0.00133
3724.4226	0.0013
3722.4939	0.0013
3720.5652	0.00133
3718.6365	0.00134
3716.7078	0.00134
3714.7792	0.00137
3712.8505	0.00142
3710.9218	0.00144
3708.9931	0.00143
3707.0644	0.00141
3705.1357	0.00143
3703.2070	0.00148
3701.2783	0.00149
3699.3496	0.00149
3697.4209	0.0015
3695.4923	0.00149
3693.5636	0.00148
3691.6349	0.00145
3689.7062	0.00149
3687.7775	0.00155
3685.8488	0.00154
3683.9201	0.00148
3681.9914	0.00147
3680.0627	0.0015
3678.1340	0.00157
3676.2054	0.00161
3674.2767	0.00162
3672.3480	0.00167
3670.4193	0.00174
3668.4906	0.00178
3666.5619	0.00175
3664.6332	0.00172
3662.7045	0.00173
3660.7758	0.00174
3658.8471	0.00171
3656.9185	0.00166
3654.9898	0.00166
3653.0611	0.0017
3651.1324	0.00175
3649.2037	0.00183
3647.2750	0.00192
3645.3463	0.00195
3643.4176	0.00196
3641.4889	0.00197
3639.5602	0.00197
3637.6316	0.00197
3635.7029	0.00195
3633.7742	0.00195
3631.8455	0.00196
3629.9168	0.00197
3627.9881	0.002
3626.0594	0.00199
3624.1307	0.00195
3622.2020	0.00194
3620.2733	0.00195
3618.3447	0.00199
3616.4160	0.002
3614.4873	0.00201
3612.5586	0.00206
3610.6299	0.00212
3608.7012	0.00219
3606.7725	0.00226
3604.8438	0.00228
3602.9151	0.00229
3600.9864	0.00229
3599.0578	0.00227
3597.1291	0.00227
3595.2004	0.00228
3593.2717	0.0023
3591.3430	0.00236
3589.4143	0.00236
3587.4856	0.00231
3585.5569	0.00228
3583.6282	0.00235
3581.6995	0.00243
3579.7709	0.0025
3577.8422	0.0025
3575.9135	0.0025
3573.9848	0.00255
3572.0561	0.00265
3570.1274	0.00271
3568.1987	0.00275
3566.2700	0.00279
3564.3413	0.00285
3562.4126	0.00291
3560.4840	0.00293
3558.5553	0.00292
3556.6266	0.00293
3554.6979	0.00299
3552.7692	0.00304
3550.8405	0.00309
3548.9118	0.00317
3546.9831	0.00323
3545.0544	0.00327
3543.1257	0.0033
3541.1971	0.00335
3539.2684	0.00342
3537.3397	0.00347
3535.4110	0.00352
3533.4823	0.0036
3531.5536	0.00367
3529.6249	0.00369
3527.6962	0.00371
3525.7675	0.00378
3523.8388	0.00385
3521.9102	0.00391
3519.9815	0.00395
3518.0528	0.00402
3516.1241	0.00408
3514.1954	0.00413
3512.2667	0.00418
3510.3380	0.00422
3508.4093	0.00428
3506.4806	0.00435
3504.5519	0.00443
3502.6233	0.00452
3500.6946	0.0046
3498.7659	0.00463
3496.8372	0.00463
3494.9085	0.00464
3492.9798	0.00466
3491.0511	0.00468
3489.1224	0.00474
3487.1937	0.00483
3485.2650	0.00497
3483.3364	0.00508
3481.4077	0.00515
3479.4790	0.0052
3477.5503	0.00525
3475.6216	0.00529
3473.6929	0.00534
3471.7642	0.00542
3469.8355	0.00552
3467.9068	0.00561
3465.9781	0.00568
3464.0495	0.00577
3462.1208	0.00588
3460.1921	0.00595
3458.2634	0.00596
3456.3347	0.006
3454.4060	0.00609
3452.4773	0.0062
3450.5486	0.00628
3448.6199	0.00633
3446.6912	0.00638
3444.7626	0.00647
3442.8339	0.00658
3440.9052	0.00667
3438.9765	0.00674
3437.0478	0.00683
3435.1191	0.00695
3433.1904	0.00705
3431.2617	0.00712
3429.3330	0.00716
3427.4043	0.00722
3425.4757	0.00731
3423.5470	0.00744
3421.6183	0.00757
3419.6896	0.00764
3417.7609	0.00768
3415.8322	0.00773
3413.9035	0.00782
3411.9748	0.00793
3410.0461	0.00806
3408.1174	0.00818
3406.1888	0.00826
3404.2601	0.0083
3402.3314	0.00836
3400.4027	0.00849
3398.4740	0.00863
3396.5453	0.00873
3394.6166	0.00878
3392.6879	0.00887
3390.7592	0.00901
3388.8305	0.00914
3386.9019	0.0092
3384.9732	0.00919
3383.0445	0.0092
3381.1158	0.00926
3379.1871	0.00937
3377.2584	0.00951
3375.3297	0.00965
3373.4010	0.00976
3371.4723	0.00984
3369.5436	0.00992
3367.6150	0.00998
3365.6863	0.01
3363.7576	0.01005
3361.8289	0.01017
3359.9002	0.01031
3357.9715	0.01042
3356.0428	0.0105
3354.1141	0.0106
3352.1854	0.01071
3350.2568	0.01079
3348.3281	0.01086
3346.3994	0.01094
3344.4707	0.01099
3342.5420	0.01104
3340.6133	0.01111
3338.6846	0.01122
3336.7559	0.01134
3334.8272	0.01143
3332.8985	0.01151
3330.9699	0.01158
3329.0412	0.01165
3327.1125	0.01172
3325.1838	0.01177
3323.2551	0.01181
3321.3264	0.01188
3319.3977	0.01201
3317.4690	0.01219
3315.5403	0.01235
3313.6116	0.01246
3311.6830	0.01255
3309.7543	0.01262
3307.8256	0.01267
3305.8969	0.0127
3303.9682	0.01278
3302.0395	0.01289
3300.1108	0.01302
3298.1821	0.01312
3296.2534	0.01317
3294.3247	0.0132
3292.3961	0.01324
3290.4674	0.01333
3288.5387	0.01342
3286.6100	0.01344
3284.6813	0.01341
3282.7526	0.01337
3280.8239	0.01336
3278.8952	0.01334
3276.9665	0.0133
3275.0378	0.01327
3273.1092	0.01326
3271.1805	0.01322
3269.2518	0.01315
3267.3231	0.01313
3265.3944	0.01313
3263.4657	0.01311
3261.5370	0.01308
3259.6083	0.01305
3257.6796	0.01303
3255.7509	0.013
3253.8223	0.01299
3251.8936	0.013
3249.9649	0.01301
3248.0362	0.013
3246.1075	0.01299
3244.1788	0.01298
3242.2501	0.01301
3240.3214	0.01307
3238.3927	0.01312
3236.4640	0.01315
3234.5354	0.01318
3232.6067	0.0132
3230.6780	0.0132
3228.7493	0.01318
3226.8206	0.01318
3224.8919	0.01321
3222.9632	0.01323
3221.0345	0.01323
3219.1058	0.01323
3217.1771	0.01326
3215.2485	0.0133
3213.3198	0.01332
3211.3911	0.01334
3209.4624	0.01338
3207.5337	0.01342
3205.6050	0.01347
3203.6763	0.01354
3201.7476	0.01361
3199.8189	0.01364
3197.8902	0.01363
3195.9616	0.0136
3194.0329	0.01359
3192.1042	0.0136
3190.1755	0.01365
3188.2468	0.01371
3186.3181	0.01372
3184.3894	0.01372
3182.4607	0.01375
3180.5320	0.01381
3178.6033	0.01387
3176.6747	0.01393
3174.7460	0.01397
3172.8173	0.01399
3170.8886	0.01401
3168.9599	0.01405
3167.0312	0.01409
3165.1025	0.01411
3163.1738	0.01415
3161.2451	0.01421
3159.3164	0.01423
3157.3878	0.01424
3155.4591	0.01427
3153.5304	0.01433
3151.6017	0.01443
3149.6730	0.01455
3147.7443	0.01467
3145.8156	0.01474
3143.8869	0.01475
3141.9582	0.01474
3140.0295	0.01475
3138.1009	0.01479
3136.1722	0.01488
3134.2435	0.01496
3132.3148	0.015
3130.3861	0.01504
3128.4574	0.01508
3126.5287	0.01512
3124.6000	0.0152
3122.6713	0.0153
3120.7426	0.01536
3118.8140	0.0154
3116.8853	0.01545
3114.9566	0.01551
3113.0279	0.01557
3111.0992	0.01562
3109.1705	0.01567
3107.2418	0.01571
3105.3131	0.01575
3103.3844	0.01581
3101.4557	0.0159
3099.5271	0.01602
3097.5984	0.01612
3095.6697	0.01619
3093.7410	0.01627
3091.8123	0.01636
3089.8836	0.01645
3087.9549	0.01653
3086.0262	0.01663
3084.0975	0.01676
3082.1688	0.01691
3080.2402	0.01705
3078.3115	0.01717
3076.3828	0.01732
3074.4541	0.01752
3072.5254	0.01776
3070.5967	0.01798
3068.6680	0.01817
3066.7393	0.01833
3064.8106	0.01846
3062.8819	0.01855
3060.9533	0.01866
3059.0246	0.01884
3057.0959	0.01902
3055.1672	0.01908
3053.2385	0.01903
3051.3098	0.01901
3049.3811	0.01908
3047.4524	0.01922
3045.5237	0.01937
3043.5950	0.0195
3041.6664	0.01963
3039.7377	0.01977
3037.8090	0.01994
3035.8803	0.02016
3033.9516	0.02042
3032.0229	0.02066
3030.0942	0.02088
3028.1655	0.02114
3026.2368	0.02149
3024.3081	0.0219
3022.3795	0.02234
3020.4508	0.02279
3018.5221	0.02328
3016.5934	0.02382
3014.6647	0.0244
3012.7360	0.02496
3010.8073	0.0255
3008.8786	0.02605
3006.9499	0.02664
3005.0212	0.02724
3003.0926	0.02783
3001.1639	0.02838
2999.2352	0.02895
2997.3065	0.02957
2995.3778	0.03016
2993.4491	0.03065
2991.5204	0.03102
2989.5917	0.03127
2987.6630	0.0314
2985.7343	0.03144
2983.8057	0.03143
2981.8770	0.03138
2979.9483	0.03129
2978.0196	0.03121
2976.0909	0.0312
2974.1622	0.0313
2972.2335	0.03151
2970.3048	0.03177
2968.3761	0.03202
2966.4474	0.03226
2964.5188	0.0325
2962.5901	0.03283
2960.6614	0.0333
2958.7327	0.03392
2956.8040	0.03458
2954.8753	0.03523
2952.9466	0.03587
2951.0179	0.03653
2949.0892	0.03721
2947.1605	0.03791
2945.2319	0.03861
2943.3032	0.03928
2941.3745	0.03989
2939.4458	0.04044
2937.5171	0.0409
2935.5884	0.0412
2933.6597	0.04128
2931.7310	0.04109
2929.8023	0.04065
2927.8736	0.04002
2925.9450	0.03927
2924.0163	0.03844
2922.0876	0.03765
2920.1589	0.03695
2918.2302	0.03633
2916.3015	0.03572
2914.3728	0.03515
2912.4441	0.03466
2910.5154	0.03428
2908.5868	0.03397
2906.6581	0.03371
2904.7294	0.03344
2902.8007	0.03316
2900.8720	0.03292
2898.9433	0.03276
2897.0146	0.03264
2895.0859	0.03252
2893.1572	0.03242
2891.2285	0.03235
2889.2999	0.03231
2887.3712	0.03225
2885.4425	0.0322
2883.5138	0.0322
2881.5851	0.03221
2879.6564	0.03222
2877.7277	0.03224
2875.7990	0.03225
2873.8703	0.03222
2871.9416	0.03211
2870.0130	0.03192
2868.0843	0.0317
2866.1556	0.03155
2864.2269	0.0315
2862.2982	0.03141
2860.3695	0.0312
2858.4408	0.03095
2856.5121	0.03077
2854.5834	0.03061
2852.6547	0.0304
2850.7261	0.03012
2848.7974	0.02983
2846.8687	0.02954
2844.9400	0.02926
2843.0113	0.02903
2841.0826	0.02887
2839.1539	0.02878
2837.2252	0.02872
2835.2965	0.02868
2833.3678	0.02868
2831.4392	0.0287
2829.5105	0.02871
2827.5818	0.02875
2825.6531	0.02883
2823.7244	0.02891
2821.7957	0.02896
2819.8670	0.029
2817.9383	0.02906
2816.0096	0.02914
2814.0809	0.02924
2812.1523	0.02935
2810.2236	0.02944
2808.2949	0.02952
2806.3662	0.02961
2804.4375	0.0297
2802.5088	0.02978
2800.5801	0.02983
2798.6514	0.02989
2796.7227	0.02999
2794.7940	0.03014
2792.8654	0.03028
2790.9367	0.03038
2789.0080	0.03048
2787.0793	0.03056
2785.1506	0.03062
2783.2219	0.0307
2781.2932	0.03083
2779.3645	0.03095
2777.4358	0.03104
2775.5071	0.03112
2773.5785	0.03122
2771.6498	0.03133
2769.7211	0.03142
2767.7924	0.03151
2765.8637	0.0316
2763.9350	0.03169
2762.0063	0.03176
2760.0776	0.03183
2758.1489	0.03192
2756.2202	0.03201
2754.2916	0.03211
2752.3629	0.03224
2750.4342	0.03238
2748.5055	0.03252
2746.5768	0.03266
2744.6481	0.03279
2742.7194	0.03293
2740.7907	0.03305
2738.8620	0.03316
2736.9333	0.03327
2735.0047	0.03339
2733.0760	0.03349
2731.1473	0.03359
2729.2186	0.03371
2727.2899	0.03386
2725.3612	0.03398
2723.4325	0.03407
2721.5038	0.03415
2719.5751	0.03427
2717.6464	0.03443
2715.7178	0.03457
2713.7891	0.03469
2711.8604	0.0348
2709.9317	0.03488
2708.0030	0.03491
2706.0743	0.03495
2704.1456	0.03503
2702.2169	0.03516
2700.2882	0.03529
2698.3595	0.03539
2696.4309	0.03548
2694.5022	0.03557
2692.5735	0.03565
2690.6448	0.03574
2688.7161	0.03586
2686.7874	0.03597
2684.8587	0.03607
2682.9300	0.03619
2681.0013	0.03633
2679.0726	0.03647
2677.1440	0.03657
2675.2153	0.03663
2673.2866	0.03667
2671.3579	0.03674
2669.4292	0.03686
2667.5005	0.037
2665.5718	0.03714
2663.6431	0.03726
2661.7144	0.03736
2659.7857	0.03746
2657.8571	0.03758
2655.9284	0.03769
2653.9997	0.03779
2652.0710	0.03787
2650.1423	0.03794
2648.2136	0.03802
2646.2849	0.03811
2644.3562	0.03819
2642.4275	0.03825
2640.4988	0.03833
2638.5702	0.03847
2636.6415	0.03862
2634.7128	0.03873
2632.7841	0.03878
2630.8554	0.03883
2628.9267	0.03893
2626.9980	0.03908
2625.0693	0.03922
2623.1406	0.03935
2621.2119	0.03947
2619.2833	0.03961
2617.3546	0.03977
2615.4259	0.03989
2613.4972	0.03998
2611.5685	0.04004
2609.6398	0.04008
2607.7111	0.04008
2605.7824	0.0401
2603.8537	0.04021
2601.9250	0.04038
2599.9964	0.04044
2598.0677	0.04043
2596.1390	0.04051
2594.2103	0.04069
2592.2816	0.04089
2590.3529	0.04112
2588.4242	0.04132
2586.4955	0.04141
2584.5668	0.04144
2582.6381	0.04151
2580.7095	0.0416
2578.7808	0.04166
2576.8521	0.04172
2574.9234	0.04179
2572.9947	0.04187
2571.0660	0.04197
2569.1373	0.04211
2567.2086	0.04225
2565.2799	0.04233
2563.3512	0.04236
2561.4226	0.04245
2559.4939	0.04259
2557.5652	0.04273
2555.6365	0.04284
2553.7078	0.04292
2551.7791	0.04295
2549.8504	0.04297
2547.9217	0.04305
2545.9930	0.04323
2544.0643	0.04341
2542.1357	0.04352
2540.2070	0.04357
2538.2783	0.04359
2536.3496	0.04361
2534.4209	0.04365
2532.4922	0.04373
2530.5635	0.0438
2528.6348	0.04379
2526.7061	0.04374
2524.7774	0.04379
2522.8488	0.04398
2520.9201	0.04417
2518.9914	0.04431
2517.0627	0.0444
2515.1340	0.04445
2513.2053	0.04448
2511.2766	0.04451
2509.3479	0.04451
2507.4192	0.04444
2505.4905	0.04426
2503.5619	0.04417
2501.6332	0.04436
2499.7045	0.04473
2497.7758	0.04504
2495.8471	0.04522
2493.9184	0.04534
2491.9897	0.04542
2490.0610	0.04544
2488.1323	0.04544
2486.2036	0.04544
2484.2750	0.04537
2482.3463	0.04512
2480.4176	0.04485
2478.4889	0.04497
2476.5602	0.04546
2474.6315	0.04588
2472.7028	0.04609
2470.7741	0.04617
2468.8454	0.04615
2466.9167	0.04609
2464.9881	0.04613
2463.0594	0.04621
2461.1307	0.04618
2459.2020	0.04616
2457.2733	0.04634
2455.3446	0.0466
2453.4159	0.04669
2451.4872	0.04665
2449.5585	0.04668
2447.6299	0.04685
2445.7012	0.04694
2443.7725	0.04678
2441.8438	0.0466
2439.9151	0.04672
2437.9864	0.04705
2436.0577	0.04726
2434.1290	0.04732
2432.2003	0.04736
2430.2716	0.04741
2428.3430	0.04734
2426.4143	0.04717
2424.4856	0.04712
2422.5569	0.0473
2420.6282	0.04747
2418.6995	0.0474
2416.7708	0.04717
2414.8421	0.04701
2412.9134	0.04704
2410.9847	0.04716
2409.0561	0.04737
2407.1274	0.0476
2405.1987	0.04771
2403.2700	0.0477
2401.3413	0.04766
2399.4126	0.04757
2397.4839	0.04742
2395.5552	0.04732
2393.6265	0.04733
2391.6978	0.04742
2389.7692	0.04756
2387.8405	0.04768
2385.9118	0.04766
2383.9831	0.0475
2382.0544	0.04738
2380.1257	0.04739
2378.1970	0.04742
2376.2683	0.04721
2374.3396	0.04687
2372.4109	0.04672
2370.4823	0.04687
2368.5536	0.04716
2366.6249	0.04738
2364.6962	0.04745
2362.7675	0.04737
2360.8388	0.04723
2358.9101	0.04707
2356.9814	0.04688
2355.0527	0.04661
2353.1240	0.04623
2351.1954	0.04589
2349.2667	0.04587
2347.3380	0.04622
2345.4093	0.04658
2343.4806	0.04669
2341.5519	0.04675
2339.6232	0.04695
2337.6945	0.04716
2335.7658	0.04722
2333.8371	0.04717
2331.9085	0.047
2329.9798	0.0465
2328.0511	0.04564
2326.1224	0.04499
2324.1937	0.04517
2322.2650	0.04596
2320.3363	0.04656
2318.4076	0.04659
2316.4789	0.04638
2314.5502	0.04635
2312.6216	0.04648
2310.6929	0.04654
2308.7642	0.04646
2306.8355	0.0461
2304.9068	0.04517
2302.9781	0.044
2301.0494	0.04363
2299.1207	0.04446
2297.1920	0.04558
2295.2633	0.04588
2293.3347	0.04514
2291.4060	0.04418
2289.4773	0.04405
2287.5486	0.04489
2285.6199	0.04582
2283.6912	0.04573
2281.7625	0.04428
2279.8338	0.04261
2277.9051	0.04243
2275.9764	0.04385
2274.0478	0.04541
2272.1191	0.04628
2270.1904	0.04663
2268.2617	0.04681
2266.3330	0.04678
2264.4043	0.04628
2262.4756	0.04528
2260.5469	0.04403
2258.6182	0.04296
2256.6895	0.04271
2254.7609	0.04347
2252.8322	0.04474
2250.9035	0.04644
2248.9748	0.0487
2247.0461	0.05117
2245.1174	0.05353
2243.1887	0.05591
2241.2600	0.05821
2239.3313	0.05971
2237.4026	0.0601
2235.4740	0.06022
2233.5453	0.06033
2231.6166	0.05901
2229.6879	0.05586
2227.7592	0.05283
2225.8305	0.05126
2223.9018	0.05057
2221.9731	0.04982
2220.0444	0.04855
2218.1157	0.04646
2216.1871	0.04423
2214.2584	0.04359
2212.3297	0.04497
2210.4010	0.04673
2208.4723	0.0476
2206.5436	0.04771
2204.6149	0.0475
2202.6862	0.04722
2200.7575	0.04714
2198.8288	0.04712
2196.9002	0.0465
2194.9715	0.04501
2193.0428	0.04367
2191.1141	0.04389
2189.1854	0.0455
2187.2567	0.04687
2185.3280	0.04706
2183.3993	0.04655
2181.4706	0.04591
2179.5419	0.04514
2177.6133	0.04452
2175.6846	0.04468
2173.7559	0.04522
2171.8272	0.04519
2169.8985	0.04442
2167.9698	0.04281
2166.0411	0.04056
2164.1124	0.03966
2162.1837	0.04158
2160.2550	0.04434
2158.3264	0.04492
2156.3977	0.04293
2154.4690	0.04094
2152.5403	0.04159
2150.6116	0.0444
2148.6829	0.04667
2146.7542	0.04694
2144.8255	0.04609
2142.8968	0.04586
2140.9681	0.04678
2139.0395	0.04768
2137.1108	0.04753
2135.1821	0.04689
2133.2534	0.0468
2131.3247	0.04729
2129.3960	0.04771
2127.4673	0.04783
2125.5386	0.04766
2123.6099	0.04743
2121.6812	0.04752
2119.7526	0.04788
2117.8239	0.04807
2115.8952	0.04797
2113.9665	0.04771
2112.0378	0.04725
2110.1091	0.04662
2108.1804	0.04615
2106.2517	0.04569
2104.3230	0.04487
2102.3943	0.04441
2100.4657	0.04488
2098.5370	0.04559
2096.6083	0.04613
2094.6796	0.04654
2092.7509	0.0461
2090.8222	0.04472
2088.8935	0.0436
2086.9648	0.04339
2085.0361	0.04389
2083.1074	0.04487
2081.1788	0.04599
2079.2501	0.04685
2077.3214	0.04704
2075.3927	0.04621
2073.4640	0.0446
2071.5353	0.0429
2069.6066	0.04188
2067.6779	0.04247
2065.7492	0.04455
2063.8205	0.04655
2061.8919	0.04698
2059.9632	0.04536
2058.0345	0.0425
2056.1058	0.0404
2054.1771	0.04037
2052.2484	0.04158
2050.3197	0.04273
2048.3910	0.04376
2046.4623	0.04486
2044.5336	0.04529
2042.6050	0.04478
2040.6763	0.04454
2038.7476	0.04522
2036.8189	0.04596
2034.8902	0.04624
2032.9615	0.04627
2031.0328	0.04602
2029.1041	0.04571
2027.1754	0.04599
2025.2467	0.04652
2023.3181	0.04624
2021.3894	0.04545
2019.4607	0.04512
2017.5320	0.04516
2015.6033	0.04529
2013.6746	0.04594
2011.7459	0.047
2009.8172	0.04767
2007.8885	0.04769
2005.9599	0.0475
2004.0312	0.04745
2002.1025	0.04757
2000.1738	0.04778
1998.2451	0.04805
1996.3164	0.04832
1994.3877	0.04835
1992.4590	0.04813
1990.5303	0.04811
1988.6016	0.04844
1986.6730	0.04874
1984.7443	0.04873
1982.8156	0.04848
1980.8869	0.04817
1978.9582	0.04795
1977.0295	0.04797
1975.1008	0.04828
1973.1721	0.04861
1971.2434	0.04872
1969.3147	0.04872
1967.3861	0.04873
1965.4574	0.04876
1963.5287	0.04879
1961.6000	0.04876
1959.6713	0.04867
1957.7426	0.04861
1955.8139	0.04864
1953.8852	0.0487
1951.9565	0.0487
1950.0278	0.04868
1948.0992	0.04869
1946.1705	0.04872
1944.2418	0.04872
1942.3131	0.04872
1940.3844	0.04873
1938.4557	0.04874
1936.5270	0.04876
1934.5983	0.04882
1932.6696	0.04892
1930.7409	0.04897
1928.8123	0.04896
1926.8836	0.04892
1924.9549	0.04892
1923.0262	0.04895
1921.0975	0.04901
1919.1688	0.04908
1917.2401	0.04914
1915.3114	0.04918
1913.3827	0.04918
1911.4540	0.04915
1909.5254	0.04913
1907.5967	0.04912
1905.6680	0.04915
1903.7393	0.04923
1901.8106	0.04929
1899.8819	0.04932
1897.9532	0.04932
1896.0245	0.0493
1894.0958	0.04926
1892.1671	0.04918
1890.2385	0.04913
1888.3098	0.04912
1886.3811	0.04914
1884.4524	0.04912
1882.5237	0.04907
1880.5950	0.04902
1878.6663	0.04897
1876.7376	0.04892
1874.8089	0.04888
1872.8802	0.04881
1870.9516	0.04872
1869.0229	0.04865
1867.0942	0.04863
1865.1655	0.04863
1863.2368	0.0486
1861.3081	0.04853
1859.3794	0.04848
1857.4507	0.04847
1855.5220	0.04847
1853.5933	0.04846
1851.6647	0.04842
1849.7360	0.04839
1847.8073	0.04836
1845.8786	0.04836
1843.9499	0.04837
1842.0212	0.04837
1840.0925	0.04833
1838.1638	0.0483
1836.2351	0.04829
1834.3064	0.04831
1832.3778	0.04833
1830.4491	0.04835
1828.5204	0.0484
1826.5917	0.04847
1824.6630	0.04853
1822.7343	0.04857
1820.8056	0.04861
1818.8769	0.04864
1816.9482	0.04866
1815.0195	0.04867
1813.0909	0.04867
1811.1622	0.04868
1809.2335	0.04873
1807.3048	0.0488
1805.3761	0.04883
1803.4474	0.04883
1801.5187	0.04885
1799.5900	0.04885
1797.6613	0.04885
1795.7326	0.04887
1793.8040	0.04891
1791.8753	0.04894
1789.9466	0.04895
1788.0179	0.04893
1786.0892	0.0489
1784.1605	0.04888
1782.2318	0.04888
1780.3031	0.04887
1778.3744	0.04882
1776.4457	0.04876
1774.5171	0.04873
1772.5884	0.04869
1770.6597	0.04861
1768.7310	0.04853
1766.8023	0.04847
1764.8736	0.04842
1762.9449	0.04841
1761.0162	0.04842
1759.0875	0.04842
1757.1588	0.04837
1755.2302	0.04828
1753.3015	0.0482
1751.3728	0.04813
1749.4441	0.04809
1747.5154	0.04808
1745.5867	0.04807
1743.6580	0.04805
1741.7293	0.04802
1739.8006	0.04801
1737.8719	0.04804
1735.9433	0.04806
1734.0146	0.04806
1732.0859	0.04805
1730.1572	0.04803
1728.2285	0.04805
1726.2998	0.0481
1724.3711	0.04815
1722.4424	0.0482
1720.5137	0.04826
1718.5850	0.04834
1716.6564	0.04841
1714.7277	0.0485
1712.7990	0.04863
1710.8703	0.04879
1708.9416	0.04897
1707.0129	0.04919
1705.0842	0.04947
1703.1555	0.04975
1701.2268	0.04997
1699.2981	0.05015
1697.3695	0.05036
1695.4408	0.05059
1693.5121	0.05084
1691.5834	0.05108
1689.6547	0.05129
1687.7260	0.05149
1685.7973	0.05172
1683.8686	0.052
1681.9399	0.05235
1680.0112	0.05277
1678.0826	0.05327
1676.1539	0.05385
1674.2252	0.05452
1672.2965	0.05525
1670.3678	0.05595
1668.4391	0.05645
1666.5104	0.05657
1664.5817	0.05619
1662.6530	0.05539
1660.7243	0.05443
1658.7957	0.05353
1656.8670	0.05276
1654.9383	0.05207
1653.0096	0.05146
1651.0809	0.05094
1649.1522	0.0505
1647.2235	0.05014
1645.2948	0.04982
1643.3661	0.04956
1641.4374	0.04936
1639.5088	0.04918
1637.5801	0.04901
1635.6514	0.04886
1633.7227	0.04878
1631.7940	0.04875
1629.8653	0.04878
1627.9366	0.04884
1626.0079	0.04892
1624.0792	0.04901
1622.1505	0.04913
1620.2219	0.04932
1618.2932	0.04957
1616.3645	0.04981
1614.4358	0.04998
1612.5071	0.05004
1610.5784	0.04999
1608.6497	0.04988
1606.7210	0.04975
1604.7923	0.04963
1602.8636	0.04953
1600.9350	0.04945
1599.0063	0.04938
1597.0776	0.04932
1595.1489	0.04926
1593.2202	0.04917
1591.2915	0.04905
1589.3628	0.0489
1587.4341	0.04876
1585.5054	0.04861
1583.5767	0.04845
1581.6481	0.04828
1579.7194	0.04815
1577.7907	0.04805
1575.8620	0.04797
1573.9333	0.04789
1572.0046	0.04781
1570.0759	0.04773
1568.1472	0.04766
1566.2185	0.0476
1564.2899	0.04754
1562.3612	0.04749
1560.4325	0.04748
1558.5038	0.04751
1556.5751	0.04755
1554.6464	0.04753
1552.7177	0.04745
1550.7890	0.04735
1548.8603	0.04727
1546.9316	0.04723
1545.0030	0.04719
1543.0743	0.04716
1541.1456	0.04713
1539.2169	0.04707
1537.2882	0.04701
1535.3595	0.04699
1533.4308	0.047
1531.5021	0.04701
1529.5734	0.04703
1527.6447	0.04705
1525.7161	0.04708
1523.7874	0.0471
1521.8587	0.04712
1519.9300	0.04713
1518.0013	0.04714
1516.0726	0.04714
1514.1439	0.04714
1512.2152	0.04714
1510.2865	0.04715
1508.3578	0.04716
1506.4292	0.04717
1504.5005	0.04719
1502.5718	0.04721
1500.6431	0.04721
1498.7144	0.04716
1496.7857	0.04709
1494.8570	0.0471
1492.9283	0.04718
1490.9996	0.04728
1489.0709	0.04741
1487.1423	0.04761
1485.2136	0.04786
1483.2849	0.04816
1481.3562	0.04846
1479.4275	0.04874
1477.4988	0.04902
1475.5701	0.04931
1473.6414	0.04962
1471.7127	0.04995
1469.7840	0.05031
1467.8554	0.05068
1465.9267	0.05108
1463.9980	0.05151
1462.0693	0.052
1460.1406	0.05254
1458.2119	0.05305
1456.2832	0.05345
1454.3545	0.05368
1452.4258	0.05374
1450.4971	0.05366
1448.5685	0.05344
1446.6398	0.05311
1444.7111	0.05265
1442.7824	0.05205
1440.8537	0.05136
1438.9250	0.05063
1436.9963	0.04991
1435.0676	0.04926
1433.1389	0.04869
1431.2102	0.04818
1429.2816	0.04775
1427.3529	0.04744
1425.4242	0.04721
1423.4955	0.04704
1421.5668	0.0469
1419.6381	0.04681
1417.7094	0.04674
1415.7807	0.04673
1413.8520	0.04675
1411.9233	0.04681
1409.9947	0.04691
1408.0660	0.04702
1406.1373	0.04712
1404.2086	0.04719
1402.2799	0.04723
1400.3512	0.04722
1398.4225	0.04716
1396.4938	0.04707
1394.5651	0.04696
1392.6364	0.04684
1390.7078	0.04671
1388.7791	0.04658
1386.8504	0.04646
1384.9217	0.04635
1382.9930	0.04626
1381.0643	0.04618
1379.1356	0.04613
1377.2069	0.04611
1375.2782	0.0461
1373.3495	0.0461
1371.4209	0.0461
1369.4922	0.04608
1367.5635	0.04602
1365.6348	0.0459
1363.7061	0.04578
1361.7774	0.04568
1359.8487	0.04559
1357.9200	0.04553
1355.9913	0.04551
1354.0626	0.04552
1352.1340	0.04554
1350.2053	0.04557
1348.2766	0.04558
1346.3479	0.04557
1344.4192	0.04558
1342.4905	0.0456
1340.5618	0.04561
1338.6331	0.04563
1336.7044	0.04568
1334.7757	0.04573
1332.8471	0.04575
1330.9184	0.04575
1328.9897	0.04576
1327.0610	0.04576
1325.1323	0.04575
1323.2036	0.04575
1321.2749	0.04576
1319.3462	0.04577
1317.4175	0.04579
1315.4888	0.04586
1313.5602	0.04594
1311.6315	0.046
1309.7028	0.04605
1307.7741	0.04608
1305.8454	0.04608
1303.9167	0.04605
1301.9880	0.04602
1300.0593	0.04601
1298.1306	0.04598
1296.2019	0.04596
1294.2733	0.04595
1292.3446	0.04596
1290.4159	0.04597
1288.4872	0.04598
1286.5585	0.04599
1284.6298	0.04602
1282.7011	0.04604
1280.7724	0.04602
1278.8437	0.04597
1276.9150	0.04593
1274.9864	0.04592
1273.0577	0.04597
1271.1290	0.04603
1269.2003	0.04608
1267.2716	0.0461
1265.3429	0.04606
1263.4142	0.04594
1261.4855	0.04574
1259.5568	0.04551
1257.6281	0.04531
1255.6995	0.04513
1253.7708	0.04496
1251.8421	0.04479
1249.9134	0.04464
1247.9847	0.04454
1246.0560	0.0445
1244.1273	0.04451
1242.1986	0.04454
1240.2699	0.04463
1238.3412	0.04483
1236.4126	0.04512
1234.4839	0.04542
1232.5552	0.04569
1230.6265	0.04587
1228.6978	0.04598
1226.7691	0.04603
1224.8404	0.04602
1222.9117	0.04591
1220.9830	0.04566
1219.0543	0.0453
1217.1257	0.04491
1215.1970	0.04456
1213.2683	0.04423
1211.3396	0.04395
1209.4109	0.04371
1207.4822	0.04348
1205.5535	0.04323
1203.6248	0.04294
1201.6961	0.04262
1199.7674	0.04231
1197.8388	0.04207
1195.9101	0.04191
1193.9814	0.04181
1192.0527	0.04176
1190.1240	0.04171
1188.1953	0.04163
1186.2666	0.04156
1184.3379	0.04154
1182.4092	0.04155
[truncated: 610 more rows]
