# Supplementary material for: Vibrational Study on the Structure, Bioactivity, and Silver Adsorption of Silk Fibroin Fibers Grafted with Methacrylonitrile
Source: Molecules. 2023 Mar 10;28(6):2551. doi: 10.3390/molecules28062551 (PMC10051891; doi:10.3390/molecules28062551)
Supplement: Supplementary file 1 [file molecules-28-02551-s001.zip › RAW DATA/Figure 13 Raman SBF/BF MAN 40 SBF 28d Raman p2.txt]

TITLE	BF MAN 40 SBF 28D P2 | AV. OF 49
DATA TYPE
ORIGIN	JASCO
OWNER
DATE	23/03/01
TIME	12:09:01
SPECTROMETER/DATA SYSTEM
RESOLUTION
DELTAX	-1.92869
XUNITS	1/CM
YUNITS	AU
FIRSTX	5003.1440
LASTX	5.9080
NPOINTS	2592
FIRSTY	0.00130
MAXY	0.05554
MINY	0.00066
XYDATA
5003.1440	0.0013
5001.2154	0.00139
4999.2867	0.0015
4997.3580	0.0015
4995.4293	0.00142
4993.5006	0.00131
4991.5719	0.00127
4989.6432	0.00139
4987.7145	0.00145
4985.7858	0.00138
4983.8571	0.00133
4981.9285	0.00137
4979.9998	0.00137
4978.0711	0.00137
4976.1424	0.00139
4974.2137	0.00145
4972.2850	0.00141
4970.3563	0.0013
4968.4276	0.00132
4966.4989	0.00138
4964.5702	0.00138
4962.6416	0.00138
4960.7129	0.0013
4958.7842	0.00134
4956.8555	0.00144
4954.9268	0.00137
4952.9981	0.00133
4951.0694	0.00142
4949.1407	0.00147
4947.2120	0.00145
4945.2833	0.00146
4943.3547	0.0015
4941.4260	0.00147
4939.4973	0.00143
4937.5686	0.00152
4935.6399	0.00155
4933.7112	0.00155
4931.7825	0.00147
4929.8538	0.00145
4927.9251	0.00138
4925.9964	0.00129
4924.0678	0.00125
4922.1391	0.00133
4920.2104	0.00139
4918.2817	0.00143
4916.3530	0.0014
4914.4243	0.00138
4912.4956	0.00134
4910.5669	0.00127
4908.6382	0.00127
4906.7095	0.00135
4904.7809	0.00151
4902.8522	0.00152
4900.9235	0.00146
4898.9948	0.00139
4897.0661	0.00135
4895.1374	0.00133
4893.2087	0.00129
4891.2800	0.00133
4889.3513	0.00137
4887.4226	0.00134
4885.4940	0.00136
4883.5653	0.00135
4881.6366	0.00132
4879.7079	0.00125
4877.7792	0.00126
4875.8505	0.00129
4873.9218	0.00133
4871.9931	0.00138
4870.0644	0.00142
4868.1357	0.00147
4866.2071	0.0015
4864.2784	0.00146
4862.3497	0.00148
4860.4210	0.00147
4858.4923	0.0014
4856.5636	0.00135
4854.6349	0.00134
4852.7062	0.00134
4850.7775	0.00131
4848.8488	0.0014
4846.9202	0.00149
4844.9915	0.00147
4843.0628	0.00137
4841.1341	0.00129
4839.2054	0.00128
4837.2767	0.00132
4835.3480	0.00136
4833.4193	0.00138
4831.4906	0.00139
4829.5619	0.00137
4827.6333	0.00132
4825.7046	0.00126
4823.7759	0.00129
4821.8472	0.00131
4819.9185	0.00138
4817.9898	0.00139
4816.0611	0.00134
4814.1324	0.00134
4812.2037	0.00144
4810.2750	0.00149
4808.3464	0.00144
4806.4177	0.00137
4804.4890	0.00132
4802.5603	0.00135
4800.6316	0.00141
4798.7029	0.00145
4796.7742	0.00142
4794.8455	0.00133
4792.9168	0.00136
4790.9881	0.0014
4789.0595	0.00138
4787.1308	0.00135
4785.2021	0.0014
4783.2734	0.00148
4781.3447	0.00141
4779.4160	0.00135
4777.4873	0.00142
4775.5586	0.0014
4773.6299	0.00138
4771.7012	0.00139
4769.7726	0.00137
4767.8439	0.00131
4765.9152	0.00133
4763.9865	0.00134
4762.0578	0.00135
4760.1291	0.00141
4758.2004	0.00146
4756.2717	0.00143
4754.3430	0.00137
4752.4143	0.00141
4750.4857	0.00145
4748.5570	0.0014
4746.6283	0.00135
4744.6996	0.00133
4742.7709	0.00133
4740.8422	0.00133
4738.9135	0.00134
4736.9848	0.00135
4735.0561	0.0013
4733.1274	0.00126
4731.1988	0.00125
4729.2701	0.00128
4727.3414	0.00125
4725.4127	0.00126
4723.4840	0.00131
4721.5553	0.00129
4719.6266	0.00132
4717.6979	0.00128
4715.7692	0.00125
4713.8405	0.00127
4711.9119	0.00131
4709.9832	0.00126
4708.0545	0.00123
4706.1258	0.00128
4704.1971	0.00134
4702.2684	0.00136
4700.3397	0.00136
4698.4110	0.00137
4696.4823	0.00137
4694.5536	0.00137
4692.6250	0.00134
4690.6963	0.0013
4688.7676	0.00125
4686.8389	0.00126
4684.9102	0.00135
4682.9815	0.00141
4681.0528	0.0014
4679.1241	0.00133
4677.1954	0.00131
4675.2668	0.00135
4673.3381	0.00137
4671.4094	0.00143
4669.4807	0.00146
4667.5520	0.00144
4665.6233	0.00136
4663.6946	0.00132
4661.7659	0.00132
4659.8372	0.00132
4657.9085	0.0013
4655.9799	0.00128
4654.0512	0.00123
4652.1225	0.0012
4650.1938	0.00117
4648.2651	0.00118
4646.3364	0.00124
4644.4077	0.00135
4642.4790	0.00136
4640.5503	0.00129
4638.6216	0.00118
4636.6930	0.00126
4634.7643	0.00137
4632.8356	0.00139
4630.9069	0.00133
4628.9782	0.00128
4627.0495	0.00126
4625.1208	0.00127
4623.1921	0.0014
4621.2634	0.00148
4619.3347	0.00152
4617.4061	0.0014
4615.4774	0.00128
4613.5487	0.00124
4611.6200	0.00123
4609.6913	0.00118
4607.7626	0.00122
4605.8339	0.00135
4603.9052	0.00138
4601.9765	0.00132
4600.0478	0.00131
4598.1192	0.00131
4596.1905	0.0013
4594.2618	0.00126
4592.3331	0.00125
4590.4044	0.00126
4588.4757	0.00128
4586.5470	0.00122
4584.6183	0.00122
4582.6896	0.00119
4580.7609	0.00122
4578.8323	0.00129
4576.9036	0.0013
4574.9749	0.00126
4573.0462	0.00129
4571.1175	0.00135
4569.1888	0.00145
4567.2601	0.00142
4565.3314	0.00129
4563.4027	0.00122
4561.4740	0.00123
4559.5454	0.00122
4557.6167	0.00116
4555.6880	0.00122
4553.7593	0.00134
4551.8306	0.0014
4549.9019	0.00135
4547.9732	0.00127
4546.0445	0.00127
4544.1158	0.00127
4542.1871	0.00125
4540.2585	0.00129
4538.3298	0.0013
4536.4011	0.00126
4534.4724	0.00131
4532.5437	0.00132
4530.6150	0.00126
4528.6863	0.00119
4526.7576	0.00129
4524.8289	0.00141
4522.9002	0.00139
4520.9716	0.00129
4519.0429	0.00132
4517.1142	0.00132
4515.1855	0.0012
4513.2568	0.00112
4511.3281	0.00112
4509.3994	0.00126
4507.4707	0.00132
4505.5420	0.00128
4503.6133	0.00123
4501.6847	0.0012
4499.7560	0.00125
4497.8273	0.00134
4495.8986	0.00136
4493.9699	0.00134
4492.0412	0.00126
4490.1125	0.00122
4488.1838	0.0012
4486.2551	0.00121
4484.3264	0.00121
4482.3978	0.00122
4480.4691	0.00127
4478.5404	0.00131
4476.6117	0.00135
4474.6830	0.00131
4472.7543	0.00121
4470.8256	0.00124
4468.8969	0.00127
4466.9682	0.00124
4465.0395	0.00127
4463.1109	0.00132
4461.1822	0.00132
4459.2535	0.00133
4457.3248	0.0013
4455.3961	0.00128
4453.4674	0.00121
4451.5387	0.00122
4449.6100	0.00136
4447.6813	0.00139
4445.7526	0.00133
4443.8240	0.00132
4441.8953	0.00131
4439.9666	0.0013
4438.0379	0.00128
4436.1092	0.00126
4434.1805	0.00127
4432.2518	0.00133
4430.3231	0.00127
4428.3944	0.00118
4426.4657	0.00118
4424.5371	0.00126
4422.6084	0.00124
4420.6797	0.00125
4418.7510	0.00128
4416.8223	0.00121
4414.8936	0.00119
4412.9649	0.00129
4411.0362	0.00132
4409.1075	0.0013
4407.1788	0.0013
4405.2502	0.00128
4403.3215	0.00125
4401.3928	0.00121
4399.4641	0.00124
4397.5354	0.00122
4395.6067	0.00118
4393.6780	0.00121
4391.7493	0.00128
4389.8206	0.00132
4387.8919	0.00135
4385.9633	0.00137
4384.0346	0.00131
4382.1059	0.00136
4380.1772	0.00142
4378.2485	0.00142
4376.3198	0.00131
4374.3911	0.00124
4372.4624	0.00118
4370.5337	0.00114
4368.6050	0.00117
4366.6764	0.00119
4364.7477	0.00122
4362.8190	0.00123
4360.8903	0.00126
4358.9616	0.00118
4357.0329	0.00122
4355.1042	0.00128
4353.1755	0.00125
4351.2468	0.00121
4349.3181	0.00118
4347.3895	0.00114
4345.4608	0.00116
4343.5321	0.00125
4341.6034	0.00132
4339.6747	0.00136
4337.7460	0.00134
4335.8173	0.00129
4333.8886	0.00128
4331.9599	0.00126
4330.0312	0.00125
4328.1026	0.00133
4326.1739	0.0013
4324.2452	0.00124
4322.3165	0.00127
4320.3878	0.00126
4318.4591	0.00125
4316.5304	0.00123
4314.6017	0.00121
4312.6730	0.00119
4310.7443	0.00116
4308.8157	0.00117
4306.8870	0.00125
4304.9583	0.00126
4303.0296	0.00124
4301.1009	0.00131
4299.1722	0.00132
4297.2435	0.00129
4295.3148	0.00127
4293.3861	0.00118
4291.4574	0.00111
4289.5288	0.00112
4287.6001	0.00125
4285.6714	0.00134
4283.7427	0.00129
4281.8140	0.00129
4279.8853	0.00131
4277.9566	0.00133
4276.0279	0.00137
4274.0992	0.00134
4272.1705	0.00124
4270.2419	0.00109
4268.3132	0.0011
4266.3845	0.00114
4264.4558	0.00115
4262.5271	0.00118
4260.5984	0.00124
4258.6697	0.00126
4256.7410	0.00123
4254.8123	0.00124
4252.8836	0.00123
4250.9550	0.00121
4249.0263	0.00124
4247.0976	0.00123
4245.1689	0.00119
4243.2402	0.00112
4241.3115	0.00121
4239.3828	0.00133
4237.4541	0.00131
4235.5254	0.00127
4233.5968	0.00127
4231.6681	0.00122
4229.7394	0.00121
4227.8107	0.00124
4225.8820	0.00128
4223.9533	0.00126
4222.0246	0.00122
4220.0959	0.00115
4218.1672	0.00114
4216.2385	0.0012
4214.3099	0.00125
4212.3812	0.00122
4210.4525	0.00122
4208.5238	0.00127
4206.5951	0.00131
4204.6664	0.00127
4202.7377	0.00117
4200.8090	0.00117
4198.8803	0.00117
4196.9516	0.00121
4195.0230	0.0012
4193.0943	0.00112
4191.1656	0.00115
4189.2369	0.00121
4187.3082	0.00122
4185.3795	0.00118
4183.4508	0.00108
4181.5221	0.00112
4179.5934	0.00119
4177.6647	0.00115
4175.7361	0.0012
4173.8074	0.00122
4171.8787	0.00123
4169.9500	0.00122
4168.0213	0.0012
4166.0926	0.00125
4164.1639	0.00132
4162.2352	0.00131
4160.3065	0.00131
4158.3778	0.00133
4156.4492	0.0013
4154.5205	0.00119
4152.5918	0.00111
4150.6631	0.00118
4148.7344	0.00131
4146.8057	0.00132
4144.8770	0.00117
4142.9483	0.00108
4141.0196	0.00117
4139.0909	0.00121
4137.1623	0.00119
4135.2336	0.00123
4133.3049	0.00121
4131.3762	0.00116
4129.4475	0.00121
4127.5188	0.00132
4125.5901	0.00134
4123.6614	0.00131
4121.7327	0.00131
4119.8040	0.00121
4117.8754	0.00113
4115.9467	0.00117
4114.0180	0.00124
4112.0893	0.00126
4110.1606	0.00128
4108.2319	0.0013
4106.3032	0.0013
4104.3745	0.00125
4102.4458	0.00122
4100.5171	0.0012
4098.5885	0.00117
4096.6598	0.00118
4094.7311	0.00119
4092.8024	0.00117
4090.8737	0.00125
4088.9450	0.00131
4087.0163	0.00128
4085.0876	0.00119
4083.1589	0.00114
4081.2302	0.00119
4079.3016	0.00123
4077.3729	0.00121
4075.4442	0.00123
4073.5155	0.0012
4071.5868	0.00124
4069.6581	0.00124
4067.7294	0.00128
4065.8007	0.00124
4063.8720	0.00122
4061.9433	0.00125
4060.0147	0.00131
4058.0860	0.00137
4056.1573	0.00136
4054.2286	0.00121
4052.2999	0.00115
4050.3712	0.00119
4048.4425	0.00116
4046.5138	0.00116
4044.5851	0.00114
4042.6564	0.00114
4040.7278	0.00114
4038.7991	0.00116
4036.8704	0.00114
4034.9417	0.00116
4033.0130	0.00121
4031.0843	0.00123
4029.1556	0.00123
4027.2269	0.00117
4025.2982	0.00113
4023.3695	0.00118
4021.4409	0.00119
4019.5122	0.00119
4017.5835	0.00118
4015.6548	0.00113
4013.7261	0.00114
4011.7974	0.00118
4009.8687	0.00114
4007.9400	0.00113
4006.0113	0.00121
4004.0826	0.00122
4002.1540	0.00112
4000.2253	0.00106
3998.2966	0.00108
3996.3679	0.00112
3994.4392	0.00118
3992.5105	0.00117
3990.5818	0.00114
3988.6531	0.00114
3986.7244	0.00123
3984.7957	0.00123
3982.8671	0.0012
3980.9384	0.00123
3979.0097	0.00127
3977.0810	0.00129
3975.1523	0.00126
3973.2236	0.00119
3971.2949	0.00119
3969.3662	0.00118
3967.4375	0.0012
3965.5088	0.00125
3963.5802	0.00129
3961.6515	0.00122
3959.7228	0.00109
3957.7941	0.00105
3955.8654	0.0011
3953.9367	0.00117
3952.0080	0.00125
3950.0793	0.00125
3948.1506	0.00119
3946.2219	0.00116
3944.2933	0.00116
3942.3646	0.00116
3940.4359	0.00118
3938.5072	0.00112
3936.5785	0.00109
3934.6498	0.00117
3932.7211	0.00122
3930.7924	0.00112
3928.8637	0.00104
3926.9350	0.00106
3925.0064	0.00109
3923.0777	0.00113
3921.1490	0.00108
3919.2203	0.00106
3917.2916	0.00108
3915.3629	0.00109
3913.4342	0.00112
3911.5055	0.00112
3909.5768	0.0011
3907.6481	0.0011
3905.7195	0.00109
3903.7908	0.00109
3901.8621	0.0011
3899.9334	0.00117
3898.0047	0.00118
3896.0760	0.00109
3894.1473	0.00102
3892.2186	0.00115
3890.2899	0.00124
3888.3612	0.0012
3886.4326	0.00114
3884.5039	0.00114
3882.5752	0.00111
3880.6465	0.00105
3878.7178	0.00106
3876.7891	0.0011
3874.8604	0.00115
3872.9317	0.00112
3871.0030	0.00105
3869.0743	0.00111
3867.1457	0.00117
3865.2170	0.00117
3863.2883	0.00111
3861.3596	0.00104
3859.4309	0.00109
3857.5022	0.00118
3855.5735	0.00114
3853.6448	0.0011
3851.7161	0.00105
3849.7874	0.00108
3847.8588	0.00109
3845.9301	0.00112
3844.0014	0.00115
3842.0727	0.00113
3840.1440	0.00112
3838.2153	0.00115
3836.2866	0.0011
3834.3579	0.00112
3832.4292	0.00112
3830.5005	0.00119
3828.5719	0.00121
3826.6432	0.00115
3824.7145	0.00112
3822.7858	0.00112
3820.8571	0.00112
3818.9284	0.00114
3816.9997	0.00117
3815.0710	0.00108
3813.1423	0.00096
3811.2136	0.00099
3809.2850	0.00109
3807.3563	0.00115
3805.4276	0.00113
3803.4989	0.00111
3801.5702	0.00114
3799.6415	0.00119
3797.7128	0.00121
3795.7841	0.00122
3793.8554	0.00125
3791.9268	0.00122
3789.9981	0.00119
3788.0694	0.00115
3786.1407	0.00113
3784.2120	0.00111
3782.2833	0.00115
3780.3546	0.00113
3778.4259	0.00109
3776.4972	0.00111
3774.5685	0.00114
3772.6399	0.00113
3770.7112	0.0011
3768.7825	0.00109
3766.8538	0.00109
3764.9251	0.00111
3762.9964	0.0011
3761.0677	0.00109
3759.1390	0.00109
3757.2103	0.00112
3755.2816	0.00111
3753.3530	0.00111
3751.4243	0.00114
3749.4956	0.00115
3747.5669	0.00114
3745.6382	0.00118
3743.7095	0.0012
3741.7808	0.00118
3739.8521	0.00116
3737.9234	0.00113
3735.9947	0.00108
3734.0661	0.00111
3732.1374	0.00114
3730.2087	0.0011
3728.2800	0.00107
3726.3513	0.0011
3724.4226	0.00116
3722.4939	0.00117
3720.5652	0.0011
3718.6365	0.00104
3716.7078	0.00103
3714.7792	0.00107
3712.8505	0.00114
3710.9218	0.00114
3708.9931	0.00106
3707.0644	0.00104
3705.1357	0.00107
3703.2070	0.00114
3701.2783	0.0012
3699.3496	0.00124
3697.4209	0.00123
3695.4923	0.00118
3693.5636	0.00116
3691.6349	0.00118
3689.7062	0.00125
3687.7775	0.0013
3685.8488	0.00122
3683.9201	0.00113
3681.9914	0.00105
3680.0627	0.00103
3678.1340	0.00108
3676.2054	0.00118
3674.2767	0.00121
3672.3480	0.0012
3670.4193	0.00115
3668.4906	0.00113
3666.5619	0.00113
3664.6332	0.00113
3662.7045	0.00112
3660.7758	0.00114
3658.8471	0.00115
3656.9185	0.00118
3654.9898	0.00123
3653.0611	0.00118
3651.1324	0.0011
3649.2037	0.00111
3647.2750	0.00113
3645.3463	0.00113
3643.4176	0.00125
3641.4889	0.00134
3639.5602	0.0013
3637.6316	0.0012
3635.7029	0.00111
3633.7742	0.00111
3631.8455	0.0011
3629.9168	0.00115
3627.9881	0.00119
3626.0594	0.00118
3624.1307	0.0012
3622.2020	0.00119
3620.2733	0.0012
3618.3447	0.0012
3616.4160	0.00118
3614.4873	0.0012
3612.5586	0.00118
3610.6299	0.00117
3608.7012	0.00115
3606.7725	0.00119
3604.8438	0.00122
3602.9151	0.00124
3600.9864	0.0012
3599.0578	0.0011
3597.1291	0.00111
3595.2004	0.00116
3593.2717	0.00119
3591.3430	0.0012
3589.4143	0.0013
3587.4856	0.00134
3585.5569	0.00127
3583.6282	0.00124
3581.6995	0.00123
3579.7709	0.00125
3577.8422	0.00131
3575.9135	0.00134
3573.9848	0.00129
3572.0561	0.00125
3570.1274	0.00124
3568.1987	0.00128
3566.2700	0.00128
3564.3413	0.0013
3562.4126	0.0014
3560.4840	0.00143
3558.5553	0.00138
3556.6266	0.00131
3554.6979	0.00135
3552.7692	0.00136
3550.8405	0.00136
3548.9118	0.00139
3546.9831	0.00143
3545.0544	0.0014
3543.1257	0.00135
3541.1971	0.00135
3539.2684	0.00139
3537.3397	0.00148
3535.4110	0.00154
3533.4823	0.00154
3531.5536	0.00155
3529.6249	0.00161
3527.6962	0.00167
3525.7675	0.00172
3523.8388	0.00177
3521.9102	0.00177
3519.9815	0.00178
3518.0528	0.00174
3516.1241	0.00175
3514.1954	0.0018
3512.2667	0.00181
3510.3380	0.00183
3508.4093	0.00185
3506.4806	0.00193
3504.5519	0.00203
3502.6233	0.00211
3500.6946	0.00215
3498.7659	0.00213
3496.8372	0.00212
3494.9085	0.00215
3492.9798	0.00215
3491.0511	0.00222
3489.1224	0.00228
3487.1937	0.00232
3485.2650	0.00239
3483.3364	0.0025
3481.4077	0.00253
3479.4790	0.0025
3477.5503	0.00249
3475.6216	0.00251
3473.6929	0.00252
3471.7642	0.00257
3469.8355	0.00259
3467.9068	0.00257
3465.9781	0.00259
3464.0495	0.00262
3462.1208	0.00263
3460.1921	0.00259
3458.2634	0.00258
3456.3347	0.0027
3454.4060	0.00285
3452.4773	0.00292
3450.5486	0.00293
3448.6199	0.00293
3446.6912	0.00293
3444.7626	0.00293
3442.8339	0.003
3440.9052	0.00312
3438.9765	0.0032
3437.0478	0.00326
3435.1191	0.00331
3433.1904	0.00333
3431.2617	0.00335
3429.3330	0.00345
3427.4043	0.00359
3425.4757	0.00369
3423.5470	0.00372
3421.6183	0.00373
3419.6896	0.00374
3417.7609	0.0038
3415.8322	0.0039
3413.9035	0.004
3411.9748	0.00407
3410.0461	0.00413
3408.1174	0.0042
3406.1888	0.00429
3404.2601	0.00439
3402.3314	0.00444
3400.4027	0.00447
3398.4740	0.0045
3396.5453	0.00455
3394.6166	0.0046
3392.6879	0.0046
3390.7592	0.00458
3388.8305	0.00465
3386.9019	0.00481
3384.9732	0.00499
3383.0445	0.00513
3381.1158	0.0052
3379.1871	0.00529
3377.2584	0.0054
3375.3297	0.00551
3373.4010	0.00557
3371.4723	0.00561
3369.5436	0.0057
3367.6150	0.00586
3365.6863	0.006
3363.7576	0.00606
3361.8289	0.00603
3359.9002	0.006
3357.9715	0.00602
3356.0428	0.00611
3354.1141	0.00625
3352.1854	0.00636
3350.2568	0.00641
3348.3281	0.00642
3346.3994	0.00643
3344.4707	0.00645
3342.5420	0.0065
3340.6133	0.00661
3338.6846	0.00675
3336.7559	0.00688
3334.8272	0.00694
3332.8985	0.00694
3330.9699	0.00698
3329.0412	0.00707
3327.1125	0.00715
3325.1838	0.00718
3323.2551	0.00719
3321.3264	0.00723
3319.3977	0.00732
3317.4690	0.00742
3315.5403	0.00749
3313.6116	0.00755
3311.6830	0.00763
3309.7543	0.00776
3307.8256	0.00788
3305.8969	0.00795
3303.9682	0.008
3302.0395	0.00804
3300.1108	0.00807
3298.1821	0.00812
3296.2534	0.00818
3294.3247	0.00823
3292.3961	0.00829
3290.4674	0.00838
3288.5387	0.00849
3286.6100	0.00859
3284.6813	0.00865
3282.7526	0.00868
3280.8239	0.00869
3278.8952	0.0087
3276.9665	0.00873
3275.0378	0.00874
3273.1092	0.00872
3271.1805	0.00873
3269.2518	0.00875
3267.3231	0.0087
3265.3944	0.00863
3263.4657	0.00862
3261.5370	0.00864
3259.6083	0.00864
3257.6796	0.00864
3255.7509	0.00865
3253.8223	0.00867
3251.8936	0.00868
3249.9649	0.00869
3248.0362	0.00871
3246.1075	0.00874
3244.1788	0.00874
3242.2501	0.00872
3240.3214	0.00875
3238.3927	0.0088
3236.4640	0.00883
3234.5354	0.00884
3232.6067	0.00886
3230.6780	0.00889
3228.7493	0.00895
3226.8206	0.009
3224.8919	0.00901
3222.9632	0.009
3221.0345	0.00902
3219.1058	0.00908
3217.1771	0.00913
3215.2485	0.00914
3213.3198	0.00909
3211.3911	0.00905
3209.4624	0.00904
3207.5337	0.00908
3205.6050	0.00912
3203.6763	0.00915
3201.7476	0.00917
3199.8189	0.00919
3197.8902	0.00921
3195.9616	0.00922
3194.0329	0.00924
3192.1042	0.00927
3190.1755	0.00932
3188.2468	0.00934
3186.3181	0.00934
3184.3894	0.00936
3182.4607	0.00938
3180.5320	0.00942
3178.6033	0.0095
3176.6747	0.00957
3174.7460	0.00959
3172.8173	0.00955
3170.8886	0.00951
3168.9599	0.00953
3167.0312	0.00963
3165.1025	0.00974
3163.1738	0.00981
3161.2451	0.00985
3159.3164	0.00991
3157.3878	0.00998
3155.4591	0.00998
3153.5304	0.00995
3151.6017	0.00996
3149.6730	0.01005
3147.7443	0.01015
3145.8156	0.01022
3143.8869	0.01026
3141.9582	0.01028
3140.0295	0.01026
3138.1009	0.01023
3136.1722	0.01025
3134.2435	0.0103
3132.3148	0.01034
3130.3861	0.01037
3128.4574	0.0104
3126.5287	0.01042
3124.6000	0.01043
3122.6713	0.01045
3120.7426	0.0105
3118.8140	0.01059
3116.8853	0.0107
3114.9566	0.01082
3113.0279	0.01089
3111.0992	0.01088
3109.1705	0.01082
3107.2418	0.01078
3105.3131	0.01083
3103.3844	0.01094
3101.4557	0.01103
3099.5271	0.01107
3097.5984	0.01109
3095.6697	0.01115
3093.7410	0.01125
3091.8123	0.01135
3089.8836	0.01144
3087.9549	0.01151
3086.0262	0.01162
3084.0975	0.01176
3082.1688	0.01191
3080.2402	0.01199
3078.3115	0.01202
3076.3828	0.01208
3074.4541	0.01222
3072.5254	0.01242
3070.5967	0.01256
3068.6680	0.01266
3066.7393	0.01276
3064.8106	0.01288
3062.8819	0.013
3060.9533	0.01311
3059.0246	0.01319
3057.0959	0.01325
3055.1672	0.01328
3053.2385	0.01331
3051.3098	0.01331
3049.3811	0.0133
3047.4524	0.01333
3045.5237	0.01344
3043.5950	0.0136
3041.6664	0.01377
3039.7377	0.01392
3037.8090	0.01405
3035.8803	0.01417
3033.9516	0.01432
3032.0229	0.01449
3030.0942	0.01467
3028.1655	0.01488
3026.2368	0.01511
3024.3081	0.01538
3022.3795	0.0157
3020.4508	0.01607
3018.5221	0.01647
3016.5934	0.01685
3014.6647	0.01722
3012.7360	0.01758
3010.8073	0.01794
3008.8786	0.0183
3006.9499	0.01866
3005.0212	0.01909
3003.0926	0.01954
3001.1639	0.01992
2999.2352	0.02024
2997.3065	0.02056
2995.3778	0.02091
2993.4491	0.02126
2991.5204	0.02152
2989.5917	0.02167
2987.6630	0.02172
2985.7343	0.02173
2983.8057	0.02172
2981.8770	0.02172
2979.9483	0.02174
2978.0196	0.02181
2976.0909	0.02191
2974.1622	0.02201
2972.2335	0.0221
2970.3048	0.02222
2968.3761	0.0224
2966.4474	0.02264
2964.5188	0.02288
2962.5901	0.02314
2960.6614	0.02348
2958.7327	0.02387
2956.8040	0.02427
2954.8753	0.02467
2952.9466	0.02509
2951.0179	0.02553
2949.0892	0.02601
2947.1605	0.02651
2945.2319	0.027
2943.3032	0.02751
2941.3745	0.02804
2939.4458	0.02847
2937.5171	0.02876
2935.5884	0.02894
2933.6597	0.02903
2931.7310	0.02897
2929.8023	0.02874
2927.8736	0.02838
2925.9450	0.02796
2924.0163	0.02752
2922.0876	0.02707
2920.1589	0.02662
2918.2302	0.02622
2916.3015	0.0259
2914.3728	0.02566
2912.4441	0.02547
2910.5154	0.02528
2908.5868	0.02507
2906.6581	0.0249
2904.7294	0.02481
2902.8007	0.02478
2900.8720	0.02473
2898.9433	0.0246
2897.0146	0.02446
2895.0859	0.02441
2893.1572	0.02445
2891.2285	0.02447
2889.2999	0.02445
2887.3712	0.02444
2885.4425	0.02445
2883.5138	0.02446
2881.5851	0.02448
2879.6564	0.02448
2877.7277	0.02449
2875.7990	0.02453
2873.8703	0.02456
2871.9416	0.02453
2870.0130	0.02444
2868.0843	0.02435
2866.1556	0.02438
2864.2269	0.02456
2862.2982	0.02467
2860.3695	0.02453
2858.4408	0.02425
2856.5121	0.02407
2854.5834	0.02403
2852.6547	0.024
2850.7261	0.02386
2848.7974	0.02358
2846.8687	0.02323
2844.9400	0.02292
2843.0113	0.0227
2841.0826	0.02256
2839.1539	0.02249
2837.2252	0.02248
2835.2965	0.02251
2833.3678	0.02256
2831.4392	0.02259
2829.5105	0.02262
2827.5818	0.02262
2825.6531	0.02264
2823.7244	0.0227
2821.7957	0.02275
2819.8670	0.02275
2817.9383	0.02276
2816.0096	0.02288
2814.0809	0.02309
2812.1523	0.02329
2810.2236	0.02344
2808.2949	0.02356
2806.3662	0.02365
2804.4375	0.02377
2802.5088	0.0239
2800.5801	0.02397
2798.6514	0.02398
2796.7227	0.02401
2794.7940	0.0241
2792.8654	0.0242
2790.9367	0.02426
2789.0080	0.02429
2787.0793	0.02434
2785.1506	0.02443
2783.2219	0.02455
2781.2932	0.0247
2779.3645	0.02485
2777.4358	0.02497
2775.5071	0.02505
2773.5785	0.02513
2771.6498	0.02528
2769.7211	0.02543
2767.7924	0.02548
2765.8637	0.02551
2763.9350	0.02561
2762.0063	0.02576
2760.0776	0.02589
2758.1489	0.02597
2756.2202	0.02604
2754.2916	0.0261
2752.3629	0.02619
2750.4342	0.02632
2748.5055	0.02649
2746.5768	0.02664
2744.6481	0.02677
2742.7194	0.02692
2740.7907	0.02712
2738.8620	0.0273
2736.9333	0.0274
2735.0047	0.02747
2733.0760	0.02755
2731.1473	0.02765
2729.2186	0.02776
2727.2899	0.02782
2725.3612	0.02786
2723.4325	0.02795
2721.5038	0.0281
2719.5751	0.02826
2717.6464	0.0284
2715.7178	0.0285
2713.7891	0.02859
2711.8604	0.02873
2709.9317	0.0289
2708.0030	0.02904
2706.0743	0.02913
2704.1456	0.02922
2702.2169	0.02928
2700.2882	0.02935
2698.3595	0.02946
2696.4309	0.02957
2694.5022	0.02967
2692.5735	0.02978
2690.6448	0.02992
2688.7161	0.03007
2686.7874	0.03022
2684.8587	0.03031
2682.9300	0.03037
2681.0013	0.03045
2679.0726	0.03054
2677.1440	0.03064
2675.2153	0.03076
2673.2866	0.03088
2671.3579	0.03098
2669.4292	0.03105
2667.5005	0.03107
2665.5718	0.03109
2663.6431	0.03118
2661.7144	0.03133
2659.7857	0.03153
2657.8571	0.03173
2655.9284	0.03192
2653.9997	0.03206
2652.0710	0.03213
2650.1423	0.03216
2648.2136	0.03218
2646.2849	0.0322
2644.3562	0.03221
2642.4275	0.03223
2640.4988	0.03234
2638.5702	0.03254
2636.6415	0.03278
2634.7128	0.03294
2632.7841	0.03298
2630.8554	0.03297
2628.9267	0.03305
2626.9980	0.03323
2625.0693	0.03344
2623.1406	0.03361
2621.2119	0.03373
2619.2833	0.03386
2617.3546	0.034
2615.4259	0.03411
2613.4972	0.0342
2611.5685	0.0343
2609.6398	0.0344
2607.7111	0.03445
2605.7824	0.03447
2603.8537	0.03458
2601.9250	0.03472
2599.9964	0.03475
2598.0677	0.03475
2596.1390	0.03487
2594.2103	0.03504
2592.2816	0.03517
2590.3529	0.0353
2588.4242	0.03545
2586.4955	0.03556
2584.5668	0.03562
2582.6381	0.03565
2580.7095	0.03567
2578.7808	0.03574
2576.8521	0.0359
2574.9234	0.03607
2572.9947	0.03618
2571.0660	0.03627
2569.1373	0.03641
2567.2086	0.03654
2565.2799	0.03654
2563.3512	0.0365
2561.4226	0.03659
2559.4939	0.03679
2557.5652	0.03699
2555.6365	0.03713
2553.7078	0.03723
2551.7791	0.03735
2549.8504	0.03749
2547.9217	0.03764
2545.9930	0.03778
2544.0643	0.03791
2542.1357	0.038
2540.2070	0.03804
2538.2783	0.03806
2536.3496	0.03813
2534.4209	0.03822
2532.4922	0.03825
2530.5635	0.03825
2528.6348	0.03826
2526.7061	0.0383
2524.7774	0.03841
2522.8488	0.03859
2520.9201	0.03877
2518.9914	0.03892
2517.0627	0.03905
2515.1340	0.03913
2513.2053	0.03916
2511.2766	0.03918
2509.3479	0.03919
2507.4192	0.03914
2505.4905	0.03899
2503.5619	0.03892
2501.6332	0.03911
2499.7045	0.03948
2497.7758	0.03979
2495.8471	0.03995
2493.9184	0.04005
2491.9897	0.04015
2490.0610	0.04026
2488.1323	0.04033
2486.2036	0.0404
2484.2750	0.04041
2482.3463	0.04021
2480.4176	0.03991
2478.4889	0.03991
2476.5602	0.04029
2474.6315	0.04068
2472.7028	0.04087
2470.7741	0.04092
2468.8454	0.04089
2466.9167	0.04088
2464.9881	0.041
2463.0594	0.04114
2461.1307	0.04119
2459.2020	0.04123
2457.2733	0.04141
2455.3446	0.04162
2453.4159	0.04172
2451.4872	0.04173
2449.5585	0.04181
2447.6299	0.04201
2445.7012	0.04213
2443.7725	0.04204
2441.8438	0.04189
2439.9151	0.04196
2437.9864	0.04223
2436.0577	0.04245
2434.1290	0.04257
2432.2003	0.04265
2430.2716	0.04269
2428.3430	0.04259
2426.4143	0.04245
2424.4856	0.0425
2422.5569	0.04281
2420.6282	0.04312
2418.6995	0.04314
2416.7708	0.04294
2414.8421	0.04281
2412.9134	0.04284
2410.9847	0.04297
2409.0561	0.04319
2407.1274	0.04345
2405.1987	0.0436
2403.2700	0.04364
2401.3413	0.04363
2399.4126	0.0436
2397.4839	0.04358
2395.5552	0.04359
2393.6265	0.04361
2391.6978	0.04362
2389.7692	0.04364
2387.8405	0.04372
2385.9118	0.04379
2383.9831	0.04384
2382.0544	0.0439
2380.1257	0.04404
2378.1970	0.04412
2376.2683	0.04392
2374.3396	0.04357
2372.4109	0.04342
2370.4823	0.04357
2368.5536	0.04385
2366.6249	0.0441
2364.6962	0.04424
2362.7675	0.04421
2360.8388	0.04405
2358.9101	0.04388
2356.9814	0.04375
2355.0527	0.04358
2353.1240	0.0433
2351.1954	0.04301
2349.2667	0.04301
2347.3380	0.04337
2345.4093	0.0437
2343.4806	0.0438
2341.5519	0.04392
2339.6232	0.04418
2337.6945	0.0444
2335.7658	0.04445
2333.8371	0.04433
2331.9085	0.04408
2329.9798	0.04356
2328.0511	0.04278
2326.1224	0.04226
2324.1937	0.04254
2322.2650	0.04329
2320.3363	0.04377
2318.4076	0.04374
2316.4789	0.04356
2314.5502	0.04355
2312.6216	0.04364
2310.6929	0.04366
2308.7642	0.04358
2306.8355	0.04327
2304.9068	0.04244
2302.9781	0.04138
2301.0494	0.04104
2299.1207	0.04177
2297.1920	0.0428
2295.2633	0.04318
2293.3347	0.04266
2291.4060	0.04188
2289.4773	0.04179
2287.5486	0.04255
2285.6199	0.04336
2283.6912	0.04327
2281.7625	0.04196
2279.8338	0.04044
2277.9051	0.04025
2275.9764	0.04149
2274.0478	0.04289
2272.1191	0.04368
2270.1904	0.04401
2268.2617	0.04415
2266.3330	0.04408
2264.4043	0.04363
2262.4756	0.0428
2260.5469	0.04179
2258.6182	0.04092
2256.6895	0.04072
2254.7609	0.04141
2252.8322	0.04255
2250.9035	0.04405
2248.9748	0.04603
2247.0461	0.04815
2245.1174	0.05014
2243.1887	0.05209
2241.2600	0.05378
2239.3313	0.0545
2237.4026	0.05401
2235.4740	0.05322
2233.5453	0.0526
2231.6166	0.05114
2229.6879	0.0486
2227.7592	0.04653
2225.8305	0.04591
2223.9018	0.04607
2221.9731	0.04612
2220.0444	0.0456
2218.1157	0.04409
2216.1871	0.0422
2214.2584	0.04163
2212.3297	0.04293
2210.4010	0.04464
2208.4723	0.0455
2206.5436	0.04562
2204.6149	0.04543
2202.6862	0.04521
2200.7575	0.04519
2198.8288	0.04521
2196.9002	0.04466
2194.9715	0.04332
2193.0428	0.04217
2191.1141	0.04245
2189.1854	0.04396
2187.2567	0.04522
2185.3280	0.0454
2183.3993	0.04493
2181.4706	0.04436
2179.5419	0.0437
2177.6133	0.04315
2175.6846	0.04327
2173.7559	0.04375
2171.8272	0.04374
2169.8985	0.04311
2167.9698	0.04171
2166.0411	0.03962
2164.1124	0.03875
2162.1837	0.04054
2160.2550	0.04317
2158.3264	0.04376
2156.3977	0.04191
2154.4690	0.04004
2152.5403	0.04062
2150.6116	0.04324
2148.6829	0.04542
2146.7542	0.04577
2144.8255	0.04503
2142.8968	0.0448
2140.9681	0.04564
2139.0395	0.0465
2137.1108	0.04637
2135.1821	0.04575
2133.2534	0.04565
2131.3247	0.04611
2129.3960	0.04652
2127.4673	0.04664
2125.5386	0.0465
2123.6099	0.0463
2121.6812	0.04641
2119.7526	0.04681
2117.8239	0.04703
2115.8952	0.04695
2113.9665	0.04675
2112.0378	0.0464
2110.1091	0.04583
2108.1804	0.04538
2106.2517	0.04496
2104.3230	0.04419
2102.3943	0.04371
2100.4657	0.04409
2098.5370	0.04469
2096.6083	0.04517
2094.6796	0.0456
2092.7509	0.04527
2090.8222	0.04405
2088.8935	0.04311
2086.9648	0.04297
2085.0361	0.04334
2083.1074	0.04415
2081.1788	0.04519
2079.2501	0.04607
2077.3214	0.04633
2075.3927	0.04559
2073.4640	0.04409
2071.5353	0.04248
2069.6066	0.04153
2067.6779	0.04212
2065.7492	0.0441
2063.8205	0.04597
2061.8919	0.0464
2059.9632	0.04495
2058.0345	0.0423
2056.1058	0.04034
2054.1771	0.04034
2052.2484	0.04149
2050.3197	0.04254
2048.3910	0.04347
2046.4623	0.04454
2044.5336	0.04502
2042.6050	0.04457
2040.6763	0.04432
2038.7476	0.04495
2036.8189	0.0457
2034.8902	0.04605
2032.9615	0.04616
2031.0328	0.04595
2029.1041	0.04563
2027.1754	0.04588
2025.2467	0.04641
2023.3181	0.04615
2021.3894	0.04536
2019.4607	0.04506
2017.5320	0.04513
2015.6033	0.04526
2013.6746	0.04589
2011.7459	0.04691
2009.8172	0.04753
2007.8885	0.04753
2005.9599	0.04737
2004.0312	0.04737
2002.1025	0.04753
2000.1738	0.04775
1998.2451	0.048
1996.3164	0.04823
1994.3877	0.04824
1992.4590	0.04807
1990.5303	0.04806
1988.6016	0.04838
1986.6730	0.04869
1984.7443	0.04871
1982.8156	0.04849
1980.8869	0.04822
1978.9582	0.04806
1977.0295	0.04815
1975.1008	0.04847
1973.1721	0.04875
1971.2434	0.04881
1969.3147	0.04881
1967.3861	0.04888
1965.4574	0.04897
1963.5287	0.049
1961.6000	0.04896
1959.6713	0.0489
1957.7426	0.04891
1955.8139	0.04899
1953.8852	0.04908
1951.9565	0.04912
1950.0278	0.04912
1948.0992	0.04913
1946.1705	0.04915
1944.2418	0.04916
1942.3131	0.04919
1940.3844	0.04922
1938.4557	0.0492
1936.5270	0.04918
1934.5983	0.04922
1932.6696	0.04932
1930.7409	0.04943
1928.8123	0.0495
1926.8836	0.04953
1924.9549	0.04951
1923.0262	0.0495
1921.0975	0.04954
1919.1688	0.04962
1917.2401	0.04973
1915.3114	0.04977
1913.3827	0.04971
1911.4540	0.04967
1909.5254	0.04975
1907.5967	0.04989
1905.6680	0.04998
1903.7393	0.05002
1901.8106	0.05004
1899.8819	0.05006
1897.9532	0.05003
1896.0245	0.04998
1894.0958	0.04994
1892.1671	0.04996
1890.2385	0.04997
1888.3098	0.04997
1886.3811	0.04997
1884.4524	0.05
1882.5237	0.05002
1880.5950	0.05004
1878.6663	0.05002
1876.7376	0.04993
1874.8089	0.04981
1872.8802	0.04975
1870.9516	0.04974
1869.0229	0.04975
1867.0942	0.04975
1865.1655	0.04974
1863.2368	0.04971
1861.3081	0.04963
1859.3794	0.04955
1857.4507	0.04953
1855.5220	0.04955
1853.5933	0.04957
1851.6647	0.04957
1849.7360	0.04956
1847.8073	0.04951
1845.8786	0.04945
1843.9499	0.04943
1842.0212	0.04946
1840.0925	0.04951
1838.1638	0.04956
1836.2351	0.04963
1834.3064	0.0497
1832.3778	0.04973
1830.4491	0.04974
1828.5204	0.04975
1826.5917	0.04977
1824.6630	0.04982
1822.7343	0.04988
1820.8056	0.04994
1818.8769	0.05002
1816.9482	0.05008
1815.0195	0.05007
1813.0909	0.05004
1811.1622	0.05006
1809.2335	0.05015
1807.3048	0.05027
1805.3761	0.05035
1803.4474	0.05039
1801.5187	0.05042
1799.5900	0.05047
1797.6613	0.0505
1795.7326	0.05049
1793.8040	0.05046
1791.8753	0.05045
1789.9466	0.05044
1788.0179	0.05042
1786.0892	0.05042
1784.1605	0.05045
1782.2318	0.05047
1780.3031	0.05045
1778.3744	0.0504
1776.4457	0.05035
1774.5171	0.05032
1772.5884	0.05033
1770.6597	0.05036
1768.7310	0.0504
1766.8023	0.05037
1764.8736	0.05026
1762.9449	0.05011
1761.0162	0.05001
1759.0875	0.04998
1757.1588	0.04998
1755.2302	0.04996
1753.3015	0.04994
1751.3728	0.04992
1749.4441	0.04994
1747.5154	0.05001
1745.5867	0.05006
1743.6580	0.05002
1741.7293	0.04993
1739.8006	0.04986
1737.8719	0.04986
1735.9433	0.0499
1734.0146	0.04992
1732.0859	0.04992
1730.1572	0.04991
1728.2285	0.04994
1726.2998	0.05002
1724.3711	0.0501
1722.4424	0.05019
1720.5137	0.05024
1718.5850	0.05024
1716.6564	0.05021
1714.7277	0.05022
1712.7990	0.05029
1710.8703	0.05041
1708.9416	0.05055
1707.0129	0.05068
1705.0842	0.0508
1703.1555	0.05096
1701.2268	0.05114
1699.2981	0.0513
1697.3695	0.05142
1695.4408	0.05154
1693.5121	0.0517
1691.5834	0.05191
1689.6547	0.05211
1687.7260	0.05226
1685.7973	0.0524
1683.8686	0.05257
1681.9399	0.05281
1680.0112	0.05308
1678.0826	0.05337
1676.1539	0.05371
1674.2252	0.05411
1672.2965	0.05456
1670.3678	0.05502
1668.4391	0.0554
1666.5104	0.05554
1664.5817	0.05535
1662.6530	0.05489
1660.7243	0.05433
1658.7957	0.05378
1656.8670	0.05327
1654.9383	0.05282
1653.0096	0.05244
1651.0809	0.05212
1649.1522	0.05185
1647.2235	0.05162
1645.2948	0.0514
1643.3661	0.05117
1641.4374	0.05098
1639.5088	0.05085
1637.5801	0.05075
1635.6514	0.05065
1633.7227	0.05058
1631.7940	0.0506
1629.8653	0.05066
1627.9366	0.0507
1626.0079	0.05072
1624.0792	0.05078
1622.1505	0.05088
1620.2219	0.05103
1618.2932	0.05118
1616.3645	0.05129
1614.4358	0.05133
1612.5071	0.05127
1610.5784	0.05117
1608.6497	0.05107
1606.7210	0.05101
1604.7923	0.05096
1602.8636	0.05088
1600.9350	0.05082
1599.0063	0.05076
1597.0776	0.05073
1595.1489	0.05071
1593.2202	0.05069
1591.2915	0.05062
1589.3628	0.0505
1587.4341	0.05037
1585.5054	0.05026
1583.5767	0.05018
1581.6481	0.05015
1579.7194	0.05013
1577.7907	0.05006
1575.8620	0.04993
1573.9333	0.04979
1572.0046	0.0497
1570.0759	0.04965
1568.1472	0.04963
1566.2185	0.04965
1564.2899	0.04968
1562.3612	0.04968
1560.4325	0.04966
1558.5038	0.04966
1556.5751	0.04964
1554.6464	0.04959
1552.7177	0.04951
1550.7890	0.04942
1548.8603	0.04934
1546.9316	0.04929
1545.0030	0.04929
1543.0743	0.04932
1541.1456	0.04933
1539.2169	0.04929
1537.2882	0.04924
1535.3595	0.0492
1533.4308	0.04921
1531.5021	0.04923
1529.5734	0.0492
1527.6447	0.04913
1525.7161	0.04911
1523.7874	0.04918
1521.8587	0.04928
1519.9300	0.04932
1518.0013	0.04928
1516.0726	0.04921
1514.1439	0.04915
1512.2152	0.04913
1510.2865	0.04917
1508.3578	0.04923
1506.4292	0.04927
1504.5005	0.04928
1502.5718	0.04931
1500.6431	0.04934
1498.7144	0.04932
1496.7857	0.04925
1494.8570	0.04923
1492.9283	0.04931
1490.9996	0.04944
1489.0709	0.04956
1487.1423	0.04963
1485.2136	0.04975
1483.2849	0.04993
1481.3562	0.05013
1479.4275	0.05034
1477.4988	0.05054
1475.5701	0.0507
1473.6414	0.05085
1471.7127	0.05102
1469.7840	0.05122
1467.8554	0.05143
1465.9267	0.0517
1463.9980	0.05202
1462.0693	0.05237
1460.1406	0.0527
1458.2119	0.05299
1456.2832	0.05321
1454.3545	0.05333
1452.4258	0.05334
1450.4971	0.05325
1448.5685	0.05304
1446.6398	0.05275
1444.7111	0.05241
1442.7824	0.05204
1440.8537	0.05161
1438.9250	0.05114
1436.9963	0.05064
1435.0676	0.05016
1433.1389	0.0497
1431.2102	0.0493
1429.2816	0.04898
1427.3529	0.04875
1425.4242	0.04862
1423.4955	0.04853
1421.5668	0.04843
1419.6381	0.04831
1417.7094	0.04827
1415.7807	0.04834
1413.8520	0.04845
1411.9233	0.04851
1409.9947	0.04851
1408.0660	0.04852
1406.1373	0.04859
1404.2086	0.04869
1402.2799	0.04873
1400.3512	0.04868
1398.4225	0.04862
1396.4938	0.04855
1394.5651	0.04846
1392.6364	0.04836
1390.7078	0.04827
1388.7791	0.04817
1386.8504	0.04805
1384.9217	0.04795
1382.9930	0.0479
1381.0643	0.04788
1379.1356	0.04783
1377.2069	0.04776
1375.2782	0.04769
1373.3495	0.04765
1371.4209	0.04763
1369.4922	0.04761
1367.5635	0.04757
1365.6348	0.04747
1363.7061	0.04733
1361.7774	0.04717
1359.8487	0.04704
1357.9200	0.04697
1355.9913	0.04696
1354.0626	0.047
1352.1340	0.04703
1350.2053	0.04703
1348.2766	0.04701
1346.3479	0.04697
1344.4192	0.04692
1342.4905	0.04684
1340.5618	0.04676
1338.6331	0.04672
1336.7044	0.04671
1334.7757	0.04676
1332.8471	0.04682
1330.9184	0.04684
1328.9897	0.0468
1327.0610	0.04672
1325.1323	0.04664
1323.2036	0.04658
1321.2749	0.04658
1319.3462	0.04662
1317.4175	0.04666
1315.4888	0.04672
1313.5602	0.04678
1311.6315	0.04683
1309.7028	0.04684
1307.7741	0.04681
1305.8454	0.04678
1303.9167	0.04676
1301.9880	0.04671
1300.0593	0.04664
1298.1306	0.04659
1296.2019	0.0466
1294.2733	0.04662
1292.3446	0.04662
1290.4159	0.0466
1288.4872	0.04655
1286.5585	0.04649
1284.6298	0.04642
1282.7011	0.04637
1280.7724	0.04634
1278.8437	0.04629
1276.9150	0.04622
1274.9864	0.04617
1273.0577	0.04616
1271.1290	0.04617
1269.2003	0.04614
1267.2716	0.04608
1265.3429	0.04601
1263.4142	0.04589
1261.4855	0.04572
1259.5568	0.04553
1257.6281	0.04536
1255.6995	0.0452
1253.7708	0.04503
1251.8421	0.0449
1249.9134	0.04486
1247.9847	0.04482
1246.0560	0.04475
1244.1273	0.04469
1242.1986	0.0447
1240.2699	0.04476
1238.3412	0.04482
1236.4126	0.04485
1234.4839	0.04487
1232.5552	0.04488
1230.6265	0.04487
1228.6978	0.04483
1226.7691	0.04481
1224.8404	0.0448
1222.9117	0.04477
1220.9830	0.04465
1219.0543	0.04444
1217.1257	0.04419
1215.1970	0.04396
1213.2683	0.04377
1211.3396	0.04358
1209.4109	0.04341
1207.4822	0.04328
1205.5535	0.04315
1203.6248	0.04298
1201.6961	0.04276
1199.7674	0.04255
1197.8388	0.04241
1195.9101	0.04232
1193.9814	0.04225
1192.0527	0.04216
1190.1240	0.04208
1188.1953	0.04205
1186.2666	0.04205
1184.3379	0.04204
1182.4092	0.04196
[truncated: 610 more rows]
