# Supplementary material for: Vibrational Study on the Structure, Bioactivity, and Silver Adsorption of Silk Fibroin Fibers Grafted with Methacrylonitrile
Source: Molecules. 2023 Mar 10;28(6):2551. doi: 10.3390/molecules28062551 (PMC10051891; doi:10.3390/molecules28062551)
Supplement: Supplementary file 1 [file molecules-28-02551-s001.zip › RAW DATA/Figure 13 Raman SBF/BF MAN 40 SBF 28d Raman p3.txt]

TITLE	BF MAN 40 SBF 28D P3 | AV. OF 76
DATA TYPE
ORIGIN	JASCO
OWNER
DATE	23/03/01
TIME	12:09:10
SPECTROMETER/DATA SYSTEM
RESOLUTION
DELTAX	-1.92869
XUNITS	1/CM
YUNITS	AU
FIRSTX	5003.1440
LASTX	5.9080
NPOINTS	2592
FIRSTY	0.00137
MAXY	0.05644
MINY	0.00067
XYDATA
5003.1440	0.00137
5001.2154	0.00138
4999.2867	0.00141
4997.3580	0.00137
4995.4293	0.0013
4993.5006	0.00134
4991.5719	0.00139
4989.6432	0.00137
4987.7145	0.00138
4985.7858	0.0014
4983.8571	0.00138
4981.9285	0.0014
4979.9998	0.00141
4978.0711	0.00139
4976.1424	0.00137
4974.2137	0.00134
4972.2850	0.0013
4970.3563	0.00134
4968.4276	0.00135
4966.4989	0.00142
4964.5702	0.00146
4962.6416	0.0014
4960.7129	0.00134
4958.7842	0.00139
4956.8555	0.00142
4954.9268	0.00144
4952.9981	0.00142
4951.0694	0.00141
4949.1407	0.00137
4947.2120	0.00132
4945.2833	0.0013
4943.3547	0.00136
4941.4260	0.00144
4939.4973	0.00141
4937.5686	0.00133
4935.6399	0.00128
4933.7112	0.00129
4931.7825	0.00134
4929.8538	0.00141
4927.9251	0.00144
4925.9964	0.00138
4924.0678	0.00136
4922.1391	0.00138
4920.2104	0.00138
4918.2817	0.00134
4916.3530	0.00134
4914.4243	0.0014
4912.4956	0.00145
4910.5669	0.00138
4908.6382	0.00131
4906.7095	0.00134
4904.7809	0.00139
4902.8522	0.00138
4900.9235	0.00137
4898.9948	0.00136
4897.0661	0.0014
4895.1374	0.00137
4893.2087	0.0013
4891.2800	0.00124
4889.3513	0.00125
4887.4226	0.00131
4885.4940	0.00141
4883.5653	0.00144
4881.6366	0.00144
4879.7079	0.00139
4877.7792	0.00141
4875.8505	0.00141
4873.9218	0.00142
4871.9931	0.00136
4870.0644	0.00132
4868.1357	0.00131
4866.2071	0.0013
4864.2784	0.00129
4862.3497	0.00129
4860.4210	0.00133
4858.4923	0.00136
4856.5636	0.00132
4854.6349	0.00131
4852.7062	0.00127
4850.7775	0.00129
4848.8488	0.00133
4846.9202	0.00134
4844.9915	0.00135
4843.0628	0.0014
4841.1341	0.00136
4839.2054	0.00125
4837.2767	0.00125
4835.3480	0.00131
4833.4193	0.0013
4831.4906	0.00127
4829.5619	0.00128
4827.6333	0.00131
4825.7046	0.00134
4823.7759	0.00137
4821.8472	0.00135
4819.9185	0.00135
4817.9898	0.00134
4816.0611	0.00131
4814.1324	0.00129
4812.2037	0.00131
4810.2750	0.00134
4808.3464	0.00135
4806.4177	0.00133
4804.4890	0.00135
4802.5603	0.00133
4800.6316	0.00122
4798.7029	0.00121
4796.7742	0.00128
4794.8455	0.00133
4792.9168	0.00135
4790.9881	0.00133
4789.0595	0.00131
4787.1308	0.00134
4785.2021	0.00135
4783.2734	0.00134
4781.3447	0.0013
4779.4160	0.00126
4777.4873	0.00129
4775.5586	0.00129
4773.6299	0.00131
4771.7012	0.00132
4769.7726	0.00129
4767.8439	0.00131
4765.9152	0.00138
4763.9865	0.00137
4762.0578	0.00131
4760.1291	0.00128
4758.2004	0.00125
4756.2717	0.00131
4754.3430	0.00135
4752.4143	0.00132
4750.4857	0.00135
4748.5570	0.00137
4746.6283	0.0014
4744.6996	0.0014
4742.7709	0.00137
4740.8422	0.00135
4738.9135	0.00135
4736.9848	0.00133
4735.0561	0.00127
4733.1274	0.00127
4731.1988	0.00134
4729.2701	0.00134
4727.3414	0.00135
4725.4127	0.00139
4723.4840	0.00133
4721.5553	0.00125
4719.6266	0.00124
4717.6979	0.00128
4715.7692	0.00131
4713.8405	0.00133
4711.9119	0.00135
4709.9832	0.00134
4708.0545	0.00133
4706.1258	0.00133
4704.1971	0.00136
4702.2684	0.00134
4700.3397	0.00134
4698.4110	0.00138
4696.4823	0.0014
4694.5536	0.00142
4692.6250	0.0014
4690.6963	0.0014
4688.7676	0.00132
4686.8389	0.00125
4684.9102	0.00126
4682.9815	0.00127
4681.0528	0.0013
4679.1241	0.0013
4677.1954	0.00125
4675.2668	0.00123
4673.3381	0.00121
4671.4094	0.00119
4669.4807	0.00121
4667.5520	0.00123
4665.6233	0.00131
4663.6946	0.00132
4661.7659	0.00127
4659.8372	0.0013
4657.9085	0.00138
4655.9799	0.00132
4654.0512	0.00133
4652.1225	0.00134
4650.1938	0.00127
4648.2651	0.00121
4646.3364	0.0012
4644.4077	0.00123
4642.4790	0.00127
4640.5503	0.00124
4638.6216	0.00118
4636.6930	0.00111
4634.7643	0.00114
4632.8356	0.00124
4630.9069	0.00126
4628.9782	0.00118
4627.0495	0.00114
4625.1208	0.00113
4623.1921	0.00112
4621.2634	0.00119
4619.3347	0.0012
4617.4061	0.00119
4615.4774	0.0012
4613.5487	0.00126
4611.6200	0.0013
4609.6913	0.00127
4607.7626	0.00124
4605.8339	0.00125
4603.9052	0.00123
4601.9765	0.00123
4600.0478	0.00123
4598.1192	0.00121
4596.1905	0.00121
4594.2618	0.0013
4592.3331	0.00133
4590.4044	0.00136
4588.4757	0.00139
4586.5470	0.00138
4584.6183	0.00131
4582.6896	0.00122
4580.7609	0.00119
4578.8323	0.00123
4576.9036	0.00123
4574.9749	0.00119
4573.0462	0.00116
4571.1175	0.00121
4569.1888	0.0013
4567.2601	0.00134
4565.3314	0.00132
4563.4027	0.00123
4561.4740	0.00124
4559.5454	0.0013
4557.6167	0.00134
4555.6880	0.00133
4553.7593	0.0013
4551.8306	0.00124
4549.9019	0.00125
4547.9732	0.00134
4546.0445	0.00132
4544.1158	0.00125
4542.1871	0.00124
4540.2585	0.00126
4538.3298	0.00129
4536.4011	0.00136
4534.4724	0.00137
4532.5437	0.00129
4530.6150	0.00128
4528.6863	0.00131
4526.7576	0.0013
4524.8289	0.00129
4522.9002	0.00121
4520.9716	0.00119
4519.0429	0.00125
4517.1142	0.00129
4515.1855	0.00131
4513.2568	0.00132
4511.3281	0.00133
4509.3994	0.0013
4507.4707	0.00127
4505.5420	0.00128
4503.6133	0.00127
4501.6847	0.00126
4499.7560	0.00126
4497.8273	0.00128
4495.8986	0.00132
4493.9699	0.00133
4492.0412	0.00132
4490.1125	0.00129
4488.1838	0.00124
4486.2551	0.0012
4484.3264	0.00118
4482.3978	0.00125
4480.4691	0.00129
4478.5404	0.00121
4476.6117	0.00123
4474.6830	0.00135
4472.7543	0.00133
4470.8256	0.00128
4468.8969	0.00128
4466.9682	0.00131
4465.0395	0.00126
4463.1109	0.0012
4461.1822	0.00122
4459.2535	0.00124
4457.3248	0.00125
4455.3961	0.00131
4453.4674	0.00126
4451.5387	0.00122
4449.6100	0.00126
4447.6813	0.00129
4445.7526	0.00128
4443.8240	0.00126
4441.8953	0.00127
4439.9666	0.00127
4438.0379	0.00126
4436.1092	0.00126
4434.1805	0.00123
4432.2518	0.00116
4430.3231	0.00117
4428.3944	0.00118
4426.4657	0.0012
4424.5371	0.00122
4422.6084	0.00123
4420.6797	0.00122
4418.7510	0.00124
4416.8223	0.00122
4414.8936	0.00118
4412.9649	0.00115
4411.0362	0.00112
4409.1075	0.00116
4407.1788	0.00128
4405.2502	0.00135
4403.3215	0.00134
4401.3928	0.00132
4399.4641	0.00134
4397.5354	0.00125
4395.6067	0.00117
4393.6780	0.00119
4391.7493	0.00122
4389.8206	0.00122
4387.8919	0.00124
4385.9633	0.00123
4384.0346	0.00124
4382.1059	0.00124
4380.1772	0.00128
4378.2485	0.00129
4376.3198	0.0013
4374.3911	0.00132
4372.4624	0.00133
4370.5337	0.00124
4368.6050	0.00124
4366.6764	0.00129
4364.7477	0.00129
4362.8190	0.00124
4360.8903	0.00116
4358.9616	0.00113
4357.0329	0.00111
4355.1042	0.00109
4353.1755	0.00117
4351.2468	0.00128
4349.3181	0.00131
4347.3895	0.0013
4345.4608	0.0013
4343.5321	0.00124
4341.6034	0.00122
4339.6747	0.00124
4337.7460	0.00124
4335.8173	0.00121
4333.8886	0.00117
4331.9599	0.00112
4330.0312	0.00113
4328.1026	0.00117
4326.1739	0.00117
4324.2452	0.00116
4322.3165	0.0012
4320.3878	0.00126
4318.4591	0.00129
4316.5304	0.00121
4314.6017	0.00119
4312.6730	0.00122
4310.7443	0.0012
4308.8157	0.00118
4306.8870	0.00118
4304.9583	0.00117
4303.0296	0.00113
4301.1009	0.00118
4299.1722	0.00116
4297.2435	0.00113
4295.3148	0.00114
4293.3861	0.0012
4291.4574	0.00123
4289.5288	0.00119
4287.6001	0.00119
4285.6714	0.00122
4283.7427	0.00128
4281.8140	0.00126
4279.8853	0.00118
4277.9566	0.00111
4276.0279	0.00113
4274.0992	0.00117
4272.1705	0.00122
4270.2419	0.00126
4268.3132	0.00125
4266.3845	0.00123
4264.4558	0.00125
4262.5271	0.00127
4260.5984	0.00122
4258.6697	0.00116
4256.7410	0.00115
4254.8123	0.00119
4252.8836	0.00117
4250.9550	0.00114
4249.0263	0.00114
4247.0976	0.00113
4245.1689	0.00117
4243.2402	0.00116
4241.3115	0.00118
4239.3828	0.00118
4237.4541	0.00122
4235.5254	0.00124
4233.5968	0.0012
4231.6681	0.00119
4229.7394	0.0012
4227.8107	0.00123
4225.8820	0.00125
4223.9533	0.00125
4222.0246	0.00119
4220.0959	0.00115
4218.1672	0.00116
4216.2385	0.00121
4214.3099	0.00119
4212.3812	0.00116
4210.4525	0.00115
4208.5238	0.00115
4206.5951	0.00119
4204.6664	0.0012
4202.7377	0.00123
4200.8090	0.00124
4198.8803	0.0012
4196.9516	0.00119
4195.0230	0.00117
4193.0943	0.00109
4191.1656	0.00104
4189.2369	0.00112
4187.3082	0.00122
4185.3795	0.00125
4183.4508	0.00119
4181.5221	0.00115
4179.5934	0.00111
4177.6647	0.00114
4175.7361	0.0012
4173.8074	0.00124
4171.8787	0.0013
4169.9500	0.00124
4168.0213	0.00109
4166.0926	0.00103
4164.1639	0.00111
4162.2352	0.00119
4160.3065	0.00118
4158.3778	0.00116
4156.4492	0.0012
4154.5205	0.00121
4152.5918	0.00112
4150.6631	0.00113
4148.7344	0.00114
4146.8057	0.00117
4144.8770	0.00119
4142.9483	0.00121
4141.0196	0.00116
4139.0909	0.00119
4137.1623	0.00123
4135.2336	0.00123
4133.3049	0.00127
4131.3762	0.00128
4129.4475	0.00125
4127.5188	0.00115
4125.5901	0.00112
4123.6614	0.00113
4121.7327	0.00117
4119.8040	0.00119
4117.8754	0.00118
4115.9467	0.00114
4114.0180	0.00117
4112.0893	0.00119
4110.1606	0.00114
4108.2319	0.00108
4106.3032	0.00108
4104.3745	0.00115
4102.4458	0.0012
4100.5171	0.00121
4098.5885	0.00122
4096.6598	0.00128
4094.7311	0.00125
4092.8024	0.0012
4090.8737	0.00118
4088.9450	0.00119
4087.0163	0.00117
4085.0876	0.00115
4083.1589	0.00112
4081.2302	0.00115
4079.3016	0.00117
4077.3729	0.00117
4075.4442	0.00114
4073.5155	0.00115
4071.5868	0.00118
4069.6581	0.00119
4067.7294	0.00115
4065.8007	0.0011
4063.8720	0.00116
4061.9433	0.00119
4060.0147	0.00118
4058.0860	0.00118
4056.1573	0.0012
4054.2286	0.00118
4052.2999	0.00112
4050.3712	0.00109
4048.4425	0.00115
4046.5138	0.00117
4044.5851	0.00121
4042.6564	0.0012
4040.7278	0.00114
4038.7991	0.00104
4036.8704	0.00099
4034.9417	0.00107
4033.0130	0.00116
4031.0843	0.00118
4029.1556	0.00118
4027.2269	0.00122
4025.2982	0.00123
4023.3695	0.00121
4021.4409	0.00116
4019.5122	0.00106
4017.5835	0.00102
4015.6548	0.00106
4013.7261	0.00112
4011.7974	0.00118
4009.8687	0.00116
4007.9400	0.00109
4006.0113	0.00108
4004.0826	0.00114
4002.1540	0.00119
4000.2253	0.00123
3998.2966	0.00116
3996.3679	0.00116
3994.4392	0.00122
3992.5105	0.00119
3990.5818	0.00118
3988.6531	0.00122
3986.7244	0.00121
3984.7957	0.00119
3982.8671	0.00114
3980.9384	0.0011
3979.0097	0.00109
3977.0810	0.0011
3975.1523	0.00116
3973.2236	0.00116
3971.2949	0.00112
3969.3662	0.00112
3967.4375	0.00116
3965.5088	0.00117
3963.5802	0.00117
3961.6515	0.00115
3959.7228	0.00116
3957.7941	0.00119
3955.8654	0.00117
3953.9367	0.00113
3952.0080	0.00112
3950.0793	0.00115
3948.1506	0.00118
3946.2219	0.00118
3944.2933	0.00117
3942.3646	0.00114
3940.4359	0.00112
3938.5072	0.00116
3936.5785	0.00116
3934.6498	0.00116
3932.7211	0.00119
3930.7924	0.00115
3928.8637	0.00108
3926.9350	0.00113
3925.0064	0.00117
3923.0777	0.00119
3921.1490	0.00116
3919.2203	0.00114
3917.2916	0.00112
3915.3629	0.00112
3913.4342	0.00112
3911.5055	0.00115
3909.5768	0.00117
3907.6481	0.00121
3905.7195	0.00126
3903.7908	0.00124
3901.8621	0.0012
3899.9334	0.00119
3898.0047	0.00115
3896.0760	0.00112
3894.1473	0.00112
3892.2186	0.00118
3890.2899	0.00123
3888.3612	0.0012
3886.4326	0.00111
3884.5039	0.00109
3882.5752	0.00118
3880.6465	0.00119
3878.7178	0.00117
3876.7891	0.00116
3874.8604	0.00121
3872.9317	0.00121
3871.0030	0.00116
3869.0743	0.00112
3867.1457	0.00111
3865.2170	0.00116
3863.2883	0.00116
3861.3596	0.00114
3859.4309	0.00118
3857.5022	0.00122
3855.5735	0.00125
3853.6448	0.00123
3851.7161	0.00122
3849.7874	0.00122
3847.8588	0.00114
3845.9301	0.00111
3844.0014	0.00113
3842.0727	0.00111
3840.1440	0.00111
3838.2153	0.00114
3836.2866	0.00113
3834.3579	0.00109
3832.4292	0.00113
3830.5005	0.00112
3828.5719	0.0011
3826.6432	0.00107
3824.7145	0.00105
3822.7858	0.00104
3820.8571	0.00107
3818.9284	0.00109
3816.9997	0.00113
3815.0710	0.00116
3813.1423	0.00119
3811.2136	0.00119
3809.2850	0.00114
3807.3563	0.00115
3805.4276	0.00118
3803.4989	0.0012
3801.5702	0.0012
3799.6415	0.00112
3797.7128	0.00107
3795.7841	0.00111
3793.8554	0.00119
3791.9268	0.00118
3789.9981	0.00115
3788.0694	0.00118
3786.1407	0.00122
3784.2120	0.00123
3782.2833	0.00118
3780.3546	0.00114
3778.4259	0.00113
3776.4972	0.00111
3774.5685	0.00109
3772.6399	0.00111
3770.7112	0.00114
3768.7825	0.00114
3766.8538	0.00121
3764.9251	0.00125
3762.9964	0.00123
3761.0677	0.00117
3759.1390	0.00112
3757.2103	0.00108
3755.2816	0.00105
3753.3530	0.00102
3751.4243	0.00109
3749.4956	0.00117
3747.5669	0.00118
3745.6382	0.00114
3743.7095	0.00111
3741.7808	0.00109
3739.8521	0.00113
3737.9234	0.00113
3735.9947	0.00111
3734.0661	0.00113
3732.1374	0.00113
3730.2087	0.00112
3728.2800	0.00104
3726.3513	0.00097
3724.4226	0.00104
3722.4939	0.00117
3720.5652	0.00117
3718.6365	0.00114
3716.7078	0.00113
3714.7792	0.00116
3712.8505	0.00117
3710.9218	0.00109
3708.9931	0.00107
3707.0644	0.00107
3705.1357	0.00111
3703.2070	0.00113
3701.2783	0.00114
3699.3496	0.00114
3697.4209	0.00115
3695.4923	0.00112
3693.5636	0.00111
3691.6349	0.00116
3689.7062	0.00116
3687.7775	0.00114
3685.8488	0.00117
3683.9201	0.00116
3681.9914	0.00118
3680.0627	0.00117
3678.1340	0.00115
3676.2054	0.00115
3674.2767	0.00118
3672.3480	0.00124
3670.4193	0.00121
3668.4906	0.00115
3666.5619	0.00108
3664.6332	0.00108
3662.7045	0.00109
3660.7758	0.00113
3658.8471	0.00123
3656.9185	0.00127
3654.9898	0.00126
3653.0611	0.00125
3651.1324	0.00124
3649.2037	0.00126
3647.2750	0.00121
3645.3463	0.00117
3643.4176	0.00119
3641.4889	0.00117
3639.5602	0.00114
3637.6316	0.00112
3635.7029	0.00113
3633.7742	0.0012
3631.8455	0.00119
3629.9168	0.00115
3627.9881	0.00119
3626.0594	0.00122
3624.1307	0.00122
3622.2020	0.00125
3620.2733	0.00129
3618.3447	0.00135
3616.4160	0.00141
3614.4873	0.00136
3612.5586	0.00131
3610.6299	0.0013
3608.7012	0.00131
3606.7725	0.00129
3604.8438	0.00126
3602.9151	0.00123
3600.9864	0.00122
3599.0578	0.00127
3597.1291	0.0013
3595.2004	0.00132
3593.2717	0.00139
3591.3430	0.0014
3589.4143	0.00139
3587.4856	0.00137
3585.5569	0.00133
3583.6282	0.00125
3581.6995	0.00128
3579.7709	0.0013
3577.8422	0.00129
3575.9135	0.00128
3573.9848	0.00133
3572.0561	0.00139
3570.1274	0.00143
3568.1987	0.00148
3566.2700	0.00149
3564.3413	0.00145
3562.4126	0.00145
3560.4840	0.0015
3558.5553	0.00154
3556.6266	0.00156
3554.6979	0.00159
3552.7692	0.00164
3550.8405	0.00162
3548.9118	0.0016
3546.9831	0.0016
3545.0544	0.0016
3543.1257	0.00164
3541.1971	0.0017
3539.2684	0.00169
3537.3397	0.0017
3535.4110	0.00168
3533.4823	0.00162
3531.5536	0.0016
3529.6249	0.00165
3527.6962	0.00168
3525.7675	0.00168
3523.8388	0.00173
3521.9102	0.0018
3519.9815	0.00185
3518.0528	0.00188
3516.1241	0.00191
3514.1954	0.00193
3512.2667	0.00192
3510.3380	0.0019
3508.4093	0.0019
3506.4806	0.00191
3504.5519	0.00198
3502.6233	0.00207
3500.6946	0.00212
3498.7659	0.00212
3496.8372	0.00209
3494.9085	0.0021
3492.9798	0.00215
3491.0511	0.00223
3489.1224	0.00229
3487.1937	0.0023
3485.2650	0.00231
3483.3364	0.00234
3481.4077	0.00235
3479.4790	0.00239
3477.5503	0.00243
3475.6216	0.00249
3473.6929	0.00259
3471.7642	0.00263
3469.8355	0.00262
3467.9068	0.00265
3465.9781	0.00272
3464.0495	0.00278
3462.1208	0.00278
3460.1921	0.00277
3458.2634	0.00278
3456.3347	0.00284
3454.4060	0.00293
3452.4773	0.00303
3450.5486	0.00312
3448.6199	0.00314
3446.6912	0.00313
3444.7626	0.00311
3442.8339	0.00312
3440.9052	0.00317
3438.9765	0.00325
3437.0478	0.00333
3435.1191	0.00342
3433.1904	0.00351
3431.2617	0.00359
3429.3330	0.00367
3427.4043	0.00375
3425.4757	0.00382
3423.5470	0.00385
3421.6183	0.00387
3419.6896	0.00393
3417.7609	0.004
3415.8322	0.00404
3413.9035	0.00406
3411.9748	0.00412
3410.0461	0.00424
3408.1174	0.00438
3406.1888	0.00448
3404.2601	0.00455
3402.3314	0.00463
3400.4027	0.00472
3398.4740	0.0048
3396.5453	0.00485
3394.6166	0.00487
3392.6879	0.00487
3390.7592	0.00493
3388.8305	0.00504
3386.9019	0.00516
3384.9732	0.00526
3383.0445	0.00537
3381.1158	0.00546
3379.1871	0.00552
3377.2584	0.00558
3375.3297	0.00567
3373.4010	0.00579
3371.4723	0.00589
3369.5436	0.00594
3367.6150	0.00595
3365.6863	0.00598
3363.7576	0.00607
3361.8289	0.00616
3359.9002	0.00617
3357.9715	0.00616
3356.0428	0.00622
3354.1141	0.00633
3352.1854	0.00646
3350.2568	0.00654
3348.3281	0.00661
3346.3994	0.00668
3344.4707	0.00674
3342.5420	0.0068
3340.6133	0.00686
3338.6846	0.00697
3336.7559	0.00709
3334.8272	0.00716
3332.8985	0.00717
3330.9699	0.00719
3329.0412	0.00727
3327.1125	0.00739
3325.1838	0.00749
3323.2551	0.00754
3321.3264	0.00758
3319.3977	0.00764
3317.4690	0.00774
3315.5403	0.00786
3313.6116	0.00796
3311.6830	0.00804
3309.7543	0.00809
3307.8256	0.00815
3305.8969	0.00824
3303.9682	0.00832
3302.0395	0.00839
3300.1108	0.00844
3298.1821	0.00851
3296.2534	0.00857
3294.3247	0.0086
3292.3961	0.00861
3290.4674	0.00866
3288.5387	0.00876
3286.6100	0.00888
3284.6813	0.00894
3282.7526	0.00897
3280.8239	0.00901
3278.8952	0.00908
3276.9665	0.00914
3275.0378	0.00911
3273.1092	0.00902
3271.1805	0.00893
3269.2518	0.00888
3267.3231	0.00888
3265.3944	0.00891
3263.4657	0.00892
3261.5370	0.00891
3259.6083	0.00892
3257.6796	0.00896
3255.7509	0.00896
3253.8223	0.00892
3251.8936	0.0089
3249.9649	0.00893
3248.0362	0.00899
3246.1075	0.00904
3244.1788	0.00906
3242.2501	0.00904
3240.3214	0.00903
3238.3927	0.00905
3236.4640	0.00907
3234.5354	0.0091
3232.6067	0.00913
3230.6780	0.00915
3228.7493	0.00917
3226.8206	0.00918
3224.8919	0.0092
3222.9632	0.00923
3221.0345	0.00925
3219.1058	0.00924
3217.1771	0.0092
3215.2485	0.00918
3213.3198	0.00921
3211.3911	0.00926
3209.4624	0.00928
3207.5337	0.00923
3205.6050	0.00919
3203.6763	0.00922
3201.7476	0.00929
3199.8189	0.00935
3197.8902	0.00937
3195.9616	0.00937
3194.0329	0.00937
3192.1042	0.00937
3190.1755	0.00941
3188.2468	0.00947
3186.3181	0.00951
3184.3894	0.0095
3182.4607	0.00949
3180.5320	0.00948
3178.6033	0.00952
3176.6747	0.00958
3174.7460	0.00962
3172.8173	0.00962
3170.8886	0.00961
3168.9599	0.00964
3167.0312	0.0097
3165.1025	0.00976
3163.1738	0.00981
3161.2451	0.00987
3159.3164	0.00992
3157.3878	0.00993
3155.4591	0.00993
3153.5304	0.00994
3151.6017	0.00996
3149.6730	0.00997
3147.7443	0.00999
3145.8156	0.01005
3143.8869	0.01014
3141.9582	0.01023
3140.0295	0.0103
3138.1009	0.01031
3136.1722	0.01028
3134.2435	0.01027
3132.3148	0.01031
3130.3861	0.01039
3128.4574	0.01043
3126.5287	0.01043
3124.6000	0.01043
3122.6713	0.01048
3120.7426	0.01057
3118.8140	0.01064
3116.8853	0.01068
3114.9566	0.01071
3113.0279	0.01077
3111.0992	0.01086
3109.1705	0.01093
3107.2418	0.01094
3105.3131	0.01094
3103.3844	0.01099
3101.4557	0.01108
3099.5271	0.01117
3097.5984	0.01122
3095.6697	0.01125
3093.7410	0.01128
3091.8123	0.01133
3089.8836	0.01139
3087.9549	0.01148
3086.0262	0.01159
3084.0975	0.0117
3082.1688	0.0118
3080.2402	0.01189
3078.3115	0.012
3076.3828	0.01213
3074.4541	0.01225
3072.5254	0.01234
3070.5967	0.01243
3068.6680	0.01255
3066.7393	0.01268
3064.8106	0.01282
3062.8819	0.01293
3060.9533	0.01301
3059.0246	0.01306
3057.0959	0.01311
3055.1672	0.01315
3053.2385	0.01319
3051.3098	0.01323
3049.3811	0.01328
3047.4524	0.01335
3045.5237	0.01344
3043.5950	0.01353
3041.6664	0.01363
3039.7377	0.01378
3037.8090	0.01397
3035.8803	0.01415
3033.9516	0.01429
3032.0229	0.01444
3030.0942	0.01465
3028.1655	0.01492
3026.2368	0.0152
3024.3081	0.01548
3022.3795	0.01576
3020.4508	0.01607
3018.5221	0.01639
3016.5934	0.01676
3014.6647	0.01718
3012.7360	0.0176
3010.8073	0.018
3008.8786	0.01836
3006.9499	0.01871
3005.0212	0.01908
3003.0926	0.01949
3001.1639	0.01989
2999.2352	0.02027
2997.3065	0.02064
2995.3778	0.021
2993.4491	0.02131
2991.5204	0.02151
2989.5917	0.02165
2987.6630	0.02177
2985.7343	0.02184
2983.8057	0.02182
2981.8770	0.02176
2979.9483	0.02171
2978.0196	0.02171
2976.0909	0.02177
2974.1622	0.02193
2972.2335	0.02212
2970.3048	0.02231
2968.3761	0.0225
2966.4474	0.02273
2964.5188	0.02298
2962.5901	0.02322
2960.6614	0.0235
2958.7327	0.02386
2956.8040	0.02427
2954.8753	0.02469
2952.9466	0.02515
2951.0179	0.02565
2949.0892	0.02617
2947.1605	0.02668
2945.2319	0.02718
2943.3032	0.02765
2941.3745	0.02807
2939.4458	0.02844
2937.5171	0.02876
2935.5884	0.02897
2933.6597	0.02903
2931.7310	0.02892
2929.8023	0.02862
2927.8736	0.02818
2925.9450	0.02766
2924.0163	0.02715
2922.0876	0.02671
2920.1589	0.02633
2918.2302	0.02595
2916.3015	0.02558
2914.3728	0.02524
2912.4441	0.02497
2910.5154	0.02477
2908.5868	0.02461
2906.6581	0.02445
2904.7294	0.02431
2902.8007	0.02422
2900.8720	0.02416
2898.9433	0.02411
2897.0146	0.02404
2895.0859	0.02395
2893.1572	0.02389
2891.2285	0.02388
2889.2999	0.02386
2887.3712	0.02381
2885.4425	0.02381
2883.5138	0.02386
2881.5851	0.0239
2879.6564	0.02391
2877.7277	0.02393
2875.7990	0.02396
2873.8703	0.02397
2871.9416	0.02391
2870.0130	0.02383
2868.0843	0.02372
2866.1556	0.02361
2864.2269	0.02354
2862.2982	0.02347
2860.3695	0.02339
2858.4408	0.02329
2856.5121	0.0232
2854.5834	0.02311
2852.6547	0.02302
2850.7261	0.02289
2848.7974	0.02272
2846.8687	0.02252
2844.9400	0.02232
2843.0113	0.02217
2841.0826	0.02205
2839.1539	0.02195
2837.2252	0.02188
2835.2965	0.0219
2833.3678	0.022
2831.4392	0.0221
2829.5105	0.02215
2827.5818	0.02215
2825.6531	0.02218
2823.7244	0.02225
2821.7957	0.02233
2819.8670	0.0224
2817.9383	0.02246
2816.0096	0.02257
2814.0809	0.02268
2812.1523	0.02278
2810.2236	0.02286
2808.2949	0.02294
2806.3662	0.02302
2804.4375	0.02311
2802.5088	0.02316
2800.5801	0.02323
2798.6514	0.02337
2796.7227	0.02354
2794.7940	0.02368
2792.8654	0.02377
2790.9367	0.02382
2789.0080	0.02388
2787.0793	0.02398
2785.1506	0.02412
2783.2219	0.02428
2781.2932	0.02439
2779.3645	0.02446
2777.4358	0.02452
2775.5071	0.02461
2773.5785	0.02471
2771.6498	0.02479
2769.7211	0.02484
2767.7924	0.02487
2765.8637	0.02493
2763.9350	0.02501
2762.0063	0.02511
2760.0776	0.02523
2758.1489	0.02537
2756.2202	0.02553
2754.2916	0.02568
2752.3629	0.02576
2750.4342	0.02579
2748.5055	0.02584
2746.5768	0.02595
2744.6481	0.02611
2742.7194	0.02626
2740.7907	0.02643
2738.8620	0.02662
2736.9333	0.02681
2735.0047	0.02694
2733.0760	0.02702
2731.1473	0.02708
2729.2186	0.02717
2727.2899	0.02729
2725.3612	0.02741
2723.4325	0.0275
2721.5038	0.0276
2719.5751	0.02769
2717.6464	0.02778
2715.7178	0.02789
2713.7891	0.02802
2711.8604	0.02811
2709.9317	0.02814
2708.0030	0.02815
2706.0743	0.02821
2704.1456	0.02836
2702.2169	0.02856
2700.2882	0.02874
2698.3595	0.02888
2696.4309	0.02899
2694.5022	0.02907
2692.5735	0.02912
2690.6448	0.02918
2688.7161	0.02929
2686.7874	0.02945
2684.8587	0.02959
2682.9300	0.02971
2681.0013	0.02984
2679.0726	0.02995
2677.1440	0.03004
2675.2153	0.03012
2673.2866	0.03018
2671.3579	0.03023
2669.4292	0.0303
2667.5005	0.03043
2665.5718	0.0306
2663.6431	0.03075
2661.7144	0.03086
2659.7857	0.03096
2657.8571	0.03109
2655.9284	0.03123
2653.9997	0.03135
2652.0710	0.03142
2650.1423	0.03148
2648.2136	0.03156
2646.2849	0.03166
2644.3562	0.03175
2642.4275	0.03184
2640.4988	0.03191
2638.5702	0.03199
2636.6415	0.0321
2634.7128	0.03223
2632.7841	0.03235
2630.8554	0.03244
2628.9267	0.03256
2626.9980	0.03271
2625.0693	0.03287
2623.1406	0.03299
2621.2119	0.03307
2619.2833	0.03315
2617.3546	0.03325
2615.4259	0.03337
2613.4972	0.03346
2611.5685	0.03354
2609.6398	0.03362
2607.7111	0.03367
2605.7824	0.03372
2603.8537	0.03382
2601.9250	0.03395
2599.9964	0.034
2598.0677	0.03399
2596.1390	0.03405
2594.2103	0.03419
2592.2816	0.03437
2590.3529	0.03458
2588.4242	0.03478
2586.4955	0.03491
2584.5668	0.03499
2582.6381	0.03507
2580.7095	0.03517
2578.7808	0.0353
2576.8521	0.03546
2574.9234	0.0356
2572.9947	0.03569
2571.0660	0.03574
2569.1373	0.0358
2567.2086	0.03588
2565.2799	0.03596
2563.3512	0.03602
2561.4226	0.03609
2559.4939	0.03625
2557.5652	0.03642
2555.6365	0.03654
2553.7078	0.03662
2551.7791	0.03666
2549.8504	0.03671
2547.9217	0.03681
2545.9930	0.03697
2544.0643	0.03711
2542.1357	0.03718
2540.2070	0.03722
2538.2783	0.0373
2536.3496	0.03744
2534.4209	0.03761
2532.4922	0.03776
2530.5635	0.03785
2528.6348	0.03784
2526.7061	0.03778
2524.7774	0.0378
2522.8488	0.03795
2520.9201	0.03814
2518.9914	0.03829
2517.0627	0.03837
2515.1340	0.03841
2513.2053	0.03844
2511.2766	0.03849
2509.3479	0.03854
2507.4192	0.0385
2505.4905	0.03834
2503.5619	0.03824
2501.6332	0.03839
2499.7045	0.03875
2497.7758	0.0391
2495.8471	0.03933
2493.9184	0.03944
2491.9897	0.03944
2490.0610	0.03943
2488.1323	0.03945
2486.2036	0.03951
2484.2750	0.03955
2482.3463	0.03945
2480.4176	0.03933
2478.4889	0.03949
2476.5602	0.03994
2474.6315	0.04029
2472.7028	0.04041
2470.7741	0.04043
2468.8454	0.04041
2466.9167	0.04041
2464.9881	0.04052
2463.0594	0.04067
2461.1307	0.04071
2459.2020	0.04071
2457.2733	0.04084
2455.3446	0.04105
2453.4159	0.04117
2451.4872	0.04117
2449.5585	0.0412
2447.6299	0.04137
2445.7012	0.04151
2443.7725	0.04144
2441.8438	0.04133
2439.9151	0.04146
2437.9864	0.04179
2436.0577	0.04206
2434.1290	0.04218
2432.2003	0.04227
2430.2716	0.04236
2428.3430	0.04235
2426.4143	0.04224
2424.4856	0.04219
2422.5569	0.04235
2420.6282	0.04256
2418.6995	0.04261
2416.7708	0.0425
2414.8421	0.04242
2412.9134	0.04246
2410.9847	0.04256
2409.0561	0.04274
2407.1274	0.04297
2405.1987	0.04314
2403.2700	0.04322
2401.3413	0.04321
2399.4126	0.04313
2397.4839	0.04302
2395.5552	0.04299
2393.6265	0.04305
2391.6978	0.04314
2389.7692	0.04326
2387.8405	0.04339
2385.9118	0.04347
2383.9831	0.04344
2382.0544	0.04337
2380.1257	0.04339
2378.1970	0.04341
2376.2683	0.04327
2374.3396	0.04302
2372.4109	0.04292
2370.4823	0.04307
2368.5536	0.04334
2366.6249	0.04357
2364.6962	0.04367
2362.7675	0.04361
2360.8388	0.04351
2358.9101	0.04347
2356.9814	0.0434
2355.0527	0.04317
2353.1240	0.04279
2351.1954	0.04244
2349.2667	0.04241
2347.3380	0.04275
2345.4093	0.04308
2343.4806	0.04315
2341.5519	0.04319
2339.6232	0.04338
2337.6945	0.04359
2335.7658	0.0437
2333.8371	0.04371
2331.9085	0.04363
2329.9798	0.04324
2328.0511	0.04249
2326.1224	0.04189
2324.1937	0.04201
2322.2650	0.04268
2320.3363	0.04322
2318.4076	0.04329
2316.4789	0.04313
2314.5502	0.04311
2312.6216	0.04323
2310.6929	0.04331
2308.7642	0.04327
2306.8355	0.04298
2304.9068	0.04219
2302.9781	0.04116
2301.0494	0.04077
2299.1207	0.04145
2297.1920	0.04244
2295.2633	0.04274
2293.3347	0.04212
2291.4060	0.04126
2289.4773	0.04112
2287.5486	0.04186
2285.6199	0.0427
2283.6912	0.04271
2281.7625	0.04151
2279.8338	0.04005
2277.9051	0.03986
2275.9764	0.04109
2274.0478	0.0425
2272.1191	0.04329
2270.1904	0.04363
2268.2617	0.04378
2266.3330	0.04374
2264.4043	0.04331
2262.4756	0.04248
2260.5469	0.04144
2258.6182	0.0405
2256.6895	0.04026
2254.7609	0.04095
2252.8322	0.04214
2250.9035	0.04373
2248.9748	0.04582
2247.0461	0.04802
2245.1174	0.05004
2243.1887	0.05206
2241.2600	0.05393
2239.3313	0.05493
2237.4026	0.0547
2235.4740	0.05406
2233.5453	0.05348
2231.6166	0.05198
2229.6879	0.04929
2227.7592	0.04701
2225.8305	0.04619
2223.9018	0.04618
2221.9731	0.04605
2220.0444	0.04532
2218.1157	0.04367
2216.1871	0.04172
2214.2584	0.04114
2212.3297	0.04241
2210.4010	0.04411
2208.4723	0.04503
2206.5436	0.04521
2204.6149	0.04502
2202.6862	0.04475
2200.7575	0.04469
2198.8288	0.04471
2196.9002	0.04419
2194.9715	0.04284
2193.0428	0.04157
2191.1141	0.04174
2189.1854	0.04323
2187.2567	0.04455
2185.3280	0.04481
2183.3993	0.04444
2181.4706	0.04392
2179.5419	0.04324
2177.6133	0.04267
2175.6846	0.0428
2173.7559	0.04334
2171.8272	0.04337
2169.8985	0.04274
2167.9698	0.04133
2166.0411	0.03924
2164.1124	0.03831
2162.1837	0.04003
2160.2550	0.04261
2158.3264	0.0432
2156.3977	0.04138
2154.4690	0.03953
2152.5403	0.04016
2150.6116	0.04282
2148.6829	0.04496
2146.7542	0.04522
2144.8255	0.04443
2142.8968	0.04423
2140.9681	0.04513
2139.0395	0.04603
2137.1108	0.0459
2135.1821	0.04526
2133.2534	0.04516
2131.3247	0.04561
2129.3960	0.04603
2127.4673	0.04619
2125.5386	0.04612
2123.6099	0.04595
2121.6812	0.04603
2119.7526	0.04633
2117.8239	0.0465
2115.8952	0.04642
2113.9665	0.04623
2112.0378	0.04583
2110.1091	0.04524
2108.1804	0.04483
2106.2517	0.04449
2104.3230	0.0438
2102.3943	0.04334
2100.4657	0.04374
2098.5370	0.04438
2096.6083	0.04488
2094.6796	0.04527
2092.7509	0.04486
2090.8222	0.04355
2088.8935	0.04249
2086.9648	0.04231
2085.0361	0.0428
2083.1074	0.04376
2081.1788	0.04487
2079.2501	0.04573
2077.3214	0.04595
2075.3927	0.04519
2073.4640	0.04369
2071.5353	0.04207
2069.6066	0.04108
2067.6779	0.04161
2065.7492	0.04358
2063.8205	0.04551
2061.8919	0.04598
2059.9632	0.04453
2058.0345	0.04185
2056.1058	0.03989
2054.1771	0.03988
2052.2484	0.04103
2050.3197	0.0421
2048.3910	0.04308
2046.4623	0.04419
2044.5336	0.04469
2042.6050	0.04424
2040.6763	0.044
2038.7476	0.04463
2036.8189	0.04531
2034.8902	0.04555
2032.9615	0.04558
2031.0328	0.0454
2029.1041	0.04517
2027.1754	0.04549
2025.2467	0.04599
2023.3181	0.04569
2021.3894	0.0449
2019.4607	0.04463
2017.5320	0.04472
2015.6033	0.04484
2013.6746	0.04544
2011.7459	0.04642
2009.8172	0.04706
2007.8885	0.04712
2005.9599	0.04701
2004.0312	0.04704
2002.1025	0.04718
2000.1738	0.04735
1998.2451	0.0476
1996.3164	0.0479
1994.3877	0.04798
1992.4590	0.0478
1990.5303	0.04779
1988.6016	0.04812
1986.6730	0.04841
1984.7443	0.04835
1982.8156	0.04806
1980.8869	0.04778
1978.9582	0.04763
1977.0295	0.04774
1975.1008	0.04808
1973.1721	0.04841
1971.2434	0.04852
1969.3147	0.04853
1967.3861	0.04853
1965.4574	0.04854
1963.5287	0.04855
1961.6000	0.04854
1959.6713	0.04852
1957.7426	0.0485
1955.8139	0.04853
1953.8852	0.04857
1951.9565	0.04859
1950.0278	0.04863
1948.0992	0.04869
1946.1705	0.04875
1944.2418	0.04878
1942.3131	0.04881
1940.3844	0.04884
1938.4557	0.04883
1936.5270	0.04881
1934.5983	0.04887
1932.6696	0.04901
1930.7409	0.04911
1928.8123	0.04914
1926.8836	0.04914
1924.9549	0.04915
1923.0262	0.04919
1921.0975	0.04925
1919.1688	0.04933
1917.2401	0.0494
1915.3114	0.04945
1913.3827	0.04945
1911.4540	0.04944
1909.5254	0.04949
1907.5967	0.04956
1905.6680	0.04962
1903.7393	0.04968
1901.8106	0.04973
1899.8819	0.04975
1897.9532	0.04976
1896.0245	0.04976
1894.0958	0.04971
1892.1671	0.04964
1890.2385	0.04961
1888.3098	0.04961
1886.3811	0.04963
1884.4524	0.04965
1882.5237	0.04965
1880.5950	0.04963
1878.6663	0.04964
1876.7376	0.04965
1874.8089	0.04961
1872.8802	0.04953
1870.9516	0.04943
1869.0229	0.04937
1867.0942	0.04933
1865.1655	0.04932
1863.2368	0.04933
1861.3081	0.04936
1859.3794	0.04938
1857.4507	0.04937
1855.5220	0.04937
1853.5933	0.04939
1851.6647	0.04942
1849.7360	0.04941
1847.8073	0.04934
1845.8786	0.04929
1843.9499	0.0493
1842.0212	0.04937
1840.0925	0.04941
1838.1638	0.04939
1836.2351	0.04939
1834.3064	0.04947
1832.3778	0.04958
1830.4491	0.04965
1828.5204	0.04967
1826.5917	0.04969
1824.6630	0.04971
1822.7343	0.04973
1820.8056	0.04972
1818.8769	0.04974
1816.9482	0.0498
1815.0195	0.0499
1813.0909	0.05
1811.1622	0.05007
1809.2335	0.0501
1807.3048	0.05013
1805.3761	0.05017
1803.4474	0.05021
1801.5187	0.05029
1799.5900	0.0504
1797.6613	0.05048
1795.7326	0.0505
1793.8040	0.05049
1791.8753	0.05046
1789.9466	0.0504
1788.0179	0.05035
1786.0892	0.05038
1784.1605	0.05042
1782.2318	0.05043
1780.3031	0.0504
1778.3744	0.05037
1776.4457	0.05035
1774.5171	0.05033
1772.5884	0.05032
1770.6597	0.05029
1768.7310	0.05023
1766.8023	0.05018
1764.8736	0.05013
1762.9449	0.05007
1761.0162	0.05002
1759.0875	0.04998
1757.1588	0.04996
1755.2302	0.04996
1753.3015	0.04998
1751.3728	0.04998
1749.4441	0.04996
1747.5154	0.04995
1745.5867	0.04997
1743.6580	0.04996
1741.7293	0.04993
1739.8006	0.0499
1737.8719	0.0499
1735.9433	0.04995
1734.0146	0.05002
1732.0859	0.05007
1730.1572	0.05008
1728.2285	0.05006
1726.2998	0.05002
1724.3711	0.05
1722.4424	0.05003
1720.5137	0.05011
1718.5850	0.05022
1716.6564	0.05034
1714.7277	0.05042
1712.7990	0.05047
1710.8703	0.05055
1708.9416	0.0507
1707.0129	0.05091
1705.0842	0.05113
1703.1555	0.05133
1701.2268	0.05153
1699.2981	0.05169
1697.3695	0.05179
1695.4408	0.05187
1693.5121	0.05201
1691.5834	0.0522
1689.6547	0.0524
1687.7260	0.05258
1685.7973	0.05279
1683.8686	0.05302
1681.9399	0.05328
1680.0112	0.05358
1678.0826	0.05394
1676.1539	0.05436
1674.2252	0.05486
1672.2965	0.05539
1670.3678	0.0559
1668.4391	0.0563
1666.5104	0.05644
1664.5817	0.05621
1662.6530	0.05568
1660.7243	0.05505
1658.7957	0.05443
1656.8670	0.05387
1654.9383	0.05336
1653.0096	0.0529
1651.0809	0.05247
1649.1522	0.0521
1647.2235	0.05182
1645.2948	0.05163
1643.3661	0.05145
1641.4374	0.05126
1639.5088	0.05109
1637.5801	0.05098
1635.6514	0.05091
1633.7227	0.05085
1631.7940	0.05081
1629.8653	0.05078
1627.9366	0.05078
1626.0079	0.05082
1624.0792	0.05092
1622.1505	0.05108
1620.2219	0.05128
1618.2932	0.05148
1616.3645	0.05163
1614.4358	0.0517
1612.5071	0.05168
1610.5784	0.0516
1608.6497	0.05152
1606.7210	0.05146
1604.7923	0.05138
1602.8636	0.05129
1600.9350	0.05121
1599.0063	0.05114
1597.0776	0.0511
1595.1489	0.05107
1593.2202	0.05103
1591.2915	0.05094
1589.3628	0.05083
1587.4341	0.05073
1585.5054	0.05063
1583.5767	0.05055
1581.6481	0.05051
1579.7194	0.05047
1577.7907	0.0504
1575.8620	0.0503
1573.9333	0.05019
1572.0046	0.05012
1570.0759	0.05006
1568.1472	0.05
1566.2185	0.04993
1564.2899	0.04988
1562.3612	0.04986
1560.4325	0.04987
1558.5038	0.0499
1556.5751	0.0499
1554.6464	0.04986
1552.7177	0.04978
1550.7890	0.04971
1548.8603	0.04968
1546.9316	0.04967
1545.0030	0.04964
1543.0743	0.04959
1541.1456	0.04955
1539.2169	0.04952
1537.2882	0.04952
1535.3595	0.04953
1533.4308	0.04955
1531.5021	0.04954
1529.5734	0.04955
1527.6447	0.04955
1525.7161	0.04956
1523.7874	0.04956
1521.8587	0.04957
1519.9300	0.04962
1518.0013	0.04967
1516.0726	0.0497
1514.1439	0.0497
1512.2152	0.04971
1510.2865	0.04972
1508.3578	0.04971
1506.4292	0.0497
1504.5005	0.04971
1502.5718	0.04977
1500.6431	0.0498
1498.7144	0.04976
1496.7857	0.04973
1494.8570	0.04977
1492.9283	0.04984
1490.9996	0.04988
1489.0709	0.0499
1487.1423	0.04999
1485.2136	0.05016
1483.2849	0.05037
1481.3562	0.05058
1479.4275	0.0508
1477.4988	0.05105
1475.5701	0.05131
1473.6414	0.05157
1471.7127	0.05181
1469.7840	0.05205
1467.8554	0.05226
1465.9267	0.0525
1463.9980	0.0528
1462.0693	0.05317
1460.1406	0.05355
1458.2119	0.05392
1456.2832	0.05422
1454.3545	0.05438
1452.4258	0.05433
1450.4971	0.05416
1448.5685	0.05393
1446.6398	0.05365
1444.7111	0.0533
1442.7824	0.05289
1440.8537	0.05244
1438.9250	0.05194
1436.9963	0.05141
1435.0676	0.05089
1433.1389	0.05039
1431.2102	0.04998
1429.2816	0.04966
1427.3529	0.04943
1425.4242	0.04926
1423.4955	0.04914
1421.5668	0.04903
1419.6381	0.04896
1417.7094	0.04895
1415.7807	0.04897
1413.8520	0.04899
1411.9233	0.04901
1409.9947	0.04908
1408.0660	0.0492
1406.1373	0.04928
1404.2086	0.04931
1402.2799	0.04933
1400.3512	0.04935
1398.4225	0.04936
1396.4938	0.04934
1394.5651	0.04929
1392.6364	0.04919
1390.7078	0.04906
1388.7791	0.04894
1386.8504	0.04885
1384.9217	0.04877
1382.9930	0.04866
1381.0643	0.04854
1379.1356	0.04846
1377.2069	0.04841
1375.2782	0.04835
1373.3495	0.0483
1371.4209	0.04828
1369.4922	0.04827
1367.5635	0.04825
1365.6348	0.04817
1363.7061	0.04805
1361.7774	0.04795
1359.8487	0.04788
1357.9200	0.04784
1355.9913	0.04779
1354.0626	0.04774
1352.1340	0.04768
1350.2053	0.04762
1348.2766	0.04757
1346.3479	0.04754
1344.4192	0.04755
1342.4905	0.04755
1340.5618	0.04752
1338.6331	0.0475
1336.7044	0.04753
1334.7757	0.04757
1332.8471	0.04756
1330.9184	0.04752
1328.9897	0.04746
1327.0610	0.04742
1325.1323	0.04739
1323.2036	0.0474
1321.2749	0.04743
1319.3462	0.04745
1317.4175	0.04747
1315.4888	0.0475
1313.5602	0.04753
1311.6315	0.04755
1309.7028	0.04752
1307.7741	0.0475
1305.8454	0.0475
1303.9167	0.04749
1301.9880	0.04745
1300.0593	0.0474
1298.1306	0.04738
1296.2019	0.04739
1294.2733	0.04739
1292.3446	0.04741
1290.4159	0.04741
1288.4872	0.0474
1286.5585	0.04738
1284.6298	0.04737
1282.7011	0.04735
1280.7724	0.0473
1278.8437	0.04726
1276.9150	0.04726
1274.9864	0.04728
1273.0577	0.04731
1271.1290	0.04734
1269.2003	0.04735
1267.2716	0.04732
1265.3429	0.04723
1263.4142	0.04707
1261.4855	0.04687
1259.5568	0.04666
1257.6281	0.04643
1255.6995	0.04621
1253.7708	0.04603
1251.8421	0.04593
1249.9134	0.04585
1247.9847	0.04576
1246.0560	0.04569
1244.1273	0.04571
1242.1986	0.0458
1240.2699	0.04589
1238.3412	0.046
1236.4126	0.04613
1234.4839	0.04626
1232.5552	0.04635
1230.6265	0.04641
1228.6978	0.04644
1226.7691	0.04642
1224.8404	0.04633
1222.9117	0.04616
1220.9830	0.04593
1219.0543	0.04568
1217.1257	0.04542
1215.1970	0.04518
1213.2683	0.04496
1211.3396	0.04478
1209.4109	0.0446
1207.4822	0.0444
1205.5535	0.04418
1203.6248	0.04396
1201.6961	0.04377
1199.7674	0.04363
1197.8388	0.04352
1195.9101	0.04339
1193.9814	0.04327
1192.0527	0.04322
1190.1240	0.04322
1188.1953	0.04321
1186.2666	0.04317
1184.3379	0.0431
1182.4092	0.04301
[truncated: 610 more rows]
