# Supplementary material for: Vibrational Study on the Structure, Bioactivity, and Silver Adsorption of Silk Fibroin Fibers Grafted with Methacrylonitrile
Source: Molecules. 2023 Mar 10;28(6):2551. doi: 10.3390/molecules28062551 (PMC10051891; doi:10.3390/molecules28062551)
Supplement: Supplementary file 1 [file molecules-28-02551-s001.zip › RAW DATA/Figure 13 Raman SBF/BF MAN 40 SBF 7d Raman average.txt]

TITLE	BF MAN 40 SBF 7D P3 | AV. OF 163
DATA TYPE
ORIGIN	JASCO
OWNER
DATE	23/02/10
TIME	16:12:18
SPECTROMETER/DATA SYSTEM
RESOLUTION
DELTAX	-1.92869
XUNITS	1/CM
YUNITS	ABSORBANCE
FIRSTX	3600.0000
LASTX	400.0000
NPOINTS	1660
FIRSTY	0.00010
MAXY	0.00933
MINY	-0.00145
XYDATA
3600.0000	9.66263E-005
3598.0713	6.49542E-005
3596.1426	4.46636E-005
3594.2139	5.0042E-005
3592.2852	6.06322E-005
3590.3565	6.27301E-005
3588.4279	8.0937E-005
3586.4992	9.75124E-005
3584.5705	0.000101273
3582.6418	9.91838E-005
3580.7131	8.34644E-005
3578.7844	8.23772E-005
3576.8557	8.06067E-005
3574.9270	8.29662E-005
3572.9983	8.99508E-005
3571.0696	7.78235E-005
3569.1410	8.38282E-005
3567.2123	9.76266E-005
3565.2836	9.82782E-005
3563.3549	0.000105932
3561.4262	0.000110743
3559.4975	0.000102247
3557.5688	8.70953E-005
3555.6401	7.86915E-005
3553.7114	8.61156E-005
3551.7827	9.04668E-005
3549.8541	0.000103047
3547.9254	0.000122939
3545.9967	0.000110474
3544.0680	8.0977E-005
3542.1393	7.19741E-005
3540.2106	0.000101616
3538.2819	0.000119164
3536.3532	0.000105724
3534.4245	0.00011343
3532.4958	0.000136807
3530.5672	0.000155672
3528.6385	0.00017053
3526.7098	0.000164809
3524.7811	0.000126539
3522.8524	8.77246E-005
3520.9237	9.59841E-005
3518.9950	0.000119044
3517.0663	0.000129796
3515.1376	0.000142734
3513.2089	0.000137738
3511.2803	0.000127584
3509.3516	0.000135028
3507.4229	0.000122984
3505.4942	0.000122905
3503.5655	0.000147288
3501.6368	0.000152693
3499.7081	0.000148998
3497.7794	0.00013704
3495.8507	0.000127677
3493.9220	0.000129039
3491.9934	0.000139155
3490.0647	0.000148918
3488.1360	0.000144726
3486.2073	0.000124853
3484.2786	0.000107779
3482.3499	0.000120847
3480.4212	0.000160622
3478.4925	0.000197334
3476.5638	0.000198988
3474.6351	0.000175029
3472.7065	0.000163665
3470.7778	0.000192665
3468.8491	0.000236782
3466.9204	0.000249449
3464.9917	0.000248937
3463.0630	0.000236521
3461.1343	0.00021658
3459.2056	0.000213355
3457.2769	0.000222373
3455.3482	0.000239431
3453.4196	0.00025579
3451.4909	0.000245718
3449.5622	0.000208716
3447.6335	0.000194367
3445.7048	0.000230565
3443.7761	0.000267483
3441.8474	0.000265259
3439.9187	0.000249745
3437.9900	0.000242421
3436.0613	0.000260633
3434.1327	0.000287457
3432.2040	0.000306667
3430.2753	0.000324563
3428.3466	0.000332268
3426.4179	0.000335482
3424.4892	0.000347412
3422.5605	0.000361612
3420.6318	0.000360757
3418.7031	0.000344275
3416.7744	0.000334856
3414.8458	0.000345387
3412.9171	0.000369575
3410.9884	0.000386
3409.0597	0.000385965
3407.1310	0.000376441
3405.2023	0.000385361
3403.2736	0.000421807
3401.3449	0.000443697
3399.4162	0.000441979
3397.4875	0.000446952
3395.5589	0.000445333
3393.6302	0.000427946
3391.7015	0.000429213
3389.7728	0.000446275
3387.8441	0.00047161
3385.9154	0.000495723
3383.9867	0.00049413
3382.0580	0.000474571
3380.1293	0.000471528
3378.2006	0.000489416
3376.2720	0.000510341
3374.3433	0.000527127
3372.4146	0.000549235
3370.4859	0.000582791
3368.5572	0.000605007
3366.6285	0.00059751
3364.6998	0.000561553
3362.7711	0.000520144
3360.8424	0.000522838
3358.9137	0.000564097
3356.9851	0.000591739
3355.0564	0.000585351
3353.1277	0.000568528
3351.1990	0.000577251
3349.2703	0.000613208
3347.3416	0.000640178
3345.4129	0.000638393
3343.4842	0.000632051
3341.5555	0.000659024
3339.6268	0.000703193
3337.6982	0.000716453
3335.7695	0.000707434
3333.8408	0.000716007
3331.9121	0.000734097
3329.9834	0.000738895
3328.0547	0.00074819
3326.1260	0.000760721
3324.1973	0.000765053
3322.2686	0.000768708
3320.3399	0.000775674
3318.4113	0.000779614
3316.4826	0.000791398
3314.5539	0.000835895
3312.6252	0.000889368
3310.6965	0.000915511
3308.7678	0.00092208
3306.8391	0.000932685
3304.9104	0.000948347
3302.9817	0.000956509
3301.0530	0.000958295
3299.1244	0.000965126
3297.1957	0.000980232
3295.2670	0.000988951
3293.3383	0.000990329
3291.4096	0.001001
3289.4809	0.00102145
3287.5522	0.0010461
3285.6235	0.00106068
3283.6948	0.00104713
3281.7661	0.00102318
3279.8375	0.00101095
3277.9088	0.0010005
3275.9801	0.000979955
3274.0514	0.000948845
3272.1227	0.000920056
3270.1940	0.000901878
3268.2653	0.000879424
3266.3366	0.000844584
3264.4079	0.000805349
3262.4792	0.000763284
3260.5506	0.000716246
3258.6219	0.000679828
3256.6932	0.00066269
3254.7645	0.000648772
3252.8358	0.000613324
3250.9071	0.000564981
3248.9784	0.000524372
3247.0497	0.000512237
3245.1210	0.000534402
3243.1923	0.000548643
3241.2637	0.000536131
3239.3350	0.000513616
3237.4063	0.000491912
3235.4776	0.000475817
3233.5489	0.000460063
3231.6202	0.000446307
3229.6915	0.000446278
3227.7628	0.000452025
3225.8341	0.000435726
3223.9054	0.000402122
3221.9768	0.000383956
3220.0481	0.000383461
3218.1194	0.000383992
3216.1907	0.000377934
3214.2620	0.000376624
3212.3333	0.000390901
3210.4046	0.000407756
3208.4759	0.000403969
3206.5472	0.000366925
3204.6185	0.000316116
3202.6899	0.000289469
3200.7612	0.000298532
3198.8325	0.000316391
3196.9038	0.000310065
3194.9751	0.000285091
3193.0464	0.000260739
3191.1177	0.000245129
3189.1890	0.000237151
3187.2603	0.000222055
3185.3316	0.000195569
3183.4030	0.000171117
3181.4743	0.000148849
3179.5456	0.000126255
3177.6169	0.000120303
3175.6882	0.000128799
3173.7595	0.000124705
3171.8308	0.000108293
3169.9021	9.89274E-005
3167.9734	0.00010153
3166.0447	0.000112209
3164.1161	0.000127319
3162.1874	0.00013931
3160.2587	0.000128233
3158.3300	9.67139E-005
3156.4013	7.45412E-005
3154.4726	7.52204E-005
3152.5439	8.13443E-005
3150.6152	8.3595E-005
3148.6865	9.00151E-005
3146.7578	0.000105562
3144.8292	0.000127339
3142.9005	0.000139809
3140.9718	0.000138519
3139.0431	0.000130922
3137.1144	0.000116838
3135.1857	8.69089E-005
3133.2570	5.73299E-005
3131.3283	6.02363E-005
3129.3996	8.78251E-005
3127.4709	0.000112558
3125.5423	0.000130221
3123.6136	0.000144655
3121.6849	0.000148834
3119.7562	0.000133349
3117.8275	9.97528E-005
3115.8988	7.16366E-005
3113.9701	8.09918E-005
3112.0414	0.000106143
3110.1127	9.97975E-005
3108.1840	7.36767E-005
3106.2554	6.78804E-005
3104.3267	7.99932E-005
3102.3980	9.41572E-005
3100.4693	0.000115397
3098.5406	0.000133569
3096.6119	0.000141649
3094.6832	0.000153326
3092.7545	0.000177127
3090.8258	0.0002026
3088.8971	0.000222386
3086.9685	0.000250385
3085.0398	0.000280129
3083.1111	0.000288278
3081.1824	0.000287638
3079.2537	0.000311872
3077.3250	0.000371374
3075.3963	0.000450066
3073.4676	0.000533352
3071.5389	0.000621697
3069.6102	0.000687687
3067.6816	0.000708655
3065.7529	0.000718857
3063.8242	0.000739319
3061.8955	0.000763491
3059.9668	0.000786128
3058.0381	0.000806137
3056.1094	0.000822826
3054.1807	0.000826519
3052.2520	0.000825978
3050.3233	0.000833629
3048.3947	0.000825342
3046.4660	0.000793519
3044.5373	0.000776031
3042.6086	0.000795145
3040.6799	0.000835747
3038.7512	0.000872247
3036.8225	0.000899118
3034.8938	0.000935416
3032.9651	0.000995066
3031.0364	0.00107447
3029.1078	0.00116856
3027.1791	0.00129257
3025.2504	0.00146463
3023.3217	0.0016743
3021.3930	0.00189674
3019.4643	0.00211854
3017.5356	0.00233649
3015.6069	0.00255362
3013.6782	0.00278208
3011.7495	0.00302794
3009.8209	0.00328405
3007.8922	0.00353919
3005.9635	0.00379003
3004.0348	0.00404838
3002.1061	0.00431222
3000.1774	0.00455854
2998.2487	0.00478196
2996.3200	0.00498277
2994.3913	0.00514566
2992.4626	0.00527037
2990.5340	0.00536455
2988.6053	0.00540683
2986.6766	0.00537828
2984.7479	0.00530081
2982.8192	0.00520522
2980.8905	0.00509913
2978.9618	0.00498544
2977.0331	0.00488879
2975.1044	0.0048429
2973.1757	0.00486533
2971.2471	0.00495371
2969.3184	0.00508183
2967.3897	0.00521742
2965.4610	0.00535642
2963.5323	0.00551825
2961.6036	0.00572086
2959.6749	0.00597367
2957.7462	0.00626847
2955.8175	0.00657031
2953.8888	0.00685524
2951.9602	0.00714835
2950.0315	0.00747845
2948.1028	0.00782589
2946.1741	0.00815147
2944.2454	0.00844441
2942.3167	0.00870912
2940.3880	0.00893515
2938.4593	0.0091037
2936.5306	0.0091968
2934.6019	0.00918833
2932.6733	0.00904754
2930.7446	0.00877285
2928.8159	0.0083956
2926.8872	0.00794298
2924.9585	0.0074394
2923.0298	0.00692784
2921.1011	0.00644902
2919.1724	0.00602087
2917.2437	0.00564865
2915.3150	0.00533349
2913.3864	0.0050751
2911.4577	0.00486189
2909.5290	0.00466461
2907.6003	0.00446276
2905.6716	0.0042663
2903.7429	0.00409307
2901.8142	0.00394323
2899.8855	0.00381611
2897.9568	0.00372217
2896.0281	0.0036618
2894.0995	0.00361158
2892.1708	0.00354598
2890.2421	0.00346364
2888.3134	0.00338381
2886.3847	0.00332944
2884.4560	0.00330668
2882.5273	0.0032937
2880.5986	0.00326364
2878.6699	0.00321533
2876.7412	0.00316244
2874.8126	0.00309771
2872.8839	0.00299013
2870.9552	0.00283611
2869.0265	0.00267394
2867.0978	0.00254542
2865.1691	0.0024722
2863.2404	0.00240877
2861.3117	0.00225574
2859.3830	0.00200149
2857.4543	0.00175466
2855.5257	0.00158875
2853.5970	0.00147195
2851.6683	0.00135077
2849.7396	0.00120497
2847.8109	0.00103422
2845.8822	0.00085749
2843.9535	0.000709376
2842.0248	0.000593783
2840.0961	0.000486855
2838.1674	0.000386633
2836.2388	0.000305239
2834.3101	0.000248603
2832.3814	0.000216917
2830.4527	0.000201514
2828.5240	0.000191081
2826.5953	0.000175074
2824.6666	0.000153304
2822.7379	0.00013302
2820.8092	0.000110338
2818.8805	8.49841E-005
2816.9519	7.51512E-005
2815.0232	8.8518E-005
2813.0945	0.000108554
2811.1658	0.000121747
2809.2371	0.000124868
2807.3084	0.000117697
2805.3797	0.000110988
2803.4510	0.000111145
2801.5223	0.00010942
2799.5936	0.000107186
2797.6650	0.000111363
2795.7363	0.000116278
2793.8076	0.000124927
2791.8789	0.000148205
2789.9502	0.000170166
2788.0215	0.000171365
2786.0928	0.00016212
2784.1641	0.000159387
2782.2354	0.000173173
2780.3067	0.000204021
2778.3781	0.000237383
2776.4494	0.000253167
2774.5207	0.00024087
2772.5920	0.000209472
2770.6633	0.000185843
2768.7346	0.000185403
2766.8059	0.000192777
2764.8772	0.000195805
2762.9485	0.000194513
2761.0198	0.000186636
2759.0912	0.000182427
2757.1625	0.00019754
2755.2338	0.000228116
2753.3051	0.000246149
2751.3764	0.000223985
2749.4477	0.000178186
2747.5190	0.000158908
2745.5903	0.00017793
2743.6616	0.00020474
2741.7329	0.000225199
2739.8043	0.0002359
2737.8756	0.000224181
2735.9469	0.000201258
2734.0182	0.000203674
2732.0895	0.000241181
2730.1608	0.000285147
2728.2321	0.000307299
2726.3034	0.000305801
2724.3747	0.000301528
2722.4460	0.000306521
2720.5174	0.00030872
2718.5887	0.000297798
2716.6600	0.000280361
2714.7313	0.000268406
2712.8026	0.000267545
2710.8739	0.00026762
2708.9452	0.000255304
2707.0165	0.000240349
2705.0878	0.000232735
2703.1591	0.000215868
2701.2305	0.000181267
2699.3018	0.000150647
2697.3731	0.000140152
2695.4444	0.000146432
2693.5157	0.000165258
2691.5870	0.00018651
2689.6583	0.000194486
2687.7296	0.000185688
2685.8009	0.000166009
2683.8722	0.000140401
2681.9436	0.000114106
2680.0149	9.63132E-005
2678.0862	9.88711E-005
2676.1575	0.000121435
2674.2288	0.000144065
2672.3001	0.000151903
2670.3714	0.000156274
2668.4427	0.000170181
2666.5140	0.000181541
2664.5853	0.000176814
2662.6567	0.000163557
2660.7280	0.000152006
2658.7993	0.000147355
2656.8706	0.000147778
2654.9419	0.000143391
2653.0132	0.00014211
2651.0845	0.000155896
2649.1558	0.00016687
2647.2271	0.000159125
2645.2984	0.000145471
2643.3698	0.000132766
2641.4411	0.000120804
2639.5124	0.000129294
2637.5837	0.000166059
2635.6550	0.000199467
2633.7263	0.000202785
2631.7976	0.000189118
2629.8689	0.000180589
2627.9402	0.000177677
2626.0115	0.000174561
2624.0829	0.000179219
2622.1542	0.000204215
2620.2255	0.000245461
2618.2968	0.00027985
2616.3681	0.000287661
2614.4394	0.000270858
2612.5107	0.000245269
2610.5820	0.000222147
2608.6533	0.000196333
2606.7246	0.000170025
2604.7960	0.000169604
2602.8673	0.000196653
2600.9386	0.000209569
2599.0099	0.000185022
2597.0812	0.00014822
2595.1525	0.000130165
2593.2238	0.000140984
2591.2951	0.000178052
2589.3664	0.000220451
2587.4377	0.000236808
2585.5091	0.000220338
2583.5804	0.000187878
2581.6517	0.000161072
2579.7230	0.000156217
2577.7943	0.000167796
2575.8656	0.000184369
2573.9369	0.000202295
2572.0082	0.000206606
2570.0795	0.000190837
2568.1508	0.000176806
2566.2222	0.000174796
2564.2935	0.000173185
2562.3648	0.000171578
2560.4361	0.000180054
2558.5074	0.000198962
2556.5787	0.000215451
2554.6500	0.000215279
2552.7213	0.000201433
2550.7926	0.000190635
2548.8639	0.000198733
2546.9353	0.00023095
2545.0066	0.000265094
2543.0779	0.000270456
2541.1492	0.000249495
2539.2205	0.000226889
2537.2918	0.000217194
2535.3631	0.000225172
2533.4344	0.00024738
2531.5057	0.000261245
2529.5770	0.000238202
2527.6484	0.000184169
2525.7197	0.000147658
2523.7910	0.000160177
2521.8623	0.000200477
2519.9336	0.00022948
2518.0049	0.000226397
2516.0762	0.000197292
2514.1475	0.000166904
2512.2188	0.000155244
2510.2901	0.000159641
2508.3615	0.000156657
2506.4328	0.000122496
2504.5041	6.94022E-005
2502.5754	5.26691E-005
2500.6467	0.000102872
2498.7180	0.000175217
2496.7893	0.000218051
2494.8606	0.000237654
2492.9319	0.000250726
2491.0032	0.000244843
2489.0746	0.000217608
2487.1459	0.000186185
2485.2172	0.000149856
2483.2885	8.763E-005
2481.3598	1.30236E-005
2479.4311	-6.82566E-006
2477.5024	5.39068E-005
2475.5737	0.000133223
2473.6450	0.000180424
2471.7163	0.000201321
2469.7877	0.000196039
2467.8590	0.000167031
2465.9303	0.000157078
2464.0016	0.000182306
2462.0729	0.000190681
2460.1442	0.00015769
2458.2155	0.000136277
2456.2868	0.0001641
2454.3581	0.000209694
2452.4294	0.000234895
2450.5008	0.000246816
2448.5721	0.000267592
2446.6434	0.000286499
2444.7147	0.000271977
2442.7860	0.000221816
2440.8573	0.000179842
2438.9286	0.000182564
2436.9999	0.000209896
2435.0712	0.000226319
2433.1425	0.000229079
2431.2139	0.000220965
2429.2852	0.000188695
2427.3565	0.000137645
2425.4278	0.0001088
2423.4991	0.000129211
2421.5704	0.000167659
2419.6417	0.000172474
2417.7130	0.000138354
2415.7843	0.000107495
2413.8556	0.000104008
2411.9270	0.000112025
2409.9983	0.000132316
2408.0696	0.000176984
2406.1409	0.000213481
2404.2122	0.000209627
2402.2835	0.00019174
2400.3548	0.000191228
2398.4261	0.000183696
2396.4974	0.00013521
2394.5687	7.00736E-005
2392.6401	4.05284E-005
2390.7114	6.24908E-005
2388.7827	0.000109508
2386.8540	0.00014226
2384.9253	0.000142215
2382.9966	0.000124842
2381.0679	0.000121041
2379.1392	0.000138314
2377.2105	0.000132771
2375.2818	6.99665E-005
2373.3532	-4.27291E-006
2371.4245	-2.50852E-005
2369.4958	9.59169E-006
2367.5671	6.68317E-005
2365.6384	0.000121916
2363.7097	0.000146118
2361.7810	0.00011855
2359.8523	6.04605E-005
2357.9236	1.27507E-005
2355.9949	-1.19805E-005
2354.0663	-3.54862E-005
2352.1376	-7.93068E-005
2350.2089	-0.000115383
2348.2802	-8.09813E-005
2346.3515	1.25123E-005
2344.4228	7.86697E-005
2342.4941	9.95612E-005
2340.5654	0.000132788
2338.6367	0.000188697
2336.7080	0.000228824
2334.7794	0.000253206
2332.8507	0.00028683
2330.9220	0.000281533
2328.9933	0.000151184
2327.0646	-5.522E-005
2325.1359	-0.000165632
2323.2072	-0.000106614
2321.2785	2.46027E-005
2319.3498	0.000106608
2317.4211	0.000120228
2315.4925	0.000126441
2313.5638	0.000158316
2311.6351	0.000185348
2309.7064	0.000177993
2307.7777	0.0001253
2305.8490	-1.12914E-005
2303.9203	-0.000235748
2301.9916	-0.000403854
2300.0629	-0.000349115
2298.1342	-0.000124739
2296.2056	4.4751E-005
2294.2769	1.60029E-005
2292.3482	-0.000150828
2290.4195	-0.000259408
2288.4908	-0.000177095
2286.5621	2.39508E-005
2284.6334	0.000140709
2282.7047	-1.00583E-007
2280.7760	-0.00034136
2278.8473	-0.000551361
2276.9187	-0.000409752
2274.9900	-7.9277E-005
2273.0613	0.000186038
2271.1326	0.000325073
2269.2039	0.000396413
2267.2752	0.000436882
2265.3465	0.000419386
2263.4178	0.000314437
2261.4891	0.000142785
2259.5604	-3.61325E-005
2257.6318	-9.38401E-005
2255.7031	8.885E-005
2253.7744	0.000486287
2251.8457	0.00107602
2249.9170	0.0019466
2247.9883	0.00309833
2246.0596	0.00442791
2244.1309	0.0058977
2242.2022	0.00743268
2240.2735	0.00871026
2238.3449	0.00932695
2236.4162	0.00925939
2234.4875	0.00875476
2232.5588	0.00772307
2230.6301	0.00600662
2228.7014	0.00408918
2226.7727	0.00267535
2224.8440	0.00190073
2222.9153	0.0014827
2220.9866	0.0011731
2219.0580	0.000790081
2217.1293	0.000279837
2215.2006	-9.72264E-005
2213.2719	-5.4379E-005
2211.3432	0.000271825
2209.4145	0.00053307
2207.4858	0.000612219
2205.5571	0.000585209
2203.6284	0.000522879
2201.6997	0.000479759
2199.7711	0.000473647
2197.8424	0.000414847
2195.9137	0.000190667
2193.9850	-0.00012002
2192.0563	-0.000230561
2190.1276	4.55137E-006
2188.1989	0.000351702
2186.2702	0.000498027
2184.3415	0.000411754
2182.4128	0.000248328
2180.4842	8.45976E-005
2178.5555	-7.2781E-005
2176.6268	-0.000139205
2174.6981	-7.69654E-005
2172.7694	-3.22508E-005
2170.8407	-0.000113526
2168.9120	-0.000337546
2166.9833	-0.000748472
2165.0546	-0.00112531
2163.1259	-0.00101738
2161.1973	-0.000464159
2159.2686	-7.43978E-005
2157.3399	-0.000254701
2155.4112	-0.000739257
2153.4825	-0.000900351
2151.5538	-0.000497353
2149.6251	5.67734E-005
2147.6964	0.000279871
2145.7677	0.000146272
2143.8390	-1.28523E-005
2141.9104	7.38995E-005
2139.9817	0.000313996
2138.0530	0.000410134
2136.1243	0.000290777
2134.1956	0.000175683
2132.2669	0.000217719
2130.3382	0.000328561
2128.4095	0.000386955
2126.4808	0.000374516
2124.5521	0.000320129
2122.6235	0.000286824
2120.6948	0.000324257
2118.7661	0.000384331
2116.8374	0.000397546
2114.9087	0.000367274
2112.9800	0.00029301
2111.0513	0.000153024
2109.1226	1.98232E-005
2107.1939	-4.80143E-005
2105.2652	-0.000149126
2103.3366	-0.000283131
2101.4079	-0.000284635
2099.4792	-0.000174467
2097.5505	-7.52779E-005
2095.6218	3.28952E-005
2093.6931	7.03251E-005
2091.7644	-0.000106244
2089.8357	-0.000350908
2087.9070	-0.000457887
2085.9783	-0.000452229
2084.0497	-0.000372384
2082.1210	-0.000195738
2080.1923	2.19466E-005
2078.2636	0.000160567
2076.3349	9.66694E-005
2074.4062	-0.000186715
2072.4775	-0.000559858
2070.5488	-0.000858655
2068.6201	-0.000898091
2066.6914	-0.00058574
2064.7628	-0.000131095
2062.8341	0.000124699
2060.9054	-2.47695E-005
2058.9767	-0.000572907
2057.0480	-0.00119433
2055.1193	-0.00144783
2053.1906	-0.00127934
2051.2619	-0.00099262
2049.3332	-0.000748557
2047.4045	-0.00048717
2045.4759	-0.000280051
2043.5472	-0.000294917
2041.6185	-0.000409299
2039.6898	-0.000361741
2037.7611	-0.000193481
2035.8324	-8.16267E-005
2033.9037	-3.61437E-005
2031.9750	-5.41126E-005
2030.0463	-0.000159429
2028.1176	-0.000217611
2026.1890	-0.000133218
2024.2603	-9.54634E-005
2022.3316	-0.000230148
2020.4029	-0.000356458
2018.4742	-0.000374179
2016.5455	-0.000375273
2014.6168	-0.000325152
2012.6881	-0.00014112
2010.7594	7.06613E-005
2008.8307	0.000161911
2006.9021	0.000137372
2004.9734	9.80105E-005
2003.0447	0.000105519
2001.1160	0.000142337
1999.1873	0.000181871
1997.2586	0.000236754
1995.3299	0.000284126
1993.4012	0.000270047
1991.4725	0.000241469
1989.5438	0.000287827
1987.6152	0.000369528
1985.6865	0.000386434
1983.7578	0.00033514
1981.8291	0.000275536
1979.9004	0.000231481
1977.9717	0.000204013
1976.0430	0.000214553
1974.1143	0.000263477
1972.1856	0.000304944
1970.2569	0.000314806
1968.3283	0.00031308
1966.3996	0.000305194
1964.4709	0.000286086
1962.5422	0.000272099
1960.6135	0.000267357
1958.6848	0.000261759
1956.7561	0.000268755
1954.8274	0.000294297
1952.8987	0.000307395
1950.9700	0.000296079
1949.0414	0.000293903
1947.1127	0.000318042
1945.1840	0.000341001
1943.2553	0.000347172
1941.3266	0.000355442
1939.3979	0.0003694
1937.4692	0.000364969
1935.5405	0.000341493
1933.6118	0.000331026
1931.6831	0.000345515
1929.7545	0.000359794
1927.8258	0.000355364
1925.8971	0.000343955
1923.9684	0.000338553
1922.0397	0.000338272
1920.1110	0.000343817
1918.1823	0.000353181
1916.2536	0.00034916
1914.3249	0.000324572
1912.3962	0.000307835
1910.4676	0.000325276
1908.5389	0.000358513
1906.6102	0.000375529
1904.6815	0.000372875
1902.7528	0.000365513
1900.8241	0.000363491
1898.8954	0.000364134
1896.9667	0.00035516
1895.0380	0.000331958
1893.1093	0.000307633
1891.1807	0.000298204
1889.2520	0.000302032
1887.3233	0.000302653
1885.3946	0.000294765
1883.4659	0.000287503
1881.5372	0.000282824
1879.6085	0.000275514
1877.6798	0.000272928
1875.7511	0.000279406
1873.8224	0.00027722
1871.8938	0.000259346
1869.9651	0.000245244
1868.0364	0.000251712
1866.1077	0.000268402
1864.1790	0.000264267
1862.2503	0.000234117
1860.3216	0.000212847
1858.3929	0.000215188
1856.4642	0.000213584
1854.5355	0.000190269
1852.6069	0.000159388
1850.6782	0.000136957
1848.7495	0.000128374
1846.8208	0.000132561
1844.8921	0.00014098
1842.9634	0.000141853
1841.0347	0.000123378
1839.1060	8.88743E-005
1837.1773	6.91423E-005
1835.2486	8.74633E-005
1833.3200	0.000125401
1831.3913	0.000147128
1829.4626	0.000140456
1827.5339	0.000122666
1825.6052	0.000117043
1823.6765	0.000130298
1821.7478	0.000147935
1819.8191	0.000154115
1817.8904	0.00015393
1815.9617	0.00016364
1814.0331	0.000182034
1812.1044	0.000192798
1810.1757	0.000194606
1808.2470	0.000199721
1806.3183	0.000212685
1804.3896	0.000231121
1802.4609	0.000247939
1800.5322	0.000253158
1798.6035	0.0002485
1796.6748	0.000247961
1794.7462	0.000258397
1792.8175	0.00027225
1790.8888	0.000276691
1788.9601	0.000264488
1787.0314	0.000248604
1785.1027	0.000250732
1783.1740	0.000265412
1781.2453	0.000270232
1779.3166	0.000265813
1777.3879	0.000270036
1775.4593	0.000283996
1773.5306	0.000288161
1771.6019	0.00026507
1769.6732	0.000220847
1767.7445	0.000182366
1765.8158	0.000166557
1763.8871	0.000160687
1761.9584	0.000143371
1760.0297	0.000114788
1758.1010	9.71816E-005
1756.1724	0.000104949
1754.2437	0.000126163
1752.3150	0.000139391
1750.3863	0.000131568
1748.4576	0.000105062
1746.5289	8.12439E-005
1744.6002	8.25766E-005
1742.6715	0.000101891
1740.7428	0.000117845
1738.8141	0.000124982
1736.8855	0.000119192
1734.9568	9.52473E-005
1733.0281	6.80555E-005
1731.0994	5.99939E-005
1729.1707	7.11447E-005
1727.2420	8.36458E-005
1725.3133	8.90223E-005
1723.3846	0.000103084
1721.4559	0.000143498
1719.5272	0.000190569
1717.5986	0.000216144
1715.6699	0.00023724
1713.7412	0.000280397
1711.8125	0.000336284
1709.8838	0.00039217
1707.9551	0.000461496
1706.0264	0.000557136
1704.0977	0.000660121
1702.1690	0.000742581
1700.2403	0.000813353
1698.3117	0.000899959
1696.3830	0.000994632
1694.4543	0.0010726
1692.5256	0.00114613
1690.5969	0.00124229
1688.6682	0.00135513
1686.7395	0.00146247
1684.8108	0.00156355
1682.8821	0.00167435
1680.9534	0.00180622
1679.0248	0.00196494
1677.0961	0.00215605
1675.1674	0.00237798
1673.2387	0.00262462
1671.3100	0.00289269
1669.3813	0.00315666
1667.4526	0.00334707
1665.5239	0.00338781
1663.5952	0.00325539
1661.6665	0.00299287
1659.7379	0.00267081
1657.8092	0.00234475
1655.8805	0.00204428
1653.9518	0.00177206
1652.0231	0.00151864
1650.0944	0.00129009
1648.1657	0.00110359
1646.2370	0.000966702
1644.3083	0.000871229
1642.3796	0.000796783
1640.4510	0.00072621
1638.5223	0.000658188
1636.5936	0.000601638
1634.6649	0.000563232
1632.7362	0.000535298
1630.8075	0.000505085
1628.8788	0.000482954
1626.9501	0.000495762
1625.0214	0.000553832
1623.0927	0.000652863
1621.1641	0.000783906
1619.2354	0.000917909
1617.3067	0.00101402
1615.3780	0.00104926
1613.4493	0.00102644
1611.5206	0.000963585
1609.5919	0.000884137
1607.6632	0.000807831
1605.7345	0.000747524
1603.8058	0.000710064
1601.8772	0.000688143
1599.9485	0.000667162
1598.0198	0.000642487
1596.0911	0.000612387
1594.1624	0.00056915
1592.2337	0.000509001
1590.3050	0.000439037
1588.3763	0.000372098
1586.4476	0.00031554
1584.5189	0.000268268
1582.5903	0.000230944
1580.6616	0.000203695
1578.7329	0.000184542
1576.8042	0.000182617
1574.8755	0.000202077
1572.9468	0.000220778
1571.0181	0.000217846
1569.0894	0.000197856
1567.1607	0.000171567
1565.2320	0.000146618
1563.3034	0.000131071
1561.3747	0.000132052
1559.4460	0.000159667
1557.5173	0.00020407
1555.5886	0.000225191
1553.6599	0.000202063
1551.7312	0.000151224
1549.8025	9.52035E-005
1547.8738	5.30528E-005
1545.9451	3.67519E-005
1544.0165	4.00608E-005
1542.0878	4.94905E-005
1540.1591	5.78528E-005
1538.2304	6.08061E-005
1536.3017	6.11264E-005
1534.3730	6.7899E-005
1532.4443	7.85338E-005
1530.5156	8.45045E-005
1528.5869	8.50679E-005
1526.6582	7.67084E-005
1524.7296	5.83343E-005
1522.8009	4.42052E-005
1520.8722	4.39221E-005
1518.9435	5.19743E-005
1517.0148	6.05425E-005
1515.0861	6.4088E-005
1513.1574	6.52894E-005
1511.2287	7.17668E-005
1509.3000	7.96625E-005
1507.3713	8.79951E-005
1505.4427	0.000115155
1503.5140	0.00016569
1501.5853	0.000190627
1499.6566	0.000139031
1497.7279	5.81723E-005
1495.7992	4.19971E-005
1493.8705	0.000108913
1491.9418	0.000227671
1490.0131	0.00037687
1488.0844	0.000525969
1486.1558	0.000648815
1484.2271	0.000764317
1482.2984	0.00090779
1480.3697	0.00108385
1478.4410	0.00126665
1476.5123	0.0014289
1474.5836	0.00157196
1472.6549	0.00172214
1470.7262	0.0018944
1468.7975	0.00208633
1466.8689	0.00230532
1464.9402	0.00256391
1463.0115	0.00285388
1461.0828	0.0031532
1459.1541	0.00343534
1457.2254	0.00366008
1455.2967	0.00379257
1453.3680	0.00383019
1451.4393	0.00378896
1449.5106	0.00368046
1447.5820	0.00351154
1445.6533	0.00329177
1443.7246	0.00303654
1441.7959	0.00276378
1439.8672	0.00248266
1437.9385	0.00219249
1436.0098	0.00190526
1434.0811	0.00164684
1432.1524	0.0014231
1430.2237	0.00122119
1428.2951	0.00105179
1426.3664	0.000943451
1424.4377	0.00089342
1422.5090	0.000870162
1420.5803	0.000862171
1418.6516	0.000879013
1416.7229	0.00091555
1414.7942	0.000960195
1412.8655	0.00102118
1410.9368	0.00111916
1409.0082	0.0012554
1407.0795	0.00139431
1405.1508	0.00148943
1403.2221	0.00152679
1401.2934	0.00152394
1399.3647	0.00149112
1397.4360	0.00142927
1395.5073	0.0013516
1393.5786	0.00127593
1391.6499	0.00121112
1389.7213	0.00115329
1387.7926	0.0010867
1385.8639	0.00100159
1383.9352	0.000913873
1382.0065	0.000855019
1380.0778	0.00083555
1378.1491	0.000833211
1376.2204	0.00083157
1374.2917	0.000841107
1372.3630	0.000870944
1370.4344	0.000914652
1368.5057	0.000958877
1366.5770	0.000982489
1364.6483	0.000968201
1362.7196	0.000928501
1360.7909	0.000892141
1358.8622	0.000868763
1356.9335	0.000854049
1355.0048	0.000848614
1353.0761	0.00086169
1351.1475	0.000899062
1349.2188	0.000947129
1347.2901	0.000986367
1345.3614	0.00101241
1343.4327	0.00103243
1341.5040	0.00105285
1339.5753	0.00107458
1337.6466	0.00109284
1335.7179	0.00109993
1333.7892	0.00109295
1331.8606	0.00108236
1329.9319	0.00108658
1328.0032	0.00111237
1326.0745	0.00113788
1324.1458	0.00113729
1322.2171	0.00112428
1320.2884	0.00112963
1318.3597	0.00115477
1316.4310	0.001182
1314.5023	0.00120481
1312.5737	0.00123347
1310.6450	0.00127379
1308.7163	0.00130928
1306.7876	0.00132584
1304.8589	0.00133275
1302.9302	0.00133935
1301.0015	0.00134656
1299.0728	0.00135869
1297.1441	0.00137107
1295.2154	0.00137638
1293.2868	0.00139174
1291.3581	0.00143046
1289.4294	0.00147042
1287.5007	0.00149655
1285.5720	0.00152344
1283.6433	0.00155558
1281.7146	0.0015834
1279.7859	0.00160812
1277.8572	0.00163813
1275.9285	0.00168357
1273.9999	0.00175349
1272.0712	0.00183215
1270.1425	0.00188467
1268.2138	0.00190528
1266.2851	0.00191105
1264.3564	0.00189211
1262.4277	0.00183118
1260.4990	0.00174701
1258.5703	0.00167058
1256.6416	0.00161211
1254.7130	0.00158013
1252.7843	0.00159027
1250.8556	0.00162098
1248.9269	0.00162655
1246.9982	0.00161942
1245.0695	0.00165927
1243.1408	0.00177259
1241.2121	0.00194119
1239.2834	0.00214022
1237.3547	0.00235089
1235.4261	0.00255289
1233.4974	0.00272179
1231.5687	0.0028325
1229.6400	0.00287153
1227.7113	0.00284321
1225.7826	0.00276907
1223.8539	0.00267801
1221.9252	0.00257438
1219.9965	0.00243473
1218.0678	0.002253
1216.1392	0.00205844
1214.2105	0.00188409
1212.2818	0.00174363
1210.3531	0.00163474
1208.4244	0.0015419
1206.4957	0.00143972
1204.5670	0.00131347
1202.6383	0.00117057
1200.7096	0.00102584
1198.7809	0.000894745
1196.8523	0.000798043
1194.9236	0.000750331
1192.9949	0.000742298
1191.0662	0.000748494
1189.1375	0.000755779
1187.2088	0.00076627
1185.2801	0.000770424
1183.3514	0.000752284
1181.4227	0.000732169
1179.4940	0.000756758
1177.5654	0.000825853
1175.6367	0.000882213
1173.7080	0.000892079
1171.7793	0.000876198
1169.8506	0.000860623
1167.9219	0.00085336
1165.9932	0.00085402
1164.0645	0.000851417
1162.1358	0.000833138
1160.2071	0.000799118
1158.2785	0.000748321
1156.3498	0.000671475
1154.4211	0.000568949
1152.4924	0.000456897
1150.5637	0.000349517
1148.6350	0.000254494
1146.7063	0.00018161
1144.7776	0.000132472
1142.8489	9.58331E-005
1140.9202	6.58371E-005
1138.9916	4.69834E-005
1137.0629	3.75705E-005
1135.1342	2.76454E-005
1133.2055	2.06828E-005
1131.2768	3.40873E-005
1129.3481	6.93463E-005
1127.4194	0.000105799
1125.4907	0.000131752
1123.5620	0.00015079
1121.6333	0.000164004
1119.7047	0.000175474
1117.7760	0.000191538
1115.8473	0.000207367
1113.9186	0.000215048
1111.9899	0.00022344
1110.0612	0.000255953
1108.1325	0.000324016
1106.2038	0.000407103
1104.2751	0.00047274
1102.3464	0.000519885
1100.4178	0.000579178
1098.4891	0.000670771
1096.5604	0.000789741
1094.6317	0.000937816
1092.7030	0.00113761
1090.7743	0.00138652
1088.8456	0.00162619
1086.9169	0.00179056
1084.9882	0.0018508
1083.0595	0.00180208
1081.1309	0.00165537
1079.2022	0.0014528
1077.2735	0.00124951
1075.3448	0.00107391
1073.4161	0.000924957
1071.4874	0.000795921
1069.5587	0.000689174
1067.6300	0.000610973
1065.7013	0.000555634
1063.7726	0.000507811
1061.8440	0.000457539
1059.9153	0.000398085
1057.9866	0.000328272
1056.0579	0.000270186
1054.1292	0.000250292
1052.2005	0.000263025
1050.2718	0.000282356
1048.3431	0.000292766
1046.4144	0.000294549
1044.4857	0.000293526
1042.5571	0.000294668
1040.6284	0.000303489
1038.6997	0.000321314
1036.7710	0.000334614
1034.8423	0.000328268
1032.9136	0.000304789
1030.9849	0.000275411
1029.0562	0.000241295
1027.1275	0.000196449
1025.1988	0.000147918
1023.2702	0.000112732
1021.3415	9.47705E-005
1019.4128	7.93478E-005
1017.4841	5.30258E-005
1015.5554	2.28928E-005
1013.6267	1.45221E-005
1011.6980	5.26039E-005
1009.7693	0.000148739
1007.8406	0.000300919
1005.9119	0.000475283
1003.9833	0.000591174
1002.0546	0.000584078
1000.1259	0.000486962
998.1972	0.000393825
996.2685	0.000357825
994.3398	0.000368387
992.4111	0.000404464
990.4824	0.000469808
988.5537	0.000577726
986.6250	0.000730056
984.6964	0.000910921
982.7677	0.00108611
980.8390	0.00122121
978.9103	0.00129623
976.9816	0.00130099
975.0529	0.00123575
973.1242	0.00111646
971.1955	0.000972951
969.2668	0.000841394
967.3381	0.000741001
965.4095	0.000659418
963.4808	0.000581014
961.5521	0.000511246
959.6234	0.000455157
957.6947	0.000401001
955.7660	0.000342792
953.8373	0.00028989
951.9086	0.000252269
949.9799	0.000234406
948.0512	0.000226143
946.1226	0.000206166
944.1939	0.000173965
942.2652	0.000147494
940.3365	0.000126266
938.4078	9.77674E-005
936.4791	6.69062E-005
934.5504	5.13317E-005
932.6217	6.31344E-005
930.6930	9.75188E-005
928.7643	0.000134683
926.8357	0.000153676
924.9070	0.000140969
922.9783	0.000102758
921.0496	6.56322E-005
919.1209	4.34369E-005
917.1922	2.74302E-005
915.2635	1.65738E-005
913.3348	1.99499E-005
911.4061	3.65768E-005
909.4774	5.55422E-005
907.5488	6.48443E-005
905.6201	5.97751E-005
903.6914	4.76604E-005
901.7627	4.72898E-005
899.8340	7.15507E-005
897.9053	0.000107532
895.9766	0.000134588
894.0479	0.000152457
892.1192	0.000181792
890.1905	0.000241042
888.2619	0.000322533
886.3332	0.00039874
884.4045	0.000445426
882.4758	0.000450808
880.5471	0.000418713
878.6184	0.000367785
876.6897	0.000318006
874.7610	0.000279201
872.8323	0.000246893
870.9036	0.000210573
868.9750	0.00017782
867.0463	0.000179789
865.1176	0.000235645
863.1889	0.000323756
861.2602	0.000406642
859.3315	0.000475247
857.4028	0.000549404
855.4741	0.000632531
853.5454	0.000690339
851.6167	0.000686353
849.6881	0.000623138
847.7594	0.000532459
845.8307	0.000440731
843.9020	0.000366242
841.9733	0.000322852
840.0446	0.000305845
838.1159	0.000303547
836.1872	0.000322428
834.2585	0.000375109
832.3298	0.000457843
830.4012	0.000541971
828.4725	0.000582699
826.5438	0.000553946
824.6151	0.000471684
822.6864	0.000374533
820.7577	0.000288663
818.8290	0.000218198
816.9003	0.000159224
814.9716	0.000110398
813.0429	7.62902E-005
811.1143	6.3329E-005
809.1856	6.79996E-005
807.2569	7.42171E-005
805.3282	7.10776E-005
803.3995	6.497E-005
801.4708	6.53733E-005
799.5421	6.98129E-005
797.6134	7.07349E-005
795.6847	7.03707E-005
793.7560	8.05808E-005
791.8274	0.000104136
789.8987	0.000120562
787.9700	0.000114462
786.0413	0.000104678
784.1126	0.000110782
782.1839	0.000123641
780.2552	0.00013069
778.3265	0.000132171
776.3978	0.000127414
774.4691	0.000116113
772.5405	0.000108111
770.6118	0.000114118
768.6831	0.000133866
766.7544	0.000157624
764.8257	0.000171902
762.8970	0.000167401
760.9683	0.000146907
759.0396	0.000126116
757.1109	0.000117225
755.1822	0.000109765
753.2536	8.66074E-005
751.3249	5.53448E-005
749.3962	4.16702E-005
747.4675	5.5342E-005
745.5388	7.84267E-005
743.6101	8.71206E-005
741.6814	8.41524E-005
739.7527	9.40263E-005
737.8240	0.000121496
735.8953	0.000146639
733.9667	0.000165217
732.0380	0.00019235
730.1093	0.000229604
728.1806	0.000269945
726.2519	0.000317493
724.3232	0.000376562
722.3945	0.000443476
720.4658	0.000516566
718.5371	0.000598235
716.6084	0.000694285
714.6798	0.000804378
712.7511	0.000910533
710.8224	0.00100382
708.8937	0.00109705
706.9650	0.0011858
705.0363	0.00123572
703.1076	0.00122202
701.1789	0.00116245
699.2502	0.00110422
697.3215	0.0010666
695.3929	0.00102291
693.4642	0.000966982
691.5355	0.000930901
689.6068	0.000922909
687.6781	0.000920333
685.7494	0.00090743
683.8207	0.000882604
681.8920	0.000854065
679.9633	0.000824259
678.0346	0.000783351
676.1060	0.000739157
674.1773	0.000710445
672.2486	0.000683893
670.3199	0.000638609
668.3912	0.000591621
666.4625	0.000564956
664.5338	0.000547664
662.6051	0.000519152
660.6764	0.000474776
658.7477	0.000431525
656.8191	0.000416867
654.8904	0.000434472
652.9617	0.00046113
651.0330	0.000493786
649.1043	0.000564884
647.1756	0.000684451
645.2469	0.000784142
643.3182	0.000770513
641.3895	0.000643506
639.4608	0.000498317
637.5322	0.000407357
635.6035	0.000361218
633.6748	0.000326285
631.7461	0.000309281
629.8174	0.000332493
627.8887	0.000372505
625.9600	0.000385519
624.0313	0.000372128
622.1026	0.000360264
620.1739	0.000354255
618.2453	0.000334156
616.3166	0.000291393
614.3879	0.000249245
612.4592	0.000240015
610.5305	0.000264006
608.6018	0.000293656
606.6731	0.000317678
604.7444	0.000344772
602.8157	0.000374576
600.8870	0.000396423
598.9584	0.000393667
597.0297	0.000358868
595.1010	0.000338048
593.1723	0.000398153
591.2436	0.00052228
589.3149	0.000611127
587.3862	0.000597842
585.4575	0.000520332
583.5288	0.000478003
581.6001	0.000511307
579.6715	0.000559621
577.7428	0.000567919
575.8141	0.000555785
573.8854	0.000558082
571.9567	0.000571184
570.0280	0.000572718
568.0993	0.000560312
566.1706	0.00055369
564.2419	0.000565778
562.3132	0.000587195
560.3846	0.000598516
558.4559	0.000589194
556.5272	0.000566417
554.5985	0.000544674
552.6698	0.000523618
550.7411	0.000489471
548.8124	0.000434178
546.8837	0.000368929
544.9550	0.000333643
543.0263	0.000351965
541.0977	0.000377236
539.1690	0.00035771
537.2403	0.000307749
535.3116	0.000253621
533.3829	0.00018555
531.4542	0.000104568
529.5255	5.41154E-005
527.5968	6.65067E-005
525.6681	0.000119384
523.7394	0.000171637
521.8108	0.000201116
519.8821	0.000205124
517.9534	0.000192997
516.0247	0.000163659
514.0960	0.000111753
512.1673	7.37747E-005
510.2386	0.000102235
508.3099	0.000180919
506.3812	0.000243587
504.4525	0.000261638
502.5239	0.000247208
500.5952	0.000215657
498.6665	0.000194185
496.7378	0.000220447
494.8091	0.000280044
492.8804	0.000297335
490.9517	0.000239443
489.0230	0.000159759
487.0943	0.000111416
485.1656	0.00010314
483.2370	0.000127417
481.3083	0.000161605
479.3796	0.000180519
477.4509	0.00018435
475.5222	0.000176235
473.5935	0.000146199
471.6648	0.000107443
469.7361	9.14652E-005
467.8074	9.69209E-005
465.8787	9.86978E-005
463.9501	8.71075E-005
462.0214	7.14008E-005
460.0927	6.98781E-005
458.1640	8.97935E-005
456.2353	0.000114545
454.3066	0.000132498
452.3779	0.000152393
450.4492	0.000171185
448.5205	0.000173287
446.5918	0.00016345
444.6632	0.000155545
442.7345	0.000150518
440.8058	0.000157058
438.8771	0.000192571
436.9484	0.000247227
435.0197	0.00028868
433.0910	0.000296502
431.1623	0.000281664
429.2336	0.0002779
427.3049	0.000299043
425.3763	0.000324129
423.4476	0.000329682
421.5189	0.000310147
419.5902	0.000277286
417.6615	0.000243509
415.7328	0.000211123
413.8041	0.00019097
411.8754	0.000194584
409.9467	0.000204857
408.0180	0.000203012
406.0894	0.000200386
404.1607	0.000208622
402.2320	0.000219666
400.3033	0.00022756
