# Supplementary material for: Vibrational Study on the Structure, Bioactivity, and Silver Adsorption of Silk Fibroin Fibers Grafted with Methacrylonitrile
Source: Molecules. 2023 Mar 10;28(6):2551. doi: 10.3390/molecules28062551 (PMC10051891; doi:10.3390/molecules28062551)
Supplement: Supplementary file 1 [file molecules-28-02551-s001.zip › RAW DATA/Figure 13 Raman SBF/BF MAN 40 SBF 7d Raman p1.txt]

TITLE	BF MAN 40 SBF 7D P1 | AV. OF 115
DATA TYPE
ORIGIN	JASCO
OWNER
DATE	23/03/01
TIME	12:08:12
SPECTROMETER/DATA SYSTEM
RESOLUTION
DELTAX	-1.92869
XUNITS	1/CM
YUNITS	AU
FIRSTX	5003.1440
LASTX	5.9080
NPOINTS	2592
FIRSTY	0.00086
MAXY	0.01364
MINY	0.00047
XYDATA
5003.1440	0.00086
5001.2154	0.00084
4999.2867	0.00087
4997.3580	0.00091
4995.4293	0.0009
4993.5006	0.0009
4991.5719	0.00093
4989.6432	0.00093
4987.7145	0.00089
4985.7858	0.00086
4983.8571	0.00084
4981.9285	0.00084
4979.9998	0.00086
4978.0711	0.0009
4976.1424	0.00094
4974.2137	0.00099
4972.2850	0.00096
4970.3563	0.00091
4968.4276	0.00088
4966.4989	0.00092
4964.5702	0.00092
4962.6416	0.00091
4960.7129	0.00096
4958.7842	0.00097
4956.8555	0.00093
4954.9268	0.00092
4952.9981	0.00092
4951.0694	0.00091
4949.1407	0.00093
4947.2120	0.00091
4945.2833	0.00086
4943.3547	0.00088
4941.4260	0.00087
4939.4973	0.00089
4937.5686	0.0009
4935.6399	0.00088
4933.7112	0.00087
4931.7825	0.0009
4929.8538	0.00093
4927.9251	0.00091
4925.9964	0.00092
4924.0678	0.00095
4922.1391	0.00095
4920.2104	0.00093
4918.2817	0.00091
4916.3530	0.00089
4914.4243	0.00088
4912.4956	0.00089
4910.5669	0.00089
4908.6382	0.0009
4906.7095	0.00091
4904.7809	0.0009
4902.8522	0.00086
4900.9235	0.00081
4898.9948	0.00083
4897.0661	0.00087
4895.1374	0.0009
4893.2087	0.0009
4891.2800	0.00087
4889.3513	0.0009
4887.4226	0.00093
4885.4940	0.00094
4883.5653	0.00089
4881.6366	0.00085
4879.7079	0.00085
4877.7792	0.00088
4875.8505	0.00091
4873.9218	0.00092
4871.9931	0.00088
4870.0644	0.00087
4868.1357	0.00088
4866.2071	0.00086
4864.2784	0.00087
4862.3497	0.0009
4860.4210	0.00091
4858.4923	0.00091
4856.5636	0.00092
4854.6349	0.0009
4852.7062	0.00087
4850.7775	0.00088
4848.8488	0.00087
4846.9202	0.00086
4844.9915	0.00088
4843.0628	0.00091
4841.1341	0.0009
4839.2054	0.00086
4837.2767	0.00083
4835.3480	0.00085
4833.4193	0.00087
4831.4906	0.00088
4829.5619	0.0009
4827.6333	0.00089
4825.7046	0.00086
4823.7759	0.00085
4821.8472	0.00088
4819.9185	0.00091
4817.9898	0.00093
4816.0611	0.00096
4814.1324	0.00097
4812.2037	0.00099
4810.2750	0.00096
4808.3464	0.00093
4806.4177	0.00088
4804.4890	0.00084
4802.5603	0.00085
4800.6316	0.00087
4798.7029	0.00088
4796.7742	0.00089
4794.8455	0.00089
4792.9168	0.00089
4790.9881	0.0009
4789.0595	0.00086
4787.1308	0.00085
4785.2021	0.00088
4783.2734	0.00088
4781.3447	0.00083
4779.4160	0.00085
4777.4873	0.00089
4775.5586	0.00085
4773.6299	0.00084
4771.7012	0.00085
4769.7726	0.00086
4767.8439	0.00089
4765.9152	0.00093
4763.9865	0.00092
4762.0578	0.00089
4760.1291	0.00086
4758.2004	0.00085
4756.2717	0.00083
4754.3430	0.00081
4752.4143	0.00085
4750.4857	0.00089
4748.5570	0.0009
4746.6283	0.00085
4744.6996	0.00084
4742.7709	0.00084
4740.8422	0.00083
4738.9135	0.00085
4736.9848	0.00085
4735.0561	0.00083
4733.1274	0.00084
4731.1988	0.00085
4729.2701	0.00087
4727.3414	0.00089
4725.4127	0.00087
4723.4840	0.00086
4721.5553	0.00084
4719.6266	0.00084
4717.6979	0.00088
4715.7692	0.00088
4713.8405	0.00084
4711.9119	0.00081
4709.9832	0.00085
4708.0545	0.0009
4706.1258	0.00091
4704.1971	0.00088
4702.2684	0.00085
4700.3397	0.00084
4698.4110	0.0008
4696.4823	0.0008
4694.5536	0.00082
4692.6250	0.00082
4690.6963	0.00083
4688.7676	0.00085
4686.8389	0.00083
4684.9102	0.00079
4682.9815	0.0008
4681.0528	0.00083
4679.1241	0.00086
4677.1954	0.00089
4675.2668	0.00088
4673.3381	0.00087
4671.4094	0.0009
4669.4807	0.00088
4667.5520	0.00081
4665.6233	0.00078
4663.6946	0.00084
4661.7659	0.00087
4659.8372	0.00087
4657.9085	0.00087
4655.9799	0.00086
4654.0512	0.00086
4652.1225	0.00088
4650.1938	0.00087
4648.2651	0.00088
4646.3364	0.0009
4644.4077	0.00087
4642.4790	0.00085
4640.5503	0.00086
4638.6216	0.00086
4636.6930	0.00085
4634.7643	0.00085
4632.8356	0.00084
4630.9069	0.00087
4628.9782	0.00088
4627.0495	0.00085
4625.1208	0.00084
4623.1921	0.00083
4621.2634	0.00082
4619.3347	0.00081
4617.4061	0.00082
4615.4774	0.00083
4613.5487	0.00081
4611.6200	0.00081
4609.6913	0.00083
4607.7626	0.00083
4605.8339	0.00083
4603.9052	0.00083
4601.9765	0.00085
4600.0478	0.00085
4598.1192	0.00088
4596.1905	0.00091
4594.2618	0.00089
4592.3331	0.00083
4590.4044	0.00083
4588.4757	0.00085
4586.5470	0.00086
4584.6183	0.00083
4582.6896	0.00081
4580.7609	0.00083
4578.8323	0.00083
4576.9036	0.00083
4574.9749	0.00084
4573.0462	0.00089
4571.1175	0.00092
4569.1888	0.00095
4567.2601	0.00096
4565.3314	0.00091
4563.4027	0.00085
4561.4740	0.00083
4559.5454	0.00084
4557.6167	0.00085
4555.6880	0.00085
4553.7593	0.00083
4551.8306	0.00083
4549.9019	0.00082
4547.9732	0.00082
4546.0445	0.0008
4544.1158	0.00082
4542.1871	0.00083
4540.2585	0.00081
4538.3298	0.00079
4536.4011	0.00079
4534.4724	0.00082
4532.5437	0.00085
4530.6150	0.0009
4528.6863	0.00087
4526.7576	0.00084
4524.8289	0.00083
4522.9002	0.00082
4520.9716	0.00084
4519.0429	0.00084
4517.1142	0.0008
4515.1855	0.00079
4513.2568	0.00083
4511.3281	0.00084
4509.3994	0.00082
4507.4707	0.0008
4505.5420	0.0008
4503.6133	0.00081
4501.6847	0.00082
4499.7560	0.00082
4497.8273	0.00082
4495.8986	0.00083
4493.9699	0.00085
4492.0412	0.00084
4490.1125	0.00086
4488.1838	0.00083
4486.2551	0.0008
4484.3264	0.0008
4482.3978	0.00081
4480.4691	0.00083
4478.5404	0.00083
4476.6117	0.00081
4474.6830	0.00077
4472.7543	0.00077
4470.8256	0.00079
4468.8969	0.00083
4466.9682	0.00083
4465.0395	0.0008
4463.1109	0.00081
4461.1822	0.00082
4459.2535	0.00085
4457.3248	0.00085
4455.3961	0.00083
4453.4674	0.00083
4451.5387	0.00084
4449.6100	0.00084
4447.6813	0.00083
4445.7526	0.00083
4443.8240	0.00086
4441.8953	0.00086
4439.9666	0.00082
4438.0379	0.00079
4436.1092	0.00079
4434.1805	0.00079
4432.2518	0.0008
4430.3231	0.00081
4428.3944	0.00083
4426.4657	0.00084
4424.5371	0.00084
4422.6084	0.00081
4420.6797	0.0008
4418.7510	0.00083
4416.8223	0.00082
4414.8936	0.00082
4412.9649	0.00086
4411.0362	0.00083
4409.1075	0.00079
4407.1788	0.00079
4405.2502	0.00082
4403.3215	0.00081
4401.3928	0.00078
4399.4641	0.00076
4397.5354	0.00073
4395.6067	0.00076
4393.6780	0.0008
4391.7493	0.00083
4389.8206	0.00082
4387.8919	0.00081
4385.9633	0.0008
4384.0346	0.00087
4382.1059	0.00088
4380.1772	0.00084
4378.2485	0.0008
4376.3198	0.00078
4374.3911	0.0008
4372.4624	0.00082
4370.5337	0.00082
4368.6050	0.00083
4366.6764	0.00081
4364.7477	0.00078
4362.8190	0.00077
4360.8903	0.00081
4358.9616	0.00083
4357.0329	0.00081
4355.1042	0.0008
4353.1755	0.0008
4351.2468	0.00081
4349.3181	0.00082
4347.3895	0.00081
4345.4608	0.00079
4343.5321	0.00075
4341.6034	0.00076
4339.6747	0.00078
4337.7460	0.00077
4335.8173	0.00078
4333.8886	0.00081
4331.9599	0.00081
4330.0312	0.00079
4328.1026	0.00082
4326.1739	0.00083
4324.2452	0.00086
4322.3165	0.00085
4320.3878	0.00085
4318.4591	0.00087
4316.5304	0.00084
4314.6017	0.00078
4312.6730	0.00077
4310.7443	0.00078
4308.8157	0.00082
4306.8870	0.00083
4304.9583	0.00083
4303.0296	0.00084
4301.1009	0.00081
4299.1722	0.00076
4297.2435	0.00076
4295.3148	0.0008
4293.3861	0.00082
4291.4574	0.00082
4289.5288	0.00084
4287.6001	0.00085
4285.6714	0.00085
4283.7427	0.00083
4281.8140	0.00083
4279.8853	0.00084
4277.9566	0.00086
4276.0279	0.00087
4274.0992	0.00084
4272.1705	0.00082
4270.2419	0.00082
4268.3132	0.00082
4266.3845	0.00081
4264.4558	0.0008
4262.5271	0.00078
4260.5984	0.00076
4258.6697	0.0008
4256.7410	0.00081
4254.8123	0.00081
4252.8836	0.00082
4250.9550	0.00081
4249.0263	0.00081
4247.0976	0.0008
4245.1689	0.00078
4243.2402	0.00076
4241.3115	0.00077
4239.3828	0.00078
4237.4541	0.00081
4235.5254	0.00081
4233.5968	0.00082
4231.6681	0.00081
4229.7394	0.00079
4227.8107	0.00078
4225.8820	0.00078
4223.9533	0.00079
4222.0246	0.00078
4220.0959	0.00077
4218.1672	0.00074
4216.2385	0.00074
4214.3099	0.00077
4212.3812	0.0008
4210.4525	0.00079
4208.5238	0.00077
4206.5951	0.00073
4204.6664	0.00073
4202.7377	0.00077
4200.8090	0.00079
4198.8803	0.00078
4196.9516	0.00078
4195.0230	0.00079
4193.0943	0.00079
4191.1656	0.00079
4189.2369	0.00077
4187.3082	0.00076
4185.3795	0.00077
4183.4508	0.00078
4181.5221	0.00083
4179.5934	0.00087
4177.6647	0.00085
4175.7361	0.00082
4173.8074	0.0008
4171.8787	0.00083
4169.9500	0.00082
4168.0213	0.00082
4166.0926	0.00082
4164.1639	0.00081
4162.2352	0.00079
4160.3065	0.00079
4158.3778	0.00076
4156.4492	0.00076
4154.5205	0.00078
4152.5918	0.00078
4150.6631	0.00082
4148.7344	0.00084
4146.8057	0.00083
4144.8770	0.00081
4142.9483	0.00081
4141.0196	0.00079
4139.0909	0.0008
4137.1623	0.00082
4135.2336	0.00081
4133.3049	0.00079
4131.3762	0.00079
4129.4475	0.00079
4127.5188	0.00079
4125.5901	0.00076
4123.6614	0.00077
4121.7327	0.00077
4119.8040	0.00074
4117.8754	0.00075
4115.9467	0.0008
4114.0180	0.0008
4112.0893	0.00077
4110.1606	0.00074
4108.2319	0.00074
4106.3032	0.00077
4104.3745	0.00081
4102.4458	0.00081
4100.5171	0.00079
4098.5885	0.00077
4096.6598	0.00077
4094.7311	0.00077
4092.8024	0.00075
4090.8737	0.00075
4088.9450	0.00078
4087.0163	0.0008
4085.0876	0.0008
4083.1589	0.00077
4081.2302	0.00076
4079.3016	0.00075
4077.3729	0.00075
4075.4442	0.00078
4073.5155	0.00083
4071.5868	0.00083
4069.6581	0.00079
4067.7294	0.00078
4065.8007	0.00074
4063.8720	0.00071
4061.9433	0.00071
4060.0147	0.00074
4058.0860	0.00075
4056.1573	0.00076
4054.2286	0.00075
4052.2999	0.00076
4050.3712	0.00076
4048.4425	0.00074
4046.5138	0.00074
4044.5851	0.00075
4042.6564	0.00075
4040.7278	0.00075
4038.7991	0.00076
4036.8704	0.00077
4034.9417	0.00077
4033.0130	0.00077
4031.0843	0.0008
4029.1556	0.00081
4027.2269	0.0008
4025.2982	0.00077
4023.3695	0.00074
4021.4409	0.00075
4019.5122	0.00078
4017.5835	0.00078
4015.6548	0.00076
4013.7261	0.00076
4011.7974	0.00078
4009.8687	0.00078
4007.9400	0.00077
4006.0113	0.00077
4004.0826	0.00075
4002.1540	0.00075
4000.2253	0.00075
3998.2966	0.00076
3996.3679	0.00077
3994.4392	0.00079
3992.5105	0.00082
3990.5818	0.00082
3988.6531	0.00082
3986.7244	0.00083
3984.7957	0.00083
3982.8671	0.00078
3980.9384	0.00075
3979.0097	0.00073
3977.0810	0.00072
3975.1523	0.00076
3973.2236	0.0008
3971.2949	0.00078
3969.3662	0.00073
3967.4375	0.00074
3965.5088	0.00078
3963.5802	0.00078
3961.6515	0.00076
3959.7228	0.00075
3957.7941	0.00077
3955.8654	0.0008
3953.9367	0.0008
3952.0080	0.00079
3950.0793	0.0008
3948.1506	0.00081
3946.2219	0.00081
3944.2933	0.00078
3942.3646	0.00073
3940.4359	0.00073
3938.5072	0.00075
3936.5785	0.00077
3934.6498	0.00082
3932.7211	0.00084
3930.7924	0.00078
3928.8637	0.00074
3926.9350	0.00076
3925.0064	0.00076
3923.0777	0.00075
3921.1490	0.00076
3919.2203	0.00077
3917.2916	0.00076
3915.3629	0.00076
3913.4342	0.00078
3911.5055	0.00079
3909.5768	0.0008
3907.6481	0.0008
3905.7195	0.00079
3903.7908	0.00077
3901.8621	0.00078
3899.9334	0.0008
3898.0047	0.0008
3896.0760	0.00078
3894.1473	0.00074
3892.2186	0.00073
3890.2899	0.00074
3888.3612	0.00075
3886.4326	0.00077
3884.5039	0.00077
3882.5752	0.00078
3880.6465	0.00076
3878.7178	0.00076
3876.7891	0.00077
3874.8604	0.00077
3872.9317	0.00077
3871.0030	0.00078
3869.0743	0.00077
3867.1457	0.00076
3865.2170	0.00075
3863.2883	0.00076
3861.3596	0.00077
3859.4309	0.00076
3857.5022	0.00078
3855.5735	0.00077
3853.6448	0.00074
3851.7161	0.00075
3849.7874	0.00075
3847.8588	0.00074
3845.9301	0.00074
3844.0014	0.00075
3842.0727	0.00081
3840.1440	0.00083
3838.2153	0.0008
3836.2866	0.00073
3834.3579	0.00073
3832.4292	0.00079
3830.5005	0.00081
3828.5719	0.00081
3826.6432	0.00079
3824.7145	0.0008
3822.7858	0.0008
3820.8571	0.00077
3818.9284	0.00077
3816.9997	0.00078
3815.0710	0.0008
3813.1423	0.00078
3811.2136	0.00077
3809.2850	0.00075
3807.3563	0.00074
3805.4276	0.00073
3803.4989	0.00075
3801.5702	0.00076
3799.6415	0.00077
3797.7128	0.00077
3795.7841	0.00075
3793.8554	0.00076
3791.9268	0.00077
3789.9981	0.00077
3788.0694	0.00076
3786.1407	0.00075
3784.2120	0.00074
3782.2833	0.00074
3780.3546	0.00078
3778.4259	0.0008
3776.4972	0.0008
3774.5685	0.0008
3772.6399	0.00078
3770.7112	0.00077
3768.7825	0.00077
3766.8538	0.00078
3764.9251	0.00078
3762.9964	0.00077
3761.0677	0.00075
3759.1390	0.00073
3757.2103	0.00074
3755.2816	0.00077
3753.3530	0.00078
3751.4243	0.0008
3749.4956	0.00079
3747.5669	0.00074
3745.6382	0.00071
3743.7095	0.00073
3741.7808	0.00075
3739.8521	0.00072
3737.9234	0.00069
3735.9947	0.0007
3734.0661	0.00075
3732.1374	0.0008
3730.2087	0.0008
3728.2800	0.00077
3726.3513	0.00074
3724.4226	0.00074
3722.4939	0.00074
3720.5652	0.00075
3718.6365	0.00077
3716.7078	0.00077
3714.7792	0.00078
3712.8505	0.00078
3710.9218	0.00074
3708.9931	0.00071
3707.0644	0.00073
3705.1357	0.00076
3703.2070	0.00078
3701.2783	0.00079
3699.3496	0.00078
3697.4209	0.00078
3695.4923	0.00078
3693.5636	0.00077
3691.6349	0.00077
3689.7062	0.00076
3687.7775	0.00074
3685.8488	0.00073
3683.9201	0.00072
3681.9914	0.00071
3680.0627	0.00074
3678.1340	0.00078
3676.2054	0.00081
3674.2767	0.00081
3672.3480	0.00083
3670.4193	0.00082
3668.4906	0.00081
3666.5619	0.00079
3664.6332	0.00078
3662.7045	0.00078
3660.7758	0.00075
3658.8471	0.0007
3656.9185	0.00071
3654.9898	0.00075
3653.0611	0.00076
3651.1324	0.00073
3649.2037	0.00072
3647.2750	0.00074
3645.3463	0.00076
3643.4176	0.00074
3641.4889	0.00072
3639.5602	0.00075
3637.6316	0.00079
3635.7029	0.0008
3633.7742	0.00075
3631.8455	0.00074
3629.9168	0.00075
3627.9881	0.00073
3626.0594	0.00073
3624.1307	0.00074
3622.2020	0.00075
3620.2733	0.00073
3618.3447	0.00072
3616.4160	0.00075
3614.4873	0.00075
3612.5586	0.00074
3610.6299	0.00075
3608.7012	0.00078
3606.7725	0.00078
3604.8438	0.00075
3602.9151	0.00076
3600.9864	0.00079
3599.0578	0.00078
3597.1291	0.00077
3595.2004	0.00077
3593.2717	0.00077
3591.3430	0.00076
3589.4143	0.00074
3587.4856	0.00072
3585.5569	0.00072
3583.6282	0.00076
3581.6995	0.00076
3579.7709	0.00077
3577.8422	0.00078
3575.9135	0.00079
3573.9848	0.00076
3572.0561	0.00073
3570.1274	0.00074
3568.1987	0.00078
3566.2700	0.00082
3564.3413	0.00081
3562.4126	0.00077
3560.4840	0.00074
3558.5553	0.00072
3556.6266	0.00074
3554.6979	0.00074
3552.7692	0.00075
3550.8405	0.00075
3548.9118	0.00077
3546.9831	0.00078
3545.0544	0.00077
3543.1257	0.00075
3541.1971	0.00075
3539.2684	0.00079
3537.3397	0.00079
3535.4110	0.00077
3533.4823	0.00078
3531.5536	0.0008
3529.6249	0.00081
3527.6962	0.00082
3525.7675	0.0008
3523.8388	0.00081
3521.9102	0.00081
3519.9815	0.00079
3518.0528	0.00076
3516.1241	0.00078
3514.1954	0.0008
3512.2667	0.00082
3510.3380	0.00082
3508.4093	0.0008
3506.4806	0.0008
3504.5519	0.00081
3502.6233	0.00083
3500.6946	0.00083
3498.7659	0.0008
3496.8372	0.00079
3494.9085	0.00079
3492.9798	0.0008
3491.0511	0.00082
3489.1224	0.00085
3487.1937	0.00086
3485.2650	0.00084
3483.3364	0.00083
3481.4077	0.00083
3479.4790	0.00084
3477.5503	0.00085
3475.6216	0.00087
3473.6929	0.00089
3471.7642	0.00091
3469.8355	0.00092
3467.9068	0.00088
3465.9781	0.00085
3464.0495	0.0009
3462.1208	0.00091
3460.1921	0.00089
3458.2634	0.0009
3456.3347	0.0009
3454.4060	0.0009
3452.4773	0.00091
3450.5486	0.00091
3448.6199	0.0009
3446.6912	0.00088
3444.7626	0.00089
3442.8339	0.00092
3440.9052	0.00093
3438.9765	0.00089
3437.0478	0.0009
3435.1191	0.00094
3433.1904	0.00096
3431.2617	0.00099
3429.3330	0.00103
3427.4043	0.00105
3425.4757	0.00105
3423.5470	0.00104
3421.6183	0.00103
3419.6896	0.00102
3417.7609	0.00103
3415.8322	0.00105
3413.9035	0.00108
3411.9748	0.00111
3410.0461	0.00113
3408.1174	0.00112
3406.1888	0.0011
3404.2601	0.00111
3402.3314	0.00114
3400.4027	0.00116
3398.4740	0.00117
3396.5453	0.00117
3394.6166	0.00115
3392.6879	0.00114
3390.7592	0.00115
3388.8305	0.00119
3386.9019	0.00124
3384.9732	0.00126
3383.0445	0.00125
3381.1158	0.00123
3379.1871	0.00121
3377.2584	0.00122
3375.3297	0.00125
3373.4010	0.00126
3371.4723	0.00128
3369.5436	0.00131
3367.6150	0.00132
3365.6863	0.00133
3363.7576	0.00132
3361.8289	0.00129
3359.9002	0.00128
3357.9715	0.00129
3356.0428	0.00133
3354.1141	0.00135
3352.1854	0.00137
3350.2568	0.00139
3348.3281	0.00139
3346.3994	0.00138
3344.4707	0.00138
3342.5420	0.00138
3340.6133	0.00139
3338.6846	0.0014
3336.7559	0.00144
3334.8272	0.0015
3332.8985	0.00156
3330.9699	0.00158
3329.0412	0.00157
3327.1125	0.00159
3325.1838	0.00162
3323.2551	0.00165
3321.3264	0.00166
3319.3977	0.00165
3317.4690	0.00163
3315.5403	0.00162
3313.6116	0.00162
3311.6830	0.00163
3309.7543	0.00164
3307.8256	0.00164
3305.8969	0.00164
3303.9682	0.00166
3302.0395	0.0017
3300.1108	0.00173
3298.1821	0.00173
3296.2534	0.00175
3294.3247	0.00177
3292.3961	0.00177
3290.4674	0.00177
3288.5387	0.00179
3286.6100	0.0018
3284.6813	0.00179
3282.7526	0.00179
3280.8239	0.00179
3278.8952	0.00179
3276.9665	0.00178
3275.0378	0.00179
3273.1092	0.00178
3271.1805	0.00177
3269.2518	0.00178
3267.3231	0.0018
3265.3944	0.0018
3263.4657	0.00178
3261.5370	0.00173
3259.6083	0.0017
3257.6796	0.00169
3255.7509	0.0017
3253.8223	0.0017
3251.8936	0.0017
3249.9649	0.00169
3248.0362	0.00168
3246.1075	0.00167
3244.1788	0.00168
3242.2501	0.00172
3240.3214	0.00174
3238.3927	0.00173
3236.4640	0.00173
3234.5354	0.00172
3232.6067	0.00171
3230.6780	0.0017
3228.7493	0.00171
3226.8206	0.00171
3224.8919	0.00169
3222.9632	0.00168
3221.0345	0.00167
3219.1058	0.00166
3217.1771	0.00165
3215.2485	0.00166
3213.3198	0.0017
3211.3911	0.00175
3209.4624	0.00177
3207.5337	0.00177
3205.6050	0.00177
3203.6763	0.00176
3201.7476	0.00175
3199.8189	0.00174
3197.8902	0.00172
3195.9616	0.00171
3194.0329	0.00171
3192.1042	0.00171
3190.1755	0.00169
3188.2468	0.00169
3186.3181	0.0017
3184.3894	0.00171
3182.4607	0.0017
3180.5320	0.00168
3178.6033	0.0017
3176.6747	0.0017
3174.7460	0.00169
3172.8173	0.00167
3170.8886	0.0017
3168.9599	0.00176
3167.0312	0.00179
3165.1025	0.00179
3163.1738	0.00178
3161.2451	0.00178
3159.3164	0.00178
3157.3878	0.00177
3155.4591	0.00175
3153.5304	0.00173
3151.6017	0.00174
3149.6730	0.00177
3147.7443	0.00178
3145.8156	0.00178
3143.8869	0.00181
3141.9582	0.00181
3140.0295	0.00179
3138.1009	0.00177
3136.1722	0.00178
3134.2435	0.00178
3132.3148	0.00179
3130.3861	0.00182
3128.4574	0.00184
3126.5287	0.00185
3124.6000	0.00186
3122.6713	0.00187
3120.7426	0.00188
3118.8140	0.00188
3116.8853	0.00188
3114.9566	0.00189
3113.0279	0.00193
3111.0992	0.00193
3109.1705	0.0019
3107.2418	0.00189
3105.3131	0.00191
3103.3844	0.00193
3101.4557	0.00193
3099.5271	0.00193
3097.5984	0.00195
3095.6697	0.00198
3093.7410	0.00202
3091.8123	0.00205
3089.8836	0.00206
3087.9549	0.00207
3086.0262	0.00208
3084.0975	0.00207
3082.1688	0.00206
3080.2402	0.00208
3078.3115	0.0021
3076.3828	0.00214
3074.4541	0.0022
3072.5254	0.00226
3070.5967	0.00233
3068.6680	0.00241
3066.7393	0.00246
3064.8106	0.00248
3062.8819	0.00246
3060.9533	0.00245
3059.0246	0.00246
3057.0959	0.00253
3055.1672	0.00261
3053.2385	0.00267
3051.3098	0.00273
3049.3811	0.00276
3047.4524	0.00273
3045.5237	0.00269
3043.5950	0.00269
3041.6664	0.0027
3039.7377	0.00271
3037.8090	0.00271
3035.8803	0.00271
3033.9516	0.00273
3032.0229	0.00276
3030.0942	0.00279
3028.1655	0.00282
3026.2368	0.00289
3024.3081	0.003
3022.3795	0.00313
3020.4508	0.00327
3018.5221	0.00338
3016.5934	0.00348
3014.6647	0.00358
3012.7360	0.00368
3010.8073	0.0038
3008.8786	0.00393
3006.9499	0.00408
3005.0212	0.00423
3003.0926	0.00436
3001.1639	0.00448
2999.2352	0.00459
2997.3065	0.00471
2995.3778	0.00482
2993.4491	0.00491
2991.5204	0.00497
2989.5917	0.005
2987.6630	0.00501
2985.7343	0.00499
2983.8057	0.00497
2981.8770	0.00494
2979.9483	0.00492
2978.0196	0.00491
2976.0909	0.00491
2974.1622	0.00493
2972.2335	0.00496
2970.3048	0.00501
2968.3761	0.00508
2966.4474	0.00515
2964.5188	0.00523
2962.5901	0.00534
2960.6614	0.00548
2958.7327	0.00566
2956.8040	0.00583
2954.8753	0.00599
2952.9466	0.00615
2951.0179	0.00634
2949.0892	0.00652
2947.1605	0.00669
2945.2319	0.00681
2943.3032	0.00691
2941.3745	0.00701
2939.4458	0.00711
2937.5171	0.00719
2935.5884	0.00724
2933.6597	0.00724
2931.7310	0.00718
2929.8023	0.00704
2927.8736	0.00684
2925.9450	0.00664
2924.0163	0.00643
2922.0876	0.00624
2920.1589	0.00605
2918.2302	0.00588
2916.3015	0.00571
2914.3728	0.00555
2912.4441	0.00544
2910.5154	0.00537
2908.5868	0.0053
2906.6581	0.00521
2904.7294	0.00513
2902.8007	0.00508
2900.8720	0.00506
2898.9433	0.00506
2897.0146	0.00506
2895.0859	0.00504
2893.1572	0.00499
2891.2285	0.00494
2889.2999	0.00492
2887.3712	0.00492
2885.4425	0.0049
2883.5138	0.00487
2881.5851	0.00486
2879.6564	0.00485
2877.7277	0.00482
2875.7990	0.00479
2873.8703	0.00476
2871.9416	0.0047
2870.0130	0.00463
2868.0843	0.00455
2866.1556	0.00448
2864.2269	0.00443
2862.2982	0.00439
2860.3695	0.00435
2858.4408	0.00429
2856.5121	0.00424
2854.5834	0.00423
2852.6547	0.00423
2850.7261	0.00418
2848.7974	0.00409
2846.8687	0.00397
2844.9400	0.00387
2843.0113	0.00377
2841.0826	0.00368
2839.1539	0.0036
2837.2252	0.00356
2835.2965	0.00355
2833.3678	0.00356
2831.4392	0.00358
2829.5105	0.00358
2827.5818	0.00356
2825.6531	0.00354
2823.7244	0.00356
2821.7957	0.00358
2819.8670	0.00359
2817.9383	0.00359
2816.0096	0.0036
2814.0809	0.00359
2812.1523	0.00359
2810.2236	0.00361
2808.2949	0.00364
2806.3662	0.00366
2804.4375	0.00366
2802.5088	0.00365
2800.5801	0.00364
2798.6514	0.00365
2796.7227	0.00369
2794.7940	0.00371
2792.8654	0.00371
2790.9367	0.0037
2789.0080	0.00373
2787.0793	0.00377
2785.1506	0.00379
2783.2219	0.00379
2781.2932	0.00381
2779.3645	0.00384
2777.4358	0.00385
2775.5071	0.00385
2773.5785	0.00384
2771.6498	0.00383
2769.7211	0.00382
2767.7924	0.00384
2765.8637	0.00388
2763.9350	0.00393
2762.0063	0.00394
2760.0776	0.00393
2758.1489	0.00393
2756.2202	0.00396
2754.2916	0.00401
2752.3629	0.00403
2750.4342	0.00403
2748.5055	0.00402
2746.5768	0.00403
2744.6481	0.00407
2742.7194	0.0041
2740.7907	0.00411
2738.8620	0.00409
2736.9333	0.00409
2735.0047	0.00411
2733.0760	0.00414
2731.1473	0.00416
2729.2186	0.00415
2727.2899	0.00416
2725.3612	0.0042
2723.4325	0.00423
2721.5038	0.00423
2719.5751	0.00421
2717.6464	0.00421
2715.7178	0.00423
2713.7891	0.00426
2711.8604	0.00429
2709.9317	0.00432
2708.0030	0.00432
2706.0743	0.00431
2704.1456	0.00428
2702.2169	0.00426
2700.2882	0.00427
2698.3595	0.0043
2696.4309	0.00432
2694.5022	0.00433
2692.5735	0.00433
2690.6448	0.00435
2688.7161	0.00437
2686.7874	0.00439
2684.8587	0.00439
2682.9300	0.00438
2681.0013	0.00437
2679.0726	0.00438
2677.1440	0.0044
2675.2153	0.00443
2673.2866	0.00447
2671.3579	0.00449
2669.4292	0.00451
2667.5005	0.00453
2665.5718	0.00455
2663.6431	0.00456
2661.7144	0.00457
2659.7857	0.00458
2657.8571	0.0046
2655.9284	0.00461
2653.9997	0.00462
2652.0710	0.00462
2650.1423	0.0046
2648.2136	0.00461
2646.2849	0.00464
2644.3562	0.00464
2642.4275	0.00463
2640.4988	0.00463
2638.5702	0.00466
2636.6415	0.00471
2634.7128	0.00473
2632.7841	0.00473
2630.8554	0.00472
2628.9267	0.00472
2626.9980	0.00473
2625.0693	0.00475
2623.1406	0.00477
2621.2119	0.00478
2619.2833	0.00481
2617.3546	0.00484
2615.4259	0.00488
2613.4972	0.00489
2611.5685	0.00486
2609.6398	0.00482
2607.7111	0.00479
2605.7824	0.00478
2603.8537	0.0048
2601.9250	0.00483
2599.9964	0.00486
2598.0677	0.00485
2596.1390	0.00484
2594.2103	0.00486
2592.2816	0.00492
2590.3529	0.00498
2588.4242	0.00502
2586.4955	0.00501
2584.5668	0.00498
2582.6381	0.00496
2580.7095	0.00497
2578.7808	0.00501
2576.8521	0.00503
2574.9234	0.00503
2572.9947	0.00503
2571.0660	0.00504
2569.1373	0.00507
2567.2086	0.00511
2565.2799	0.00514
2563.3512	0.00516
2561.4226	0.00515
2559.4939	0.00513
2557.5652	0.00512
2555.6365	0.00512
2553.7078	0.00511
2551.7791	0.0051
2549.8504	0.00511
2547.9217	0.00514
2545.9930	0.0052
2544.0643	0.00524
2542.1357	0.00525
2540.2070	0.00524
2538.2783	0.00524
2536.3496	0.00525
2534.4209	0.00527
2532.4922	0.00529
2530.5635	0.0053
2528.6348	0.00527
2526.7061	0.00524
2524.7774	0.00523
2522.8488	0.00527
2520.9201	0.00533
2518.9914	0.00536
2517.0627	0.00535
2515.1340	0.00533
2513.2053	0.00532
2511.2766	0.00534
2509.3479	0.00536
2507.4192	0.00536
2505.4905	0.00535
2503.5619	0.00533
2501.6332	0.00535
2499.7045	0.00539
2497.7758	0.00543
2495.8471	0.00545
2493.9184	0.00547
2491.9897	0.00549
2490.0610	0.00551
2488.1323	0.00552
2486.2036	0.00552
2484.2750	0.00549
2482.3463	0.00545
2480.4176	0.00541
2478.4889	0.00542
2476.5602	0.00547
2474.6315	0.00552
2472.7028	0.00554
2470.7741	0.00555
2468.8454	0.00555
2466.9167	0.00554
2464.9881	0.00555
2463.0594	0.00557
2461.1307	0.00556
2459.2020	0.00556
2457.2733	0.00558
2455.3446	0.00562
2453.4159	0.00565
2451.4872	0.00566
2449.5585	0.00566
2447.6299	0.00568
2445.7012	0.00572
2443.7725	0.00572
2441.8438	0.0057
2439.9151	0.0057
2437.9864	0.00572
2436.0577	0.00573
2434.1290	0.00573
2432.2003	0.00573
2430.2716	0.00574
2428.3430	0.00574
2426.4143	0.00571
2424.4856	0.00569
2422.5569	0.00572
2420.6282	0.00575
2418.6995	0.00574
2416.7708	0.00572
2414.8421	0.00573
2412.9134	0.00577
2410.9847	0.00579
2409.0561	0.00581
2407.1274	0.00585
2405.1987	0.00587
2403.2700	0.00586
2401.3413	0.00584
2399.4126	0.00582
2397.4839	0.00579
2395.5552	0.00576
2393.6265	0.00575
2391.6978	0.00579
2389.7692	0.00585
2387.8405	0.0059
2385.9118	0.0059
2383.9831	0.00587
2382.0544	0.00583
2380.1257	0.0058
2378.1970	0.0058
2376.2683	0.00579
2374.3396	0.00578
2372.4109	0.0058
2370.4823	0.00584
2368.5536	0.00587
2366.6249	0.0059
2364.6962	0.00592
2362.7675	0.00592
2360.8388	0.0059
2358.9101	0.00588
2356.9814	0.00585
2355.0527	0.00582
2353.1240	0.00577
2351.1954	0.00572
2349.2667	0.00572
2347.3380	0.00576
2345.4093	0.00579
2343.4806	0.00579
2341.5519	0.00579
2339.6232	0.00582
2337.6945	0.00587
2335.7658	0.0059
2333.8371	0.00593
2331.9085	0.00596
2329.9798	0.00593
2328.0511	0.00581
2326.1224	0.00567
2324.1937	0.00564
2322.2650	0.00572
2320.3363	0.0058
2318.4076	0.00582
2316.4789	0.0058
2314.5502	0.00582
2312.6216	0.00585
2310.6929	0.00587
2308.7642	0.00586
2306.8355	0.00581
2304.9068	0.00568
2302.9781	0.00551
2301.0494	0.00541
2299.1207	0.00549
2297.1920	0.00564
2295.2633	0.00571
2293.3347	0.00563
2291.4060	0.00551
2289.4773	0.00549
2287.5486	0.00561
2285.6199	0.00576
2283.6912	0.00578
2281.7625	0.0056
2279.8338	0.00535
2277.9051	0.0053
2275.9764	0.00548
2274.0478	0.00573
2272.1191	0.00588
2270.1904	0.00594
2268.2617	0.00595
2266.3330	0.00594
2264.4043	0.00591
2262.4756	0.00583
2260.5469	0.0057
2258.6182	0.0056
2256.6895	0.00562
2254.7609	0.00582
2252.8322	0.00611
2250.9035	0.0065
2248.9748	0.00704
2247.0461	0.00772
2245.1174	0.0085
2243.1887	0.00936
2241.2600	0.01016
2239.3313	0.01066
2237.4026	0.01074
2235.4740	0.01055
2233.5453	0.01018
2231.6166	0.00945
2229.6879	0.0084
2227.7592	0.00747
2225.8305	0.00695
2223.9018	0.00673
2221.9731	0.00657
2220.0444	0.00637
2218.1157	0.00606
2216.1871	0.00574
2214.2584	0.00564
2212.3297	0.0058
2210.4010	0.00603
2208.4723	0.00614
2206.5436	0.00613
2204.6149	0.00607
2202.6862	0.00604
2200.7575	0.00605
2198.8288	0.00608
2196.9002	0.00602
2194.9715	0.00581
2193.0428	0.00562
2191.1141	0.00565
2189.1854	0.00589
2187.2567	0.0061
2185.3280	0.00614
2183.3993	0.00607
2181.4706	0.00598
2179.5419	0.00586
2177.6133	0.00575
2175.6846	0.00575
2173.7559	0.00583
2171.8272	0.00584
2169.8985	0.00575
2167.9698	0.00555
2166.0411	0.00525
2164.1124	0.00513
2162.1837	0.00539
2160.2550	0.00577
2158.3264	0.00586
2156.3977	0.00558
2154.4690	0.00529
2152.5403	0.00538
2150.6116	0.00578
2148.6829	0.00609
2146.7542	0.0061
2144.8255	0.00596
2142.8968	0.00593
2140.9681	0.0061
2139.0395	0.00626
2137.1108	0.00626
2135.1821	0.00615
2133.2534	0.00612
2131.3247	0.00619
2129.3960	0.00628
2127.4673	0.00633
2125.5386	0.00631
2123.6099	0.00625
2121.6812	0.00623
2119.7526	0.00628
2117.8239	0.00631
2115.8952	0.0063
2113.9665	0.00625
2112.0378	0.00618
2110.1091	0.0061
2108.1804	0.00606
2106.2517	0.00603
2104.3230	0.00595
2102.3943	0.00588
2100.4657	0.00592
2098.5370	0.00601
2096.6083	0.0061
2094.6796	0.00618
2092.7509	0.00615
2090.8222	0.00599
2088.8935	0.00585
2086.9648	0.00581
2085.0361	0.00585
2083.1074	0.00595
2081.1788	0.00607
2079.2501	0.00618
2077.3214	0.00622
2075.3927	0.00611
2073.4640	0.00588
2071.5353	0.00565
2069.6066	0.00554
2067.6779	0.00565
2065.7492	0.00596
2063.8205	0.00624
2061.8919	0.00631
2059.9632	0.0061
2058.0345	0.00571
2056.1058	0.00541
2054.1771	0.00538
2052.2484	0.00552
2050.3197	0.00565
2048.3910	0.0058
2046.4623	0.00596
2044.5336	0.00604
2042.6050	0.00599
2040.6763	0.00599
2038.7476	0.00613
2036.8189	0.00624
2034.8902	0.00627
2032.9615	0.00626
2031.0328	0.00622
2029.1041	0.00616
2027.1754	0.00619
2025.2467	0.00627
2023.3181	0.00624
2021.3894	0.00614
2019.4607	0.00612
2017.5320	0.00614
2015.6033	0.00616
2013.6746	0.00624
2011.7459	0.00639
2009.8172	0.00651
2007.8885	0.00654
2005.9599	0.00655
2004.0312	0.00655
2002.1025	0.00657
2000.1738	0.00659
1998.2451	0.00661
1996.3164	0.00664
1994.3877	0.00667
1992.4590	0.00667
1990.5303	0.00669
1988.6016	0.00675
1986.6730	0.0068
1984.7443	0.0068
1982.8156	0.00678
1980.8869	0.00675
1978.9582	0.00672
1977.0295	0.0067
1975.1008	0.00671
1973.1721	0.00673
1971.2434	0.00673
1969.3147	0.00675
1967.3861	0.00679
1965.4574	0.00682
1963.5287	0.00682
1961.6000	0.00682
1959.6713	0.00683
1957.7426	0.00684
1955.8139	0.00684
1953.8852	0.00683
1951.9565	0.00683
1950.0278	0.00684
1948.0992	0.00688
1946.1705	0.00692
1944.2418	0.00694
1942.3131	0.00693
1940.3844	0.00692
1938.4557	0.00693
1936.5270	0.00693
1934.5983	0.00693
1932.6696	0.00693
1930.7409	0.00694
1928.8123	0.00694
1926.8836	0.00694
1924.9549	0.00695
1923.0262	0.00694
1921.0975	0.00695
1919.1688	0.00696
1917.2401	0.00699
1915.3114	0.00699
1913.3827	0.00699
1911.4540	0.00699
1909.5254	0.00702
1907.5967	0.00705
1905.6680	0.00708
1903.7393	0.00709
1901.8106	0.00707
1899.8819	0.00706
1897.9532	0.00708
1896.0245	0.00709
1894.0958	0.00709
1892.1671	0.0071
1890.2385	0.00712
1888.3098	0.00712
1886.3811	0.00708
1884.4524	0.00706
1882.5237	0.00707
1880.5950	0.00708
1878.6663	0.00709
1876.7376	0.00708
1874.8089	0.00708
1872.8802	0.00708
1870.9516	0.00708
1869.0229	0.00709
1867.0942	0.00711
1865.1655	0.00713
1863.2368	0.00713
1861.3081	0.00712
1859.3794	0.00712
1857.4507	0.00713
1855.5220	0.00712
1853.5933	0.00709
1851.6647	0.00705
1849.7360	0.00704
1847.8073	0.00704
1845.8786	0.00706
1843.9499	0.00709
1842.0212	0.00711
1840.0925	0.00712
1838.1638	0.00712
1836.2351	0.00713
1834.3064	0.00716
1832.3778	0.00718
1830.4491	0.00719
1828.5204	0.00718
1826.5917	0.00718
1824.6630	0.00722
1822.7343	0.00727
1820.8056	0.0073
1818.8769	0.00731
1816.9482	0.0073
1815.0195	0.00731
1813.0909	0.00733
1811.1622	0.00736
1809.2335	0.00738
1807.3048	0.00737
1805.3761	0.00735
1803.4474	0.00734
1801.5187	0.00733
1799.5900	0.00735
1797.6613	0.00737
1795.7326	0.00739
1793.8040	0.0074
1791.8753	0.00738
1789.9466	0.00737
1788.0179	0.00737
1786.0892	0.00738
1784.1605	0.00741
1782.2318	0.00745
1780.3031	0.00746
1778.3744	0.00745
1776.4457	0.00746
1774.5171	0.00746
1772.5884	0.00745
1770.6597	0.00744
1768.7310	0.00742
1766.8023	0.00742
1764.8736	0.00742
1762.9449	0.00744
1761.0162	0.00744
1759.0875	0.00742
1757.1588	0.00739
1755.2302	0.00739
1753.3015	0.00742
1751.3728	0.00746
1749.4441	0.00746
1747.5154	0.00745
1745.5867	0.00744
1743.6580	0.00746
1741.7293	0.00748
1739.8006	0.00748
1737.8719	0.00746
1735.9433	0.00744
1734.0146	0.00742
1732.0859	0.00742
1730.1572	0.00743
1728.2285	0.00746
1726.2998	0.00749
1724.3711	0.00751
1722.4424	0.00755
1720.5137	0.00761
1718.5850	0.00764
1716.6564	0.00765
1714.7277	0.00765
1712.7990	0.00766
1710.8703	0.00768
1708.9416	0.00771
1707.0129	0.00775
1705.0842	0.00779
1703.1555	0.00784
1701.2268	0.0079
1699.2981	0.00799
1697.3695	0.00807
1695.4408	0.00813
1693.5121	0.00815
1691.5834	0.00818
1689.6547	0.00824
1687.7260	0.0083
1685.7973	0.00837
1683.8686	0.00844
1681.9399	0.00853
1680.0112	0.00863
1678.0826	0.00872
1676.1539	0.00881
1674.2252	0.00891
1672.2965	0.00904
1670.3678	0.00919
1668.4391	0.00935
1666.5104	0.00946
1664.5817	0.00946
1662.6530	0.00935
1660.7243	0.00919
1658.7957	0.00903
1656.8670	0.00889
1654.9383	0.00876
1653.0096	0.00864
1651.0809	0.00853
1649.1522	0.00843
1647.2235	0.00834
1645.2948	0.00828
1643.3661	0.00824
1641.4374	0.00822
1639.5088	0.0082
1637.5801	0.00816
1635.6514	0.00811
1633.7227	0.00806
1631.7940	0.00804
1629.8653	0.00807
1627.9366	0.00811
1626.0079	0.00815
1624.0792	0.00818
1622.1505	0.00823
1620.2219	0.00831
1618.2932	0.00841
1616.3645	0.00847
1614.4358	0.00849
1612.5071	0.00846
1610.5784	0.00841
1608.6497	0.00838
1606.7210	0.00837
1604.7923	0.00837
1602.8636	0.00838
1600.9350	0.00838
1599.0063	0.00837
1597.0776	0.00834
1595.1489	0.00829
1593.2202	0.00826
1591.2915	0.00825
1589.3628	0.00823
1587.4341	0.0082
1585.5054	0.00819
1583.5767	0.00819
1581.6481	0.00819
1579.7194	0.00815
1577.7907	0.00811
1575.8620	0.00809
1573.9333	0.0081
1572.0046	0.00812
1570.0759	0.00813
1568.1472	0.00811
1566.2185	0.00807
1564.2899	0.00807
1562.3612	0.00809
1560.4325	0.00813
1558.5038	0.00815
1556.5751	0.00816
1554.6464	0.00813
1552.7177	0.0081
1550.7890	0.00808
1548.8603	0.00807
1546.9316	0.00806
1545.0030	0.00805
1543.0743	0.00806
1541.1456	0.00808
1539.2169	0.00807
1537.2882	0.00806
1535.3595	0.00805
1533.4308	0.00805
1531.5021	0.00807
1529.5734	0.00809
1527.6447	0.0081
1525.7161	0.0081
1523.7874	0.0081
1521.8587	0.0081
1519.9300	0.00809
1518.0013	0.00807
1516.0726	0.00806
1514.1439	0.00807
1512.2152	0.00808
1510.2865	0.00809
1508.3578	0.00811
1506.4292	0.00813
1504.5005	0.00818
1502.5718	0.00824
1500.6431	0.00823
1498.7144	0.00813
1496.7857	0.00803
1494.8570	0.00803
1492.9283	0.00811
1490.9996	0.0082
1489.0709	0.00829
1487.1423	0.00838
1485.2136	0.00845
1483.2849	0.00853
1481.3562	0.00862
1479.4275	0.0087
1477.4988	0.00879
1475.5701	0.00887
1473.6414	0.00896
1471.7127	0.00906
1469.7840	0.00917
1467.8554	0.00929
1465.9267	0.0094
1463.9980	0.00952
1462.0693	0.00966
1460.1406	0.00982
1458.2119	0.00997
1456.2832	0.01008
1454.3545	0.01014
1452.4258	0.01016
1450.4971	0.01015
1448.5685	0.01008
1446.6398	0.00997
1444.7111	0.00983
1442.7824	0.00967
1440.8537	0.00951
1438.9250	0.00934
1436.9963	0.00917
1435.0676	0.00902
1433.1389	0.00891
1431.2102	0.00881
1429.2816	0.00871
1427.3529	0.00859
1425.4242	0.0085
1423.4955	0.00845
1421.5668	0.00843
1419.6381	0.00841
1417.7094	0.00842
1415.7807	0.00846
1413.8520	0.00851
1411.9233	0.00856
1409.9947	0.00859
1408.0660	0.00862
1406.1373	0.00866
1404.2086	0.00869
1402.2799	0.0087
1400.3512	0.00871
1398.4225	0.0087
1396.4938	0.00868
1394.5651	0.00865
1392.6364	0.0086
1390.7078	0.00854
1388.7791	0.00849
1386.8504	0.00846
1384.9217	0.00844
1382.9930	0.00841
1381.0643	0.0084
1379.1356	0.0084
1377.2069	0.00841
1375.2782	0.00842
1373.3495	0.00844
1371.4209	0.00847
1369.4922	0.00849
1367.5635	0.00849
1365.6348	0.00847
1363.7061	0.00843
1361.7774	0.0084
1359.8487	0.00839
1357.9200	0.00841
1355.9913	0.00842
1354.0626	0.00841
1352.1340	0.00839
1350.2053	0.0084
1348.2766	0.00842
1346.3479	0.00844
1344.4192	0.00845
1342.4905	0.00845
1340.5618	0.00844
1338.6331	0.00845
1336.7044	0.00847
1334.7757	0.00848
1332.8471	0.00848
1330.9184	0.00848
1328.9897	0.00847
1327.0610	0.00847
1325.1323	0.00844
1323.2036	0.00842
1321.2749	0.00842
1319.3462	0.00846
1317.4175	0.00848
1315.4888	0.0085
1313.5602	0.00851
1311.6315	0.00855
1309.7028	0.00858
1307.7741	0.0086
1305.8454	0.0086
1303.9167	0.00859
1301.9880	0.00858
1300.0593	0.00857
1298.1306	0.00857
1296.2019	0.00856
1294.2733	0.00856
1292.3446	0.00857
1290.4159	0.00859
1288.4872	0.0086
1286.5585	0.00862
1284.6298	0.00863
1282.7011	0.00863
1280.7724	0.00863
1278.8437	0.00863
1276.9150	0.00867
1274.9864	0.00872
1273.0577	0.00877
1271.1290	0.00879
1269.2003	0.00877
1267.2716	0.00874
1265.3429	0.00872
1263.4142	0.00869
1261.4855	0.00865
1259.5568	0.00862
1257.6281	0.00859
1255.6995	0.00855
1253.7708	0.00854
1251.8421	0.00858
1249.9134	0.00861
1247.9847	0.00856
1246.0560	0.00852
1244.1273	0.00854
1242.1986	0.0086
1240.2699	0.00867
1238.3412	0.00875
1236.4126	0.00884
1234.4839	0.00893
1232.5552	0.00901
1230.6265	0.00904
1228.6978	0.00903
1226.7691	0.00899
1224.8404	0.00894
1222.9117	0.0089
1220.9830	0.00885
1219.0543	0.00878
1217.1257	0.00868
1215.1970	0.00859
1213.2683	0.0085
1211.3396	0.00843
1209.4109	0.00837
1207.4822	0.00832
1205.5535	0.00829
1203.6248	0.00827
1201.6961	0.00822
1199.7674	0.00814
1197.8388	0.00805
1195.9101	0.00798
1193.9814	0.00795
1192.0527	0.00797
1190.1240	0.00798
1188.1953	0.00798
1186.2666	0.00795
1184.3379	0.00792
1182.4092	0.0079
[truncated: 610 more rows]
