# Supplementary material for: Vibrational Study on the Structure, Bioactivity, and Silver Adsorption of Silk Fibroin Fibers Grafted with Methacrylonitrile
Source: Molecules. 2023 Mar 10;28(6):2551. doi: 10.3390/molecules28062551 (PMC10051891; doi:10.3390/molecules28062551)
Supplement: Supplementary file 1 [file molecules-28-02551-s001.zip › RAW DATA/Figure 13 Raman SBF/BF MAN 40 SBF 7d Raman p2.txt]

TITLE	BF MAN 40 SBF 7D P3 | AV. OF 50
DATA TYPE
ORIGIN	JASCO
OWNER
DATE	23/03/01
TIME	12:08:28
SPECTROMETER/DATA SYSTEM
RESOLUTION
DELTAX	-1.92869
XUNITS	1/CM
YUNITS	AU
FIRSTX	5003.1440
LASTX	5.9080
NPOINTS	2592
FIRSTY	0.00111
MAXY	0.03393
MINY	0.00053
XYDATA
5003.1440	0.00111
5001.2154	0.00111
4999.2867	0.0011
4997.3580	0.00111
4995.4293	0.00114
4993.5006	0.00111
4991.5719	0.00107
4989.6432	0.00104
4987.7145	0.00104
4985.7858	0.00111
4983.8571	0.00116
4981.9285	0.00115
4979.9998	0.00113
4978.0711	0.00115
4976.1424	0.00119
4974.2137	0.00114
4972.2850	0.00112
4970.3563	0.00107
4968.4276	0.00102
4966.4989	0.00104
4964.5702	0.00109
4962.6416	0.00113
4960.7129	0.00117
4958.7842	0.00116
4956.8555	0.00111
4954.9268	0.00109
4952.9981	0.00112
4951.0694	0.00118
4949.1407	0.00118
4947.2120	0.00116
4945.2833	0.00114
4943.3547	0.00108
4941.4260	0.00109
4939.4973	0.00116
4937.5686	0.00122
4935.6399	0.00119
4933.7112	0.00107
4931.7825	0.00109
4929.8538	0.00115
4927.9251	0.00114
4925.9964	0.00112
4924.0678	0.00109
4922.1391	0.00102
4920.2104	0.00096
4918.2817	0.00102
4916.3530	0.00108
4914.4243	0.0011
4912.4956	0.00108
4910.5669	0.00108
4908.6382	0.00103
4906.7095	0.00098
4904.7809	0.001
4902.8522	0.00103
4900.9235	0.00102
4898.9948	0.00105
4897.0661	0.00108
4895.1374	0.00106
4893.2087	0.00105
4891.2800	0.00103
4889.3513	0.00101
4887.4226	0.00103
4885.4940	0.0011
4883.5653	0.00105
4881.6366	0.00102
4879.7079	0.00101
4877.7792	0.00103
4875.8505	0.00105
4873.9218	0.00107
4871.9931	0.00103
4870.0644	0.00103
4868.1357	0.001
4866.2071	0.00098
4864.2784	0.00104
4862.3497	0.0011
4860.4210	0.00106
4858.4923	0.00101
4856.5636	0.00106
4854.6349	0.00109
4852.7062	0.00106
4850.7775	0.00101
4848.8488	0.00105
4846.9202	0.00106
4844.9915	0.0011
4843.0628	0.00113
4841.1341	0.00109
4839.2054	0.00103
4837.2767	0.00098
4835.3480	0.00099
4833.4193	0.00099
4831.4906	0.00101
4829.5619	0.00101
4827.6333	0.00098
4825.7046	0.00102
4823.7759	0.00108
4821.8472	0.00105
4819.9185	0.001
4817.9898	0.00106
4816.0611	0.00113
4814.1324	0.00112
4812.2037	0.0011
4810.2750	0.00105
4808.3464	0.00103
4806.4177	0.00107
4804.4890	0.00104
4802.5603	0.00098
4800.6316	0.00096
4798.7029	0.00092
4796.7742	0.00089
4794.8455	0.00089
4792.9168	0.0009
4790.9881	0.00087
4789.0595	0.00095
4787.1308	0.00105
4785.2021	0.00103
4783.2734	0.001
4781.3447	0.00102
4779.4160	0.00107
4777.4873	0.00106
4775.5586	0.00106
4773.6299	0.00107
4771.7012	0.001
4769.7726	0.00096
4767.8439	0.001
4765.9152	0.00101
4763.9865	0.00101
4762.0578	0.001
4760.1291	0.00106
4758.2004	0.00109
4756.2717	0.00105
4754.3430	0.00108
4752.4143	0.00114
4750.4857	0.0011
4748.5570	0.00096
4746.6283	0.00091
4744.6996	0.00091
4742.7709	0.00092
4740.8422	0.00102
4738.9135	0.00108
4736.9848	0.00107
4735.0561	0.00105
4733.1274	0.00108
4731.1988	0.00112
4729.2701	0.00106
4727.3414	0.00099
4725.4127	0.00102
4723.4840	0.00111
4721.5553	0.00111
4719.6266	0.00106
4717.6979	0.00104
4715.7692	0.00111
4713.8405	0.00111
4711.9119	0.00108
4709.9832	0.00105
4708.0545	0.00104
4706.1258	0.00103
4704.1971	0.00104
4702.2684	0.00101
4700.3397	0.00099
4698.4110	0.001
4696.4823	0.00098
4694.5536	0.00099
4692.6250	0.00102
4690.6963	0.00101
4688.7676	0.00099
4686.8389	0.001
4684.9102	0.00108
4682.9815	0.00108
4681.0528	0.00106
4679.1241	0.00105
4677.1954	0.00104
4675.2668	0.00103
4673.3381	0.00099
4671.4094	0.00101
4669.4807	0.00102
4667.5520	0.001
4665.6233	0.00099
4663.6946	0.00104
4661.7659	0.00112
4659.8372	0.00109
4657.9085	0.00104
4655.9799	0.00103
4654.0512	0.00104
4652.1225	0.00103
4650.1938	0.001
4648.2651	0.00099
4646.3364	0.00099
4644.4077	0.00101
4642.4790	0.00099
4640.5503	0.00097
4638.6216	0.001
4636.6930	0.00099
4634.7643	0.001
4632.8356	0.00103
4630.9069	0.001
4628.9782	0.00101
4627.0495	0.00101
4625.1208	0.00103
4623.1921	0.00103
4621.2634	0.00102
4619.3347	0.00105
4617.4061	0.00109
4615.4774	0.00106
4613.5487	0.00095
4611.6200	0.00095
4609.6913	0.00101
4607.7626	0.00111
4605.8339	0.00114
4603.9052	0.00103
4601.9765	0.00093
4600.0478	0.00093
4598.1192	0.00098
4596.1905	0.00103
4594.2618	0.00101
4592.3331	0.001
4590.4044	0.00099
4588.4757	0.00103
4586.5470	0.00103
4584.6183	0.00106
4582.6896	0.00104
4580.7609	0.00097
4578.8323	0.00093
4576.9036	0.00094
4574.9749	0.001
4573.0462	0.00106
4571.1175	0.00102
4569.1888	0.00104
4567.2601	0.00116
4565.3314	0.00115
4563.4027	0.00105
4561.4740	0.00092
4559.5454	0.00084
4557.6167	0.00087
4555.6880	0.00094
4553.7593	0.001
4551.8306	0.00104
4549.9019	0.0011
4547.9732	0.00112
4546.0445	0.00109
4544.1158	0.00101
4542.1871	0.00096
4540.2585	0.00097
4538.3298	0.00101
4536.4011	0.00104
4534.4724	0.00104
4532.5437	0.001
4530.6150	0.001
4528.6863	0.00107
4526.7576	0.0011
4524.8289	0.00104
4522.9002	0.00099
4520.9716	0.00094
4519.0429	0.00096
4517.1142	0.00099
4515.1855	0.00103
4513.2568	0.00102
4511.3281	0.00103
4509.3994	0.00103
4507.4707	0.00099
4505.5420	0.00093
4503.6133	0.00093
4501.6847	0.00095
4499.7560	0.00093
4497.8273	0.00092
4495.8986	0.00099
4493.9699	0.00107
4492.0412	0.00103
4490.1125	0.00097
4488.1838	0.00099
4486.2551	0.00103
4484.3264	0.00103
4482.3978	0.00101
4480.4691	0.00099
4478.5404	0.00101
4476.6117	0.00106
4474.6830	0.00114
4472.7543	0.00116
4470.8256	0.00111
4468.8969	0.00111
4466.9682	0.00107
4465.0395	0.001
4463.1109	0.00094
4461.1822	0.00093
4459.2535	0.00096
4457.3248	0.0009
4455.3961	0.00094
4453.4674	0.00104
4451.5387	0.00102
4449.6100	0.00095
4447.6813	0.00093
4445.7526	0.00091
4443.8240	0.00091
4441.8953	0.00094
4439.9666	0.00098
4438.0379	0.00096
4436.1092	0.00094
4434.1805	0.00098
4432.2518	0.00103
4430.3231	0.00106
4428.3944	0.00108
4426.4657	0.00105
4424.5371	0.00105
4422.6084	0.00099
4420.6797	0.00091
4418.7510	0.00091
4416.8223	0.00095
4414.8936	0.001
4412.9649	0.00103
4411.0362	0.00101
4409.1075	0.00096
4407.1788	0.00097
4405.2502	0.00099
4403.3215	0.00098
4401.3928	0.00092
4399.4641	0.00089
4397.5354	0.00096
4395.6067	0.00094
4393.6780	0.00093
4391.7493	0.00097
4389.8206	0.00092
4387.8919	0.00088
4385.9633	0.00087
4384.0346	0.00093
4382.1059	0.00099
4380.1772	0.00101
4378.2485	0.00096
4376.3198	0.00096
4374.3911	0.001
4372.4624	0.001
4370.5337	0.00098
4368.6050	0.00095
4366.6764	0.00095
4364.7477	0.00095
4362.8190	0.00094
4360.8903	0.00095
4358.9616	0.00094
4357.0329	0.00091
4355.1042	0.00095
4353.1755	0.00098
4351.2468	0.00096
4349.3181	0.00095
4347.3895	0.00097
4345.4608	0.00098
4343.5321	0.00092
4341.6034	0.00092
4339.6747	0.00094
4337.7460	0.00093
4335.8173	0.00091
4333.8886	0.00089
4331.9599	0.00087
4330.0312	0.0009
4328.1026	0.00092
4326.1739	0.00099
4324.2452	0.00098
4322.3165	0.00094
4320.3878	0.00098
4318.4591	0.00102
4316.5304	0.00099
4314.6017	0.00097
4312.6730	0.00096
4310.7443	0.00095
4308.8157	0.00092
4306.8870	0.00092
4304.9583	0.00094
4303.0296	0.00098
4301.1009	0.00102
4299.1722	0.00099
4297.2435	0.00099
4295.3148	0.00102
4293.3861	0.00102
4291.4574	0.00098
4289.5288	0.00099
4287.6001	0.00102
4285.6714	0.001
4283.7427	0.001
4281.8140	0.00095
4279.8853	0.0009
4277.9566	0.00093
4276.0279	0.00091
4274.0992	0.00094
4272.1705	0.00094
4270.2419	0.00097
4268.3132	0.00099
4266.3845	0.00095
4264.4558	0.00098
4262.5271	0.00101
4260.5984	0.00099
4258.6697	0.00093
4256.7410	0.00091
4254.8123	0.0009
4252.8836	0.00097
4250.9550	0.00102
4249.0263	0.00099
4247.0976	0.00091
4245.1689	0.00088
4243.2402	0.00089
4241.3115	0.00093
4239.3828	0.00091
4237.4541	0.00091
4235.5254	0.00093
4233.5968	0.00102
4231.6681	0.00105
4229.7394	0.00096
4227.8107	0.00092
4225.8820	0.0009
4223.9533	0.00086
4222.0246	0.00088
4220.0959	0.00092
4218.1672	0.00093
4216.2385	0.00093
4214.3099	0.00096
4212.3812	0.00092
4210.4525	0.00088
4208.5238	0.0009
4206.5951	0.00088
4204.6664	0.00088
4202.7377	0.0009
4200.8090	0.00089
4198.8803	0.00089
4196.9516	0.00092
4195.0230	0.00091
4193.0943	0.00089
4191.1656	0.00091
4189.2369	0.00092
4187.3082	0.00091
4185.3795	0.00086
4183.4508	0.00085
4181.5221	0.00088
4179.5934	0.0009
4177.6647	0.00089
4175.7361	0.00087
4173.8074	0.0009
4171.8787	0.00092
4169.9500	0.00091
4168.0213	0.00088
4166.0926	0.00092
4164.1639	0.00097
4162.2352	0.00098
4160.3065	0.00096
4158.3778	0.00095
4156.4492	0.00095
4154.5205	0.001
4152.5918	0.00101
4150.6631	0.00095
4148.7344	0.00094
4146.8057	0.00092
4144.8770	0.00097
4142.9483	0.00099
4141.0196	0.00092
4139.0909	0.00088
4137.1623	0.00088
4135.2336	0.00088
4133.3049	0.00087
4131.3762	0.00086
4129.4475	0.00082
4127.5188	0.00085
4125.5901	0.00094
4123.6614	0.00099
4121.7327	0.00101
4119.8040	0.001
4117.8754	0.00098
4115.9467	0.00092
4114.0180	0.00087
4112.0893	0.00089
4110.1606	0.00094
4108.2319	0.00096
4106.3032	0.00093
4104.3745	0.00086
4102.4458	0.00083
4100.5171	0.00093
4098.5885	0.00102
4096.6598	0.001
4094.7311	0.00094
4092.8024	0.00092
4090.8737	0.00088
4088.9450	0.00085
4087.0163	0.00086
4085.0876	0.00088
4083.1589	0.00089
4081.2302	0.00088
4079.3016	0.00093
4077.3729	0.00097
4075.4442	0.00096
4073.5155	0.00091
4071.5868	0.00086
4069.6581	0.00086
4067.7294	0.00091
4065.8007	0.00093
4063.8720	0.00095
4061.9433	0.00088
4060.0147	0.0009
4058.0860	0.00092
4056.1573	0.00089
4054.2286	0.00086
4052.2999	0.00084
4050.3712	0.00085
4048.4425	0.00087
4046.5138	0.00089
4044.5851	0.00093
4042.6564	0.0009
4040.7278	0.00092
4038.7991	0.00087
4036.8704	0.00082
4034.9417	0.00087
4033.0130	0.00094
4031.0843	0.00097
4029.1556	0.00095
4027.2269	0.0009
4025.2982	0.00084
4023.3695	0.00081
4021.4409	0.00082
4019.5122	0.00088
4017.5835	0.00087
4015.6548	0.00083
4013.7261	0.00092
4011.7974	0.00099
4009.8687	0.00099
4007.9400	0.00099
4006.0113	0.00099
4004.0826	0.00096
4002.1540	0.00091
4000.2253	0.00092
3998.2966	0.00092
3996.3679	0.0009
3994.4392	0.00087
3992.5105	0.00089
3990.5818	0.00089
3988.6531	0.00085
3986.7244	0.00083
3984.7957	0.00089
3982.8671	0.00091
3980.9384	0.00084
3979.0097	0.00084
3977.0810	0.00088
3975.1523	0.0009
3973.2236	0.00093
3971.2949	0.00092
3969.3662	0.00091
3967.4375	0.0009
3965.5088	0.00092
3963.5802	0.00098
3961.6515	0.00104
3959.7228	0.001
3957.7941	0.0009
3955.8654	0.00085
3953.9367	0.00085
3952.0080	0.0009
3950.0793	0.00095
3948.1506	0.00098
3946.2219	0.00097
3944.2933	0.00094
3942.3646	0.0009
3940.4359	0.00086
3938.5072	0.00084
3936.5785	0.00085
3934.6498	0.00086
3932.7211	0.00088
3930.7924	0.00088
3928.8637	0.00083
3926.9350	0.00083
3925.0064	0.00092
3923.0777	0.00097
3921.1490	0.00091
3919.2203	0.00084
3917.2916	0.00083
3915.3629	0.00085
3913.4342	0.00087
3911.5055	0.00085
3909.5768	0.00088
3907.6481	0.00086
3905.7195	0.00088
3903.7908	0.00094
3901.8621	0.00091
3899.9334	0.00093
3898.0047	0.00099
3896.0760	0.00097
3894.1473	0.00089
3892.2186	0.00084
3890.2899	0.00084
3888.3612	0.00082
3886.4326	0.00087
3884.5039	0.00091
3882.5752	0.00089
3880.6465	0.00086
3878.7178	0.00086
3876.7891	0.00084
3874.8604	0.00082
3872.9317	0.00085
3871.0030	0.00088
3869.0743	0.00089
3867.1457	0.00091
3865.2170	0.00093
3863.2883	0.00092
3861.3596	0.0009
3859.4309	0.00091
3857.5022	0.00088
3855.5735	0.00088
3853.6448	0.00094
3851.7161	0.00095
3849.7874	0.00095
3847.8588	0.00091
3845.9301	0.00091
3844.0014	0.00091
3842.0727	0.00088
3840.1440	0.00089
3838.2153	0.0009
3836.2866	0.00087
3834.3579	0.00088
3832.4292	0.00092
3830.5005	0.00094
3828.5719	0.00089
3826.6432	0.00084
3824.7145	0.00082
3822.7858	0.00085
3820.8571	0.00091
3818.9284	0.00089
3816.9997	0.00091
3815.0710	0.00092
3813.1423	0.00091
3811.2136	0.00094
3809.2850	0.00093
3807.3563	0.00088
3805.4276	0.00088
3803.4989	0.00092
3801.5702	0.00096
3799.6415	0.00097
3797.7128	0.00094
3795.7841	0.00092
3793.8554	0.00093
3791.9268	0.00094
3789.9981	0.00091
3788.0694	0.00088
3786.1407	0.00083
3784.2120	0.00081
3782.2833	0.00081
3780.3546	0.0008
3778.4259	0.00083
3776.4972	0.00084
3774.5685	0.00083
3772.6399	0.00087
3770.7112	0.00085
3768.7825	0.00083
3766.8538	0.00084
3764.9251	0.00082
3762.9964	0.00084
3761.0677	0.00087
3759.1390	0.0009
3757.2103	0.00087
3755.2816	0.00089
3753.3530	0.00089
3751.4243	0.00089
3749.4956	0.00088
3747.5669	0.00088
3745.6382	0.00084
3743.7095	0.0008
3741.7808	0.00081
3739.8521	0.00082
3737.9234	0.00085
3735.9947	0.00082
3734.0661	0.00079
3732.1374	0.00084
3730.2087	0.0009
3728.2800	0.00087
3726.3513	0.00082
3724.4226	0.00086
3722.4939	0.00091
3720.5652	0.00093
3718.6365	0.00098
3716.7078	0.001
3714.7792	0.00095
3712.8505	0.00086
3710.9218	0.00081
3708.9931	0.00078
3707.0644	0.00075
3705.1357	0.00079
3703.2070	0.0008
3701.2783	0.00076
3699.3496	0.00081
3697.4209	0.00087
3695.4923	0.0009
3693.5636	0.00091
3691.6349	0.00087
3689.7062	0.00087
3687.7775	0.00085
3685.8488	0.00081
3683.9201	0.0008
3681.9914	0.00086
3680.0627	0.00091
3678.1340	0.00089
3676.2054	0.00087
3674.2767	0.00092
3672.3480	0.00095
3670.4193	0.00088
3668.4906	0.00085
3666.5619	0.00087
3664.6332	0.00089
3662.7045	0.00088
3660.7758	0.00088
3658.8471	0.0009
3656.9185	0.00087
3654.9898	0.00088
3653.0611	0.00086
3651.1324	0.00084
3649.2037	0.00086
3647.2750	0.00084
3645.3463	0.00084
3643.4176	0.00086
3641.4889	0.00091
3639.5602	0.00089
3637.6316	0.00082
3635.7029	0.00082
3633.7742	0.00084
3631.8455	0.00087
3629.9168	0.0009
3627.9881	0.00091
3626.0594	0.00093
3624.1307	0.00093
3622.2020	0.00094
3620.2733	0.00094
3618.3447	0.00092
3616.4160	0.00091
3614.4873	0.00089
3612.5586	0.00085
3610.6299	0.00084
3608.7012	0.00084
3606.7725	0.00084
3604.8438	0.0008
3602.9151	0.00083
3600.9864	0.00087
3599.0578	0.00087
3597.1291	0.00083
3595.2004	0.00078
3593.2717	0.0008
3591.3430	0.00082
3589.4143	0.00087
3587.4856	0.00087
3585.5569	0.00085
3583.6282	0.00084
3581.6995	0.00085
3579.7709	0.00084
3577.8422	0.00084
3575.9135	0.00087
3573.9848	0.00091
3572.0561	0.00086
3570.1274	0.00079
3568.1987	0.00083
3566.2700	0.00088
3564.3413	0.0009
3562.4126	0.00091
3560.4840	0.00094
3558.5553	0.00096
3556.6266	0.00095
3554.6979	0.00093
3552.7692	0.0009
3550.8405	0.00083
3548.9118	0.00082
3546.9831	0.00087
3545.0544	0.00087
3543.1257	0.00082
3541.1971	0.0008
3539.2684	0.00086
3537.3397	0.00086
3535.4110	0.00082
3533.4823	0.00085
3531.5536	0.00091
3529.6249	0.00094
3527.6962	0.00098
3525.7675	0.00099
3523.8388	0.00094
3521.9102	0.00091
3519.9815	0.00096
3518.0528	0.001
3516.1241	0.00101
3514.1954	0.00099
3512.2667	0.00097
3510.3380	0.00102
3508.4093	0.00108
3506.4806	0.00108
3504.5519	0.00106
3502.6233	0.00105
3500.6946	0.00104
3498.7659	0.00103
3496.8372	0.00106
3494.9085	0.00105
3492.9798	0.00102
3491.0511	0.00103
3489.1224	0.00106
3487.1937	0.0011
3485.2650	0.00111
3483.3364	0.00112
3481.4077	0.00111
3479.4790	0.00117
3477.5503	0.00123
3475.6216	0.00121
3473.6929	0.00118
3471.7642	0.00118
3469.8355	0.00129
3467.9068	0.00141
3465.9781	0.00145
3464.0495	0.00143
3462.1208	0.0014
3460.1921	0.00138
3458.2634	0.00139
3456.3347	0.00143
3454.4060	0.00142
3452.4773	0.00139
3450.5486	0.00135
3448.6199	0.00131
3446.6912	0.0013
3444.7626	0.00138
3442.8339	0.0014
3440.9052	0.00137
3438.9765	0.00137
3437.0478	0.00139
3435.1191	0.00146
3433.1904	0.0015
3431.2617	0.00153
3429.3330	0.0016
3427.4043	0.00169
3425.4757	0.00172
3423.5470	0.00171
3421.6183	0.00169
3419.6896	0.00165
3417.7609	0.00161
3415.8322	0.00158
3413.9035	0.00162
3411.9748	0.00166
3410.0461	0.00164
3408.1174	0.00167
3406.1888	0.0017
3404.2601	0.00173
3402.3314	0.00178
3400.4027	0.00183
3398.4740	0.0019
3396.5453	0.00199
3394.6166	0.00205
3392.6879	0.00207
3390.7592	0.00208
3388.8305	0.00207
3386.9019	0.00207
3384.9732	0.00208
3383.0445	0.00207
3381.1158	0.00205
3379.1871	0.00202
3377.2584	0.002
3375.3297	0.00201
3373.4010	0.00205
3371.4723	0.00215
3369.5436	0.00227
3367.6150	0.00234
3365.6863	0.00233
3363.7576	0.0023
3361.8289	0.00229
3359.9002	0.00233
3357.9715	0.00239
3356.0428	0.00242
3354.1141	0.00239
3352.1854	0.00238
3350.2568	0.00242
3348.3281	0.00249
3346.3994	0.00256
3344.4707	0.00258
3342.5420	0.00257
3340.6133	0.00264
3338.6846	0.00273
3336.7559	0.00276
3334.8272	0.00276
3332.8985	0.00277
3330.9699	0.0028
3329.0412	0.00283
3327.1125	0.00284
3325.1838	0.00283
3323.2551	0.00283
3321.3264	0.00288
3319.3977	0.00294
3317.4690	0.00302
3315.5403	0.00311
3313.6116	0.00319
3311.6830	0.00322
3309.7543	0.00321
3307.8256	0.0032
3305.8969	0.00321
3303.9682	0.00321
3302.0395	0.00323
3300.1108	0.00328
3298.1821	0.00335
3296.2534	0.0034
3294.3247	0.00341
3292.3961	0.00343
3290.4674	0.00348
3288.5387	0.00355
3286.6100	0.00362
3284.6813	0.00365
3282.7526	0.00361
3280.8239	0.00358
3278.8952	0.00357
3276.9665	0.00355
3275.0378	0.00352
3273.1092	0.00347
3271.1805	0.00343
3269.2518	0.00343
3267.3231	0.00344
3265.3944	0.00341
3263.4657	0.00331
3261.5370	0.0032
3259.6083	0.00316
3257.6796	0.00319
3255.7509	0.00321
3253.8223	0.00316
3251.8936	0.0031
3249.9649	0.00306
3248.0362	0.00304
3246.1075	0.00304
3244.1788	0.00304
3242.2501	0.00303
3240.3214	0.003
3238.3927	0.00297
3236.4640	0.00298
3234.5354	0.00299
3232.6067	0.00299
3230.6780	0.003
3228.7493	0.00304
3226.8206	0.00307
3224.8919	0.00304
3222.9632	0.00301
3221.0345	0.00301
3219.1058	0.00301
3217.1771	0.00299
3215.2485	0.003
3213.3198	0.00305
3211.3911	0.00311
3209.4624	0.00312
3207.5337	0.00307
3205.6050	0.00301
3203.6763	0.00299
3201.7476	0.00301
3199.8189	0.00302
3197.8902	0.00299
3195.9616	0.00294
3194.0329	0.00291
3192.1042	0.00292
3190.1755	0.00297
3188.2468	0.00301
3186.3181	0.00298
3184.3894	0.00292
3182.4607	0.00288
3180.5320	0.00288
3178.6033	0.00292
3176.6747	0.00296
3174.7460	0.00298
3172.8173	0.00297
3170.8886	0.00294
3168.9599	0.00291
3167.0312	0.00292
3165.1025	0.00298
3163.1738	0.00305
3161.2451	0.00309
3159.3164	0.00306
3157.3878	0.00301
3155.4591	0.00299
3153.5304	0.00301
3151.6017	0.00304
3149.6730	0.00309
3147.7443	0.00313
3145.8156	0.00317
3143.8869	0.00319
3141.9582	0.00317
3140.0295	0.00315
3138.1009	0.00314
3136.1722	0.00317
3134.2435	0.00318
3132.3148	0.00319
3130.3861	0.00321
3128.4574	0.00324
3126.5287	0.00325
3124.6000	0.00325
3122.6713	0.00328
3120.7426	0.00335
3118.8140	0.00338
3116.8853	0.00334
3114.9566	0.0033
3113.0279	0.00333
3111.0992	0.00339
3109.1705	0.00341
3107.2418	0.00339
3105.3131	0.00336
3103.3844	0.00335
3101.4557	0.00336
3099.5271	0.00338
3097.5984	0.00341
3095.6697	0.00348
3093.7410	0.00358
3091.8123	0.00367
3089.8836	0.00369
3087.9549	0.00367
3086.0262	0.00369
3084.0975	0.00376
3082.1688	0.00383
3080.2402	0.00389
3078.3115	0.004
3076.3828	0.00414
3074.4541	0.00427
3072.5254	0.0044
3070.5967	0.00455
3068.6680	0.00468
3066.7393	0.00476
3064.8106	0.00483
3062.8819	0.0049
3060.9533	0.00495
3059.0246	0.00495
3057.0959	0.00491
3055.1672	0.00485
3053.2385	0.00483
3051.3098	0.00486
3049.3811	0.00489
3047.4524	0.00489
3045.5237	0.00488
3043.5950	0.00489
3041.6664	0.00494
3039.7377	0.00501
3037.8090	0.0051
3035.8803	0.00522
3033.9516	0.00535
3032.0229	0.00548
3030.0942	0.00565
3028.1655	0.00588
3026.2368	0.00616
3024.3081	0.00647
3022.3795	0.00677
3020.4508	0.0071
3018.5221	0.00743
3016.5934	0.00778
3014.6647	0.00815
3012.7360	0.00854
3010.8073	0.00896
3008.8786	0.00938
3006.9499	0.00981
3005.0212	0.01025
3003.0926	0.01069
3001.1639	0.01112
2999.2352	0.01155
2997.3065	0.01191
2995.3778	0.01217
2993.4491	0.01237
2991.5204	0.01257
2989.5917	0.01273
2987.6630	0.01279
2985.7343	0.01276
2983.8057	0.01268
2981.8770	0.01258
2979.9483	0.01243
2978.0196	0.01226
2976.0909	0.01212
2974.1622	0.01206
2972.2335	0.01212
2970.3048	0.01228
2968.3761	0.0125
2966.4474	0.01276
2964.5188	0.01305
2962.5901	0.01337
2960.6614	0.01372
2958.7327	0.01415
2956.8040	0.01464
2954.8753	0.01513
2952.9466	0.01558
2951.0179	0.01603
2949.0892	0.01654
2947.1605	0.0171
2945.2319	0.01763
2943.3032	0.01809
2941.3745	0.0185
2939.4458	0.01884
2937.5171	0.01909
2935.5884	0.01917
2933.6597	0.01905
2931.7310	0.01874
2929.8023	0.01827
2927.8736	0.01767
2925.9450	0.01696
2924.0163	0.01621
2922.0876	0.01549
2920.1589	0.01486
2918.2302	0.01431
2916.3015	0.01384
2914.3728	0.01342
2912.4441	0.01305
2910.5154	0.01274
2908.5868	0.01246
2906.6581	0.01219
2904.7294	0.01192
2902.8007	0.01167
2900.8720	0.01145
2898.9433	0.01128
2897.0146	0.01116
2895.0859	0.01106
2893.1572	0.01097
2891.2285	0.01094
2889.2999	0.01096
2887.3712	0.01097
2885.4425	0.01093
2883.5138	0.01086
2881.5851	0.0108
2879.6564	0.01077
2877.7277	0.01075
2875.7990	0.0107
2873.8703	0.0106
2871.9416	0.01041
2870.0130	0.01018
2868.0843	0.00997
2866.1556	0.00981
2864.2269	0.00965
2862.2982	0.00944
2860.3695	0.00916
2858.4408	0.00889
2856.5121	0.00866
2854.5834	0.00848
2852.6547	0.00829
2850.7261	0.0081
2848.7974	0.00787
2846.8687	0.0076
2844.9400	0.00734
2843.0113	0.00716
2841.0826	0.00706
2839.1539	0.00698
2837.2252	0.0069
2835.2965	0.00682
2833.3678	0.00675
2831.4392	0.0067
2829.5105	0.0067
2827.5818	0.00674
2825.6531	0.00676
2823.7244	0.00674
2821.7957	0.00669
2819.8670	0.00667
2817.9383	0.00666
2816.0096	0.00667
2814.0809	0.0067
2812.1523	0.00673
2810.2236	0.00678
2808.2949	0.00683
2806.3662	0.00686
2804.4375	0.00688
2802.5088	0.00689
2800.5801	0.00688
2798.6514	0.0069
2796.7227	0.00694
2794.7940	0.00699
2792.8654	0.00703
2790.9367	0.00707
2789.0080	0.00708
2787.0793	0.00708
2785.1506	0.00711
2783.2219	0.00717
2781.2932	0.00723
2779.3645	0.00727
2777.4358	0.0073
2775.5071	0.00731
2773.5785	0.00729
2771.6498	0.00727
2769.7211	0.0073
2767.7924	0.00739
2765.8637	0.00746
2763.9350	0.0075
2762.0063	0.00751
2760.0776	0.00751
2758.1489	0.00752
2756.2202	0.00758
2754.2916	0.00764
2752.3629	0.00765
2750.4342	0.0076
2748.5055	0.00756
2746.5768	0.00757
2744.6481	0.00761
2742.7194	0.00767
2740.7907	0.00774
2738.8620	0.00782
2736.9333	0.00788
2735.0047	0.00789
2733.0760	0.0079
2731.1473	0.00793
2729.2186	0.00801
2727.2899	0.00808
2725.3612	0.00809
2723.4325	0.00807
2721.5038	0.00805
2719.5751	0.00804
2717.6464	0.00802
2715.7178	0.00801
2713.7891	0.00802
2711.8604	0.00806
2709.9317	0.00812
2708.0030	0.0082
2706.0743	0.00825
2704.1456	0.00825
2702.2169	0.00817
2700.2882	0.00806
2698.3595	0.00801
2696.4309	0.00803
2694.5022	0.0081
2692.5735	0.00814
2690.6448	0.00814
2688.7161	0.00816
2686.7874	0.00822
2684.8587	0.00829
2682.9300	0.00833
2681.0013	0.00833
2679.0726	0.00831
2677.1440	0.00832
2675.2153	0.00835
2673.2866	0.00837
2671.3579	0.00836
2669.4292	0.00838
2667.5005	0.00843
2665.5718	0.00849
2663.6431	0.00851
2661.7144	0.00851
2659.7857	0.00849
2657.8571	0.00851
2655.9284	0.00855
2653.9997	0.00863
2652.0710	0.00872
2650.1423	0.00876
2648.2136	0.00871
2646.2849	0.00868
2644.3562	0.00869
2642.4275	0.00869
2640.4988	0.00865
2638.5702	0.00867
2636.6415	0.00874
2634.7128	0.00882
2632.7841	0.00886
2630.8554	0.00887
2628.9267	0.00891
2626.9980	0.00895
2625.0693	0.00898
2623.1406	0.00902
2621.2119	0.00907
2619.2833	0.00912
2617.3546	0.00915
2615.4259	0.00913
2613.4972	0.0091
2611.5685	0.00909
2609.6398	0.00909
2607.7111	0.0091
2605.7824	0.00915
2603.8537	0.00924
2601.9250	0.0093
2599.9964	0.00928
2598.0677	0.00923
2596.1390	0.0092
2594.2103	0.00921
2592.2816	0.00927
2590.3529	0.00937
2588.4242	0.00947
2586.4955	0.00952
2584.5668	0.00951
2582.6381	0.00946
2580.7095	0.00943
2578.7808	0.00944
2576.8521	0.00949
2574.9234	0.00957
2572.9947	0.00963
2571.0660	0.00963
2569.1373	0.0096
2567.2086	0.0096
2565.2799	0.00962
2563.3512	0.00964
2561.4226	0.00967
2559.4939	0.00969
2557.5652	0.00971
2555.6365	0.00974
2553.7078	0.00981
2551.7791	0.00987
2549.8504	0.00989
2547.9217	0.00988
2545.9930	0.00988
2544.0643	0.00989
2542.1357	0.00991
2540.2070	0.00994
2538.2783	0.00996
2536.3496	0.00998
2534.4209	0.01001
2532.4922	0.01004
2530.5635	0.01004
2528.6348	0.01002
2526.7061	0.01002
2524.7774	0.01007
2522.8488	0.01016
2520.9201	0.01022
2518.9914	0.01022
2517.0627	0.0102
2515.1340	0.01017
2513.2053	0.01015
2511.2766	0.01015
2509.3479	0.01016
2507.4192	0.01014
2505.4905	0.01012
2503.5619	0.0101
2501.6332	0.01013
2499.7045	0.01024
2497.7758	0.01037
2495.8471	0.01046
2493.9184	0.0105
2491.9897	0.01052
2490.0610	0.01049
2488.1323	0.01045
2486.2036	0.0104
2484.2750	0.01037
2482.3463	0.01033
2480.4176	0.01027
2478.4889	0.01026
2476.5602	0.01034
2474.6315	0.01048
2472.7028	0.01064
2470.7741	0.01074
2468.8454	0.01074
2466.9167	0.01071
2464.9881	0.01075
2463.0594	0.01081
2461.1307	0.01081
2459.2020	0.01077
2457.2733	0.01077
2455.3446	0.0108
2453.4159	0.01083
2451.4872	0.01084
2449.5585	0.01086
2447.6299	0.01091
2445.7012	0.01096
2443.7725	0.01094
2441.8438	0.01087
2439.9151	0.01085
2437.9864	0.0109
2436.0577	0.01097
2434.1290	0.01102
2432.2003	0.01108
2430.2716	0.01113
2428.3430	0.01109
2426.4143	0.01102
2424.4856	0.01099
2422.5569	0.01101
2420.6282	0.01101
2418.6995	0.011
2416.7708	0.01102
2414.8421	0.01107
2412.9134	0.01112
2410.9847	0.01115
2409.0561	0.01119
2407.1274	0.01123
2405.1987	0.01125
2403.2700	0.01127
2401.3413	0.0113
2399.4126	0.01132
2397.4839	0.01128
2395.5552	0.01118
2393.6265	0.01114
2391.6978	0.01119
2389.7692	0.01129
2387.8405	0.01136
2385.9118	0.01135
2383.9831	0.01129
2382.0544	0.01126
2380.1257	0.01129
2378.1970	0.01132
2376.2683	0.01125
2374.3396	0.01112
2372.4109	0.01106
2370.4823	0.01112
2368.5536	0.01122
2366.6249	0.01131
2364.6962	0.01136
2362.7675	0.01134
2360.8388	0.01127
2358.9101	0.01121
2356.9814	0.01119
2355.0527	0.01119
2353.1240	0.01113
2351.1954	0.01101
2349.2667	0.01097
2347.3380	0.01111
2345.4093	0.0113
2343.4806	0.01139
2341.5519	0.0114
2339.6232	0.01143
2337.6945	0.01148
2335.7658	0.01153
2333.8371	0.01157
2331.9085	0.01158
2329.9798	0.01147
2328.0511	0.01123
2326.1224	0.01101
2324.1937	0.011
2322.2650	0.01116
2320.3363	0.0113
2318.4076	0.01132
2316.4789	0.01129
2314.5502	0.01129
2312.6216	0.01137
2310.6929	0.01145
2308.7642	0.01144
2306.8355	0.0113
2304.9068	0.01103
2302.9781	0.01077
2301.0494	0.01071
2299.1207	0.01093
2297.1920	0.01118
2295.2633	0.01122
2293.3347	0.01101
2291.4060	0.01077
2289.4773	0.01075
2287.5486	0.011
2285.6199	0.01127
2283.6912	0.01131
2281.7625	0.01098
2279.8338	0.01054
2277.9051	0.01047
2275.9764	0.01082
2274.0478	0.01124
2272.1191	0.0115
2270.1904	0.01164
2268.2617	0.01174
2266.3330	0.01177
2264.4043	0.01168
2262.4756	0.0115
2260.5469	0.01127
2258.6182	0.01111
2256.6895	0.0112
2254.7609	0.01164
2252.8322	0.01237
2250.9035	0.01347
2248.9748	0.01505
2247.0461	0.01701
2245.1174	0.01919
2243.1887	0.02157
2241.2600	0.0239
2239.3313	0.02554
2237.4026	0.02603
2235.4740	0.02557
2233.5453	0.02438
2231.6166	0.02219
2229.6879	0.01921
2227.7592	0.0165
2225.8305	0.01478
2223.9018	0.01387
2221.9731	0.01332
2220.0444	0.0128
2218.1157	0.01213
2216.1871	0.01143
2214.2584	0.01116
2212.3297	0.0115
2210.4010	0.012
2208.4723	0.01226
2206.5436	0.01229
2204.6149	0.01224
2202.6862	0.01217
2200.7575	0.01214
2198.8288	0.01211
2196.9002	0.01193
2194.9715	0.01154
2193.0428	0.0112
2191.1141	0.01128
2189.1854	0.01173
2187.2567	0.0121
2185.3280	0.01216
2183.3993	0.01198
2181.4706	0.01175
2179.5419	0.01151
2177.6133	0.01135
2175.6846	0.01139
2173.7559	0.01153
2171.8272	0.01152
2169.8985	0.01135
2167.9698	0.01095
2166.0411	0.01036
2164.1124	0.01015
2162.1837	0.01074
2160.2550	0.01153
2158.3264	0.01168
2156.3977	0.01108
2154.4690	0.01047
2152.5403	0.01061
2150.6116	0.01136
2148.6829	0.01194
2146.7542	0.01197
2144.8255	0.01172
2142.8968	0.01173
2140.9681	0.01208
2139.0395	0.01239
2137.1108	0.01236
2135.1821	0.01219
2133.2534	0.01217
2131.3247	0.01232
2129.3960	0.01242
2127.4673	0.01245
2125.5386	0.01242
2123.6099	0.01238
2121.6812	0.01241
2119.7526	0.0125
2117.8239	0.01257
2115.8952	0.01257
2113.9665	0.01251
2112.0378	0.01234
2110.1091	0.01211
2108.1804	0.012
2106.2517	0.01197
2104.3230	0.01181
2102.3943	0.01168
2100.4657	0.01178
2098.5370	0.01193
2096.6083	0.01207
2094.6796	0.01223
2092.7509	0.01218
2090.8222	0.01183
2088.8935	0.01154
2086.9648	0.01149
2085.0361	0.0116
2083.1074	0.01185
2081.1788	0.01218
2079.2501	0.01247
2077.3214	0.01257
2075.3927	0.01237
2073.4640	0.01194
2071.5353	0.01144
2069.6066	0.01111
2067.6779	0.01123
2065.7492	0.0118
2063.8205	0.01238
2061.8919	0.01254
2059.9632	0.0121
2058.0345	0.01126
2056.1058	0.01067
2054.1771	0.01072
2052.2484	0.01112
2050.3197	0.01147
2048.3910	0.01178
2046.4623	0.01213
2044.5336	0.01225
2042.6050	0.01207
2040.6763	0.012
2038.7476	0.01224
2036.8189	0.0125
2034.8902	0.01259
2032.9615	0.01258
2031.0328	0.01248
2029.1041	0.01237
2027.1754	0.01245
2025.2467	0.01262
2023.3181	0.01257
2021.3894	0.01237
2019.4607	0.01228
2017.5320	0.01229
2015.6033	0.01235
2013.6746	0.01257
2011.7459	0.01289
2009.8172	0.01308
2007.8885	0.01311
2005.9599	0.01309
2004.0312	0.01311
2002.1025	0.01314
2000.1738	0.01316
1998.2451	0.01321
1996.3164	0.01332
1994.3877	0.01339
1992.4590	0.01336
1990.5303	0.01335
1988.6016	0.01346
1986.6730	0.01357
1984.7443	0.01357
1982.8156	0.01348
1980.8869	0.0134
1978.9582	0.01341
1977.0295	0.01347
1975.1008	0.01356
1973.1721	0.01362
1971.2434	0.01365
1969.3147	0.01369
1967.3861	0.01369
1965.4574	0.01363
1963.5287	0.01359
1961.6000	0.01361
1959.6713	0.01363
1957.7426	0.01365
1955.8139	0.0137
1953.8852	0.01378
1951.9565	0.01384
1950.0278	0.01389
1948.0992	0.01394
1946.1705	0.01396
1944.2418	0.01395
1942.3131	0.01393
1940.3844	0.01395
1938.4557	0.014
1936.5270	0.01402
1934.5983	0.01401
1932.6696	0.01402
1930.7409	0.01406
1928.8123	0.0141
1926.8836	0.01413
1924.9549	0.01414
1923.0262	0.01415
1921.0975	0.01419
1919.1688	0.01426
1917.2401	0.01432
1915.3114	0.01431
1913.3827	0.01427
1911.4540	0.01425
1909.5254	0.01426
1907.5967	0.01427
1905.6680	0.01429
1903.7393	0.01429
1901.8106	0.01429
1899.8819	0.0143
1897.9532	0.01434
1896.0245	0.01438
1894.0958	0.0144
1892.1671	0.0144
1890.2385	0.01443
1888.3098	0.01446
1886.3811	0.01446
1884.4524	0.01443
1882.5237	0.01439
1880.5950	0.01437
1878.6663	0.01437
1876.7376	0.0144
1874.8089	0.01446
1872.8802	0.01449
1870.9516	0.01449
1869.0229	0.01449
1867.0942	0.0145
1865.1655	0.01452
1863.2368	0.01454
1861.3081	0.01455
1859.3794	0.01456
1857.4507	0.01456
1855.5220	0.01456
1853.5933	0.01457
1851.6647	0.01456
1849.7360	0.01455
1847.8073	0.01455
1845.8786	0.01455
1843.9499	0.01456
1842.0212	0.01455
1840.0925	0.01453
1838.1638	0.0145
1836.2351	0.0145
1834.3064	0.01454
1832.3778	0.01459
1830.4491	0.01465
1828.5204	0.01469
1826.5917	0.01469
1824.6630	0.01467
1822.7343	0.01468
1820.8056	0.01474
1818.8769	0.01484
1816.9482	0.01492
1815.0195	0.01496
1813.0909	0.01494
1811.1622	0.01488
1809.2335	0.01486
1807.3048	0.0149
1805.3761	0.01497
1803.4474	0.01503
1801.5187	0.01507
1799.5900	0.01507
1797.6613	0.01509
1795.7326	0.01514
1793.8040	0.01521
1791.8753	0.01525
1789.9466	0.01524
1788.0179	0.01521
1786.0892	0.0152
1784.1605	0.01522
1782.2318	0.01524
1780.3031	0.01526
1778.3744	0.01529
1776.4457	0.01534
1774.5171	0.01538
1772.5884	0.01539
1770.6597	0.01535
1768.7310	0.0153
1766.8023	0.01529
1764.8736	0.01532
1762.9449	0.01531
1761.0162	0.01524
1759.0875	0.01519
1757.1588	0.01521
1755.2302	0.01528
1753.3015	0.01532
1751.3728	0.01532
1749.4441	0.01532
1747.5154	0.01532
1745.5867	0.01535
1743.6580	0.0154
1741.7293	0.01543
1739.8006	0.01542
1737.8719	0.01538
1735.9433	0.01537
1734.0146	0.01542
1732.0859	0.0155
1730.1572	0.01557
1728.2285	0.01558
1726.2998	0.01555
1724.3711	0.01553
1722.4424	0.01557
1720.5137	0.01567
1718.5850	0.01576
1716.6564	0.01582
1714.7277	0.01588
1712.7990	0.01595
1710.8703	0.01605
1708.9416	0.01618
1707.0129	0.01637
1705.0842	0.01658
1703.1555	0.01678
1701.2268	0.01694
1699.2981	0.01707
1697.3695	0.01722
1695.4408	0.01738
1693.5121	0.01753
1691.5834	0.01768
1689.6547	0.01784
1687.7260	0.018
1685.7973	0.01815
1683.8686	0.01832
1681.9399	0.01854
1680.0112	0.01882
1678.0826	0.01917
1676.1539	0.01957
1674.2252	0.01998
1672.2965	0.02043
1670.3678	0.02093
1668.4391	0.02136
1666.5104	0.0216
1664.5817	0.02155
1662.6530	0.02124
1660.7243	0.02074
1658.7957	0.02018
1656.8670	0.01962
1654.9383	0.01912
1653.0096	0.01867
1651.0809	0.0183
1649.1522	0.01801
1647.2235	0.01778
1645.2948	0.01761
1643.3661	0.0175
1641.4374	0.0174
1639.5088	0.01732
1637.5801	0.01724
1635.6514	0.01718
1633.7227	0.01715
1631.7940	0.01711
1629.8653	0.01704
1627.9366	0.01699
1626.0079	0.01702
1624.0792	0.01717
1622.1505	0.01741
1620.2219	0.01765
1618.2932	0.01783
1616.3645	0.01791
1614.4358	0.0179
1612.5071	0.01784
1610.5784	0.01776
1608.6497	0.01768
1606.7210	0.01759
1604.7923	0.01749
1602.8636	0.01741
1600.9350	0.01739
1599.0063	0.01739
1597.0776	0.01738
1595.1489	0.01734
1593.2202	0.01727
1591.2915	0.01718
1589.3628	0.01709
1587.4341	0.01701
1585.5054	0.01695
1583.5767	0.01687
1581.6481	0.01678
1579.7194	0.01675
1577.7907	0.01679
1575.8620	0.01684
1573.9333	0.01687
1572.0046	0.01688
1570.0759	0.01688
1568.1472	0.01686
1566.2185	0.01685
1564.2899	0.01685
1562.3612	0.01687
1560.4325	0.0169
1558.5038	0.01694
1556.5751	0.01697
1554.6464	0.01697
1552.7177	0.01692
1550.7890	0.01684
1548.8603	0.01677
1546.9316	0.01675
1545.0030	0.01676
1543.0743	0.0168
1541.1456	0.01684
1539.2169	0.01686
1537.2882	0.0169
1535.3595	0.01693
1533.4308	0.01695
1531.5021	0.01694
1529.5734	0.01691
1527.6447	0.01687
1525.7161	0.01685
1523.7874	0.01684
1521.8587	0.01686
1519.9300	0.01687
1518.0013	0.01687
1516.0726	0.01685
1514.1439	0.01683
1512.2152	0.01682
1510.2865	0.01684
1508.3578	0.01686
1506.4292	0.01687
1504.5005	0.01688
1502.5718	0.01691
1500.6431	0.0169
1498.7144	0.01685
1496.7857	0.01682
1494.8570	0.01688
1492.9283	0.01699
1490.9996	0.01716
1489.0709	0.01739
1487.1423	0.01764
1485.2136	0.01785
1483.2849	0.01803
1481.3562	0.01826
1479.4275	0.01855
1477.4988	0.01881
1475.5701	0.01903
1473.6414	0.01926
1471.7127	0.01955
1469.7840	0.01986
1467.8554	0.0202
1465.9267	0.0206
1463.9980	0.02106
1462.0693	0.02152
1460.1406	0.02199
1458.2119	0.02242
1456.2832	0.02273
1454.3545	0.02287
1452.4258	0.02285
1450.4971	0.02272
1448.5685	0.02251
1446.6398	0.02219
1444.7111	0.02178
1442.7824	0.0213
1440.8537	0.02077
1438.9250	0.02026
1436.9963	0.01978
1435.0676	0.01936
1433.1389	0.019
1431.2102	0.01868
1429.2816	0.01838
1427.3529	0.01814
1425.4242	0.01803
1423.4955	0.018
1421.5668	0.018
1419.6381	0.01803
1417.7094	0.01811
1415.7807	0.01819
1413.8520	0.01825
1411.9233	0.01832
1409.9947	0.01846
1408.0660	0.01865
1406.1373	0.01882
1404.2086	0.01891
1402.2799	0.01893
1400.3512	0.0189
1398.4225	0.01883
1396.4938	0.0187
1394.5651	0.01856
1392.6364	0.01847
1390.7078	0.0184
1388.7791	0.0183
1386.8504	0.01817
1384.9217	0.01802
1382.9930	0.01791
1381.0643	0.01785
1379.1356	0.01782
1377.2069	0.0178
1375.2782	0.0178
1373.3495	0.01782
1371.4209	0.01784
1369.4922	0.01787
1367.5635	0.01791
1365.6348	0.0179
1363.7061	0.01784
1361.7774	0.01776
1359.8487	0.01771
1357.9200	0.01768
1355.9913	0.01767
1354.0626	0.01768
1352.1340	0.01772
1350.2053	0.01779
1348.2766	0.01785
1346.3479	0.01788
1344.4192	0.01791
1342.4905	0.01796
1340.5618	0.01799
1338.6331	0.01799
1336.7044	0.01798
1334.7757	0.01797
1332.8471	0.01797
1330.9184	0.01795
1328.9897	0.01793
1327.0610	0.01795
1325.1323	0.01799
1323.2036	0.01803
1321.2749	0.01804
1319.3462	0.01805
1317.4175	0.01804
1315.4888	0.01805
1313.5602	0.01808
1311.6315	0.01814
1309.7028	0.01818
1307.7741	0.0182
1305.8454	0.01819
1303.9167	0.01818
1301.9880	0.01818
1300.0593	0.01819
1298.1306	0.01819
1296.2019	0.01818
1294.2733	0.01817
1292.3446	0.01818
1290.4159	0.01824
1288.4872	0.01831
1286.5585	0.01836
1284.6298	0.0184
1282.7011	0.01844
1280.7724	0.01851
1278.8437	0.01858
1276.9150	0.01866
1274.9864	0.01875
1273.0577	0.01887
1271.1290	0.01898
1269.2003	0.01904
1267.2716	0.01906
1265.3429	0.01904
1263.4142	0.01896
1261.4855	0.01882
1259.5568	0.01869
1257.6281	0.01857
1255.6995	0.01847
1253.7708	0.01841
1251.8421	0.01843
1249.9134	0.01845
1247.9847	0.01844
1246.0560	0.01847
1244.1273	0.01861
1242.1986	0.01888
1240.2699	0.01923
1238.3412	0.01958
1236.4126	0.01989
1234.4839	0.02012
1232.5552	0.02031
1230.6265	0.02045
1228.6978	0.02052
1226.7691	0.02048
1224.8404	0.02035
1222.9117	0.02015
1220.9830	0.0199
1219.0543	0.01961
1217.1257	0.0193
1215.1970	0.019
1213.2683	0.01871
1211.3396	0.01847
1209.4109	0.0183
1207.4822	0.01812
1205.5535	0.0179
1203.6248	0.01763
1201.6961	0.01739
1199.7674	0.01717
1197.8388	0.017
1195.9101	0.01688
1193.9814	0.01679
1192.0527	0.01674
1190.1240	0.01674
1188.1953	0.01677
1186.2666	0.01681
1184.3379	0.01682
1182.4092	0.01679
[truncated: 610 more rows]
