# Supplementary material for: Vibrational Study on the Structure, Bioactivity, and Silver Adsorption of Silk Fibroin Fibers Grafted with Methacrylonitrile
Source: Molecules. 2023 Mar 10;28(6):2551. doi: 10.3390/molecules28062551 (PMC10051891; doi:10.3390/molecules28062551)
Supplement: Supplementary file 1 [file molecules-28-02551-s001.zip › RAW DATA/Figure 13 Raman SBF/BF MAN 40 SBF 7d Raman p3.txt]

TITLE	BF MAN 40 SBF 7D P4 | AV. OF 43
DATA TYPE
ORIGIN	JASCO
OWNER
DATE	23/03/01
TIME	12:08:36
SPECTROMETER/DATA SYSTEM
RESOLUTION
DELTAX	-1.92869
XUNITS	1/CM
YUNITS	AU
FIRSTX	5003.1440
LASTX	5.9080
NPOINTS	2592
FIRSTY	0.00129
MAXY	0.02585
MINY	0.00071
XYDATA
5003.1440	0.00129
5001.2154	0.00128
4999.2867	0.00127
4997.3580	0.0013
4995.4293	0.00132
4993.5006	0.00135
4991.5719	0.0014
4989.6432	0.0014
4987.7145	0.00137
4985.7858	0.00135
4983.8571	0.00135
4981.9285	0.00129
4979.9998	0.00133
4978.0711	0.00137
4976.1424	0.0014
4974.2137	0.00146
4972.2850	0.00146
4970.3563	0.00145
4968.4276	0.00139
4966.4989	0.00132
4964.5702	0.00132
4962.6416	0.00132
4960.7129	0.00125
4958.7842	0.00121
4956.8555	0.00124
4954.9268	0.00124
4952.9981	0.00121
4951.0694	0.00115
4949.1407	0.00121
4947.2120	0.00128
4945.2833	0.00131
4943.3547	0.00131
4941.4260	0.00128
4939.4973	0.00132
4937.5686	0.00134
4935.6399	0.00131
4933.7112	0.00122
4931.7825	0.00125
4929.8538	0.00137
4927.9251	0.00137
4925.9964	0.00134
4924.0678	0.00131
4922.1391	0.00124
4920.2104	0.00115
4918.2817	0.00119
4916.3530	0.00133
4914.4243	0.00139
4912.4956	0.0014
4910.5669	0.00142
4908.6382	0.00148
4906.7095	0.00154
4904.7809	0.00152
4902.8522	0.00144
4900.9235	0.00138
4898.9948	0.00127
4897.0661	0.00129
4895.1374	0.00134
4893.2087	0.00136
4891.2800	0.00136
4889.3513	0.00126
4887.4226	0.00127
4885.4940	0.00135
4883.5653	0.00137
4881.6366	0.0014
4879.7079	0.00134
4877.7792	0.00131
4875.8505	0.00126
4873.9218	0.00127
4871.9931	0.0013
4870.0644	0.00127
4868.1357	0.00124
4866.2071	0.00127
4864.2784	0.00133
4862.3497	0.00135
4860.4210	0.00134
4858.4923	0.00128
4856.5636	0.00127
4854.6349	0.00125
4852.7062	0.0013
4850.7775	0.00138
4848.8488	0.00146
4846.9202	0.00145
4844.9915	0.00145
4843.0628	0.00144
4841.1341	0.00146
4839.2054	0.00144
4837.2767	0.00138
4835.3480	0.00135
4833.4193	0.00129
4831.4906	0.00132
4829.5619	0.00136
4827.6333	0.00138
4825.7046	0.00135
4823.7759	0.00129
4821.8472	0.00123
4819.9185	0.0012
4817.9898	0.00127
4816.0611	0.00129
4814.1324	0.00126
4812.2037	0.00128
4810.2750	0.0013
4808.3464	0.0013
4806.4177	0.00127
4804.4890	0.0013
4802.5603	0.00133
4800.6316	0.00126
4798.7029	0.00117
4796.7742	0.00114
4794.8455	0.00131
4792.9168	0.00141
4790.9881	0.00133
4789.0595	0.00124
4787.1308	0.00134
4785.2021	0.00142
4783.2734	0.00146
4781.3447	0.00142
4779.4160	0.00129
4777.4873	0.00123
4775.5586	0.00125
4773.6299	0.00128
4771.7012	0.00133
4769.7726	0.00135
4767.8439	0.00131
4765.9152	0.00126
4763.9865	0.00127
4762.0578	0.00124
4760.1291	0.00119
4758.2004	0.00126
4756.2717	0.00136
4754.3430	0.00134
4752.4143	0.00127
4750.4857	0.00123
4748.5570	0.00123
4746.6283	0.00128
4744.6996	0.00138
4742.7709	0.00138
4740.8422	0.0013
4738.9135	0.00129
4736.9848	0.00124
4735.0561	0.00131
4733.1274	0.0014
4731.1988	0.00138
4729.2701	0.0013
4727.3414	0.00124
4725.4127	0.00125
4723.4840	0.00127
4721.5553	0.00122
4719.6266	0.0011
4717.6979	0.00111
4715.7692	0.00123
4713.8405	0.00135
4711.9119	0.00131
4709.9832	0.0012
4708.0545	0.00115
4706.1258	0.00116
4704.1971	0.00119
4702.2684	0.00121
4700.3397	0.00123
4698.4110	0.00123
4696.4823	0.00123
4694.5536	0.00126
4692.6250	0.0013
4690.6963	0.00122
4688.7676	0.0012
4686.8389	0.00122
4684.9102	0.00124
4682.9815	0.00121
4681.0528	0.00124
4679.1241	0.00129
4677.1954	0.00121
4675.2668	0.00114
4673.3381	0.00111
4671.4094	0.00118
4669.4807	0.00127
4667.5520	0.00128
4665.6233	0.00126
4663.6946	0.00121
4661.7659	0.00116
4659.8372	0.00121
4657.9085	0.00129
4655.9799	0.00129
4654.0512	0.00123
4652.1225	0.00128
4650.1938	0.00133
4648.2651	0.00133
4646.3364	0.00129
4644.4077	0.0013
4642.4790	0.00131
4640.5503	0.00139
4638.6216	0.0014
4636.6930	0.0013
4634.7643	0.00117
4632.8356	0.00108
4630.9069	0.00118
4628.9782	0.00121
4627.0495	0.00123
4625.1208	0.00125
4623.1921	0.00132
4621.2634	0.00138
4619.3347	0.00132
4617.4061	0.00126
4615.4774	0.00128
4613.5487	0.00129
4611.6200	0.00132
4609.6913	0.00129
4607.7626	0.00131
4605.8339	0.00131
4603.9052	0.0013
4601.9765	0.00127
4600.0478	0.00121
4598.1192	0.0012
4596.1905	0.00125
4594.2618	0.00132
4592.3331	0.00125
4590.4044	0.00112
4588.4757	0.0011
4586.5470	0.00117
4584.6183	0.00129
4582.6896	0.00136
4580.7609	0.0014
4578.8323	0.00144
4576.9036	0.00141
4574.9749	0.00133
4573.0462	0.0013
4571.1175	0.0013
4569.1888	0.00144
4567.2601	0.00147
4565.3314	0.00141
4563.4027	0.00144
4561.4740	0.0014
4559.5454	0.00129
4557.6167	0.00125
4555.6880	0.00132
4553.7593	0.0013
4551.8306	0.00126
4549.9019	0.00126
4547.9732	0.00131
4546.0445	0.00131
4544.1158	0.00126
4542.1871	0.00132
4540.2585	0.00135
4538.3298	0.00125
4536.4011	0.00119
4534.4724	0.0012
4532.5437	0.00124
4530.6150	0.00124
4528.6863	0.00124
4526.7576	0.00124
4524.8289	0.00128
4522.9002	0.0013
4520.9716	0.0013
4519.0429	0.00124
4517.1142	0.00121
4515.1855	0.00122
4513.2568	0.00125
4511.3281	0.0013
4509.3994	0.00129
4507.4707	0.0013
4505.5420	0.00132
4503.6133	0.00125
4501.6847	0.00119
4499.7560	0.00117
4497.8273	0.00117
4495.8986	0.00121
4493.9699	0.00122
4492.0412	0.0012
4490.1125	0.00124
4488.1838	0.00128
4486.2551	0.00132
4484.3264	0.00132
4482.3978	0.00133
4480.4691	0.00136
4478.5404	0.00143
4476.6117	0.00139
4474.6830	0.00128
4472.7543	0.0012
4470.8256	0.00109
4468.8969	0.0011
4466.9682	0.00122
4465.0395	0.00123
4463.1109	0.0012
4461.1822	0.00121
4459.2535	0.0012
4457.3248	0.00115
4455.3961	0.00118
4453.4674	0.00116
4451.5387	0.00119
4449.6100	0.00127
4447.6813	0.00136
4445.7526	0.00137
4443.8240	0.00133
4441.8953	0.00123
4439.9666	0.00113
4438.0379	0.00113
4436.1092	0.00115
4434.1805	0.0011
4432.2518	0.00112
4430.3231	0.00111
4428.3944	0.00112
4426.4657	0.00121
4424.5371	0.00132
4422.6084	0.00139
4420.6797	0.00134
4418.7510	0.0012
4416.8223	0.0011
4414.8936	0.00105
4412.9649	0.00117
4411.0362	0.00131
4409.1075	0.00126
4407.1788	0.00127
4405.2502	0.00124
4403.3215	0.00116
4401.3928	0.00108
4399.4641	0.00101
4397.5354	0.00104
4395.6067	0.00111
4393.6780	0.00125
4391.7493	0.00136
4389.8206	0.00134
4387.8919	0.0013
4385.9633	0.0013
4384.0346	0.00131
4382.1059	0.00134
4380.1772	0.00129
4378.2485	0.00124
4376.3198	0.00136
4374.3911	0.00148
4372.4624	0.00138
4370.5337	0.00129
4368.6050	0.00121
4366.6764	0.00121
4364.7477	0.0012
4362.8190	0.00122
4360.8903	0.00129
4358.9616	0.00129
4357.0329	0.00121
4355.1042	0.00119
4353.1755	0.00115
4351.2468	0.00113
4349.3181	0.00117
4347.3895	0.00112
4345.4608	0.0011
4343.5321	0.00111
4341.6034	0.00122
4339.6747	0.00128
4337.7460	0.00124
4335.8173	0.00128
4333.8886	0.00129
4331.9599	0.00119
4330.0312	0.00114
4328.1026	0.00117
4326.1739	0.00111
4324.2452	0.00106
4322.3165	0.00108
4320.3878	0.00112
4318.4591	0.00121
4316.5304	0.00124
4314.6017	0.00119
4312.6730	0.0011
4310.7443	0.00112
4308.8157	0.00118
4306.8870	0.0012
4304.9583	0.00119
4303.0296	0.00119
4301.1009	0.00122
4299.1722	0.00127
4297.2435	0.00132
4295.3148	0.00128
4293.3861	0.00118
4291.4574	0.00109
4289.5288	0.0011
4287.6001	0.00118
4285.6714	0.00125
4283.7427	0.00133
4281.8140	0.0013
4279.8853	0.00127
4277.9566	0.00125
4276.0279	0.00124
4274.0992	0.00122
4272.1705	0.00121
4270.2419	0.0012
4268.3132	0.00127
4266.3845	0.00129
4264.4558	0.00125
4262.5271	0.0013
4260.5984	0.00133
4258.6697	0.00127
4256.7410	0.00122
4254.8123	0.00125
4252.8836	0.00127
4250.9550	0.00123
4249.0263	0.0012
4247.0976	0.00124
4245.1689	0.00128
4243.2402	0.00124
4241.3115	0.00122
4239.3828	0.0012
4237.4541	0.00121
4235.5254	0.00121
4233.5968	0.00115
4231.6681	0.00121
4229.7394	0.00129
4227.8107	0.00131
4225.8820	0.00124
4223.9533	0.00114
4222.0246	0.00109
4220.0959	0.00107
4218.1672	0.00116
4216.2385	0.00122
4214.3099	0.00119
4212.3812	0.00116
4210.4525	0.00113
4208.5238	0.00112
4206.5951	0.00111
4204.6664	0.0011
4202.7377	0.00116
4200.8090	0.00116
4198.8803	0.00116
4196.9516	0.00115
4195.0230	0.00117
4193.0943	0.0012
4191.1656	0.00126
4189.2369	0.00113
4187.3082	0.00105
4185.3795	0.00117
4183.4508	0.00121
4181.5221	0.00116
4179.5934	0.00119
4177.6647	0.00121
4175.7361	0.00117
4173.8074	0.00117
4171.8787	0.0012
4169.9500	0.00121
4168.0213	0.00122
4166.0926	0.00124
4164.1639	0.00128
4162.2352	0.00126
4160.3065	0.00122
4158.3778	0.00122
4156.4492	0.00116
4154.5205	0.00116
4152.5918	0.00121
4150.6631	0.00118
4148.7344	0.00116
4146.8057	0.00124
4144.8770	0.00133
4142.9483	0.00135
4141.0196	0.00135
4139.0909	0.00126
4137.1623	0.00113
4135.2336	0.00115
4133.3049	0.00117
4131.3762	0.00114
4129.4475	0.00116
4127.5188	0.00116
4125.5901	0.00114
4123.6614	0.00111
4121.7327	0.00108
4119.8040	0.00111
4117.8754	0.00111
4115.9467	0.00114
4114.0180	0.0012
4112.0893	0.0012
4110.1606	0.00119
4108.2319	0.00115
4106.3032	0.0011
4104.3745	0.0011
4102.4458	0.00116
4100.5171	0.00118
4098.5885	0.00115
4096.6598	0.00117
4094.7311	0.00123
4092.8024	0.00123
4090.8737	0.00115
4088.9450	0.00112
4087.0163	0.00113
4085.0876	0.00112
4083.1589	0.00115
4081.2302	0.00117
4079.3016	0.00118
4077.3729	0.00119
4075.4442	0.00117
4073.5155	0.00116
4071.5868	0.00116
4069.6581	0.00108
4067.7294	0.00109
4065.8007	0.00108
4063.8720	0.00105
4061.9433	0.00111
4060.0147	0.00121
4058.0860	0.00126
4056.1573	0.00124
4054.2286	0.00117
4052.2999	0.00126
4050.3712	0.00136
4048.4425	0.00129
4046.5138	0.00122
4044.5851	0.00118
4042.6564	0.00117
4040.7278	0.00118
4038.7991	0.00118
4036.8704	0.00117
4034.9417	0.00109
4033.0130	0.00115
4031.0843	0.0012
4029.1556	0.00117
4027.2269	0.0012
4025.2982	0.00124
4023.3695	0.00119
4021.4409	0.00113
4019.5122	0.00113
4017.5835	0.00117
4015.6548	0.00121
4013.7261	0.00117
4011.7974	0.00113
4009.8687	0.00112
4007.9400	0.00109
4006.0113	0.00111
4004.0826	0.00114
4002.1540	0.00113
4000.2253	0.00112
3998.2966	0.00114
3996.3679	0.00119
3994.4392	0.00123
3992.5105	0.00127
3990.5818	0.00123
3988.6531	0.00117
3986.7244	0.00119
3984.7957	0.00135
3982.8671	0.00132
3980.9384	0.00117
3979.0097	0.00107
3977.0810	0.00111
3975.1523	0.00117
3973.2236	0.00121
3971.2949	0.0012
3969.3662	0.00115
3967.4375	0.00111
3965.5088	0.00112
3963.5802	0.00114
3961.6515	0.00109
3959.7228	0.00105
3957.7941	0.00112
3955.8654	0.00122
3953.9367	0.00123
3952.0080	0.00115
3950.0793	0.00112
3948.1506	0.0011
3946.2219	0.00117
3944.2933	0.00114
3942.3646	0.00108
3940.4359	0.00106
3938.5072	0.00108
3936.5785	0.00114
3934.6498	0.00115
3932.7211	0.00114
3930.7924	0.00107
3928.8637	0.00103
3926.9350	0.00103
3925.0064	0.00105
3923.0777	0.00111
3921.1490	0.0011
3919.2203	0.00108
3917.2916	0.00109
3915.3629	0.00113
3913.4342	0.00114
3911.5055	0.00118
3909.5768	0.00114
3907.6481	0.00123
3905.7195	0.00132
3903.7908	0.00119
3901.8621	0.00102
3899.9334	0.00104
3898.0047	0.00113
3896.0760	0.00117
3894.1473	0.0012
3892.2186	0.00114
3890.2899	0.00113
3888.3612	0.0011
3886.4326	0.00107
3884.5039	0.00106
3882.5752	0.0011
3880.6465	0.00116
3878.7178	0.00116
3876.7891	0.00115
3874.8604	0.00113
3872.9317	0.00109
3871.0030	0.00109
3869.0743	0.00114
3867.1457	0.00114
3865.2170	0.00107
3863.2883	0.00108
3861.3596	0.00114
3859.4309	0.00113
3857.5022	0.00109
3855.5735	0.0011
3853.6448	0.00112
3851.7161	0.00117
3849.7874	0.00121
3847.8588	0.00121
3845.9301	0.00118
3844.0014	0.00112
3842.0727	0.00113
3840.1440	0.00117
3838.2153	0.0012
3836.2866	0.00122
3834.3579	0.00121
3832.4292	0.00123
3830.5005	0.00122
3828.5719	0.00117
3826.6432	0.00109
3824.7145	0.0011
3822.7858	0.00111
3820.8571	0.00112
3818.9284	0.0011
3816.9997	0.0011
3815.0710	0.00111
3813.1423	0.00116
3811.2136	0.00118
3809.2850	0.00118
3807.3563	0.0011
3805.4276	0.00106
3803.4989	0.00113
3801.5702	0.00115
3799.6415	0.00111
3797.7128	0.00113
3795.7841	0.00113
3793.8554	0.00112
3791.9268	0.00118
3789.9981	0.00118
3788.0694	0.00116
3786.1407	0.00114
3784.2120	0.00112
3782.2833	0.0012
3780.3546	0.00124
3778.4259	0.00122
3776.4972	0.00122
3774.5685	0.00121
3772.6399	0.00118
3770.7112	0.00108
3768.7825	0.00104
3766.8538	0.00112
3764.9251	0.00118
3762.9964	0.00121
3761.0677	0.00118
3759.1390	0.00114
3757.2103	0.0011
3755.2816	0.00113
3753.3530	0.00121
3751.4243	0.00117
3749.4956	0.00112
3747.5669	0.00114
3745.6382	0.0011
3743.7095	0.00115
3741.7808	0.00115
3739.8521	0.00118
3737.9234	0.00123
3735.9947	0.00122
3734.0661	0.00115
3732.1374	0.00109
3730.2087	0.00112
3728.2800	0.00116
3726.3513	0.00117
3724.4226	0.00117
3722.4939	0.00118
3720.5652	0.00118
3718.6365	0.00118
3716.7078	0.00118
3714.7792	0.00119
3712.8505	0.00119
3710.9218	0.00121
3708.9931	0.00122
3707.0644	0.00118
3705.1357	0.00118
3703.2070	0.00113
3701.2783	0.00115
3699.3496	0.00116
3697.4209	0.00117
3695.4923	0.00114
3693.5636	0.00113
3691.6349	0.00117
3689.7062	0.00117
3687.7775	0.0011
3685.8488	0.00109
3683.9201	0.00113
3681.9914	0.00123
3680.0627	0.00124
3678.1340	0.00122
3676.2054	0.00124
3674.2767	0.00128
3672.3480	0.00125
3670.4193	0.00123
3668.4906	0.00119
3666.5619	0.00121
3664.6332	0.00124
3662.7045	0.00126
3660.7758	0.00129
3658.8471	0.00121
3656.9185	0.00113
3654.9898	0.0011
3653.0611	0.00116
3651.1324	0.00121
3649.2037	0.00115
3647.2750	0.00109
3645.3463	0.0011
3643.4176	0.00115
3641.4889	0.00122
3639.5602	0.00119
3637.6316	0.00113
3635.7029	0.00115
3633.7742	0.00119
3631.8455	0.00118
3629.9168	0.00113
3627.9881	0.00111
3626.0594	0.0012
3624.1307	0.00122
3622.2020	0.00122
3620.2733	0.00124
3618.3447	0.00126
3616.4160	0.00125
3614.4873	0.00118
3612.5586	0.00119
3610.6299	0.00123
3608.7012	0.00126
3606.7725	0.00127
3604.8438	0.00124
3602.9151	0.00124
3600.9864	0.00124
3599.0578	0.00122
3597.1291	0.0012
3595.2004	0.00118
3593.2717	0.00118
3591.3430	0.0012
3589.4143	0.00123
3587.4856	0.0013
3585.5569	0.00129
3583.6282	0.00129
3581.6995	0.00126
3579.7709	0.00124
3577.8422	0.00128
3575.9135	0.00125
3573.9848	0.00126
3572.0561	0.00131
3570.1274	0.00134
3568.1987	0.00137
3566.2700	0.00132
3564.3413	0.00132
3562.4126	0.00135
3560.4840	0.00133
3558.5553	0.0013
3556.6266	0.00124
3554.6979	0.00126
3552.7692	0.00132
3550.8405	0.00139
3548.9118	0.00147
3546.9831	0.00147
3545.0544	0.00146
3543.1257	0.00142
3541.1971	0.00143
3539.2684	0.00145
3537.3397	0.00146
3535.4110	0.00149
3533.4823	0.00151
3531.5536	0.0015
3529.6249	0.00151
3527.6962	0.00155
3525.7675	0.00152
3523.8388	0.00144
3521.9102	0.00142
3519.9815	0.00149
3518.0528	0.0015
3516.1241	0.00152
3514.1954	0.00154
3512.2667	0.00151
3510.3380	0.00152
3508.4093	0.00157
3506.4806	0.00154
3504.5519	0.00158
3502.6233	0.00158
3500.6946	0.00161
3498.7659	0.00165
3496.8372	0.00164
3494.9085	0.00168
3492.9798	0.00171
3491.0511	0.00171
3489.1224	0.00168
3487.1937	0.00164
3485.2650	0.00158
3483.3364	0.00157
3481.4077	0.00166
3479.4790	0.00178
3477.5503	0.00182
3475.6216	0.00176
3473.6929	0.0017
3471.7642	0.00171
3469.8355	0.00181
3467.9068	0.00187
3465.9781	0.00186
3464.0495	0.00183
3462.1208	0.00183
3460.1921	0.00186
3458.2634	0.00186
3456.3347	0.00191
3454.4060	0.00198
3452.4773	0.00202
3450.5486	0.00195
3448.6199	0.0019
3446.6912	0.00199
3444.7626	0.00209
3442.8339	0.00211
3440.9052	0.00212
3438.9765	0.00212
3437.0478	0.00215
3435.1191	0.00219
3433.1904	0.00225
3431.2617	0.0023
3429.3330	0.00225
3427.4043	0.00219
3425.4757	0.0022
3423.5470	0.00228
3421.6183	0.00233
3419.6896	0.00234
3417.7609	0.00233
3415.8322	0.00238
3413.9035	0.00242
3411.9748	0.00245
3410.0461	0.00245
3408.1174	0.00239
3406.1888	0.00233
3404.2601	0.00239
3402.3314	0.0025
3400.4027	0.00256
3398.4740	0.00252
3396.5453	0.00249
3394.6166	0.00244
3392.6879	0.00242
3390.7592	0.00246
3388.8305	0.00255
3386.9019	0.00265
3384.9732	0.00267
3383.0445	0.00261
3381.1158	0.0026
3379.1871	0.0027
3377.2584	0.00282
3375.3297	0.00289
3373.4010	0.00292
3371.4723	0.00292
3369.5436	0.00291
3367.6150	0.00288
3365.6863	0.00281
3363.7576	0.00272
3361.8289	0.00268
3359.9002	0.00276
3357.9715	0.00285
3356.0428	0.00284
3354.1141	0.00281
3352.1854	0.00283
3350.2568	0.0029
3348.3281	0.00297
3346.3994	0.00297
3344.4707	0.00297
3342.5420	0.00302
3340.6133	0.00311
3338.6846	0.00312
3336.7559	0.00304
3334.8272	0.003
3332.8985	0.00306
3330.9699	0.00311
3329.0412	0.00315
3327.1125	0.0032
3325.1838	0.00322
3323.2551	0.00321
3321.3264	0.00322
3319.3977	0.00323
3317.4690	0.0032
3315.5403	0.00323
3313.6116	0.00338
3311.6830	0.0035
3309.7543	0.00354
3307.8256	0.00356
3305.8969	0.00361
3303.9682	0.00364
3302.0395	0.00364
3300.1108	0.00363
3298.1821	0.00364
3296.2534	0.00367
3294.3247	0.0037
3292.3961	0.00371
3290.4674	0.00372
3288.5387	0.00373
3286.6100	0.00375
3284.6813	0.00378
3282.7526	0.00383
3280.8239	0.00387
3278.8952	0.00389
3276.9665	0.00386
3275.0378	0.00378
3273.1092	0.00371
3271.1805	0.00374
3269.2518	0.00378
3267.3231	0.00371
3265.3944	0.00362
3263.4657	0.00362
3261.5370	0.00363
3259.6083	0.00357
3257.6796	0.00349
3255.7509	0.00347
3253.8223	0.00353
3251.8936	0.00353
3249.9649	0.00348
3248.0362	0.0034
3246.1075	0.0034
3244.1788	0.00347
3242.2501	0.00349
3240.3214	0.00348
3238.3927	0.00345
3236.4640	0.00342
3234.5354	0.00341
3232.6067	0.00342
3230.6780	0.00344
3228.7493	0.00344
3226.8206	0.00345
3224.8919	0.00346
3222.9632	0.00347
3221.0345	0.00348
3219.1058	0.00348
3217.1771	0.00349
3215.2485	0.00349
3213.3198	0.00348
3211.3911	0.00351
3209.4624	0.00355
3207.5337	0.00354
3205.6050	0.00343
3203.6763	0.00333
3201.7476	0.00334
3199.8189	0.00345
3197.8902	0.00355
3195.9616	0.00357
3194.0329	0.00356
3192.1042	0.00356
3190.1755	0.00356
3188.2468	0.00353
3186.3181	0.00349
3184.3894	0.00349
3182.4607	0.0035
3180.5320	0.00347
3178.6033	0.00341
3176.6747	0.00342
3174.7460	0.0035
3172.8173	0.00353
3170.8886	0.00352
3168.9599	0.00352
3167.0312	0.00355
3165.1025	0.00359
3163.1738	0.00362
3161.2451	0.00364
3159.3164	0.0036
3157.3878	0.00354
3155.4591	0.00354
3153.5304	0.0036
3151.6017	0.00363
3149.6730	0.00364
3147.7443	0.00366
3145.8156	0.00369
3143.8869	0.00374
3141.9582	0.00381
3140.0295	0.00387
3138.1009	0.00389
3136.1722	0.00385
3134.2435	0.00375
3132.3148	0.00368
3130.3861	0.00371
3128.4574	0.00381
3126.5287	0.00394
3124.6000	0.00405
3122.6713	0.00409
3120.7426	0.00405
3118.8140	0.00397
3116.8853	0.00391
3114.9566	0.0039
3113.0279	0.00393
3111.0992	0.00392
3109.1705	0.00391
3107.2418	0.00394
3105.3131	0.00399
3103.3844	0.00404
3101.4557	0.00412
3099.5271	0.00421
3097.5984	0.00426
3095.6697	0.00425
3093.7410	0.00424
3091.8123	0.00429
3089.8836	0.0044
3087.9549	0.00451
3086.0262	0.00462
3084.0975	0.00469
3082.1688	0.0047
3080.2402	0.00469
3078.3115	0.00472
3076.3828	0.0048
3074.4541	0.00492
3072.5254	0.00507
3070.5967	0.00519
3068.6680	0.00521
3066.7393	0.00519
3064.8106	0.0052
3062.8819	0.00524
3060.9533	0.00532
3059.0246	0.00544
3057.0959	0.00556
3055.1672	0.00561
3053.2385	0.00562
3051.3098	0.00563
3049.3811	0.00566
3047.4524	0.00566
3045.5237	0.00567
3043.5950	0.00573
3041.6664	0.0058
3039.7377	0.00587
3037.8090	0.00594
3035.8803	0.006
3033.9516	0.00607
3032.0229	0.00618
3030.0942	0.00634
3028.1655	0.00652
3026.2368	0.00674
3024.3081	0.00702
3022.3795	0.00731
3020.4508	0.00761
3018.5221	0.00788
3016.5934	0.00812
3014.6647	0.00839
3012.7360	0.00876
3010.8073	0.00918
3008.8786	0.00959
3006.9499	0.00994
3005.0212	0.01027
3003.0926	0.01063
3001.1639	0.011
2999.2352	0.01134
2997.3065	0.01167
2995.3778	0.01196
2993.4491	0.01218
2991.5204	0.01234
2989.5917	0.01245
2987.6630	0.01247
2985.7343	0.01239
2983.8057	0.01229
2981.8770	0.01218
2979.9483	0.01206
2978.0196	0.01194
2976.0909	0.01186
2974.1622	0.01188
2972.2335	0.01199
2970.3048	0.01216
2968.3761	0.01237
2966.4474	0.01258
2964.5188	0.01281
2962.5901	0.01307
2960.6614	0.01339
2958.7327	0.01377
2956.8040	0.01417
2954.8753	0.01455
2952.9466	0.01492
2951.0179	0.01536
2949.0892	0.01585
2947.1605	0.01633
2945.2319	0.01677
2943.3032	0.01718
2941.3745	0.01756
2939.4458	0.01784
2937.5171	0.01803
2935.5884	0.01812
2933.6597	0.01806
2931.7310	0.01781
2929.8023	0.01738
2927.8736	0.01685
2925.9450	0.01626
2924.0163	0.01563
2922.0876	0.01499
2920.1589	0.01438
2918.2302	0.0138
2916.3015	0.01333
2914.3728	0.01302
2912.4441	0.01282
2910.5154	0.01262
2908.5868	0.01234
2906.6581	0.01204
2904.7294	0.01179
2902.8007	0.01159
2900.8720	0.0114
2898.9433	0.01124
2897.0146	0.01118
2895.0859	0.01123
2893.1572	0.01127
2891.2285	0.01117
2889.2999	0.01095
2887.3712	0.01077
2885.4425	0.01077
2883.5138	0.01088
2881.5851	0.01095
2879.6564	0.01092
2877.7277	0.01084
2875.7990	0.0108
2873.8703	0.01076
2871.9416	0.01064
2870.0130	0.01044
2868.0843	0.01025
2866.1556	0.01012
2864.2269	0.0101
2862.2982	0.01005
2860.3695	0.0098
2858.4408	0.00945
2856.5121	0.00916
2854.5834	0.00897
2852.6547	0.0088
2850.7261	0.00864
2848.7974	0.00846
2846.8687	0.00827
2844.9400	0.00811
2843.0113	0.00799
2841.0826	0.00786
2839.1539	0.00772
2837.2252	0.00762
2835.2965	0.00756
2833.3678	0.00753
2831.4392	0.00754
2829.5105	0.00756
2827.5818	0.00758
2825.6531	0.00757
2823.7244	0.00758
2821.7957	0.0076
2819.8670	0.0076
2817.9383	0.00758
2816.0096	0.00759
2814.0809	0.00764
2812.1523	0.00769
2810.2236	0.00772
2808.2949	0.00772
2806.3662	0.0077
2804.4375	0.00769
2802.5088	0.00771
2800.5801	0.00776
2798.6514	0.0078
2796.7227	0.00781
2794.7940	0.00782
2792.8654	0.00789
2790.9367	0.00799
2789.0080	0.00804
2787.0793	0.00805
2785.1506	0.00805
2783.2219	0.00803
2781.2932	0.00803
2779.3645	0.0081
2777.4358	0.00821
2775.5071	0.00828
2773.5785	0.00826
2771.6498	0.0082
2769.7211	0.00819
2767.7924	0.0082
2765.8637	0.00819
2763.9350	0.00815
2762.0063	0.00813
2760.0776	0.00814
2758.1489	0.00819
2756.2202	0.00823
2754.2916	0.00828
2752.3629	0.00831
2750.4342	0.0083
2748.5055	0.00829
2746.5768	0.00833
2744.6481	0.0084
2742.7194	0.00844
2740.7907	0.00847
2738.8620	0.00847
2736.9333	0.00842
2735.0047	0.00838
2733.0760	0.00842
2731.1473	0.00852
2729.2186	0.00861
2727.2899	0.00865
2725.3612	0.00868
2723.4325	0.00874
2721.5038	0.00883
2719.5751	0.00887
2717.6464	0.00887
2715.7178	0.00885
2713.7891	0.00886
2711.8604	0.00886
2709.9317	0.00883
2708.0030	0.00877
2706.0743	0.00875
2704.1456	0.00878
2702.2169	0.0088
2700.2882	0.00881
2698.3595	0.00882
2696.4309	0.00883
2694.5022	0.00887
2692.5735	0.00897
2690.6448	0.00908
2688.7161	0.00909
2686.7874	0.00901
2684.8587	0.0089
2682.9300	0.00883
2681.0013	0.00879
2679.0726	0.00881
2677.1440	0.00886
2675.2153	0.00894
2673.2866	0.00898
2671.3579	0.00901
2669.4292	0.00908
2667.5005	0.00916
2665.5718	0.00917
2663.6431	0.00913
2661.7144	0.0091
2659.7857	0.00909
2657.8571	0.00909
2655.9284	0.00909
2653.9997	0.00909
2652.0710	0.00914
2650.1423	0.00925
2648.2136	0.00932
2646.2849	0.0093
2644.3562	0.00927
2642.4275	0.00928
2640.4988	0.0093
2638.5702	0.00936
2636.6415	0.00943
2634.7128	0.00949
2632.7841	0.00951
2630.8554	0.0095
2628.9267	0.00949
2626.9980	0.00947
2625.0693	0.00947
2623.1406	0.00952
2621.2119	0.00961
2619.2833	0.00971
2617.3546	0.00977
2615.4259	0.00978
2613.4972	0.00976
2611.5685	0.00975
2609.6398	0.00975
2607.7111	0.00973
2605.7824	0.00969
2603.8537	0.00969
2601.9250	0.00975
2599.9964	0.00977
2598.0677	0.00975
2596.1390	0.00974
2594.2103	0.00975
2592.2816	0.00976
2590.3529	0.00977
2588.4242	0.00979
2586.4955	0.0098
2584.5668	0.00982
2582.6381	0.00983
2580.7095	0.00985
2578.7808	0.00987
2576.8521	0.00987
2574.9234	0.00989
2572.9947	0.00992
2571.0660	0.00993
2569.1373	0.0099
2567.2086	0.00985
2565.2799	0.00983
2563.3512	0.00984
2561.4226	0.0099
2559.4939	0.00999
2557.5652	0.01007
2555.6365	0.01012
2553.7078	0.01009
2551.7791	0.01006
2549.8504	0.01009
2547.9217	0.01018
2545.9930	0.01029
2544.0643	0.01037
2542.1357	0.01035
2540.2070	0.01028
2538.2783	0.01021
2536.3496	0.01019
2534.4209	0.01023
2532.4922	0.01031
2530.5635	0.01035
2528.6348	0.01028
2526.7061	0.01017
2524.7774	0.01014
2522.8488	0.0102
2520.9201	0.01029
2518.9914	0.01034
2517.0627	0.01037
2515.1340	0.01038
2513.2053	0.0104
2511.2766	0.01042
2509.3479	0.01045
2507.4192	0.01043
2505.4905	0.01031
2503.5619	0.01018
2501.6332	0.0102
2499.7045	0.01032
2497.7758	0.01043
2495.8471	0.01048
2493.9184	0.01052
2491.9897	0.01055
2490.0610	0.01053
2488.1323	0.0105
2486.2036	0.01047
2484.2750	0.01037
2482.3463	0.01024
2480.4176	0.01021
2478.4889	0.01034
2476.5602	0.01051
2474.6315	0.01057
2472.7028	0.01058
2470.7741	0.01057
2468.8454	0.01056
2466.9167	0.01053
2464.9881	0.01052
2463.0594	0.01053
2461.1307	0.01052
2459.2020	0.01049
2457.2733	0.01051
2455.3446	0.01062
2453.4159	0.01073
2451.4872	0.0108
2449.5585	0.01087
2447.6299	0.01091
2445.7012	0.01089
2443.7725	0.01079
2441.8438	0.0107
2439.9151	0.01067
2437.9864	0.01069
2436.0577	0.01074
2434.1290	0.01077
2432.2003	0.01075
2430.2716	0.01068
2428.3430	0.01059
2426.4143	0.01055
2424.4856	0.01058
2422.5569	0.01065
2420.6282	0.01072
2418.6995	0.01071
2416.7708	0.01062
2414.8421	0.01055
2412.9134	0.01054
2410.9847	0.01058
2409.0561	0.01066
2407.1274	0.01073
2405.1987	0.01073
2403.2700	0.01067
2401.3413	0.01065
2399.4126	0.01068
2397.4839	0.01068
2395.5552	0.01058
2393.6265	0.01048
2391.6978	0.01043
2389.7692	0.01045
2387.8405	0.0105
2385.9118	0.01057
2383.9831	0.01062
2382.0544	0.01062
2380.1257	0.0106
2378.1970	0.01062
2376.2683	0.01059
2374.3396	0.01048
2372.4109	0.01036
2370.4823	0.01032
2368.5536	0.01036
2366.6249	0.01044
2364.6962	0.01057
2362.7675	0.01064
2360.8388	0.01057
2358.9101	0.01042
2356.9814	0.0103
2355.0527	0.01024
2353.1240	0.01022
2351.1954	0.01022
2349.2667	0.01025
2347.3380	0.01032
2345.4093	0.01038
2343.4806	0.01042
2341.5519	0.01051
2339.6232	0.01067
2337.6945	0.01074
2335.7658	0.0107
2333.8371	0.01065
2331.9085	0.01064
2329.9798	0.01057
2328.0511	0.01038
2326.1224	0.0102
2324.1937	0.0102
2322.2650	0.01033
2320.3363	0.01048
2318.4076	0.01055
2316.4789	0.01055
2314.5502	0.01057
2312.6216	0.01059
2310.6929	0.01056
2308.7642	0.0105
2306.8355	0.01039
2304.9068	0.01016
2302.9781	0.00986
2301.0494	0.00976
2299.1207	0.01
2297.1920	0.01034
2295.2633	0.0105
2293.3347	0.01039
2291.4060	0.0102
2289.4773	0.01014
2287.5486	0.01029
2285.6199	0.0105
2283.6912	0.01048
2281.7625	0.01009
2279.8338	0.00966
2277.9051	0.00967
2275.9764	0.01007
2274.0478	0.01048
2272.1191	0.01072
2270.1904	0.01085
2268.2617	0.0109
2266.3330	0.0109
2264.4043	0.01081
2262.4756	0.0106
2260.5469	0.01035
2258.6182	0.01016
2256.6895	0.01021
2254.7609	0.01056
2252.8322	0.01112
2250.9035	0.01197
2248.9748	0.01315
2247.0461	0.01455
2245.1174	0.01612
2243.1887	0.01782
2241.2600	0.01944
2239.3313	0.0205
2237.4026	0.02074
2235.4740	0.02042
2233.5453	0.0197
2231.6166	0.01824
2229.6879	0.0161
2227.7592	0.01417
2225.8305	0.013
2223.9018	0.01241
2221.9731	0.01205
2220.0444	0.01171
2218.1157	0.01118
2216.1871	0.01057
2214.2584	0.01033
2212.3297	0.01059
2210.4010	0.01099
2208.4723	0.01123
2206.5436	0.01131
2204.6149	0.0113
2202.6862	0.01127
2200.7575	0.01128
2198.8288	0.01127
2196.9002	0.01107
2194.9715	0.01067
2193.0428	0.01036
2191.1141	0.01046
2189.1854	0.01093
2187.2567	0.01132
2185.3280	0.01137
2183.3993	0.01117
2181.4706	0.01095
2179.5419	0.01078
2177.6133	0.01064
2175.6846	0.01062
2173.7559	0.01069
2171.8272	0.01068
2169.8985	0.01051
2167.9698	0.01014
2166.0411	0.00959
2164.1124	0.00933
2162.1837	0.00975
2160.2550	0.01042
2158.3264	0.01059
2156.3977	0.01014
2154.4690	0.00975
2152.5403	0.01002
2150.6116	0.01078
2148.6829	0.01132
2146.7542	0.01135
2144.8255	0.01109
2142.8968	0.01099
2140.9681	0.01122
2139.0395	0.0115
2137.1108	0.01151
2135.1821	0.01133
2133.2534	0.01126
2131.3247	0.01135
2129.3960	0.01144
2127.4673	0.01146
2125.5386	0.01142
2123.6099	0.01136
2121.6812	0.01138
2119.7526	0.01148
2117.8239	0.01156
2115.8952	0.01157
2113.9665	0.01157
2112.0378	0.0115
2110.1091	0.01132
2108.1804	0.01113
2106.2517	0.01098
2104.3230	0.0108
2102.3943	0.01073
2100.4657	0.01087
2098.5370	0.01102
2096.6083	0.01117
2094.6796	0.01131
2092.7509	0.01123
2090.8222	0.01092
2088.8935	0.01069
2086.9648	0.01065
2085.0361	0.01071
2083.1074	0.01092
2081.1788	0.01123
2079.2501	0.0115
2077.3214	0.01154
2075.3927	0.01129
2073.4640	0.01085
2071.5353	0.01047
2069.6066	0.01031
2067.6779	0.01055
2065.7492	0.01111
2063.8205	0.01159
2061.8919	0.01164
2059.9632	0.01113
2058.0345	0.01026
2056.1058	0.0096
2054.1771	0.00958
2052.2484	0.00998
2050.3197	0.01039
2048.3910	0.01077
2046.4623	0.01114
2044.5336	0.01133
2042.6050	0.01128
2040.6763	0.01126
2038.7476	0.01139
2036.8189	0.01154
2034.8902	0.01164
2032.9615	0.01172
2031.0328	0.01168
2029.1041	0.01155
2027.1754	0.01156
2025.2467	0.01167
2023.3181	0.01162
2021.3894	0.01144
2019.4607	0.01136
2017.5320	0.01134
2015.6033	0.01132
2013.6746	0.01147
2011.7459	0.01179
2009.8172	0.01206
2007.8885	0.01214
2005.9599	0.01207
2004.0312	0.01205
2002.1025	0.01213
2000.1738	0.01222
1998.2451	0.01229
1996.3164	0.01237
1994.3877	0.01241
1992.4590	0.01239
1990.5303	0.01242
1988.6016	0.01249
1986.6730	0.0125
1984.7443	0.01245
1982.8156	0.01243
1980.8869	0.01244
1978.9582	0.01243
1977.0295	0.01241
1975.1008	0.01248
1973.1721	0.01259
1971.2434	0.01264
1969.3147	0.01262
1967.3861	0.01261
1965.4574	0.01263
1963.5287	0.01264
1961.6000	0.01264
1959.6713	0.01263
1957.7426	0.01266
1955.8139	0.01272
1953.8852	0.01275
1951.9565	0.01269
1950.0278	0.01262
1948.0992	0.01264
1946.1705	0.01272
1944.2418	0.0128
1942.3131	0.01285
1940.3844	0.0129
1938.4557	0.01293
1936.5270	0.01294
1934.5983	0.01295
1932.6696	0.013
1930.7409	0.01306
1928.8123	0.01305
1926.8836	0.01299
1924.9549	0.01296
1923.0262	0.01299
1921.0975	0.01302
1919.1688	0.01302
1917.2401	0.013
1915.3114	0.01299
1913.3827	0.01298
1911.4540	0.013
1909.5254	0.01306
1907.5967	0.01311
1905.6680	0.01313
1903.7393	0.01314
1901.8106	0.01317
1899.8819	0.0132
1897.9532	0.01319
1896.0245	0.01315
1894.0958	0.01312
1892.1671	0.01311
1890.2385	0.01312
1888.3098	0.01317
1886.3811	0.01322
1884.4524	0.01327
1882.5237	0.01328
1880.5950	0.01327
1878.6663	0.01326
1876.7376	0.01326
1874.8089	0.01327
1872.8802	0.01327
1870.9516	0.01326
1869.0229	0.01328
1867.0942	0.01334
1865.1655	0.01341
1863.2368	0.0134
1861.3081	0.01334
1859.3794	0.01331
1857.4507	0.01333
1855.5220	0.01333
1853.5933	0.01331
1851.6647	0.01329
1849.7360	0.01328
1847.8073	0.01328
1845.8786	0.01329
1843.9499	0.0133
1842.0212	0.01329
1840.0925	0.01323
1838.1638	0.01319
1836.2351	0.01322
1834.3064	0.01334
1832.3778	0.01345
1830.4491	0.01347
1828.5204	0.01343
1826.5917	0.01338
1824.6630	0.01338
1822.7343	0.01342
1820.8056	0.01343
1818.8769	0.01339
1816.9482	0.01337
1815.0195	0.01343
1813.0909	0.01353
1811.1622	0.0136
1809.2335	0.01362
1807.3048	0.01365
1805.3761	0.01371
1803.4474	0.01378
1801.5187	0.01382
1799.5900	0.01382
1797.6613	0.01379
1795.7326	0.01376
1793.8040	0.01381
1791.8753	0.0139
1789.9466	0.01396
1788.0179	0.01396
1786.0892	0.01396
1784.1605	0.01397
1782.2318	0.01397
1780.3031	0.01396
1778.3744	0.01397
1776.4457	0.01399
1774.5171	0.014
1772.5884	0.01399
1770.6597	0.01395
1768.7310	0.01391
1766.8023	0.0139
1764.8736	0.01388
1762.9449	0.01385
1761.0162	0.01385
1759.0875	0.01387
1757.1588	0.01391
1755.2302	0.01397
1753.3015	0.01402
1751.3728	0.01405
1749.4441	0.01401
1747.5154	0.01393
1745.5867	0.01387
1743.6580	0.01389
1741.7293	0.01395
1739.8006	0.01403
1737.8719	0.0141
1735.9433	0.01412
1734.0146	0.01407
1732.0859	0.014
1730.1572	0.01397
1728.2285	0.01399
1726.2998	0.01406
1724.3711	0.01414
1722.4424	0.01418
1720.5137	0.01422
1718.5850	0.01423
1716.6564	0.01422
1714.7277	0.01425
1712.7990	0.01436
1710.8703	0.01449
1708.9416	0.01461
1707.0129	0.01473
1705.0842	0.01486
1703.1555	0.01495
1701.2268	0.01499
1699.2981	0.01506
1697.3695	0.01518
1695.4408	0.01528
1693.5121	0.01538
1691.5834	0.01552
1689.6547	0.01573
1687.7260	0.01595
1685.7973	0.01612
1683.8686	0.01624
1681.9399	0.01637
1680.0112	0.01653
1678.0826	0.01671
1676.1539	0.01693
1674.2252	0.01722
1672.2965	0.01755
1670.3678	0.01786
1668.4391	0.01809
1666.5104	0.01818
1664.5817	0.0181
1662.6530	0.01788
1660.7243	0.01757
1658.7957	0.01722
1656.8670	0.01688
1654.9383	0.01659
1653.0096	0.01634
1651.0809	0.01607
1649.1522	0.01583
1647.2235	0.01566
1645.2948	0.01557
1643.3661	0.0155
1641.4374	0.01539
1639.5088	0.01527
1637.5801	0.0152
1635.6514	0.0152
1633.7227	0.01526
1631.7940	0.01529
1629.8653	0.01526
1627.9366	0.01524
1626.0079	0.01529
1624.0792	0.0154
1622.1505	0.01555
1620.2219	0.01572
1618.2932	0.01589
1616.3645	0.01598
1614.4358	0.01598
1612.5071	0.01593
1610.5784	0.01585
1608.6497	0.01578
1606.7210	0.01574
1604.7923	0.01572
1602.8636	0.01572
1600.9350	0.01572
1599.0063	0.01572
1597.0776	0.01571
1595.1489	0.01568
1593.2202	0.01561
1591.2915	0.0155
1589.3628	0.01541
1587.4341	0.01531
1585.5054	0.0152
1583.5767	0.01514
1581.6481	0.01513
1579.7194	0.01513
1577.7907	0.01513
1575.8620	0.01516
1573.9333	0.01521
1572.0046	0.01521
1570.0759	0.01517
1568.1472	0.01514
1566.2185	0.01512
1564.2899	0.01511
1562.3612	0.01509
1560.4325	0.01509
1558.5038	0.01516
1556.5751	0.01524
1554.6464	0.01527
1552.7177	0.01523
1550.7890	0.01514
1548.8603	0.01507
1546.9316	0.01504
1545.0030	0.01504
1543.0743	0.01503
1541.1456	0.01503
1539.2169	0.01502
1537.2882	0.01499
1535.3595	0.01497
1533.4308	0.01499
1531.5021	0.01504
1529.5734	0.01508
1527.6447	0.01509
1525.7161	0.01507
1523.7874	0.015
1521.8587	0.01496
1519.9300	0.01497
1518.0013	0.01503
1516.0726	0.01507
1514.1439	0.01509
1512.2152	0.0151
1510.2865	0.01511
1508.3578	0.01509
1506.4292	0.01508
1504.5005	0.01513
1502.5718	0.0152
1500.6431	0.01522
1498.7144	0.01513
1496.7857	0.01503
1494.8570	0.01501
1492.9283	0.0151
1490.9996	0.01531
1489.0709	0.01553
1487.1423	0.01565
1485.2136	0.0157
1483.2849	0.01581
1481.3562	0.01602
1479.4275	0.01625
1477.4988	0.01648
1475.5701	0.01667
1473.6414	0.01684
1471.7127	0.01699
1469.7840	0.01716
1467.8554	0.01735
1465.9267	0.01758
1463.9980	0.01791
1462.0693	0.01828
1460.1406	0.01863
1458.2119	0.01891
1456.2832	0.01909
1454.3545	0.01918
1452.4258	0.01918
1450.4971	0.01909
1448.5685	0.01892
1446.6398	0.01868
1444.7111	0.01839
1442.7824	0.01811
1440.8537	0.01785
1438.9250	0.01757
1436.9963	0.01724
1435.0676	0.01692
1433.1389	0.01664
1431.2102	0.01636
1429.2816	0.0161
1427.3529	0.01594
1425.4242	0.01588
1423.4955	0.01582
1421.5668	0.01577
1419.6381	0.01578
1417.7094	0.01584
1415.7807	0.0159
1413.8520	0.01592
1411.9233	0.01599
1409.9947	0.01614
1408.0660	0.01634
1406.1373	0.01652
1404.2086	0.01662
1402.2799	0.01664
1400.3512	0.01659
1398.4225	0.01649
1396.4938	0.0164
1394.5651	0.01633
1392.6364	0.01625
1390.7078	0.01616
1388.7791	0.01607
1386.8504	0.01598
1384.9217	0.01586
1382.9930	0.01572
1381.0643	0.01562
1379.1356	0.0156
1377.2069	0.0156
1375.2782	0.01558
1373.3495	0.01559
1371.4209	0.01566
1369.4922	0.01574
1367.5635	0.0158
1365.6348	0.01582
1363.7061	0.0158
1361.7774	0.01577
1359.8487	0.01573
1357.9200	0.01567
1355.9913	0.01562
1354.0626	0.01561
1352.1340	0.01562
1350.2053	0.01565
1348.2766	0.01569
1346.3479	0.01573
1344.4192	0.01574
1342.4905	0.01574
1340.5618	0.01578
1338.6331	0.01582
1336.7044	0.01583
1334.7757	0.01581
1332.8471	0.01578
1330.9184	0.01579
1328.9897	0.01585
1327.0610	0.01593
1325.1323	0.01593
1323.2036	0.01582
1321.2749	0.01572
1319.3462	0.01571
1317.4175	0.01576
1315.4888	0.01583
1313.5602	0.01589
1311.6315	0.01594
1309.7028	0.01599
1307.7741	0.01602
1305.8454	0.01603
1303.9167	0.01604
1301.9880	0.01606
1300.0593	0.01606
1298.1306	0.01608
1296.2019	0.01612
1294.2733	0.01616
1292.3446	0.0162
1290.4159	0.01621
1288.4872	0.01618
1286.5585	0.01617
1284.6298	0.01622
1282.7011	0.01627
1280.7724	0.01629
1278.8437	0.01629
1276.9150	0.01629
1274.9864	0.01632
1273.0577	0.0164
1271.1290	0.0165
1269.2003	0.01654
1267.2716	0.01654
1265.3429	0.01652
1263.4142	0.01644
1261.4855	0.01634
1259.5568	0.01626
1257.6281	0.0162
1255.6995	0.01615
1253.7708	0.0161
1251.8421	0.01605
1249.9134	0.01603
1247.9847	0.01603
1246.0560	0.01606
1244.1273	0.01613
1242.1986	0.01625
1240.2699	0.01642
1238.3412	0.01663
1236.4126	0.01691
1234.4839	0.0172
1232.5552	0.0174
1230.6265	0.01747
1228.6978	0.01742
1226.7691	0.01731
1224.8404	0.0172
1222.9117	0.0171
1220.9830	0.01696
1219.0543	0.01674
1217.1257	0.01647
1215.1970	0.01623
1213.2683	0.01605
1211.3396	0.01592
1209.4109	0.01581
1207.4822	0.01572
1205.5535	0.01561
1203.6248	0.01543
1201.6961	0.01523
1199.7674	0.01504
1197.8388	0.01489
1195.9101	0.01479
1193.9814	0.01476
1192.0527	0.01479
1190.1240	0.01482
1188.1953	0.01483
1186.2666	0.01481
1184.3379	0.01475
1182.4092	0.01467
[truncated: 610 more rows]
