# Supplementary material for: Vibrational Study on the Structure, Bioactivity, and Silver Adsorption of Silk Fibroin Fibers Grafted with Methacrylonitrile
Source: Molecules. 2023 Mar 10;28(6):2551. doi: 10.3390/molecules28062551 (PMC10051891; doi:10.3390/molecules28062551)
Supplement: Supplementary file 1 [file molecules-28-02551-s001.zip › RAW DATA/Figure 13 Raman SBF/BF MAN 60 SBF 28d Raman average.txt]

TITLE	BF MAN 60 SBF 28D P1 | AV. OF 95 - AVERAGED
DATA TYPE
ORIGIN	JASCO
OWNER
DATE	23/02/14
TIME	10:28:05
SPECTROMETER/DATA SYSTEM
RESOLUTION
DELTAX	-1.92794
XUNITS	1/CM
YUNITS	ABSORBANCE
FIRSTX	3600.0000
LASTX	400.0000
NPOINTS	1661
FIRSTY	0.00019
MAXY	0.02058
MINY	-0.00231
XYDATA
3600.0000	0.000186693
3598.0721	0.000188285
3596.1441	0.000188825
3594.2162	0.000180187
3592.2882	0.000176516
3590.3603	0.000187561
3588.4324	0.000179669
3586.5044	0.000184737
3584.5765	0.000202828
3582.6485	0.000232607
3580.7206	0.000246695
3578.7927	0.000247799
3576.8647	0.0002373
3574.9368	0.000233604
3573.0088	0.000232199
3571.0809	0.000229556
3569.1530	0.00022725
3567.2250	0.000222434
3565.2971	0.00023488
3563.3691	0.000258756
3561.4412	0.000294447
3559.5133	0.00031426
3557.5853	0.000320428
3555.6574	0.000322641
3553.7294	0.000344534
3551.8015	0.000354691
3549.8736	0.000339007
3547.9456	0.000336415
3546.0177	0.000355676
3544.0897	0.000386856
3542.1618	0.000418648
3540.2339	0.0004513
3538.3059	0.000467822
3536.3780	0.000460487
3534.4500	0.000457645
3532.5221	0.000466501
3530.5942	0.000476683
3528.6662	0.000485071
3526.7383	0.000502255
3524.8103	0.000521616
3522.8824	0.000538619
3520.9545	0.000565857
3519.0265	0.000585158
3517.0986	0.000603494
3515.1706	0.000604471
3513.2427	0.000598355
3511.3148	0.0006114
3509.3868	0.000628075
3507.4589	0.000643591
3505.5309	0.000658316
3503.6030	0.000680385
3501.6751	0.000714569
3499.7471	0.00074096
3497.8192	0.000764147
3495.8912	0.000788876
3493.9633	0.000803682
3492.0354	0.000817071
3490.1074	0.000821961
3488.1795	0.000822625
3486.2515	0.000834564
3484.3236	0.000836421
3482.3957	0.000855043
3480.4677	0.000868111
3478.5398	0.000886557
3476.6118	0.000907871
3474.6839	0.000927727
3472.7560	0.000948881
3470.8280	0.000959593
3468.9001	0.000976357
3466.9721	0.000998084
3465.0442	0.000999407
3463.1163	0.00100539
3461.1883	0.00101466
3459.2604	0.00102154
3457.3324	0.0010381
3455.4045	0.00105436
3453.4766	0.00108777
3451.5486	0.00112675
3449.6207	0.00114923
3447.6927	0.00114044
3445.7648	0.00112412
3443.8369	0.00112568
3441.9089	0.00114674
3439.9810	0.0011902
3438.0530	0.00122814
3436.1251	0.0012563
3434.1972	0.00126289
3432.2692	0.00128133
3430.3413	0.00132322
3428.4133	0.00136769
3426.4854	0.00141162
3424.5575	0.00144892
3422.6295	0.00146426
3420.7016	0.00148507
3418.7736	0.00150763
3416.8457	0.00153842
3414.9178	0.00157097
3412.9898	0.00160414
3411.0619	0.00162687
3409.1339	0.0016567
3407.2060	0.00168277
3405.2781	0.00168504
3403.3501	0.00170238
3401.4222	0.00172275
3399.4942	0.00175898
3397.5663	0.00180803
3395.6384	0.00186092
3393.7104	0.00188693
3391.7825	0.00189748
3389.8545	0.00190613
3387.9266	0.00192414
3385.9987	0.00194306
3384.0707	0.00197007
3382.1428	0.00200045
3380.2148	0.00202044
3378.2869	0.00203989
3376.3590	0.0020486
3374.4310	0.00207191
3372.5031	0.00210961
3370.5751	0.00214126
3368.6472	0.00215148
3366.7193	0.00216488
3364.7913	0.00219901
3362.8634	0.00223849
3360.9354	0.00225951
3359.0075	0.0022679
3357.0796	0.00227214
3355.1516	0.00229718
3353.2237	0.00230756
3351.2957	0.00231899
3349.3678	0.00235329
3347.4399	0.00238165
3345.5119	0.00240694
3343.5840	0.00243253
3341.6560	0.00245903
3339.7281	0.00247582
3337.8002	0.00249201
3335.8722	0.00249228
3333.9443	0.00247566
3332.0163	0.00248445
3330.0884	0.00250833
3328.1605	0.00254001
3326.2325	0.00258485
3324.3046	0.00261359
3322.3766	0.00262989
3320.4487	0.00263428
3318.5208	0.00265286
3316.5928	0.00269389
3314.6649	0.00274007
3312.7369	0.00276731
3310.8090	0.00278931
3308.8811	0.0028211
3306.9531	0.00285588
3305.0252	0.00288055
3303.0972	0.00290451
3301.1693	0.00291862
3299.2414	0.00293949
3297.3134	0.0029631
3295.3855	0.00298565
3293.4575	0.00300924
3291.5296	0.00302423
3289.6017	0.00302944
3287.6737	0.00301703
3285.7458	0.00298178
3283.8178	0.00294509
3281.8899	0.00289195
3279.9620	0.0028251
3278.0340	0.00275694
3276.1061	0.00268989
3274.1781	0.0026143
3272.2502	0.00252876
3270.3223	0.00243126
3268.3943	0.00234613
3266.4664	0.0023011
3264.5384	0.00227312
3262.6105	0.00223844
3260.6826	0.0021832
3258.7546	0.00212409
3256.8267	0.00206616
3254.8987	0.00200699
3252.9708	0.00195631
3251.0429	0.00191536
3249.1149	0.00188672
3247.1870	0.00184894
3245.2590	0.00181988
3243.3311	0.00177552
3241.4032	0.00172525
3239.4752	0.00168433
3237.5473	0.00165429
3235.6193	0.00162623
3233.6914	0.00159657
3231.7635	0.00157632
3229.8355	0.00155765
3227.9076	0.00154045
3225.9796	0.00150587
3224.0517	0.001459
3222.1238	0.00140148
3220.1958	0.00134869
3218.2679	0.0013179
3216.3399	0.00128198
3214.4120	0.00124155
3212.4841	0.00121224
3210.5561	0.00117562
3208.6282	0.00113677
3206.7002	0.00109709
3204.7723	0.00106792
3202.8444	0.00103036
3200.9164	0.00100054
3198.9885	0.000963852
3197.0605	0.000931512
3195.1326	0.000914298
3193.2047	0.000872317
3191.2767	0.000813798
3189.3488	0.000762044
3187.4208	0.00073011
3185.4929	0.000709853
3183.5650	0.000700569
3181.6370	0.000686116
3179.7091	0.00065135
3177.7811	0.000610757
3175.8532	0.000589468
3173.9253	0.000572292
3171.9973	0.000554177
3170.0694	0.000536218
3168.1414	0.000518933
3166.2135	0.000494186
3164.2856	0.000456343
3162.3576	0.000433776
3160.4297	0.000426601
3158.5017	0.000410113
3156.5738	0.00040064
3154.6459	0.000393393
3152.7179	0.000387854
3150.7900	0.000363884
3148.8620	0.000337041
3146.9341	0.000301142
3145.0062	0.000271963
3143.0782	0.000245917
3141.1503	0.000218335
3139.2223	0.000199393
3137.2944	0.000190649
3135.3665	0.000192955
3133.4385	0.000196481
3131.5106	0.000202022
3129.5826	0.000189037
3127.6547	0.000173432
3125.7268	0.000148006
3123.7988	0.000137227
3121.8709	0.000141441
3119.9429	0.000138842
3118.0150	0.000123977
3116.0871	0.00011571
3114.1591	0.000118554
3112.2312	0.000124028
3110.3032	0.000118658
3108.3753	0.000119806
3106.4474	0.000124563
3104.5194	0.000118978
3102.5915	0.000112034
3100.6635	0.000102079
3098.7356	0.000118838
3096.8077	0.000143282
3094.8797	0.000155539
3092.9518	0.000174962
3091.0238	0.000196885
3089.0959	0.000217382
3087.1680	0.000244741
3085.2400	0.000292274
3083.3121	0.000343464
3081.3841	0.000393068
3079.4562	0.000444192
3077.5283	0.000484516
3075.6003	0.000537493
3073.6724	0.000622349
3071.7444	0.000713199
3069.8165	0.000793865
3067.8886	0.00086564
3065.9606	0.000917044
3064.0327	0.000964917
3062.1047	0.00100647
3060.1768	0.00102283
3058.2489	0.000994889
3056.3209	0.000970629
3054.3930	0.000938215
3052.4650	0.000927764
3050.5371	0.000942344
3048.6092	0.000965727
3046.6812	0.00101019
3044.7533	0.00104827
3042.8253	0.00109166
3040.8974	0.00114476
3038.9695	0.00122251
3037.0415	0.00134121
3035.1136	0.00148297
3033.1856	0.00164517
3031.2577	0.00181682
3029.3298	0.00202158
3027.4018	0.00227667
3025.4739	0.00257375
3023.5459	0.0029039
3021.6180	0.00324635
3019.6901	0.00360545
3017.7621	0.00399262
3015.8342	0.00441268
3013.9062	0.00483744
3011.9783	0.00526161
3010.0504	0.00567787
3008.1224	0.00608298
3006.1945	0.00648494
3004.2665	0.00689758
3002.3386	0.00730275
3000.4107	0.0077009
2998.4827	0.00805409
2996.5548	0.00837284
2994.6268	0.00865437
2992.6989	0.00889577
2990.7710	0.00908447
2988.8430	0.00917835
2986.9151	0.00917813
2984.9871	0.00909653
2983.0592	0.00894655
2981.1313	0.00878602
2979.2033	0.0086413
2977.2754	0.00854805
2975.3474	0.00853309
2973.4195	0.00859799
2971.4916	0.0087445
2969.5636	0.00894938
2967.6357	0.00917587
2965.7077	0.00944448
2963.7798	0.00978075
2961.8519	0.0101889
2959.9239	0.0106514
2957.9960	0.0111539
2956.0680	0.0116993
2954.1401	0.0122529
2952.2122	0.0127904
2950.2842	0.013289
2948.3563	0.0137635
2946.4283	0.0142135
2944.5004	0.0146077
2942.5725	0.0149415
2940.6445	0.015208
2938.7166	0.015396
2936.7886	0.0154977
2934.8607	0.0154805
2932.9328	0.0152899
2931.0048	0.0149185
2929.0769	0.014364
2927.1489	0.0136728
2925.2210	0.0129272
2923.2931	0.0121765
2921.3651	0.0114403
2919.4372	0.010751
2917.5092	0.0101027
2915.5813	0.00951008
2913.6534	0.00897956
2911.7254	0.00849995
2909.7975	0.00807694
2907.8695	0.00772445
2905.9416	0.007426
2904.0137	0.00717053
2902.0857	0.00693686
2900.1578	0.00673296
2898.2298	0.00654126
2896.3019	0.00637573
2894.3740	0.00623406
2892.4460	0.00610311
2890.5181	0.00598315
2888.5901	0.00586392
2886.6622	0.00575335
2884.7343	0.00564547
2882.8063	0.00553579
2880.8784	0.005436
2878.9504	0.00533144
2877.0225	0.00520608
2875.0946	0.00507156
2873.1666	0.00490274
2871.2387	0.00469263
2869.3107	0.00444762
2867.3828	0.00421141
2865.4549	0.00402357
2863.5269	0.00386652
2861.5990	0.00368035
2859.6710	0.00343973
2857.7431	0.00318934
2855.8152	0.00295626
2853.8872	0.00274917
2851.9593	0.00251139
2850.0313	0.00223996
2848.1034	0.00193768
2846.1755	0.00162795
2844.2475	0.00134234
2842.3196	0.00110593
2840.3916	0.000909403
2838.4637	0.000771992
2836.5358	0.000664435
2834.6078	0.000558313
2832.6799	0.000457357
2830.7519	0.000392796
2828.8240	0.00036117
2826.8961	0.000354307
2824.9681	0.000338763
2823.0402	0.000341044
2821.1122	0.000329888
2819.1843	0.00031457
2817.2564	0.000290893
2815.3284	0.000272808
2813.4005	0.000267019
2811.4725	0.000262232
2809.5446	0.000264402
2807.6167	0.000286407
2805.6887	0.000315639
2803.7608	0.000316204
2801.8328	0.000311062
2799.9049	0.000305276
2797.9770	0.000317094
2796.0490	0.000334178
2794.1211	0.000341759
2792.1931	0.000339253
2790.2652	0.000331325
2788.3373	0.000352416
2786.4093	0.000370506
2784.4814	0.000385357
2782.5534	0.000398871
2780.6255	0.000430489
2778.6976	0.000466086
2776.7696	0.000501864
2774.8417	0.000527855
2772.9137	0.000559825
2770.9858	0.000597803
2769.0579	0.000607753
2767.1299	0.000605572
2765.2020	0.000575308
2763.2740	0.000538671
2761.3461	0.000503527
2759.4182	0.000473253
2757.4902	0.000474365
2755.5623	0.000470132
2753.6343	0.000479775
2751.7064	0.000502393
2749.7785	0.000536066
2747.8505	0.000562496
2745.9226	0.000586305
2743.9946	0.00061046
2742.0667	0.00063554
2740.1388	0.000651395
2738.2108	0.000665352
2736.2829	0.000678703
2734.3549	0.000701105
2732.4270	0.000725433
2730.4991	0.000750072
2728.5711	0.000766473
2726.6432	0.000772703
2724.7152	0.000767799
2722.7873	0.000762455
2720.8594	0.000747556
2718.9314	0.000738364
2717.0035	0.000741174
2715.0755	0.000745
2713.1476	0.000749975
2711.2197	0.000744371
2709.2917	0.000747122
2707.3638	0.000742372
2705.4358	0.000743618
2703.5079	0.000748811
2701.5800	0.000744324
2699.6520	0.000736954
2697.7241	0.000738475
2695.7961	0.0007498
2693.8682	0.000772865
2691.9403	0.000789143
2690.0123	0.000795469
2688.0844	0.000783561
2686.1564	0.000756824
2684.2285	0.000745287
2682.3006	0.000755634
2680.3726	0.000777964
2678.4447	0.000802828
2676.5167	0.000818014
2674.5888	0.000831813
2672.6609	0.000838602
2670.7329	0.000832066
2668.8050	0.000840863
2666.8770	0.000864668
2664.9491	0.000880262
2663.0212	0.000893459
2661.0932	0.000907352
2659.1653	0.000920836
2657.2373	0.000935266
2655.3094	0.000941379
2653.3815	0.000937218
2651.4535	0.000922641
2649.5256	0.000905057
2647.5976	0.000897631
2645.6697	0.000890234
2643.7418	0.000899835
2641.8138	0.000921952
2639.8859	0.000954259
2637.9579	0.000988526
2636.0300	0.00101725
2634.1021	0.00100877
2632.1741	0.000981789
2630.2462	0.00096935
2628.3182	0.000995018
2626.3903	0.00104894
2624.4624	0.00108152
2622.5344	0.00107827
2620.6065	0.00108515
2618.6785	0.00112575
2616.7506	0.00116382
2614.8227	0.00118275
2612.8947	0.00117868
2610.9668	0.00118095
2609.0388	0.00117904
2607.1109	0.00115711
2605.1830	0.00112713
2603.2550	0.00113489
2601.3271	0.00114555
2599.3991	0.00112345
2597.4712	0.00110974
2595.5433	0.00113887
2593.6153	0.00117345
2591.6874	0.00122273
2589.7594	0.00128873
2587.8315	0.00133068
2585.9036	0.00134182
2583.9756	0.00132085
2582.0477	0.00129432
2580.1197	0.00127537
2578.1918	0.00128426
2576.2639	0.00130977
2574.3359	0.00132581
2572.4080	0.00134823
2570.4800	0.00138036
2568.5521	0.0014274
2566.6242	0.00143558
2564.6962	0.0013936
2562.7683	0.00136947
2560.8403	0.0013929
2558.9124	0.00147325
2556.9845	0.00153874
2555.0565	0.00156082
2553.1286	0.00155974
2551.2006	0.0015455
2549.2727	0.00154482
2547.3448	0.00157628
2545.4168	0.00161345
2543.4889	0.00164296
2541.5609	0.00164545
2539.6330	0.00162382
2537.7051	0.00159887
2535.7771	0.00158192
2533.8492	0.00158415
2531.9212	0.00159471
2529.9933	0.00156289
2528.0654	0.00148455
2526.1374	0.00140306
2524.2095	0.00138417
2522.2815	0.00142403
2520.3536	0.00147601
2518.4257	0.00148324
2516.4977	0.0014549
2514.5698	0.00140479
2512.6418	0.00135019
2510.7139	0.00130601
2508.7860	0.00125767
2506.8580	0.00118065
2504.9301	0.00109279
2503.0021	0.0010605
2501.0742	0.0011305
2499.1463	0.00124881
2497.2183	0.00133837
2495.2904	0.00136716
2493.3624	0.00135858
2491.4345	0.00134387
2489.5066	0.00134927
2487.5786	0.001351
2485.6507	0.00132972
2483.7227	0.00122979
2481.7948	0.00104221
2479.8669	0.000909925
2477.9389	0.000951802
2476.0110	0.00112504
2474.0830	0.00125255
2472.1551	0.00131268
2470.2272	0.00131281
2468.2992	0.00127579
2466.3713	0.0012309
2464.4433	0.00121783
2462.5154	0.00118382
2460.5875	0.00114605
2458.6595	0.00116095
2456.7316	0.00124247
2454.8036	0.00132525
2452.8757	0.00132089
2450.9478	0.00128642
2449.0198	0.00128696
2447.0919	0.00132083
2445.1639	0.00129149
2443.2360	0.00118589
2441.3081	0.00111512
2439.3801	0.00116359
2437.4522	0.001276
2435.5242	0.00134251
2433.5963	0.00134849
2431.6684	0.00135661
2429.7404	0.00135837
2427.8125	0.00129073
2425.8845	0.00121948
2423.9566	0.00123207
2422.0287	0.00131149
2420.1007	0.00135454
2418.1728	0.00127823
2416.2448	0.00114627
2414.3169	0.00107124
2412.3890	0.00107068
2410.4610	0.00112521
2408.5331	0.00120543
2406.6051	0.00128588
2404.6772	0.00130296
2402.7493	0.00127334
2400.8213	0.00120315
2398.8934	0.00111738
2396.9654	0.00102826
2395.0375	0.000971226
2393.1096	0.000965541
2391.1816	0.000995548
2389.2537	0.00103192
2387.3257	0.00104523
2385.3978	0.00100263
2383.4699	0.000909803
2381.5419	0.000835096
2379.6140	0.000797402
2377.6860	0.000743911
2375.7581	0.000621596
2373.8302	0.000475984
2371.9022	0.000426969
2369.9743	0.000469426
2368.0463	0.00055645
2366.1184	0.000596842
2364.1905	0.000581561
2362.2625	0.000524931
2360.3346	0.00044346
2358.4066	0.000364367
2356.4787	0.000266857
2354.5508	0.000114329
2352.6228	-7.64262E-005
2350.6949	-0.000230638
2348.7669	-0.000209395
2346.8390	-3.30545E-005
2344.9111	0.000107173
2342.9831	0.000150487
2341.0552	0.000166835
2339.1272	0.000231802
2337.1993	0.000311647
2335.2714	0.000371138
2333.3434	0.000428326
2331.4155	0.000388768
2329.4875	0.000126772
2327.5596	-0.00027501
2325.6317	-0.000508768
2323.7037	-0.000377763
2321.7758	-4.85815E-005
2319.8478	0.000159103
2317.9199	0.000149095
2315.9920	8.21371E-005
2314.0640	7.96262E-005
2312.1361	0.000129234
2310.2081	0.00017233
2308.2802	0.000138428
2306.3523	-0.000102315
2304.4243	-0.000579156
2302.4964	-0.00104091
2300.5684	-0.00106798
2298.6405	-0.00063074
2296.7126	-0.000175131
2294.7846	-0.000119846
2292.8567	-0.00045502
2290.9287	-0.000771685
2289.0008	-0.00066945
2287.0729	-0.000233136
2285.1449	0.000104116
2283.2170	-8.30796E-005
2281.2890	-0.000775605
2279.3611	-0.00136368
2277.4332	-0.00123929
2275.5052	-0.000525676
2273.5773	0.000181554
2271.6493	0.000591243
2269.7214	0.000786586
2267.7935	0.000894317
2265.8655	0.000871016
2263.9376	0.000643134
2262.0096	0.000216793
2260.0817	-0.000265932
2258.1538	-0.000558838
2256.2258	-0.000396641
2254.2979	0.000262493
2252.3699	0.00131949
2250.4420	0.00280041
2248.5141	0.00474097
2246.5861	0.00705069
2244.6582	0.00970365
2242.7302	0.0127676
2240.8023	0.0158354
2238.8744	0.0182927
2236.9464	0.019839
2235.0185	0.0205769
2233.0905	0.0201218
2231.1626	0.0177667
2229.2347	0.0138981
2227.3067	0.0100765
2225.3788	0.00731572
2223.4508	0.00545512
2221.5229	0.00404966
2219.5950	0.00270722
2217.6670	0.0012735
2215.7391	0.000133263
2213.8111	-7.53291E-005
2211.8832	0.000563579
2209.9553	0.00129299
2208.0273	0.00162898
2206.0994	0.00161377
2204.1714	0.0014485
2202.2435	0.0013063
2200.3156	0.00126227
2198.3876	0.00117689
2196.4597	0.000748275
2194.5317	2.53078E-005
2192.6038	-0.000421014
2190.6759	-0.000122331
2188.7479	0.000662711
2186.8200	0.00121641
2184.8920	0.00125171
2182.9641	0.000987247
2181.0362	0.000634827
2179.1082	0.000241304
2177.1803	5.86919E-006
2175.2523	8.41245E-005
2173.3244	0.000241548
2171.3965	0.000133269
2169.4685	-0.000346575
2167.5406	-0.00123584
2165.6126	-0.00220456
2163.6847	-0.00230897
2161.7568	-0.00126861
2159.8288	-0.00017048
2157.9009	-0.000191003
2155.9729	-0.0011711
2154.0450	-0.00183453
2152.1171	-0.0012603
2150.1891	5.86323E-005
2148.2612	0.000962595
2146.3332	0.00100335
2144.4053	0.000700723
2142.4774	0.000749609
2140.5494	0.00119169
2138.6215	0.0014925
2136.6935	0.00135192
2134.7656	0.00110098
2132.8377	0.00111175
2130.9097	0.00134146
2128.9818	0.00153365
2127.0538	0.00157571
2125.1259	0.00150825
2123.1980	0.00144921
2121.2700	0.00153362
2119.3421	0.00168307
2117.4141	0.00175021
2115.4862	0.00170192
2113.5583	0.00156495
2111.6303	0.00130741
2109.7024	0.00100109
2107.7744	0.000755941
2105.8465	0.00046937
2103.9186	0.000105675
2101.9906	-4.1049E-005
2100.0627	0.000169795
2098.1347	0.000483247
2096.2068	0.000762617
2094.2789	0.000855634
2092.3509	0.00050766
2090.4230	-0.000143761
2088.4950	-0.00057466
2086.5671	-0.000574997
2084.6392	-0.000264633
2082.7112	0.000237921
2080.7833	0.000791823
2078.8553	0.00116559
2076.9274	0.00114512
2074.9995	0.000614373
2073.0715	-0.000235351
2071.1436	-0.00104919
2069.2156	-0.00139401
2067.2877	-0.00092946
2065.3598	9.78708E-005
2063.4318	0.00091891
2061.5039	0.000902949
2059.5759	-7.21887E-005
2057.6480	-0.00144458
2055.7201	-0.00227424
2053.7921	-0.00215918
2051.8642	-0.00155366
2049.9362	-0.00094326
2048.0083	-0.000385132
2046.0804	9.97316E-005
2044.1524	0.000188231
2042.2245	-4.54262E-005
2040.2965	-7.76723E-005
2038.3686	0.000256857
2036.4407	0.000586132
2034.5127	0.000732262
2032.5848	0.000732152
2030.6568	0.000605615
2028.7289	0.000517193
2026.8010	0.000664329
2024.8730	0.00080139
2022.9451	0.000578925
2021.0171	0.000214083
2019.0892	7.41612E-005
2017.1613	8.82614E-005
2015.2333	0.00020819
2013.3054	0.000573413
2011.3774	0.00103309
2009.4495	0.00129993
2007.5216	0.0013206
2005.5936	0.00128243
2003.6657	0.00129788
2001.7377	0.00137141
1999.8098	0.00144994
1997.8819	0.00154637
1995.9539	0.00162133
1994.0260	0.00159257
1992.0980	0.00150114
1990.1701	0.00153478
1988.2422	0.0016874
1986.3142	0.00180116
1984.3863	0.00176888
1982.4583	0.00162893
1980.5304	0.00146153
1978.6025	0.0013564
1976.6745	0.00137713
1974.7466	0.00150407
1972.8186	0.00163388
1970.8907	0.00168665
1968.9628	0.00168904
1967.0348	0.00167547
1965.1069	0.00167312
1963.1789	0.00164645
1961.2510	0.0016044
1959.3231	0.00155831
1957.3951	0.00154562
1955.4672	0.00156841
1953.5392	0.00159742
1951.6113	0.00160771
1949.6834	0.00160614
1947.7554	0.00159312
1945.8275	0.00158711
1943.8995	0.00158443
1941.9716	0.0015732
1940.0437	0.00154981
1938.1157	0.00153324
1936.1878	0.00152647
1934.2598	0.00153811
1932.3319	0.0015636
1930.4040	0.0015822
1928.4760	0.00158894
1926.5481	0.00159484
1924.6201	0.00159329
1922.6922	0.00157933
1920.7643	0.00157221
1918.8363	0.00157516
1916.9084	0.00159053
1914.9804	0.00159095
1913.0525	0.00157547
1911.1246	0.00157618
1909.1966	0.00159072
1907.2687	0.0016056
1905.3407	0.00162252
1903.4128	0.00162087
1901.4849	0.00161593
1899.5569	0.00160304
1897.6290	0.00158724
1895.7010	0.00157363
1893.7731	0.00154895
1891.8452	0.00153355
1889.9172	0.00150246
1887.9893	0.00146654
1886.0613	0.00143112
1884.1334	0.00140325
1882.2055	0.0013873
1880.2775	0.001366
1878.3496	0.00132386
1876.4216	0.00127787
1874.4937	0.00123351
1872.5658	0.00118628
1870.6378	0.00115888
1868.7099	0.00112543
1866.7819	0.00109816
1864.8540	0.00107289
1862.9261	0.00105565
1860.9981	0.00104211
1859.0702	0.0010181
1857.1422	0.000994764
1855.2143	0.000952082
1853.2864	0.000915756
1851.3584	0.000871688
1849.4305	0.000841711
1847.5025	0.000826437
1845.5746	0.000810524
1843.6467	0.000805043
1841.7187	0.000791453
1839.7908	0.000784617
1837.8628	0.000779597
1835.9349	0.000782924
1834.0070	0.000789056
1832.0790	0.000788139
1830.1511	0.000765324
1828.2231	0.000749776
1826.2952	0.000725452
1824.3673	0.00072358
1822.4393	0.000746818
1820.5114	0.00077451
1818.5834	0.000784433
1816.6555	0.000781158
1814.7276	0.0007766
1812.7996	0.000778291
1810.8717	0.000809172
1808.9437	0.000847727
1807.0158	0.000868695
1805.0879	0.000867696
1803.1599	0.000862701
1801.2320	0.000866398
1799.3040	0.000882246
1797.3761	0.000891225
1795.4482	0.000895657
1793.5202	0.000913447
1791.5923	0.000905512
1789.6643	0.000891827
1787.7364	0.000870744
1785.8085	0.000847587
1783.8805	0.000823418
1781.9526	0.000810809
1780.0246	0.000781277
1778.0967	0.000755329
1776.1688	0.000740793
1774.2408	0.000737367
1772.3129	0.000728749
1770.3849	0.000700125
1768.4570	0.000659849
1766.5291	0.000609597
1764.6011	0.000556439
1762.6732	0.000513198
1760.7452	0.00047148
1758.8173	0.000436684
1756.8894	0.000416128
1754.9614	0.000377407
1753.0335	0.000344792
1751.1055	0.000304945
1749.1776	0.000278028
1747.2497	0.000275563
1745.3217	0.000267928
1743.3938	0.000249343
1741.4658	0.000220815
1739.5379	0.000188796
1737.6100	0.000174133
1735.6820	0.000174634
1733.7541	0.000165179
1731.8261	0.000170767
1729.8982	0.000189267
1727.9703	0.000217535
1726.0423	0.000247542
1724.1144	0.000276636
1722.1864	0.000306284
1720.2585	0.000333227
1718.3306	0.000379069
1716.4026	0.000426134
1714.4747	0.000497663
1712.5467	0.000592157
1710.6188	0.000706349
1708.6909	0.000832932
1706.7629	0.000966655
1704.8350	0.00112862
1702.9070	0.00130509
1700.9791	0.00148406
1699.0512	0.00164542
1697.1232	0.00179393
1695.1953	0.00193377
1693.2673	0.00206059
1691.3394	0.00220273
1689.4115	0.00236422
1687.4835	0.00256247
1685.5556	0.00279451
1683.6276	0.00304663
1681.6997	0.00332701
1679.7718	0.003642
1677.8438	0.00403289
1675.9159	0.00448134
1673.9879	0.00497049
1672.0600	0.00548735
1670.1321	0.0059729
1668.2041	0.00631823
1666.2762	0.00637535
1664.3482	0.00610492
1662.4203	0.00557194
1660.4924	0.00490835
1658.5644	0.00424677
1656.6365	0.0036392
1654.7085	0.00311887
1652.7806	0.00267427
1650.8527	0.00228998
1648.9247	0.00196724
1646.9968	0.00168931
1645.0688	0.00144156
1643.1409	0.00123206
1641.2130	0.00106345
1639.2850	0.000934385
1637.3571	0.000847761
1635.4291	0.000783412
1633.5012	0.000748817
1631.5733	0.000727516
1629.6453	0.000724608
1627.7174	0.000739483
1625.7894	0.000801573
1623.8615	0.000897026
1621.9336	0.00103818
1620.0056	0.00122578
1618.0777	0.00142136
1616.1497	0.00159528
1614.2218	0.00169766
1612.2939	0.00171722
1610.3659	0.00167244
1608.4380	0.00159055
1606.5100	0.00151171
1604.5821	0.00146074
1602.6542	0.00144288
1600.7262	0.00143737
1598.7983	0.00145181
1596.8703	0.00146491
1594.9424	0.00144841
1593.0145	0.00141455
1591.0865	0.0013258
1589.1586	0.00120136
1587.2306	0.00104609
1585.3027	0.000892775
1583.3748	0.000761477
1581.4468	0.000640867
1579.5189	0.000541244
1577.5909	0.000443364
1575.6630	0.000370674
1573.7351	0.000322362
1571.8071	0.000287209
1569.8792	0.000246366
1567.9512	0.000193788
1566.0233	0.000147948
1564.0954	0.000121221
1562.1674	0.00012286
1560.2395	0.000158658
1558.3115	0.000193698
1556.3836	0.000201337
1554.4557	0.000178749
1552.5277	0.000134068
1550.5998	8.50968E-005
1548.6718	5.51287E-005
1546.7439	3.82531E-005
1544.8160	3.18643E-005
1542.8880	3.52897E-005
1540.9601	5.88037E-005
1539.0321	9.47397E-005
1537.1042	0.00014312
1535.1763	0.000184556
1533.2483	0.000225646
1531.3204	0.000249533
1529.3924	0.000267938
1527.4645	0.000296755
1525.5366	0.000327723
1523.6086	0.000357725
1521.6807	0.0003953
1519.7527	0.000447016
1517.8248	0.000480378
1515.8969	0.000520756
1513.9689	0.000545502
1512.0410	0.000573218
1510.1130	0.00061371
1508.1851	0.00065566
1506.2572	0.000697099
1504.3292	0.000744948
1502.4013	0.000816057
1500.4733	0.000866143
1498.5454	0.000889398
1496.6175	0.000924777
1494.6895	0.00100468
1492.7616	0.00114768
1490.8336	0.00131698
1488.9057	0.00151299
1486.9778	0.00173956
1485.0498	0.00200277
1483.1219	0.00231725
1481.1939	0.00265833
1479.2660	0.00300936
1477.3381	0.00337234
1475.4101	0.00372837
1473.4822	0.00407561
1471.5542	0.00439594
1469.6263	0.00469794
1467.6984	0.00503119
1465.7704	0.00542149
1463.8425	0.00588291
1461.9145	0.00639099
1459.9866	0.00691896
1458.0587	0.00739389
1456.1307	0.00775579
1454.2028	0.007976
1452.2748	0.00800922
1450.3469	0.00788225
1448.4190	0.00763455
1446.4910	0.0073307
1444.5631	0.00695348
1442.6351	0.00650297
1440.7072	0.0059824
1438.7793	0.00541089
1436.8513	0.00485167
1434.9234	0.00431042
1432.9954	0.00382502
1431.0675	0.00337953
1429.1396	0.00301833
1427.2116	0.00271413
1425.2837	0.00247713
1423.3557	0.00228564
1421.4278	0.0021472
1419.4999	0.00208222
1417.5719	0.00205345
1415.6440	0.00205623
1413.7160	0.00206258
1411.7881	0.00208556
1409.8602	0.00211963
1407.9322	0.00218032
1406.0043	0.00226441
1404.0763	0.00235602
1402.1484	0.00240453
1400.2205	0.00241031
1398.2925	0.00237369
1396.3646	0.00232974
1394.4366	0.00228864
1392.5087	0.00223861
1390.5808	0.00217928
1388.6528	0.00210164
1386.7249	0.00200938
1384.7969	0.00193205
1382.8690	0.00188293
1380.9411	0.00187386
1379.0131	0.00188945
1377.0852	0.00191644
1375.1572	0.00194614
1373.2293	0.00196654
1371.3014	0.00198425
1369.3734	0.00200519
1367.4455	0.0020013
1365.5175	0.00196595
1363.5896	0.00190693
1361.6617	0.00185209
1359.7337	0.00181744
1357.8058	0.00180064
1355.8778	0.00182253
1353.9499	0.0018626
1352.0220	0.0018935
1350.0940	0.00192328
1348.1661	0.0019449
1346.2381	0.0019629
1344.3102	0.00199663
1342.3823	0.00206163
1340.4543	0.00213373
1338.5264	0.00218847
1336.5984	0.00222087
1334.6705	0.00225047
1332.7426	0.00227927
1330.8146	0.00231922
1328.8867	0.00234343
1326.9587	0.00236165
1325.0308	0.00239048
1323.1029	0.00242067
1321.1749	0.00245737
1319.2470	0.00251467
1317.3190	0.00257602
1315.3911	0.00263546
1313.4632	0.00270392
1311.5352	0.00277621
1309.6073	0.00283672
1307.6793	0.00291315
1305.7514	0.00299609
1303.8235	0.00306182
1301.8955	0.00310497
1299.9676	0.00314607
1298.0396	0.00317853
1296.1117	0.00321002
1294.1838	0.00323203
1292.2558	0.0032604
1290.3279	0.00329847
1288.3999	0.00335641
1286.4720	0.00341809
1284.5441	0.00347974
1282.6161	0.00353322
1280.6882	0.00357698
1278.7602	0.00360811
1276.8323	0.00365459
1274.9044	0.00371551
1272.9764	0.00377561
1271.0485	0.00384713
1269.1205	0.00389685
1267.1926	0.00390684
1265.2647	0.00387542
1263.3367	0.00381462
1261.4088	0.0037056
1259.4808	0.00356857
1257.5529	0.00343004
1255.6250	0.00329572
1253.6970	0.00321359
1251.7691	0.00318684
1249.8411	0.0031885
1247.9132	0.00317348
1245.9853	0.00316646
1244.0573	0.00321511
1242.1294	0.00331855
1240.2014	0.00345923
1238.2735	0.00366869
1236.3456	0.00390907
1234.4176	0.00415355
1232.4897	0.00436611
1230.5617	0.0045219
1228.6338	0.00460682
1226.7059	0.00463959
1224.7779	0.00460736
1222.8500	0.00450185
1220.9220	0.00434468
1218.9941	0.00412785
1217.0662	0.00387348
1215.1382	0.00361192
1213.2103	0.00338434
1211.2823	0.00319851
1209.3544	0.00304641
1207.4265	0.00290002
1205.4985	0.0027443
1203.5706	0.00257782
1201.6426	0.00240876
1199.7147	0.00225345
1197.7868	0.00214591
1195.8588	0.00207136
1193.9309	0.0020365
1192.0029	0.00201782
1190.0750	0.00200663
1188.1471	0.00201454
1186.2191	0.00204121
1184.2912	0.00209864
1182.3632	0.00216197
1180.4353	0.00222285
1178.5074	0.00229284
1176.5794	0.00236651
1174.6515	0.00242358
1172.7235	0.00245313
1170.7956	0.00244188
1168.8677	0.00241365
1166.9397	0.00239207
1165.0118	0.00239085
1163.0838	0.00239404
1161.1559	0.00238873
1159.2280	0.0023655
1157.3000	0.00231483
1155.3721	0.0022242
1153.4441	0.00210816
1151.5162	0.00198897
1149.5883	0.00187781
1147.6603	0.001785
1145.7324	0.00171325
1143.8044	0.00165873
1141.8765	0.00164407
1139.9486	0.00163799
1138.0206	0.00162182
1136.0927	0.00159501
1134.1647	0.00156581
1132.2368	0.00154429
1130.3089	0.00154182
1128.3809	0.00155292
1126.4530	0.00156279
1124.5250	0.00159124
1122.5971	0.00161694
1120.6692	0.00162175
1118.7412	0.00161528
1116.8133	0.0015974
1114.8853	0.00158612
1112.9574	0.00158498
1111.0295	0.00160129
1109.1015	0.0016451
1107.1736	0.00172382
1105.2456	0.00179021
1103.3177	0.0018425
1101.3898	0.00189141
1099.4618	0.0019652
1097.5339	0.00207547
1095.6059	0.00225205
1093.6780	0.00248956
1091.7501	0.00279891
1089.8221	0.00313258
1087.8942	0.00343591
1085.9662	0.00365352
1084.0383	0.0037187
1082.1104	0.00362859
1080.1824	0.00340989
1078.2545	0.00311837
1076.3265	0.00280702
1074.3986	0.00252013
1072.4707	0.00226519
1070.5427	0.00203734
1068.6148	0.00185883
1066.6868	0.00170594
1064.7589	0.0015728
1062.8310	0.00145001
1060.9030	0.00134807
1058.9751	0.0012399
1057.0471	0.00113737
1055.1192	0.00104374
1053.1913	0.000978319
1051.2633	0.000926198
1049.3354	0.000891801
1047.4074	0.00087074
1045.4795	0.000850532
1043.5516	0.000830639
1041.6236	0.000808377
1039.6957	0.000804864
1037.7677	0.000803724
1035.8398	0.000813445
1033.9119	0.000799907
1031.9839	0.000762422
1030.0560	0.000706602
1028.1280	0.000627592
1026.2001	0.000554208
1024.2722	0.0004841
1022.3442	0.000411944
1020.4163	0.00034935
1018.4883	0.000287823
1016.5604	0.000234274
1014.6325	0.000190068
1012.7045	0.000169963
1010.7766	0.000203921
1008.8486	0.00031491
1006.9207	0.000503883
1004.9928	0.000701945
1003.0648	0.000825418
1001.1369	0.000818437
999.2089	0.000738464
997.2810	0.000688009
995.3531	0.000676341
993.4251	0.000739736
991.4972	0.000860412
989.5692	0.00102917
987.6413	0.00124916
985.7134	0.00151169
983.7854	0.00180078
981.8575	0.00207143
979.9295	0.00227676
978.0016	0.00240712
976.0737	0.00242089
974.1457	0.00234576
972.2178	0.00219918
970.2898	0.00200485
968.3619	0.00179614
966.4340	0.0015907
964.5060	0.00143181
962.5781	0.00129922
960.6501	0.00118683
958.7222	0.00107788
956.7943	0.00096982
954.8663	0.000850176
952.9384	0.000753362
951.0104	0.000682704
949.0825	0.00060676
947.1546	0.000518
945.2266	0.000436081
943.2987	0.000364972
941.3707	0.000303617
939.4428	0.000252437
937.5149	0.000210779
935.5869	0.000185786
933.6590	0.000192167
931.7310	0.00020393
929.8031	0.00021462
927.8752	0.000224348
925.9472	0.000243803
924.0193	0.000257839
922.0913	0.00025323
920.1634	0.0002259
918.2355	0.000202874
916.3075	0.000193045
914.3796	0.00017561
912.4516	0.000154732
910.5237	0.000142697
908.5958	0.000140939
906.6678	0.000148747
904.7399	0.000167599
902.8119	0.000187291
900.8840	0.000214444
898.9561	0.00025318
897.0281	0.000292543
895.1002	0.000339597
893.1722	0.000402445
891.2443	0.000506368
889.3164	0.00061493
887.3884	0.000742367
885.4605	0.000849824
883.5325	0.000919212
881.6046	0.000923019
879.6767	0.000868576
877.7487	0.000797478
875.8208	0.000725919
873.8928	0.000654377
871.9649	0.000582332
870.0370	0.000516435
868.1090	0.000478208
866.1811	0.00046752
864.2531	0.000512844
862.3252	0.000603702
860.3973	0.000724906
858.4693	0.000870774
856.5414	0.00100417
854.6134	0.00110128
852.6855	0.00113511
850.7576	0.00108449
848.8296	0.000996374
846.9017	0.000874991
844.9737	0.000772446
843.0458	0.000702618
841.1179	0.000661382
839.1899	0.000651859
837.2620	0.000660714
835.3340	0.000715369
833.4061	0.000805294
831.4782	0.000911526
829.5502	0.000985924
827.6223	0.00101194
825.6943	0.000969805
823.7664	0.000872007
821.8385	0.000739055
819.9105	0.00060601
817.9826	0.000512421
816.0546	0.000432324
814.1267	0.000379032
812.1988	0.000339139
810.2708	0.000316793
808.3429	0.000307163
806.4149	0.000299821
804.4870	0.000281472
802.5591	0.000270607
800.6311	0.000259591
798.7032	0.000267141
796.7752	0.00026937
794.8473	0.000269404
792.9194	0.000259757
790.9914	0.000256462
789.0635	0.000256099
787.1355	0.000253005
785.2076	0.000261134
783.2797	0.000252973
781.3517	0.000238778
779.4238	0.000233911
777.4958	0.000239063
775.5679	0.000253737
773.6400	0.000279343
771.7120	0.000300787
769.7841	0.000296714
767.8561	0.000325304
765.9282	0.000363963
764.0003	0.000392597
762.0723	0.000403069
760.1444	0.000397693
758.2164	0.000415612
756.2885	0.000460863
754.3606	0.000489663
752.4326	0.000515454
750.5047	0.000524564
748.5767	0.000526974
746.6488	0.000547435
744.7209	0.000586666
742.7929	0.000656681
740.8650	0.000731668
738.9370	0.000807069
737.0091	0.000865301
735.0812	0.000910619
733.1532	0.000951733
731.2253	0.00101925
729.2973	0.00110744
727.3694	0.00122776
725.4415	0.00133592
723.5135	0.00143637
721.5856	0.00155975
719.6576	0.001741
717.7297	0.00195486
715.8018	0.00214384
713.8738	0.00231596
711.9459	0.00249538
710.0179	0.00268683
708.0900	0.00287193
706.1621	0.0030344
704.2341	0.00311802
702.3062	0.00309317
700.3782	0.00296547
698.4503	0.00283715
696.5224	0.00274749
694.5944	0.0026349
692.6665	0.00251354
690.7385	0.00240795
688.8106	0.00234235
686.8827	0.00228554
684.9547	0.00221712
683.0268	0.0021533
681.0988	0.00211241
679.1709	0.00205213
677.2430	0.00194742
675.3150	0.00184183
673.3871	0.0017669
671.4591	0.00169952
669.5312	0.00161248
667.6033	0.0015208
665.6753	0.0014372
663.7474	0.00137275
661.8194	0.0013156
659.8915	0.00122916
657.9636	0.00114907
656.0356	0.0011257
654.1077	0.00114875
652.1797	0.00119321
650.2518	0.00126483
648.3239	0.00137363
646.3959	0.00152856
644.4680	0.00165135
642.5400	0.00160974
640.6121	0.00140622
638.6842	0.00117554
636.7562	0.00100655
634.8283	0.000914775
632.9003	0.000846412
630.9724	0.00083328
629.0445	0.0008415
627.1165	0.000849934
625.1886	0.000848457
623.2606	0.000853295
621.3327	0.000862719
619.4048	0.000854196
617.4768	0.000827156
615.5489	0.00076686
613.6209	0.000724826
611.6930	0.000723554
609.7651	0.00075764
607.8371	0.000786433
605.9092	0.000819998
603.9812	0.000864996
602.0533	0.000913903
600.1254	0.000937704
598.1974	0.000929717
596.2695	0.00090877
594.3415	0.000968756
592.4136	0.00114886
590.4857	0.00134921
588.5577	0.00143634
586.6298	0.00138987
584.7018	0.00131409
582.7739	0.00133032
580.8460	0.00139812
578.9180	0.00142795
576.9901	0.00139212
575.0621	0.00134446
573.1342	0.00131544
571.2063	0.00130808
569.2783	0.00130498
567.3504	0.00129256
565.4224	0.00127534
563.4945	0.00127901
561.5666	0.00126892
559.6386	0.00125182
557.7107	0.00124687
555.7827	0.00122759
553.8548	0.00118014
551.9269	0.00108704
549.9989	0.00093922
548.0710	0.000780705
546.1430	0.000652617
544.2151	0.000603348
542.2872	0.000588547
540.3592	0.000560584
538.4313	0.000490507
536.5033	0.000421725
534.5754	0.000358135
532.6475	0.000284178
530.7195	0.000213644
528.7916	0.000184888
526.8636	0.000220815
524.9357	0.000268482
523.0078	0.000298304
521.0798	0.000292838
519.1519	0.000241047
517.2239	0.000194721
515.2960	0.000126069
513.3681	4.49345E-005
511.4401	1.90604E-005
509.5122	0.000102712
507.5842	0.000248007
505.6563	0.000347517
503.7284	0.00037268
501.8004	0.000335904
499.8725	0.000245223
497.9445	0.000208702
496.0166	0.000288121
494.0887	0.000394173
492.1607	0.000411229
490.2328	0.000335084
488.3048	0.000240216
486.3769	0.000198208
484.4490	0.000202958
482.5210	0.000221573
480.5931	0.000240104
478.6651	0.000257978
476.7372	0.000269303
474.8093	0.000245875
472.8813	0.000176454
470.9534	0.000112597
469.0254	0.000105392
467.0975	0.000138611
465.1696	0.000153078
463.2416	0.000114635
461.3137	6.51889E-005
459.3857	3.49414E-005
457.4578	2.29999E-005
455.5299	4.80022E-005
453.6019	0.000107199
451.6740	0.000175212
449.7460	0.000206646
447.8181	0.000221163
445.8902	0.000234615
443.9622	0.000258358
442.0343	0.000276722
440.1063	0.000288343
438.1784	0.00033788
436.2505	0.000396324
434.3225	0.000448797
432.3946	0.000462918
430.4666	0.000477683
428.5387	0.000506416
426.6108	0.000538182
424.6828	0.000556583
422.7549	0.000535935
420.8269	0.000500707
418.8990	0.000457419
416.9711	0.000412449
415.0431	0.000377038
413.1152	0.000355156
411.1872	0.000327427
409.2593	0.000297433
407.3314	0.000278737
405.4034	0.00026365
403.4755	0.000249393
401.5475	0.000237959
399.6196	0.000224536
