# Supplementary material for: Vibrational Study on the Structure, Bioactivity, and Silver Adsorption of Silk Fibroin Fibers Grafted with Methacrylonitrile
Source: Molecules. 2023 Mar 10;28(6):2551. doi: 10.3390/molecules28062551 (PMC10051891; doi:10.3390/molecules28062551)
Supplement: Supplementary file 1 [file molecules-28-02551-s001.zip › RAW DATA/Figure 13 Raman SBF/BF MAN 60 SBF 28d Raman p1.txt]

TITLE	BF MAN 60 SBF 28D P1 | AV. OF 95
DATA TYPE
ORIGIN	JASCO
OWNER
DATE	23/03/01
TIME	12:11:33
SPECTROMETER/DATA SYSTEM
RESOLUTION
DELTAX	-1.92869
XUNITS	1/CM
YUNITS	AU
FIRSTX	5003.1440
LASTX	5.9080
NPOINTS	2592
FIRSTY	0.00086
MAXY	0.01637
MINY	0.00046
XYDATA
5003.1440	0.00086
5001.2154	0.00082
4999.2867	0.00081
4997.3580	0.00087
4995.4293	0.00088
4993.5006	0.00086
4991.5719	0.00084
4989.6432	0.00086
4987.7145	0.00084
4985.7858	0.00082
4983.8571	0.00083
4981.9285	0.00084
4979.9998	0.00084
4978.0711	0.00086
4976.1424	0.00085
4974.2137	0.00082
4972.2850	0.0008
4970.3563	0.00078
4968.4276	0.00077
4966.4989	0.00079
4964.5702	0.0008
4962.6416	0.00077
4960.7129	0.00081
4958.7842	0.00086
4956.8555	0.00085
4954.9268	0.00086
4952.9981	0.00084
4951.0694	0.0008
4949.1407	0.00083
4947.2120	0.0009
4945.2833	0.00089
4943.3547	0.00082
4941.4260	0.00082
4939.4973	0.00084
4937.5686	0.00086
4935.6399	0.00086
4933.7112	0.00083
4931.7825	0.00079
4929.8538	0.00077
4927.9251	0.00077
4925.9964	0.0008
4924.0678	0.00083
4922.1391	0.00082
4920.2104	0.00082
4918.2817	0.00083
4916.3530	0.00085
4914.4243	0.00086
4912.4956	0.00083
4910.5669	0.00084
4908.6382	0.00084
4906.7095	0.0008
4904.7809	0.00079
4902.8522	0.0008
4900.9235	0.00079
4898.9948	0.0008
4897.0661	0.00082
4895.1374	0.00085
4893.2087	0.00088
4891.2800	0.00087
4889.3513	0.00085
4887.4226	0.00085
4885.4940	0.00084
4883.5653	0.00081
4881.6366	0.00081
4879.7079	0.00083
4877.7792	0.00086
4875.8505	0.00084
4873.9218	0.00081
4871.9931	0.00083
4870.0644	0.00082
4868.1357	0.00081
4866.2071	0.00078
4864.2784	0.00078
4862.3497	0.00079
4860.4210	0.00079
4858.4923	0.0008
4856.5636	0.00081
4854.6349	0.00082
4852.7062	0.0008
4850.7775	0.00079
4848.8488	0.00081
4846.9202	0.00083
4844.9915	0.00084
4843.0628	0.00082
4841.1341	0.00079
4839.2054	0.00076
4837.2767	0.00074
4835.3480	0.00076
4833.4193	0.0008
4831.4906	0.00081
4829.5619	0.00081
4827.6333	0.00081
4825.7046	0.0008
4823.7759	0.00081
4821.8472	0.00083
4819.9185	0.00086
4817.9898	0.00082
4816.0611	0.00081
4814.1324	0.00081
4812.2037	0.00083
4810.2750	0.00085
4808.3464	0.00084
4806.4177	0.00081
4804.4890	0.00078
4802.5603	0.00076
4800.6316	0.0008
4798.7029	0.00081
4796.7742	0.00079
4794.8455	0.00082
4792.9168	0.00083
4790.9881	0.00084
4789.0595	0.00082
4787.1308	0.00078
4785.2021	0.00077
4783.2734	0.00079
4781.3447	0.00079
4779.4160	0.00082
4777.4873	0.00082
4775.5586	0.00083
4773.6299	0.00082
4771.7012	0.00082
4769.7726	0.00078
4767.8439	0.00075
4765.9152	0.00078
4763.9865	0.00081
4762.0578	0.00078
4760.1291	0.00077
4758.2004	0.00077
4756.2717	0.00081
4754.3430	0.00082
4752.4143	0.00083
4750.4857	0.00086
4748.5570	0.00087
4746.6283	0.00089
4744.6996	0.00086
4742.7709	0.00082
4740.8422	0.00079
4738.9135	0.00078
4736.9848	0.00081
4735.0561	0.00083
4733.1274	0.00082
4731.1988	0.0008
4729.2701	0.00082
4727.3414	0.00084
4725.4127	0.00081
4723.4840	0.00077
4721.5553	0.00077
4719.6266	0.00077
4717.6979	0.00078
4715.7692	0.00078
4713.8405	0.00076
4711.9119	0.00077
4709.9832	0.00082
4708.0545	0.00082
4706.1258	0.00079
4704.1971	0.00077
4702.2684	0.00076
4700.3397	0.00075
4698.4110	0.00077
4696.4823	0.0008
4694.5536	0.00081
4692.6250	0.00083
4690.6963	0.00083
4688.7676	0.0008
4686.8389	0.0008
4684.9102	0.00078
4682.9815	0.00078
4681.0528	0.00079
4679.1241	0.00079
4677.1954	0.00079
4675.2668	0.00081
4673.3381	0.0008
4671.4094	0.00081
4669.4807	0.00077
4667.5520	0.00073
4665.6233	0.00073
4663.6946	0.00075
4661.7659	0.00077
4659.8372	0.00077
4657.9085	0.00077
4655.9799	0.00077
4654.0512	0.00083
4652.1225	0.00084
4650.1938	0.00081
4648.2651	0.00078
4646.3364	0.00075
4644.4077	0.00076
4642.4790	0.00073
4640.5503	0.00072
4638.6216	0.00074
4636.6930	0.00074
4634.7643	0.00073
4632.8356	0.00074
4630.9069	0.00078
4628.9782	0.00082
4627.0495	0.00081
4625.1208	0.00076
4623.1921	0.00076
4621.2634	0.00079
4619.3347	0.00077
4617.4061	0.00075
4615.4774	0.00078
4613.5487	0.0008
4611.6200	0.00081
4609.6913	0.00077
4607.7626	0.00075
4605.8339	0.00073
4603.9052	0.00073
4601.9765	0.00076
4600.0478	0.00078
4598.1192	0.00081
4596.1905	0.0008
4594.2618	0.00081
4592.3331	0.00081
4590.4044	0.00079
4588.4757	0.00081
4586.5470	0.00083
4584.6183	0.00079
4582.6896	0.00074
4580.7609	0.00074
4578.8323	0.00076
4576.9036	0.00078
4574.9749	0.0008
4573.0462	0.00083
4571.1175	0.00089
4569.1888	0.00098
4567.2601	0.00098
4565.3314	0.00089
4563.4027	0.0008
4561.4740	0.00077
4559.5454	0.00077
4557.6167	0.00076
4555.6880	0.00079
4553.7593	0.0008
4551.8306	0.0008
4549.9019	0.00076
4547.9732	0.00075
4546.0445	0.00077
4544.1158	0.00076
4542.1871	0.00076
4540.2585	0.00073
4538.3298	0.00074
4536.4011	0.00074
4534.4724	0.00072
4532.5437	0.00074
4530.6150	0.00078
4528.6863	0.00079
4526.7576	0.00079
4524.8289	0.0008
4522.9002	0.00079
4520.9716	0.00076
4519.0429	0.00074
4517.1142	0.00075
4515.1855	0.00078
4513.2568	0.0008
4511.3281	0.00082
4509.3994	0.00081
4507.4707	0.00077
4505.5420	0.00076
4503.6133	0.00076
4501.6847	0.00074
4499.7560	0.00076
4497.8273	0.00078
4495.8986	0.00078
4493.9699	0.00076
4492.0412	0.00076
4490.1125	0.00077
4488.1838	0.00076
4486.2551	0.00074
4484.3264	0.00075
4482.3978	0.00081
4480.4691	0.00082
4478.5404	0.00077
4476.6117	0.00074
4474.6830	0.00079
4472.7543	0.00081
4470.8256	0.0008
4468.8969	0.00079
4466.9682	0.00076
4465.0395	0.00076
4463.1109	0.00077
4461.1822	0.00076
4459.2535	0.00072
4457.3248	0.0007
4455.3961	0.00075
4453.4674	0.00075
4451.5387	0.00073
4449.6100	0.00076
4447.6813	0.00077
4445.7526	0.00076
4443.8240	0.00075
4441.8953	0.00073
4439.9666	0.00071
4438.0379	0.00073
4436.1092	0.00075
4434.1805	0.00075
4432.2518	0.00079
4430.3231	0.0008
4428.3944	0.00076
4426.4657	0.00075
4424.5371	0.00076
4422.6084	0.00075
4420.6797	0.00076
4418.7510	0.00076
4416.8223	0.00073
4414.8936	0.00072
4412.9649	0.0007
4411.0362	0.0007
4409.1075	0.00072
4407.1788	0.00075
4405.2502	0.00076
4403.3215	0.00075
4401.3928	0.00074
4399.4641	0.00076
4397.5354	0.00078
4395.6067	0.00079
4393.6780	0.00079
4391.7493	0.00078
4389.8206	0.00075
4387.8919	0.00074
4385.9633	0.00077
4384.0346	0.00076
4382.1059	0.00076
4380.1772	0.00078
4378.2485	0.00075
4376.3198	0.00071
4374.3911	0.00073
4372.4624	0.00077
4370.5337	0.00076
4368.6050	0.00074
4366.6764	0.00075
4364.7477	0.00078
4362.8190	0.00077
4360.8903	0.00081
4358.9616	0.00081
4357.0329	0.00076
4355.1042	0.00074
4353.1755	0.00073
4351.2468	0.00075
4349.3181	0.00073
4347.3895	0.00075
4345.4608	0.00077
4343.5321	0.00074
4341.6034	0.0007
4339.6747	0.0007
4337.7460	0.00072
4335.8173	0.00074
4333.8886	0.00074
4331.9599	0.00072
4330.0312	0.0007
4328.1026	0.00073
4326.1739	0.00075
4324.2452	0.00078
4322.3165	0.0008
4320.3878	0.00078
4318.4591	0.00074
4316.5304	0.00071
4314.6017	0.00074
4312.6730	0.00077
4310.7443	0.00078
4308.8157	0.00075
4306.8870	0.00074
4304.9583	0.00074
4303.0296	0.00072
4301.1009	0.00073
4299.1722	0.00073
4297.2435	0.00073
4295.3148	0.00076
4293.3861	0.00078
4291.4574	0.00073
4289.5288	0.00072
4287.6001	0.00072
4285.6714	0.0007
4283.7427	0.00071
4281.8140	0.00072
4279.8853	0.00075
4277.9566	0.00078
4276.0279	0.00077
4274.0992	0.00077
4272.1705	0.00078
4270.2419	0.00075
4268.3132	0.00073
4266.3845	0.00071
4264.4558	0.00075
4262.5271	0.00078
4260.5984	0.00076
4258.6697	0.00076
4256.7410	0.00077
4254.8123	0.0008
4252.8836	0.00082
4250.9550	0.00079
4249.0263	0.00077
4247.0976	0.00073
4245.1689	0.00074
4243.2402	0.00074
4241.3115	0.00073
4239.3828	0.00074
4237.4541	0.00077
4235.5254	0.00079
4233.5968	0.00075
4231.6681	0.00075
4229.7394	0.00077
4227.8107	0.00075
4225.8820	0.00073
4223.9533	0.00073
4222.0246	0.00077
4220.0959	0.00077
4218.1672	0.00074
4216.2385	0.00071
4214.3099	0.00071
4212.3812	0.0007
4210.4525	0.0007
4208.5238	0.00072
4206.5951	0.00073
4204.6664	0.00073
4202.7377	0.00073
4200.8090	0.00072
4198.8803	0.00071
4196.9516	0.00072
4195.0230	0.00072
4193.0943	0.00069
4191.1656	0.00066
4189.2369	0.00067
4187.3082	0.00072
4185.3795	0.00074
4183.4508	0.00075
4181.5221	0.00075
4179.5934	0.00072
4177.6647	0.00073
4175.7361	0.00077
4173.8074	0.00079
4171.8787	0.00079
4169.9500	0.00074
4168.0213	0.00069
4166.0926	0.0007
4164.1639	0.00071
4162.2352	0.00073
4160.3065	0.00075
4158.3778	0.00076
4156.4492	0.00079
4154.5205	0.00077
4152.5918	0.00076
4150.6631	0.00076
4148.7344	0.00075
4146.8057	0.00074
4144.8770	0.00072
4142.9483	0.00072
4141.0196	0.00073
4139.0909	0.00075
4137.1623	0.00077
4135.2336	0.00077
4133.3049	0.00075
4131.3762	0.00074
4129.4475	0.00074
4127.5188	0.00076
4125.5901	0.00075
4123.6614	0.0007
4121.7327	0.00069
4119.8040	0.00071
4117.8754	0.00073
4115.9467	0.00069
4114.0180	0.00066
4112.0893	0.00067
4110.1606	0.00068
4108.2319	0.0007
4106.3032	0.00075
4104.3745	0.00077
4102.4458	0.00077
4100.5171	0.00075
4098.5885	0.00072
4096.6598	0.00072
4094.7311	0.00072
4092.8024	0.00073
4090.8737	0.00072
4088.9450	0.00071
4087.0163	0.0007
4085.0876	0.00068
4083.1589	0.0007
4081.2302	0.00071
4079.3016	0.00073
4077.3729	0.00074
4075.4442	0.00071
4073.5155	0.00071
4071.5868	0.0007
4069.6581	0.00072
4067.7294	0.00073
4065.8007	0.00076
4063.8720	0.00076
4061.9433	0.00073
4060.0147	0.0007
4058.0860	0.0007
4056.1573	0.00069
4054.2286	0.00073
4052.2999	0.00074
4050.3712	0.00072
4048.4425	0.00071
4046.5138	0.00074
4044.5851	0.00073
4042.6564	0.00073
4040.7278	0.00072
4038.7991	0.0007
4036.8704	0.00071
4034.9417	0.00076
4033.0130	0.00077
4031.0843	0.00073
4029.1556	0.00068
4027.2269	0.00068
4025.2982	0.0007
4023.3695	0.00069
4021.4409	0.00068
4019.5122	0.00067
4017.5835	0.00069
4015.6548	0.00071
4013.7261	0.00071
4011.7974	0.0007
4009.8687	0.00071
4007.9400	0.00071
4006.0113	0.00071
4004.0826	0.0007
4002.1540	0.00071
4000.2253	0.00073
3998.2966	0.00074
3996.3679	0.00076
3994.4392	0.00074
3992.5105	0.0007
3990.5818	0.0007
3988.6531	0.00074
3986.7244	0.00073
3984.7957	0.0007
3982.8671	0.00069
3980.9384	0.00068
3979.0097	0.00065
3977.0810	0.00068
3975.1523	0.00072
3973.2236	0.00074
3971.2949	0.00071
3969.3662	0.00069
3967.4375	0.00068
3965.5088	0.00069
3963.5802	0.00072
3961.6515	0.00074
3959.7228	0.00076
3957.7941	0.00073
3955.8654	0.00072
3953.9367	0.00074
3952.0080	0.00074
3950.0793	0.00069
3948.1506	0.00066
3946.2219	0.00067
3944.2933	0.00065
3942.3646	0.00065
3940.4359	0.00064
3938.5072	0.00066
3936.5785	0.00069
3934.6498	0.00069
3932.7211	0.00066
3930.7924	0.00067
3928.8637	0.00071
3926.9350	0.00073
3925.0064	0.00073
3923.0777	0.00075
3921.1490	0.00073
3919.2203	0.0007
3917.2916	0.00069
3915.3629	0.00068
3913.4342	0.00067
3911.5055	0.00068
3909.5768	0.00072
3907.6481	0.00073
3905.7195	0.00074
3903.7908	0.00074
3901.8621	0.00072
3899.9334	0.00073
3898.0047	0.00073
3896.0760	0.00074
3894.1473	0.00072
3892.2186	0.00071
3890.2899	0.00069
3888.3612	0.00068
3886.4326	0.00067
3884.5039	0.00067
3882.5752	0.00071
3880.6465	0.00072
3878.7178	0.00071
3876.7891	0.00069
3874.8604	0.00067
3872.9317	0.00067
3871.0030	0.00068
3869.0743	0.00068
3867.1457	0.00071
3865.2170	0.00073
3863.2883	0.0007
3861.3596	0.0007
3859.4309	0.00071
3857.5022	0.00071
3855.5735	0.0007
3853.6448	0.00071
3851.7161	0.00072
3849.7874	0.00074
3847.8588	0.00072
3845.9301	0.00071
3844.0014	0.00072
3842.0727	0.00073
3840.1440	0.00069
3838.2153	0.00069
3836.2866	0.00074
3834.3579	0.00074
3832.4292	0.00072
3830.5005	0.00069
3828.5719	0.0007
3826.6432	0.0007
3824.7145	0.0007
3822.7858	0.00068
3820.8571	0.00066
3818.9284	0.00068
3816.9997	0.0007
3815.0710	0.00069
3813.1423	0.00069
3811.2136	0.00068
3809.2850	0.00066
3807.3563	0.00069
3805.4276	0.00072
3803.4989	0.00073
3801.5702	0.00073
3799.6415	0.00072
3797.7128	0.00069
3795.7841	0.00068
3793.8554	0.0007
3791.9268	0.00072
3789.9981	0.00073
3788.0694	0.0007
3786.1407	0.00068
3784.2120	0.00068
3782.2833	0.00068
3780.3546	0.00066
3778.4259	0.00065
3776.4972	0.00065
3774.5685	0.00068
3772.6399	0.0007
3770.7112	0.0007
3768.7825	0.00068
3766.8538	0.00065
3764.9251	0.00063
3762.9964	0.00065
3761.0677	0.00068
3759.1390	0.00072
3757.2103	0.0007
3755.2816	0.00068
3753.3530	0.00067
3751.4243	0.00069
3749.4956	0.00069
3747.5669	0.0007
3745.6382	0.00071
3743.7095	0.00068
3741.7808	0.00065
3739.8521	0.0007
3737.9234	0.00073
3735.9947	0.00071
3734.0661	0.00066
3732.1374	0.00066
3730.2087	0.00068
3728.2800	0.00068
3726.3513	0.00071
3724.4226	0.0007
3722.4939	0.00069
3720.5652	0.0007
3718.6365	0.00071
3716.7078	0.00071
3714.7792	0.00071
3712.8505	0.00072
3710.9218	0.00067
3708.9931	0.00064
3707.0644	0.00066
3705.1357	0.00067
3703.2070	0.00067
3701.2783	0.00068
3699.3496	0.00068
3697.4209	0.0007
3695.4923	0.00071
3693.5636	0.00071
3691.6349	0.0007
3689.7062	0.00069
3687.7775	0.00068
3685.8488	0.00068
3683.9201	0.00069
3681.9914	0.00071
3680.0627	0.00071
3678.1340	0.00072
3676.2054	0.00073
3674.2767	0.00075
3672.3480	0.00074
3670.4193	0.00073
3668.4906	0.00069
3666.5619	0.00067
3664.6332	0.00067
3662.7045	0.00068
3660.7758	0.00067
3658.8471	0.00068
3656.9185	0.00068
3654.9898	0.00068
3653.0611	0.00069
3651.1324	0.00071
3649.2037	0.0007
3647.2750	0.00067
3645.3463	0.00064
3643.4176	0.00065
3641.4889	0.00068
3639.5602	0.00072
3637.6316	0.00074
3635.7029	0.00074
3633.7742	0.00073
3631.8455	0.00071
3629.9168	0.00071
3627.9881	0.00073
3626.0594	0.0007
3624.1307	0.00069
3622.2020	0.00068
3620.2733	0.00066
3618.3447	0.00068
3616.4160	0.00071
3614.4873	0.00069
3612.5586	0.00068
3610.6299	0.0007
3608.7012	0.00068
3606.7725	0.00066
3604.8438	0.00071
3602.9151	0.00073
3600.9864	0.00069
3599.0578	0.00069
3597.1291	0.00069
3595.2004	0.00071
3593.2717	0.00071
3591.3430	0.00069
3589.4143	0.00068
3587.4856	0.00066
3585.5569	0.00065
3583.6282	0.00067
3581.6995	0.00069
3579.7709	0.00066
3577.8422	0.00063
3575.9135	0.00062
3573.9848	0.00065
3572.0561	0.00067
3570.1274	0.0007
3568.1987	0.00068
3566.2700	0.00066
3564.3413	0.00068
3562.4126	0.00072
3560.4840	0.00075
3558.5553	0.00074
3556.6266	0.00072
3554.6979	0.00071
3552.7692	0.00073
3550.8405	0.00077
3548.9118	0.00078
3546.9831	0.00077
3545.0544	0.00072
3543.1257	0.0007
3541.1971	0.00069
3539.2684	0.00072
3537.3397	0.00075
3535.4110	0.00075
3533.4823	0.00074
3531.5536	0.00072
3529.6249	0.00072
3527.6962	0.00071
3525.7675	0.00071
3523.8388	0.00071
3521.9102	0.00074
3519.9815	0.00076
3518.0528	0.00077
3516.1241	0.00075
3514.1954	0.00074
3512.2667	0.00076
3510.3380	0.00076
3508.4093	0.00077
3506.4806	0.00074
3504.5519	0.00073
3502.6233	0.00074
3500.6946	0.00073
3498.7659	0.00072
3496.8372	0.00074
3494.9085	0.00079
3492.9798	0.00082
3491.0511	0.00083
3489.1224	0.00081
3487.1937	0.0008
3485.2650	0.00079
3483.3364	0.00079
3481.4077	0.00078
3479.4790	0.00078
3477.5503	0.00081
3475.6216	0.00082
3473.6929	0.00083
3471.7642	0.00085
3469.8355	0.00086
3467.9068	0.00084
3465.9781	0.00082
3464.0495	0.00085
3462.1208	0.00087
3460.1921	0.00088
3458.2634	0.00089
3456.3347	0.00088
3454.4060	0.00089
3452.4773	0.0009
3450.5486	0.00092
3448.6199	0.0009
3446.6912	0.00088
3444.7626	0.00088
3442.8339	0.00089
3440.9052	0.00091
3438.9765	0.00094
3437.0478	0.00094
3435.1191	0.00095
3433.1904	0.00094
3431.2617	0.00095
3429.3330	0.00101
3427.4043	0.00106
3425.4757	0.00107
3423.5470	0.00105
3421.6183	0.00103
3419.6896	0.00102
3417.7609	0.00104
3415.8322	0.00106
3413.9035	0.00107
3411.9748	0.00108
3410.0461	0.0011
3408.1174	0.00111
3406.1888	0.00111
3404.2601	0.00111
3402.3314	0.00114
3400.4027	0.00117
3398.4740	0.00119
3396.5453	0.00122
3394.6166	0.00124
3392.6879	0.00124
3390.7592	0.00122
3388.8305	0.00121
3386.9019	0.00122
3384.9732	0.00122
3383.0445	0.00123
3381.1158	0.00125
3379.1871	0.00129
3377.2584	0.00132
3375.3297	0.00133
3373.4010	0.00134
3371.4723	0.00136
3369.5436	0.00136
3367.6150	0.00136
3365.6863	0.00137
3363.7576	0.0014
3361.8289	0.00142
3359.9002	0.00141
3357.9715	0.00143
3356.0428	0.00146
3354.1141	0.00145
3352.1854	0.00142
3350.2568	0.00139
3348.3281	0.00143
3346.3994	0.00148
3344.4707	0.0015
3342.5420	0.00152
3340.6133	0.00154
3338.6846	0.00157
3336.7559	0.0016
3334.8272	0.00163
3332.8985	0.00166
3330.9699	0.00168
3329.0412	0.00168
3327.1125	0.00167
3325.1838	0.00167
3323.2551	0.00167
3321.3264	0.00168
3319.3977	0.00169
3317.4690	0.00171
3315.5403	0.00174
3313.6116	0.00178
3311.6830	0.00182
3309.7543	0.00185
3307.8256	0.0019
3305.8969	0.00195
3303.9682	0.00197
3302.0395	0.00198
3300.1108	0.00198
3298.1821	0.002
3296.2534	0.002
3294.3247	0.002
3292.3961	0.00199
3290.4674	0.00199
3288.5387	0.002
3286.6100	0.00199
3284.6813	0.00198
3282.7526	0.002
3280.8239	0.00203
3278.8952	0.00202
3276.9665	0.002
3275.0378	0.00198
3273.1092	0.00196
3271.1805	0.00194
3269.2518	0.00193
3267.3231	0.0019
3265.3944	0.0019
3263.4657	0.00194
3261.5370	0.00197
3259.6083	0.00197
3257.6796	0.00193
3255.7509	0.00189
3253.8223	0.00186
3251.8936	0.00186
3249.9649	0.00185
3248.0362	0.00183
3246.1075	0.00182
3244.1788	0.00184
3242.2501	0.00184
3240.3214	0.00184
3238.3927	0.00184
3236.4640	0.00185
3234.5354	0.00184
3232.6067	0.00185
3230.6780	0.00188
3228.7493	0.00191
3226.8206	0.00191
3224.8919	0.00188
3222.9632	0.00184
3221.0345	0.00181
3219.1058	0.00183
3217.1771	0.00185
3215.2485	0.00184
3213.3198	0.00181
3211.3911	0.0018
3209.4624	0.0018
3207.5337	0.00181
3205.6050	0.00181
3203.6763	0.00182
3201.7476	0.00183
3199.8189	0.00184
3197.8902	0.00186
3195.9616	0.00188
3194.0329	0.00188
3192.1042	0.00186
3190.1755	0.00186
3188.2468	0.00188
3186.3181	0.0019
3184.3894	0.0019
3182.4607	0.0019
3180.5320	0.0019
3178.6033	0.00188
3176.6747	0.00187
3174.7460	0.00189
3172.8173	0.00191
3170.8886	0.00195
3168.9599	0.00198
3167.0312	0.00196
3165.1025	0.00191
3163.1738	0.00188
3161.2451	0.00189
3159.3164	0.00193
3157.3878	0.00198
3155.4591	0.002
3153.5304	0.002
3151.6017	0.00199
3149.6730	0.00198
3147.7443	0.00197
3145.8156	0.00197
3143.8869	0.00199
3141.9582	0.00199
3140.0295	0.00196
3138.1009	0.00193
3136.1722	0.00191
3134.2435	0.00192
3132.3148	0.00197
3130.3861	0.00203
3128.4574	0.00204
3126.5287	0.00204
3124.6000	0.00206
3122.6713	0.0021
3120.7426	0.0021
3118.8140	0.00206
3116.8853	0.00203
3114.9566	0.00204
3113.0279	0.00207
3111.0992	0.00209
3109.1705	0.0021
3107.2418	0.00212
3105.3131	0.00216
3103.3844	0.00218
3101.4557	0.00218
3099.5271	0.00217
3097.5984	0.00217
3095.6697	0.00218
3093.7410	0.00219
3091.8123	0.0022
3089.8836	0.0022
3087.9549	0.00222
3086.0262	0.00225
3084.0975	0.00231
3082.1688	0.00235
3080.2402	0.00239
3078.3115	0.00243
3076.3828	0.00247
3074.4541	0.00251
3072.5254	0.00256
3070.5967	0.00262
3068.6680	0.00266
3066.7393	0.00269
3064.8106	0.0027
3062.8819	0.00273
3060.9533	0.00275
3059.0246	0.00273
3057.0959	0.00271
3055.1672	0.00273
3053.2385	0.00276
3051.3098	0.00281
3049.3811	0.00286
3047.4524	0.00287
3045.5237	0.00288
3043.5950	0.00288
3041.6664	0.00288
3039.7377	0.00288
3037.8090	0.00291
3035.8803	0.00295
3033.9516	0.003
3032.0229	0.00308
3030.0942	0.00317
3028.1655	0.00327
3026.2368	0.00337
3024.3081	0.00346
3022.3795	0.00359
3020.4508	0.00375
3018.5221	0.00391
3016.5934	0.00405
3014.6647	0.00417
3012.7360	0.0043
3010.8073	0.00443
3008.8786	0.00457
3006.9499	0.00472
3005.0212	0.00486
3003.0926	0.00501
3001.1639	0.00517
2999.2352	0.00535
2997.3065	0.00551
2995.3778	0.00564
2993.4491	0.00572
2991.5204	0.00579
2989.5917	0.00585
2987.6630	0.00589
2985.7343	0.00591
2983.8057	0.00587
2981.8770	0.00578
2979.9483	0.00569
2978.0196	0.00565
2976.0909	0.00565
2974.1622	0.00566
2972.2335	0.00569
2970.3048	0.00575
2968.3761	0.00585
2966.4474	0.00597
2964.5188	0.00609
2962.5901	0.00621
2960.6614	0.00636
2958.7327	0.00651
2956.8040	0.00666
2954.8753	0.00681
2952.9466	0.00698
2951.0179	0.00716
2949.0892	0.00736
2947.1605	0.00757
2945.2319	0.00779
2943.3032	0.008
2941.3745	0.00818
2939.4458	0.00832
2937.5171	0.00842
2935.5884	0.00848
2933.6597	0.00848
2931.7310	0.00839
2929.8023	0.00823
2927.8736	0.008
2925.9450	0.00773
2924.0163	0.00745
2922.0876	0.00718
2920.1589	0.00694
2918.2302	0.00673
2916.3015	0.00653
2914.3728	0.00635
2912.4441	0.0062
2910.5154	0.00607
2908.5868	0.00597
2906.6581	0.0059
2904.7294	0.00586
2902.8007	0.00581
2900.8720	0.00575
2898.9433	0.00566
2897.0146	0.00558
2895.0859	0.00555
2893.1572	0.00555
2891.2285	0.00557
2889.2999	0.00558
2887.3712	0.00559
2885.4425	0.00557
2883.5138	0.00554
2881.5851	0.00551
2879.6564	0.00552
2877.7277	0.00553
2875.7990	0.00551
2873.8703	0.00545
2871.9416	0.00537
2870.0130	0.00526
2868.0843	0.00513
2866.1556	0.00502
2864.2269	0.00495
2862.2982	0.00489
2860.3695	0.00483
2858.4408	0.00475
2856.5121	0.00468
2854.5834	0.00462
2852.6547	0.00456
2850.7261	0.00449
2848.7974	0.0044
2846.8687	0.00431
2844.9400	0.00424
2843.0113	0.00419
2841.0826	0.00416
2839.1539	0.00416
2837.2252	0.00417
2835.2965	0.00414
2833.3678	0.00411
2831.4392	0.0041
2829.5105	0.00413
2827.5818	0.00415
2825.6531	0.00414
2823.7244	0.00413
2821.7957	0.00414
2819.8670	0.00414
2817.9383	0.00412
2816.0096	0.00412
2814.0809	0.00413
2812.1523	0.00414
2810.2236	0.00414
2808.2949	0.00416
2806.3662	0.0042
2804.4375	0.00424
2802.5088	0.00424
2800.5801	0.00421
2798.6514	0.0042
2796.7227	0.00424
2794.7940	0.00428
2792.8654	0.0043
2790.9367	0.0043
2789.0080	0.00431
2787.0793	0.00432
2785.1506	0.00434
2783.2219	0.00436
2781.2932	0.0044
2779.3645	0.00443
2777.4358	0.00445
2775.5071	0.00446
2773.5785	0.00449
2771.6498	0.00452
2769.7211	0.00456
2767.7924	0.00458
2765.8637	0.00457
2763.9350	0.00454
2762.0063	0.00452
2760.0776	0.00452
2758.1489	0.00455
2756.2202	0.00459
2754.2916	0.00461
2752.3629	0.00461
2750.4342	0.00462
2748.5055	0.00464
2746.5768	0.00468
2744.6481	0.00472
2742.7194	0.00476
2740.7907	0.00478
2738.8620	0.00479
2736.9333	0.00478
2735.0047	0.00477
2733.0760	0.00478
2731.1473	0.00482
2729.2186	0.00486
2727.2899	0.00489
2725.3612	0.00492
2723.4325	0.00492
2721.5038	0.00492
2719.5751	0.00491
2717.6464	0.00491
2715.7178	0.00492
2713.7891	0.00493
2711.8604	0.00494
2709.9317	0.00495
2708.0030	0.00496
2706.0743	0.00497
2704.1456	0.00499
2702.2169	0.00499
2700.2882	0.00496
2698.3595	0.00495
2696.4309	0.00497
2694.5022	0.00503
2692.5735	0.00507
2690.6448	0.00508
2688.7161	0.00508
2686.7874	0.00509
2684.8587	0.00508
2682.9300	0.00507
2681.0013	0.00507
2679.0726	0.00508
2677.1440	0.0051
2675.2153	0.00512
2673.2866	0.00515
2671.3579	0.00518
2669.4292	0.00523
2667.5005	0.00527
2665.5718	0.00527
2663.6431	0.00526
2661.7144	0.00526
2659.7857	0.00528
2657.8571	0.0053
2655.9284	0.00532
2653.9997	0.00531
2652.0710	0.00528
2650.1423	0.00526
2648.2136	0.00526
2646.2849	0.00526
2644.3562	0.00528
2642.4275	0.0053
2640.4988	0.0053
2638.5702	0.00531
2636.6415	0.00532
2634.7128	0.00536
2632.7841	0.00541
2630.8554	0.00544
2628.9267	0.00548
2626.9980	0.00551
2625.0693	0.00551
2623.1406	0.0055
2621.2119	0.00551
2619.2833	0.00553
2617.3546	0.00554
2615.4259	0.00555
2613.4972	0.00555
2611.5685	0.00558
2609.6398	0.00561
2607.7111	0.00561
2605.7824	0.00561
2603.8537	0.00561
2601.9250	0.00561
2599.9964	0.00561
2598.0677	0.00562
2596.1390	0.00564
2594.2103	0.00565
2592.2816	0.00567
2590.3529	0.00572
2588.4242	0.00576
2586.4955	0.00576
2584.5668	0.00575
2582.6381	0.00573
2580.7095	0.00573
2578.7808	0.00576
2576.8521	0.0058
2574.9234	0.00584
2572.9947	0.00584
2571.0660	0.00583
2569.1373	0.00584
2567.2086	0.00586
2565.2799	0.00587
2563.3512	0.00586
2561.4226	0.00587
2559.4939	0.0059
2557.5652	0.00594
2555.6365	0.00596
2553.7078	0.00599
2551.7791	0.00601
2549.8504	0.00605
2547.9217	0.00607
2545.9930	0.00607
2544.0643	0.00607
2542.1357	0.00608
2540.2070	0.00609
2538.2783	0.00609
2536.3496	0.0061
2534.4209	0.00612
2532.4922	0.00614
2530.5635	0.00615
2528.6348	0.00614
2526.7061	0.00611
2524.7774	0.00611
2522.8488	0.00614
2520.9201	0.00619
2518.9914	0.00622
2517.0627	0.00624
2515.1340	0.00625
2513.2053	0.00624
2511.2766	0.00621
2509.3479	0.00617
2507.4192	0.00614
2505.4905	0.00612
2503.5619	0.00612
2501.6332	0.00614
2499.7045	0.00619
2497.7758	0.00622
2495.8471	0.00625
2493.9184	0.00627
2491.9897	0.00628
2490.0610	0.00629
2488.1323	0.0063
2486.2036	0.00632
2484.2750	0.00633
2482.3463	0.00631
2480.4176	0.00628
2478.4889	0.00629
2476.5602	0.00635
2474.6315	0.00641
2472.7028	0.00645
2470.7741	0.00647
2468.8454	0.00649
2466.9167	0.00649
2464.9881	0.00648
2463.0594	0.00646
2461.1307	0.00641
2459.2020	0.0064
2457.2733	0.00644
2455.3446	0.00648
2453.4159	0.0065
2451.4872	0.0065
2449.5585	0.00651
2447.6299	0.00655
2445.7012	0.00657
2443.7725	0.00655
2441.8438	0.00652
2439.9151	0.00653
2437.9864	0.00657
2436.0577	0.00658
2434.1290	0.00656
2432.2003	0.00658
2430.2716	0.00663
2428.3430	0.00665
2426.4143	0.00663
2424.4856	0.00663
2422.5569	0.00667
2420.6282	0.00672
2418.6995	0.00674
2416.7708	0.00672
2414.8421	0.00669
2412.9134	0.00667
2410.9847	0.00669
2409.0561	0.00675
2407.1274	0.0068
2405.1987	0.00682
2403.2700	0.0068
2401.3413	0.00676
2399.4126	0.00674
2397.4839	0.00671
2395.5552	0.0067
2393.6265	0.00672
2391.6978	0.00676
2389.7692	0.00678
2387.8405	0.00677
2385.9118	0.00674
2383.9831	0.00672
2382.0544	0.0067
2380.1257	0.0067
2378.1970	0.0067
2376.2683	0.00668
2374.3396	0.00664
2372.4109	0.00662
2370.4823	0.00666
2368.5536	0.00671
2366.6249	0.00674
2364.6962	0.00675
2362.7675	0.00676
2360.8388	0.00676
2358.9101	0.00675
2356.9814	0.00671
2355.0527	0.00667
2353.1240	0.00662
2351.1954	0.00656
2349.2667	0.00653
2347.3380	0.00655
2345.4093	0.00661
2343.4806	0.00667
2341.5519	0.00669
2339.6232	0.00668
2337.6945	0.00668
2335.7658	0.00671
2333.8371	0.00681
2331.9085	0.00694
2329.9798	0.00698
2328.0511	0.00685
2326.1224	0.00669
2324.1937	0.00665
2322.2650	0.00671
2320.3363	0.00676
2318.4076	0.00675
2316.4789	0.00672
2314.5502	0.00672
2312.6216	0.00673
2310.6929	0.00673
2308.7642	0.00672
2306.8355	0.00669
2304.9068	0.00659
2302.9781	0.00643
2301.0494	0.00635
2299.1207	0.00642
2297.1920	0.00657
2295.2633	0.00666
2293.3347	0.00662
2291.4060	0.00652
2289.4773	0.0065
2287.5486	0.00661
2285.6199	0.00673
2283.6912	0.00673
2281.7625	0.00655
2279.8338	0.00632
2277.9051	0.00627
2275.9764	0.00644
2274.0478	0.00664
2272.1191	0.00675
2270.1904	0.0068
2268.2617	0.00683
2266.3330	0.00684
2264.4043	0.00681
2262.4756	0.00674
2260.5469	0.00664
2258.6182	0.00656
2256.6895	0.0066
2254.7609	0.0068
2252.8322	0.0071
2250.9035	0.00751
2248.9748	0.00808
2247.0461	0.00877
2245.1174	0.00959
2243.1887	0.01052
2241.2600	0.01144
2239.3313	0.01211
2237.4026	0.01235
2235.4740	0.01225
2233.5453	0.01186
2231.6166	0.01104
2229.6879	0.00986
2227.7592	0.00878
2225.8305	0.0081
2223.9018	0.00773
2221.9731	0.00751
2220.0444	0.00732
2218.1157	0.00704
2216.1871	0.00674
2214.2584	0.00665
2212.3297	0.00682
2210.4010	0.00701
2208.4723	0.00709
2206.5436	0.0071
2204.6149	0.00707
2202.6862	0.00704
2200.7575	0.00703
2198.8288	0.00704
2196.9002	0.00699
2194.9715	0.00683
2193.0428	0.00668
2191.1141	0.00671
2189.1854	0.00691
2187.2567	0.00709
2185.3280	0.00711
2183.3993	0.00704
2181.4706	0.00695
2179.5419	0.00684
2177.6133	0.00676
2175.6846	0.00676
2173.7559	0.00682
2171.8272	0.00682
2169.8985	0.00675
2167.9698	0.00658
2166.0411	0.00632
2164.1124	0.0062
2162.1837	0.00644
2160.2550	0.00681
2158.3264	0.00688
2156.3977	0.0066
2154.4690	0.00632
2152.5403	0.00639
2150.6116	0.00676
2148.6829	0.00706
2146.7542	0.00711
2144.8255	0.00702
2142.8968	0.00698
2140.9681	0.00708
2139.0395	0.00719
2137.1108	0.00719
2135.1821	0.00712
2133.2534	0.00714
2131.3247	0.00724
2129.3960	0.00734
2127.4673	0.00738
2125.5386	0.00735
2123.6099	0.00728
2121.6812	0.00726
2119.7526	0.0073
2117.8239	0.00732
2115.8952	0.00731
2113.9665	0.00729
2112.0378	0.00726
2110.1091	0.00721
2108.1804	0.00716
2106.2517	0.0071
2104.3230	0.00699
2102.3943	0.00691
2100.4657	0.00698
2098.5370	0.00706
2096.6083	0.00711
2094.6796	0.00714
2092.7509	0.00708
2090.8222	0.00691
2088.8935	0.00678
2086.9648	0.00677
2085.0361	0.00684
2083.1074	0.00698
2081.1788	0.00716
2079.2501	0.00732
2077.3214	0.00737
2075.3927	0.00725
2073.4640	0.00701
2071.5353	0.00675
2069.6066	0.00658
2067.6779	0.00667
2065.7492	0.00697
2063.8205	0.00726
2061.8919	0.00732
2059.9632	0.0071
2058.0345	0.00673
2056.1058	0.00646
2054.1771	0.00649
2052.2484	0.00669
2050.3197	0.00687
2048.3910	0.00703
2046.4623	0.00717
2044.5336	0.0072
2042.6050	0.00709
2040.6763	0.00704
2038.7476	0.00712
2036.8189	0.00724
2034.8902	0.00731
2032.9615	0.00735
2031.0328	0.00732
2029.1041	0.00728
2027.1754	0.00732
2025.2467	0.00739
2023.3181	0.00735
2021.3894	0.00723
2019.4607	0.0072
2017.5320	0.00722
2015.6033	0.00724
2013.6746	0.00733
2011.7459	0.00748
2009.8172	0.00758
2007.8885	0.0076
2005.9599	0.0076
2004.0312	0.00762
2002.1025	0.00766
2000.1738	0.00767
1998.2451	0.00768
1996.3164	0.00769
1994.3877	0.00768
1992.4590	0.00765
1990.5303	0.00768
1988.6016	0.00775
1986.6730	0.00781
1984.7443	0.00779
1982.8156	0.00774
1980.8869	0.0077
1978.9582	0.00769
1977.0295	0.00773
1975.1008	0.0078
1973.1721	0.00785
1971.2434	0.00786
1969.3147	0.00786
1967.3861	0.00788
1965.4574	0.0079
1963.5287	0.00791
1961.6000	0.00789
1959.6713	0.00788
1957.7426	0.00789
1955.8139	0.00792
1953.8852	0.00794
1951.9565	0.00793
1950.0278	0.0079
1948.0992	0.00788
1946.1705	0.00789
1944.2418	0.00792
1942.3131	0.00795
1940.3844	0.00797
1938.4557	0.00797
1936.5270	0.00796
1934.5983	0.00797
1932.6696	0.00798
1930.7409	0.00801
1928.8123	0.00804
1926.8836	0.00804
1924.9549	0.00804
1923.0262	0.00805
1921.0975	0.00809
1919.1688	0.00812
1917.2401	0.00814
1915.3114	0.00814
1913.3827	0.00813
1911.4540	0.00813
1909.5254	0.00811
1907.5967	0.00812
1905.6680	0.00815
1903.7393	0.00819
1901.8106	0.00821
1899.8819	0.0082
1897.9532	0.00819
1896.0245	0.00819
1894.0958	0.00819
1892.1671	0.0082
1890.2385	0.00817
1888.3098	0.00814
1886.3811	0.00815
1884.4524	0.00818
1882.5237	0.00822
1880.5950	0.00823
1878.6663	0.00822
1876.7376	0.0082
1874.8089	0.0082
1872.8802	0.00822
1870.9516	0.00824
1869.0229	0.00824
1867.0942	0.00823
1865.1655	0.00822
1863.2368	0.00822
1861.3081	0.00822
1859.3794	0.00823
1857.4507	0.00823
1855.5220	0.00823
1853.5933	0.00824
1851.6647	0.00822
1849.7360	0.00819
1847.8073	0.00818
1845.8786	0.0082
1843.9499	0.00822
1842.0212	0.00824
1840.0925	0.00826
1838.1638	0.00828
1836.2351	0.0083
1834.3064	0.0083
1832.3778	0.0083
1830.4491	0.0083
1828.5204	0.0083
1826.5917	0.0083
1824.6630	0.00832
1822.7343	0.00835
1820.8056	0.00836
1818.8769	0.00834
1816.9482	0.00832
1815.0195	0.00833
1813.0909	0.00835
1811.1622	0.00838
1809.2335	0.0084
1807.3048	0.00843
1805.3761	0.00844
1803.4474	0.00845
1801.5187	0.00847
1799.5900	0.00848
1797.6613	0.00849
1795.7326	0.0085
1793.8040	0.00852
1791.8753	0.00853
1789.9466	0.00853
1788.0179	0.00854
1786.0892	0.00854
1784.1605	0.00855
1782.2318	0.00855
1780.3031	0.00852
1778.3744	0.0085
1776.4457	0.0085
1774.5171	0.00853
1772.5884	0.00855
1770.6597	0.00856
1768.7310	0.00857
1766.8023	0.00857
1764.8736	0.00856
1762.9449	0.00856
1761.0162	0.00855
1759.0875	0.00853
1757.1588	0.00851
1755.2302	0.0085
1753.3015	0.00849
1751.3728	0.00848
1749.4441	0.00849
1747.5154	0.00852
1745.5867	0.00857
1743.6580	0.0086
1741.7293	0.0086
1739.8006	0.00859
1737.8719	0.00861
1735.9433	0.00862
1734.0146	0.00862
1732.0859	0.00864
1730.1572	0.00867
1728.2285	0.0087
1726.2998	0.00874
1724.3711	0.00875
1722.4424	0.00875
1720.5137	0.00874
1718.5850	0.00875
1716.6564	0.00877
1714.7277	0.00881
1712.7990	0.00886
1710.8703	0.00892
1708.9416	0.00898
1707.0129	0.00903
1705.0842	0.00909
1703.1555	0.00915
1701.2268	0.00921
1699.2981	0.00927
1697.3695	0.00934
1695.4408	0.00941
1693.5121	0.00946
1691.5834	0.0095
1689.6547	0.00958
1687.7260	0.00968
1685.7973	0.00979
1683.8686	0.00987
1681.9399	0.00994
1680.0112	0.01002
1678.0826	0.01014
1676.1539	0.01031
1674.2252	0.0105
1672.2965	0.0107
1670.3678	0.01089
1668.4391	0.01106
1666.5104	0.01116
1664.5817	0.01113
1662.6530	0.011
1660.7243	0.01079
1658.7957	0.01057
1656.8670	0.01035
1654.9383	0.01018
1653.0096	0.01002
1651.0809	0.00987
1649.1522	0.00974
1647.2235	0.00963
1645.2948	0.00955
1643.3661	0.00948
1641.4374	0.00943
1639.5088	0.00939
1637.5801	0.00936
1635.6514	0.00935
1633.7227	0.00936
1631.7940	0.00939
1629.8653	0.00942
1627.9366	0.00944
1626.0079	0.00947
1624.0792	0.0095
1622.1505	0.00956
1620.2219	0.00963
1618.2932	0.00973
1616.3645	0.00981
1614.4358	0.00984
1612.5071	0.0098
1610.5784	0.00973
1608.6497	0.00968
1606.7210	0.00966
1604.7923	0.00967
1602.8636	0.00968
1600.9350	0.00968
1599.0063	0.00968
1597.0776	0.00967
1595.1489	0.00964
1593.2202	0.00959
1591.2915	0.00955
1589.3628	0.00954
1587.4341	0.00951
1585.5054	0.00948
1583.5767	0.00943
1581.6481	0.00939
1579.7194	0.00937
1577.7907	0.00936
1575.8620	0.00937
1573.9333	0.00938
1572.0046	0.00937
1570.0759	0.00934
1568.1472	0.00931
1566.2185	0.00931
1564.2899	0.00931
1562.3612	0.0093
1560.4325	0.00928
1558.5038	0.00932
1556.5751	0.00937
1554.6464	0.0094
1552.7177	0.00937
1550.7890	0.00933
1548.8603	0.0093
1546.9316	0.00929
1545.0030	0.00929
1543.0743	0.0093
1541.1456	0.00931
1539.2169	0.00934
1537.2882	0.00936
1535.3595	0.00939
1533.4308	0.00941
1531.5021	0.00942
1529.5734	0.00943
1527.6447	0.00941
1525.7161	0.00938
1523.7874	0.00936
1521.8587	0.00935
1519.9300	0.00934
1518.0013	0.00933
1516.0726	0.00931
1514.1439	0.0093
1512.2152	0.00929
1510.2865	0.00928
1508.3578	0.00928
1506.4292	0.00927
1504.5005	0.00927
1502.5718	0.00929
1500.6431	0.00931
1498.7144	0.0093
1496.7857	0.00929
1494.8570	0.00932
1492.9283	0.00937
1490.9996	0.00943
1489.0709	0.00949
1487.1423	0.00956
1485.2136	0.00966
1483.2849	0.00978
1481.3562	0.00988
1479.4275	0.00998
1477.4988	0.01008
1475.5701	0.01018
1473.6414	0.01028
1471.7127	0.01037
1469.7840	0.01046
1467.8554	0.01056
1465.9267	0.01069
1463.9980	0.01087
1462.0693	0.01106
1460.1406	0.01125
1458.2119	0.01142
1456.2832	0.01154
1454.3545	0.0116
1452.4258	0.0116
1450.4971	0.01154
1448.5685	0.01143
1446.6398	0.01129
1444.7111	0.01114
1442.7824	0.01098
1440.8537	0.01081
1438.9250	0.01062
1436.9963	0.01045
1435.0676	0.01027
1433.1389	0.01011
1431.2102	0.00997
1429.2816	0.00986
1427.3529	0.00979
1425.4242	0.00973
1423.4955	0.00968
1421.5668	0.00965
1419.6381	0.00965
1417.7094	0.00967
1415.7807	0.0097
1413.8520	0.00973
1411.9233	0.00977
1409.9947	0.00983
1408.0660	0.0099
1406.1373	0.00998
1404.2086	0.01003
1402.2799	0.01003
1400.3512	0.00999
1398.4225	0.00995
1396.4938	0.00993
1394.5651	0.00993
1392.6364	0.00993
1390.7078	0.0099
1388.7791	0.00984
1386.8504	0.00975
1384.9217	0.00969
1382.9930	0.00966
1381.0643	0.00965
1379.1356	0.00965
1377.2069	0.00966
1375.2782	0.00967
1373.3495	0.00968
1371.4209	0.00968
1369.4922	0.00969
1367.5635	0.00969
1365.6348	0.00968
1363.7061	0.00965
1361.7774	0.00963
1359.8487	0.00962
1357.9200	0.00961
1355.9913	0.00959
1354.0626	0.00957
1352.1340	0.00958
1350.2053	0.0096
1348.2766	0.00962
1346.3479	0.00963
1344.4192	0.00965
1342.4905	0.0097
1340.5618	0.00974
1338.6331	0.00974
1336.7044	0.0097
1334.7757	0.00968
1332.8471	0.00968
1330.9184	0.0097
1328.9897	0.0097
1327.0610	0.00967
1325.1323	0.00965
1323.2036	0.00965
1321.2749	0.00965
1319.3462	0.00966
1317.4175	0.00967
1315.4888	0.00968
1313.5602	0.0097
1311.6315	0.00971
1309.7028	0.00969
1307.7741	0.00969
1305.8454	0.0097
1303.9167	0.00972
1301.9880	0.00973
1300.0593	0.00974
1298.1306	0.00975
1296.2019	0.00976
1294.2733	0.00977
1292.3446	0.00977
1290.4159	0.00976
1288.4872	0.00976
1286.5585	0.00979
1284.6298	0.00982
1282.7011	0.00986
1280.7724	0.0099
1278.8437	0.00993
1276.9150	0.00994
1274.9864	0.00994
1273.0577	0.00995
1271.1290	0.00999
1269.2003	0.01002
1267.2716	0.01003
1265.3429	0.01003
1263.4142	0.01
1261.4855	0.00994
1259.5568	0.00988
1257.6281	0.00983
1255.6995	0.00979
1253.7708	0.00978
1251.8421	0.00981
1249.9134	0.00983
1247.9847	0.00981
1246.0560	0.0098
1244.1273	0.00983
1242.1986	0.0099
1240.2699	0.00999
1238.3412	0.01012
1236.4126	0.01027
1234.4839	0.01041
1232.5552	0.01049
1230.6265	0.01051
1228.6978	0.0105
1226.7691	0.01046
1224.8404	0.0104
1222.9117	0.01031
1220.9830	0.0102
1219.0543	0.01008
1217.1257	0.00997
1215.1970	0.00985
1213.2683	0.00975
1211.3396	0.00968
1209.4109	0.00963
1207.4822	0.00956
1205.5535	0.00948
1203.6248	0.00938
1201.6961	0.00928
1199.7674	0.00919
1197.8388	0.0091
1195.9101	0.00904
1193.9814	0.009
1192.0527	0.00898
1190.1240	0.00898
1188.1953	0.00899
1186.2666	0.009
1184.3379	0.00898
1182.4092	0.00896
[truncated: 610 more rows]
