# Supplementary material for: Vibrational Study on the Structure, Bioactivity, and Silver Adsorption of Silk Fibroin Fibers Grafted with Methacrylonitrile
Source: Molecules. 2023 Mar 10;28(6):2551. doi: 10.3390/molecules28062551 (PMC10051891; doi:10.3390/molecules28062551)
Supplement: Supplementary file 1 [file molecules-28-02551-s001.zip › RAW DATA/Figure 13 Raman SBF/BF MAN 60 SBF 28d Raman p2.txt]

TITLE	BF MAN 60 SBF 28D P2 | AV. OF 131
DATA TYPE
ORIGIN	JASCO
OWNER
DATE	23/03/01
TIME	12:11:45
SPECTROMETER/DATA SYSTEM
RESOLUTION
DELTAX	-1.92869
XUNITS	1/CM
YUNITS	AU
FIRSTX	5003.1440
LASTX	5.9080
NPOINTS	2592
FIRSTY	0.00130
MAXY	0.05270
MINY	0.00069
XYDATA
5003.1440	0.0013
5001.2154	0.0013
4999.2867	0.00132
4997.3580	0.00136
4995.4293	0.00132
4993.5006	0.00129
4991.5719	0.00126
4989.6432	0.00128
4987.7145	0.00125
4985.7858	0.00127
4983.8571	0.00131
4981.9285	0.00133
4979.9998	0.00132
4978.0711	0.00133
4976.1424	0.00133
4974.2137	0.00134
4972.2850	0.00135
4970.3563	0.00135
4968.4276	0.00133
4966.4989	0.00131
4964.5702	0.0013
4962.6416	0.00126
4960.7129	0.00124
4958.7842	0.00129
4956.8555	0.00132
4954.9268	0.00132
4952.9981	0.0013
4951.0694	0.00125
4949.1407	0.00124
4947.2120	0.00127
4945.2833	0.00128
4943.3547	0.00129
4941.4260	0.0013
4939.4973	0.00131
4937.5686	0.00125
4935.6399	0.00125
4933.7112	0.00129
4931.7825	0.00129
4929.8538	0.00128
4927.9251	0.00133
4925.9964	0.00131
4924.0678	0.0013
4922.1391	0.00131
4920.2104	0.00129
4918.2817	0.00129
4916.3530	0.00131
4914.4243	0.00128
4912.4956	0.00131
4910.5669	0.00134
4908.6382	0.00133
4906.7095	0.00128
4904.7809	0.00127
4902.8522	0.0013
4900.9235	0.00128
4898.9948	0.0013
4897.0661	0.0013
4895.1374	0.00128
4893.2087	0.00127
4891.2800	0.00125
4889.3513	0.00128
4887.4226	0.00129
4885.4940	0.0013
4883.5653	0.00128
4881.6366	0.00127
4879.7079	0.00127
4877.7792	0.00131
4875.8505	0.00134
4873.9218	0.00129
4871.9931	0.00125
4870.0644	0.00128
4868.1357	0.0013
4866.2071	0.00131
4864.2784	0.00134
4862.3497	0.0013
4860.4210	0.00127
4858.4923	0.00134
4856.5636	0.00139
4854.6349	0.00135
4852.7062	0.0013
4850.7775	0.00128
4848.8488	0.00128
4846.9202	0.00124
4844.9915	0.00123
4843.0628	0.00123
4841.1341	0.00121
4839.2054	0.00125
4837.2767	0.00128
4835.3480	0.00129
4833.4193	0.00128
4831.4906	0.0013
4829.5619	0.00133
4827.6333	0.00125
4825.7046	0.0012
4823.7759	0.00121
4821.8472	0.00124
4819.9185	0.00123
4817.9898	0.00121
4816.0611	0.00126
4814.1324	0.00132
4812.2037	0.0013
4810.2750	0.00128
4808.3464	0.00126
4806.4177	0.00126
4804.4890	0.00126
4802.5603	0.00129
4800.6316	0.00133
4798.7029	0.00135
4796.7742	0.00136
4794.8455	0.00131
4792.9168	0.00127
4790.9881	0.00128
4789.0595	0.00126
4787.1308	0.00125
4785.2021	0.00124
4783.2734	0.00123
4781.3447	0.0013
4779.4160	0.00137
4777.4873	0.00134
4775.5586	0.00129
4773.6299	0.00124
4771.7012	0.00122
4769.7726	0.00124
4767.8439	0.00124
4765.9152	0.00121
4763.9865	0.00116
4762.0578	0.00116
4760.1291	0.00119
4758.2004	0.00124
4756.2717	0.00125
4754.3430	0.00126
4752.4143	0.00131
4750.4857	0.00134
4748.5570	0.00128
4746.6283	0.00123
4744.6996	0.00119
4742.7709	0.00121
4740.8422	0.00123
4738.9135	0.00121
4736.9848	0.00121
4735.0561	0.0012
4733.1274	0.00119
4731.1988	0.0012
4729.2701	0.00126
4727.3414	0.00134
4725.4127	0.00138
4723.4840	0.00137
4721.5553	0.00134
4719.6266	0.00132
4717.6979	0.00134
4715.7692	0.00129
4713.8405	0.00119
4711.9119	0.00114
4709.9832	0.0012
4708.0545	0.00125
4706.1258	0.00128
4704.1971	0.00124
4702.2684	0.00122
4700.3397	0.00125
4698.4110	0.00126
4696.4823	0.00126
4694.5536	0.00123
4692.6250	0.0012
4690.6963	0.00119
4688.7676	0.00122
4686.8389	0.00117
4684.9102	0.00115
4682.9815	0.0012
4681.0528	0.00121
4679.1241	0.00122
4677.1954	0.0012
4675.2668	0.00118
4673.3381	0.0012
4671.4094	0.00123
4669.4807	0.00125
4667.5520	0.00122
4665.6233	0.0012
4663.6946	0.00121
4661.7659	0.00125
4659.8372	0.00128
4657.9085	0.00131
4655.9799	0.00128
4654.0512	0.00123
4652.1225	0.0012
4650.1938	0.00121
4648.2651	0.0012
4646.3364	0.0012
4644.4077	0.00125
4642.4790	0.00128
4640.5503	0.00126
4638.6216	0.00124
4636.6930	0.0012
4634.7643	0.00121
4632.8356	0.00121
4630.9069	0.00121
4628.9782	0.00124
4627.0495	0.00127
4625.1208	0.00129
4623.1921	0.00125
4621.2634	0.00121
4619.3347	0.00117
4617.4061	0.00116
4615.4774	0.00124
4613.5487	0.00128
4611.6200	0.00125
4609.6913	0.00124
4607.7626	0.0012
4605.8339	0.00122
4603.9052	0.00124
4601.9765	0.00121
4600.0478	0.0011
4598.1192	0.00111
4596.1905	0.00122
4594.2618	0.00124
4592.3331	0.0012
4590.4044	0.00119
4588.4757	0.00119
4586.5470	0.00119
4584.6183	0.0012
4582.6896	0.00125
4580.7609	0.00124
4578.8323	0.00123
4576.9036	0.00123
4574.9749	0.0012
4573.0462	0.00117
4571.1175	0.00127
4569.1888	0.00138
4567.2601	0.00137
4565.3314	0.00127
4563.4027	0.0012
4561.4740	0.00119
4559.5454	0.00121
4557.6167	0.00122
4555.6880	0.0012
4553.7593	0.00121
4551.8306	0.0012
4549.9019	0.00119
4547.9732	0.00121
4546.0445	0.00122
4544.1158	0.00118
4542.1871	0.00118
4540.2585	0.00124
4538.3298	0.00127
4536.4011	0.00128
4534.4724	0.00128
4532.5437	0.00125
4530.6150	0.0012
4528.6863	0.0012
4526.7576	0.00121
4524.8289	0.00121
4522.9002	0.00119
4520.9716	0.0012
4519.0429	0.00123
4517.1142	0.00121
4515.1855	0.00119
4513.2568	0.00118
4511.3281	0.00118
4509.3994	0.00116
4507.4707	0.00114
4505.5420	0.00115
4503.6133	0.00119
4501.6847	0.00124
4499.7560	0.00124
4497.8273	0.00123
4495.8986	0.00126
4493.9699	0.00128
4492.0412	0.00124
4490.1125	0.0012
4488.1838	0.00118
4486.2551	0.00121
4484.3264	0.00124
4482.3978	0.00123
4480.4691	0.00119
4478.5404	0.00111
4476.6117	0.00108
4474.6830	0.00111
4472.7543	0.00118
4470.8256	0.00124
4468.8969	0.00123
4466.9682	0.00119
4465.0395	0.00117
4463.1109	0.00115
4461.1822	0.00116
4459.2535	0.00116
4457.3248	0.00116
4455.3961	0.00121
4453.4674	0.00121
4451.5387	0.00118
4449.6100	0.00114
4447.6813	0.00112
4445.7526	0.00111
4443.8240	0.00115
4441.8953	0.00124
4439.9666	0.00128
4438.0379	0.00125
4436.1092	0.00121
4434.1805	0.00119
4432.2518	0.00119
4430.3231	0.00116
4428.3944	0.00115
4426.4657	0.00113
4424.5371	0.00111
4422.6084	0.00116
4420.6797	0.0012
4418.7510	0.00121
4416.8223	0.00121
4414.8936	0.00121
4412.9649	0.00119
4411.0362	0.00117
4409.1075	0.00118
4407.1788	0.00118
4405.2502	0.0012
4403.3215	0.00121
4401.3928	0.00122
4399.4641	0.00119
4397.5354	0.00117
4395.6067	0.0011
4393.6780	0.00112
4391.7493	0.00116
4389.8206	0.00115
4387.8919	0.00118
4385.9633	0.00121
4384.0346	0.00118
4382.1059	0.00115
4380.1772	0.00115
4378.2485	0.00115
4376.3198	0.00113
4374.3911	0.00116
4372.4624	0.00122
4370.5337	0.00121
4368.6050	0.00119
4366.6764	0.0012
4364.7477	0.00122
4362.8190	0.00122
4360.8903	0.00116
4358.9616	0.00113
4357.0329	0.00111
4355.1042	0.00112
4353.1755	0.00114
4351.2468	0.00113
4349.3181	0.00115
4347.3895	0.00119
4345.4608	0.00119
4343.5321	0.00114
4341.6034	0.00114
4339.6747	0.0012
4337.7460	0.00121
4335.8173	0.00117
4333.8886	0.00118
4331.9599	0.00121
4330.0312	0.00119
4328.1026	0.00115
4326.1739	0.00116
4324.2452	0.00116
4322.3165	0.00121
4320.3878	0.00122
4318.4591	0.00121
4316.5304	0.00118
4314.6017	0.00115
4312.6730	0.00116
4310.7443	0.00116
4308.8157	0.00117
4306.8870	0.00116
4304.9583	0.00113
4303.0296	0.0011
4301.1009	0.00109
4299.1722	0.00111
4297.2435	0.00113
4295.3148	0.00112
4293.3861	0.00111
4291.4574	0.00113
4289.5288	0.00116
4287.6001	0.00118
4285.6714	0.00118
4283.7427	0.00116
4281.8140	0.00115
4279.8853	0.00119
4277.9566	0.00123
4276.0279	0.00121
4274.0992	0.00119
4272.1705	0.00118
4270.2419	0.00114
4268.3132	0.0011
4266.3845	0.00109
4264.4558	0.0011
4262.5271	0.00115
4260.5984	0.00118
4258.6697	0.00119
4256.7410	0.00118
4254.8123	0.00119
4252.8836	0.0012
4250.9550	0.00116
4249.0263	0.00113
4247.0976	0.00114
4245.1689	0.00118
4243.2402	0.0012
4241.3115	0.00118
4239.3828	0.00117
4237.4541	0.00116
4235.5254	0.00113
4233.5968	0.00114
4231.6681	0.00114
4229.7394	0.00117
4227.8107	0.00118
4225.8820	0.00116
4223.9533	0.00115
4222.0246	0.00117
4220.0959	0.00115
4218.1672	0.00113
4216.2385	0.00115
4214.3099	0.00112
4212.3812	0.00109
4210.4525	0.00109
4208.5238	0.00115
4206.5951	0.00111
4204.6664	0.00111
4202.7377	0.00115
4200.8090	0.00116
4198.8803	0.00114
4196.9516	0.00115
4195.0230	0.0012
4193.0943	0.00124
4191.1656	0.00123
4189.2369	0.0012
4187.3082	0.00115
4185.3795	0.0011
4183.4508	0.00109
4181.5221	0.00109
4179.5934	0.00112
4177.6647	0.00114
4175.7361	0.00115
4173.8074	0.00114
4171.8787	0.00113
4169.9500	0.00116
4168.0213	0.00119
4166.0926	0.00117
4164.1639	0.00114
4162.2352	0.00117
4160.3065	0.0012
4158.3778	0.00119
4156.4492	0.00118
4154.5205	0.00118
4152.5918	0.00116
4150.6631	0.0011
4148.7344	0.00109
4146.8057	0.0011
4144.8770	0.00109
4142.9483	0.00111
4141.0196	0.00112
4139.0909	0.00112
4137.1623	0.00113
4135.2336	0.00115
4133.3049	0.00113
4131.3762	0.0011
4129.4475	0.0011
4127.5188	0.00108
4125.5901	0.00107
4123.6614	0.00109
4121.7327	0.00109
4119.8040	0.00109
4117.8754	0.00112
4115.9467	0.00111
4114.0180	0.0011
4112.0893	0.00109
4110.1606	0.00111
4108.2319	0.00114
4106.3032	0.00112
4104.3745	0.0011
4102.4458	0.00111
4100.5171	0.00111
4098.5885	0.00108
4096.6598	0.00107
4094.7311	0.00106
4092.8024	0.00107
4090.8737	0.00107
4088.9450	0.00109
4087.0163	0.00108
4085.0876	0.00111
4083.1589	0.00117
4081.2302	0.00121
4079.3016	0.00118
4077.3729	0.00111
4075.4442	0.00105
4073.5155	0.00108
4071.5868	0.00112
4069.6581	0.00109
4067.7294	0.0011
4065.8007	0.00111
4063.8720	0.00108
4061.9433	0.00106
4060.0147	0.00108
4058.0860	0.00113
4056.1573	0.00114
4054.2286	0.00113
4052.2999	0.00113
4050.3712	0.00113
4048.4425	0.00112
4046.5138	0.00112
4044.5851	0.00112
4042.6564	0.00115
4040.7278	0.00115
4038.7991	0.00113
4036.8704	0.00114
4034.9417	0.00114
4033.0130	0.0011
4031.0843	0.00113
4029.1556	0.00114
4027.2269	0.00113
4025.2982	0.00112
4023.3695	0.00114
4021.4409	0.00118
4019.5122	0.00115
4017.5835	0.00108
4015.6548	0.00107
4013.7261	0.00107
4011.7974	0.00107
4009.8687	0.0011
4007.9400	0.00107
4006.0113	0.00103
4004.0826	0.00105
4002.1540	0.00111
4000.2253	0.00115
3998.2966	0.00111
3996.3679	0.00104
3994.4392	0.00105
3992.5105	0.0011
3990.5818	0.00113
3988.6531	0.0011
3986.7244	0.00105
3984.7957	0.00104
3982.8671	0.00103
3980.9384	0.00102
3979.0097	0.00107
3977.0810	0.00105
3975.1523	0.00101
3973.2236	0.00104
3971.2949	0.00107
3969.3662	0.00111
3967.4375	0.0011
3965.5088	0.00107
3963.5802	0.00111
3961.6515	0.00115
3959.7228	0.00115
3957.7941	0.00116
3955.8654	0.00115
3953.9367	0.00112
3952.0080	0.00109
3950.0793	0.00107
3948.1506	0.00107
3946.2219	0.00108
3944.2933	0.00111
3942.3646	0.00114
3940.4359	0.00113
3938.5072	0.00111
3936.5785	0.00111
3934.6498	0.00111
3932.7211	0.00111
3930.7924	0.0011
3928.8637	0.0011
3926.9350	0.00107
3925.0064	0.00107
3923.0777	0.00106
3921.1490	0.00106
3919.2203	0.00105
3917.2916	0.00104
3915.3629	0.00104
3913.4342	0.00103
3911.5055	0.0011
3909.5768	0.00112
3907.6481	0.0011
3905.7195	0.00107
3903.7908	0.00112
3901.8621	0.0012
3899.9334	0.00115
3898.0047	0.00111
3896.0760	0.00109
3894.1473	0.00103
3892.2186	0.00102
3890.2899	0.00107
3888.3612	0.0011
3886.4326	0.00107
3884.5039	0.00107
3882.5752	0.00109
3880.6465	0.00104
3878.7178	0.00103
3876.7891	0.00106
3874.8604	0.00107
3872.9317	0.00107
3871.0030	0.00106
3869.0743	0.00108
3867.1457	0.0011
3865.2170	0.00111
3863.2883	0.00111
3861.3596	0.0011
3859.4309	0.00107
3857.5022	0.00106
3855.5735	0.00104
3853.6448	0.00103
3851.7161	0.00105
3849.7874	0.00106
3847.8588	0.00106
3845.9301	0.00108
3844.0014	0.00112
3842.0727	0.00113
3840.1440	0.00112
3838.2153	0.00111
3836.2866	0.00108
3834.3579	0.00107
3832.4292	0.00107
3830.5005	0.00107
3828.5719	0.00108
3826.6432	0.00108
3824.7145	0.00106
3822.7858	0.00104
3820.8571	0.00105
3818.9284	0.00106
3816.9997	0.00107
3815.0710	0.00105
3813.1423	0.00107
3811.2136	0.00109
3809.2850	0.00106
3807.3563	0.00107
3805.4276	0.0011
3803.4989	0.00113
3801.5702	0.00115
3799.6415	0.00112
3797.7128	0.00104
3795.7841	0.00099
3793.8554	0.00098
3791.9268	0.001
3789.9981	0.00102
3788.0694	0.00103
3786.1407	0.00105
3784.2120	0.00107
3782.2833	0.00107
3780.3546	0.00106
3778.4259	0.00104
3776.4972	0.00102
3774.5685	0.00102
3772.6399	0.00103
3770.7112	0.00106
3768.7825	0.00109
3766.8538	0.00106
3764.9251	0.00105
3762.9964	0.00106
3761.0677	0.00106
3759.1390	0.00106
3757.2103	0.00103
3755.2816	0.00101
3753.3530	0.00101
3751.4243	0.00102
3749.4956	0.00102
3747.5669	0.00102
3745.6382	0.00102
3743.7095	0.00105
3741.7808	0.00107
3739.8521	0.00105
3737.9234	0.00106
3735.9947	0.00105
3734.0661	0.00101
3732.1374	0.001
3730.2087	0.00099
3728.2800	0.00098
3726.3513	0.00104
3724.4226	0.00107
3722.4939	0.00107
3720.5652	0.0011
3718.6365	0.00112
3716.7078	0.00111
3714.7792	0.00109
3712.8505	0.0011
3710.9218	0.0011
3708.9931	0.00108
3707.0644	0.00106
3705.1357	0.00103
3703.2070	0.00099
3701.2783	0.00102
3699.3496	0.00105
3697.4209	0.00107
3695.4923	0.00109
3693.5636	0.00112
3691.6349	0.00113
3689.7062	0.00113
3687.7775	0.00112
3685.8488	0.00116
3683.9201	0.00119
3681.9914	0.00114
3680.0627	0.00113
3678.1340	0.00116
3676.2054	0.0012
3674.2767	0.00122
3672.3480	0.0012
3670.4193	0.00115
3668.4906	0.00113
3666.5619	0.00112
3664.6332	0.00113
3662.7045	0.00113
3660.7758	0.00118
3658.8471	0.00121
3656.9185	0.00118
3654.9898	0.0012
3653.0611	0.00123
3651.1324	0.00125
3649.2037	0.00127
3647.2750	0.00128
3645.3463	0.0013
3643.4176	0.0013
3641.4889	0.00131
3639.5602	0.00131
3637.6316	0.00128
3635.7029	0.0013
3633.7742	0.00133
3631.8455	0.0013
3629.9168	0.00129
3627.9881	0.00131
3626.0594	0.00135
3624.1307	0.00137
3622.2020	0.00135
3620.2733	0.00135
3618.3447	0.00139
3616.4160	0.00139
3614.4873	0.00138
3612.5586	0.00134
3610.6299	0.00129
3608.7012	0.00129
3606.7725	0.00134
3604.8438	0.00139
3602.9151	0.00141
3600.9864	0.00143
3599.0578	0.00144
3597.1291	0.00143
3595.2004	0.00139
3593.2717	0.00136
3591.3430	0.00139
3589.4143	0.00141
3587.4856	0.00142
3585.5569	0.00141
3583.6282	0.00143
3581.6995	0.00147
3579.7709	0.00149
3577.8422	0.00151
3575.9135	0.00151
3573.9848	0.0015
3572.0561	0.00148
3570.1274	0.00146
3568.1987	0.00146
3566.2700	0.00145
3564.3413	0.00148
3562.4126	0.00154
3560.4840	0.00161
3558.5553	0.00163
3556.6266	0.0016
3554.6979	0.00159
3552.7692	0.0016
3550.8405	0.00162
3548.9118	0.00166
3546.9831	0.0017
3545.0544	0.00174
3543.1257	0.00178
3541.1971	0.00181
3539.2684	0.00186
3537.3397	0.00191
3535.4110	0.00196
3533.4823	0.002
3531.5536	0.00201
3529.6249	0.002
3527.6962	0.00199
3525.7675	0.00201
3523.8388	0.00206
3521.9102	0.00213
3519.9815	0.00217
3518.0528	0.00222
3516.1241	0.00226
3514.1954	0.00228
3512.2667	0.00229
3510.3380	0.00229
3508.4093	0.0023
3506.4806	0.00235
3504.5519	0.00245
3502.6233	0.00253
3500.6946	0.00258
3498.7659	0.00261
3496.8372	0.00265
3494.9085	0.00272
3492.9798	0.00277
3491.0511	0.00279
3489.1224	0.00283
3487.1937	0.00288
3485.2650	0.00292
3483.3364	0.00296
3481.4077	0.003
3479.4790	0.00306
3477.5503	0.00311
3475.6216	0.00313
3473.6929	0.00317
3471.7642	0.00321
3469.8355	0.00326
3467.9068	0.00332
3465.9781	0.00339
3464.0495	0.00345
3462.1208	0.0035
3460.1921	0.00352
3458.2634	0.00352
3456.3347	0.00353
3454.4060	0.00357
3452.4773	0.00365
3450.5486	0.00372
3448.6199	0.00377
3446.6912	0.00381
3444.7626	0.00385
3442.8339	0.00389
3440.9052	0.00396
3438.9765	0.00405
3437.0478	0.00413
3435.1191	0.00417
3433.1904	0.0042
3431.2617	0.00425
3429.3330	0.00433
3427.4043	0.00442
3425.4757	0.00451
3423.5470	0.0046
3421.6183	0.00468
3419.6896	0.00476
3417.7609	0.00482
3415.8322	0.00489
3413.9035	0.00498
3411.9748	0.00507
3410.0461	0.00513
3408.1174	0.00517
3406.1888	0.00521
3404.2601	0.00527
3402.3314	0.00533
3400.4027	0.00541
3398.4740	0.00549
3396.5453	0.0056
3394.6166	0.00573
3392.6879	0.00587
3390.7592	0.00596
3388.8305	0.00603
3386.9019	0.00607
3384.9732	0.00613
3383.0445	0.00622
3381.1158	0.00632
3379.1871	0.00639
3377.2584	0.00642
3375.3297	0.00647
3373.4010	0.00655
3371.4723	0.00664
3369.5436	0.00673
3367.6150	0.00682
3365.6863	0.0069
3363.7576	0.00698
3361.8289	0.00706
3359.9002	0.00713
3357.9715	0.00718
3356.0428	0.00722
3354.1141	0.00727
3352.1854	0.00734
3350.2568	0.00743
3348.3281	0.00754
3346.3994	0.00763
3344.4707	0.00769
3342.5420	0.00774
3340.6133	0.00778
3338.6846	0.00783
3336.7559	0.00789
3334.8272	0.00794
3332.8985	0.00797
3330.9699	0.00801
3329.0412	0.00809
3327.1125	0.0082
3325.1838	0.00828
3323.2551	0.0083
3321.3264	0.00833
3319.3977	0.0084
3317.4690	0.00851
3315.5403	0.00863
3313.6116	0.00872
3311.6830	0.00878
3309.7543	0.00887
3307.8256	0.00897
3305.8969	0.00903
3303.9682	0.00907
3302.0395	0.00911
3300.1108	0.00917
3298.1821	0.00926
3296.2534	0.00934
3294.3247	0.0094
3292.3961	0.00944
3290.4674	0.0095
3288.5387	0.00959
3286.6100	0.00967
3284.6813	0.00974
3282.7526	0.00976
3280.8239	0.00973
3278.8952	0.00969
3276.9665	0.00967
3275.0378	0.00966
3273.1092	0.00962
3271.1805	0.00954
3269.2518	0.00948
3267.3231	0.00948
3265.3944	0.00952
3263.4657	0.00954
3261.5370	0.00952
3259.6083	0.0095
3257.6796	0.0095
3255.7509	0.00949
3253.8223	0.00951
3251.8936	0.00954
3249.9649	0.00957
3248.0362	0.00958
3246.1075	0.0096
3244.1788	0.00961
3242.2501	0.00962
3240.3214	0.00962
3238.3927	0.00961
3236.4640	0.00959
3234.5354	0.00959
3232.6067	0.00963
3230.6780	0.00971
3228.7493	0.00977
3226.8206	0.00979
3224.8919	0.00978
3222.9632	0.00975
3221.0345	0.00973
3219.1058	0.00973
3217.1771	0.00972
3215.2485	0.0097
3213.3198	0.0097
3211.3911	0.0097
3209.4624	0.00968
3207.5337	0.00968
3205.6050	0.0097
3203.6763	0.00977
3201.7476	0.00984
3199.8189	0.00987
3197.8902	0.00986
3195.9616	0.00987
3194.0329	0.00988
3192.1042	0.00987
3190.1755	0.00986
3188.2468	0.00987
3186.3181	0.0099
3184.3894	0.00992
3182.4607	0.00994
3180.5320	0.00994
3178.6033	0.00995
3176.6747	0.00997
3174.7460	0.01
3172.8173	0.01004
3170.8886	0.01008
3168.9599	0.01011
3167.0312	0.01016
3165.1025	0.01021
3163.1738	0.01028
3161.2451	0.01032
3159.3164	0.01032
3157.3878	0.01032
3155.4591	0.01033
3153.5304	0.01036
3151.6017	0.01037
3149.6730	0.01036
3147.7443	0.01035
3145.8156	0.01038
3143.8869	0.01041
3141.9582	0.01043
3140.0295	0.01046
3138.1009	0.0105
3136.1722	0.01055
3134.2435	0.01059
3132.3148	0.01061
3130.3861	0.01061
3128.4574	0.01063
3126.5287	0.0107
3124.6000	0.01077
3122.6713	0.01082
3120.7426	0.01085
3118.8140	0.01089
3116.8853	0.01092
3114.9566	0.01095
3113.0279	0.01096
3111.0992	0.011
3109.1705	0.01106
3107.2418	0.01114
3105.3131	0.01117
3103.3844	0.01116
3101.4557	0.01116
3099.5271	0.0112
3097.5984	0.0113
3095.6697	0.0114
3093.7410	0.01147
3091.8123	0.01154
3089.8836	0.01163
3087.9549	0.01172
3086.0262	0.01181
3084.0975	0.0119
3082.1688	0.012
3080.2402	0.01208
3078.3115	0.01213
3076.3828	0.01219
3074.4541	0.01229
3072.5254	0.01243
3070.5967	0.01256
3068.6680	0.01268
3066.7393	0.01278
3064.8106	0.01289
3062.8819	0.013
3060.9533	0.0131
3059.0246	0.01315
3057.0959	0.01316
3055.1672	0.01316
3053.2385	0.0132
3051.3098	0.01328
3049.3811	0.01339
3047.4524	0.0135
3045.5237	0.01362
3043.5950	0.01372
3041.6664	0.01381
3039.7377	0.01393
3037.8090	0.01407
3035.8803	0.01423
3033.9516	0.01439
3032.0229	0.0146
3030.0942	0.01487
3028.1655	0.01519
3026.2368	0.01553
3024.3081	0.01586
3022.3795	0.0162
3020.4508	0.01657
3018.5221	0.01696
3016.5934	0.01739
3014.6647	0.01782
3012.7360	0.01825
3010.8073	0.01867
3008.8786	0.0191
3006.9499	0.01952
3005.0212	0.01994
3003.0926	0.02036
3001.1639	0.02078
2999.2352	0.02117
2997.3065	0.02147
2995.3778	0.02173
2993.4491	0.02199
2991.5204	0.02225
2989.5917	0.02242
2987.6630	0.02249
2985.7343	0.02249
2983.8057	0.02247
2981.8770	0.02242
2979.9483	0.02237
2978.0196	0.02232
2976.0909	0.02234
2974.1622	0.02245
2972.2335	0.02268
2970.3048	0.02295
2968.3761	0.02322
2966.4474	0.0235
2964.5188	0.02382
2962.5901	0.02422
2960.6614	0.02468
2958.7327	0.02517
2956.8040	0.02568
2954.8753	0.02622
2952.9466	0.02674
2951.0179	0.02722
2949.0892	0.02766
2947.1605	0.02808
2945.2319	0.02845
2943.3032	0.02877
2941.3745	0.02907
2939.4458	0.02933
2937.5171	0.02953
2935.5884	0.02959
2933.6597	0.02952
2931.7310	0.0293
2929.8023	0.02892
2927.8736	0.02841
2925.9450	0.02782
2924.0163	0.02723
2922.0876	0.02667
2920.1589	0.02612
2918.2302	0.0256
2916.3015	0.02513
2914.3728	0.02472
2912.4441	0.02435
2910.5154	0.02401
2908.5868	0.02374
2906.6581	0.02355
2904.7294	0.0234
2902.8007	0.02327
2900.8720	0.02316
2898.9433	0.02305
2897.0146	0.02297
2895.0859	0.0229
2893.1572	0.02286
2891.2285	0.02282
2889.2999	0.02277
2887.3712	0.02272
2885.4425	0.0227
2883.5138	0.02271
2881.5851	0.02272
2879.6564	0.0227
2877.7277	0.02266
2875.7990	0.02262
2873.8703	0.02257
2871.9416	0.02248
2870.0130	0.02233
2868.0843	0.02215
2866.1556	0.022
2864.2269	0.02191
2862.2982	0.02183
2860.3695	0.02172
2858.4408	0.02157
2856.5121	0.02144
2854.5834	0.02134
2852.6547	0.02126
2850.7261	0.02117
2848.7974	0.02105
2846.8687	0.02087
2844.9400	0.02068
2843.0113	0.02053
2841.0826	0.02043
2839.1539	0.02039
2837.2252	0.02038
2835.2965	0.02039
2833.3678	0.02041
2831.4392	0.02045
2829.5105	0.0205
2827.5818	0.02053
2825.6531	0.02055
2823.7244	0.02058
2821.7957	0.02063
2819.8670	0.02066
2817.9383	0.02068
2816.0096	0.02071
2814.0809	0.02078
2812.1523	0.02086
2810.2236	0.02094
2808.2949	0.02104
2806.3662	0.02116
2804.4375	0.02126
2802.5088	0.0213
2800.5801	0.02132
2798.6514	0.02138
2796.7227	0.02147
2794.7940	0.02155
2792.8654	0.02162
2790.9367	0.02168
2789.0080	0.02176
2787.0793	0.02185
2785.1506	0.02196
2783.2219	0.02207
2781.2932	0.02217
2779.3645	0.02224
2777.4358	0.02232
2775.5071	0.02241
2773.5785	0.02252
2771.6498	0.02263
2769.7211	0.02271
2767.7924	0.02276
2765.8637	0.0228
2763.9350	0.02282
2762.0063	0.02285
2760.0776	0.02291
2758.1489	0.02301
2756.2202	0.02309
2754.2916	0.02314
2752.3629	0.0232
2750.4342	0.02329
2748.5055	0.02338
2746.5768	0.02345
2744.6481	0.02354
2742.7194	0.02363
2740.7907	0.02371
2738.8620	0.0238
2736.9333	0.0239
2735.0047	0.024
2733.0760	0.02409
2731.1473	0.02416
2729.2186	0.02423
2727.2899	0.02431
2725.3612	0.02439
2723.4325	0.02446
2721.5038	0.02451
2719.5751	0.02456
2717.6464	0.02463
2715.7178	0.02473
2713.7891	0.02485
2711.8604	0.02495
2709.9317	0.02502
2708.0030	0.02508
2706.0743	0.02515
2704.1456	0.02524
2702.2169	0.02531
2700.2882	0.02538
2698.3595	0.02545
2696.4309	0.02554
2694.5022	0.02565
2692.5735	0.02576
2690.6448	0.02587
2688.7161	0.02596
2686.7874	0.02604
2684.8587	0.02611
2682.9300	0.0262
2681.0013	0.02633
2679.0726	0.02645
2677.1440	0.02653
2675.2153	0.02658
2673.2866	0.02664
2671.3579	0.0267
2669.4292	0.02679
2667.5005	0.02692
2665.5718	0.02705
2663.6431	0.02715
2661.7144	0.02721
2659.7857	0.02727
2657.8571	0.02733
2655.9284	0.02741
2653.9997	0.02751
2652.0710	0.0276
2650.1423	0.02766
2648.2136	0.02771
2646.2849	0.02778
2644.3562	0.02786
2642.4275	0.02794
2640.4988	0.02806
2638.5702	0.02821
2636.6415	0.02836
2634.7128	0.02846
2632.7841	0.02852
2630.8554	0.02856
2628.9267	0.02865
2626.9980	0.02879
2625.0693	0.0289
2623.1406	0.02898
2621.2119	0.02904
2619.2833	0.02913
2617.3546	0.02924
2615.4259	0.02936
2613.4972	0.02945
2611.5685	0.02954
2609.6398	0.02962
2607.7111	0.02966
2605.7824	0.02969
2603.8537	0.02975
2601.9250	0.02984
2599.9964	0.02989
2598.0677	0.02993
2596.1390	0.03001
2594.2103	0.03012
2592.2816	0.03025
2590.3529	0.03042
2588.4242	0.03062
2586.4955	0.03075
2584.5668	0.03081
2582.6381	0.03082
2580.7095	0.03086
2578.7808	0.03096
2576.8521	0.0311
2574.9234	0.03121
2572.9947	0.03129
2571.0660	0.03141
2569.1373	0.03157
2567.2086	0.0317
2565.2799	0.03175
2563.3512	0.03181
2561.4226	0.03197
2559.4939	0.0322
2557.5652	0.03241
2555.6365	0.03256
2553.7078	0.03267
2551.7791	0.03275
2549.8504	0.03284
2547.9217	0.03299
2545.9930	0.03317
2544.0643	0.0333
2542.1357	0.03335
2540.2070	0.03336
2538.2783	0.03333
2536.3496	0.03329
2534.4209	0.0333
2532.4922	0.03334
2530.5635	0.03337
2528.6348	0.0333
2526.7061	0.0332
2524.7774	0.03318
2522.8488	0.03326
2520.9201	0.03334
2518.9914	0.03338
2517.0627	0.0334
2515.1340	0.03338
2513.2053	0.03334
2511.2766	0.0333
2509.3479	0.03329
2507.4192	0.03326
2505.4905	0.03318
2503.5619	0.03312
2501.6332	0.0332
2499.7045	0.03339
2497.7758	0.03355
2495.8471	0.03363
2493.9184	0.03367
2491.9897	0.03372
2490.0610	0.03376
2488.1323	0.03382
2486.2036	0.03386
2484.2750	0.03382
2482.3463	0.03363
2480.4176	0.03343
2478.4889	0.03347
2476.5602	0.03375
2474.6315	0.03402
2472.7028	0.03416
2470.7741	0.0342
2468.8454	0.03416
2466.9167	0.0341
2464.9881	0.03413
2463.0594	0.0342
2461.1307	0.0342
2459.2020	0.03421
2457.2733	0.03434
2455.3446	0.03452
2453.4159	0.03461
2451.4872	0.03462
2449.5585	0.03466
2447.6299	0.03477
2445.7012	0.03484
2443.7725	0.03474
2441.8438	0.03461
2439.9151	0.03465
2437.9864	0.03486
2436.0577	0.03502
2434.1290	0.03507
2432.2003	0.03511
2430.2716	0.03519
2428.3430	0.0352
2426.4143	0.03513
2424.4856	0.03515
2422.5569	0.03532
2420.6282	0.03547
2418.6995	0.03542
2416.7708	0.03526
2414.8421	0.0352
2412.9134	0.03526
2410.9847	0.03538
2409.0561	0.03551
2407.1274	0.03563
2405.1987	0.0357
2403.2700	0.03571
2401.3413	0.03571
2399.4126	0.03569
2397.4839	0.03564
2395.5552	0.0356
2393.6265	0.03561
2391.6978	0.03566
2389.7692	0.03575
2387.8405	0.03585
2385.9118	0.0359
2383.9831	0.03586
2382.0544	0.03579
2380.1257	0.03579
2378.1970	0.03581
2376.2683	0.03572
2374.3396	0.03554
2372.4109	0.03546
2370.4823	0.03556
2368.5536	0.03573
2366.6249	0.03585
2364.6962	0.03587
2362.7675	0.03583
2360.8388	0.03576
2358.9101	0.03567
2356.9814	0.03556
2355.0527	0.03542
2353.1240	0.03522
2351.1954	0.03503
2349.2667	0.03502
2347.3380	0.03527
2345.4093	0.03553
2343.4806	0.03561
2341.5519	0.03562
2339.6232	0.03572
2337.6945	0.03586
2335.7658	0.03595
2333.8371	0.03601
2331.9085	0.036
2329.9798	0.03575
2328.0511	0.03522
2326.1224	0.03478
2324.1937	0.03484
2322.2650	0.03528
2320.3363	0.03564
2318.4076	0.03569
2316.4789	0.0356
2314.5502	0.03558
2312.6216	0.03563
2310.6929	0.03564
2308.7642	0.03558
2306.8355	0.03533
2304.9068	0.03472
2302.9781	0.03395
2301.0494	0.03369
2299.1207	0.03419
2297.1920	0.03489
2295.2633	0.03512
2293.3347	0.0347
2291.4060	0.03412
2289.4773	0.03406
2287.5486	0.03463
2285.6199	0.03525
2283.6912	0.03522
2281.7625	0.03429
2279.8338	0.0332
2277.9051	0.0331
2275.9764	0.03404
2274.0478	0.03505
2272.1191	0.03561
2270.1904	0.03584
2268.2617	0.03598
2266.3330	0.03599
2264.4043	0.03572
2262.4756	0.03514
2260.5469	0.0344
2258.6182	0.03377
2256.6895	0.03372
2254.7609	0.03437
2252.8322	0.03543
2250.9035	0.03686
2248.9748	0.03879
2247.0461	0.04103
2245.1174	0.0434
2243.1887	0.04604
2241.2600	0.04881
2239.3313	0.05103
2237.4026	0.05219
2235.4740	0.0527
2233.5453	0.05264
2231.6166	0.05093
2229.6879	0.04742
2227.7592	0.04386
2225.8305	0.04156
2223.9018	0.04024
2221.9731	0.03922
2220.0444	0.03808
2218.1157	0.03649
2216.1871	0.03482
2214.2584	0.03429
2212.3297	0.0352
2210.4010	0.0364
2208.4723	0.03699
2206.5436	0.03707
2204.6149	0.03691
2202.6862	0.03671
2200.7575	0.03667
2198.8288	0.03669
2196.9002	0.0363
2194.9715	0.0353
2193.0428	0.03442
2191.1141	0.0346
2189.1854	0.03572
2187.2567	0.03666
2185.3280	0.0368
2183.3993	0.03647
2181.4706	0.03606
2179.5419	0.03556
2177.6133	0.03518
2175.6846	0.03533
2173.7559	0.03572
2171.8272	0.03569
2169.8985	0.03518
2167.9698	0.03409
2166.0411	0.03249
2164.1124	0.03181
2162.1837	0.03311
2160.2550	0.03503
2158.3264	0.03547
2156.3977	0.0341
2154.4690	0.03273
2152.5403	0.03319
2150.6116	0.03513
2148.6829	0.03669
2146.7542	0.03689
2144.8255	0.03635
2142.8968	0.03624
2140.9681	0.03689
2139.0395	0.03751
2137.1108	0.03738
2135.1821	0.0369
2133.2534	0.03683
2131.3247	0.0372
2129.3960	0.03752
2127.4673	0.03761
2125.5386	0.03752
2123.6099	0.0374
2121.6812	0.03751
2119.7526	0.03779
2117.8239	0.03797
2115.8952	0.03796
2113.9665	0.03784
2112.0378	0.03754
2110.1091	0.03706
2108.1804	0.03674
2106.2517	0.03645
2104.3230	0.0359
2102.3943	0.03555
2100.4657	0.03583
2098.5370	0.03629
2096.6083	0.03665
2094.6796	0.03693
2092.7509	0.03659
2090.8222	0.03561
2088.8935	0.03489
2086.9648	0.03486
2085.0361	0.03528
2083.1074	0.03598
2081.1788	0.03679
2079.2501	0.03743
2077.3214	0.03761
2075.3927	0.03708
2073.4640	0.03598
2071.5353	0.03477
2069.6066	0.03402
2067.6779	0.03442
2065.7492	0.03589
2063.8205	0.03729
2061.8919	0.03762
2059.9632	0.03653
2058.0345	0.03455
2056.1058	0.03311
2054.1771	0.03315
2052.2484	0.03405
2050.3197	0.03488
2048.3910	0.03563
2046.4623	0.03644
2044.5336	0.03675
2042.6050	0.03636
2040.6763	0.03619
2038.7476	0.03672
2036.8189	0.03727
2034.8902	0.0375
2032.9615	0.03757
2031.0328	0.03741
2029.1041	0.03718
2027.1754	0.03737
2025.2467	0.03774
2023.3181	0.03754
2021.3894	0.03701
2019.4607	0.03684
2017.5320	0.03693
2015.6033	0.03704
2013.6746	0.03749
2011.7459	0.03822
2009.8172	0.03867
2007.8885	0.03868
2005.9599	0.03859
2004.0312	0.03861
2002.1025	0.03875
2000.1738	0.03891
1998.2451	0.03906
1996.3164	0.0392
1994.3877	0.0392
1992.4590	0.03907
1990.5303	0.03909
1988.6016	0.03935
1986.6730	0.03959
1984.7443	0.03963
1982.8156	0.03951
1980.8869	0.03932
1978.9582	0.03917
1977.0295	0.03917
1975.1008	0.03938
1973.1721	0.03962
1971.2434	0.03972
1969.3147	0.03973
1967.3861	0.03974
1965.4574	0.03977
1963.5287	0.03979
1961.6000	0.03978
1959.6713	0.03975
1957.7426	0.03977
1955.8139	0.03983
1953.8852	0.0399
1951.9565	0.03993
1950.0278	0.03996
1948.0992	0.04
1946.1705	0.04002
1944.2418	0.04002
1942.3131	0.04001
1940.3844	0.04004
1938.4557	0.04009
1936.5270	0.04014
1934.5983	0.04017
1932.6696	0.04018
1930.7409	0.04018
1928.8123	0.04022
1926.8836	0.04031
1924.9549	0.0404
1923.0262	0.04045
1921.0975	0.04047
1919.1688	0.0405
1917.2401	0.04054
1915.3114	0.04056
1913.3827	0.04057
1911.4540	0.04058
1909.5254	0.04064
1907.5967	0.04071
1905.6680	0.04077
1903.7393	0.04082
1901.8106	0.04087
1899.8819	0.04088
1897.9532	0.04087
1896.0245	0.04087
1894.0958	0.04087
1892.1671	0.04086
1890.2385	0.04085
1888.3098	0.04085
1886.3811	0.04084
1884.4524	0.04082
1882.5237	0.04084
1880.5950	0.04087
1878.6663	0.04088
1876.7376	0.04085
1874.8089	0.04082
1872.8802	0.04079
1870.9516	0.0408
1869.0229	0.04081
1867.0942	0.04079
1865.1655	0.04077
1863.2368	0.04077
1861.3081	0.04079
1859.3794	0.0408
1857.4507	0.0408
1855.5220	0.0408
1853.5933	0.0408
1851.6647	0.04078
1849.7360	0.04079
1847.8073	0.04082
1845.8786	0.04086
1843.9499	0.04088
1842.0212	0.0409
1840.0925	0.04093
1838.1638	0.04096
1836.2351	0.04099
1834.3064	0.04101
1832.3778	0.04103
1830.4491	0.04103
1828.5204	0.04102
1826.5917	0.04102
1824.6630	0.04104
1822.7343	0.04108
1820.8056	0.04112
1818.8769	0.04117
1816.9482	0.0412
1815.0195	0.04122
1813.0909	0.04126
1811.1622	0.04131
1809.2335	0.04137
1807.3048	0.04142
1805.3761	0.04145
1803.4474	0.04149
1801.5187	0.04154
1799.5900	0.04162
1797.6613	0.0417
1795.7326	0.04176
1793.8040	0.04181
1791.8753	0.04183
1789.9466	0.04183
1788.0179	0.0418
1786.0892	0.04177
1784.1605	0.04176
1782.2318	0.04178
1780.3031	0.04181
1778.3744	0.04182
1776.4457	0.04184
1774.5171	0.04185
1772.5884	0.04187
1770.6597	0.04187
1768.7310	0.04185
1766.8023	0.04179
1764.8736	0.04174
1762.9449	0.04171
1761.0162	0.04168
1759.0875	0.04165
1757.1588	0.04162
1755.2302	0.04159
1753.3015	0.04155
1751.3728	0.04151
1749.4441	0.04149
1747.5154	0.04151
1745.5867	0.04152
1743.6580	0.04149
1741.7293	0.04143
1739.8006	0.0414
1737.8719	0.04141
1735.9433	0.04143
1734.0146	0.04144
1732.0859	0.04144
1730.1572	0.04147
1728.2285	0.04152
1726.2998	0.04156
1724.3711	0.04159
1722.4424	0.04163
1720.5137	0.04168
1718.5850	0.04172
1716.6564	0.04177
1714.7277	0.04186
1712.7990	0.04197
1710.8703	0.04208
1708.9416	0.04219
1707.0129	0.0423
1705.0842	0.04243
1703.1555	0.04259
1701.2268	0.04278
1699.2981	0.04296
1697.3695	0.04311
1695.4408	0.04323
1693.5121	0.04336
1691.5834	0.04349
1689.6547	0.04366
1687.7260	0.04388
1685.7973	0.04411
1683.8686	0.04433
1681.9399	0.04457
1680.0112	0.04485
1678.0826	0.04515
1676.1539	0.04551
1674.2252	0.04593
1672.2965	0.04641
1670.3678	0.04686
1668.4391	0.0472
1666.5104	0.04729
1664.5817	0.04709
1662.6530	0.04666
1660.7243	0.04612
1658.7957	0.04558
1656.8670	0.04508
1654.9383	0.04463
1653.0096	0.04426
1651.0809	0.04398
1649.1522	0.04375
1647.2235	0.04355
1645.2948	0.04336
1643.3661	0.0432
1641.4374	0.0431
1639.5088	0.04305
1637.5801	0.04302
1635.6514	0.043
1633.7227	0.04298
1631.7940	0.04297
1629.8653	0.04299
1627.9366	0.04307
1626.0079	0.04318
1624.0792	0.0433
1622.1505	0.04345
1620.2219	0.04364
1618.2932	0.04385
1616.3645	0.04404
1614.4358	0.04417
1612.5071	0.04425
1610.5784	0.04429
1608.6497	0.04431
1606.7210	0.04435
1604.7923	0.04442
1602.8636	0.04448
1600.9350	0.04457
1599.0063	0.04471
1597.0776	0.04493
1595.1489	0.04518
1593.2202	0.04536
1591.2915	0.04537
1589.3628	0.04518
1587.4341	0.04483
1585.5054	0.04447
1583.5767	0.04417
1581.6481	0.04394
1579.7194	0.04376
1577.7907	0.0436
1575.8620	0.04344
1573.9333	0.04331
1572.0046	0.04323
1570.0759	0.04317
1568.1472	0.04308
1566.2185	0.04297
1564.2899	0.04288
1562.3612	0.04286
1560.4325	0.04286
1558.5038	0.04287
1556.5751	0.04284
1554.6464	0.04277
1552.7177	0.04268
1550.7890	0.04262
1548.8603	0.04255
1546.9316	0.0425
1545.0030	0.04247
1543.0743	0.04247
1541.1456	0.04248
1539.2169	0.04248
1537.2882	0.04245
1535.3595	0.04244
1533.4308	0.04243
1531.5021	0.04244
1529.5734	0.04245
1527.6447	0.04248
1525.7161	0.0425
1523.7874	0.04251
1521.8587	0.0425
1519.9300	0.04249
1518.0013	0.04249
1516.0726	0.04249
1514.1439	0.04251
1512.2152	0.04254
1510.2865	0.04258
1508.3578	0.04261
1506.4292	0.04261
1504.5005	0.0426
1502.5718	0.04261
1500.6431	0.0426
1498.7144	0.04258
1496.7857	0.04258
1494.8570	0.04264
1492.9283	0.04276
1490.9996	0.04289
1489.0709	0.04303
1487.1423	0.04319
1485.2136	0.04339
1483.2849	0.04363
1481.3562	0.04388
1479.4275	0.04412
1477.4988	0.04436
1475.5701	0.04461
1473.6414	0.04486
1471.7127	0.04508
1469.7840	0.04528
1467.8554	0.04553
1465.9267	0.04583
1463.9980	0.04617
1462.0693	0.04657
1460.1406	0.047
1458.2119	0.04738
1456.2832	0.04764
1454.3545	0.04775
1452.4258	0.04771
1450.4971	0.04753
1448.5685	0.04727
1446.6398	0.04697
1444.7111	0.04661
1442.7824	0.04617
1440.8537	0.04569
1438.9250	0.04521
1436.9963	0.04472
1435.0676	0.04422
1433.1389	0.04377
1431.2102	0.04339
1429.2816	0.0431
1427.3529	0.04285
1425.4242	0.04264
1423.4955	0.04248
1421.5668	0.04238
1419.6381	0.04233
1417.7094	0.04232
1415.7807	0.04234
1413.8520	0.0424
1411.9233	0.04245
1409.9947	0.04247
1408.0660	0.0425
1406.1373	0.04257
1404.2086	0.0427
1402.2799	0.0428
1400.3512	0.04281
1398.4225	0.04277
1396.4938	0.04273
1394.5651	0.0427
1392.6364	0.04268
1390.7078	0.04264
1388.7791	0.0426
1386.8504	0.04254
1384.9217	0.04247
1382.9930	0.0424
1381.0643	0.04234
1379.1356	0.04229
1377.2069	0.04223
1375.2782	0.04218
1373.3495	0.04216
1371.4209	0.04216
1369.4922	0.04219
1367.5635	0.04221
1365.6348	0.0422
1363.7061	0.04215
1361.7774	0.04208
1359.8487	0.04201
1357.9200	0.04197
1355.9913	0.04196
1354.0626	0.04197
1352.1340	0.04198
1350.2053	0.04196
1348.2766	0.04193
1346.3479	0.0419
1344.4192	0.04189
1342.4905	0.04189
1340.5618	0.0419
1338.6331	0.04189
1336.7044	0.04186
1334.7757	0.04183
1332.8471	0.04182
1330.9184	0.04183
1328.9897	0.04185
1327.0610	0.04187
1325.1323	0.0419
1323.2036	0.04192
1321.2749	0.04194
1319.3462	0.04197
1317.4175	0.04202
1315.4888	0.04205
1313.5602	0.04205
1311.6315	0.04205
1309.7028	0.04207
1307.7741	0.04211
1305.8454	0.04216
1303.9167	0.04219
1301.9880	0.0422
1300.0593	0.04219
1298.1306	0.04218
1296.2019	0.04218
1294.2733	0.04219
1292.3446	0.04219
1290.4159	0.04221
1288.4872	0.04226
1286.5585	0.04232
1284.6298	0.04233
1282.7011	0.0423
1280.7724	0.04225
1278.8437	0.0422
1276.9150	0.04216
1274.9864	0.04214
1273.0577	0.04214
1271.1290	0.04217
1269.2003	0.04218
1267.2716	0.04212
1265.3429	0.042
1263.4142	0.04185
1261.4855	0.04166
1259.5568	0.04146
1257.6281	0.04127
1255.6995	0.04109
1253.7708	0.04096
1251.8421	0.04092
1249.9134	0.04092
1247.9847	0.04086
1246.0560	0.04074
1244.1273	0.04065
1242.1986	0.04063
1240.2699	0.04068
1238.3412	0.04081
1236.4126	0.04097
1234.4839	0.04111
1232.5552	0.04121
1230.6265	0.04125
1228.6978	0.04126
1226.7691	0.04123
1224.8404	0.04118
1222.9117	0.0411
1220.9830	0.04096
1219.0543	0.04079
1217.1257	0.04063
1215.1970	0.04046
1213.2683	0.04026
1211.3396	0.04009
1209.4109	0.03995
1207.4822	0.03983
1205.5535	0.03972
1203.6248	0.03962
1201.6961	0.03951
1199.7674	0.0394
1197.8388	0.0393
1195.9101	0.0392
1193.9814	0.03913
1192.0527	0.0391
1190.1240	0.03907
1188.1953	0.03901
1186.2666	0.03895
1184.3379	0.03892
1182.4092	0.03889
[truncated: 610 more rows]
