# Supplementary material for: Vibrational Study on the Structure, Bioactivity, and Silver Adsorption of Silk Fibroin Fibers Grafted with Methacrylonitrile
Source: Molecules. 2023 Mar 10;28(6):2551. doi: 10.3390/molecules28062551 (PMC10051891; doi:10.3390/molecules28062551)
Supplement: Supplementary file 1 [file molecules-28-02551-s001.zip › RAW DATA/Figure 13 Raman SBF/BF MAN 60 SBF 28d Raman p3.txt]

TITLE	BF MAN 60 SBF 28D P3 | AV. OF 131
DATA TYPE
ORIGIN	JASCO
OWNER
DATE	23/03/01
TIME	12:11:52
SPECTROMETER/DATA SYSTEM
RESOLUTION
DELTAX	-1.92869
XUNITS	1/CM
YUNITS	AU
FIRSTX	5003.1440
LASTX	5.9080
NPOINTS	2592
FIRSTY	0.00123
MAXY	0.05577
MINY	0.00063
XYDATA
5003.1440	0.00123
5001.2154	0.00127
4999.2867	0.00131
4997.3580	0.00127
4995.4293	0.00123
4993.5006	0.00126
4991.5719	0.00128
4989.6432	0.00127
4987.7145	0.00126
4985.7858	0.00126
4983.8571	0.00125
4981.9285	0.00124
4979.9998	0.00123
4978.0711	0.00127
4976.1424	0.00128
4974.2137	0.0013
4972.2850	0.00129
4970.3563	0.00127
4968.4276	0.00129
4966.4989	0.00128
4964.5702	0.00121
4962.6416	0.00117
4960.7129	0.0012
4958.7842	0.00125
4956.8555	0.00126
4954.9268	0.00118
4952.9981	0.00114
4951.0694	0.00113
4949.1407	0.00117
4947.2120	0.00118
4945.2833	0.00118
4943.3547	0.00117
4941.4260	0.00116
4939.4973	0.00119
4937.5686	0.00122
4935.6399	0.00121
4933.7112	0.00122
4931.7825	0.00123
4929.8538	0.00124
4927.9251	0.00125
4925.9964	0.00126
4924.0678	0.00124
4922.1391	0.00119
4920.2104	0.00117
4918.2817	0.00121
4916.3530	0.00119
4914.4243	0.00114
4912.4956	0.00116
4910.5669	0.0012
4908.6382	0.00121
4906.7095	0.00123
4904.7809	0.00121
4902.8522	0.0012
4900.9235	0.0012
4898.9948	0.00121
4897.0661	0.00119
4895.1374	0.00118
4893.2087	0.00119
4891.2800	0.00121
4889.3513	0.00124
4887.4226	0.00127
4885.4940	0.00127
4883.5653	0.00127
4881.6366	0.00125
4879.7079	0.00124
4877.7792	0.00121
4875.8505	0.0012
4873.9218	0.00121
4871.9931	0.00123
4870.0644	0.00123
4868.1357	0.00122
4866.2071	0.0012
4864.2784	0.00122
4862.3497	0.00127
4860.4210	0.00126
4858.4923	0.0012
4856.5636	0.00119
4854.6349	0.00117
4852.7062	0.0012
4850.7775	0.00124
4848.8488	0.00125
4846.9202	0.00122
4844.9915	0.00119
4843.0628	0.00119
4841.1341	0.00126
4839.2054	0.00129
4837.2767	0.00124
4835.3480	0.00119
4833.4193	0.0012
4831.4906	0.00119
4829.5619	0.0012
4827.6333	0.00116
4825.7046	0.00112
4823.7759	0.00113
4821.8472	0.00118
4819.9185	0.00121
4817.9898	0.00117
4816.0611	0.00116
4814.1324	0.00122
4812.2037	0.00123
4810.2750	0.00117
4808.3464	0.00121
4806.4177	0.00129
4804.4890	0.00127
4802.5603	0.00119
4800.6316	0.00116
4798.7029	0.00116
4796.7742	0.00114
4794.8455	0.00116
4792.9168	0.00118
4790.9881	0.00118
4789.0595	0.00119
4787.1308	0.00119
4785.2021	0.00121
4783.2734	0.00123
4781.3447	0.00123
4779.4160	0.00121
4777.4873	0.00115
4775.5586	0.00118
4773.6299	0.00124
4771.7012	0.00123
4769.7726	0.00122
4767.8439	0.0012
4765.9152	0.00119
4763.9865	0.0012
4762.0578	0.00115
4760.1291	0.00108
4758.2004	0.00108
4756.2717	0.00109
4754.3430	0.0011
4752.4143	0.00114
4750.4857	0.00116
4748.5570	0.00116
4746.6283	0.00116
4744.6996	0.00113
4742.7709	0.00113
4740.8422	0.00114
4738.9135	0.00117
4736.9848	0.00122
4735.0561	0.00121
4733.1274	0.00116
4731.1988	0.00115
4729.2701	0.00117
4727.3414	0.00115
4725.4127	0.00113
4723.4840	0.00116
4721.5553	0.00121
4719.6266	0.00119
4717.6979	0.00115
4715.7692	0.00114
4713.8405	0.00117
4711.9119	0.00115
4709.9832	0.00115
4708.0545	0.00115
4706.1258	0.00115
4704.1971	0.00116
4702.2684	0.00115
4700.3397	0.00115
4698.4110	0.00117
4696.4823	0.0012
4694.5536	0.00116
4692.6250	0.00114
4690.6963	0.00115
4688.7676	0.00117
4686.8389	0.00115
4684.9102	0.00111
4682.9815	0.00108
4681.0528	0.00109
4679.1241	0.00113
4677.1954	0.00118
4675.2668	0.00118
4673.3381	0.00115
4671.4094	0.00114
4669.4807	0.00117
4667.5520	0.00117
4665.6233	0.00114
4663.6946	0.00113
4661.7659	0.00114
4659.8372	0.00111
4657.9085	0.00112
4655.9799	0.00112
4654.0512	0.00114
4652.1225	0.00119
4650.1938	0.00117
4648.2651	0.0011
4646.3364	0.00108
4644.4077	0.00113
4642.4790	0.00119
4640.5503	0.00119
4638.6216	0.00114
4636.6930	0.00113
4634.7643	0.00119
4632.8356	0.0012
4630.9069	0.00119
4628.9782	0.00114
4627.0495	0.00112
4625.1208	0.00116
4623.1921	0.00117
4621.2634	0.00114
4619.3347	0.00113
4617.4061	0.00116
4615.4774	0.00117
4613.5487	0.00112
4611.6200	0.0011
4609.6913	0.00108
4607.7626	0.0011
4605.8339	0.00113
4603.9052	0.00116
4601.9765	0.00119
4600.0478	0.00116
4598.1192	0.00114
4596.1905	0.00113
4594.2618	0.00115
4592.3331	0.00116
4590.4044	0.00112
4588.4757	0.00111
4586.5470	0.00119
4584.6183	0.00122
4582.6896	0.00116
4580.7609	0.00113
4578.8323	0.00117
4576.9036	0.00116
4574.9749	0.00113
4573.0462	0.00117
4571.1175	0.0012
4569.1888	0.00123
4567.2601	0.00118
4565.3314	0.00111
4563.4027	0.00115
4561.4740	0.00117
4559.5454	0.0012
4557.6167	0.00121
4555.6880	0.00119
4553.7593	0.00113
4551.8306	0.00112
4549.9019	0.00114
4547.9732	0.00114
4546.0445	0.00112
4544.1158	0.00111
4542.1871	0.00112
4540.2585	0.00113
4538.3298	0.00111
4536.4011	0.00111
4534.4724	0.00117
4532.5437	0.0012
4530.6150	0.00118
4528.6863	0.00114
4526.7576	0.0011
4524.8289	0.00112
4522.9002	0.00116
4520.9716	0.00119
4519.0429	0.00118
4517.1142	0.00113
4515.1855	0.00113
4513.2568	0.00111
4511.3281	0.0011
4509.3994	0.00111
4507.4707	0.00113
4505.5420	0.00115
4503.6133	0.00117
4501.6847	0.00118
4499.7560	0.00116
4497.8273	0.00114
4495.8986	0.00111
4493.9699	0.00112
4492.0412	0.00118
4490.1125	0.00119
4488.1838	0.00113
4486.2551	0.00108
4484.3264	0.00107
4482.3978	0.00112
4480.4691	0.00116
4478.5404	0.00116
4476.6117	0.00114
4474.6830	0.00111
4472.7543	0.00112
4470.8256	0.00115
4468.8969	0.00115
4466.9682	0.00112
4465.0395	0.00106
4463.1109	0.00105
4461.1822	0.00106
4459.2535	0.00104
4457.3248	0.00106
4455.3961	0.00113
4453.4674	0.00116
4451.5387	0.00115
4449.6100	0.00113
4447.6813	0.00107
4445.7526	0.00104
4443.8240	0.00105
4441.8953	0.00109
4439.9666	0.00111
4438.0379	0.0011
4436.1092	0.00107
4434.1805	0.001
4432.2518	0.00102
4430.3231	0.00108
4428.3944	0.0011
4426.4657	0.00108
4424.5371	0.00105
4422.6084	0.00108
4420.6797	0.00113
4418.7510	0.00112
4416.8223	0.00113
4414.8936	0.00116
4412.9649	0.00113
4411.0362	0.0011
4409.1075	0.0011
4407.1788	0.00115
4405.2502	0.00115
4403.3215	0.0011
4401.3928	0.00106
4399.4641	0.00104
4397.5354	0.00106
4395.6067	0.00111
4393.6780	0.00108
4391.7493	0.00105
4389.8206	0.00106
4387.8919	0.0011
4385.9633	0.00117
4384.0346	0.00118
4382.1059	0.00115
4380.1772	0.00115
4378.2485	0.00114
4376.3198	0.00113
4374.3911	0.00112
4372.4624	0.0011
4370.5337	0.00109
4368.6050	0.00106
4366.6764	0.00106
4364.7477	0.00112
4362.8190	0.00114
4360.8903	0.00112
4358.9616	0.0011
4357.0329	0.00108
4355.1042	0.00108
4353.1755	0.00111
4351.2468	0.00114
4349.3181	0.00112
4347.3895	0.00109
4345.4608	0.00109
4343.5321	0.00108
4341.6034	0.00107
4339.6747	0.00107
4337.7460	0.00109
4335.8173	0.00108
4333.8886	0.00107
4331.9599	0.0011
4330.0312	0.0011
4328.1026	0.00105
4326.1739	0.00104
4324.2452	0.00107
4322.3165	0.00108
4320.3878	0.00107
4318.4591	0.00105
4316.5304	0.00105
4314.6017	0.00103
4312.6730	0.00104
4310.7443	0.00104
4308.8157	0.00104
4306.8870	0.00105
4304.9583	0.00107
4303.0296	0.00107
4301.1009	0.00105
4299.1722	0.00106
4297.2435	0.00107
4295.3148	0.00108
4293.3861	0.00111
4291.4574	0.00112
4289.5288	0.0011
4287.6001	0.00108
4285.6714	0.00108
4283.7427	0.00107
4281.8140	0.00107
4279.8853	0.00107
4277.9566	0.00108
4276.0279	0.00107
4274.0992	0.00105
4272.1705	0.00106
4270.2419	0.00111
4268.3132	0.00108
4266.3845	0.0011
4264.4558	0.00108
4262.5271	0.00103
4260.5984	0.00106
4258.6697	0.00108
4256.7410	0.00109
4254.8123	0.00111
4252.8836	0.00116
4250.9550	0.00119
4249.0263	0.00112
4247.0976	0.00106
4245.1689	0.00105
4243.2402	0.00106
4241.3115	0.00106
4239.3828	0.00107
4237.4541	0.00106
4235.5254	0.00108
4233.5968	0.00108
4231.6681	0.00104
4229.7394	0.00101
4227.8107	0.00103
4225.8820	0.00104
4223.9533	0.00104
4222.0246	0.00109
4220.0959	0.0011
4218.1672	0.00107
4216.2385	0.00107
4214.3099	0.00108
4212.3812	0.00108
4210.4525	0.00111
4208.5238	0.00111
4206.5951	0.00108
4204.6664	0.00104
4202.7377	0.00106
4200.8090	0.00105
4198.8803	0.00105
4196.9516	0.00104
4195.0230	0.00106
4193.0943	0.00106
4191.1656	0.00103
4189.2369	0.00103
4187.3082	0.00104
4185.3795	0.00106
4183.4508	0.00107
4181.5221	0.00108
4179.5934	0.00107
4177.6647	0.00107
4175.7361	0.0011
4173.8074	0.00111
4171.8787	0.00112
4169.9500	0.00108
4168.0213	0.00109
4166.0926	0.00107
4164.1639	0.00102
4162.2352	0.00101
4160.3065	0.00106
4158.3778	0.00108
4156.4492	0.00104
4154.5205	0.00105
4152.5918	0.00107
4150.6631	0.00109
4148.7344	0.00107
4146.8057	0.00109
4144.8770	0.00109
4142.9483	0.00111
4141.0196	0.0011
4139.0909	0.00109
4137.1623	0.00106
4135.2336	0.00107
4133.3049	0.00106
4131.3762	0.00104
4129.4475	0.00103
4127.5188	0.00104
4125.5901	0.00104
4123.6614	0.00102
4121.7327	0.00103
4119.8040	0.00101
4117.8754	0.001
4115.9467	0.00099
4114.0180	0.001
4112.0893	0.00104
4110.1606	0.00107
4108.2319	0.00109
4106.3032	0.00108
4104.3745	0.00105
4102.4458	0.00106
4100.5171	0.00112
4098.5885	0.00116
4096.6598	0.00111
4094.7311	0.00107
4092.8024	0.00108
4090.8737	0.00109
4088.9450	0.00108
4087.0163	0.00107
4085.0876	0.00108
4083.1589	0.00106
4081.2302	0.00102
4079.3016	0.00103
4077.3729	0.00106
4075.4442	0.00105
4073.5155	0.00102
4071.5868	0.00102
4069.6581	0.00102
4067.7294	0.00106
4065.8007	0.00106
4063.8720	0.00101
4061.9433	0.00099
4060.0147	0.00102
4058.0860	0.00104
4056.1573	0.00102
4054.2286	0.00102
4052.2999	0.00103
4050.3712	0.00098
4048.4425	0.00096
4046.5138	0.00097
4044.5851	0.001
4042.6564	0.00103
4040.7278	0.00102
4038.7991	0.00102
4036.8704	0.00102
4034.9417	0.00101
4033.0130	0.00102
4031.0843	0.00102
4029.1556	0.001
4027.2269	0.00102
4025.2982	0.00106
4023.3695	0.00108
4021.4409	0.00109
4019.5122	0.00107
4017.5835	0.00103
4015.6548	0.001
4013.7261	0.00101
4011.7974	0.00104
4009.8687	0.00104
4007.9400	0.00102
4006.0113	0.00102
4004.0826	0.00103
4002.1540	0.00104
4000.2253	0.00105
3998.2966	0.00106
3996.3679	0.00107
3994.4392	0.0011
3992.5105	0.00106
3990.5818	0.00104
3988.6531	0.00103
3986.7244	0.00105
3984.7957	0.00106
3982.8671	0.00106
3980.9384	0.00104
3979.0097	0.00101
3977.0810	0.00104
3975.1523	0.00106
3973.2236	0.00104
3971.2949	0.00106
3969.3662	0.00107
3967.4375	0.00104
3965.5088	0.00101
3963.5802	0.00099
3961.6515	0.00101
3959.7228	0.001
3957.7941	0.001
3955.8654	0.001
3953.9367	0.00098
3952.0080	0.00097
3950.0793	0.00099
3948.1506	0.00101
3946.2219	0.00104
3944.2933	0.00103
3942.3646	0.00102
3940.4359	0.00105
3938.5072	0.00102
3936.5785	0.00096
3934.6498	0.00098
3932.7211	0.00104
3930.7924	0.00108
3928.8637	0.00103
3926.9350	0.00097
3925.0064	0.00096
3923.0777	0.00094
3921.1490	0.00091
3919.2203	0.00093
3917.2916	0.00098
3915.3629	0.00103
3913.4342	0.00105
3911.5055	0.00103
3909.5768	0.00099
3907.6481	0.00098
3905.7195	0.00097
3903.7908	0.00094
3901.8621	0.00097
3899.9334	0.00099
3898.0047	0.00101
3896.0760	0.00099
3894.1473	0.00097
3892.2186	0.00094
3890.2899	0.00094
3888.3612	0.00099
3886.4326	0.00103
3884.5039	0.00107
3882.5752	0.00107
3880.6465	0.00106
3878.7178	0.001
3876.7891	0.00098
3874.8604	0.001
3872.9317	0.00103
3871.0030	0.00104
3869.0743	0.00102
3867.1457	0.00101
3865.2170	0.00099
3863.2883	0.001
3861.3596	0.00104
3859.4309	0.00103
3857.5022	0.00101
3855.5735	0.00099
3853.6448	0.001
3851.7161	0.00105
3849.7874	0.00105
3847.8588	0.00102
3845.9301	0.00104
3844.0014	0.00105
3842.0727	0.00102
3840.1440	0.00102
3838.2153	0.00105
3836.2866	0.00105
3834.3579	0.00102
3832.4292	0.001
3830.5005	0.00098
3828.5719	0.00097
3826.6432	0.00096
3824.7145	0.00098
3822.7858	0.001
3820.8571	0.001
3818.9284	0.00103
3816.9997	0.00104
3815.0710	0.00103
3813.1423	0.00106
3811.2136	0.00108
3809.2850	0.00105
3807.3563	0.001
3805.4276	0.00098
3803.4989	0.001
3801.5702	0.00103
3799.6415	0.00105
3797.7128	0.00103
3795.7841	0.001
3793.8554	0.00099
3791.9268	0.00098
3789.9981	0.00096
3788.0694	0.00097
3786.1407	0.00101
3784.2120	0.001
3782.2833	0.00098
3780.3546	0.00098
3778.4259	0.00095
3776.4972	0.00092
3774.5685	0.00092
3772.6399	0.00096
3770.7112	0.00103
3768.7825	0.00108
3766.8538	0.00108
3764.9251	0.00102
3762.9964	0.00099
3761.0677	0.00101
3759.1390	0.00101
3757.2103	0.001
3755.2816	0.00099
3753.3530	0.00101
3751.4243	0.00101
3749.4956	0.00102
3747.5669	0.00102
3745.6382	0.001
3743.7095	0.00096
3741.7808	0.00094
3739.8521	0.00097
3737.9234	0.00097
3735.9947	0.00097
3734.0661	0.00097
3732.1374	0.001
3730.2087	0.00101
3728.2800	0.00097
3726.3513	0.00097
3724.4226	0.00101
3722.4939	0.00104
3720.5652	0.00105
3718.6365	0.00103
3716.7078	0.001
3714.7792	0.001
3712.8505	0.00102
3710.9218	0.00105
3708.9931	0.00106
3707.0644	0.00108
3705.1357	0.00108
3703.2070	0.00102
3701.2783	0.00097
3699.3496	0.00097
3697.4209	0.00098
3695.4923	0.001
3693.5636	0.00103
3691.6349	0.00105
3689.7062	0.00105
3687.7775	0.00104
3685.8488	0.00104
3683.9201	0.00103
3681.9914	0.001
3680.0627	0.00102
3678.1340	0.00104
3676.2054	0.00104
3674.2767	0.00105
3672.3480	0.00106
3670.4193	0.00108
3668.4906	0.00106
3666.5619	0.00103
3664.6332	0.00104
3662.7045	0.00105
3660.7758	0.00103
3658.8471	0.00101
3656.9185	0.00103
3654.9898	0.00106
3653.0611	0.00107
3651.1324	0.00109
3649.2037	0.00108
3647.2750	0.00108
3645.3463	0.00106
3643.4176	0.00105
3641.4889	0.0011
3639.5602	0.00113
3637.6316	0.00111
3635.7029	0.00107
3633.7742	0.00105
3631.8455	0.00104
3629.9168	0.00107
3627.9881	0.00109
3626.0594	0.00111
3624.1307	0.00112
3622.2020	0.00114
3620.2733	0.00118
3618.3447	0.00119
3616.4160	0.00114
3614.4873	0.00111
3612.5586	0.00113
3610.6299	0.00116
3608.7012	0.00115
3606.7725	0.00114
3604.8438	0.00116
3602.9151	0.00119
3600.9864	0.00118
3599.0578	0.00117
3597.1291	0.00116
3595.2004	0.00118
3593.2717	0.00118
3591.3430	0.00117
3589.4143	0.00115
3587.4856	0.00116
3585.5569	0.00118
3583.6282	0.00119
3581.6995	0.0012
3579.7709	0.00121
3577.8422	0.00121
3575.9135	0.00121
3573.9848	0.00118
3572.0561	0.00117
3570.1274	0.00117
3568.1987	0.00119
3566.2700	0.00123
3564.3413	0.00125
3562.4126	0.00126
3560.4840	0.00129
3558.5553	0.0013
3556.6266	0.00131
3554.6979	0.00138
3552.7692	0.00141
3550.8405	0.00141
3548.9118	0.00136
3546.9831	0.00136
3545.0544	0.0014
3543.1257	0.00142
3541.1971	0.00142
3539.2684	0.00143
3537.3397	0.00145
3535.4110	0.00149
3533.4823	0.00152
3531.5536	0.00152
3529.6249	0.00154
3527.6962	0.00156
3525.7675	0.00159
3523.8388	0.00164
3521.9102	0.00167
3519.9815	0.00167
3518.0528	0.00169
3516.1241	0.00172
3514.1954	0.00174
3512.2667	0.00175
3510.3380	0.0018
3508.4093	0.00183
3506.4806	0.00185
3504.5519	0.00185
3502.6233	0.00189
3500.6946	0.00194
3498.7659	0.002
3496.8372	0.00204
3494.9085	0.00204
3492.9798	0.00205
3491.0511	0.00207
3489.1224	0.00207
3487.1937	0.0021
3485.2650	0.00215
3483.3364	0.00223
3481.4077	0.00231
3479.4790	0.00235
3477.5503	0.00237
3475.6216	0.00238
3473.6929	0.00239
3471.7642	0.00239
3469.8355	0.00243
3467.9068	0.0025
3465.9781	0.00256
3464.0495	0.00257
3462.1208	0.00257
3460.1921	0.00258
3458.2634	0.00262
3456.3347	0.00271
3454.4060	0.00279
3452.4773	0.00285
3450.5486	0.00289
3448.6199	0.00291
3446.6912	0.00291
3444.7626	0.00294
3442.8339	0.00299
3440.9052	0.00307
3438.9765	0.00316
3437.0478	0.00325
3435.1191	0.00331
3433.1904	0.00332
3431.2617	0.00336
3429.3330	0.00345
3427.4043	0.00354
3425.4757	0.00361
3423.5470	0.00363
3421.6183	0.00365
3419.6896	0.00372
3417.7609	0.00381
3415.8322	0.00388
3413.9035	0.00395
3411.9748	0.00403
3410.0461	0.00412
3408.1174	0.00418
3406.1888	0.00419
3404.2601	0.00421
3402.3314	0.00425
3400.4027	0.0043
3398.4740	0.00437
3396.5453	0.00448
3394.6166	0.0046
3392.6879	0.00468
3390.7592	0.00475
3388.8305	0.00483
3386.9019	0.00492
3384.9732	0.00496
3383.0445	0.00497
3381.1158	0.00501
3379.1871	0.00507
3377.2584	0.00511
3375.3297	0.00518
3373.4010	0.00528
3371.4723	0.00538
3369.5436	0.00542
3367.6150	0.00546
3365.6863	0.00552
3363.7576	0.00559
3361.8289	0.00564
3359.9002	0.00568
3357.9715	0.00574
3356.0428	0.00582
3354.1141	0.00587
3352.1854	0.00591
3350.2568	0.00598
3348.3281	0.00608
3346.3994	0.00618
3344.4707	0.00628
3342.5420	0.00637
3340.6133	0.00646
3338.6846	0.00654
3336.7559	0.00658
3334.8272	0.00658
3332.8985	0.00658
3330.9699	0.00661
3329.0412	0.00668
3327.1125	0.00679
3325.1838	0.00691
3323.2551	0.00701
3321.3264	0.00706
3319.3977	0.0071
3317.4690	0.00717
3315.5403	0.00728
3313.6116	0.00737
3311.6830	0.00744
3309.7543	0.00753
3307.8256	0.00763
3305.8969	0.00771
3303.9682	0.00779
3302.0395	0.00788
3300.1108	0.00797
3298.1821	0.00804
3296.2534	0.00812
3294.3247	0.00822
3292.3961	0.00832
3290.4674	0.0084
3288.5387	0.00843
3286.6100	0.00843
3284.6813	0.00844
3282.7526	0.00844
3280.8239	0.00839
3278.8952	0.0083
3276.9665	0.00822
3275.0378	0.00816
3273.1092	0.00813
3271.1805	0.00809
3269.2518	0.00804
3267.3231	0.00802
3265.3944	0.00801
3263.4657	0.00798
3261.5370	0.00795
3259.6083	0.00792
3257.6796	0.00789
3255.7509	0.00786
3253.8223	0.00785
3251.8936	0.00786
3249.9649	0.00788
3248.0362	0.00788
3246.1075	0.00786
3244.1788	0.00785
3242.2501	0.00785
3240.3214	0.00784
3238.3927	0.00783
3236.4640	0.00783
3234.5354	0.00783
3232.6067	0.0078
3230.6780	0.00778
3228.7493	0.00778
3226.8206	0.00781
3224.8919	0.00785
3222.9632	0.00786
3221.0345	0.00786
3219.1058	0.00787
3217.1771	0.00788
3215.2485	0.00789
3213.3198	0.00791
3211.3911	0.00793
3209.4624	0.00795
3207.5337	0.00795
3205.6050	0.00791
3203.6763	0.00785
3201.7476	0.00783
3199.8189	0.00784
3197.8902	0.00787
3195.9616	0.0079
3194.0329	0.00791
3192.1042	0.00791
3190.1755	0.00792
3188.2468	0.00794
3186.3181	0.00797
3184.3894	0.00801
3182.4607	0.00806
3180.5320	0.00807
3178.6033	0.00807
3176.6747	0.00807
3174.7460	0.00809
3172.8173	0.00811
3170.8886	0.00812
3168.9599	0.0081
3167.0312	0.0081
3165.1025	0.00811
3163.1738	0.00813
3161.2451	0.00815
3159.3164	0.00816
3157.3878	0.00817
3155.4591	0.0082
3153.5304	0.00826
3151.6017	0.00831
3149.6730	0.00834
3147.7443	0.00834
3145.8156	0.00833
3143.8869	0.00833
3141.9582	0.00834
3140.0295	0.00837
3138.1009	0.00841
3136.1722	0.00847
3134.2435	0.00855
3132.3148	0.0086
3130.3861	0.00863
3128.4574	0.00862
3126.5287	0.00859
3124.6000	0.00859
3122.6713	0.00863
3120.7426	0.0087
3118.8140	0.00876
3116.8853	0.0088
3114.9566	0.00885
3113.0279	0.00891
3111.0992	0.00897
3109.1705	0.00902
3107.2418	0.00907
3105.3131	0.00914
3103.3844	0.00918
3101.4557	0.0092
3099.5271	0.00925
3097.5984	0.00934
3095.6697	0.00943
3093.7410	0.00949
3091.8123	0.00956
3089.8836	0.00961
3087.9549	0.00967
3086.0262	0.00976
3084.0975	0.00991
3082.1688	0.01006
3080.2402	0.01016
3078.3115	0.01025
3076.3828	0.01037
3074.4541	0.01053
3072.5254	0.01072
3070.5967	0.01093
3068.6680	0.01113
3066.7393	0.01125
3064.8106	0.01134
3062.8819	0.01143
3060.9533	0.01153
3059.0246	0.01158
3057.0959	0.01156
3055.1672	0.01153
3053.2385	0.01152
3051.3098	0.01156
3049.3811	0.01164
3047.4524	0.01174
3045.5237	0.01187
3043.5950	0.01201
3041.6664	0.01218
3039.7377	0.01236
3037.8090	0.01256
3035.8803	0.01278
3033.9516	0.01304
3032.0229	0.01335
3030.0942	0.01368
3028.1655	0.01405
3026.2368	0.01447
3024.3081	0.01497
3022.3795	0.01554
3020.4508	0.01614
3018.5221	0.01674
3016.5934	0.01732
3014.6647	0.01793
3012.7360	0.01858
3010.8073	0.01924
3008.8786	0.0199
3006.9499	0.02055
3005.0212	0.02118
3003.0926	0.02182
3001.1639	0.02243
2999.2352	0.02298
2997.3065	0.02349
2995.3778	0.02395
2993.4491	0.02436
2991.5204	0.02469
2989.5917	0.02492
2987.6630	0.02504
2985.7343	0.02506
2983.8057	0.02497
2981.8770	0.02481
2979.9483	0.02463
2978.0196	0.02452
2976.0909	0.0245
2974.1622	0.02459
2972.2335	0.02484
2970.3048	0.02522
2968.3761	0.02563
2966.4474	0.02602
2964.5188	0.02646
2962.5901	0.02701
2960.6614	0.02767
2958.7327	0.02843
2956.8040	0.02926
2954.8753	0.03011
2952.9466	0.03095
2951.0179	0.03178
2949.0892	0.03258
2947.1605	0.03334
2945.2319	0.03402
2943.3032	0.03462
2941.3745	0.03515
2939.4458	0.0356
2937.5171	0.03595
2935.5884	0.03613
2933.6597	0.03607
2931.7310	0.03572
2929.8023	0.03509
2927.8736	0.03424
2925.9450	0.0333
2924.0163	0.03235
2922.0876	0.03141
2920.1589	0.03048
2918.2302	0.02963
2916.3015	0.02887
2914.3728	0.02819
2912.4441	0.02757
2910.5154	0.02703
2908.5868	0.02656
2906.6581	0.02618
2904.7294	0.02587
2902.8007	0.02562
2900.8720	0.02543
2898.9433	0.02526
2897.0146	0.02509
2895.0859	0.02492
2893.1572	0.02476
2891.2285	0.02462
2889.2999	0.02451
2887.3712	0.02441
2885.4425	0.0243
2883.5138	0.02417
2881.5851	0.02403
2879.6564	0.02391
2877.7277	0.02379
2875.7990	0.02368
2873.8703	0.02354
2871.9416	0.0233
2870.0130	0.023
2868.0843	0.02272
2866.1556	0.02258
2864.2269	0.02256
2862.2982	0.02248
2860.3695	0.02218
2858.4408	0.02179
2856.5121	0.0215
2854.5834	0.0213
2852.6547	0.02104
2850.7261	0.02065
2848.7974	0.02014
2846.8687	0.01957
2844.9400	0.01902
2843.0113	0.01855
2841.0826	0.01816
2839.1539	0.01786
2837.2252	0.01765
2835.2965	0.0175
2833.3678	0.01738
2831.4392	0.01729
2829.5105	0.01724
2827.5818	0.01723
2825.6531	0.01724
2823.7244	0.01726
2821.7957	0.01732
2819.8670	0.01739
2817.9383	0.01742
2816.0096	0.01743
2814.0809	0.01746
2812.1523	0.01749
2810.2236	0.01751
2808.2949	0.01756
2806.3662	0.01764
2804.4375	0.01774
2802.5088	0.0178
2800.5801	0.01785
2798.6514	0.01791
2796.7227	0.01798
2794.7940	0.01806
2792.8654	0.01811
2790.9367	0.01814
2789.0080	0.01818
2787.0793	0.01826
2785.1506	0.01834
2783.2219	0.01838
2781.2932	0.01842
2779.3645	0.01851
2777.4358	0.01862
2775.5071	0.01872
2773.5785	0.01879
2771.6498	0.01887
2769.7211	0.01894
2767.7924	0.01899
2765.8637	0.01904
2763.9350	0.01908
2762.0063	0.01909
2760.0776	0.01908
2758.1489	0.01911
2756.2202	0.01917
2754.2916	0.01925
2752.3629	0.01934
2750.4342	0.01944
2748.5055	0.01956
2746.5768	0.01966
2744.6481	0.01972
2742.7194	0.01977
2740.7907	0.01983
2738.8620	0.01991
2736.9333	0.02
2735.0047	0.02009
2733.0760	0.02021
2731.1473	0.02032
2729.2186	0.0204
2727.2899	0.02043
2725.3612	0.02044
2723.4325	0.02046
2721.5038	0.0205
2719.5751	0.02056
2717.6464	0.02063
2715.7178	0.02069
2713.7891	0.02072
2711.8604	0.02076
2709.9317	0.02081
2708.0030	0.02086
2706.0743	0.0209
2704.1456	0.02096
2702.2169	0.02103
2700.2882	0.02106
2698.3595	0.02107
2696.4309	0.0211
2694.5022	0.02117
2692.5735	0.02127
2690.6448	0.02134
2688.7161	0.02137
2686.7874	0.02137
2684.8587	0.02141
2682.9300	0.02148
2681.0013	0.02157
2679.0726	0.02164
2677.1440	0.0217
2675.2153	0.02177
2673.2866	0.02183
2671.3579	0.02185
2669.4292	0.02186
2667.5005	0.02191
2665.5718	0.022
2663.6431	0.0221
2661.7144	0.02219
2659.7857	0.02226
2657.8571	0.0223
2655.9284	0.02234
2653.9997	0.02239
2652.0710	0.02245
2650.1423	0.02251
2648.2136	0.02256
2646.2849	0.02261
2644.3562	0.02267
2642.4275	0.02275
2640.4988	0.02283
2638.5702	0.02292
2636.6415	0.02301
2634.7128	0.02308
2632.7841	0.02312
2630.8554	0.02316
2628.9267	0.02325
2626.9980	0.02338
2625.0693	0.02346
2623.1406	0.02347
2621.2119	0.02347
2619.2833	0.02353
2617.3546	0.02365
2615.4259	0.02375
2613.4972	0.0238
2611.5685	0.02384
2609.6398	0.02388
2607.7111	0.02392
2605.7824	0.02396
2603.8537	0.02405
2601.9250	0.02413
2599.9964	0.02414
2598.0677	0.02411
2596.1390	0.02415
2594.2103	0.02425
2592.2816	0.02436
2590.3529	0.02448
2588.4242	0.02458
2586.4955	0.02465
2584.5668	0.02469
2582.6381	0.02471
2580.7095	0.02472
2578.7808	0.02476
2576.8521	0.02482
2574.9234	0.02489
2572.9947	0.02494
2571.0660	0.025
2569.1373	0.02509
2567.2086	0.02516
2565.2799	0.02517
2563.3512	0.02516
2561.4226	0.02522
2559.4939	0.02534
2557.5652	0.02547
2555.6365	0.02555
2553.7078	0.02558
2551.7791	0.02558
2549.8504	0.02558
2547.9217	0.02562
2545.9930	0.02571
2544.0643	0.02579
2542.1357	0.02583
2540.2070	0.02585
2538.2783	0.02588
2536.3496	0.02591
2534.4209	0.02597
2532.4922	0.02606
2530.5635	0.02614
2528.6348	0.02612
2526.7061	0.02607
2524.7774	0.0261
2522.8488	0.02622
2520.9201	0.02632
2518.9914	0.02637
2517.0627	0.02638
2515.1340	0.02638
2513.2053	0.02639
2511.2766	0.02641
2509.3479	0.02643
2507.4192	0.02641
2505.4905	0.02636
2503.5619	0.02635
2501.6332	0.02645
2499.7045	0.02663
2497.7758	0.02679
2495.8471	0.0269
2493.9184	0.02695
2491.9897	0.02699
2490.0610	0.02702
2488.1323	0.02706
2486.2036	0.02708
2484.2750	0.02704
2482.3463	0.02689
2480.4176	0.02672
2478.4889	0.02673
2476.5602	0.02697
2474.6315	0.02723
2472.7028	0.02738
2470.7741	0.02746
2468.8454	0.02746
2466.9167	0.02743
2464.9881	0.02744
2463.0594	0.02747
2461.1307	0.02746
2459.2020	0.02748
2457.2733	0.0276
2455.3446	0.02776
2453.4159	0.02784
2451.4872	0.02785
2449.5585	0.02787
2447.6299	0.02795
2445.7012	0.02799
2443.7725	0.02792
2441.8438	0.02784
2439.9151	0.0279
2437.9864	0.02806
2436.0577	0.02819
2434.1290	0.02828
2432.2003	0.02835
2430.2716	0.0284
2428.3430	0.02838
2426.4143	0.02832
2424.4856	0.02833
2422.5569	0.02844
2420.6282	0.02854
2418.6995	0.02852
2416.7708	0.02842
2414.8421	0.02836
2412.9134	0.02839
2410.9847	0.02846
2409.0561	0.02857
2407.1274	0.02872
2405.1987	0.02884
2403.2700	0.02886
2401.3413	0.02881
2399.4126	0.02874
2397.4839	0.02868
2395.5552	0.02866
2393.6265	0.02871
2391.6978	0.02879
2389.7692	0.02886
2387.8405	0.02892
2385.9118	0.02892
2383.9831	0.02884
2382.0544	0.02878
2380.1257	0.02878
2378.1970	0.02879
2376.2683	0.0287
2374.3396	0.02854
2372.4109	0.02847
2370.4823	0.02854
2368.5536	0.02869
2366.6249	0.02884
2364.6962	0.02892
2362.7675	0.02888
2360.8388	0.02878
2358.9101	0.02869
2356.9814	0.02862
2355.0527	0.02854
2353.1240	0.02839
2351.1954	0.02821
2349.2667	0.02819
2347.3380	0.02841
2345.4093	0.02864
2343.4806	0.0287
2341.5519	0.02871
2339.6232	0.02881
2337.6945	0.0289
2335.7658	0.02893
2333.8371	0.02897
2331.9085	0.02898
2329.9798	0.02879
2328.0511	0.02831
2326.1224	0.0279
2324.1937	0.02795
2322.2650	0.02836
2320.3363	0.02868
2318.4076	0.0287
2316.4789	0.02857
2314.5502	0.02853
2312.6216	0.02857
2310.6929	0.02862
2308.7642	0.02862
2306.8355	0.02844
2304.9068	0.02792
2302.9781	0.02725
2301.0494	0.02702
2299.1207	0.02746
2297.1920	0.02808
2295.2633	0.02825
2293.3347	0.02786
2291.4060	0.02734
2289.4773	0.02729
2287.5486	0.02777
2285.6199	0.02828
2283.6912	0.02829
2281.7625	0.02754
2279.8338	0.02663
2277.9051	0.02652
2275.9764	0.02732
2274.0478	0.02823
2272.1191	0.02876
2270.1904	0.029
2268.2617	0.02913
2266.3330	0.02917
2264.4043	0.02899
2262.4756	0.02856
2260.5469	0.02799
2258.6182	0.02755
2256.6895	0.02763
2254.7609	0.02839
2252.8322	0.02963
2250.9035	0.03139
2248.9748	0.03383
2247.0461	0.03684
2245.1174	0.04034
2243.1887	0.04445
2241.2600	0.04887
2239.3313	0.0526
2237.4026	0.05484
2235.4740	0.05577
2233.5453	0.05532
2231.6166	0.05232
2229.6879	0.04685
2227.7592	0.04121
2225.8305	0.0372
2223.9018	0.03472
2221.9731	0.03303
2220.0444	0.03159
2218.1157	0.02998
2216.1871	0.0284
2214.2584	0.02781
2212.3297	0.02848
2210.4010	0.02947
2208.4723	0.02997
2206.5436	0.03002
2204.6149	0.02984
2202.6862	0.02962
2200.7575	0.02954
2198.8288	0.02953
2196.9002	0.02921
2194.9715	0.02838
2193.0428	0.02761
2191.1141	0.02772
2189.1854	0.02867
2187.2567	0.02951
2185.3280	0.02968
2183.3993	0.02944
2181.4706	0.0291
2179.5419	0.02865
2177.6133	0.02822
2175.6846	0.02821
2173.7559	0.02846
2171.8272	0.02843
2169.8985	0.02803
2167.9698	0.02716
2166.0411	0.02588
2164.1124	0.02529
2162.1837	0.02635
2160.2550	0.02796
2158.3264	0.02835
2156.3977	0.0272
2154.4690	0.02598
2152.5403	0.02629
2150.6116	0.02792
2148.6829	0.02928
2146.7542	0.02949
2144.8255	0.02904
2142.8968	0.02891
2140.9681	0.02944
2139.0395	0.02996
2137.1108	0.02988
2135.1821	0.02948
2133.2534	0.02939
2131.3247	0.02966
2129.3960	0.02994
2127.4673	0.03007
2125.5386	0.03004
2123.6099	0.02993
2121.6812	0.02998
2119.7526	0.03017
2117.8239	0.03028
2115.8952	0.03024
2113.9665	0.03012
2112.0378	0.02987
2110.1091	0.0295
2108.1804	0.02926
2106.2517	0.02907
2104.3230	0.02864
2102.3943	0.02835
2100.4657	0.02858
2098.5370	0.02897
2096.6083	0.02928
2094.6796	0.02954
2092.7509	0.02932
2090.8222	0.02858
2088.8935	0.02806
2086.9648	0.02806
2085.0361	0.02832
2083.1074	0.02877
2081.1788	0.02935
2079.2501	0.02985
2077.3214	0.02998
2075.3927	0.02949
2073.4640	0.02855
2071.5353	0.0276
2069.6066	0.02705
2067.6779	0.02742
2065.7492	0.02866
2063.8205	0.02983
2061.8919	0.03008
2059.9632	0.02915
2058.0345	0.02745
2056.1058	0.02618
2054.1771	0.02616
2052.2484	0.0269
2050.3197	0.02761
2048.3910	0.02823
2046.4623	0.02891
2044.5336	0.02921
2042.6050	0.02893
2040.6763	0.02878
2038.7476	0.02918
2036.8189	0.02965
2034.8902	0.02987
2032.9615	0.02998
2031.0328	0.02989
2029.1041	0.0297
2027.1754	0.02981
2025.2467	0.03008
2023.3181	0.02989
2021.3894	0.02941
2019.4607	0.02923
2017.5320	0.02927
2015.6033	0.02936
2013.6746	0.02974
2011.7459	0.03035
2009.8172	0.03074
2007.8885	0.03079
2005.9599	0.03075
2004.0312	0.03079
2002.1025	0.0309
2000.1738	0.03102
1998.2451	0.03118
1996.3164	0.03135
1994.3877	0.03136
1992.4590	0.03122
1990.5303	0.0312
1988.6016	0.0314
1986.6730	0.03161
1984.7443	0.03162
1982.8156	0.03148
1980.8869	0.03133
1978.9582	0.03124
1977.0295	0.03125
1975.1008	0.0314
1973.1721	0.03158
1971.2434	0.03169
1969.3147	0.03173
1967.3861	0.03176
1965.4574	0.03179
1963.5287	0.03181
1961.6000	0.03179
1959.6713	0.03174
1957.7426	0.03171
1955.8139	0.03174
1953.8852	0.03181
1951.9565	0.03188
1950.0278	0.03191
1948.0992	0.03191
1946.1705	0.03189
1944.2418	0.03188
1942.3131	0.03188
1940.3844	0.0319
1938.4557	0.03191
1936.5270	0.03193
1934.5983	0.03196
1932.6696	0.032
1930.7409	0.03207
1928.8123	0.03216
1926.8836	0.03225
1924.9549	0.03227
1923.0262	0.03223
1921.0975	0.03219
1919.1688	0.0322
1917.2401	0.03226
1915.3114	0.03234
1913.3827	0.03239
1911.4540	0.03244
1909.5254	0.0325
1907.5967	0.03255
1905.6680	0.03257
1903.7393	0.03255
1901.8106	0.03253
1899.8819	0.03255
1897.9532	0.03258
1896.0245	0.0326
1894.0958	0.03261
1892.1671	0.03264
1890.2385	0.03268
1888.3098	0.03269
1886.3811	0.03267
1884.4524	0.03268
1882.5237	0.03268
1880.5950	0.03265
1878.6663	0.0326
1876.7376	0.03259
1874.8089	0.03261
1872.8802	0.03263
1870.9516	0.03262
1869.0229	0.03259
1867.0942	0.03256
1865.1655	0.03255
1863.2368	0.03254
1861.3081	0.03256
1859.3794	0.03258
1857.4507	0.03257
1855.5220	0.03254
1853.5933	0.03251
1851.6647	0.03249
1849.7360	0.0325
1847.8073	0.0325
1845.8786	0.03249
1843.9499	0.03249
1842.0212	0.03248
1840.0925	0.03248
1838.1638	0.03248
1836.2351	0.0325
1834.3064	0.03254
1832.3778	0.03257
1830.4491	0.03262
1828.5204	0.03265
1826.5917	0.03266
1824.6630	0.03267
1822.7343	0.03273
1820.8056	0.03281
1818.8769	0.03287
1816.9482	0.03291
1815.0195	0.03294
1813.0909	0.03297
1811.1622	0.03301
1809.2335	0.03306
1807.3048	0.03311
1805.3761	0.03314
1803.4474	0.03317
1801.5187	0.0332
1799.5900	0.03323
1797.6613	0.03324
1795.7326	0.03325
1793.8040	0.03329
1791.8753	0.03336
1789.9466	0.03342
1788.0179	0.03345
1786.0892	0.03345
1784.1605	0.03343
1782.2318	0.0334
1780.3031	0.03337
1778.3744	0.03335
1776.4457	0.03338
1774.5171	0.03342
1772.5884	0.03346
1770.6597	0.03347
1768.7310	0.03345
1766.8023	0.03341
1764.8736	0.03337
1762.9449	0.03333
1761.0162	0.0333
1759.0875	0.03329
1757.1588	0.03327
1755.2302	0.03327
1753.3015	0.03329
1751.3728	0.03331
1749.4441	0.03331
1747.5154	0.03328
1745.5867	0.03326
1743.6580	0.03326
1741.7293	0.03329
1739.8006	0.03334
1737.8719	0.03339
1735.9433	0.03343
1734.0146	0.03344
1732.0859	0.03344
1730.1572	0.03345
1728.2285	0.03346
1726.2998	0.03349
1724.3711	0.03354
1722.4424	0.03362
1720.5137	0.0337
1718.5850	0.03379
1716.6564	0.03389
1714.7277	0.03398
1712.7990	0.03411
1710.8703	0.03427
1708.9416	0.03448
1707.0129	0.0347
1705.0842	0.03492
1703.1555	0.03515
1701.2268	0.0354
1699.2981	0.03566
1697.3695	0.03591
1695.4408	0.03612
1693.5121	0.03631
1691.5834	0.03651
1689.6547	0.03673
1687.7260	0.03699
1685.7973	0.0373
1683.8686	0.03762
1681.9399	0.03797
1680.0112	0.0384
1678.0826	0.03892
1676.1539	0.03953
1674.2252	0.04022
1672.2965	0.04096
1670.3678	0.0417
1668.4391	0.04229
1666.5104	0.04253
1664.5817	0.0423
1662.6530	0.04166
1660.7243	0.04082
1658.7957	0.03999
1656.8670	0.03922
1654.9383	0.03854
1653.0096	0.03795
1651.0809	0.03744
1649.1522	0.037
1647.2235	0.03663
1645.2948	0.03631
1643.3661	0.03604
1641.4374	0.03583
1639.5088	0.03568
1637.5801	0.03556
1635.6514	0.03546
1633.7227	0.03537
1631.7940	0.03534
1629.8653	0.03537
1627.9366	0.03542
1626.0079	0.03551
1624.0792	0.03564
1622.1505	0.03583
1620.2219	0.03608
1618.2932	0.03636
1616.3645	0.03662
1614.4358	0.03677
1612.5071	0.03679
1610.5784	0.03672
1608.6497	0.0366
1606.7210	0.03648
1604.7923	0.03638
1602.8636	0.03632
1600.9350	0.03631
1599.0063	0.03631
1597.0776	0.03627
1595.1489	0.03619
1593.2202	0.03606
1591.2915	0.03592
1589.3628	0.03577
1587.4341	0.03563
1585.5054	0.03549
1583.5767	0.03537
1581.6481	0.03528
1579.7194	0.03519
1577.7907	0.0351
1575.8620	0.03503
1573.9333	0.035
1572.0046	0.03499
1570.0759	0.03495
1568.1472	0.0349
1566.2185	0.03484
1564.2899	0.0348
1562.3612	0.0348
1560.4325	0.03485
1558.5038	0.0349
1556.5751	0.0349
1554.6464	0.03484
1552.7177	0.03474
1550.7890	0.03466
1548.8603	0.03461
1546.9316	0.03459
1545.0030	0.03458
1543.0743	0.03458
1541.1456	0.03458
1539.2169	0.03457
1537.2882	0.03458
1535.3595	0.03462
1533.4308	0.03466
1531.5021	0.03464
1529.5734	0.0346
1527.6447	0.03457
1525.7161	0.03456
1523.7874	0.03456
1521.8587	0.0346
1519.9300	0.03464
1518.0013	0.03467
1516.0726	0.03468
1514.1439	0.03466
1512.2152	0.03465
1510.2865	0.03466
1508.3578	0.03468
1506.4292	0.03469
1504.5005	0.03472
1502.5718	0.03479
1500.6431	0.03483
1498.7144	0.03481
1496.7857	0.03479
1494.8570	0.03485
1492.9283	0.035
1490.9996	0.03518
1489.0709	0.03539
1487.1423	0.03566
1485.2136	0.03601
1483.2849	0.03641
1481.3562	0.03686
1479.4275	0.03733
1477.4988	0.03779
1475.5701	0.03823
1473.6414	0.03866
1471.7127	0.03909
1469.7840	0.03951
1467.8554	0.03998
1465.9267	0.04053
1463.9980	0.04119
1462.0693	0.04192
1460.1406	0.04268
1458.2119	0.04337
1456.2832	0.04387
1454.3545	0.04415
1452.4258	0.04418
1450.4971	0.044
1448.5685	0.04364
1446.6398	0.04319
1444.7111	0.04264
1442.7824	0.04199
1440.8537	0.04122
1438.9250	0.04039
1436.9963	0.03956
1435.0676	0.03877
1433.1389	0.03803
1431.2102	0.03734
1429.2816	0.03678
1427.3529	0.03636
1425.4242	0.03605
1423.4955	0.03581
1421.5668	0.03564
1419.6381	0.03554
1417.7094	0.03549
1415.7807	0.03549
1413.8520	0.03552
1411.9233	0.03558
1409.9947	0.03567
1408.0660	0.0358
1406.1373	0.03593
1404.2086	0.03606
1402.2799	0.03615
1400.3512	0.03622
1398.4225	0.03623
1396.4938	0.03617
1394.5651	0.03607
1392.6364	0.03594
1390.7078	0.0358
1388.7791	0.03568
1386.8504	0.03556
1384.9217	0.03543
1382.9930	0.03532
1381.0643	0.03524
1379.1356	0.0352
1377.2069	0.03517
1375.2782	0.03518
1373.3495	0.03523
1371.4209	0.0353
1369.4922	0.03536
1367.5635	0.03538
1365.6348	0.03535
1363.7061	0.0353
1361.7774	0.03524
1359.8487	0.0352
1357.9200	0.03519
1355.9913	0.03522
1354.0626	0.03526
1352.1340	0.03528
1350.2053	0.03527
1348.2766	0.03525
1346.3479	0.03525
1344.4192	0.03528
1342.4905	0.03534
1340.5618	0.0354
1338.6331	0.03544
1336.7044	0.03549
1334.7757	0.03555
1332.8471	0.03561
1330.9184	0.03563
1328.9897	0.03561
1327.0610	0.03557
1325.1323	0.03554
1323.2036	0.03553
1321.2749	0.03555
1319.3462	0.03561
1317.4175	0.03568
1315.4888	0.03575
1313.5602	0.03582
1311.6315	0.03588
1309.7028	0.03594
1307.7741	0.03601
1305.8454	0.03608
1303.9167	0.03611
1301.9880	0.03607
1300.0593	0.03601
1298.1306	0.03598
1296.2019	0.03596
1294.2733	0.03593
1292.3446	0.03589
1290.4159	0.03588
1288.4872	0.03588
1286.5585	0.0359
1284.6298	0.03592
1282.7011	0.03592
1280.7724	0.03591
1278.8437	0.03592
1276.9150	0.03595
1274.9864	0.036
1273.0577	0.03605
1271.1290	0.03609
1269.2003	0.03613
1267.2716	0.03614
1265.3429	0.03609
1263.4142	0.03596
1261.4855	0.03578
1259.5568	0.0356
1257.6281	0.03541
1255.6995	0.03522
1253.7708	0.03505
1251.8421	0.03494
1249.9134	0.03486
1247.9847	0.03478
1246.0560	0.03476
1244.1273	0.03484
1242.1986	0.03498
1240.2699	0.03515
1238.3412	0.03536
1236.4126	0.03562
1234.4839	0.03591
1232.5552	0.03617
1230.6265	0.03636
1228.6978	0.03647
1226.7691	0.03649
1224.8404	0.03645
1222.9117	0.03634
1220.9830	0.03618
1219.0543	0.03592
1217.1257	0.03557
1215.1970	0.03521
1213.2683	0.0349
1211.3396	0.03467
1209.4109	0.03448
1207.4822	0.0343
1205.5535	0.03411
1203.6248	0.0339
1201.6961	0.03368
1199.7674	0.03347
1197.8388	0.03331
1195.9101	0.03322
1193.9814	0.03315
1192.0527	0.03307
1190.1240	0.03298
1188.1953	0.03289
1186.2666	0.03283
1184.3379	0.03281
1182.4092	0.03282
[truncated: 610 more rows]
