# Supplementary material for: Vibrational Study on the Structure, Bioactivity, and Silver Adsorption of Silk Fibroin Fibers Grafted with Methacrylonitrile
Source: Molecules. 2023 Mar 10;28(6):2551. doi: 10.3390/molecules28062551 (PMC10051891; doi:10.3390/molecules28062551)
Supplement: Supplementary file 1 [file molecules-28-02551-s001.zip › RAW DATA/Figure 13 Raman SBF/BF MAN 60 SBF 28d Raman p4.txt]

TITLE	BF MAN 60 SBF 28D P4 | AV. OF 125
DATA TYPE
ORIGIN	JASCO
OWNER
DATE	23/03/01
TIME	12:12:02
SPECTROMETER/DATA SYSTEM
RESOLUTION
DELTAX	-1.92869
XUNITS	1/CM
YUNITS	AU
FIRSTX	5003.1440
LASTX	5.9080
NPOINTS	2592
FIRSTY	0.00112
MAXY	0.06851
MINY	0.00058
XYDATA
5003.1440	0.00112
5001.2154	0.0011
4999.2867	0.00109
4997.3580	0.00109
4995.4293	0.00109
4993.5006	0.0011
4991.5719	0.00109
4989.6432	0.00108
4987.7145	0.00106
4985.7858	0.00104
4983.8571	0.00105
4981.9285	0.0011
4979.9998	0.00114
4978.0711	0.00111
4976.1424	0.00104
4974.2137	0.00104
4972.2850	0.00105
4970.3563	0.00106
4968.4276	0.00107
4966.4989	0.00107
4964.5702	0.00106
4962.6416	0.00103
4960.7129	0.00104
4958.7842	0.00105
4956.8555	0.00104
4954.9268	0.00104
4952.9981	0.00106
4951.0694	0.00108
4949.1407	0.00108
4947.2120	0.00106
4945.2833	0.00104
4943.3547	0.00107
4941.4260	0.00107
4939.4973	0.00108
4937.5686	0.00109
4935.6399	0.00108
4933.7112	0.00104
4931.7825	0.00103
4929.8538	0.00104
4927.9251	0.00104
4925.9964	0.00105
4924.0678	0.00107
4922.1391	0.00106
4920.2104	0.001
4918.2817	0.00101
4916.3530	0.00107
4914.4243	0.00108
4912.4956	0.00107
4910.5669	0.00104
4908.6382	0.00102
4906.7095	0.00106
4904.7809	0.00109
4902.8522	0.00108
4900.9235	0.00109
4898.9948	0.00112
4897.0661	0.0011
4895.1374	0.00109
4893.2087	0.00106
4891.2800	0.00108
4889.3513	0.00112
4887.4226	0.0011
4885.4940	0.00109
4883.5653	0.00106
4881.6366	0.00105
4879.7079	0.00111
4877.7792	0.00113
4875.8505	0.00107
4873.9218	0.00101
4871.9931	0.00102
4870.0644	0.00103
4868.1357	0.00101
4866.2071	0.00102
4864.2784	0.00104
4862.3497	0.00104
4860.4210	0.00102
4858.4923	0.00103
4856.5636	0.00104
4854.6349	0.001
4852.7062	0.00101
4850.7775	0.00106
4848.8488	0.00109
4846.9202	0.00109
4844.9915	0.00109
4843.0628	0.0011
4841.1341	0.00109
4839.2054	0.00105
4837.2767	0.00103
4835.3480	0.00104
4833.4193	0.00108
4831.4906	0.00108
4829.5619	0.00103
4827.6333	0.00101
4825.7046	0.00105
4823.7759	0.00108
4821.8472	0.00109
4819.9185	0.00105
4817.9898	0.00103
4816.0611	0.00106
4814.1324	0.00111
4812.2037	0.00109
4810.2750	0.00106
4808.3464	0.00103
4806.4177	0.00097
4804.4890	0.00097
4802.5603	0.001
4800.6316	0.00104
4798.7029	0.00106
4796.7742	0.00104
4794.8455	0.00105
4792.9168	0.00105
4790.9881	0.00108
4789.0595	0.00107
4787.1308	0.00104
4785.2021	0.00106
4783.2734	0.00105
4781.3447	0.00099
4779.4160	0.00095
4777.4873	0.00099
4775.5586	0.00104
4773.6299	0.00108
4771.7012	0.00106
4769.7726	0.00103
4767.8439	0.001
4765.9152	0.00097
4763.9865	0.00095
4762.0578	0.00097
4760.1291	0.00101
4758.2004	0.00102
4756.2717	0.00106
4754.3430	0.00111
4752.4143	0.00108
4750.4857	0.00103
4748.5570	0.00102
4746.6283	0.00101
4744.6996	0.00102
4742.7709	0.00104
4740.8422	0.00107
4738.9135	0.00104
4736.9848	0.00105
4735.0561	0.00106
4733.1274	0.00106
4731.1988	0.00101
4729.2701	0.001
4727.3414	0.00101
4725.4127	0.00107
4723.4840	0.00109
4721.5553	0.00106
4719.6266	0.00101
4717.6979	0.00102
4715.7692	0.00102
4713.8405	0.00101
4711.9119	0.00101
4709.9832	0.00105
4708.0545	0.00104
4706.1258	0.00101
4704.1971	0.001
4702.2684	0.00103
4700.3397	0.00109
4698.4110	0.0011
4696.4823	0.00107
4694.5536	0.00108
4692.6250	0.00109
4690.6963	0.00107
4688.7676	0.00109
4686.8389	0.0011
4684.9102	0.00104
4682.9815	0.00103
4681.0528	0.00102
4679.1241	0.00099
4677.1954	0.00098
4675.2668	0.00103
4673.3381	0.00107
4671.4094	0.00104
4669.4807	0.00102
4667.5520	0.00104
4665.6233	0.00102
4663.6946	0.00097
4661.7659	0.00093
4659.8372	0.00096
4657.9085	0.00099
4655.9799	0.00098
4654.0512	0.00096
4652.1225	0.00095
4650.1938	0.00095
4648.2651	0.00099
4646.3364	0.00102
4644.4077	0.00106
4642.4790	0.00103
4640.5503	0.00098
4638.6216	0.00098
4636.6930	0.00103
4634.7643	0.00106
4632.8356	0.00106
4630.9069	0.00103
4628.9782	0.00104
4627.0495	0.00108
4625.1208	0.0011
4623.1921	0.00105
4621.2634	0.00104
4619.3347	0.00103
4617.4061	0.00105
4615.4774	0.00106
4613.5487	0.00102
4611.6200	0.001
4609.6913	0.00102
4607.7626	0.00105
4605.8339	0.00105
4603.9052	0.00109
4601.9765	0.00109
4600.0478	0.00109
4598.1192	0.00107
4596.1905	0.00103
4594.2618	0.001
4592.3331	0.00101
4590.4044	0.00101
4588.4757	0.00102
4586.5470	0.00102
4584.6183	0.00104
4582.6896	0.00103
4580.7609	0.00106
4578.8323	0.00106
4576.9036	0.00102
4574.9749	0.00101
4573.0462	0.00104
4571.1175	0.00109
4569.1888	0.00118
4567.2601	0.0012
4565.3314	0.00108
4563.4027	0.00104
4561.4740	0.00105
4559.5454	0.00103
4557.6167	0.001
4555.6880	0.001
4553.7593	0.00098
4551.8306	0.00104
4549.9019	0.00109
4547.9732	0.00109
4546.0445	0.00106
4544.1158	0.00102
4542.1871	0.00099
4540.2585	0.00096
4538.3298	0.00096
4536.4011	0.00096
4534.4724	0.00098
4532.5437	0.00101
4530.6150	0.00099
4528.6863	0.00103
4526.7576	0.00108
4524.8289	0.00106
4522.9002	0.00101
4520.9716	0.00098
4519.0429	0.00097
4517.1142	0.00097
4515.1855	0.00094
4513.2568	0.00095
4511.3281	0.00096
4509.3994	0.00096
4507.4707	0.00098
4505.5420	0.00102
4503.6133	0.00103
4501.6847	0.00102
4499.7560	0.001
4497.8273	0.00097
4495.8986	0.00097
4493.9699	0.00097
4492.0412	0.00097
4490.1125	0.00103
4488.1838	0.00103
4486.2551	0.00097
4484.3264	0.00097
4482.3978	0.00101
4480.4691	0.00098
4478.5404	0.00099
4476.6117	0.00099
4474.6830	0.001
4472.7543	0.00097
4470.8256	0.00096
4468.8969	0.00096
4466.9682	0.00093
4465.0395	0.00095
4463.1109	0.00098
4461.1822	0.00095
4459.2535	0.00096
4457.3248	0.00099
4455.3961	0.00099
4453.4674	0.00103
4451.5387	0.00102
4449.6100	0.00101
4447.6813	0.00099
4445.7526	0.00099
4443.8240	0.00098
4441.8953	0.00097
4439.9666	0.00097
4438.0379	0.00098
4436.1092	0.001
4434.1805	0.001
4432.2518	0.00101
4430.3231	0.00104
4428.3944	0.00103
4426.4657	0.00099
4424.5371	0.00101
4422.6084	0.00101
4420.6797	0.00096
4418.7510	0.00094
4416.8223	0.00094
4414.8936	0.00094
4412.9649	0.00097
4411.0362	0.00097
4409.1075	0.00099
4407.1788	0.00102
4405.2502	0.00098
4403.3215	0.00094
4401.3928	0.00097
4399.4641	0.00098
4397.5354	0.00097
4395.6067	0.00097
4393.6780	0.00096
4391.7493	0.00097
4389.8206	0.00099
4387.8919	0.00099
4385.9633	0.001
4384.0346	0.00101
4382.1059	0.00098
4380.1772	0.00096
4378.2485	0.00095
4376.3198	0.00095
4374.3911	0.00095
4372.4624	0.00097
4370.5337	0.001
4368.6050	0.00096
4366.6764	0.00094
4364.7477	0.00096
4362.8190	0.00096
4360.8903	0.00094
4358.9616	0.00091
4357.0329	0.0009
4355.1042	0.00093
4353.1755	0.001
4351.2468	0.00102
4349.3181	0.001
4347.3895	0.00098
4345.4608	0.001
4343.5321	0.00104
4341.6034	0.00105
4339.6747	0.00105
4337.7460	0.00104
4335.8173	0.00101
4333.8886	0.001
4331.9599	0.00098
4330.0312	0.00096
4328.1026	0.00093
4326.1739	0.00091
4324.2452	0.00092
4322.3165	0.00096
4320.3878	0.00098
4318.4591	0.00096
4316.5304	0.00094
4314.6017	0.00092
4312.6730	0.00087
4310.7443	0.00091
4308.8157	0.00097
4306.8870	0.00098
4304.9583	0.00096
4303.0296	0.00097
4301.1009	0.00098
4299.1722	0.00096
4297.2435	0.00095
4295.3148	0.00096
4293.3861	0.00096
4291.4574	0.00098
4289.5288	0.00095
4287.6001	0.00094
4285.6714	0.00093
4283.7427	0.00093
4281.8140	0.00096
4279.8853	0.00095
4277.9566	0.0009
4276.0279	0.00091
4274.0992	0.00094
4272.1705	0.00096
4270.2419	0.00097
4268.3132	0.00096
4266.3845	0.00095
4264.4558	0.00096
4262.5271	0.00093
4260.5984	0.00093
4258.6697	0.00095
4256.7410	0.00092
4254.8123	0.00095
4252.8836	0.00101
4250.9550	0.00101
4249.0263	0.00095
4247.0976	0.00092
4245.1689	0.00093
4243.2402	0.00094
4241.3115	0.00095
4239.3828	0.00095
4237.4541	0.00095
4235.5254	0.00097
4233.5968	0.00096
4231.6681	0.00096
4229.7394	0.00094
4227.8107	0.00093
4225.8820	0.00094
4223.9533	0.00093
4222.0246	0.00092
4220.0959	0.00092
4218.1672	0.00092
4216.2385	0.00092
4214.3099	0.00093
4212.3812	0.00092
4210.4525	0.00092
4208.5238	0.00093
4206.5951	0.00092
4204.6664	0.00092
4202.7377	0.00094
4200.8090	0.00098
4198.8803	0.00096
4196.9516	0.00092
4195.0230	0.00093
4193.0943	0.00093
4191.1656	0.00095
4189.2369	0.00094
4187.3082	0.00092
4185.3795	0.00091
4183.4508	0.00094
4181.5221	0.00096
4179.5934	0.00095
4177.6647	0.00098
4175.7361	0.00101
4173.8074	0.00096
4171.8787	0.00094
4169.9500	0.00092
4168.0213	0.0009
4166.0926	0.00088
4164.1639	0.00091
4162.2352	0.00096
4160.3065	0.00095
4158.3778	0.00094
4156.4492	0.00093
4154.5205	0.00093
4152.5918	0.00093
4150.6631	0.00094
4148.7344	0.00093
4146.8057	0.00093
4144.8770	0.00095
4142.9483	0.00094
4141.0196	0.00096
4139.0909	0.00098
4137.1623	0.00095
4135.2336	0.00088
4133.3049	0.00086
4131.3762	0.0009
4129.4475	0.00093
4127.5188	0.00095
4125.5901	0.00095
4123.6614	0.00095
4121.7327	0.00096
4119.8040	0.001
4117.8754	0.00099
4115.9467	0.00094
4114.0180	0.00091
4112.0893	0.00092
4110.1606	0.00095
4108.2319	0.00095
4106.3032	0.00093
4104.3745	0.00093
4102.4458	0.00095
4100.5171	0.00095
4098.5885	0.00092
4096.6598	0.00094
4094.7311	0.00096
4092.8024	0.00094
4090.8737	0.00094
4088.9450	0.00098
4087.0163	0.001
4085.0876	0.00098
4083.1589	0.00098
4081.2302	0.00097
4079.3016	0.00094
4077.3729	0.00093
4075.4442	0.00093
4073.5155	0.00093
4071.5868	0.00092
4069.6581	0.00088
4067.7294	0.00088
4065.8007	0.00091
4063.8720	0.0009
4061.9433	0.00092
4060.0147	0.00093
4058.0860	0.00093
4056.1573	0.00092
4054.2286	0.00094
4052.2999	0.00097
4050.3712	0.00093
4048.4425	0.00089
4046.5138	0.00086
4044.5851	0.00085
4042.6564	0.0009
4040.7278	0.00095
4038.7991	0.00093
4036.8704	0.00089
4034.9417	0.00089
4033.0130	0.00092
4031.0843	0.00094
4029.1556	0.00094
4027.2269	0.00092
4025.2982	0.00091
4023.3695	0.0009
4021.4409	0.00092
4019.5122	0.00094
4017.5835	0.00095
4015.6548	0.00097
4013.7261	0.00094
4011.7974	0.00092
4009.8687	0.00091
4007.9400	0.00089
4006.0113	0.00089
4004.0826	0.00088
4002.1540	0.00088
4000.2253	0.00089
3998.2966	0.0009
3996.3679	0.00089
3994.4392	0.00089
3992.5105	0.00091
3990.5818	0.00091
3988.6531	0.00092
3986.7244	0.00093
3984.7957	0.00099
3982.8671	0.001
3980.9384	0.00092
3979.0097	0.00087
3977.0810	0.00088
3975.1523	0.00091
3973.2236	0.00093
3971.2949	0.00092
3969.3662	0.00089
3967.4375	0.00089
3965.5088	0.00091
3963.5802	0.00095
3961.6515	0.00094
3959.7228	0.00089
3957.7941	0.0009
3955.8654	0.0009
3953.9367	0.00089
3952.0080	0.00086
3950.0793	0.00089
3948.1506	0.00091
3946.2219	0.00092
3944.2933	0.00091
3942.3646	0.00091
3940.4359	0.00089
3938.5072	0.0009
3936.5785	0.00091
3934.6498	0.00089
3932.7211	0.00084
3930.7924	0.00083
3928.8637	0.00087
3926.9350	0.00091
3925.0064	0.0009
3923.0777	0.0009
3921.1490	0.00093
3919.2203	0.00094
3917.2916	0.00092
3915.3629	0.00095
3913.4342	0.001
3911.5055	0.00097
3909.5768	0.00091
3907.6481	0.00092
3905.7195	0.00089
3903.7908	0.00084
3901.8621	0.00086
3899.9334	0.00088
3898.0047	0.00088
3896.0760	0.00089
3894.1473	0.00088
3892.2186	0.00086
3890.2899	0.00087
3888.3612	0.00087
3886.4326	0.00085
3884.5039	0.00085
3882.5752	0.0009
3880.6465	0.00092
3878.7178	0.00091
3876.7891	0.0009
3874.8604	0.0009
3872.9317	0.00091
3871.0030	0.00088
3869.0743	0.00088
3867.1457	0.0009
3865.2170	0.00093
3863.2883	0.0009
3861.3596	0.00086
3859.4309	0.00091
3857.5022	0.00093
3855.5735	0.00091
3853.6448	0.0009
3851.7161	0.00089
3849.7874	0.00089
3847.8588	0.00092
3845.9301	0.00092
3844.0014	0.0009
3842.0727	0.00092
3840.1440	0.00093
3838.2153	0.00092
3836.2866	0.00089
3834.3579	0.00088
3832.4292	0.0009
3830.5005	0.00092
3828.5719	0.0009
3826.6432	0.00089
3824.7145	0.00088
3822.7858	0.00088
3820.8571	0.0009
3818.9284	0.0009
3816.9997	0.00086
3815.0710	0.00085
3813.1423	0.00087
3811.2136	0.00088
3809.2850	0.00087
3807.3563	0.0009
3805.4276	0.00091
3803.4989	0.00089
3801.5702	0.00085
3799.6415	0.00086
3797.7128	0.00086
3795.7841	0.00084
3793.8554	0.00084
3791.9268	0.00089
3789.9981	0.00093
3788.0694	0.00093
3786.1407	0.00091
3784.2120	0.00091
3782.2833	0.0009
3780.3546	0.00087
3778.4259	0.00083
3776.4972	0.00084
3774.5685	0.00084
3772.6399	0.00088
3770.7112	0.0009
3768.7825	0.00092
3766.8538	0.00094
3764.9251	0.0009
3762.9964	0.00088
3761.0677	0.00087
3759.1390	0.00086
3757.2103	0.00088
3755.2816	0.00088
3753.3530	0.00085
3751.4243	0.00088
3749.4956	0.00089
3747.5669	0.00089
3745.6382	0.00092
3743.7095	0.00094
3741.7808	0.00093
3739.8521	0.0009
3737.9234	0.00088
3735.9947	0.0009
3734.0661	0.00094
3732.1374	0.00095
3730.2087	0.00094
3728.2800	0.00093
3726.3513	0.0009
3724.4226	0.0009
3722.4939	0.00092
3720.5652	0.00093
3718.6365	0.00089
3716.7078	0.00089
3714.7792	0.00089
3712.8505	0.00093
3710.9218	0.00094
3708.9931	0.00094
3707.0644	0.00095
3705.1357	0.00092
3703.2070	0.0009
3701.2783	0.00091
3699.3496	0.00094
3697.4209	0.00096
3695.4923	0.00094
3693.5636	0.00092
3691.6349	0.00092
3689.7062	0.00093
3687.7775	0.00092
3685.8488	0.00093
3683.9201	0.00093
3681.9914	0.00093
3680.0627	0.00095
3678.1340	0.00097
3676.2054	0.00098
3674.2767	0.00101
3672.3480	0.00101
3670.4193	0.00101
3668.4906	0.001
3666.5619	0.00097
3664.6332	0.00097
3662.7045	0.00101
3660.7758	0.00103
3658.8471	0.00101
3656.9185	0.00098
3654.9898	0.00099
3653.0611	0.00101
3651.1324	0.00103
3649.2037	0.00106
3647.2750	0.00108
3645.3463	0.00106
3643.4176	0.00103
3641.4889	0.00106
3639.5602	0.00108
3637.6316	0.00112
3635.7029	0.00113
3633.7742	0.00113
3631.8455	0.00116
3629.9168	0.00119
3627.9881	0.00117
3626.0594	0.00111
3624.1307	0.00106
3622.2020	0.00109
3620.2733	0.00114
3618.3447	0.00116
3616.4160	0.00117
3614.4873	0.0012
3612.5586	0.00123
3610.6299	0.00124
3608.7012	0.00124
3606.7725	0.00121
3604.8438	0.00117
3602.9151	0.00116
3600.9864	0.00118
3599.0578	0.00121
3597.1291	0.00124
3595.2004	0.00125
3593.2717	0.00125
3591.3430	0.00126
3589.4143	0.00126
3587.4856	0.00126
3585.5569	0.00129
3583.6282	0.0013
3581.6995	0.00131
3579.7709	0.0013
3577.8422	0.00132
3575.9135	0.00133
3573.9848	0.00136
3572.0561	0.00138
3570.1274	0.00136
3568.1987	0.00136
3566.2700	0.00136
3564.3413	0.00136
3562.4126	0.00136
3560.4840	0.00138
3558.5553	0.00139
3556.6266	0.00143
3554.6979	0.00146
3552.7692	0.0015
3550.8405	0.00148
3548.9118	0.00145
3546.9831	0.00147
3545.0544	0.00153
3543.1257	0.00162
3541.1971	0.00173
3539.2684	0.00178
3537.3397	0.00176
3535.4110	0.00173
3533.4823	0.00173
3531.5536	0.00174
3529.6249	0.00179
3527.6962	0.00185
3525.7675	0.0019
3523.8388	0.00193
3521.9102	0.00193
3519.9815	0.00194
3518.0528	0.00197
3516.1241	0.00199
3514.1954	0.00199
3512.2667	0.002
3510.3380	0.00204
3508.4093	0.0021
3506.4806	0.00217
3504.5519	0.00224
3502.6233	0.00228
3500.6946	0.0023
3498.7659	0.00232
3496.8372	0.00235
3494.9085	0.0024
3492.9798	0.00245
3491.0511	0.00249
3489.1224	0.0025
3487.1937	0.0025
3485.2650	0.00251
3483.3364	0.00254
3481.4077	0.00258
3479.4790	0.00262
3477.5503	0.00268
3475.6216	0.00275
3473.6929	0.00281
3471.7642	0.00284
3469.8355	0.00288
3467.9068	0.00294
3465.9781	0.00299
3464.0495	0.00302
3462.1208	0.00306
3460.1921	0.00309
3458.2634	0.00311
3456.3347	0.00314
3454.4060	0.00319
3452.4773	0.00327
3450.5486	0.00335
3448.6199	0.0034
3446.6912	0.00342
3444.7626	0.00342
3442.8339	0.00345
3440.9052	0.00351
3438.9765	0.00357
3437.0478	0.00362
3435.1191	0.00368
3433.1904	0.00374
3431.2617	0.0038
3429.3330	0.00387
3427.4043	0.00394
3425.4757	0.004
3423.5470	0.00404
3421.6183	0.00406
3419.6896	0.0041
3417.7609	0.00418
3415.8322	0.00426
3413.9035	0.00433
3411.9748	0.00439
3410.0461	0.00445
3408.1174	0.0045
3406.1888	0.00454
3404.2601	0.0046
3402.3314	0.00468
3400.4027	0.00476
3398.4740	0.00484
3396.5453	0.00491
3394.6166	0.00496
3392.6879	0.00499
3390.7592	0.00503
3388.8305	0.00505
3386.9019	0.00507
3384.9732	0.00513
3383.0445	0.00523
3381.1158	0.00534
3379.1871	0.00541
3377.2584	0.00546
3375.3297	0.00551
3373.4010	0.00558
3371.4723	0.00566
3369.5436	0.0057
3367.6150	0.00571
3365.6863	0.00575
3363.7576	0.00583
3361.8289	0.00592
3359.9002	0.00596
3357.9715	0.00596
3356.0428	0.006
3354.1141	0.00607
3352.1854	0.00616
3350.2568	0.00624
3348.3281	0.00632
3346.3994	0.00638
3344.4707	0.00642
3342.5420	0.00647
3340.6133	0.00654
3338.6846	0.00659
3336.7559	0.00663
3334.8272	0.00667
3332.8985	0.00676
3330.9699	0.00685
3329.0412	0.00692
3327.1125	0.00697
3325.1838	0.00705
3323.2551	0.00715
3321.3264	0.00722
3319.3977	0.00725
3317.4690	0.00728
3315.5403	0.00735
3313.6116	0.00746
3311.6830	0.00757
3309.7543	0.00765
3307.8256	0.00772
3305.8969	0.00777
3303.9682	0.00781
3302.0395	0.00785
3300.1108	0.00789
3298.1821	0.00796
3296.2534	0.00805
3294.3247	0.00815
3292.3961	0.00822
3290.4674	0.00824
3288.5387	0.00824
3286.6100	0.00824
3284.6813	0.00823
3282.7526	0.00819
3280.8239	0.00812
3278.8952	0.00806
3276.9665	0.00803
3275.0378	0.00799
3273.1092	0.00791
3271.1805	0.00781
3269.2518	0.00773
3267.3231	0.0077
3265.3944	0.0077
3263.4657	0.0077
3261.5370	0.0077
3259.6083	0.00769
3257.6796	0.00767
3255.7509	0.00765
3253.8223	0.00759
3251.8936	0.00753
3249.9649	0.0075
3248.0362	0.00753
3246.1075	0.00755
3244.1788	0.00754
3242.2501	0.0075
3240.3214	0.00749
3238.3927	0.00753
3236.4640	0.00759
3234.5354	0.00763
3232.6067	0.00762
3230.6780	0.00758
3228.7493	0.00755
3226.8206	0.00755
3224.8919	0.00756
3222.9632	0.00754
3221.0345	0.00752
3219.1058	0.00751
3217.1771	0.0075
3215.2485	0.00749
3213.3198	0.0075
3211.3911	0.00751
3209.4624	0.0075
3207.5337	0.00749
3205.6050	0.00749
3203.6763	0.00753
3201.7476	0.00756
3199.8189	0.00756
3197.8902	0.00753
3195.9616	0.00751
3194.0329	0.00751
3192.1042	0.00751
3190.1755	0.0075
3188.2468	0.00747
3186.3181	0.00747
3184.3894	0.0075
3182.4607	0.00754
3180.5320	0.00756
3178.6033	0.00754
3176.6747	0.00753
3174.7460	0.00753
3172.8173	0.00754
3170.8886	0.00756
3168.9599	0.00758
3167.0312	0.00759
3165.1025	0.00758
3163.1738	0.00758
3161.2451	0.00762
3159.3164	0.00767
3157.3878	0.00768
3155.4591	0.00768
3153.5304	0.0077
3151.6017	0.00775
3149.6730	0.00778
3147.7443	0.00777
3145.8156	0.00774
3143.8869	0.00772
3141.9582	0.00772
3140.0295	0.00775
3138.1009	0.00779
3136.1722	0.00783
3134.2435	0.00787
3132.3148	0.0079
3130.3861	0.00793
3128.4574	0.00794
3126.5287	0.00795
3124.6000	0.00797
3122.6713	0.00799
3120.7426	0.00802
3118.8140	0.00807
3116.8853	0.00811
3114.9566	0.00816
3113.0279	0.00819
3111.0992	0.00822
3109.1705	0.00825
3107.2418	0.00827
3105.3131	0.00829
3103.3844	0.0083
3101.4557	0.00834
3099.5271	0.00838
3097.5984	0.00841
3095.6697	0.00845
3093.7410	0.00853
3091.8123	0.00864
3089.8836	0.00872
3087.9549	0.00878
3086.0262	0.00883
3084.0975	0.00888
3082.1688	0.00896
3080.2402	0.00907
3078.3115	0.0092
3076.3828	0.00933
3074.4541	0.00947
3072.5254	0.00962
3070.5967	0.00976
3068.6680	0.00988
3066.7393	0.01002
3064.8106	0.01017
3062.8819	0.01028
3060.9533	0.01033
3059.0246	0.01036
3057.0959	0.01039
3055.1672	0.01043
3053.2385	0.01046
3051.3098	0.01047
3049.3811	0.01047
3047.4524	0.0105
3045.5237	0.01058
3043.5950	0.01072
3041.6664	0.01087
3039.7377	0.01103
3037.8090	0.01121
3035.8803	0.01142
3033.9516	0.01165
3032.0229	0.01186
3030.0942	0.01209
3028.1655	0.01241
3026.2368	0.01285
3024.3081	0.01335
3022.3795	0.01384
3020.4508	0.01433
3018.5221	0.01484
3016.5934	0.0154
3014.6647	0.01599
3012.7360	0.01658
3010.8073	0.01714
3008.8786	0.01769
3006.9499	0.01826
3005.0212	0.01886
3003.0926	0.01945
3001.1639	0.02003
2999.2352	0.02058
2997.3065	0.02108
2995.3778	0.02151
2993.4491	0.02189
2991.5204	0.02221
2989.5917	0.02245
2987.6630	0.02258
2985.7343	0.02257
2983.8057	0.02245
2981.8770	0.02227
2979.9483	0.02211
2978.0196	0.02199
2976.0909	0.02196
2974.1622	0.02203
2972.2335	0.0222
2970.3048	0.02245
2968.3761	0.02274
2966.4474	0.0231
2964.5188	0.02354
2962.5901	0.02405
2960.6614	0.02462
2958.7327	0.02527
2956.8040	0.02601
2954.8753	0.02679
2952.9466	0.02756
2951.0179	0.02828
2949.0892	0.02893
2947.1605	0.02954
2945.2319	0.03011
2943.3032	0.0306
2941.3745	0.03096
2939.4458	0.03119
2937.5171	0.03135
2935.5884	0.03142
2933.6597	0.03132
2931.7310	0.03096
2929.8023	0.03036
2927.8736	0.02955
2925.9450	0.02861
2924.0163	0.02766
2922.0876	0.02676
2920.1589	0.02591
2918.2302	0.0251
2916.3015	0.02433
2914.3728	0.02365
2912.4441	0.02306
2910.5154	0.02256
2908.5868	0.02212
2906.6581	0.02175
2904.7294	0.02142
2902.8007	0.02112
2900.8720	0.02086
2898.9433	0.02064
2897.0146	0.02047
2895.0859	0.02031
2893.1572	0.02015
2891.2285	0.02001
2889.2999	0.01991
2887.3712	0.01985
2885.4425	0.01979
2883.5138	0.01971
2881.5851	0.01963
2879.6564	0.01955
2877.7277	0.01945
2875.7990	0.01931
2873.8703	0.01914
2871.9416	0.01893
2870.0130	0.01868
2868.0843	0.0184
2866.1556	0.01812
2864.2269	0.01787
2862.2982	0.01765
2860.3695	0.01743
2858.4408	0.01719
2856.5121	0.01694
2854.5834	0.01669
2852.6547	0.01645
2850.7261	0.0162
2848.7974	0.01593
2846.8687	0.01565
2844.9400	0.01539
2843.0113	0.01519
2841.0826	0.01505
2839.1539	0.01496
2837.2252	0.0149
2835.2965	0.01482
2833.3678	0.01473
2831.4392	0.01466
2829.5105	0.01465
2827.5818	0.01468
2825.6531	0.01471
2823.7244	0.01475
2821.7957	0.0148
2819.8670	0.01484
2817.9383	0.01488
2816.0096	0.01492
2814.0809	0.01496
2812.1523	0.015
2810.2236	0.01506
2808.2949	0.01514
2806.3662	0.01519
2804.4375	0.01519
2802.5088	0.01521
2800.5801	0.01528
2798.6514	0.01536
2796.7227	0.01541
2794.7940	0.01543
2792.8654	0.01545
2790.9367	0.01552
2789.0080	0.0156
2787.0793	0.01567
2785.1506	0.01571
2783.2219	0.01577
2781.2932	0.01585
2779.3645	0.01596
2777.4358	0.01606
2775.5071	0.01613
2773.5785	0.01618
2771.6498	0.01624
2769.7211	0.0163
2767.7924	0.01635
2765.8637	0.01638
2763.9350	0.0164
2762.0063	0.01641
2760.0776	0.01642
2758.1489	0.01644
2756.2202	0.01646
2754.2916	0.01649
2752.3629	0.01653
2750.4342	0.01661
2748.5055	0.01669
2746.5768	0.01676
2744.6481	0.01681
2742.7194	0.01686
2740.7907	0.01692
2738.8620	0.01695
2736.9333	0.01696
2735.0047	0.01698
2733.0760	0.01705
2731.1473	0.01713
2729.2186	0.01722
2727.2899	0.01729
2725.3612	0.01734
2723.4325	0.01738
2721.5038	0.01741
2719.5751	0.01745
2717.6464	0.01749
2715.7178	0.01753
2713.7891	0.01755
2711.8604	0.01759
2709.9317	0.01764
2708.0030	0.01769
2706.0743	0.01773
2704.1456	0.01777
2702.2169	0.01781
2700.2882	0.01784
2698.3595	0.01786
2696.4309	0.01789
2694.5022	0.01792
2692.5735	0.01796
2690.6448	0.01801
2688.7161	0.01807
2686.7874	0.01812
2684.8587	0.01814
2682.9300	0.01816
2681.0013	0.01819
2679.0726	0.01825
2677.1440	0.01833
2675.2153	0.01839
2673.2866	0.01843
2671.3579	0.01846
2669.4292	0.0185
2667.5005	0.01857
2665.5718	0.01863
2663.6431	0.01867
2661.7144	0.0187
2659.7857	0.01875
2657.8571	0.01884
2655.9284	0.01894
2653.9997	0.01898
2652.0710	0.01898
2650.1423	0.01897
2648.2136	0.01896
2646.2849	0.01899
2644.3562	0.01905
2642.4275	0.01912
2640.4988	0.0192
2638.5702	0.01926
2636.6415	0.01929
2634.7128	0.01932
2632.7841	0.01933
2630.8554	0.01933
2628.9267	0.01938
2626.9980	0.01948
2625.0693	0.01959
2623.1406	0.01966
2621.2119	0.01972
2619.2833	0.01982
2617.3546	0.01992
2615.4259	0.01999
2613.4972	0.02001
2611.5685	0.02004
2609.6398	0.02008
2607.7111	0.02009
2605.7824	0.02007
2603.8537	0.0201
2601.9250	0.02018
2599.9964	0.02024
2598.0677	0.02027
2596.1390	0.02032
2594.2103	0.02039
2592.2816	0.02047
2590.3529	0.02056
2588.4242	0.02063
2586.4955	0.02068
2584.5668	0.02072
2582.6381	0.02075
2580.7095	0.02077
2578.7808	0.02077
2576.8521	0.02081
2574.9234	0.02089
2572.9947	0.02098
2571.0660	0.02107
2569.1373	0.02118
2567.2086	0.02124
2565.2799	0.02124
2563.3512	0.02122
2561.4226	0.02126
2559.4939	0.02137
2557.5652	0.02145
2555.6365	0.02149
2553.7078	0.0215
2551.7791	0.02151
2549.8504	0.02153
2547.9217	0.02157
2545.9930	0.02166
2544.0643	0.02173
2542.1357	0.02178
2540.2070	0.02181
2538.2783	0.02184
2536.3496	0.02189
2534.4209	0.02195
2532.4922	0.02199
2530.5635	0.022
2528.6348	0.02197
2526.7061	0.02194
2524.7774	0.02195
2522.8488	0.02206
2520.9201	0.02221
2518.9914	0.02232
2517.0627	0.02235
2515.1340	0.02232
2513.2053	0.0223
2511.2766	0.0223
2509.3479	0.02232
2507.4192	0.02233
2505.4905	0.02229
2503.5619	0.02226
2501.6332	0.02232
2499.7045	0.02248
2497.7758	0.02266
2495.8471	0.02276
2493.9184	0.0228
2491.9897	0.02282
2490.0610	0.02287
2488.1323	0.02293
2486.2036	0.02297
2484.2750	0.02294
2482.3463	0.02278
2480.4176	0.02264
2478.4889	0.02272
2476.5602	0.02298
2474.6315	0.02317
2472.7028	0.02323
2470.7741	0.02327
2468.8454	0.0233
2466.9167	0.02332
2464.9881	0.02335
2463.0594	0.0234
2461.1307	0.02341
2459.2020	0.02345
2457.2733	0.02358
2455.3446	0.02373
2453.4159	0.02379
2451.4872	0.02378
2449.5585	0.0238
2447.6299	0.02388
2445.7012	0.02392
2443.7725	0.02385
2441.8438	0.02376
2439.9151	0.02383
2437.9864	0.02404
2436.0577	0.02421
2434.1290	0.0243
2432.2003	0.02436
2430.2716	0.02441
2428.3430	0.02439
2426.4143	0.02429
2424.4856	0.02427
2422.5569	0.02439
2420.6282	0.02453
2418.6995	0.02455
2416.7708	0.02444
2414.8421	0.02436
2412.9134	0.02437
2410.9847	0.02446
2409.0561	0.02461
2407.1274	0.02477
2405.1987	0.02484
2403.2700	0.02482
2401.3413	0.02481
2399.4126	0.02479
2397.4839	0.02474
2395.5552	0.02469
2393.6265	0.0247
2391.6978	0.02475
2389.7692	0.02483
2387.8405	0.02491
2385.9118	0.02493
2383.9831	0.02487
2382.0544	0.0248
2380.1257	0.02479
2378.1970	0.02478
2376.2683	0.02469
2374.3396	0.02454
2372.4109	0.02449
2370.4823	0.02457
2368.5536	0.02469
2366.6249	0.02477
2364.6962	0.02478
2362.7675	0.02475
2360.8388	0.02472
2358.9101	0.0247
2356.9814	0.02466
2355.0527	0.02455
2353.1240	0.02435
2351.1954	0.02415
2349.2667	0.02412
2347.3380	0.02431
2345.4093	0.02451
2343.4806	0.02457
2341.5519	0.02456
2339.6232	0.02459
2337.6945	0.02468
2335.7658	0.02478
2333.8371	0.02491
2331.9085	0.02499
2329.9798	0.02481
2328.0511	0.02431
2326.1224	0.02386
2324.1937	0.02387
2322.2650	0.02422
2320.3363	0.02448
2318.4076	0.02447
2316.4789	0.02435
2314.5502	0.02432
2312.6216	0.02438
2310.6929	0.02443
2308.7642	0.02441
2306.8355	0.02424
2304.9068	0.02377
2302.9781	0.02318
2301.0494	0.02297
2299.1207	0.02339
2297.1920	0.02397
2295.2633	0.02415
2293.3347	0.02379
2291.4060	0.02329
2289.4773	0.0232
2287.5486	0.02364
2285.6199	0.02417
2283.6912	0.0242
2281.7625	0.0235
2279.8338	0.02261
2277.9051	0.02245
2275.9764	0.02314
2274.0478	0.02398
2272.1191	0.0245
2270.1904	0.02474
2268.2617	0.02487
2266.3330	0.02491
2264.4043	0.02475
2262.4756	0.02437
2260.5469	0.02388
2258.6182	0.02349
2256.6895	0.02356
2254.7609	0.02425
2252.8322	0.02538
2250.9035	0.02699
2248.9748	0.02925
2247.0461	0.03208
2245.1174	0.03546
2243.1887	0.03952
2241.2600	0.04404
2239.3313	0.04813
2237.4026	0.05105
2235.4740	0.05298
2233.5453	0.05364
2231.6166	0.05154
2229.6879	0.04645
2227.7592	0.04055
2225.8305	0.03584
2223.9018	0.03253
2221.9731	0.03009
2220.0444	0.02813
2218.1157	0.02626
2216.1871	0.02459
2214.2584	0.02391
2212.3297	0.02441
2210.4010	0.02522
2208.4723	0.02562
2206.5436	0.02561
2204.6149	0.02541
2202.6862	0.02517
2200.7575	0.02507
2198.8288	0.02505
2196.9002	0.02475
2194.9715	0.02398
2193.0428	0.02327
2191.1141	0.02339
2189.1854	0.02427
2187.2567	0.02503
2185.3280	0.02515
2183.3993	0.0249
2181.4706	0.02456
2179.5419	0.02414
2177.6133	0.02376
2175.6846	0.02378
2173.7559	0.02404
2171.8272	0.02403
2169.8985	0.02363
2167.9698	0.02277
2166.0411	0.02154
2164.1124	0.02101
2162.1837	0.022
2160.2550	0.02349
2158.3264	0.02387
2156.3977	0.02285
2154.4690	0.02178
2152.5403	0.02206
2150.6116	0.02346
2148.6829	0.02462
2146.7542	0.02477
2144.8255	0.02434
2142.8968	0.02424
2140.9681	0.02474
2139.0395	0.02525
2137.1108	0.02519
2135.1821	0.02485
2133.2534	0.02479
2131.3247	0.02505
2129.3960	0.02529
2127.4673	0.02537
2125.5386	0.02532
2123.6099	0.02522
2121.6812	0.02528
2119.7526	0.02548
2117.8239	0.02556
2115.8952	0.02548
2113.9665	0.02535
2112.0378	0.02514
2110.1091	0.02482
2108.1804	0.02458
2106.2517	0.02436
2104.3230	0.02398
2102.3943	0.02373
2100.4657	0.02393
2098.5370	0.02425
2096.6083	0.0245
2094.6796	0.02474
2092.7509	0.02456
2090.8222	0.02385
2088.8935	0.02324
2086.9648	0.02314
2085.0361	0.02341
2083.1074	0.02395
2081.1788	0.02457
2079.2501	0.02505
2077.3214	0.02517
2075.3927	0.02474
2073.4640	0.02389
2071.5353	0.02299
2069.6066	0.02243
2067.6779	0.02271
2065.7492	0.02379
2063.8205	0.02484
2061.8919	0.02508
2059.9632	0.02428
2058.0345	0.02281
2056.1058	0.02171
2054.1771	0.02167
2052.2484	0.02231
2050.3197	0.02293
2048.3910	0.02347
2046.4623	0.02407
2044.5336	0.02435
2042.6050	0.02411
2040.6763	0.02398
2038.7476	0.02433
2036.8189	0.02473
2034.8902	0.02487
2032.9615	0.02489
2031.0328	0.02478
2029.1041	0.02464
2027.1754	0.02481
2025.2467	0.02512
2023.3181	0.025
2021.3894	0.02456
2019.4607	0.02438
2017.5320	0.02441
2015.6033	0.02449
2013.6746	0.02486
2011.7459	0.02544
2009.8172	0.0258
2007.8885	0.02582
2005.9599	0.02574
2004.0312	0.02576
2002.1025	0.02584
2000.1738	0.02594
1998.2451	0.02606
1996.3164	0.0262
1994.3877	0.02625
1992.4590	0.02619
1990.5303	0.02619
1988.6016	0.02635
1986.6730	0.02651
1984.7443	0.02651
1982.8156	0.02638
1980.8869	0.02621
1978.9582	0.02607
1977.0295	0.02607
1975.1008	0.02622
1973.1721	0.02639
1971.2434	0.02649
1969.3147	0.02651
1967.3861	0.02653
1965.4574	0.02655
1963.5287	0.02654
1961.6000	0.0265
1959.6713	0.02647
1957.7426	0.02648
1955.8139	0.02654
1953.8852	0.02661
1951.9565	0.02665
1950.0278	0.02668
1948.0992	0.02671
1946.1705	0.02674
1944.2418	0.02676
1942.3131	0.02676
1940.3844	0.02677
1938.4557	0.02677
1936.5270	0.02679
1934.5983	0.02683
1932.6696	0.02689
1930.7409	0.02695
1928.8123	0.02699
1926.8836	0.02703
1924.9549	0.02705
1923.0262	0.02704
1921.0975	0.02705
1919.1688	0.02708
1917.2401	0.02711
1915.3114	0.02713
1913.3827	0.02713
1911.4540	0.02715
1909.5254	0.0272
1907.5967	0.02723
1905.6680	0.02724
1903.7393	0.02725
1901.8106	0.02727
1899.8819	0.0273
1897.9532	0.02734
1896.0245	0.02738
1894.0958	0.02741
1892.1671	0.02741
1890.2385	0.02738
1888.3098	0.02734
1886.3811	0.02731
1884.4524	0.02732
1882.5237	0.02734
1880.5950	0.02733
1878.6663	0.02731
1876.7376	0.02728
1874.8089	0.02726
1872.8802	0.02724
1870.9516	0.02722
1869.0229	0.0272
1867.0942	0.0272
1865.1655	0.02722
1863.2368	0.02725
1861.3081	0.02725
1859.3794	0.02724
1857.4507	0.02723
1855.5220	0.02722
1853.5933	0.0272
1851.6647	0.02718
1849.7360	0.02717
1847.8073	0.02718
1845.8786	0.02721
1843.9499	0.02723
1842.0212	0.02724
1840.0925	0.02725
1838.1638	0.02727
1836.2351	0.02732
1834.3064	0.02737
1832.3778	0.02739
1830.4491	0.0274
1828.5204	0.02741
1826.5917	0.02743
1824.6630	0.02745
1822.7343	0.02747
1820.8056	0.02751
1818.8769	0.02756
1816.9482	0.0276
1815.0195	0.02762
1813.0909	0.02766
1811.1622	0.02773
1809.2335	0.0278
1807.3048	0.02784
1805.3761	0.02785
1803.4474	0.02786
1801.5187	0.0279
1799.5900	0.02794
1797.6613	0.02797
1795.7326	0.02801
1793.8040	0.02806
1791.8753	0.02808
1789.9466	0.02808
1788.0179	0.02808
1786.0892	0.02808
1784.1605	0.02809
1782.2318	0.02809
1780.3031	0.02811
1778.3744	0.02812
1776.4457	0.02812
1774.5171	0.02811
1772.5884	0.02811
1770.6597	0.0281
1768.7310	0.02808
1766.8023	0.02804
1764.8736	0.02799
1762.9449	0.02796
1761.0162	0.02796
1759.0875	0.02799
1757.1588	0.02803
1755.2302	0.02805
1753.3015	0.02805
1751.3728	0.02802
1749.4441	0.02801
1747.5154	0.02802
1745.5867	0.02805
1743.6580	0.02806
1741.7293	0.02804
1739.8006	0.02802
1737.8719	0.02801
1735.9433	0.02801
1734.0146	0.02804
1732.0859	0.0281
1730.1572	0.02818
1728.2285	0.02828
1726.2998	0.02836
1724.3711	0.02843
1722.4424	0.0285
1720.5137	0.02857
1718.5850	0.02864
1716.6564	0.02874
1714.7277	0.02885
1712.7990	0.02899
1710.8703	0.02915
1708.9416	0.02935
1707.0129	0.0296
1705.0842	0.0299
1703.1555	0.0302
1701.2268	0.03047
1699.2981	0.03069
1697.3695	0.03089
1695.4408	0.03111
1693.5121	0.03136
1691.5834	0.0316
1689.6547	0.03185
1687.7260	0.03214
1685.7973	0.0325
1683.8686	0.03291
1681.9399	0.03335
1680.0112	0.03384
1678.0826	0.03442
1676.1539	0.03509
1674.2252	0.03582
1672.2965	0.03659
1670.3678	0.03735
1668.4391	0.03792
1666.5104	0.03807
1664.5817	0.0377
1662.6530	0.03692
1660.7243	0.03597
1658.7957	0.03503
1656.8670	0.03419
1654.9383	0.0335
1653.0096	0.03292
1651.0809	0.03242
1649.1522	0.03198
1647.2235	0.03163
1645.2948	0.03133
1643.3661	0.03109
1641.4374	0.03089
1639.5088	0.03074
1637.5801	0.03063
1635.6514	0.03057
1633.7227	0.03056
1631.7940	0.03056
1629.8653	0.03057
1627.9366	0.0306
1626.0079	0.03069
1624.0792	0.03084
1622.1505	0.03104
1620.2219	0.03131
1618.2932	0.0316
1616.3645	0.03187
1614.4358	0.03206
1612.5071	0.03214
1610.5784	0.03211
1608.6497	0.03201
1606.7210	0.03191
1604.7923	0.03184
1602.8636	0.03181
1600.9350	0.03178
1599.0063	0.03175
1597.0776	0.03171
1595.1489	0.03165
1593.2202	0.03157
1591.2915	0.03147
1589.3628	0.03138
1587.4341	0.03129
1585.5054	0.0312
1583.5767	0.0311
1581.6481	0.03098
1579.7194	0.03088
1577.7907	0.03081
1575.8620	0.03077
1573.9333	0.03073
1572.0046	0.03067
1570.0759	0.03061
1568.1472	0.03058
1566.2185	0.03058
1564.2899	0.03058
1562.3612	0.0306
1560.4325	0.03067
1558.5038	0.03075
1556.5751	0.0308
1554.6464	0.0308
1552.7177	0.03079
1550.7890	0.03079
1548.8603	0.03078
1546.9316	0.03077
1545.0030	0.03075
1543.0743	0.03075
1541.1456	0.03081
1539.2169	0.03089
1537.2882	0.03097
1535.3595	0.03105
1533.4308	0.03113
1531.5021	0.03122
1529.5734	0.03129
1527.6447	0.03135
1525.7161	0.0314
1523.7874	0.03147
1521.8587	0.03157
1519.9300	0.03168
1518.0013	0.03177
1516.0726	0.03185
1514.1439	0.03191
1512.2152	0.03196
1510.2865	0.03202
1508.3578	0.0321
1506.4292	0.0322
1504.5005	0.03231
1502.5718	0.03242
1500.6431	0.03249
1498.7144	0.03254
1496.7857	0.0326
1494.8570	0.03272
1492.9283	0.03291
1490.9996	0.03314
1489.0709	0.03343
1487.1423	0.03378
1485.2136	0.03419
1483.2849	0.03462
1481.3562	0.03508
1479.4275	0.03558
1477.4988	0.03612
1475.5701	0.03666
1473.6414	0.03714
1471.7127	0.03757
1469.7840	0.038
1467.8554	0.03845
1465.9267	0.03896
1463.9980	0.03953
1462.0693	0.04016
1460.1406	0.04082
1458.2119	0.04147
1456.2832	0.04203
1454.3545	0.04239
1452.4258	0.0425
1450.4971	0.04239
1448.5685	0.0421
1446.6398	0.04171
1444.7111	0.04122
1442.7824	0.04065
1440.8537	0.03997
1438.9250	0.03921
1436.9963	0.03845
1435.0676	0.03774
1433.1389	0.03709
1431.2102	0.03649
1429.2816	0.03595
1427.3529	0.03546
1425.4242	0.03503
1423.4955	0.03466
1421.5668	0.03438
1419.6381	0.03418
1417.7094	0.03402
1415.7807	0.03388
1413.8520	0.03375
1411.9233	0.03365
1409.9947	0.03359
1408.0660	0.03356
1406.1373	0.03357
1404.2086	0.03357
1402.2799	0.03354
1400.3512	0.03346
1398.4225	0.03334
1396.4938	0.03322
1394.5651	0.03312
1392.6364	0.03301
1390.7078	0.03287
1388.7791	0.0327
1386.8504	0.03255
1384.9217	0.03242
1382.9930	0.03234
1381.0643	0.03233
1379.1356	0.0324
1377.2069	0.03251
1375.2782	0.0326
1373.3495	0.03261
1371.4209	0.03256
1369.4922	0.03246
1367.5635	0.03234
1365.6348	0.0322
1363.7061	0.03207
1361.7774	0.03197
1359.8487	0.0319
1357.9200	0.03185
1355.9913	0.03184
1354.0626	0.03187
1352.1340	0.03192
1350.2053	0.03197
1348.2766	0.03201
1346.3479	0.03204
1344.4192	0.03207
1342.4905	0.03211
1340.5618	0.03215
1338.6331	0.0322
1336.7044	0.03224
1334.7757	0.03228
1332.8471	0.03233
1330.9184	0.03239
1328.9897	0.03243
1327.0610	0.03247
1325.1323	0.03249
1323.2036	0.03248
1321.2749	0.0325
1319.3462	0.03255
1317.4175	0.03261
1315.4888	0.03269
1313.5602	0.03277
1311.6315	0.03286
1309.7028	0.03296
1307.7741	0.03305
1305.8454	0.03314
1303.9167	0.03322
1301.9880	0.03331
1300.0593	0.03339
1298.1306	0.03342
1296.2019	0.03345
1294.2733	0.03351
1292.3446	0.03358
1290.4159	0.03366
1288.4872	0.03374
1286.5585	0.03383
1284.6298	0.03393
1282.7011	0.03404
1280.7724	0.03414
1278.8437	0.03423
1276.9150	0.03432
1274.9864	0.03441
1273.0577	0.03449
1271.1290	0.03459
1269.2003	0.03468
1267.2716	0.03474
1265.3429	0.03474
1263.4142	0.03469
1261.4855	0.03456
1259.5568	0.03437
1257.6281	0.03417
1255.6995	0.03397
1253.7708	0.03383
1251.8421	0.03377
1249.9134	0.03375
1247.9847	0.03373
1246.0560	0.03373
1244.1273	0.03382
1242.1986	0.03398
1240.2699	0.03418
1238.3412	0.03442
1236.4126	0.0347
1234.4839	0.03501
1232.5552	0.03531
1230.6265	0.03554
1228.6978	0.03569
1226.7691	0.03573
1224.8404	0.03567
1222.9117	0.03549
1220.9830	0.03519
1219.0543	0.03481
1217.1257	0.03436
1215.1970	0.03391
1213.2683	0.0335
1211.3396	0.03315
1209.4109	0.03283
1207.4822	0.03252
1205.5535	0.03221
1203.6248	0.03188
1201.6961	0.03155
1199.7674	0.03127
1197.8388	0.03107
1195.9101	0.03096
1193.9814	0.03091
1192.0527	0.03092
1190.1240	0.03095
1188.1953	0.031
1186.2666	0.03109
1184.3379	0.03121
1182.4092	0.03135
[truncated: 610 more rows]
