# Supplementary material for: Vibrational Study on the Structure, Bioactivity, and Silver Adsorption of Silk Fibroin Fibers Grafted with Methacrylonitrile
Source: Molecules. 2023 Mar 10;28(6):2551. doi: 10.3390/molecules28062551 (PMC10051891; doi:10.3390/molecules28062551)
Supplement: Supplementary file 1 [file molecules-28-02551-s001.zip › RAW DATA/Figure 13 Raman SBF/BF MAN 60 SBF 28d Raman p5.txt]

TITLE	BF MAN 60 SBF 28D P5 | AV. OF 66
DATA TYPE
ORIGIN	JASCO
OWNER
DATE	23/03/01
TIME	12:12:11
SPECTROMETER/DATA SYSTEM
RESOLUTION
DELTAX	-1.92869
XUNITS	1/CM
YUNITS	AU
FIRSTX	5003.1440
LASTX	5.9080
NPOINTS	2592
FIRSTY	0.00127
MAXY	0.05612
MINY	0.00062
XYDATA
5003.1440	0.00127
5001.2154	0.00132
4999.2867	0.0013
4997.3580	0.00131
4995.4293	0.00136
4993.5006	0.00135
4991.5719	0.00139
4989.6432	0.00141
4987.7145	0.00139
4985.7858	0.00133
4983.8571	0.00132
4981.9285	0.00123
4979.9998	0.00125
4978.0711	0.00131
4976.1424	0.00127
4974.2137	0.00127
4972.2850	0.00127
4970.3563	0.00124
4968.4276	0.00121
4966.4989	0.00123
4964.5702	0.00125
4962.6416	0.0013
4960.7129	0.00141
4958.7842	0.00143
4956.8555	0.0014
4954.9268	0.0014
4952.9981	0.00137
4951.0694	0.00133
4949.1407	0.00131
4947.2120	0.00133
4945.2833	0.00131
4943.3547	0.00135
4941.4260	0.00138
4939.4973	0.00137
4937.5686	0.00136
4935.6399	0.00135
4933.7112	0.00136
4931.7825	0.00142
4929.8538	0.00141
4927.9251	0.00133
4925.9964	0.00129
4924.0678	0.00131
4922.1391	0.00134
4920.2104	0.00135
4918.2817	0.00138
4916.3530	0.00136
4914.4243	0.00138
4912.4956	0.00138
4910.5669	0.00134
4908.6382	0.00129
4906.7095	0.00125
4904.7809	0.00127
4902.8522	0.00129
4900.9235	0.00128
4898.9948	0.00123
4897.0661	0.00122
4895.1374	0.00131
4893.2087	0.00142
4891.2800	0.00139
4889.3513	0.00136
4887.4226	0.00139
4885.4940	0.00141
4883.5653	0.00134
4881.6366	0.00126
4879.7079	0.00121
4877.7792	0.00128
4875.8505	0.00132
4873.9218	0.00128
4871.9931	0.00125
4870.0644	0.00129
4868.1357	0.0013
4866.2071	0.00132
4864.2784	0.00134
4862.3497	0.00132
4860.4210	0.00132
4858.4923	0.00138
4856.5636	0.00145
4854.6349	0.00138
4852.7062	0.00126
4850.7775	0.00122
4848.8488	0.00122
4846.9202	0.00124
4844.9915	0.00131
4843.0628	0.00136
4841.1341	0.00132
4839.2054	0.0013
4837.2767	0.00133
4835.3480	0.00134
4833.4193	0.00127
4831.4906	0.00126
4829.5619	0.00126
4827.6333	0.00126
4825.7046	0.00125
4823.7759	0.0013
4821.8472	0.00132
4819.9185	0.00133
4817.9898	0.00132
4816.0611	0.00132
4814.1324	0.00137
4812.2037	0.00135
4810.2750	0.00126
4808.3464	0.00124
4806.4177	0.00128
4804.4890	0.00124
4802.5603	0.00123
4800.6316	0.00127
4798.7029	0.00128
4796.7742	0.00132
4794.8455	0.00136
4792.9168	0.00134
4790.9881	0.00128
4789.0595	0.00124
4787.1308	0.00127
4785.2021	0.00128
4783.2734	0.00126
4781.3447	0.00121
4779.4160	0.00122
4777.4873	0.00136
4775.5586	0.0013
4773.6299	0.00116
4771.7012	0.00119
4769.7726	0.00131
4767.8439	0.0013
4765.9152	0.0013
4763.9865	0.00131
4762.0578	0.00126
4760.1291	0.00123
4758.2004	0.00122
4756.2717	0.00119
4754.3430	0.00115
4752.4143	0.00117
4750.4857	0.00127
4748.5570	0.00134
4746.6283	0.00134
4744.6996	0.00136
4742.7709	0.00132
4740.8422	0.00127
4738.9135	0.00123
4736.9848	0.00122
4735.0561	0.00125
4733.1274	0.00128
4731.1988	0.00132
4729.2701	0.00133
4727.3414	0.00126
4725.4127	0.00119
4723.4840	0.00119
4721.5553	0.00125
4719.6266	0.00128
4717.6979	0.00122
4715.7692	0.00112
4713.8405	0.00117
4711.9119	0.00123
4709.9832	0.00125
4708.0545	0.00124
4706.1258	0.0012
4704.1971	0.00118
4702.2684	0.00119
4700.3397	0.00122
4698.4110	0.00128
4696.4823	0.00132
4694.5536	0.00135
4692.6250	0.00138
4690.6963	0.00136
4688.7676	0.00132
4686.8389	0.00134
4684.9102	0.00138
4682.9815	0.00128
4681.0528	0.00112
4679.1241	0.00109
4677.1954	0.00119
4675.2668	0.0013
4673.3381	0.00131
4671.4094	0.00128
4669.4807	0.00121
4667.5520	0.00122
4665.6233	0.00126
4663.6946	0.00128
4661.7659	0.00121
4659.8372	0.00118
4657.9085	0.00125
4655.9799	0.00124
4654.0512	0.00122
4652.1225	0.00122
4650.1938	0.00124
4648.2651	0.00128
4646.3364	0.00136
4644.4077	0.00137
4642.4790	0.00133
4640.5503	0.00124
4638.6216	0.00117
4636.6930	0.00125
4634.7643	0.00131
4632.8356	0.00125
4630.9069	0.00119
4628.9782	0.0012
4627.0495	0.00124
4625.1208	0.00128
4623.1921	0.00132
4621.2634	0.00134
4619.3347	0.0013
4617.4061	0.00125
4615.4774	0.00122
4613.5487	0.0012
4611.6200	0.00119
4609.6913	0.00117
4607.7626	0.00121
4605.8339	0.00127
4603.9052	0.00127
4601.9765	0.00125
4600.0478	0.00124
4598.1192	0.00119
4596.1905	0.00118
4594.2618	0.00119
4592.3331	0.00124
4590.4044	0.00121
4588.4757	0.00116
4586.5470	0.00123
4584.6183	0.00131
4582.6896	0.00127
4580.7609	0.00122
4578.8323	0.00121
4576.9036	0.00125
4574.9749	0.00132
4573.0462	0.00135
4571.1175	0.00131
4569.1888	0.00127
4567.2601	0.00126
4565.3314	0.00124
4563.4027	0.00121
4561.4740	0.00118
4559.5454	0.00126
4557.6167	0.00128
4555.6880	0.00128
4553.7593	0.00129
4551.8306	0.00126
4549.9019	0.0012
4547.9732	0.00119
4546.0445	0.00117
4544.1158	0.00121
4542.1871	0.00128
4540.2585	0.0013
4538.3298	0.00128
4536.4011	0.00124
4534.4724	0.00121
4532.5437	0.00122
4530.6150	0.00129
4528.6863	0.00131
4526.7576	0.00129
4524.8289	0.00124
4522.9002	0.00116
4520.9716	0.00112
4519.0429	0.00113
4517.1142	0.00117
4515.1855	0.00113
4513.2568	0.0012
4511.3281	0.00128
4509.3994	0.00133
4507.4707	0.00134
4505.5420	0.00129
4503.6133	0.00126
4501.6847	0.00123
4499.7560	0.00122
4497.8273	0.00118
4495.8986	0.0012
4493.9699	0.00112
4492.0412	0.00113
4490.1125	0.00113
4488.1838	0.00111
4486.2551	0.00114
4484.3264	0.00116
4482.3978	0.00121
4480.4691	0.00128
4478.5404	0.0013
4476.6117	0.00124
4474.6830	0.00118
4472.7543	0.00119
4470.8256	0.00123
4468.8969	0.00128
4466.9682	0.00128
4465.0395	0.00126
4463.1109	0.00118
4461.1822	0.00114
4459.2535	0.00118
4457.3248	0.00121
4455.3961	0.00119
4453.4674	0.00116
4451.5387	0.00118
4449.6100	0.00118
4447.6813	0.00123
4445.7526	0.00123
4443.8240	0.00123
4441.8953	0.00131
4439.9666	0.0013
4438.0379	0.00129
4436.1092	0.00131
4434.1805	0.00127
4432.2518	0.00119
4430.3231	0.00114
4428.3944	0.00114
4426.4657	0.00114
4424.5371	0.00112
4422.6084	0.00118
4420.6797	0.00128
4418.7510	0.00127
4416.8223	0.00118
4414.8936	0.00119
4412.9649	0.00119
4411.0362	0.00122
4409.1075	0.00125
4407.1788	0.00123
4405.2502	0.00114
4403.3215	0.00109
4401.3928	0.00108
4399.4641	0.0011
4397.5354	0.00108
4395.6067	0.00115
4393.6780	0.00124
4391.7493	0.00122
4389.8206	0.00118
4387.8919	0.00117
4385.9633	0.00115
4384.0346	0.00118
4382.1059	0.00114
4380.1772	0.00111
4378.2485	0.00111
4376.3198	0.00111
4374.3911	0.00114
4372.4624	0.00118
4370.5337	0.0012
4368.6050	0.00117
4366.6764	0.00116
4364.7477	0.00116
4362.8190	0.00113
4360.8903	0.00112
4358.9616	0.00112
4357.0329	0.00114
4355.1042	0.00114
4353.1755	0.00111
4351.2468	0.00111
4349.3181	0.00116
4347.3895	0.00119
4345.4608	0.00114
4343.5321	0.0011
4341.6034	0.0011
4339.6747	0.00117
4337.7460	0.00124
4335.8173	0.00122
4333.8886	0.00121
4331.9599	0.00119
4330.0312	0.00118
4328.1026	0.0012
4326.1739	0.00129
4324.2452	0.00132
4322.3165	0.00123
4320.3878	0.00115
4318.4591	0.00116
4316.5304	0.00113
4314.6017	0.00117
4312.6730	0.00121
4310.7443	0.00121
4308.8157	0.00124
4306.8870	0.00125
4304.9583	0.00123
4303.0296	0.00112
4301.1009	0.00103
4299.1722	0.00104
4297.2435	0.00105
4295.3148	0.00104
4293.3861	0.00107
4291.4574	0.00117
4289.5288	0.00121
4287.6001	0.00111
4285.6714	0.00106
4283.7427	0.00108
4281.8140	0.00114
4279.8853	0.0012
4277.9566	0.0012
4276.0279	0.00119
4274.0992	0.00113
4272.1705	0.00113
4270.2419	0.00114
4268.3132	0.00115
4266.3845	0.00119
4264.4558	0.00118
4262.5271	0.00112
4260.5984	0.00111
4258.6697	0.00116
4256.7410	0.00117
4254.8123	0.00119
4252.8836	0.00122
4250.9550	0.00124
4249.0263	0.00124
4247.0976	0.00117
4245.1689	0.00117
4243.2402	0.00123
4241.3115	0.00126
4239.3828	0.00123
4237.4541	0.00116
4235.5254	0.00117
4233.5968	0.0012
4231.6681	0.00121
4229.7394	0.0012
4227.8107	0.0012
4225.8820	0.00117
4223.9533	0.00115
4222.0246	0.00115
4220.0959	0.00119
4218.1672	0.00122
4216.2385	0.0012
4214.3099	0.00116
4212.3812	0.00115
4210.4525	0.00113
4208.5238	0.0011
4206.5951	0.00109
4204.6664	0.00114
4202.7377	0.00115
4200.8090	0.00121
4198.8803	0.00127
4196.9516	0.00128
4195.0230	0.0012
4193.0943	0.00114
4191.1656	0.00112
4189.2369	0.00113
4187.3082	0.00115
4185.3795	0.0012
4183.4508	0.00121
4181.5221	0.00124
4179.5934	0.00122
4177.6647	0.00114
4175.7361	0.00107
4173.8074	0.0011
4171.8787	0.00119
4169.9500	0.00121
4168.0213	0.00119
4166.0926	0.00116
4164.1639	0.00116
4162.2352	0.0012
4160.3065	0.00116
4158.3778	0.00108
4156.4492	0.0011
4154.5205	0.00115
4152.5918	0.00119
4150.6631	0.0012
4148.7344	0.00118
4146.8057	0.00119
4144.8770	0.00119
4142.9483	0.00113
4141.0196	0.00112
4139.0909	0.00111
4137.1623	0.00112
4135.2336	0.00113
4133.3049	0.00114
4131.3762	0.0011
4129.4475	0.00109
4127.5188	0.00111
4125.5901	0.00112
4123.6614	0.00118
4121.7327	0.0012
4119.8040	0.00119
4117.8754	0.00117
4115.9467	0.00112
4114.0180	0.00109
4112.0893	0.0011
4110.1606	0.00112
4108.2319	0.00107
4106.3032	0.00106
4104.3745	0.00115
4102.4458	0.00122
4100.5171	0.00114
4098.5885	0.0011
4096.6598	0.00113
4094.7311	0.00114
4092.8024	0.00113
4090.8737	0.00114
4088.9450	0.00115
4087.0163	0.00115
4085.0876	0.00111
4083.1589	0.00106
4081.2302	0.00105
4079.3016	0.00114
4077.3729	0.00113
4075.4442	0.00106
4073.5155	0.00106
4071.5868	0.00106
4069.6581	0.0011
4067.7294	0.0011
4065.8007	0.00112
4063.8720	0.0011
4061.9433	0.00112
4060.0147	0.00122
4058.0860	0.0012
4056.1573	0.00112
4054.2286	0.00108
4052.2999	0.00106
4050.3712	0.00112
4048.4425	0.00116
4046.5138	0.00114
4044.5851	0.00111
4042.6564	0.00112
4040.7278	0.00111
4038.7991	0.00106
4036.8704	0.00105
4034.9417	0.00113
4033.0130	0.0012
4031.0843	0.00122
4029.1556	0.00123
4027.2269	0.00118
4025.2982	0.00115
4023.3695	0.00118
4021.4409	0.00115
4019.5122	0.00114
4017.5835	0.00112
4015.6548	0.00109
4013.7261	0.00108
4011.7974	0.00114
4009.8687	0.00119
4007.9400	0.00118
4006.0113	0.00116
4004.0826	0.00115
4002.1540	0.00108
4000.2253	0.00098
3998.2966	0.00096
3996.3679	0.00101
3994.4392	0.00109
3992.5105	0.00113
3990.5818	0.00115
3988.6531	0.00116
3986.7244	0.0011
3984.7957	0.00105
3982.8671	0.00103
3980.9384	0.00104
3979.0097	0.00109
3977.0810	0.00114
3975.1523	0.00117
3973.2236	0.00112
3971.2949	0.0011
3969.3662	0.0011
3967.4375	0.00111
3965.5088	0.00108
3963.5802	0.0011
3961.6515	0.00109
3959.7228	0.00109
3957.7941	0.0011
3955.8654	0.0011
3953.9367	0.00112
3952.0080	0.00109
3950.0793	0.00111
3948.1506	0.00115
3946.2219	0.00112
3944.2933	0.00114
3942.3646	0.00115
3940.4359	0.00109
3938.5072	0.00109
3936.5785	0.00104
3934.6498	0.00107
3932.7211	0.00115
3930.7924	0.00118
3928.8637	0.00113
3926.9350	0.00112
3925.0064	0.0011
3923.0777	0.00107
3921.1490	0.00112
3919.2203	0.00115
3917.2916	0.00112
3915.3629	0.00105
3913.4342	0.00102
3911.5055	0.0011
3909.5768	0.00111
3907.6481	0.00109
3905.7195	0.00108
3903.7908	0.0011
3901.8621	0.00117
3899.9334	0.00119
3898.0047	0.00112
3896.0760	0.0011
3894.1473	0.00109
3892.2186	0.00106
3890.2899	0.00108
3888.3612	0.00112
3886.4326	0.00112
3884.5039	0.0011
3882.5752	0.00109
3880.6465	0.00108
3878.7178	0.00112
3876.7891	0.00115
3874.8604	0.00111
3872.9317	0.00107
3871.0030	0.00107
3869.0743	0.00112
3867.1457	0.00111
3865.2170	0.00102
3863.2883	0.00092
3861.3596	0.00094
3859.4309	0.00106
3857.5022	0.00111
3855.5735	0.00109
3853.6448	0.0011
3851.7161	0.00114
3849.7874	0.00109
3847.8588	0.00103
3845.9301	0.00105
3844.0014	0.00108
3842.0727	0.00113
3840.1440	0.00112
3838.2153	0.0011
3836.2866	0.00109
3834.3579	0.00107
3832.4292	0.0011
3830.5005	0.00112
3828.5719	0.00114
3826.6432	0.00112
3824.7145	0.00111
3822.7858	0.00105
3820.8571	0.001
3818.9284	0.00102
3816.9997	0.00107
3815.0710	0.00107
3813.1423	0.00105
3811.2136	0.00105
3809.2850	0.0011
3807.3563	0.00111
3805.4276	0.00108
3803.4989	0.00102
3801.5702	0.00101
3799.6415	0.00105
3797.7128	0.0011
3795.7841	0.0011
3793.8554	0.00109
3791.9268	0.00105
3789.9981	0.00106
3788.0694	0.00106
3786.1407	0.00105
3784.2120	0.00104
3782.2833	0.00106
3780.3546	0.00106
3778.4259	0.00104
3776.4972	0.00096
3774.5685	0.00097
3772.6399	0.00099
3770.7112	0.00098
3768.7825	0.00099
3766.8538	0.00103
3764.9251	0.00105
3762.9964	0.0011
3761.0677	0.00114
3759.1390	0.00111
3757.2103	0.0011
3755.2816	0.00109
3753.3530	0.0011
3751.4243	0.00111
3749.4956	0.00112
3747.5669	0.00111
3745.6382	0.00107
3743.7095	0.00102
3741.7808	0.00105
3739.8521	0.00112
3737.9234	0.0011
3735.9947	0.00106
3734.0661	0.00101
3732.1374	0.00096
3730.2087	0.00098
3728.2800	0.00102
3726.3513	0.00108
3724.4226	0.0011
3722.4939	0.0011
3720.5652	0.00108
3718.6365	0.00105
3716.7078	0.00107
3714.7792	0.00111
3712.8505	0.00112
3710.9218	0.00112
3708.9931	0.00113
3707.0644	0.00117
3705.1357	0.00118
3703.2070	0.00115
3701.2783	0.00109
3699.3496	0.00115
3697.4209	0.0012
3695.4923	0.00117
3693.5636	0.00116
3691.6349	0.00117
3689.7062	0.00123
3687.7775	0.00128
3685.8488	0.0013
3683.9201	0.00131
3681.9914	0.00133
3680.0627	0.00133
3678.1340	0.00131
3676.2054	0.00129
3674.2767	0.00127
3672.3480	0.00131
3670.4193	0.00128
3668.4906	0.00125
3666.5619	0.00124
3664.6332	0.00129
3662.7045	0.00134
3660.7758	0.00136
3658.8471	0.00134
3656.9185	0.0013
3654.9898	0.00127
3653.0611	0.00125
3651.1324	0.00123
3649.2037	0.00125
3647.2750	0.00136
3645.3463	0.00148
3643.4176	0.00151
3641.4889	0.0015
3639.5602	0.00147
3637.6316	0.00139
3635.7029	0.00136
3633.7742	0.00139
3631.8455	0.00143
3629.9168	0.00148
3627.9881	0.00151
3626.0594	0.0015
3624.1307	0.00147
3622.2020	0.00147
3620.2733	0.00148
3618.3447	0.00153
3616.4160	0.00154
3614.4873	0.00151
3612.5586	0.00148
3610.6299	0.00147
3608.7012	0.0015
3606.7725	0.00149
3604.8438	0.00148
3602.9151	0.00151
3600.9864	0.00157
3599.0578	0.0016
3597.1291	0.00159
3595.2004	0.00154
3593.2717	0.00153
3591.3430	0.00157
3589.4143	0.0016
3587.4856	0.00156
3585.5569	0.00156
3583.6282	0.00163
3581.6995	0.00173
3579.7709	0.00176
3577.8422	0.00172
3575.9135	0.00167
3573.9848	0.00165
3572.0561	0.00167
3570.1274	0.00166
3568.1987	0.00165
3566.2700	0.00168
3564.3413	0.0017
3562.4126	0.00175
3560.4840	0.00184
3558.5553	0.00187
3556.6266	0.00187
3554.6979	0.0019
3552.7692	0.00192
3550.8405	0.00191
3548.9118	0.0019
3546.9831	0.00192
3545.0544	0.00198
3543.1257	0.00209
3541.1971	0.00217
3539.2684	0.00219
3537.3397	0.00218
3535.4110	0.00214
3533.4823	0.00215
3531.5536	0.00222
3529.6249	0.00227
3527.6962	0.00231
3525.7675	0.00236
3523.8388	0.00239
3521.9102	0.00245
3519.9815	0.00255
3518.0528	0.00261
3516.1241	0.00264
3514.1954	0.00267
3512.2667	0.0027
3510.3380	0.00274
3508.4093	0.00279
3506.4806	0.00283
3504.5519	0.00285
3502.6233	0.00289
3500.6946	0.003
3498.7659	0.00312
3496.8372	0.00318
3494.9085	0.00318
3492.9798	0.00321
3491.0511	0.00327
3489.1224	0.00333
3487.1937	0.00337
3485.2650	0.00339
3483.3364	0.0034
3481.4077	0.00342
3479.4790	0.00342
3477.5503	0.00348
3475.6216	0.00359
3473.6929	0.00367
3471.7642	0.00373
3469.8355	0.00379
3467.9068	0.00383
3465.9781	0.00382
3464.0495	0.00381
3462.1208	0.00385
3460.1921	0.00392
3458.2634	0.004
3456.3347	0.00408
3454.4060	0.00416
3452.4773	0.00423
3450.5486	0.0043
3448.6199	0.00434
3446.6912	0.00434
3444.7626	0.00434
3442.8339	0.00438
3440.9052	0.00447
3438.9765	0.00456
3437.0478	0.00462
3435.1191	0.00465
3433.1904	0.00471
3431.2617	0.00481
3429.3330	0.00491
3427.4043	0.00498
3425.4757	0.00507
3423.5470	0.0052
3421.6183	0.00531
3419.6896	0.00535
3417.7609	0.0054
3415.8322	0.00547
3413.9035	0.00553
3411.9748	0.00554
3410.0461	0.0056
3408.1174	0.00573
3406.1888	0.00584
3404.2601	0.00588
3402.3314	0.00591
3400.4027	0.00598
3398.4740	0.00607
3396.5453	0.00617
3394.6166	0.00622
3392.6879	0.00621
3390.7592	0.00619
3388.8305	0.00623
3386.9019	0.00633
3384.9732	0.00644
3383.0445	0.00653
3381.1158	0.00658
3379.1871	0.0066
3377.2584	0.00664
3375.3297	0.00671
3373.4010	0.00677
3371.4723	0.00685
3369.5436	0.00692
3367.6150	0.00698
3365.6863	0.00707
3363.7576	0.00718
3361.8289	0.00728
3359.9002	0.00734
3357.9715	0.00738
3356.0428	0.00745
3354.1141	0.00755
3352.1854	0.00763
3350.2568	0.00767
3348.3281	0.00768
3346.3994	0.00769
3344.4707	0.00775
3342.5420	0.00784
3340.6133	0.00793
3338.6846	0.00797
3336.7559	0.00799
3334.8272	0.008
3332.8985	0.00801
3330.9699	0.00807
3329.0412	0.00818
3327.1125	0.00831
3325.1838	0.00842
3323.2551	0.00847
3321.3264	0.00851
3319.3977	0.00859
3317.4690	0.00872
3315.5403	0.00881
3313.6116	0.00884
3311.6830	0.00883
3309.7543	0.00886
3307.8256	0.00893
3305.8969	0.00903
3303.9682	0.00912
3302.0395	0.0092
3300.1108	0.00927
3298.1821	0.00932
3296.2534	0.00937
3294.3247	0.00945
3292.3961	0.00955
3290.4674	0.00961
3288.5387	0.00964
3286.6100	0.00962
3284.6813	0.00958
3282.7526	0.00955
3280.8239	0.00955
3278.8952	0.00956
3276.9665	0.00956
3275.0378	0.00956
3273.1092	0.00954
3271.1805	0.00945
3269.2518	0.00935
3267.3231	0.0093
3265.3944	0.00934
3263.4657	0.00937
3261.5370	0.00934
3259.6083	0.00928
3257.6796	0.00925
3255.7509	0.00926
3253.8223	0.00926
3251.8936	0.00926
3249.9649	0.00926
3248.0362	0.00928
3246.1075	0.0093
3244.1788	0.0093
3242.2501	0.00927
3240.3214	0.00925
3238.3927	0.00926
3236.4640	0.00928
3234.5354	0.00929
3232.6067	0.00933
3230.6780	0.00938
3228.7493	0.00942
3226.8206	0.00944
3224.8919	0.00944
3222.9632	0.0094
3221.0345	0.00937
3219.1058	0.00937
3217.1771	0.00938
3215.2485	0.00941
3213.3198	0.00945
3211.3911	0.00949
3209.4624	0.00949
3207.5337	0.00948
3205.6050	0.00949
3203.6763	0.00948
3201.7476	0.00943
3199.8189	0.00937
3197.8902	0.00938
3195.9616	0.00944
3194.0329	0.00948
3192.1042	0.00943
3190.1755	0.00933
3188.2468	0.00927
3186.3181	0.00928
3184.3894	0.00934
3182.4607	0.00937
3180.5320	0.00937
3178.6033	0.00939
3176.6747	0.00945
3174.7460	0.0095
3172.8173	0.00949
3170.8886	0.00947
3168.9599	0.00951
3167.0312	0.00956
3165.1025	0.00959
3163.1738	0.00957
3161.2451	0.00958
3159.3164	0.00961
3157.3878	0.00967
3155.4591	0.00975
3153.5304	0.0098
3151.6017	0.00981
3149.6730	0.00982
3147.7443	0.00986
3145.8156	0.00991
3143.8869	0.00992
3141.9582	0.00992
3140.0295	0.00992
3138.1009	0.00996
3136.1722	0.01001
3134.2435	0.01005
3132.3148	0.0101
3130.3861	0.01017
3128.4574	0.01022
3126.5287	0.01022
3124.6000	0.01021
3122.6713	0.01024
3120.7426	0.0103
3118.8140	0.01034
3116.8853	0.01035
3114.9566	0.01038
3113.0279	0.01043
3111.0992	0.01049
3109.1705	0.01049
3107.2418	0.0105
3105.3131	0.01054
3103.3844	0.01061
3101.4557	0.0107
3099.5271	0.0108
3097.5984	0.01088
3095.6697	0.01093
3093.7410	0.01099
3091.8123	0.01105
3089.8836	0.01111
3087.9549	0.01119
3086.0262	0.01129
3084.0975	0.0114
3082.1688	0.01152
3080.2402	0.01164
3078.3115	0.01173
3076.3828	0.01181
3074.4541	0.01192
3072.5254	0.01206
3070.5967	0.01218
3068.6680	0.01228
3066.7393	0.01237
3064.8106	0.01247
3062.8819	0.01257
3060.9533	0.01267
3059.0246	0.01273
3057.0959	0.01277
3055.1672	0.0128
3053.2385	0.01283
3051.3098	0.01287
3049.3811	0.01297
3047.4524	0.01311
3045.5237	0.01322
3043.5950	0.01325
3041.6664	0.01326
3039.7377	0.01336
3037.8090	0.01356
3035.8803	0.01382
3033.9516	0.0141
3032.0229	0.01437
3030.0942	0.01462
3028.1655	0.01488
3026.2368	0.01522
3024.3081	0.01562
3022.3795	0.01602
3020.4508	0.01639
3018.5221	0.01683
3016.5934	0.01739
3014.6647	0.01802
3012.7360	0.01861
3010.8073	0.01915
3008.8786	0.01964
3006.9499	0.02009
3005.0212	0.02056
3003.0926	0.02106
3001.1639	0.02155
2999.2352	0.022
2997.3065	0.02244
2995.3778	0.02288
2993.4491	0.02327
2991.5204	0.02359
2989.5917	0.02381
2987.6630	0.02389
2985.7343	0.02383
2983.8057	0.02368
2981.8770	0.02354
2979.9483	0.02345
2978.0196	0.02343
2976.0909	0.02345
2974.1622	0.02355
2972.2335	0.02373
2970.3048	0.02397
2968.3761	0.02424
2966.4474	0.02457
2964.5188	0.02503
2962.5901	0.02559
2960.6614	0.0262
2958.7327	0.02686
2956.8040	0.02756
2954.8753	0.02826
2952.9466	0.02893
2951.0179	0.02956
2949.0892	0.03014
2947.1605	0.03067
2945.2319	0.03117
2943.3032	0.03161
2941.3745	0.03195
2939.4458	0.03219
2937.5171	0.03235
2935.5884	0.03242
2933.6597	0.03233
2931.7310	0.03207
2929.8023	0.03161
2927.8736	0.03099
2925.9450	0.03026
2924.0163	0.02949
2922.0876	0.0287
2920.1589	0.02793
2918.2302	0.02723
2916.3015	0.02661
2914.3728	0.02605
2912.4441	0.02552
2910.5154	0.02506
2908.5868	0.02466
2906.6581	0.02434
2904.7294	0.02409
2902.8007	0.02387
2900.8720	0.02367
2898.9433	0.02351
2897.0146	0.0234
2895.0859	0.02333
2893.1572	0.02327
2891.2285	0.02319
2889.2999	0.02308
2887.3712	0.02296
2885.4425	0.02288
2883.5138	0.02282
2881.5851	0.02275
2879.6564	0.02268
2877.7277	0.02261
2875.7990	0.02253
2873.8703	0.02244
2871.9416	0.02232
2870.0130	0.02216
2868.0843	0.022
2866.1556	0.02186
2864.2269	0.02177
2862.2982	0.02167
2860.3695	0.02148
2858.4408	0.02124
2856.5121	0.02101
2854.5834	0.02082
2852.6547	0.0206
2850.7261	0.02035
2848.7974	0.02011
2846.8687	0.01989
2844.9400	0.01969
2843.0113	0.0195
2841.0826	0.01933
2839.1539	0.01921
2837.2252	0.01916
2835.2965	0.0191
2833.3678	0.01902
2831.4392	0.01897
2829.5105	0.01899
2827.5818	0.01909
2825.6531	0.01922
2823.7244	0.01934
2821.7957	0.0194
2819.8670	0.01941
2817.9383	0.01942
2816.0096	0.01945
2814.0809	0.01949
2812.1523	0.01952
2810.2236	0.01957
2808.2949	0.01966
2806.3662	0.01973
2804.4375	0.01978
2802.5088	0.01983
2800.5801	0.01989
2798.6514	0.01995
2796.7227	0.02002
2794.7940	0.0201
2792.8654	0.02014
2790.9367	0.02017
2789.0080	0.02025
2787.0793	0.02035
2785.1506	0.02041
2783.2219	0.02046
2781.2932	0.02052
2779.3645	0.02061
2777.4358	0.02071
2775.5071	0.02083
2773.5785	0.02097
2771.6498	0.02108
2769.7211	0.02117
2767.7924	0.02122
2765.8637	0.02125
2763.9350	0.02125
2762.0063	0.02125
2760.0776	0.02124
2758.1489	0.02124
2756.2202	0.02127
2754.2916	0.02135
2752.3629	0.02145
2750.4342	0.02155
2748.5055	0.02164
2746.5768	0.02172
2744.6481	0.02183
2742.7194	0.02196
2740.7907	0.02207
2738.8620	0.02215
2736.9333	0.02224
2735.0047	0.02235
2733.0760	0.02242
2731.1473	0.02247
2729.2186	0.02253
2727.2899	0.0226
2725.3612	0.02267
2723.4325	0.02272
2721.5038	0.02277
2719.5751	0.02281
2717.6464	0.02284
2715.7178	0.02288
2713.7891	0.02294
2711.8604	0.023
2709.9317	0.02306
2708.0030	0.02311
2706.0743	0.02316
2704.1456	0.02323
2702.2169	0.02329
2700.2882	0.02335
2698.3595	0.02345
2696.4309	0.02357
2694.5022	0.02367
2692.5735	0.02372
2690.6448	0.02374
2688.7161	0.02375
2686.7874	0.02374
2684.8587	0.02374
2682.9300	0.0238
2681.0013	0.02391
2679.0726	0.02401
2677.1440	0.02409
2675.2153	0.02417
2673.2866	0.02427
2671.3579	0.02435
2669.4292	0.02439
2667.5005	0.02442
2665.5718	0.02449
2663.6431	0.02458
2661.7144	0.02468
2659.7857	0.02479
2657.8571	0.02487
2655.9284	0.02492
2653.9997	0.02495
2652.0710	0.025
2650.1423	0.02507
2648.2136	0.02514
2646.2849	0.02518
2644.3562	0.02521
2642.4275	0.02526
2640.4988	0.02538
2638.5702	0.02553
2636.6415	0.02562
2634.7128	0.02564
2632.7841	0.02558
2630.8554	0.02553
2628.9267	0.02557
2626.9980	0.02571
2625.0693	0.02585
2623.1406	0.02594
2621.2119	0.02601
2619.2833	0.02613
2617.3546	0.02627
2615.4259	0.02636
2613.4972	0.0264
2611.5685	0.02643
2609.6398	0.0265
2607.7111	0.02652
2605.7824	0.02652
2603.8537	0.02657
2601.9250	0.02665
2599.9964	0.02667
2598.0677	0.02671
2596.1390	0.02684
2594.2103	0.02698
2592.2816	0.02708
2590.3529	0.0272
2588.4242	0.0273
2586.4955	0.02737
2584.5668	0.0274
2582.6381	0.02744
2580.7095	0.02748
2578.7808	0.02752
2576.8521	0.02757
2574.9234	0.02763
2572.9947	0.0277
2571.0660	0.02781
2569.1373	0.02793
2567.2086	0.028
2565.2799	0.02799
2563.3512	0.02794
2561.4226	0.02794
2559.4939	0.02806
2557.5652	0.02823
2555.6365	0.02835
2553.7078	0.02839
2551.7791	0.0284
2549.8504	0.02843
2547.9217	0.0285
2545.9930	0.0286
2544.0643	0.02873
2542.1357	0.02885
2540.2070	0.02893
2538.2783	0.02895
2536.3496	0.02898
2534.4209	0.02905
2532.4922	0.02916
2530.5635	0.02924
2528.6348	0.0292
2526.7061	0.02911
2524.7774	0.0291
2522.8488	0.02919
2520.9201	0.0293
2518.9914	0.0294
2517.0627	0.02946
2515.1340	0.02946
2513.2053	0.02944
2511.2766	0.02945
2509.3479	0.02948
2507.4192	0.02947
2505.4905	0.02938
2503.5619	0.02935
2501.6332	0.02951
2499.7045	0.02979
2497.7758	0.03002
2495.8471	0.03011
2493.9184	0.03012
2491.9897	0.03015
2490.0610	0.03022
2488.1323	0.03032
2486.2036	0.03039
2484.2750	0.03036
2482.3463	0.03017
2480.4176	0.02994
2478.4889	0.02996
2476.5602	0.03022
2474.6315	0.03047
2472.7028	0.03063
2470.7741	0.03074
2468.8454	0.03079
2466.9167	0.0308
2464.9881	0.03081
2463.0594	0.03082
2461.1307	0.0308
2459.2020	0.03086
2457.2733	0.03106
2455.3446	0.03125
2453.4159	0.0313
2451.4872	0.03125
2449.5585	0.03125
2447.6299	0.03137
2445.7012	0.03146
2443.7725	0.03139
2441.8438	0.03131
2439.9151	0.03142
2437.9864	0.03167
2436.0577	0.03184
2434.1290	0.03186
2432.2003	0.03187
2430.2716	0.03191
2428.3430	0.0319
2426.4143	0.03185
2424.4856	0.03192
2422.5569	0.03211
2420.6282	0.03226
2418.6995	0.03222
2416.7708	0.03206
2414.8421	0.03198
2412.9134	0.03203
2410.9847	0.03213
2409.0561	0.03227
2407.1274	0.03243
2405.1987	0.03255
2403.2700	0.03261
2401.3413	0.03259
2399.4126	0.03249
2397.4839	0.03237
2395.5552	0.03231
2393.6265	0.03232
2391.6978	0.03239
2389.7692	0.03252
2387.8405	0.03262
2385.9118	0.03263
2383.9831	0.03254
2382.0544	0.03247
2380.1257	0.03249
2378.1970	0.03251
2376.2683	0.03242
2374.3396	0.03227
2372.4109	0.03222
2370.4823	0.0323
2368.5536	0.03243
2366.6249	0.03253
2364.6962	0.03257
2362.7675	0.03256
2360.8388	0.03254
2358.9101	0.03253
2356.9814	0.03249
2355.0527	0.03235
2353.1240	0.03207
2351.1954	0.03181
2349.2667	0.03181
2347.3380	0.03208
2345.4093	0.03231
2343.4806	0.03235
2341.5519	0.03238
2339.6232	0.0325
2337.6945	0.03264
2335.7658	0.0327
2333.8371	0.03269
2331.9085	0.03256
2329.9798	0.03219
2328.0511	0.03163
2326.1224	0.03128
2324.1937	0.03147
2322.2650	0.03201
2320.3363	0.03238
2318.4076	0.03236
2316.4789	0.03218
2314.5502	0.03211
2312.6216	0.03218
2310.6929	0.03225
2308.7642	0.03227
2306.8355	0.03209
2304.9068	0.03147
2302.9781	0.03065
2301.0494	0.03039
2299.1207	0.03096
2297.1920	0.03171
2295.2633	0.03188
2293.3347	0.03139
2291.4060	0.03083
2289.4773	0.03084
2287.5486	0.03141
2285.6199	0.03194
2283.6912	0.03182
2281.7625	0.03088
2279.8338	0.02987
2277.9051	0.02984
2275.9764	0.03081
2274.0478	0.03183
2272.1191	0.03239
2270.1904	0.03262
2268.2617	0.03276
2266.3330	0.0328
2264.4043	0.03255
2262.4756	0.03199
2260.5469	0.03128
2258.6182	0.03071
2256.6895	0.03068
2254.7609	0.03131
2252.8322	0.03236
2250.9035	0.0339
2248.9748	0.03601
2247.0461	0.03844
2245.1174	0.04116
2243.1887	0.04438
2241.2600	0.04788
2239.3313	0.05088
2237.4026	0.05288
2235.4740	0.0543
2233.5453	0.05489
2231.6166	0.05318
2229.6879	0.04904
2227.7592	0.04449
2225.8305	0.04114
2223.9018	0.03887
2221.9731	0.03709
2220.0444	0.0354
2218.1157	0.03349
2216.1871	0.03174
2214.2584	0.03125
2212.3297	0.03215
2210.4010	0.03329
2208.4723	0.03382
2206.5436	0.03382
2204.6149	0.03358
2202.6862	0.03337
2200.7575	0.03335
2198.8288	0.03336
2196.9002	0.03288
2194.9715	0.03184
2193.0428	0.03099
2191.1141	0.03126
2189.1854	0.03239
2187.2567	0.03328
2185.3280	0.03337
2183.3993	0.03299
2181.4706	0.03251
2179.5419	0.03195
2177.6133	0.03152
2175.6846	0.0316
2173.7559	0.03189
2171.8272	0.03179
2169.8985	0.03129
2167.9698	0.03028
2166.0411	0.02887
2164.1124	0.02841
2162.1837	0.02976
2160.2550	0.0315
2158.3264	0.03174
2156.3977	0.03036
2154.4690	0.02915
2152.5403	0.02976
2150.6116	0.03169
2148.6829	0.03315
2146.7542	0.03328
2144.8255	0.03275
2142.8968	0.03268
2140.9681	0.03331
2139.0395	0.03383
2137.1108	0.03365
2135.1821	0.03322
2133.2534	0.03321
2131.3247	0.03353
2129.3960	0.03375
2127.4673	0.03379
2125.5386	0.03371
2123.6099	0.03362
2121.6812	0.03374
2119.7526	0.03399
2117.8239	0.03414
2115.8952	0.03412
2113.9665	0.034
2112.0378	0.0337
2110.1091	0.03326
2108.1804	0.03294
2106.2517	0.0326
2104.3230	0.03202
2102.3943	0.03169
2100.4657	0.032
2098.5370	0.03249
2096.6083	0.03295
2094.6796	0.0333
2092.7509	0.03295
2090.8222	0.03197
2088.8935	0.03126
2086.9648	0.0312
2085.0361	0.03158
2083.1074	0.03226
2081.1788	0.03303
2079.2501	0.03361
2077.3214	0.03371
2075.3927	0.03309
2073.4640	0.032
2071.5353	0.03087
2069.6066	0.03024
2067.6779	0.03071
2065.7492	0.03213
2063.8205	0.03339
2061.8919	0.0336
2059.9632	0.03247
2058.0345	0.03055
2056.1058	0.02923
2054.1771	0.02934
2052.2484	0.03023
2050.3197	0.03105
2048.3910	0.03179
2046.4623	0.03254
2044.5336	0.03274
2042.6050	0.03231
2040.6763	0.03217
2038.7476	0.03267
2036.8189	0.03317
2034.8902	0.03338
2032.9615	0.03344
2031.0328	0.03331
2029.1041	0.03315
2027.1754	0.03341
2025.2467	0.03376
2023.3181	0.03349
2021.3894	0.0329
2019.4607	0.0327
2017.5320	0.03273
2015.6033	0.0328
2013.6746	0.03322
2011.7459	0.03388
2009.8172	0.03432
2007.8885	0.03443
2005.9599	0.03444
2004.0312	0.03449
2002.1025	0.03458
2000.1738	0.03468
1998.2451	0.03482
1996.3164	0.03498
1994.3877	0.03499
1992.4590	0.03486
1990.5303	0.03489
1988.6016	0.03515
1986.6730	0.03538
1984.7443	0.0354
1982.8156	0.03524
1980.8869	0.03502
1978.9582	0.03486
1977.0295	0.03486
1975.1008	0.03506
1973.1721	0.03529
1971.2434	0.0354
1969.3147	0.03541
1967.3861	0.03542
1965.4574	0.03543
1963.5287	0.03542
1961.6000	0.03538
1959.6713	0.03535
1957.7426	0.03537
1955.8139	0.03542
1953.8852	0.03549
1951.9565	0.03554
1950.0278	0.03556
1948.0992	0.03559
1946.1705	0.03563
1944.2418	0.03569
1942.3131	0.03571
1940.3844	0.03568
1938.4557	0.03562
1936.5270	0.03562
1934.5983	0.0357
1932.6696	0.0358
1930.7409	0.03585
1928.8123	0.03584
1926.8836	0.0358
1924.9549	0.03577
1923.0262	0.03578
1921.0975	0.03583
1919.1688	0.03588
1917.2401	0.03593
1915.3114	0.03596
1913.3827	0.03596
1911.4540	0.03596
1909.5254	0.03601
1907.5967	0.03609
1905.6680	0.03616
1903.7393	0.03621
1901.8106	0.03625
1899.8819	0.03626
1897.9532	0.03626
1896.0245	0.03625
1894.0958	0.03622
1892.1671	0.03622
1890.2385	0.03625
1888.3098	0.03627
1886.3811	0.03623
1884.4524	0.03617
1882.5237	0.03617
1880.5950	0.03619
1878.6663	0.03621
1876.7376	0.03617
1874.8089	0.03608
1872.8802	0.036
1870.9516	0.03597
1869.0229	0.03598
1867.0942	0.036
1865.1655	0.03603
1863.2368	0.03604
1861.3081	0.03605
1859.3794	0.03607
1857.4507	0.03607
1855.5220	0.03605
1853.5933	0.03602
1851.6647	0.036
1849.7360	0.03598
1847.8073	0.03597
1845.8786	0.03597
1843.9499	0.03598
1842.0212	0.03601
1840.0925	0.03603
1838.1638	0.03605
1836.2351	0.03609
1834.3064	0.03615
1832.3778	0.03617
1830.4491	0.03617
1828.5204	0.03615
1826.5917	0.03613
1824.6630	0.03615
1822.7343	0.03621
1820.8056	0.0363
1818.8769	0.03637
1816.9482	0.0364
1815.0195	0.03637
1813.0909	0.03638
1811.1622	0.03645
1809.2335	0.03656
1807.3048	0.03664
1805.3761	0.03666
1803.4474	0.03667
1801.5187	0.03669
1799.5900	0.03672
1797.6613	0.03675
1795.7326	0.03679
1793.8040	0.03681
1791.8753	0.03681
1789.9466	0.03679
1788.0179	0.03677
1786.0892	0.03679
1784.1605	0.03683
1782.2318	0.03686
1780.3031	0.03687
1778.3744	0.03686
1776.4457	0.03685
1774.5171	0.03685
1772.5884	0.03686
1770.6597	0.03683
1768.7310	0.03678
1766.8023	0.03677
1764.8736	0.03679
1762.9449	0.03679
1761.0162	0.03675
1759.0875	0.03672
1757.1588	0.03671
1755.2302	0.03669
1753.3015	0.03664
1751.3728	0.0366
1749.4441	0.0366
1747.5154	0.03663
1745.5867	0.03666
1743.6580	0.03668
1741.7293	0.03665
1739.8006	0.0366
1737.8719	0.03657
1735.9433	0.03657
1734.0146	0.03659
1732.0859	0.0366
1730.1572	0.03664
1728.2285	0.0367
1726.2998	0.03679
1724.3711	0.03687
1722.4424	0.03692
1720.5137	0.03698
1718.5850	0.03707
1716.6564	0.03715
1714.7277	0.03726
1712.7990	0.03741
1710.8703	0.03759
1708.9416	0.03775
1707.0129	0.03788
1705.0842	0.03806
1703.1555	0.0383
1701.2268	0.03856
1699.2981	0.03878
1697.3695	0.03897
1695.4408	0.03916
1693.5121	0.03932
1691.5834	0.03948
1689.6547	0.03966
1687.7260	0.03988
1685.7973	0.04016
1683.8686	0.04048
1681.9399	0.04083
1680.0112	0.04124
1678.0826	0.04172
1676.1539	0.04225
1674.2252	0.04279
1672.2965	0.0433
1670.3678	0.0438
1668.4391	0.04419
1666.5104	0.04429
1664.5817	0.04402
1662.6530	0.04346
1660.7243	0.04278
1658.7957	0.04207
1656.8670	0.04141
1654.9383	0.04085
1653.0096	0.04039
1651.0809	0.04
1649.1522	0.03969
1647.2235	0.03944
1645.2948	0.0392
1643.3661	0.03894
1641.4374	0.03871
1639.5088	0.03857
1637.5801	0.0385
1635.6514	0.03847
1633.7227	0.03847
1631.7940	0.03848
1629.8653	0.03845
1627.9366	0.03842
1626.0079	0.03847
1624.0792	0.03858
1622.1505	0.03874
1620.2219	0.03896
1618.2932	0.0392
1616.3645	0.03939
1614.4358	0.03954
1612.5071	0.03961
1610.5784	0.03959
1608.6497	0.03949
1606.7210	0.03936
1604.7923	0.03927
1602.8636	0.03923
1600.9350	0.03923
1599.0063	0.03924
1597.0776	0.03923
1595.1489	0.0392
1593.2202	0.03916
1591.2915	0.03907
1589.3628	0.03894
1587.4341	0.03881
1585.5054	0.03871
1583.5767	0.03863
1581.6481	0.03856
1579.7194	0.03847
1577.7907	0.03836
1575.8620	0.03827
1573.9333	0.03824
1572.0046	0.03824
1570.0759	0.03823
1568.1472	0.0382
1566.2185	0.03817
1564.2899	0.03814
1562.3612	0.03816
1560.4325	0.0382
1558.5038	0.03823
1556.5751	0.03824
1554.6464	0.03821
1552.7177	0.03817
1550.7890	0.03812
1548.8603	0.0381
1546.9316	0.0381
1545.0030	0.03807
1543.0743	0.03802
1541.1456	0.03801
1539.2169	0.03807
1537.2882	0.03816
1535.3595	0.03822
1533.4308	0.03824
1531.5021	0.03823
1529.5734	0.03823
1527.6447	0.03827
1525.7161	0.03833
1523.7874	0.03837
1521.8587	0.0384
1519.9300	0.03843
1518.0013	0.03847
1516.0726	0.03852
1514.1439	0.03856
1512.2152	0.03859
1510.2865	0.0386
1508.3578	0.03862
1506.4292	0.03866
1504.5005	0.03873
1502.5718	0.03883
1500.6431	0.03893
1498.7144	0.03898
1496.7857	0.039
1494.8570	0.03905
1492.9283	0.03917
1490.9996	0.03936
1489.0709	0.03955
1487.1423	0.03974
1485.2136	0.03994
1483.2849	0.04022
1481.3562	0.04058
1479.4275	0.04098
1477.4988	0.04138
1475.5701	0.04178
1473.6414	0.04219
1471.7127	0.04255
1469.7840	0.04284
1467.8554	0.04312
1465.9267	0.04348
1463.9980	0.04396
1462.0693	0.04451
1460.1406	0.04506
1458.2119	0.04554
1456.2832	0.04593
1454.3545	0.04619
1452.4258	0.04626
1450.4971	0.04611
1448.5685	0.04584
1446.6398	0.04552
1444.7111	0.04516
1442.7824	0.04469
1440.8537	0.04409
1438.9250	0.04341
1436.9963	0.04275
1435.0676	0.04214
1433.1389	0.04159
1431.2102	0.04108
1429.2816	0.04065
1427.3529	0.04028
1425.4242	0.03998
1423.4955	0.03973
1421.5668	0.03954
1419.6381	0.03945
1417.7094	0.03945
1415.7807	0.03944
1413.8520	0.0394
1411.9233	0.03935
1409.9947	0.03933
1408.0660	0.03935
1406.1373	0.0394
1404.2086	0.03946
1402.2799	0.0395
1400.3512	0.03948
1398.4225	0.03942
1396.4938	0.03934
1394.5651	0.03926
1392.6364	0.0392
1390.7078	0.03915
1388.7791	0.03908
1386.8504	0.03896
1384.9217	0.03882
1382.9930	0.03876
1381.0643	0.03878
1379.1356	0.03882
1377.2069	0.03884
1375.2782	0.03882
1373.3495	0.03878
1371.4209	0.03877
1369.4922	0.03877
1367.5635	0.03874
1365.6348	0.03866
1363.7061	0.03853
1361.7774	0.03839
1359.8487	0.0383
1357.9200	0.03824
1355.9913	0.03824
1354.0626	0.03828
1352.1340	0.0383
1350.2053	0.03829
1348.2766	0.03827
1346.3479	0.03826
1344.4192	0.03827
1342.4905	0.03833
1340.5618	0.03844
1338.6331	0.03856
1336.7044	0.03862
1334.7757	0.03861
1332.8471	0.03856
1330.9184	0.03853
1328.9897	0.03851
1327.0610	0.03852
1325.1323	0.03856
1323.2036	0.03861
1321.2749	0.03864
1319.3462	0.03864
1317.4175	0.03865
1315.4888	0.03869
1313.5602	0.03875
1311.6315	0.03882
1309.7028	0.03889
1307.7741	0.03897
1305.8454	0.03904
1303.9167	0.03911
1301.9880	0.03919
1300.0593	0.03926
1298.1306	0.03932
1296.2019	0.03933
1294.2733	0.03931
1292.3446	0.03929
1290.4159	0.0393
1288.4872	0.03933
1286.5585	0.03938
1284.6298	0.03943
1282.7011	0.03945
1280.7724	0.03946
1278.8437	0.03946
1276.9150	0.03947
1274.9864	0.03954
1273.0577	0.03962
1271.1290	0.03966
1269.2003	0.03963
1267.2716	0.03958
1265.3429	0.03952
1263.4142	0.03946
1261.4855	0.03937
1259.5568	0.03921
1257.6281	0.039
1255.6995	0.03881
1253.7708	0.03871
1251.8421	0.03868
1249.9134	0.03869
1247.9847	0.03867
1246.0560	0.03865
1244.1273	0.03865
1242.1986	0.03869
1240.2699	0.0388
1238.3412	0.039
1236.4126	0.03925
1234.4839	0.03951
1232.5552	0.03974
1230.6265	0.03992
1228.6978	0.04005
1226.7691	0.04008
1224.8404	0.04003
1222.9117	0.0399
1220.9830	0.03969
1219.0543	0.03941
1217.1257	0.0391
1215.1970	0.0388
1213.2683	0.03854
1211.3396	0.03834
1209.4109	0.03817
1207.4822	0.038
1205.5535	0.03781
1203.6248	0.03759
1201.6961	0.03737
1199.7674	0.0372
1197.8388	0.03707
1195.9101	0.03698
1193.9814	0.03689
1192.0527	0.0368
1190.1240	0.03674
1188.1953	0.03674
1186.2666	0.0368
1184.3379	0.03691
1182.4092	0.03701
[truncated: 610 more rows]
