# Supplementary material for: Vibrational Study on the Structure, Bioactivity, and Silver Adsorption of Silk Fibroin Fibers Grafted with Methacrylonitrile
Source: Molecules. 2023 Mar 10;28(6):2551. doi: 10.3390/molecules28062551 (PMC10051891; doi:10.3390/molecules28062551)
Supplement: Supplementary file 1 [file molecules-28-02551-s001.zip › RAW DATA/Figure 13 Raman SBF/BF MAN 60 SBF 7d Raman average.txt]

TITLE	BF MAN 60 SBF 7D P3 | AV. OF 317
DATA TYPE
ORIGIN	JASCO
OWNER
DATE	23/02/10
TIME	16:13:59
SPECTROMETER/DATA SYSTEM
RESOLUTION
DELTAX	-1.92869
XUNITS	1/CM
YUNITS	ABSORBANCE
FIRSTX	3600.0000
LASTX	400.0000
NPOINTS	1660
FIRSTY	0.00013
MAXY	0.01265
MINY	-0.00266
XYDATA
3600.0000	0.000133601
3598.0713	0.000156708
3596.1426	0.000182942
3594.2139	0.000168343
3592.2852	0.000178181
3590.3565	0.000223798
3588.4279	0.000224591
3586.4992	0.000203409
3584.5705	0.000213521
3582.6418	0.000236162
3580.7131	0.000280811
3578.7844	0.000325467
3576.8557	0.000326138
3574.9270	0.000341242
3572.9983	0.000378312
3571.0696	0.000399482
3569.1410	0.000430065
3567.2123	0.00047263
3565.2836	0.000507748
3563.3549	0.000539433
3561.4262	0.000590582
3559.4975	0.000621009
3557.5688	0.000638807
3555.6401	0.000653567
3553.7114	0.00064673
3551.7827	0.00065007
3549.8541	0.000688053
3547.9254	0.000731991
3545.9967	0.000776007
3544.0680	0.000840568
3542.1393	0.000894735
3540.2106	0.000928378
3538.2819	0.000954102
3536.3532	0.000970365
3534.4245	0.00101057
3532.4958	0.00106703
3530.5672	0.00109785
3528.6385	0.0011012
3526.7098	0.00108804
3524.7811	0.00111769
3522.8524	0.00116782
3520.9237	0.00119344
3518.9950	0.00121762
3517.0663	0.00124394
3515.1376	0.00128479
3513.2089	0.00134068
3511.2803	0.00140559
3509.3516	0.00145052
3507.4229	0.00144931
3505.4942	0.00144287
3503.5655	0.00146574
3501.6368	0.00148194
3499.7081	0.00147324
3497.7794	0.00150051
3495.8507	0.00158409
3493.9220	0.00167332
3491.9934	0.00172907
3490.0647	0.00172472
3488.1360	0.00173145
3486.2073	0.00176995
3484.2786	0.00178685
3482.3499	0.0017924
3480.4212	0.00180194
3478.4925	0.00182758
3476.5638	0.00187055
3474.6351	0.00192525
3472.7065	0.00196602
3470.7778	0.00197175
3468.8491	0.00197097
3466.9204	0.00198618
3464.9917	0.00201952
3463.0630	0.00206991
3461.1343	0.00211664
3459.2056	0.00214217
3457.2769	0.0021309
3455.3482	0.00212388
3453.4196	0.00216003
3451.4909	0.00223167
3449.5622	0.00229127
3447.6335	0.0023064
3445.7048	0.00229994
3443.7761	0.00231211
3441.8474	0.00235568
3439.9187	0.00239666
3437.9900	0.00242397
3436.0613	0.00244176
3434.1327	0.00246178
3432.2040	0.00249017
3430.2753	0.00252084
3428.3466	0.00256066
3426.4179	0.00259907
3424.4892	0.00262947
3422.5605	0.00265354
3420.6318	0.00266019
3418.7031	0.0026563
3416.7744	0.00266565
3414.8458	0.00270859
3412.9171	0.00277838
3410.9884	0.00284451
3409.0597	0.002881
3407.1310	0.00289249
3405.2023	0.00289939
3403.2736	0.00292699
3401.3449	0.00297061
3399.4162	0.00297935
3397.4875	0.00296565
3395.5589	0.00298121
3393.6302	0.00302146
3391.7015	0.00305739
3389.7728	0.00308875
3387.8441	0.00310652
3385.9154	0.00307985
3383.9867	0.00305282
3382.0580	0.00308318
3380.1293	0.00313218
3378.2006	0.00315947
3376.2720	0.00318221
3374.3433	0.00320946
3372.4146	0.00322918
3370.4859	0.00325338
3368.5572	0.00330039
3366.6285	0.0033649
3364.6998	0.00341969
3362.7711	0.0034341
3360.8424	0.00340029
3358.9137	0.00334681
3356.9851	0.00331926
3355.0564	0.00333393
3353.1277	0.00336335
3351.1990	0.00337222
3349.2703	0.00336323
3347.3416	0.00335397
3345.4129	0.00336357
3343.4842	0.00340796
3341.5555	0.00346546
3339.6268	0.00349943
3337.6982	0.00349919
3335.7695	0.00348572
3333.8408	0.00346659
3331.9121	0.00342441
3329.9834	0.00338034
3328.0547	0.00336933
3326.1260	0.00338057
3324.1973	0.00337289
3322.2686	0.00334655
3320.3399	0.0033452
3318.4113	0.00336541
3316.4826	0.00335845
3314.5539	0.00331886
3312.6252	0.00329744
3310.6965	0.00331712
3308.7678	0.0033489
3306.8391	0.00337356
3304.9104	0.00339438
3302.9817	0.00340241
3301.0530	0.00338734
3299.1244	0.00335339
3297.1957	0.00331315
3295.2670	0.0032952
3293.3383	0.00331671
3291.4096	0.00335363
3289.4809	0.00337389
3287.5522	0.00337493
3285.6235	0.00337238
3283.6948	0.00335521
3281.7661	0.00330112
3279.8375	0.00322559
3277.9088	0.00316381
3275.9801	0.00312748
3274.0514	0.00310095
3272.1227	0.00305632
3270.1940	0.00297034
3268.2653	0.00286312
3266.3366	0.00278023
3264.4079	0.00274143
3262.4792	0.00273457
3260.5506	0.00272596
3258.6219	0.00269355
3256.6932	0.00264375
3254.7645	0.00258969
3252.8358	0.00254205
3250.9071	0.00250114
3248.9784	0.00245999
3247.0497	0.00242424
3245.1210	0.00240805
3243.1923	0.0024022
3241.2637	0.00238002
3239.3350	0.00232597
3237.4063	0.00223839
3235.4776	0.00212533
3233.5489	0.00203093
3231.6202	0.00201635
3229.6915	0.0020663
3227.7628	0.00209076
3225.8341	0.00203271
3223.9054	0.00192785
3221.9768	0.00183556
3220.0481	0.00176166
3218.1194	0.00169947
3216.1907	0.0016601
3214.2620	0.00164258
3212.3333	0.00163863
3210.4046	0.00163833
3208.4759	0.00162036
3206.5472	0.00155886
3204.6185	0.00145858
3202.6899	0.00137293
3200.7612	0.00132925
3198.8325	0.00129745
3196.9038	0.00125479
3194.9751	0.00121634
3193.0464	0.00120065
3191.1177	0.0011819
3189.1890	0.00113005
3187.2603	0.00107508
3185.3316	0.0010526
3183.4030	0.00104741
3181.4743	0.00102397
3179.5456	0.000976785
3177.6169	0.000927334
3175.6882	0.000887836
3173.7595	0.000856478
3171.8308	0.000839097
3169.9021	0.000848234
3167.9734	0.000876261
3166.0447	0.000894818
3164.1161	0.000871839
3162.1874	0.000818719
3160.2587	0.000775022
3158.3300	0.000734907
3156.4013	0.000677816
3154.4726	0.000628207
3152.5439	0.000614458
3150.6152	0.000617119
3148.6865	0.000617505
3146.7578	0.00061781
3144.8292	0.000608168
3142.9005	0.000573226
3140.9718	0.000515003
3139.0431	0.000459857
3137.1144	0.000429465
3135.1857	0.000427769
3133.2570	0.000439447
3131.3283	0.000440127
3129.3996	0.000431504
3127.4709	0.000420773
3125.5423	0.000394906
3123.6136	0.000358529
3121.6849	0.000333785
3119.7562	0.000320372
3117.8275	0.000304673
3115.8988	0.000283138
3113.9701	0.000260305
3112.0414	0.000236535
3110.1127	0.000211368
3108.1840	0.000194458
3106.2554	0.000186794
3104.3267	0.000176467
3102.3980	0.000171782
3100.4693	0.000179165
3098.5406	0.000183995
3096.6119	0.000189844
3094.6832	0.000212876
3092.7545	0.000243223
3090.8258	0.000248741
3088.8971	0.000212918
3086.9685	0.000161381
3085.0398	0.000142694
3083.1111	0.000175442
3081.1824	0.000244319
3079.2537	0.000329551
3077.3250	0.000410164
3075.3963	0.00047508
3073.4676	0.000539328
3071.5389	0.000620126
3069.6102	0.000701023
3067.6816	0.000744356
3065.7529	0.000748953
3063.8242	0.000755744
3061.8955	0.000772352
3059.9668	0.000757895
3058.0381	0.000701744
3056.1094	0.000649204
3054.1807	0.000635403
3052.2520	0.000647862
3050.3233	0.000662472
3048.3947	0.000676305
3046.4660	0.000690853
3044.5373	0.00070832
3042.6086	0.000743653
3040.6799	0.000799518
3038.7512	0.000861272
3036.8225	0.000926419
3034.8938	0.00100236
3032.9651	0.00109853
3031.0364	0.00122495
3029.1078	0.00137753
3027.1791	0.00154721
3025.2504	0.00173257
3023.3217	0.00193183
3021.3930	0.00213723
3019.4643	0.00234626
3017.5356	0.00256788
3015.6069	0.00281254
3013.6782	0.00308532
3011.7495	0.00336857
3009.8209	0.00362259
3007.8922	0.00383641
3005.9635	0.00404682
3004.0348	0.00428292
3002.1061	0.00453467
3000.1774	0.00477648
2998.2487	0.00498503
2996.3200	0.00515576
2994.3913	0.00530683
2992.4626	0.00544174
2990.5340	0.00553399
2988.6053	0.00556698
2986.6766	0.00555332
2984.7479	0.00549769
2982.8192	0.0053968
2980.8905	0.00528477
2978.9618	0.00520135
2977.0331	0.00514524
2975.1044	0.005129
2973.1757	0.00520052
2971.2471	0.00535632
2969.3184	0.00553569
2967.3897	0.00572688
2965.4610	0.00596069
2963.5323	0.00621965
2961.6036	0.00647374
2959.6749	0.00675206
2957.7462	0.00709865
2955.8175	0.00749515
2953.8888	0.00787222
2951.9602	0.00819945
2950.0315	0.00850907
2948.1028	0.00882342
2946.1741	0.00912856
2944.2454	0.00940743
2942.3167	0.0096478
2940.3880	0.00983743
2938.4593	0.00996961
2936.5306	0.010037
2934.6019	0.0100243
2932.6733	0.00991523
2930.7446	0.00969354
2928.8159	0.00935005
2926.8872	0.0089092
2924.9585	0.00841638
2923.0298	0.00791074
2921.1011	0.00743408
2919.1724	0.00701049
2917.2437	0.0066199
2915.3150	0.00624063
2913.3864	0.0058932
2911.4577	0.00561255
2909.5290	0.00540275
2907.6003	0.00523104
2905.6716	0.00505915
2903.7429	0.00488269
2901.8142	0.00471742
2899.8855	0.00456729
2897.9568	0.00443245
2896.0281	0.0043177
2894.0995	0.00422735
2892.1708	0.00415986
2890.2421	0.00410703
2888.3134	0.00405867
2886.3847	0.00400995
2884.4560	0.00396343
2882.5273	0.00391042
2880.5986	0.00383446
2878.6699	0.00374181
2876.7412	0.00365479
2874.8126	0.0035857
2872.8839	0.00352238
2870.9552	0.00342745
2869.0265	0.00328138
2867.0978	0.00313689
2865.1691	0.00305762
2863.2404	0.0029903
2861.3117	0.00282608
2859.3830	0.00258449
2857.4543	0.00237027
2855.5257	0.00220359
2853.5970	0.00205133
2851.6683	0.00190636
2849.7396	0.00174859
2847.8109	0.00154886
2845.8822	0.00131819
2843.9535	0.00109455
2842.0248	0.000905504
2840.0961	0.000753321
2838.1674	0.000630684
2836.2388	0.000541053
2834.3101	0.00047999
2832.3814	0.000423865
2830.4527	0.000362774
2828.5240	0.00030697
2826.5953	0.00026349
2824.6666	0.000246388
2822.7379	0.000267182
2820.8092	0.000293671
2818.8805	0.000284092
2816.9519	0.000249215
2815.0232	0.000225361
2813.0945	0.000215068
2811.1658	0.000200287
2809.2371	0.000185206
2807.3084	0.000192395
2805.3797	0.000229261
2803.4510	0.000276209
2801.5223	0.000312608
2799.5936	0.000327052
2797.6650	0.000317109
2795.7363	0.000292304
2793.8076	0.00026592
2791.8789	0.000251314
2789.9502	0.000252288
2788.0215	0.000258246
2786.0928	0.000267956
2784.1641	0.000291428
2782.2354	0.000313083
2780.3067	0.00030899
2778.3781	0.000298812
2776.4494	0.000314208
2774.5207	0.000342018
2772.5920	0.000351069
2770.6633	0.000332209
2768.7346	0.000298052
2766.8059	0.000278766
2764.8772	0.000284269
2762.9485	0.000288921
2761.0198	0.000281698
2759.0912	0.000274391
2757.1625	0.000278525
2755.2338	0.000291489
2753.3051	0.000294152
2751.3764	0.000284088
2749.4477	0.000283228
2747.5190	0.000298328
2745.5903	0.000318731
2743.6616	0.000339022
2741.7329	0.000352267
2739.8043	0.000352058
2737.8756	0.000341467
2735.9469	0.000328253
2734.0182	0.000328783
2732.0895	0.000359925
2730.1608	0.000409817
2728.2321	0.000455495
2726.3034	0.000497386
2724.3747	0.000539169
2722.4460	0.000572692
2720.5174	0.000590982
2718.5887	0.000585521
2716.6600	0.000557036
2714.7313	0.000530981
2712.8026	0.000523951
2710.8739	0.000526001
2708.9452	0.000522819
2707.0165	0.00049981
2705.0878	0.000456613
2703.1591	0.000425114
2701.2305	0.000432486
2699.3018	0.000471062
2697.3731	0.000515892
2695.4444	0.000537861
2693.5157	0.000519492
2691.5870	0.000471508
2689.6583	0.000416081
2687.7296	0.000368312
2685.8009	0.000345284
2683.8722	0.000359661
2681.9436	0.000391501
2680.0149	0.000406365
2678.0862	0.000406943
2676.1575	0.000421933
2674.2288	0.000445312
2672.3001	0.000441614
2670.3714	0.000414393
2668.4427	0.000399898
2666.5140	0.000406346
2664.5853	0.000412445
2662.6567	0.000402367
2660.7280	0.000390417
2658.7993	0.000401629
2656.8706	0.000432767
2654.9419	0.000461098
2653.0132	0.000462714
2651.0845	0.000419372
2649.1558	0.000349598
2647.2271	0.000304256
2645.2984	0.000295859
2643.3698	0.000293185
2641.4411	0.000292677
2639.5124	0.000308045
2637.5837	0.000324352
2635.6550	0.000319744
2633.7263	0.000285774
2631.7976	0.000239218
2629.8689	0.000221547
2627.9402	0.000251647
2626.0115	0.00030786
2624.0829	0.000354761
2622.1542	0.000373807
2620.2255	0.000379296
2618.2968	0.000391105
2616.3681	0.000410793
2614.4394	0.000429507
2612.5107	0.000438262
2610.5820	0.00043218
2608.6533	0.000395531
2606.7246	0.000326129
2604.7960	0.000289524
2602.8673	0.000332756
2600.9386	0.000376081
2599.0099	0.000339568
2597.0812	0.00026964
2595.1525	0.000231696
2593.2238	0.000235504
2591.2951	0.000287337
2589.3664	0.00036693
2587.4377	0.000406174
2585.5091	0.000382708
2583.5804	0.00035255
2581.6517	0.000359425
2579.7230	0.000383066
2577.7943	0.000380091
2575.8656	0.000346165
2573.9369	0.000327278
2572.0082	0.000357751
2570.0795	0.000415051
2568.1508	0.000457661
2566.2222	0.000466974
2564.2935	0.000450507
2562.3648	0.000443377
2560.4361	0.000477565
2558.5074	0.000525378
2556.5787	0.00053253
2554.6500	0.00049625
2552.7213	0.000441603
2550.7926	0.00037976
2548.8639	0.000340182
2546.9353	0.000360856
2545.0066	0.000427794
2543.0779	0.000493914
2541.1492	0.000531014
2539.2205	0.000527695
2537.2918	0.000494104
2535.3631	0.00047355
2533.4344	0.000489607
2531.5057	0.000506459
2529.5770	0.000485726
2527.6484	0.000437353
2525.7197	0.000400089
2523.7910	0.000406543
2521.8623	0.000454934
2519.9336	0.00050576
2518.0049	0.000517063
2516.0762	0.000485025
2514.1475	0.000439206
2512.2188	0.000402372
2510.2901	0.000377923
2508.3615	0.000348667
2506.4328	0.00028424
2504.5041	0.000204163
2502.5754	0.00018841
2500.6467	0.000266252
2498.7180	0.000375412
2496.7893	0.000448875
2494.8606	0.000473183
2492.9319	0.000474142
2491.0032	0.000474511
2489.0746	0.000473978
2487.1459	0.000473708
2485.2172	0.000463864
2483.2885	0.000383949
2481.3598	0.000221504
2479.4311	0.000123508
2477.5024	0.000215864
2475.5737	0.000395624
2473.6450	0.000499526
2471.7163	0.000516096
2469.7877	0.000500223
2467.8590	0.000469087
2465.9303	0.000442838
2464.0016	0.000431672
2462.0729	0.000392616
2460.1442	0.000324776
2458.2155	0.000321876
2456.2868	0.000418633
2454.3581	0.000507576
2452.4294	0.000495566
2450.5008	0.000440475
2448.5721	0.000453489
2446.6434	0.000519058
2444.7147	0.00051818
2442.7860	0.000431448
2440.8573	0.000377312
2438.9286	0.000415495
2436.9999	0.000473717
2435.0712	0.000500502
2433.1425	0.000529269
2431.2139	0.000570249
2429.2852	0.000568973
2427.3565	0.000501433
2425.4278	0.000435513
2423.4991	0.00044602
2421.5704	0.000497779
2419.6417	0.000478847
2417.7130	0.000361731
2415.7843	0.000261553
2413.8556	0.000271467
2411.9270	0.000346402
2409.9983	0.000416553
2408.0696	0.00047346
2406.1409	0.000503179
2404.2122	0.000487141
2402.2835	0.000450663
2400.3548	0.000418626
2398.4261	0.000385197
2396.4974	0.000353759
2394.5687	0.000342995
2392.6401	0.000364246
2390.7114	0.000422528
2388.7827	0.000496617
2386.8540	0.000526402
2384.9253	0.0004839
2382.9966	0.000429915
2381.0679	0.000438867
2379.1392	0.000481859
2377.2105	0.000445146
2375.2818	0.000300584
2373.3532	0.000183824
2371.4245	0.000211969
2369.4958	0.000332331
2367.5671	0.00044442
2365.6384	0.000518426
2363.7097	0.000552885
2361.7810	0.000557056
2359.8523	0.000557771
2357.9236	0.000550078
2355.9949	0.000485623
2354.0663	0.000332326
2352.1376	0.000129689
2350.2089	5.71646E-006
2348.2802	8.15317E-005
2346.3515	0.000290893
2344.4228	0.000435842
2342.4941	0.000472253
2340.5654	0.000522399
2338.6367	0.000636853
2336.7080	0.000748528
2334.7794	0.000788435
2332.8507	0.00073396
2330.9220	0.000565147
2328.9933	0.000261715
2327.0646	-5.27911E-005
2325.1359	-0.000113273
2323.2072	0.000152038
2321.2785	0.000485508
2319.3498	0.00062749
2317.4211	0.000593696
2315.4925	0.000565847
2313.5638	0.000626726
2311.6351	0.000706546
2309.7064	0.000740781
2307.7777	0.000690889
2305.8490	0.000440219
2303.9203	-4.3314E-005
2301.9916	-0.000446608
2300.0629	-0.000378106
2298.1342	9.30484E-005
2296.2056	0.000489743
2294.2769	0.000461541
2292.3482	0.000117345
2290.4195	-9.57306E-005
2288.4908	0.000105428
2286.5621	0.000521041
2284.6334	0.000710219
2282.7047	0.000355726
2280.7760	-0.000395564
2278.8473	-0.00085148
2276.9187	-0.000538971
2274.9900	0.000182217
2273.0613	0.000743512
2271.1326	0.00103002
2269.2039	0.00117941
2267.2752	0.00125178
2265.3465	0.00118389
2263.4178	0.000913702
2261.4891	0.000478512
2259.5604	5.68107E-007
2257.6318	-0.000265019
2255.7031	-7.41556E-005
2253.7744	0.000519471
2251.8457	0.00140807
2249.9170	0.00266954
2247.9883	0.00424493
2246.0596	0.00595069
2244.1309	0.0077969
2242.2022	0.00978856
2240.2735	0.0115338
2238.3449	0.0124777
2236.4162	0.0126491
2234.4875	0.0124518
2232.5588	0.0115748
2230.6301	0.00949294
2228.7014	0.0068679
2226.7727	0.00490304
2224.8440	0.00385222
2222.9153	0.00320639
2220.9866	0.00256598
2219.0580	0.00170022
2217.1293	0.000590554
2215.2006	-0.000200201
2213.2719	-7.37645E-005
2211.3432	0.000673894
2209.4145	0.00127466
2207.4858	0.00145861
2205.5571	0.00139788
2203.6284	0.00124354
2201.6997	0.00112328
2199.7711	0.00111486
2197.8424	0.00101907
2195.9137	0.000537321
2193.9850	-0.000175508
2192.0563	-0.000471313
2190.1276	-1.16508E-005
2188.1989	0.000723807
2186.2702	0.00108568
2184.3415	0.000997327
2182.4128	0.000744624
2180.4842	0.000445861
2178.5555	0.0001134
2176.6268	-3.71356E-005
2174.6981	9.44976E-005
2172.7694	0.000182794
2170.8407	-8.77678E-006
2168.9120	-0.000499388
2166.9833	-0.00138717
2165.0546	-0.00222535
2163.1259	-0.002042
2161.1973	-0.000880899
2159.2686	-2.83476E-005
2157.3399	-0.000379605
2155.4112	-0.00140459
2153.4825	-0.00177257
2151.5538	-0.000932634
2149.6251	0.000272373
2147.6964	0.000795037
2145.7677	0.000535661
2143.8390	0.00019433
2141.9104	0.000361603
2139.9817	0.000837944
2138.0530	0.00101715
2136.1243	0.000788348
2134.1956	0.000599345
2132.2669	0.000713466
2130.3382	0.000919869
2128.4095	0.00099658
2126.4808	0.000944365
2124.5521	0.000840897
2122.6235	0.000814511
2120.6948	0.000922002
2118.7661	0.00102022
2116.8374	0.00100649
2114.9087	0.000958817
2112.9800	0.00086683
2111.0513	0.000608424
2109.1226	0.000290321
2107.1939	6.36987E-005
2105.2652	-0.000221552
2103.3366	-0.000535212
2101.4079	-0.000524996
2099.4792	-0.000241149
2097.5505	2.41641E-005
2095.6218	0.000282122
2093.6931	0.00036533
2091.7644	-3.51276E-005
2089.8357	-0.00062068
2087.9070	-0.000915563
2085.9783	-0.000909815
2084.0497	-0.000682376
2082.1210	-0.000242958
2080.1923	0.000243954
2078.2636	0.000527892
2076.3349	0.000383908
2074.4062	-0.000199979
2072.4775	-0.000967566
2070.5488	-0.00162483
2068.6201	-0.00179453
2066.6914	-0.00120356
2064.7628	-0.000233797
2062.8341	0.000360321
2060.9054	0.000114039
2058.9767	-0.0009462
2057.0480	-0.00216253
2055.1193	-0.00266062
2053.1906	-0.00232594
2051.2619	-0.00176175
2049.3332	-0.0013034
2047.4045	-0.000832431
2045.4759	-0.00047916
2043.5472	-0.000571741
2041.6185	-0.000837002
2039.6898	-0.000719443
2037.7611	-0.000329489
2035.8324	-7.96374E-005
2033.9037	6.42985E-006
2031.9750	-2.34582E-005
2030.0463	-0.000195939
2028.1176	-0.000259297
2026.1890	-4.77433E-005
2024.2603	4.5253E-005
2022.3316	-0.00024157
2020.4029	-0.000533568
2018.4742	-0.000597831
2016.5455	-0.00060205
2014.6168	-0.000474073
2012.6881	-7.04657E-005
2010.7594	0.000339225
2008.8307	0.000459082
2006.9021	0.000383725
2004.9734	0.000347523
2003.0447	0.000403129
2001.1160	0.000473816
1999.1873	0.000541404
1997.2586	0.000636987
1995.3299	0.000688732
1993.4012	0.000601413
1991.4725	0.000503404
1989.5438	0.00059752
1987.6152	0.000809692
1985.6865	0.000906104
1983.7578	0.000824731
1981.8291	0.000668293
1979.9004	0.000534356
1977.9717	0.000486953
1976.0430	0.000554075
1974.1143	0.00067029
1972.1856	0.000740796
1970.2569	0.000767324
1968.3283	0.000791712
1966.3996	0.000799647
1964.4709	0.000775311
1962.5422	0.000734581
1960.6135	0.00068254
1958.6848	0.000635283
1956.7561	0.000635548
1954.8274	0.000693312
1952.8987	0.000768701
1950.9700	0.000818089
1949.0414	0.000826107
1947.1127	0.000807401
1945.1840	0.000791309
1943.2553	0.000789395
1941.3266	0.000780959
1939.3979	0.000751948
1937.4692	0.000729678
1935.5405	0.00074853
1933.6118	0.00080169
1931.6831	0.000848329
1929.7545	0.000857783
1927.8258	0.000844175
1925.8971	0.000839755
1923.9684	0.000845497
1922.0397	0.000848059
1920.1110	0.000848973
1918.1823	0.000852956
1916.2536	0.000862177
1914.3249	0.000867328
1912.3962	0.000852413
1910.4676	0.000828769
1908.5389	0.000819176
1906.6102	0.000822829
1904.6815	0.000832254
1902.7528	0.000845209
1900.8241	0.000854043
1898.8954	0.000854878
1896.9667	0.000850065
1895.0380	0.000841042
1893.1093	0.00083174
1891.1807	0.000822771
1889.2520	0.000806237
1887.3233	0.000781123
1885.3946	0.000763331
1883.4659	0.000758849
1881.5372	0.000744248
1879.6085	0.000705449
1877.6798	0.000660907
1875.7511	0.000623638
1873.8224	0.000586484
1871.8938	0.000546953
1869.9651	0.000514984
1868.0364	0.00050717
1866.1077	0.0005308
1864.1790	0.000551522
1862.2503	0.000517746
1860.3216	0.000439931
1858.3929	0.000382982
1856.4642	0.000369241
1854.5355	0.000358583
1852.6069	0.000327514
1850.6782	0.00029801
1848.7495	0.000291875
1846.8208	0.00029918
1844.8921	0.000295762
1842.9634	0.000283463
1841.0347	0.000279713
1839.1060	0.000281101
1837.1773	0.000286663
1835.2486	0.000313433
1833.3200	0.000352876
1831.3913	0.000368902
1829.4626	0.000357185
1827.5339	0.000350848
1825.6052	0.000363501
1823.6765	0.000384472
1821.7478	0.000412999
1819.8191	0.000451492
1817.8904	0.00049247
1815.9617	0.00052713
1814.0331	0.000551019
1812.1044	0.000564398
1810.1757	0.000565911
1808.2470	0.000547582
1806.3183	0.000515424
1804.3896	0.000502681
1802.4609	0.00052513
1800.5322	0.000543771
1798.6035	0.000529595
1796.6748	0.000513464
1794.7462	0.000513524
1792.8175	0.000506101
1790.8888	0.000491576
1788.9601	0.000489414
1787.0314	0.000491684
1785.1027	0.000489021
1783.1740	0.000496848
1781.2453	0.000525646
1779.3166	0.000554834
1777.3879	0.000554403
1775.4593	0.000519156
1773.5306	0.000471141
1771.6019	0.000438718
1769.6732	0.000429744
1767.7445	0.000423623
1765.8158	0.000396017
1763.8871	0.000349576
1761.9584	0.00031366
1760.0297	0.000308681
1758.1010	0.0003195
1756.1724	0.000313617
1754.2437	0.000274584
1752.3150	0.000215271
1750.3863	0.000168992
1748.4576	0.000158912
1746.5289	0.000177143
1744.6002	0.000196774
1742.6715	0.000199044
1740.7428	0.000186684
1738.8141	0.000167964
1736.8855	0.000150215
1734.9568	0.000147706
1733.0281	0.000166468
1731.0994	0.000182185
1729.1707	0.000161039
1727.2420	0.000110658
1725.3133	8.27499E-005
1723.3846	0.000113413
1721.4559	0.000182373
1719.5272	0.00024542
1717.5986	0.000286156
1715.6699	0.000318659
1713.7412	0.000356635
1711.8125	0.000406403
1709.8838	0.000483334
1707.9551	0.000596795
1706.0264	0.000725219
1704.0977	0.000837665
1702.1690	0.000922736
1700.2403	0.000984838
1698.3117	0.00104287
1696.3830	0.00112271
1694.4543	0.0012253
1692.5256	0.00132587
1690.5969	0.00140918
1688.6682	0.00148315
1686.7395	0.00156743
1684.8108	0.00168019
1682.8821	0.00182828
1680.9534	0.00200919
1679.0248	0.00221033
1677.0961	0.00241166
1675.1674	0.00261357
1673.2387	0.00283792
1671.3100	0.00308537
1669.3813	0.00331261
1667.4526	0.00343944
1665.5239	0.00339381
1663.5952	0.00318628
1661.6665	0.00290169
1659.7379	0.00261113
1657.8092	0.00233658
1655.8805	0.00207243
1653.9518	0.00181481
1652.0231	0.00157765
1650.0944	0.00137061
1648.1657	0.00118726
1646.2370	0.00102493
1644.3083	0.000887545
1642.3796	0.000783218
1640.4510	0.000720236
1638.5223	0.000691259
1636.5936	0.000676891
1634.6649	0.000659468
1632.7362	0.000626765
1630.8075	0.000585428
1628.8788	0.000567969
1626.9501	0.000601368
1625.0214	0.000677677
1623.0927	0.000773426
1621.1641	0.00088134
1619.2354	0.00100472
1617.3067	0.00113503
1615.3780	0.00124506
1613.4493	0.00129614
1611.5206	0.00126585
1609.5919	0.00117573
1607.6632	0.00107164
1605.7345	0.000989038
1603.8058	0.000941148
1601.8772	0.000920927
1599.9485	0.000922633
1598.0198	0.000946447
1596.0911	0.0009735
1594.1624	0.00097212
1592.2337	0.000926601
1590.3050	0.000846587
1588.3763	0.000762252
1586.4476	0.000694497
1584.5189	0.000630394
1582.5903	0.000558505
1580.6616	0.000500849
1578.7329	0.000474928
1576.8042	0.000459386
1574.8755	0.000428494
1572.9468	0.00038626
1571.0181	0.000348777
1569.0894	0.00032034
1567.1607	0.000292731
1565.2320	0.00025953
1563.3034	0.000228051
1561.3747	0.000211487
1559.4460	0.000214031
1557.5173	0.000226421
1555.5886	0.000236748
1553.6599	0.000241427
1551.7312	0.00023284
1549.8025	0.000195513
1547.8738	0.00013319
1545.9451	8.06544E-005
1544.0165	7.60723E-005
1542.0878	0.000120223
1540.1591	0.000171756
1538.2304	0.000197968
1536.3017	0.000211045
1534.3730	0.000234276
1532.4443	0.000263091
1530.5156	0.000281125
1528.5869	0.000291692
1526.6582	0.000315385
1524.7296	0.000365673
1522.8009	0.000432726
1520.8722	0.000493225
1518.9435	0.000533273
1517.0148	0.000553297
1515.0861	0.000559097
1513.1574	0.000558075
1511.2287	0.000563856
1509.3000	0.000588866
1507.3713	0.000631968
1505.4427	0.00069518
1503.5140	0.000780934
1501.5853	0.000842102
1499.6566	0.000816211
1497.7279	0.000744577
1495.7992	0.000737239
1493.8705	0.000826718
1491.9418	0.000964791
1490.0131	0.0011078
1488.0844	0.00125017
1486.1558	0.0014186
1484.2271	0.00163718
1482.2984	0.00188937
1480.3697	0.00212435
1478.4410	0.00230416
1476.5123	0.00244846
1474.5836	0.00261679
1472.6549	0.00283849
1470.7262	0.00308825
1468.7975	0.00333366
1466.8689	0.00357191
1464.9402	0.00381736
1463.0115	0.00408498
1461.0828	0.00437689
1459.1541	0.00466473
1457.2254	0.00491132
1455.2967	0.00509538
1453.3680	0.0051876
1451.4393	0.00515655
1449.5106	0.00501386
1447.5820	0.00480633
1445.6533	0.00456541
1443.7246	0.00428964
1441.7959	0.00397592
1439.8672	0.00364822
1437.9385	0.0033372
1436.0098	0.00303919
1434.0811	0.00273158
1432.1524	0.00242365
1430.2237	0.0021446
1428.2951	0.0019046
1426.3664	0.00171044
1424.4377	0.00158435
1422.5090	0.00153638
1420.5803	0.0015349
1418.6516	0.00152888
1416.7229	0.00150854
1414.7942	0.00151642
1412.8655	0.00157874
1410.9368	0.00166509
1409.0082	0.00174088
1407.0795	0.00180517
1405.1508	0.00186165
1403.2221	0.00190477
1401.2934	0.00192898
1399.3647	0.00192734
1397.4360	0.00189435
1395.5073	0.00183118
1393.5786	0.00174909
1391.6499	0.00165873
1389.7213	0.00155557
1387.7926	0.00145016
1385.8639	0.00137623
1383.9352	0.00134123
1382.0065	0.00132662
1380.0778	0.00132038
1378.1491	0.00131221
1376.2204	0.00130341
1374.2917	0.00131583
1372.3630	0.0013512
1370.4344	0.00137964
1368.5057	0.00137989
1366.5770	0.00135164
1364.6483	0.00130291
1362.7196	0.00124408
1360.7909	0.00117793
1358.8622	0.00110696
1356.9335	0.00104739
1355.0048	0.00101295
1353.0761	0.00100585
1351.1475	0.00102781
1349.2188	0.00107267
1347.2901	0.00111883
1345.3614	0.0011468
1343.4327	0.0011601
1341.5040	0.00117968
1339.5753	0.00121594
1337.6466	0.00126475
1335.7179	0.00131942
1333.7892	0.00136407
1331.8606	0.00138534
1329.9319	0.00139513
1328.0032	0.00140545
1326.0745	0.00140371
1324.1458	0.0013815
1322.2171	0.00135262
1320.2884	0.00134076
1318.3597	0.00137466
1316.4310	0.00146482
1314.5023	0.00157379
1312.5737	0.00164426
1310.6450	0.00166258
1308.7163	0.00167377
1306.7876	0.00172343
1304.8589	0.00179981
1302.9302	0.00185595
1301.0015	0.00187924
1299.0728	0.00190202
1297.1441	0.00193661
1295.2154	0.00195823
1293.2868	0.00197284
1291.3581	0.00201457
1289.4294	0.00206655
1287.5007	0.0020836
1285.5720	0.00207094
1283.6433	0.00206465
1281.7146	0.00208422
1279.7859	0.00212961
1277.8572	0.00217763
1275.9285	0.00220096
1273.9999	0.00221086
1272.0712	0.00224277
1270.1425	0.00229061
1268.2138	0.00230254
1266.2851	0.00225732
1264.3564	0.00218848
1262.4277	0.00212502
1260.4990	0.00206036
1258.5703	0.00198127
1256.6416	0.00189559
1254.7130	0.00182778
1252.7843	0.00178911
1250.8556	0.00176465
1248.9269	0.00174015
1246.9982	0.0017208
1245.0695	0.0017195
1243.1408	0.00174839
1241.2121	0.00182587
1239.2834	0.00196435
1237.3547	0.00214654
1235.4261	0.00234466
1233.4974	0.00254927
1231.5687	0.00274352
1229.6400	0.00287458
1227.7113	0.00289223
1225.7826	0.00280273
1223.8539	0.00265601
1221.9252	0.0024874
1219.9965	0.0023016
1218.0678	0.00210646
1216.1392	0.0019202
1214.2105	0.00175297
1212.2818	0.00161655
1210.3531	0.00152182
1208.4244	0.00144007
1206.4957	0.00131775
1204.5670	0.00115028
1202.6383	0.000993762
1200.7096	0.000890033
1198.7809	0.000823604
1196.8523	0.000768026
1194.9236	0.000726374
1192.9949	0.000703849
1191.0662	0.000687076
1189.1375	0.000669733
1187.2088	0.000663357
1185.2801	0.000670219
1183.3514	0.000678048
1181.4227	0.000689229
1179.4940	0.000720058
1177.5654	0.000768507
1175.6367	0.000804134
1173.7080	0.000797402
1171.7793	0.000758456
1169.8506	0.000730451
1167.9219	0.000740811
1165.9932	0.000772951
1164.0645	0.000791075
1162.1358	0.000785517
1160.2071	0.000770606
1158.2785	0.000739673
1156.3498	0.000670932
1154.4211	0.000574151
1152.4924	0.000474561
1150.5637	0.000377262
1148.6350	0.000287786
1146.7063	0.000222823
1144.7776	0.00018766
1142.8489	0.000174573
1140.9202	0.000169747
1138.9916	0.000155065
1137.0629	0.00012592
1135.1342	9.38866E-005
1133.2055	6.77481E-005
1131.2768	5.0582E-005
1129.3481	4.01568E-005
1127.4194	3.41032E-005
1125.4907	3.76198E-005
1123.5620	4.36455E-005
1121.6333	3.99575E-005
1119.7047	4.15538E-005
1117.7760	6.07893E-005
1115.8473	8.7671E-005
1113.9186	0.000119124
1111.9899	0.000151688
1110.0612	0.000180868
1108.1325	0.000226591
1106.2038	0.000300907
1104.2751	0.000379477
1102.3464	0.000440948
1100.4178	0.000490708
1098.4891	0.00055276
1096.5604	0.000663802
1094.6317	0.000844913
1092.7030	0.00108141
1090.7743	0.001343
1088.8456	0.0015914
1086.9169	0.00177379
1084.9882	0.00184655
1083.0595	0.00179919
1081.1309	0.00165773
1079.2022	0.00147646
1077.2735	0.00129516
1075.3448	0.00111011
1073.4161	0.00092189
1071.4874	0.000766311
1069.5587	0.000663619
1067.6300	0.000588482
1065.7013	0.000513894
1063.7726	0.000450833
1061.8440	0.000421347
1059.9153	0.000414468
1057.9866	0.00040238
1056.0579	0.000384834
1054.1292	0.000375973
1052.2005	0.000369901
1050.2718	0.00035744
1048.3431	0.000344595
1046.4144	0.000339888
1044.4857	0.000345042
1042.5571	0.000355838
1040.6284	0.000371689
1038.6997	0.000396118
1036.7710	0.000417022
1034.8423	0.000412721
1032.9136	0.000383282
1030.9849	0.000348141
1029.0562	0.000323268
1027.1275	0.000313176
1025.1988	0.000304414
1023.2702	0.00027737
1021.3415	0.00023591
1019.4128	0.000207512
1017.4841	0.000211161
1015.5554	0.000233253
1013.6267	0.000249349
1011.6980	0.000266418
1009.7693	0.000322731
1007.8406	0.000445016
1005.9119	0.000603866
1003.9833	0.000711661
1002.0546	0.000704344
1000.1259	0.000619264
998.1972	0.000544278
996.2685	0.000523873
994.3398	0.000563018
992.4111	0.000660541
990.4824	0.000795016
988.5537	0.000929488
986.6250	0.00105975
984.6964	0.00121331
982.7677	0.00138752
980.8390	0.00154318
978.9103	0.00164892
976.9816	0.00168768
975.0529	0.00165311
973.1242	0.00155906
971.1955	0.00142367
969.2668	0.00126272
967.3381	0.0011076
965.4095	0.000986954
963.4808	0.000900267
961.5521	0.000833269
959.6234	0.000765631
957.6947	0.000669278
955.7660	0.000541886
953.8373	0.000427086
951.9086	0.000372281
949.9799	0.000368426
948.0512	0.000355961
946.1226	0.000300081
944.1939	0.000224579
942.2652	0.000161448
940.3365	0.000117959
938.4078	9.66806E-005
936.4791	9.51681E-005
934.5504	9.20892E-005
932.6217	7.34087E-005
930.6930	5.88167E-005
928.7643	6.57234E-005
926.8357	7.60481E-005
924.9070	7.38017E-005
922.9783	6.83591E-005
921.0496	6.26296E-005
919.1209	4.76502E-005
917.1922	2.55499E-005
915.2635	1.08238E-005
913.3348	1.25561E-005
911.4061	2.09138E-005
909.4774	2.27299E-005
907.5488	2.55406E-005
905.6201	4.31091E-005
903.6914	6.60624E-005
901.7627	7.55694E-005
899.8340	7.03055E-005
897.9053	6.25513E-005
895.9766	6.79363E-005
894.0479	9.80739E-005
892.1192	0.000151945
890.1905	0.000212312
888.2619	0.000258598
886.3332	0.000295086
884.4045	0.000342304
882.4758	0.000385202
880.5471	0.000380076
878.6184	0.000328122
876.6897	0.000268573
874.7610	0.000205597
872.8323	0.000129292
870.9036	6.79065E-005
868.9750	5.0135E-005
867.0463	6.96164E-005
865.1176	0.000113033
863.1889	0.000177344
861.2602	0.000260027
859.3315	0.000356928
857.4028	0.000462316
855.4741	0.000559347
853.5454	0.000619106
851.6167	0.000619989
849.6881	0.000555487
847.7594	0.00043707
845.8307	0.000306036
843.9020	0.000209549
841.9733	0.000163112
840.0446	0.000157166
838.1159	0.000179287
836.1872	0.000224657
834.2585	0.000296284
832.3298	0.000388904
830.4012	0.000480641
828.4725	0.000542905
826.5438	0.000557484
824.6151	0.000528112
822.6864	0.000469252
820.7577	0.000399418
818.8290	0.000342255
816.9003	0.000306074
814.9716	0.000279037
813.0429	0.000258101
811.1143	0.000247195
809.1856	0.000235895
807.2569	0.000218526
805.3282	0.000208804
803.3995	0.000213364
801.4708	0.000219932
799.5421	0.000222424
797.6134	0.000230273
795.6847	0.000247469
793.7560	0.000267288
791.8274	0.000287464
789.8987	0.000307579
787.9700	0.000322158
786.0413	0.000333492
784.1126	0.000343094
782.1839	0.000333074
780.2552	0.000292184
778.3265	0.000245845
776.3978	0.000228252
774.4691	0.000233671
772.5405	0.00022554
770.6118	0.000184147
768.6831	0.000128444
766.7544	0.000101971
764.8257	0.00012018
762.8970	0.000143321
760.9683	0.000144625
759.0396	0.000152957
757.1109	0.00018678
755.1822	0.000219982
753.2536	0.000229249
751.3249	0.000220265
749.3962	0.000213644
747.4675	0.000219487
745.5388	0.00023157
743.6101	0.000256501
741.6814	0.000308814
739.7527	0.000377448
737.8240	0.000443438
735.8953	0.000500226
733.9667	0.000538737
732.0380	0.000558686
730.1093	0.000590233
728.1806	0.000666315
726.2519	0.000775885
724.3232	0.000873649
722.3945	0.000951974
720.4658	0.00105251
718.5371	0.00118414
716.6084	0.0013232
714.6798	0.0014726
712.7511	0.00162484
710.8224	0.00175308
708.8937	0.0018682
706.9650	0.00198575
705.0363	0.00206854
703.1076	0.00205659
701.1789	0.00194475
699.2502	0.00181239
697.3215	0.00172485
695.3929	0.00165147
693.4642	0.00156026
691.5355	0.00148647
689.6068	0.00144715
687.6781	0.00140877
685.7494	0.00135179
683.8207	0.00129838
681.8920	0.00127489
679.9633	0.00125704
678.0346	0.00119386
676.1060	0.00109879
674.1773	0.0010324
672.2486	0.000999639
670.3199	0.000953346
668.3912	0.000875263
666.4625	0.000798171
664.5338	0.000756804
662.6051	0.000736855
660.6764	0.000695238
658.7477	0.000636388
656.8191	0.00062418
654.8904	0.000688037
652.9617	0.000776375
651.0330	0.000834089
649.1043	0.000870645
647.1756	0.000935132
645.2469	0.00102945
643.3182	0.00107106
641.3895	0.000994539
639.4608	0.000844963
637.5322	0.000712892
635.6035	0.000626385
633.6748	0.000558041
631.7461	0.000506245
629.8174	0.000492254
627.8887	0.000499355
625.9600	0.000505023
624.0313	0.000529826
622.1026	0.000586491
620.1739	0.000635669
618.2453	0.000630388
616.3166	0.000568606
614.3879	0.000489792
612.4592	0.000444032
610.5305	0.000451138
608.6018	0.000482241
606.6731	0.000509558
604.7444	0.000544459
602.8157	0.000600619
600.8870	0.000656389
598.9584	0.000660289
597.0297	0.000595029
595.1010	0.000549525
593.1723	0.000627983
591.2436	0.000784708
589.3149	0.000870375
587.3862	0.000808459
585.4575	0.000672063
583.5288	0.000611905
581.6001	0.000682199
579.6715	0.000792768
577.7428	0.000863409
575.8141	0.000895683
573.8854	0.000906752
571.9567	0.000908894
570.0280	0.000910413
568.0993	0.000902578
566.1706	0.000886049
564.2419	0.000880545
562.3132	0.000890393
560.3846	0.000901423
558.4559	0.000904264
556.5272	0.00089268
554.5985	0.000864195
552.6698	0.000818621
550.7411	0.000732889
548.8124	0.000588505
546.8837	0.000445038
544.9550	0.000408662
543.0263	0.000488605
541.0977	0.000561833
539.1690	0.000537105
537.2403	0.000466451
535.3116	0.000426494
533.3829	0.000391997
531.4542	0.00031553
529.5255	0.000239715
527.5968	0.00023569
525.6681	0.000296054
523.7394	0.000351977
521.8108	0.000357585
519.8821	0.000323979
517.9534	0.000280587
516.0247	0.000223633
514.0960	0.000137644
512.1673	7.63629E-005
510.2386	0.000135811
508.3099	0.000309886
506.3812	0.000479612
504.4525	0.000550995
502.5239	0.000505369
500.5952	0.000374991
498.6665	0.000264231
496.7378	0.000296917
494.8091	0.000441181
492.8804	0.000519717
490.9517	0.000454828
489.0230	0.000344388
487.0943	0.000286745
485.1656	0.000292014
483.2370	0.000344748
481.3083	0.000419842
479.3796	0.000475125
477.4509	0.000489019
475.5222	0.0004563
473.5935	0.000376835
471.6648	0.000288459
469.7361	0.000242388
467.8074	0.00023604
465.8787	0.00022533
463.9501	0.000185112
462.0214	0.000127511
460.0927	8.20439E-005
458.1640	6.56936E-005
456.2353	7.70371E-005
454.3066	0.000114882
452.3779	0.000165962
450.4492	0.000196893
448.5205	0.000199253
446.5918	0.000197111
444.6632	0.000192845
442.7345	0.000169378
440.8058	0.000143504
438.8771	0.000148704
436.9484	0.000179226
435.0197	0.000203565
433.0910	0.000212703
431.1623	0.000228146
429.2336	0.000269219
427.3049	0.000321496
425.3763	0.000352524
423.4476	0.000343058
421.5189	0.000284098
419.5902	0.000196712
417.6615	0.000144243
415.7328	0.000156011
413.8041	0.000193495
411.8754	0.00021811
409.9467	0.000229318
408.0180	0.000245076
406.0894	0.000273289
404.1607	0.000296049
402.2320	0.000290707
400.3033	0.00026294
