# Supplementary material for: Vibrational Study on the Structure, Bioactivity, and Silver Adsorption of Silk Fibroin Fibers Grafted with Methacrylonitrile
Source: Molecules. 2023 Mar 10;28(6):2551. doi: 10.3390/molecules28062551 (PMC10051891; doi:10.3390/molecules28062551)
Supplement: Supplementary file 1 [file molecules-28-02551-s001.zip › RAW DATA/Figure 13 Raman SBF/BF MAN 60 SBF 7d Raman p1.txt]

TITLE	BF MAN 60 SBF 7D P1 | AV. OF 55
DATA TYPE
ORIGIN	JASCO
OWNER
DATE	23/03/01
TIME	12:10:36
SPECTROMETER/DATA SYSTEM
RESOLUTION
DELTAX	-1.92869
XUNITS	1/CM
YUNITS	AU
FIRSTX	5003.1440
LASTX	5.9080
NPOINTS	2592
FIRSTY	0.00132
MAXY	0.04921
MINY	0.00065
XYDATA
5003.1440	0.00132
5001.2154	0.00132
4999.2867	0.00125
4997.3580	0.00122
4995.4293	0.0012
4993.5006	0.00119
4991.5719	0.00116
4989.6432	0.00118
4987.7145	0.00123
4985.7858	0.00121
4983.8571	0.00115
4981.9285	0.00118
4979.9998	0.00127
4978.0711	0.00135
4976.1424	0.00131
4974.2137	0.00122
4972.2850	0.00116
4970.3563	0.00114
4968.4276	0.0012
4966.4989	0.00126
4964.5702	0.00129
4962.6416	0.00129
4960.7129	0.0013
4958.7842	0.00131
4956.8555	0.0013
4954.9268	0.0013
4952.9981	0.00126
4951.0694	0.00128
4949.1407	0.00126
4947.2120	0.00125
4945.2833	0.00133
4943.3547	0.00131
4941.4260	0.00124
4939.4973	0.00123
4937.5686	0.0013
4935.6399	0.00134
4933.7112	0.00125
4931.7825	0.00125
4929.8538	0.00131
4927.9251	0.00135
4925.9964	0.00129
4924.0678	0.00128
4922.1391	0.00129
4920.2104	0.00126
4918.2817	0.00127
4916.3530	0.00126
4914.4243	0.00121
4912.4956	0.00125
4910.5669	0.0013
4908.6382	0.00127
4906.7095	0.00123
4904.7809	0.00127
4902.8522	0.00129
4900.9235	0.00125
4898.9948	0.00117
4897.0661	0.00115
4895.1374	0.00121
4893.2087	0.00127
4891.2800	0.00129
4889.3513	0.00133
4887.4226	0.0013
4885.4940	0.00122
4883.5653	0.00121
4881.6366	0.00124
4879.7079	0.00125
4877.7792	0.00129
4875.8505	0.00132
4873.9218	0.00127
4871.9931	0.00118
4870.0644	0.00113
4868.1357	0.00114
4866.2071	0.00114
4864.2784	0.0012
4862.3497	0.00123
4860.4210	0.00115
4858.4923	0.00119
4856.5636	0.00126
4854.6349	0.00127
4852.7062	0.0013
4850.7775	0.00128
4848.8488	0.00126
4846.9202	0.00122
4844.9915	0.00121
4843.0628	0.00127
4841.1341	0.00133
4839.2054	0.00126
4837.2767	0.00126
4835.3480	0.00121
4833.4193	0.00118
4831.4906	0.00119
4829.5619	0.00118
4827.6333	0.00118
4825.7046	0.00122
4823.7759	0.00123
4821.8472	0.00122
4819.9185	0.00126
4817.9898	0.00134
4816.0611	0.00132
4814.1324	0.0012
4812.2037	0.00117
4810.2750	0.00123
4808.3464	0.00123
4806.4177	0.00123
4804.4890	0.00126
4802.5603	0.00125
4800.6316	0.00123
4798.7029	0.00123
4796.7742	0.00124
4794.8455	0.00124
4792.9168	0.00121
4790.9881	0.00114
4789.0595	0.00118
4787.1308	0.0012
4785.2021	0.00115
4783.2734	0.00115
4781.3447	0.00126
4779.4160	0.00132
4777.4873	0.00128
4775.5586	0.00127
4773.6299	0.00124
4771.7012	0.00122
4769.7726	0.00131
4767.8439	0.00131
4765.9152	0.0013
4763.9865	0.00121
4762.0578	0.00114
4760.1291	0.00112
4758.2004	0.00117
4756.2717	0.00128
4754.3430	0.00133
4752.4143	0.00131
4750.4857	0.0013
4748.5570	0.00125
4746.6283	0.00127
4744.6996	0.00128
4742.7709	0.00123
4740.8422	0.0012
4738.9135	0.00117
4736.9848	0.00117
4735.0561	0.00118
4733.1274	0.00121
4731.1988	0.00121
4729.2701	0.00117
4727.3414	0.00123
4725.4127	0.00129
4723.4840	0.00128
4721.5553	0.00124
4719.6266	0.00128
4717.6979	0.00129
4715.7692	0.00123
4713.8405	0.00126
4711.9119	0.00128
4709.9832	0.00124
4708.0545	0.00124
4706.1258	0.00126
4704.1971	0.00127
4702.2684	0.00126
4700.3397	0.00123
4698.4110	0.00121
4696.4823	0.00124
4694.5536	0.00123
4692.6250	0.00123
4690.6963	0.00117
4688.7676	0.0011
4686.8389	0.00107
4684.9102	0.0011
4682.9815	0.00108
4681.0528	0.0011
4679.1241	0.00115
4677.1954	0.00116
4675.2668	0.00118
4673.3381	0.00115
4671.4094	0.00112
4669.4807	0.00113
4667.5520	0.00114
4665.6233	0.00116
4663.6946	0.0012
4661.7659	0.00126
4659.8372	0.00131
4657.9085	0.00127
4655.9799	0.00125
4654.0512	0.00124
4652.1225	0.00115
4650.1938	0.00111
4648.2651	0.00116
4646.3364	0.00122
4644.4077	0.00118
4642.4790	0.00122
4640.5503	0.00122
4638.6216	0.00119
4636.6930	0.00124
4634.7643	0.0012
4632.8356	0.00117
4630.9069	0.00114
4628.9782	0.00114
4627.0495	0.00116
4625.1208	0.00115
4623.1921	0.00114
4621.2634	0.00115
4619.3347	0.00117
4617.4061	0.00119
4615.4774	0.00118
4613.5487	0.00117
4611.6200	0.00119
4609.6913	0.00121
4607.7626	0.00119
4605.8339	0.00122
4603.9052	0.00124
4601.9765	0.00126
4600.0478	0.00121
4598.1192	0.00118
4596.1905	0.00114
4594.2618	0.00112
4592.3331	0.00115
4590.4044	0.0012
4588.4757	0.00122
4586.5470	0.00115
4584.6183	0.00108
4582.6896	0.00108
4580.7609	0.00112
4578.8323	0.0012
4576.9036	0.0012
4574.9749	0.0012
4573.0462	0.00124
4571.1175	0.00125
4569.1888	0.0013
4567.2601	0.00129
4565.3314	0.00123
4563.4027	0.00121
4561.4740	0.00118
4559.5454	0.00106
4557.6167	0.00114
4555.6880	0.0013
4553.7593	0.0013
4551.8306	0.00126
4549.9019	0.00124
4547.9732	0.00122
4546.0445	0.00121
4544.1158	0.00122
4542.1871	0.00121
4540.2585	0.00115
4538.3298	0.00118
4536.4011	0.00117
4534.4724	0.00121
4532.5437	0.00125
4530.6150	0.00131
4528.6863	0.00129
4526.7576	0.00124
4524.8289	0.00125
4522.9002	0.00126
4520.9716	0.00122
4519.0429	0.00118
4517.1142	0.00113
4515.1855	0.00114
4513.2568	0.0012
4511.3281	0.00119
4509.3994	0.00118
4507.4707	0.00117
4505.5420	0.00113
4503.6133	0.0012
4501.6847	0.00122
4499.7560	0.00123
4497.8273	0.00121
4495.8986	0.00111
4493.9699	0.00111
4492.0412	0.00116
4490.1125	0.0012
4488.1838	0.0012
4486.2551	0.00118
4484.3264	0.00116
4482.3978	0.00115
4480.4691	0.00112
4478.5404	0.00114
4476.6117	0.00114
4474.6830	0.00108
4472.7543	0.00113
4470.8256	0.00123
4468.8969	0.0012
4466.9682	0.00117
4465.0395	0.00119
4463.1109	0.00116
4461.1822	0.00117
4459.2535	0.00112
4457.3248	0.00109
4455.3961	0.00117
4453.4674	0.00129
4451.5387	0.00131
4449.6100	0.00127
4447.6813	0.0012
4445.7526	0.00114
4443.8240	0.00114
4441.8953	0.00112
4439.9666	0.00111
4438.0379	0.00115
4436.1092	0.00116
4434.1805	0.00115
4432.2518	0.00116
4430.3231	0.00122
4428.3944	0.00125
4426.4657	0.00121
4424.5371	0.0012
4422.6084	0.00119
4420.6797	0.00115
4418.7510	0.00114
4416.8223	0.0011
4414.8936	0.00111
4412.9649	0.00113
4411.0362	0.00111
4409.1075	0.00116
4407.1788	0.00115
4405.2502	0.00108
4403.3215	0.00107
4401.3928	0.00111
4399.4641	0.00113
4397.5354	0.00119
4395.6067	0.00119
4393.6780	0.00115
4391.7493	0.00111
4389.8206	0.00109
4387.8919	0.00116
4385.9633	0.00117
4384.0346	0.00116
4382.1059	0.00114
4380.1772	0.00112
4378.2485	0.00109
4376.3198	0.00113
4374.3911	0.00114
4372.4624	0.00111
4370.5337	0.00113
4368.6050	0.00119
4366.6764	0.00117
4364.7477	0.00108
4362.8190	0.00113
4360.8903	0.00119
4358.9616	0.00112
4357.0329	0.00108
4355.1042	0.00112
4353.1755	0.00115
4351.2468	0.00112
4349.3181	0.00114
4347.3895	0.00118
4345.4608	0.00119
4343.5321	0.00114
4341.6034	0.00109
4339.6747	0.00107
4337.7460	0.00111
4335.8173	0.00108
4333.8886	0.00108
4331.9599	0.0011
4330.0312	0.00107
4328.1026	0.00108
4326.1739	0.00106
4324.2452	0.00106
4322.3165	0.0011
4320.3878	0.00113
4318.4591	0.00116
4316.5304	0.00114
4314.6017	0.00113
4312.6730	0.00117
4310.7443	0.00117
4308.8157	0.00114
4306.8870	0.00111
4304.9583	0.00112
4303.0296	0.00119
4301.1009	0.00121
4299.1722	0.0011
4297.2435	0.00108
4295.3148	0.0011
4293.3861	0.00102
4291.4574	0.00095
4289.5288	0.00097
4287.6001	0.00105
4285.6714	0.00109
4283.7427	0.00105
4281.8140	0.00106
4279.8853	0.00113
4277.9566	0.00112
4276.0279	0.00108
4274.0992	0.00113
4272.1705	0.00115
4270.2419	0.00108
4268.3132	0.00101
4266.3845	0.00106
4264.4558	0.00109
4262.5271	0.0011
4260.5984	0.00104
4258.6697	0.00106
4256.7410	0.00115
4254.8123	0.00118
4252.8836	0.0012
4250.9550	0.00117
4249.0263	0.00115
4247.0976	0.00116
4245.1689	0.00119
4243.2402	0.00123
4241.3115	0.00119
4239.3828	0.00117
4237.4541	0.00116
4235.5254	0.00115
4233.5968	0.00113
4231.6681	0.0011
4229.7394	0.00107
4227.8107	0.00109
4225.8820	0.00114
4223.9533	0.00121
4222.0246	0.00122
4220.0959	0.00119
4218.1672	0.00114
4216.2385	0.00113
4214.3099	0.00113
4212.3812	0.00109
4210.4525	0.00108
4208.5238	0.00111
4206.5951	0.00114
4204.6664	0.00111
4202.7377	0.00111
4200.8090	0.00112
4198.8803	0.0011
4196.9516	0.00105
4195.0230	0.00102
4193.0943	0.00099
4191.1656	0.00099
4189.2369	0.00106
4187.3082	0.00114
4185.3795	0.0012
4183.4508	0.00115
4181.5221	0.00113
4179.5934	0.00118
4177.6647	0.00119
4175.7361	0.00115
4173.8074	0.00115
4171.8787	0.0011
4169.9500	0.00106
4168.0213	0.00107
4166.0926	0.00106
4164.1639	0.00102
4162.2352	0.00101
4160.3065	0.00103
4158.3778	0.00102
4156.4492	0.00112
4154.5205	0.00117
4152.5918	0.00115
4150.6631	0.00109
4148.7344	0.00108
4146.8057	0.00105
4144.8770	0.00106
4142.9483	0.00108
4141.0196	0.00109
4139.0909	0.00106
4137.1623	0.00107
4135.2336	0.00109
4133.3049	0.0011
4131.3762	0.0011
4129.4475	0.00108
4127.5188	0.0011
4125.5901	0.00108
4123.6614	0.00107
4121.7327	0.00108
4119.8040	0.00107
4117.8754	0.00107
4115.9467	0.00108
4114.0180	0.00104
4112.0893	0.001
4110.1606	0.00105
4108.2319	0.00111
4106.3032	0.00112
4104.3745	0.00108
4102.4458	0.00105
4100.5171	0.00108
4098.5885	0.0011
4096.6598	0.00112
4094.7311	0.00111
4092.8024	0.0011
4090.8737	0.00108
4088.9450	0.00108
4087.0163	0.00105
4085.0876	0.00106
4083.1589	0.0011
4081.2302	0.00117
4079.3016	0.00116
4077.3729	0.00114
4075.4442	0.00114
4073.5155	0.00113
4071.5868	0.00111
4069.6581	0.0011
4067.7294	0.0011
4065.8007	0.00108
4063.8720	0.00106
4061.9433	0.00105
4060.0147	0.001
4058.0860	0.00103
4056.1573	0.00111
4054.2286	0.00114
4052.2999	0.00106
4050.3712	0.00103
4048.4425	0.00111
4046.5138	0.00116
4044.5851	0.00114
4042.6564	0.00112
4040.7278	0.00113
4038.7991	0.00116
4036.8704	0.00112
4034.9417	0.00115
4033.0130	0.00118
4031.0843	0.00112
4029.1556	0.00106
4027.2269	0.00105
4025.2982	0.00104
4023.3695	0.00099
4021.4409	0.00095
4019.5122	0.00108
4017.5835	0.00113
4015.6548	0.00109
4013.7261	0.00103
4011.7974	0.00108
4009.8687	0.00113
4007.9400	0.00112
4006.0113	0.00108
4004.0826	0.00109
4002.1540	0.00109
4000.2253	0.00112
3998.2966	0.0011
3996.3679	0.00103
3994.4392	0.00105
3992.5105	0.00109
3990.5818	0.0011
3988.6531	0.00107
3986.7244	0.00107
3984.7957	0.00105
3982.8671	0.00105
3980.9384	0.00103
3979.0097	0.00099
3977.0810	0.00103
3975.1523	0.00105
3973.2236	0.00105
3971.2949	0.00105
3969.3662	0.00102
3967.4375	0.00097
3965.5088	0.00107
3963.5802	0.00108
3961.6515	0.00105
3959.7228	0.00102
3957.7941	0.00101
3955.8654	0.00109
3953.9367	0.00114
3952.0080	0.00111
3950.0793	0.00109
3948.1506	0.00107
3946.2219	0.00108
3944.2933	0.00109
3942.3646	0.00103
3940.4359	0.00101
3938.5072	0.00103
3936.5785	0.00101
3934.6498	0.00103
3932.7211	0.00103
3930.7924	0.001
3928.8637	0.00102
3926.9350	0.00106
3925.0064	0.00107
3923.0777	0.00104
3921.1490	0.00102
3919.2203	0.00099
3917.2916	0.00096
3915.3629	0.00103
3913.4342	0.0011
3911.5055	0.0011
3909.5768	0.00106
3907.6481	0.00103
3905.7195	0.00101
3903.7908	0.00101
3901.8621	0.00106
3899.9334	0.00109
3898.0047	0.00106
3896.0760	0.00104
3894.1473	0.00107
3892.2186	0.00109
3890.2899	0.0011
3888.3612	0.00112
3886.4326	0.00107
3884.5039	0.00104
3882.5752	0.00105
3880.6465	0.00107
3878.7178	0.00105
3876.7891	0.00103
3874.8604	0.00101
3872.9317	0.00103
3871.0030	0.00107
3869.0743	0.00106
3867.1457	0.00103
3865.2170	0.00099
3863.2883	0.00101
3861.3596	0.00103
3859.4309	0.00105
3857.5022	0.00107
3855.5735	0.00114
3853.6448	0.00114
3851.7161	0.00109
3849.7874	0.00108
3847.8588	0.00111
3845.9301	0.00113
3844.0014	0.00107
3842.0727	0.00097
3840.1440	0.00099
3838.2153	0.00105
3836.2866	0.00112
3834.3579	0.00109
3832.4292	0.00104
3830.5005	0.00103
3828.5719	0.00101
3826.6432	0.00105
3824.7145	0.00109
3822.7858	0.00108
3820.8571	0.00105
3818.9284	0.00106
3816.9997	0.00102
3815.0710	0.00099
3813.1423	0.00098
3811.2136	0.00098
3809.2850	0.00097
3807.3563	0.0009
3805.4276	0.00091
3803.4989	0.00104
3801.5702	0.0011
3799.6415	0.00112
3797.7128	0.00109
3795.7841	0.00101
3793.8554	0.00104
3791.9268	0.00106
3789.9981	0.00102
3788.0694	0.00106
3786.1407	0.00114
3784.2120	0.0011
3782.2833	0.00106
3780.3546	0.0011
3778.4259	0.00106
3776.4972	0.00098
3774.5685	0.00101
3772.6399	0.00106
3770.7112	0.00106
3768.7825	0.00104
3766.8538	0.00105
3764.9251	0.00106
3762.9964	0.00101
3761.0677	0.00098
3759.1390	0.00099
3757.2103	0.00106
3755.2816	0.00106
3753.3530	0.00104
3751.4243	0.00101
3749.4956	0.00099
3747.5669	0.00097
3745.6382	0.00098
3743.7095	0.00103
3741.7808	0.00103
3739.8521	0.00095
3737.9234	0.0009
3735.9947	0.00098
3734.0661	0.00104
3732.1374	0.00101
3730.2087	0.00102
3728.2800	0.00106
3726.3513	0.00106
3724.4226	0.00108
3722.4939	0.00109
3720.5652	0.00105
3718.6365	0.00098
3716.7078	0.001
3714.7792	0.00105
3712.8505	0.00106
3710.9218	0.00106
3708.9931	0.00105
3707.0644	0.00106
3705.1357	0.00103
3703.2070	0.00102
3701.2783	0.00104
3699.3496	0.00105
3697.4209	0.00105
3695.4923	0.00103
3693.5636	0.00102
3691.6349	0.001
3689.7062	0.00098
3687.7775	0.00098
3685.8488	0.00104
3683.9201	0.00112
3681.9914	0.00114
3680.0627	0.00113
3678.1340	0.00112
3676.2054	0.00109
3674.2767	0.00102
3672.3480	0.00103
3670.4193	0.00105
3668.4906	0.00105
3666.5619	0.00106
3664.6332	0.00105
3662.7045	0.00104
3660.7758	0.00109
3658.8471	0.00113
3656.9185	0.00111
3654.9898	0.00107
3653.0611	0.00105
3651.1324	0.00106
3649.2037	0.00106
3647.2750	0.00105
3645.3463	0.00102
3643.4176	0.001
3641.4889	0.00103
3639.5602	0.00102
3637.6316	0.00106
3635.7029	0.00107
3633.7742	0.00113
3631.8455	0.00119
3629.9168	0.00119
3627.9881	0.00113
3626.0594	0.00114
3624.1307	0.00118
3622.2020	0.00118
3620.2733	0.00112
3618.3447	0.0011
3616.4160	0.00111
3614.4873	0.00109
3612.5586	0.00102
3610.6299	0.001
3608.7012	0.00098
3606.7725	0.00107
3604.8438	0.00118
3602.9151	0.00122
3600.9864	0.00122
3599.0578	0.00119
3597.1291	0.00113
3595.2004	0.00109
3593.2717	0.00104
3591.3430	0.00103
3589.4143	0.00108
3587.4856	0.00115
3585.5569	0.00122
3583.6282	0.00121
3581.6995	0.00112
3579.7709	0.00108
3577.8422	0.00114
3575.9135	0.00123
3573.9848	0.00129
3572.0561	0.00122
3570.1274	0.00115
3568.1987	0.00113
3566.2700	0.00109
3564.3413	0.00104
3562.4126	0.00104
3560.4840	0.00108
3558.5553	0.00117
3556.6266	0.0012
3554.6979	0.00122
3552.7692	0.00121
3550.8405	0.00121
3548.9118	0.0012
3546.9831	0.00119
3545.0544	0.00122
3543.1257	0.0012
3541.1971	0.00119
3539.2684	0.00127
3537.3397	0.00133
3535.4110	0.00135
3533.4823	0.00132
3531.5536	0.00129
3529.6249	0.00125
3527.6962	0.00126
3525.7675	0.00128
3523.8388	0.00131
3521.9102	0.00139
3519.9815	0.00144
3518.0528	0.00146
3516.1241	0.00148
3514.1954	0.00145
3512.2667	0.00145
3510.3380	0.00147
3508.4093	0.00148
3506.4806	0.00144
3504.5519	0.00144
3502.6233	0.0015
3500.6946	0.00155
3498.7659	0.00157
3496.8372	0.0016
3494.9085	0.00169
3492.9798	0.00174
3491.0511	0.00171
3489.1224	0.00171
3487.1937	0.00172
3485.2650	0.00174
3483.3364	0.00179
3481.4077	0.00186
3479.4790	0.00191
3477.5503	0.00192
3475.6216	0.00192
3473.6929	0.00193
3471.7642	0.00191
3469.8355	0.00188
3467.9068	0.0019
3465.9781	0.00196
3464.0495	0.00199
3462.1208	0.00196
3460.1921	0.00192
3458.2634	0.00194
3456.3347	0.00197
3454.4060	0.00199
3452.4773	0.00203
3450.5486	0.00209
3448.6199	0.00209
3446.6912	0.00208
3444.7626	0.00211
3442.8339	0.00216
3440.9052	0.00225
3438.9765	0.00236
3437.0478	0.00242
3435.1191	0.00242
3433.1904	0.00243
3431.2617	0.00246
3429.3330	0.0025
3427.4043	0.00252
3425.4757	0.00255
3423.5470	0.00263
3421.6183	0.00272
3419.6896	0.00277
3417.7609	0.00278
3415.8322	0.00277
3413.9035	0.00278
3411.9748	0.00286
3410.0461	0.00296
3408.1174	0.00304
3406.1888	0.00309
3404.2601	0.00314
3402.3314	0.00318
3400.4027	0.00317
3398.4740	0.00316
3396.5453	0.00319
3394.6166	0.00326
3392.6879	0.00334
3390.7592	0.0034
3388.8305	0.00348
3386.9019	0.00356
3384.9732	0.00363
3383.0445	0.00367
3381.1158	0.00373
3379.1871	0.0038
3377.2584	0.00392
3375.3297	0.00403
3373.4010	0.00406
3371.4723	0.00401
3369.5436	0.00397
3367.6150	0.00398
3365.6863	0.00404
3363.7576	0.00412
3361.8289	0.00421
3359.9002	0.00427
3357.9715	0.0043
3356.0428	0.00433
3354.1141	0.00435
3352.1854	0.00436
3350.2568	0.00438
3348.3281	0.00443
3346.3994	0.00453
3344.4707	0.00466
3342.5420	0.00475
3340.6133	0.00478
3338.6846	0.0048
3336.7559	0.00485
3334.8272	0.00489
3332.8985	0.00492
3330.9699	0.00496
3329.0412	0.005
3327.1125	0.00506
3325.1838	0.00514
3323.2551	0.00521
3321.3264	0.00525
3319.3977	0.00528
3317.4690	0.00532
3315.5403	0.00539
3313.6116	0.0055
3311.6830	0.00562
3309.7543	0.00567
3307.8256	0.00566
3305.8969	0.00568
3303.9682	0.00575
3302.0395	0.00586
3300.1108	0.00598
3298.1821	0.00608
3296.2534	0.00614
3294.3247	0.00617
3292.3961	0.00619
3290.4674	0.00619
3288.5387	0.00615
3286.6100	0.00611
3284.6813	0.00614
3282.7526	0.00622
3280.8239	0.0063
3278.8952	0.00634
3276.9665	0.00629
3275.0378	0.0062
3273.1092	0.0061
3271.1805	0.00602
3269.2518	0.00596
3267.3231	0.00594
3265.3944	0.00595
3263.4657	0.00598
3261.5370	0.006
3259.6083	0.00596
3257.6796	0.00589
3255.7509	0.00587
3253.8223	0.00587
3251.8936	0.00585
3249.9649	0.0058
3248.0362	0.00578
3246.1075	0.00581
3244.1788	0.00585
3242.2501	0.0059
3240.3214	0.00597
3238.3927	0.006
3236.4640	0.00596
3234.5354	0.00591
3232.6067	0.00589
3230.6780	0.0059
3228.7493	0.0059
3226.8206	0.00591
3224.8919	0.00593
3222.9632	0.00593
3221.0345	0.00586
3219.1058	0.00576
3217.1771	0.00571
3215.2485	0.00572
3213.3198	0.0058
3211.3911	0.00589
3209.4624	0.00595
3207.5337	0.00594
3205.6050	0.0059
3203.6763	0.00591
3201.7476	0.00597
3199.8189	0.00601
3197.8902	0.00603
3195.9616	0.00604
3194.0329	0.00605
3192.1042	0.00601
3190.1755	0.00596
3188.2468	0.00592
3186.3181	0.00588
3184.3894	0.00585
3182.4607	0.00586
3180.5320	0.00589
3178.6033	0.00591
3176.6747	0.00592
3174.7460	0.00594
3172.8173	0.00594
3170.8886	0.00597
3168.9599	0.00603
3167.0312	0.0061
3165.1025	0.00612
3163.1738	0.00609
3161.2451	0.00605
3159.3164	0.00602
3157.3878	0.00603
3155.4591	0.00607
3153.5304	0.00614
3151.6017	0.00623
3149.6730	0.00631
3147.7443	0.00635
3145.8156	0.00633
3143.8869	0.00631
3141.9582	0.00631
3140.0295	0.00632
3138.1009	0.00633
3136.1722	0.00633
3134.2435	0.00636
3132.3148	0.00643
3130.3861	0.0065
3128.4574	0.00652
3126.5287	0.00649
3124.6000	0.00646
3122.6713	0.00647
3120.7426	0.00651
3118.8140	0.00654
3116.8853	0.00654
3114.9566	0.00655
3113.0279	0.00659
3111.0992	0.00662
3109.1705	0.00662
3107.2418	0.00664
3105.3131	0.00668
3103.3844	0.00674
3101.4557	0.0068
3099.5271	0.00687
3097.5984	0.00695
3095.6697	0.00703
3093.7410	0.00706
3091.8123	0.00704
3089.8836	0.00706
3087.9549	0.00714
3086.0262	0.00726
3084.0975	0.00736
3082.1688	0.00744
3080.2402	0.00753
3078.3115	0.00765
3076.3828	0.00779
3074.4541	0.0079
3072.5254	0.008
3070.5967	0.00814
3068.6680	0.00833
3066.7393	0.00848
3064.8106	0.00856
3062.8819	0.00858
3060.9533	0.00861
3059.0246	0.00866
3057.0959	0.00868
3055.1672	0.00862
3053.2385	0.00859
3051.3098	0.00862
3049.3811	0.00873
3047.4524	0.00888
3045.5237	0.00904
3043.5950	0.00914
3041.6664	0.00918
3039.7377	0.00923
3037.8090	0.00935
3035.8803	0.00954
3033.9516	0.00972
3032.0229	0.0099
3030.0942	0.01012
3028.1655	0.01042
3026.2368	0.01076
3024.3081	0.01115
3022.3795	0.01158
3020.4508	0.01206
3018.5221	0.01256
3016.5934	0.01305
3014.6647	0.01353
3012.7360	0.01399
3010.8073	0.01443
3008.8786	0.01485
3006.9499	0.0153
3005.0212	0.01579
3003.0926	0.01629
3001.1639	0.01678
2999.2352	0.01724
2997.3065	0.01764
2995.3778	0.01796
2993.4491	0.01821
2991.5204	0.01841
2989.5917	0.01854
2987.6630	0.01861
2985.7343	0.01861
2983.8057	0.01856
2981.8770	0.01845
2979.9483	0.01829
2978.0196	0.01815
2976.0909	0.0181
2974.1622	0.01818
2972.2335	0.01836
2970.3048	0.01861
2968.3761	0.01894
2966.4474	0.01936
2964.5188	0.01984
2962.5901	0.02032
2960.6614	0.02083
2958.7327	0.02141
2956.8040	0.02203
2954.8753	0.02265
2952.9466	0.02327
2951.0179	0.02392
2949.0892	0.02458
2947.1605	0.02517
2945.2319	0.02567
2943.3032	0.0261
2941.3745	0.02646
2939.4458	0.0267
2937.5171	0.02681
2935.5884	0.02679
2933.6597	0.02665
2931.7310	0.02637
2929.8023	0.0259
2927.8736	0.02521
2925.9450	0.0244
2924.0163	0.02357
2922.0876	0.0228
2920.1589	0.02209
2918.2302	0.02143
2916.3015	0.02082
2914.3728	0.02025
2912.4441	0.01972
2910.5154	0.01925
2908.5868	0.01884
2906.6581	0.01851
2904.7294	0.01826
2902.8007	0.01808
2900.8720	0.01793
2898.9433	0.01784
2897.0146	0.01782
2895.0859	0.01782
2893.1572	0.01775
2891.2285	0.01765
2889.2999	0.01759
2887.3712	0.01752
2885.4425	0.01742
2883.5138	0.01734
2881.5851	0.01726
2879.6564	0.01718
2877.7277	0.0171
2875.7990	0.01701
2873.8703	0.01689
2871.9416	0.01672
2870.0130	0.01653
2868.0843	0.01635
2866.1556	0.01619
2864.2269	0.01604
2862.2982	0.01583
2860.3695	0.01555
2858.4408	0.01528
2856.5121	0.01508
2854.5834	0.01489
2852.6547	0.01466
2850.7261	0.01443
2848.7974	0.01421
2846.8687	0.01397
2844.9400	0.01374
2843.0113	0.01353
2841.0826	0.01339
2839.1539	0.01332
2837.2252	0.01324
2835.2965	0.01315
2833.3678	0.01309
2831.4392	0.01308
2829.5105	0.01307
2827.5818	0.01303
2825.6531	0.013
2823.7244	0.01303
2821.7957	0.01311
2819.8670	0.01319
2817.9383	0.01326
2816.0096	0.01333
2814.0809	0.01342
2812.1523	0.01351
2810.2236	0.01359
2808.2949	0.01359
2806.3662	0.01352
2804.4375	0.01349
2802.5088	0.01358
2800.5801	0.01372
2798.6514	0.01378
2796.7227	0.01375
2794.7940	0.01376
2792.8654	0.01385
2790.9367	0.01399
2789.0080	0.0141
2787.0793	0.01415
2785.1506	0.01418
2783.2219	0.01425
2781.2932	0.01434
2779.3645	0.01442
2777.4358	0.01451
2775.5071	0.01458
2773.5785	0.01465
2771.6498	0.01471
2769.7211	0.01476
2767.7924	0.01479
2765.8637	0.01482
2763.9350	0.01483
2762.0063	0.01482
2760.0776	0.01481
2758.1489	0.01483
2756.2202	0.01489
2754.2916	0.01495
2752.3629	0.01501
2750.4342	0.0151
2748.5055	0.01522
2746.5768	0.01533
2744.6481	0.0154
2742.7194	0.01546
2740.7907	0.01551
2738.8620	0.01557
2736.9333	0.01562
2735.0047	0.01567
2733.0760	0.0157
2731.1473	0.01575
2729.2186	0.01583
2727.2899	0.01591
2725.3612	0.01598
2723.4325	0.016
2721.5038	0.01599
2719.5751	0.01597
2717.6464	0.01598
2715.7178	0.01603
2713.7891	0.0161
2711.8604	0.01618
2709.9317	0.01624
2708.0030	0.01631
2706.0743	0.01638
2704.1456	0.01645
2702.2169	0.01647
2700.2882	0.01647
2698.3595	0.01647
2696.4309	0.01648
2694.5022	0.01647
2692.5735	0.01646
2690.6448	0.01647
2688.7161	0.0165
2686.7874	0.01657
2684.8587	0.01668
2682.9300	0.01679
2681.0013	0.01688
2679.0726	0.01694
2677.1440	0.01701
2675.2153	0.01708
2673.2866	0.01711
2671.3579	0.01714
2669.4292	0.01719
2667.5005	0.01727
2665.5718	0.01733
2663.6431	0.01739
2661.7144	0.01744
2659.7857	0.01749
2657.8571	0.01754
2655.9284	0.01761
2653.9997	0.01767
2652.0710	0.0177
2650.1423	0.01768
2648.2136	0.01765
2646.2849	0.01767
2644.3562	0.01769
2642.4275	0.01769
2640.4988	0.01774
2638.5702	0.01785
2636.6415	0.01797
2634.7128	0.01808
2632.7841	0.01814
2630.8554	0.01817
2628.9267	0.01822
2626.9980	0.01831
2625.0693	0.0184
2623.1406	0.01846
2621.2119	0.01854
2619.2833	0.01866
2617.3546	0.01876
2615.4259	0.0188
2613.4972	0.01879
2611.5685	0.01878
2609.6398	0.01881
2607.7111	0.01884
2605.7824	0.01885
2603.8537	0.01889
2601.9250	0.01896
2599.9964	0.01903
2598.0677	0.01907
2596.1390	0.01909
2594.2103	0.01915
2592.2816	0.01923
2590.3529	0.0193
2588.4242	0.01935
2586.4955	0.01939
2584.5668	0.01943
2582.6381	0.01949
2580.7095	0.01955
2578.7808	0.01961
2576.8521	0.01968
2574.9234	0.01975
2572.9947	0.01979
2571.0660	0.01982
2569.1373	0.01987
2567.2086	0.0199
2565.2799	0.01988
2563.3512	0.01986
2561.4226	0.01992
2559.4939	0.02005
2557.5652	0.0202
2555.6365	0.02031
2553.7078	0.02038
2551.7791	0.02037
2549.8504	0.02036
2547.9217	0.02042
2545.9930	0.02053
2544.0643	0.0206
2542.1357	0.02062
2540.2070	0.02064
2538.2783	0.02068
2536.3496	0.02075
2534.4209	0.02086
2532.4922	0.02093
2530.5635	0.02094
2528.6348	0.02087
2526.7061	0.02079
2524.7774	0.02081
2522.8488	0.02091
2520.9201	0.02102
2518.9914	0.02109
2517.0627	0.02113
2515.1340	0.02114
2513.2053	0.02114
2511.2766	0.02113
2509.3479	0.02114
2507.4192	0.02116
2505.4905	0.02114
2503.5619	0.02112
2501.6332	0.02118
2499.7045	0.02131
2497.7758	0.02144
2495.8471	0.02155
2493.9184	0.02168
2491.9897	0.02178
2490.0610	0.0218
2488.1323	0.02176
2486.2036	0.02174
2484.2750	0.02172
2482.3463	0.02161
2480.4176	0.02146
2478.4889	0.02149
2476.5602	0.0217
2474.6315	0.02192
2472.7028	0.02207
2470.7741	0.02217
2468.8454	0.02218
2466.9167	0.02208
2464.9881	0.02203
2463.0594	0.02208
2461.1307	0.02212
2459.2020	0.02218
2457.2733	0.02232
2455.3446	0.02249
2453.4159	0.02254
2451.4872	0.02251
2449.5585	0.02251
2447.6299	0.02261
2445.7012	0.0227
2443.7725	0.02266
2441.8438	0.02258
2439.9151	0.02265
2437.9864	0.02285
2436.0577	0.02301
2434.1290	0.02312
2432.2003	0.02324
2430.2716	0.02333
2428.3430	0.02332
2426.4143	0.02322
2424.4856	0.02316
2422.5569	0.02321
2420.6282	0.02329
2418.6995	0.02326
2416.7708	0.02311
2414.8421	0.02299
2412.9134	0.023
2410.9847	0.02313
2409.0561	0.02329
2407.1274	0.02344
2405.1987	0.02352
2403.2700	0.02355
2401.3413	0.02355
2399.4126	0.02353
2397.4839	0.02352
2395.5552	0.02353
2393.6265	0.02356
2391.6978	0.02358
2389.7692	0.02357
2387.8405	0.02357
2385.9118	0.02358
2383.9831	0.0236
2382.0544	0.02361
2380.1257	0.02363
2378.1970	0.02361
2376.2683	0.0235
2374.3396	0.02337
2372.4109	0.02333
2370.4823	0.02342
2368.5536	0.02355
2366.6249	0.02364
2364.6962	0.02365
2362.7675	0.0236
2360.8388	0.02356
2358.9101	0.02353
2356.9814	0.02349
2355.0527	0.02339
2353.1240	0.02322
2351.1954	0.02302
2349.2667	0.02299
2347.3380	0.02322
2345.4093	0.02349
2343.4806	0.02362
2341.5519	0.02367
2339.6232	0.02371
2337.6945	0.02372
2335.7658	0.0237
2333.8371	0.02367
2331.9085	0.0236
2329.9798	0.02338
2328.0511	0.02299
2326.1224	0.02271
2324.1937	0.02282
2322.2650	0.02322
2320.3363	0.0235
2318.4076	0.02348
2316.4789	0.02334
2314.5502	0.02335
2312.6216	0.02349
2310.6929	0.02361
2308.7642	0.02361
2306.8355	0.02339
2304.9068	0.02287
2302.9781	0.02223
2301.0494	0.02203
2299.1207	0.02246
2297.1920	0.02305
2295.2633	0.02325
2293.3347	0.02291
2291.4060	0.02245
2289.4773	0.02243
2287.5486	0.02292
2285.6199	0.02342
2283.6912	0.02338
2281.7625	0.02263
2279.8338	0.02174
2277.9051	0.02167
2275.9764	0.02247
2274.0478	0.02334
2272.1191	0.02381
2270.1904	0.02402
2268.2617	0.02414
2266.3330	0.02415
2264.4043	0.02395
2262.4756	0.02353
2260.5469	0.02302
2258.6182	0.02265
2256.6895	0.02276
2254.7609	0.02348
2252.8322	0.02465
2250.9035	0.02635
2248.9748	0.02871
2247.0461	0.03153
2245.1174	0.03467
2243.1887	0.03826
2241.2600	0.04197
2239.3313	0.04482
2237.4026	0.04607
2235.4740	0.04607
2233.5453	0.04498
2231.6166	0.04198
2229.6879	0.03724
2227.7592	0.03272
2225.8305	0.02982
2223.9018	0.02822
2221.9731	0.02714
2220.0444	0.02612
2218.1157	0.02479
2216.1871	0.02338
2214.2584	0.02287
2212.3297	0.02356
2210.4010	0.02452
2208.4723	0.02497
2206.5436	0.02499
2204.6149	0.02484
2202.6862	0.02469
2200.7575	0.0247
2198.8288	0.02475
2196.9002	0.02446
2194.9715	0.02367
2193.0428	0.02292
2191.1141	0.02299
2189.1854	0.02387
2187.2567	0.02468
2185.3280	0.02485
2183.3993	0.02456
2181.4706	0.02414
2179.5419	0.02361
2177.6133	0.02319
2175.6846	0.02327
2173.7559	0.02363
2171.8272	0.02368
2169.8985	0.02331
2167.9698	0.02248
2166.0411	0.02126
2164.1124	0.02077
2162.1837	0.02185
2160.2550	0.02341
2158.3264	0.02376
2156.3977	0.02266
2154.4690	0.02153
2152.5403	0.02185
2150.6116	0.0234
2148.6829	0.02469
2146.7542	0.02486
2144.8255	0.02441
2142.8968	0.02434
2140.9681	0.02491
2139.0395	0.02543
2137.1108	0.02531
2135.1821	0.0249
2133.2534	0.02484
2131.3247	0.02511
2129.3960	0.02535
2127.4673	0.02543
2125.5386	0.02536
2123.6099	0.02524
2121.6812	0.02532
2119.7526	0.02556
2117.8239	0.02568
2115.8952	0.02563
2113.9665	0.02551
2112.0378	0.02529
2110.1091	0.02496
2108.1804	0.02474
2106.2517	0.02456
2104.3230	0.02417
2102.3943	0.02389
2100.4657	0.0241
2098.5370	0.02445
2096.6083	0.02476
2094.6796	0.02501
2092.7509	0.02476
2090.8222	0.02401
2088.8935	0.02347
2086.9648	0.02345
2085.0361	0.02373
2083.1074	0.0242
2081.1788	0.02478
2079.2501	0.02528
2077.3214	0.02544
2075.3927	0.02501
2073.4640	0.02416
2071.5353	0.02324
2069.6066	0.02268
2067.6779	0.02301
2065.7492	0.02419
2063.8205	0.02532
2061.8919	0.02557
2059.9632	0.02468
2058.0345	0.02306
2056.1058	0.02185
2054.1771	0.02182
2052.2484	0.02252
2050.3197	0.02318
2048.3910	0.0238
2046.4623	0.02446
2044.5336	0.02474
2042.6050	0.02447
2040.6763	0.02439
2038.7476	0.02484
2036.8189	0.02529
2034.8902	0.0255
2032.9615	0.02558
2031.0328	0.02547
2029.1041	0.02532
2027.1754	0.02551
2025.2467	0.02583
2023.3181	0.02563
2021.3894	0.0251
2019.4607	0.0249
2017.5320	0.02497
2015.6033	0.02512
2013.6746	0.02555
2011.7459	0.02617
2009.8172	0.02652
2007.8885	0.02654
2005.9599	0.02646
2004.0312	0.02645
2002.1025	0.02653
2000.1738	0.02665
1998.2451	0.02684
1996.3164	0.02705
1994.3877	0.02711
1992.4590	0.027
1990.5303	0.02701
1988.6016	0.02727
1986.6730	0.02751
1984.7443	0.02754
1982.8156	0.02738
1980.8869	0.0272
1978.9582	0.02707
1977.0295	0.02709
1975.1008	0.02726
1973.1721	0.02745
1971.2434	0.02751
1969.3147	0.02748
1967.3861	0.02747
1965.4574	0.02749
1963.5287	0.0275
1961.6000	0.02747
1959.6713	0.02745
1957.7426	0.02751
1955.8139	0.02761
1953.8852	0.02767
1951.9565	0.02767
1950.0278	0.02765
1948.0992	0.02767
1946.1705	0.02773
1944.2418	0.0278
1942.3131	0.02789
1940.3844	0.02797
1938.4557	0.02802
1936.5270	0.02803
1934.5983	0.02808
1932.6696	0.02817
1930.7409	0.02824
1928.8123	0.02828
1926.8836	0.02832
1924.9549	0.02835
1923.0262	0.02839
1921.0975	0.02842
1919.1688	0.02849
1917.2401	0.02858
1915.3114	0.02862
1913.3827	0.02858
1911.4540	0.02851
1909.5254	0.02847
1907.5967	0.02851
1905.6680	0.02859
1903.7393	0.02866
1901.8106	0.02869
1899.8819	0.02868
1897.9532	0.02867
1896.0245	0.02868
1894.0958	0.02869
1892.1671	0.0287
1890.2385	0.02872
1888.3098	0.02873
1886.3811	0.02871
1884.4524	0.02871
1882.5237	0.02875
1880.5950	0.0288
1878.6663	0.02884
1876.7376	0.02887
1874.8089	0.02891
1872.8802	0.0289
1870.9516	0.02885
1869.0229	0.02878
1867.0942	0.02875
1865.1655	0.02877
1863.2368	0.02878
1861.3081	0.02878
1859.3794	0.02878
1857.4507	0.02878
1855.5220	0.02878
1853.5933	0.02881
1851.6647	0.02886
1849.7360	0.0289
1847.8073	0.02891
1845.8786	0.02891
1843.9499	0.02893
1842.0212	0.02895
1840.0925	0.02897
1838.1638	0.02896
1836.2351	0.02894
1834.3064	0.02894
1832.3778	0.02897
1830.4491	0.02903
1828.5204	0.0291
1826.5917	0.02915
1824.6630	0.02919
1822.7343	0.02924
1820.8056	0.02933
1818.8769	0.02944
1816.9482	0.02948
1815.0195	0.02943
1813.0909	0.0294
1811.1622	0.02943
1809.2335	0.02952
1807.3048	0.02962
1805.3761	0.02972
1803.4474	0.02979
1801.5187	0.02982
1799.5900	0.02982
1797.6613	0.0298
1795.7326	0.02979
1793.8040	0.02983
1791.8753	0.02986
1789.9466	0.02987
1788.0179	0.02989
1786.0892	0.02993
1784.1605	0.02998
1782.2318	0.03
1780.3031	0.02999
1778.3744	0.02999
1776.4457	0.02999
1774.5171	0.02997
1772.5884	0.02997
1770.6597	0.03001
1768.7310	0.03005
1766.8023	0.03004
1764.8736	0.02997
1762.9449	0.02989
1761.0162	0.02986
1759.0875	0.02986
1757.1588	0.02985
1755.2302	0.02983
1753.3015	0.02984
1751.3728	0.02989
1749.4441	0.02995
1747.5154	0.02999
1745.5867	0.03
1743.6580	0.02998
1741.7293	0.02998
1739.8006	0.03003
1737.8719	0.0301
1735.9433	0.03012
1734.0146	0.0301
1732.0859	0.03009
1730.1572	0.0301
1728.2285	0.03012
1726.2998	0.03013
1724.3711	0.03018
1722.4424	0.03026
1720.5137	0.03034
1718.5850	0.03039
1716.6564	0.03045
1714.7277	0.03054
1712.7990	0.03063
1710.8703	0.03074
1708.9416	0.03089
1707.0129	0.03108
1705.0842	0.03132
1703.1555	0.03154
1701.2268	0.03174
1699.2981	0.03192
1697.3695	0.03212
1695.4408	0.03233
1693.5121	0.03252
1691.5834	0.03269
1689.6547	0.03286
1687.7260	0.03304
1685.7973	0.03325
1683.8686	0.03348
1681.9399	0.03371
1680.0112	0.03395
1678.0826	0.03423
1676.1539	0.03458
1674.2252	0.03502
1672.2965	0.03552
1670.3678	0.03599
1668.4391	0.03633
1666.5104	0.0365
1664.5817	0.03646
1662.6530	0.03616
1660.7243	0.03566
1658.7957	0.03507
1656.8670	0.03455
1654.9383	0.03411
1653.0096	0.03371
1651.0809	0.03333
1649.1522	0.033
1647.2235	0.03276
1645.2948	0.03259
1643.3661	0.03244
1641.4374	0.03231
1639.5088	0.03221
1637.5801	0.03214
1635.6514	0.03211
1633.7227	0.03209
1631.7940	0.03209
1629.8653	0.03209
1627.9366	0.03213
1626.0079	0.03222
1624.0792	0.03236
1622.1505	0.03253
1620.2219	0.03274
1618.2932	0.03296
1616.3645	0.03315
1614.4358	0.03323
1612.5071	0.03322
1610.5784	0.03316
1608.6497	0.0331
1606.7210	0.03303
1604.7923	0.03296
1602.8636	0.03293
1600.9350	0.03293
1599.0063	0.03293
1597.0776	0.03286
1595.1489	0.03273
1593.2202	0.03262
1591.2915	0.03256
1589.3628	0.03252
1587.4341	0.03247
1585.5054	0.03238
1583.5767	0.03227
1581.6481	0.03218
1579.7194	0.03215
1577.7907	0.03213
1575.8620	0.0321
1573.9333	0.03205
1572.0046	0.03199
1570.0759	0.03192
1568.1472	0.03187
1566.2185	0.03188
1564.2899	0.03193
1562.3612	0.03196
1560.4325	0.03197
1558.5038	0.03198
1556.5751	0.03196
1554.6464	0.03191
1552.7177	0.03183
1550.7890	0.03174
1548.8603	0.0317
1546.9316	0.03173
1545.0030	0.03181
1543.0743	0.03188
1541.1456	0.03188
1539.2169	0.03182
1537.2882	0.03176
1535.3595	0.03176
1533.4308	0.0318
1531.5021	0.03183
1529.5734	0.03182
1527.6447	0.03181
1525.7161	0.03184
1523.7874	0.03188
1521.8587	0.0319
1519.9300	0.0319
1518.0013	0.0319
1516.0726	0.0319
1514.1439	0.03192
1512.2152	0.03196
1510.2865	0.032
1508.3578	0.03199
1506.4292	0.03198
1504.5005	0.03202
1502.5718	0.0321
1500.6431	0.03212
1498.7144	0.03205
1496.7857	0.03199
1494.8570	0.03204
1492.9283	0.0322
1490.9996	0.0324
1489.0709	0.03261
1487.1423	0.03285
1485.2136	0.03313
1483.2849	0.03348
1481.3562	0.0339
1479.4275	0.03432
1477.4988	0.03471
1475.5701	0.03504
1473.6414	0.03534
1471.7127	0.03565
1469.7840	0.03598
1467.8554	0.03635
1465.9267	0.03676
1463.9980	0.03721
1462.0693	0.03775
1460.1406	0.03837
1458.2119	0.03894
1456.2832	0.03935
1454.3545	0.03953
1452.4258	0.03948
1450.4971	0.03922
1448.5685	0.03882
1446.6398	0.03832
1444.7111	0.03778
1442.7824	0.0372
1440.8537	0.03662
1438.9250	0.03603
1436.9963	0.03546
1435.0676	0.03491
1433.1389	0.03438
1431.2102	0.0339
1429.2816	0.03352
1427.3529	0.03325
1425.4242	0.03304
1423.4955	0.03289
1421.5668	0.03281
1419.6381	0.03278
1417.7094	0.0328
1415.7807	0.03286
1413.8520	0.03299
1411.9233	0.03316
1409.9947	0.03334
1408.0660	0.03349
1406.1373	0.03363
1404.2086	0.03378
1402.2799	0.03388
1400.3512	0.0339
1398.4225	0.03382
1396.4938	0.03371
1394.5651	0.0336
1392.6364	0.03352
1390.7078	0.03341
1388.7791	0.03326
1386.8504	0.0331
1384.9217	0.03296
1382.9930	0.03287
1381.0643	0.03282
1379.1356	0.03278
1377.2069	0.03278
1375.2782	0.03284
1373.3495	0.03292
1371.4209	0.03298
1369.4922	0.03296
1367.5635	0.03288
1365.6348	0.0328
1363.7061	0.03274
1361.7774	0.03269
1359.8487	0.03266
1357.9200	0.03266
1355.9913	0.03265
1354.0626	0.0326
1352.1340	0.03257
1350.2053	0.03262
1348.2766	0.0327
1346.3479	0.03273
1344.4192	0.03273
1342.4905	0.03273
1340.5618	0.03276
1338.6331	0.03281
1336.7044	0.03281
1334.7757	0.03278
1332.8471	0.03276
1330.9184	0.03277
1328.9897	0.03277
1327.0610	0.03276
1325.1323	0.03274
1323.2036	0.03272
1321.2749	0.0327
1319.3462	0.03271
1317.4175	0.03276
1315.4888	0.03281
1313.5602	0.03286
1311.6315	0.03292
1309.7028	0.03298
1307.7741	0.03305
1305.8454	0.0331
1303.9167	0.03314
1301.9880	0.03318
1300.0593	0.03318
1298.1306	0.03316
1296.2019	0.03314
1294.2733	0.03313
1292.3446	0.03315
1290.4159	0.03318
1288.4872	0.03319
1286.5585	0.0332
1284.6298	0.0332
1282.7011	0.03319
1280.7724	0.03317
1278.8437	0.03316
1276.9150	0.03321
1274.9864	0.03331
1273.0577	0.03341
1271.1290	0.03348
1269.2003	0.03349
1267.2716	0.03346
1265.3429	0.03344
1263.4142	0.03338
1261.4855	0.03323
1259.5568	0.03301
1257.6281	0.0328
1255.6995	0.03263
1253.7708	0.03254
1251.8421	0.03254
1249.9134	0.03258
1247.9847	0.0326
1246.0560	0.03259
1244.1273	0.03262
1242.1986	0.03276
1240.2699	0.033
1238.3412	0.03329
1236.4126	0.03356
1234.4839	0.03379
1232.5552	0.03396
1230.6265	0.03405
1228.6978	0.03406
1226.7691	0.03403
1224.8404	0.03396
1222.9117	0.03383
1220.9830	0.03364
1219.0543	0.03342
1217.1257	0.03317
1215.1970	0.0329
1213.2683	0.03266
1211.3396	0.03245
1209.4109	0.03227
1207.4822	0.03211
1205.5535	0.03195
1203.6248	0.03175
1201.6961	0.03151
1199.7674	0.03128
1197.8388	0.0311
1195.9101	0.03099
1193.9814	0.03093
1192.0527	0.03091
1190.1240	0.03093
1188.1953	0.03094
1186.2666	0.03091
1184.3379	0.03088
1182.4092	0.03086
[truncated: 610 more rows]
