# Supplementary material for: Vibrational Study on the Structure, Bioactivity, and Silver Adsorption of Silk Fibroin Fibers Grafted with Methacrylonitrile
Source: Molecules. 2023 Mar 10;28(6):2551. doi: 10.3390/molecules28062551 (PMC10051891; doi:10.3390/molecules28062551)
Supplement: Supplementary file 1 [file molecules-28-02551-s001.zip › RAW DATA/Figure 13 Raman SBF/BF MAN 60 SBF 7d Raman p2.txt]

TITLE	BF MAN 60 SBF 7D P1 | AV. OF 59
DATA TYPE
ORIGIN	JASCO
OWNER
DATE	23/03/01
TIME	12:10:56
SPECTROMETER/DATA SYSTEM
RESOLUTION
DELTAX	-1.92869
XUNITS	1/CM
YUNITS	AU
FIRSTX	5003.1440
LASTX	5.9080
NPOINTS	2592
FIRSTY	0.00127
MAXY	0.03696
MINY	0.00060
XYDATA
5003.1440	0.00127
5001.2154	0.00124
4999.2867	0.00123
4997.3580	0.00125
4995.4293	0.00126
4993.5006	0.00122
4991.5719	0.0012
4989.6432	0.00124
4987.7145	0.00132
4985.7858	0.00132
4983.8571	0.0013
4981.9285	0.00132
4979.9998	0.00125
4978.0711	0.0012
4976.1424	0.00122
4974.2137	0.00131
4972.2850	0.00128
4970.3563	0.00128
4968.4276	0.00134
4966.4989	0.00131
4964.5702	0.00128
4962.6416	0.00127
4960.7129	0.00123
4958.7842	0.00122
4956.8555	0.00128
4954.9268	0.00129
4952.9981	0.00126
4951.0694	0.00126
4949.1407	0.00128
4947.2120	0.00129
4945.2833	0.00126
4943.3547	0.00126
4941.4260	0.00124
4939.4973	0.0012
4937.5686	0.0012
4935.6399	0.00128
4933.7112	0.00131
4931.7825	0.00122
4929.8538	0.0012
4927.9251	0.00119
4925.9964	0.00119
4924.0678	0.00126
4922.1391	0.00134
4920.2104	0.00137
4918.2817	0.00133
4916.3530	0.00126
4914.4243	0.00124
4912.4956	0.00119
4910.5669	0.00117
4908.6382	0.00119
4906.7095	0.00123
4904.7809	0.00126
4902.8522	0.00125
4900.9235	0.00133
4898.9948	0.00132
4897.0661	0.00123
4895.1374	0.0012
4893.2087	0.0012
4891.2800	0.00123
4889.3513	0.00129
4887.4226	0.00128
4885.4940	0.00128
4883.5653	0.00133
4881.6366	0.00131
4879.7079	0.00121
4877.7792	0.00121
4875.8505	0.00126
4873.9218	0.00119
4871.9931	0.00114
4870.0644	0.00115
4868.1357	0.00118
4866.2071	0.00119
4864.2784	0.00119
4862.3497	0.00124
4860.4210	0.00118
4858.4923	0.00118
4856.5636	0.00126
4854.6349	0.00126
4852.7062	0.00118
4850.7775	0.00117
4848.8488	0.00122
4846.9202	0.00123
4844.9915	0.00118
4843.0628	0.00116
4841.1341	0.00117
4839.2054	0.00123
4837.2767	0.00122
4835.3480	0.00124
4833.4193	0.0013
4831.4906	0.00127
4829.5619	0.0012
4827.6333	0.00118
4825.7046	0.0012
4823.7759	0.00112
4821.8472	0.00113
4819.9185	0.00127
4817.9898	0.00128
4816.0611	0.00123
4814.1324	0.0012
4812.2037	0.00121
4810.2750	0.00121
4808.3464	0.00121
4806.4177	0.00119
4804.4890	0.00118
4802.5603	0.00116
4800.6316	0.00113
4798.7029	0.00114
4796.7742	0.00122
4794.8455	0.00128
4792.9168	0.00129
4790.9881	0.00123
4789.0595	0.00125
4787.1308	0.00128
4785.2021	0.00124
4783.2734	0.0012
4781.3447	0.00118
4779.4160	0.00118
4777.4873	0.00116
4775.5586	0.00115
4773.6299	0.00115
4771.7012	0.00118
4769.7726	0.00118
4767.8439	0.00116
4765.9152	0.00116
4763.9865	0.0012
4762.0578	0.00123
4760.1291	0.00121
4758.2004	0.00118
4756.2717	0.00126
4754.3430	0.00126
4752.4143	0.00121
4750.4857	0.00122
4748.5570	0.00126
4746.6283	0.0013
4744.6996	0.00127
4742.7709	0.0013
4740.8422	0.00132
4738.9135	0.00128
4736.9848	0.00117
4735.0561	0.00108
4733.1274	0.00105
4731.1988	0.00106
4729.2701	0.00107
4727.3414	0.0011
4725.4127	0.00118
4723.4840	0.00123
4721.5553	0.00122
4719.6266	0.00118
4717.6979	0.00111
4715.7692	0.00116
4713.8405	0.00119
4711.9119	0.00119
4709.9832	0.00126
4708.0545	0.0013
4706.1258	0.00127
4704.1971	0.00122
4702.2684	0.00123
4700.3397	0.00122
4698.4110	0.00118
4696.4823	0.00119
4694.5536	0.00117
4692.6250	0.00117
4690.6963	0.00116
4688.7676	0.00118
4686.8389	0.00118
4684.9102	0.00118
4682.9815	0.00113
4681.0528	0.00116
4679.1241	0.00124
4677.1954	0.00125
4675.2668	0.00122
4673.3381	0.00117
4671.4094	0.00113
4669.4807	0.00114
4667.5520	0.00113
4665.6233	0.00115
4663.6946	0.00118
4661.7659	0.00122
4659.8372	0.00118
4657.9085	0.00113
4655.9799	0.00114
4654.0512	0.0012
4652.1225	0.00123
4650.1938	0.00119
4648.2651	0.00114
4646.3364	0.00112
4644.4077	0.00116
4642.4790	0.00117
4640.5503	0.00117
4638.6216	0.00115
4636.6930	0.00112
4634.7643	0.00111
4632.8356	0.00115
4630.9069	0.00121
4628.9782	0.00124
4627.0495	0.00121
4625.1208	0.00112
4623.1921	0.00108
4621.2634	0.00113
4619.3347	0.00118
4617.4061	0.00116
4615.4774	0.00115
4613.5487	0.00116
4611.6200	0.00118
4609.6913	0.00115
4607.7626	0.0011
4605.8339	0.00118
4603.9052	0.00129
4601.9765	0.00122
4600.0478	0.00114
4598.1192	0.00119
4596.1905	0.00117
4594.2618	0.00111
4592.3331	0.0011
4590.4044	0.00116
4588.4757	0.0012
4586.5470	0.00116
4584.6183	0.00117
4582.6896	0.0012
4580.7609	0.00113
4578.8323	0.00108
4576.9036	0.00112
4574.9749	0.00114
4573.0462	0.00114
4571.1175	0.00126
4569.1888	0.00132
4567.2601	0.00125
4565.3314	0.00119
4563.4027	0.0012
4561.4740	0.00121
4559.5454	0.00116
4557.6167	0.00113
4555.6880	0.00114
4553.7593	0.00115
4551.8306	0.00115
4549.9019	0.00116
4547.9732	0.00116
4546.0445	0.00113
4544.1158	0.00108
4542.1871	0.00104
4540.2585	0.00101
4538.3298	0.00109
4536.4011	0.00108
4534.4724	0.00105
4532.5437	0.00102
4530.6150	0.001
4528.6863	0.00103
4526.7576	0.0011
4524.8289	0.00118
4522.9002	0.00118
4520.9716	0.00116
4519.0429	0.00115
4517.1142	0.00114
4515.1855	0.00112
4513.2568	0.0012
4511.3281	0.00123
4509.3994	0.00125
4507.4707	0.00122
4505.5420	0.00115
4503.6133	0.00114
4501.6847	0.00112
4499.7560	0.00111
4497.8273	0.00113
4495.8986	0.00118
4493.9699	0.00124
4492.0412	0.00119
4490.1125	0.0011
4488.1838	0.00102
4486.2551	0.00102
4484.3264	0.00103
4482.3978	0.00108
4480.4691	0.0011
4478.5404	0.00108
4476.6117	0.0011
4474.6830	0.00114
4472.7543	0.00113
4470.8256	0.00107
4468.8969	0.00102
4466.9682	0.00109
4465.0395	0.00111
4463.1109	0.00114
4461.1822	0.00114
4459.2535	0.0011
4457.3248	0.00117
4455.3961	0.00124
4453.4674	0.00122
4451.5387	0.00123
4449.6100	0.00121
4447.6813	0.00119
4445.7526	0.00112
4443.8240	0.00102
4441.8953	0.00106
4439.9666	0.00111
4438.0379	0.00113
4436.1092	0.00113
4434.1805	0.00108
4432.2518	0.00106
4430.3231	0.00114
4428.3944	0.00112
4426.4657	0.00111
4424.5371	0.00112
4422.6084	0.0011
4420.6797	0.00112
4418.7510	0.00116
4416.8223	0.00116
4414.8936	0.00115
4412.9649	0.0011
4411.0362	0.00103
4409.1075	0.00105
4407.1788	0.00109
4405.2502	0.00114
4403.3215	0.00106
4401.3928	0.00099
4399.4641	0.00103
4397.5354	0.00111
4395.6067	0.00111
4393.6780	0.00103
4391.7493	0.00099
4389.8206	0.00104
4387.8919	0.0011
4385.9633	0.00112
4384.0346	0.00107
4382.1059	0.00107
4380.1772	0.00114
4378.2485	0.00115
4376.3198	0.00109
4374.3911	0.00103
4372.4624	0.00109
4370.5337	0.00114
4368.6050	0.00113
4366.6764	0.00113
4364.7477	0.0011
4362.8190	0.00107
4360.8903	0.00111
4358.9616	0.00112
4357.0329	0.0011
4355.1042	0.00101
4353.1755	0.00099
4351.2468	0.00103
4349.3181	0.00106
4347.3895	0.00115
4345.4608	0.00118
4343.5321	0.00113
4341.6034	0.00102
4339.6747	0.0011
4337.7460	0.00114
4335.8173	0.00111
4333.8886	0.00107
4331.9599	0.0011
4330.0312	0.00111
4328.1026	0.0011
4326.1739	0.00109
4324.2452	0.00114
4322.3165	0.00116
4320.3878	0.00111
4318.4591	0.0011
4316.5304	0.00106
4314.6017	0.00106
4312.6730	0.00104
4310.7443	0.00102
4308.8157	0.00104
4306.8870	0.00109
4304.9583	0.0011
4303.0296	0.00103
4301.1009	0.00102
4299.1722	0.00107
4297.2435	0.00109
4295.3148	0.00108
4293.3861	0.0011
4291.4574	0.00113
4289.5288	0.0011
4287.6001	0.00106
4285.6714	0.00116
4283.7427	0.00122
4281.8140	0.00114
4279.8853	0.00104
4277.9566	0.00101
4276.0279	0.00111
4274.0992	0.00113
4272.1705	0.00109
4270.2419	0.0011
4268.3132	0.00113
4266.3845	0.00108
4264.4558	0.0011
4262.5271	0.00108
4260.5984	0.00105
4258.6697	0.00103
4256.7410	0.00105
4254.8123	0.00108
4252.8836	0.00108
4250.9550	0.00114
4249.0263	0.00118
4247.0976	0.00116
4245.1689	0.00111
4243.2402	0.00106
4241.3115	0.00093
4239.3828	0.00092
4237.4541	0.00102
4235.5254	0.00107
4233.5968	0.00106
4231.6681	0.00114
4229.7394	0.00118
4227.8107	0.0011
4225.8820	0.00105
4223.9533	0.00108
4222.0246	0.00109
4220.0959	0.00108
4218.1672	0.00108
4216.2385	0.00114
4214.3099	0.00111
4212.3812	0.00108
4210.4525	0.00108
4208.5238	0.00107
4206.5951	0.00108
4204.6664	0.00104
4202.7377	0.00102
4200.8090	0.0011
4198.8803	0.00116
4196.9516	0.0011
4195.0230	0.00101
4193.0943	0.001
4191.1656	0.0011
4189.2369	0.00111
4187.3082	0.00107
4185.3795	0.00106
4183.4508	0.00108
4181.5221	0.00105
4179.5934	0.00099
4177.6647	0.00099
4175.7361	0.00103
4173.8074	0.00103
4171.8787	0.00102
4169.9500	0.00101
4168.0213	0.001
4166.0926	0.00107
4164.1639	0.00114
4162.2352	0.00114
4160.3065	0.0011
4158.3778	0.00105
4156.4492	0.0011
4154.5205	0.00111
4152.5918	0.00112
4150.6631	0.00113
4148.7344	0.00114
4146.8057	0.00113
4144.8770	0.00114
4142.9483	0.0011
4141.0196	0.00111
4139.0909	0.00108
4137.1623	0.00104
4135.2336	0.00101
4133.3049	0.001
4131.3762	0.00104
4129.4475	0.00112
4127.5188	0.00111
4125.5901	0.00109
4123.6614	0.00103
4121.7327	0.00107
4119.8040	0.00104
4117.8754	0.00101
4115.9467	0.001
4114.0180	0.001
4112.0893	0.00102
4110.1606	0.00103
4108.2319	0.00105
4106.3032	0.00104
4104.3745	0.00106
4102.4458	0.00112
4100.5171	0.00112
4098.5885	0.00107
4096.6598	0.00103
4094.7311	0.00103
4092.8024	0.00108
4090.8737	0.00108
4088.9450	0.00106
4087.0163	0.00103
4085.0876	0.001
4083.1589	0.001
4081.2302	0.00104
4079.3016	0.001
4077.3729	0.00104
4075.4442	0.00109
4073.5155	0.00115
4071.5868	0.00118
4069.6581	0.00112
4067.7294	0.00107
4065.8007	0.00105
4063.8720	0.00105
4061.9433	0.00109
4060.0147	0.0011
4058.0860	0.00105
4056.1573	0.00102
4054.2286	0.00102
4052.2999	0.00106
4050.3712	0.00109
4048.4425	0.00106
4046.5138	0.00102
4044.5851	0.00097
4042.6564	0.00097
4040.7278	0.001
4038.7991	0.00101
4036.8704	0.00106
4034.9417	0.00107
4033.0130	0.00106
4031.0843	0.00107
4029.1556	0.00104
4027.2269	0.00104
4025.2982	0.00105
4023.3695	0.00103
4021.4409	0.00103
4019.5122	0.00108
4017.5835	0.00105
4015.6548	0.00098
4013.7261	0.00095
4011.7974	0.00098
4009.8687	0.001
4007.9400	0.00105
4006.0113	0.001
4004.0826	0.00092
4002.1540	0.00095
4000.2253	0.00101
3998.2966	0.00105
3996.3679	0.00106
3994.4392	0.00103
3992.5105	0.00102
3990.5818	0.00099
3988.6531	0.00098
3986.7244	0.00102
3984.7957	0.00107
3982.8671	0.00106
3980.9384	0.00106
3979.0097	0.00112
3977.0810	0.00115
3975.1523	0.00111
3973.2236	0.00101
3971.2949	0.00098
3969.3662	0.00106
3967.4375	0.00106
3965.5088	0.00107
3963.5802	0.00109
3961.6515	0.0011
3959.7228	0.00111
3957.7941	0.00105
3955.8654	0.00102
3953.9367	0.00104
3952.0080	0.00107
3950.0793	0.00106
3948.1506	0.00106
3946.2219	0.00112
3944.2933	0.0011
3942.3646	0.00105
3940.4359	0.00102
3938.5072	0.00101
3936.5785	0.00107
3934.6498	0.00106
3932.7211	0.00106
3930.7924	0.00099
3928.8637	0.00095
3926.9350	0.00097
3925.0064	0.00103
3923.0777	0.00107
3921.1490	0.00101
3919.2203	0.00101
3917.2916	0.00102
3915.3629	0.00105
3913.4342	0.00109
3911.5055	0.00107
3909.5768	0.00106
3907.6481	0.00106
3905.7195	0.00108
3903.7908	0.00106
3901.8621	0.00103
3899.9334	0.00107
3898.0047	0.00108
3896.0760	0.00104
3894.1473	0.00099
3892.2186	0.00099
3890.2899	0.00104
3888.3612	0.00112
3886.4326	0.00112
3884.5039	0.0011
3882.5752	0.00108
3880.6465	0.00102
3878.7178	0.00099
3876.7891	0.00101
3874.8604	0.00101
3872.9317	0.00101
3871.0030	0.00103
3869.0743	0.00106
3867.1457	0.00102
3865.2170	0.00096
3863.2883	0.00092
3861.3596	0.00096
3859.4309	0.001
3857.5022	0.001
3855.5735	0.00096
3853.6448	0.00099
3851.7161	0.00101
3849.7874	0.00102
3847.8588	0.00102
3845.9301	0.00099
3844.0014	0.00098
3842.0727	0.00099
3840.1440	0.00108
3838.2153	0.00111
3836.2866	0.00107
3834.3579	0.00104
3832.4292	0.00101
3830.5005	0.001
3828.5719	0.00101
3826.6432	0.001
3824.7145	0.00096
3822.7858	0.00099
3820.8571	0.001
3818.9284	0.00099
3816.9997	0.00098
3815.0710	0.00096
3813.1423	0.00097
3811.2136	0.00098
3809.2850	0.00096
3807.3563	0.00096
3805.4276	0.001
3803.4989	0.001
3801.5702	0.00096
3799.6415	0.00096
3797.7128	0.00102
3795.7841	0.00106
3793.8554	0.00105
3791.9268	0.00102
3789.9981	0.001
3788.0694	0.00102
3786.1407	0.001
3784.2120	0.00099
3782.2833	0.00103
3780.3546	0.00097
3778.4259	0.00093
3776.4972	0.00096
3774.5685	0.001
3772.6399	0.00097
3770.7112	0.00099
3768.7825	0.00101
3766.8538	0.00103
3764.9251	0.001
3762.9964	0.00094
3761.0677	0.00096
3759.1390	0.001
3757.2103	0.001
3755.2816	0.00101
3753.3530	0.00093
3751.4243	0.00094
3749.4956	0.00097
3747.5669	0.00093
3745.6382	0.00093
3743.7095	0.00101
3741.7808	0.00103
3739.8521	0.00095
3737.9234	0.00092
3735.9947	0.00095
3734.0661	0.00099
3732.1374	0.00101
3730.2087	0.00105
3728.2800	0.00111
3726.3513	0.00112
3724.4226	0.0011
3722.4939	0.00105
3720.5652	0.00099
3718.6365	0.00094
3716.7078	0.00092
3714.7792	0.00094
3712.8505	0.00095
3710.9218	0.00098
3708.9931	0.00104
3707.0644	0.00108
3705.1357	0.00109
3703.2070	0.00106
3701.2783	0.00097
3699.3496	0.00092
3697.4209	0.00096
3695.4923	0.00098
3693.5636	0.00095
3691.6349	0.00098
3689.7062	0.00103
3687.7775	0.00105
3685.8488	0.00098
3683.9201	0.00095
3681.9914	0.00101
3680.0627	0.00108
3678.1340	0.00106
3676.2054	0.00099
3674.2767	0.00101
3672.3480	0.0011
3670.4193	0.0011
3668.4906	0.00106
3666.5619	0.00102
3664.6332	0.001
3662.7045	0.00103
3660.7758	0.00107
3658.8471	0.00108
3656.9185	0.0011
3654.9898	0.00106
3653.0611	0.00104
3651.1324	0.00098
3649.2037	0.00098
3647.2750	0.00102
3645.3463	0.00098
3643.4176	0.00095
3641.4889	0.00098
3639.5602	0.00097
3637.6316	0.00102
3635.7029	0.00102
3633.7742	0.00099
3631.8455	0.00097
3629.9168	0.00102
3627.9881	0.00111
3626.0594	0.00111
3624.1307	0.00106
3622.2020	0.00106
3620.2733	0.00108
3618.3447	0.00105
3616.4160	0.00109
3614.4873	0.00113
3612.5586	0.00113
3610.6299	0.00112
3608.7012	0.00114
3606.7725	0.00111
3604.8438	0.00104
3602.9151	0.00097
3600.9864	0.00096
3599.0578	0.001
3597.1291	0.00099
3595.2004	0.001
3593.2717	0.00106
3591.3430	0.0011
3589.4143	0.0011
3587.4856	0.00109
3585.5569	0.00104
3583.6282	0.00097
3581.6995	0.00094
3579.7709	0.001
3577.8422	0.00104
3575.9135	0.00108
3573.9848	0.0011
3572.0561	0.00105
3570.1274	0.00103
3568.1987	0.00109
3566.2700	0.00113
3564.3413	0.00114
3562.4126	0.00109
3560.4840	0.00103
3558.5553	0.00105
3556.6266	0.00103
3554.6979	0.00109
3552.7692	0.00117
3550.8405	0.00115
3548.9118	0.00107
3546.9831	0.00108
3545.0544	0.00112
3543.1257	0.00116
3541.1971	0.00119
3539.2684	0.00122
3537.3397	0.00122
3535.4110	0.00121
3533.4823	0.00119
3531.5536	0.00122
3529.6249	0.00123
3527.6962	0.00119
3525.7675	0.00121
3523.8388	0.00124
3521.9102	0.00127
3519.9815	0.00129
3518.0528	0.00126
3516.1241	0.00121
3514.1954	0.00124
3512.2667	0.00132
3510.3380	0.0013
3508.4093	0.00126
3506.4806	0.00126
3504.5519	0.00129
3502.6233	0.0013
3500.6946	0.00131
3498.7659	0.00137
3496.8372	0.0014
3494.9085	0.00139
3492.9798	0.00136
3491.0511	0.00137
3489.1224	0.00143
3487.1937	0.00148
3485.2650	0.00151
3483.3364	0.00157
3481.4077	0.00163
3479.4790	0.00164
3477.5503	0.00161
3475.6216	0.00162
3473.6929	0.00163
3471.7642	0.00164
3469.8355	0.00164
3467.9068	0.00163
3465.9781	0.00165
3464.0495	0.0017
3462.1208	0.00174
3460.1921	0.0018
3458.2634	0.00185
3456.3347	0.00186
3454.4060	0.00183
3452.4773	0.0018
3450.5486	0.00184
3448.6199	0.00189
3446.6912	0.00192
3444.7626	0.00195
3442.8339	0.00199
3440.9052	0.00202
3438.9765	0.00209
3437.0478	0.00216
3435.1191	0.00214
3433.1904	0.00209
3431.2617	0.00208
3429.3330	0.00215
3427.4043	0.00224
3425.4757	0.00231
3423.5470	0.00236
3421.6183	0.00238
3419.6896	0.00238
3417.7609	0.0024
3415.8322	0.00245
3413.9035	0.00251
3411.9748	0.00261
3410.0461	0.00272
3408.1174	0.00277
3406.1888	0.00278
3404.2601	0.00282
3402.3314	0.00287
3400.4027	0.00288
3398.4740	0.00283
3396.5453	0.00283
3394.6166	0.0029
3392.6879	0.003
3390.7592	0.00308
3388.8305	0.00315
3386.9019	0.0032
3384.9732	0.0032
3383.0445	0.00316
3381.1158	0.00314
3379.1871	0.00317
3377.2584	0.00322
3375.3297	0.00326
3373.4010	0.00329
3371.4723	0.00333
3369.5436	0.00337
3367.6150	0.00343
3365.6863	0.0035
3363.7576	0.00354
3361.8289	0.00356
3359.9002	0.00361
3357.9715	0.00365
3356.0428	0.00364
3354.1141	0.00363
3352.1854	0.00368
3350.2568	0.00374
3348.3281	0.00376
3346.3994	0.00379
3344.4707	0.00387
3342.5420	0.00396
3340.6133	0.00403
3338.6846	0.00409
3336.7559	0.00411
3334.8272	0.00411
3332.8985	0.00411
3330.9699	0.00416
3329.0412	0.00421
3327.1125	0.00421
3325.1838	0.0042
3323.2551	0.00426
3321.3264	0.00436
3319.3977	0.00445
3317.4690	0.00449
3315.5403	0.00447
3313.6116	0.00446
3311.6830	0.00448
3309.7543	0.00451
3307.8256	0.00454
3305.8969	0.00461
3303.9682	0.00467
3302.0395	0.0047
3300.1108	0.00472
3298.1821	0.00478
3296.2534	0.00483
3294.3247	0.00485
3292.3961	0.00489
3290.4674	0.00491
3288.5387	0.00493
3286.6100	0.00493
3284.6813	0.00491
3282.7526	0.00492
3280.8239	0.00496
3278.8952	0.00501
3276.9665	0.00502
3275.0378	0.00497
3273.1092	0.0049
3271.1805	0.00488
3269.2518	0.0049
3267.3231	0.00492
3265.3944	0.00494
3263.4657	0.00497
3261.5370	0.00501
3259.6083	0.00503
3257.6796	0.00501
3255.7509	0.00503
3253.8223	0.00506
3251.8936	0.00505
3249.9649	0.005
3248.0362	0.00498
3246.1075	0.00499
3244.1788	0.00501
3242.2501	0.00502
3240.3214	0.00502
3238.3927	0.00502
3236.4640	0.00503
3234.5354	0.00503
3232.6067	0.00503
3230.6780	0.00503
3228.7493	0.00502
3226.8206	0.00503
3224.8919	0.00507
3222.9632	0.00511
3221.0345	0.00513
3219.1058	0.00512
3217.1771	0.00511
3215.2485	0.00513
3213.3198	0.00515
3211.3911	0.00513
3209.4624	0.0051
3207.5337	0.00509
3205.6050	0.00511
3203.6763	0.0051
3201.7476	0.00509
3199.8189	0.00512
3197.8902	0.00517
3195.9616	0.00523
3194.0329	0.00525
3192.1042	0.00524
3190.1755	0.00518
3188.2468	0.00512
3186.3181	0.00512
3184.3894	0.0052
3182.4607	0.00525
3180.5320	0.00521
3178.6033	0.00513
3176.6747	0.0051
3174.7460	0.00517
3172.8173	0.00525
3170.8886	0.00531
3168.9599	0.00538
3167.0312	0.00544
3165.1025	0.00546
3163.1738	0.00545
3161.2451	0.00546
3159.3164	0.00547
3157.3878	0.00547
3155.4591	0.00543
3153.5304	0.00537
3151.6017	0.00536
3149.6730	0.00542
3147.7443	0.0055
3145.8156	0.00554
3143.8869	0.00551
3141.9582	0.00548
3140.0295	0.00547
3138.1009	0.00549
3136.1722	0.00554
3134.2435	0.00562
3132.3148	0.00571
3130.3861	0.00577
3128.4574	0.00582
3126.5287	0.00584
3124.6000	0.00586
3122.6713	0.0059
3120.7426	0.00594
3118.8140	0.00596
3116.8853	0.00595
3114.9566	0.00591
3113.0279	0.00589
3111.0992	0.00594
3109.1705	0.00601
3107.2418	0.00605
3105.3131	0.00607
3103.3844	0.00609
3101.4557	0.00609
3099.5271	0.0061
3097.5984	0.00614
3095.6697	0.00621
3093.7410	0.00626
3091.8123	0.00627
3089.8836	0.00627
3087.9549	0.00628
3086.0262	0.00631
3084.0975	0.00634
3082.1688	0.00641
3080.2402	0.00652
3078.3115	0.00663
3076.3828	0.00672
3074.4541	0.00683
3072.5254	0.00697
3070.5967	0.00709
3068.6680	0.00717
3066.7393	0.00719
3064.8106	0.0072
3062.8819	0.00726
3060.9533	0.00736
3059.0246	0.00745
3057.0959	0.00752
3055.1672	0.00758
3053.2385	0.00762
3051.3098	0.00766
3049.3811	0.00768
3047.4524	0.0077
3045.5237	0.00771
3043.5950	0.00773
3041.6664	0.0078
3039.7377	0.00795
3037.8090	0.00812
3035.8803	0.00825
3033.9516	0.00837
3032.0229	0.0085
3030.0942	0.00868
3028.1655	0.00891
3026.2368	0.00915
3024.3081	0.00938
3022.3795	0.00964
3020.4508	0.00996
3018.5221	0.01033
3016.5934	0.01068
3014.6647	0.011
3012.7360	0.0113
3010.8073	0.01159
3008.8786	0.01192
3006.9499	0.01224
3005.0212	0.01252
3003.0926	0.01279
3001.1639	0.01306
2999.2352	0.0133
2997.3065	0.01355
2995.3778	0.01382
2993.4491	0.01405
2991.5204	0.0142
2989.5917	0.01427
2987.6630	0.0143
2985.7343	0.01429
2983.8057	0.01426
2981.8770	0.01421
2979.9483	0.01417
2978.0196	0.01412
2976.0909	0.01409
2974.1622	0.01414
2972.2335	0.01428
2970.3048	0.01447
2968.3761	0.01473
2966.4474	0.01504
2964.5188	0.01541
2962.5901	0.01584
2960.6614	0.01633
2958.7327	0.01681
2956.8040	0.01723
2954.8753	0.0176
2952.9466	0.01799
2951.0179	0.01843
2949.0892	0.01887
2947.1605	0.01926
2945.2319	0.01957
2943.3032	0.01984
2941.3745	0.02011
2939.4458	0.02039
2937.5171	0.02061
2935.5884	0.02074
2933.6597	0.02073
2931.7310	0.02057
2929.8023	0.0203
2927.8736	0.01993
2925.9450	0.01943
2924.0163	0.01882
2922.0876	0.01823
2920.1589	0.01777
2918.2302	0.0174
2916.3015	0.01707
2914.3728	0.01678
2912.4441	0.01653
2910.5154	0.01628
2908.5868	0.01607
2906.6581	0.01591
2904.7294	0.0158
2902.8007	0.01567
2900.8720	0.01554
2898.9433	0.01543
2897.0146	0.01539
2895.0859	0.01539
2893.1572	0.01537
2891.2285	0.0153
2889.2999	0.01523
2887.3712	0.01516
2885.4425	0.01512
2883.5138	0.0151
2881.5851	0.01508
2879.6564	0.01502
2877.7277	0.0149
2875.7990	0.0148
2873.8703	0.01473
2871.9416	0.01464
2870.0130	0.0145
2868.0843	0.01437
2866.1556	0.01433
2864.2269	0.01432
2862.2982	0.01425
2860.3695	0.01414
2858.4408	0.01408
2856.5121	0.01408
2854.5834	0.01402
2852.6547	0.01386
2850.7261	0.01363
2848.7974	0.01337
2846.8687	0.01309
2844.9400	0.01279
2843.0113	0.01253
2841.0826	0.01236
2839.1539	0.01226
2837.2252	0.01215
2835.2965	0.01204
2833.3678	0.01197
2831.4392	0.01195
2829.5105	0.01195
2827.5818	0.01193
2825.6531	0.0119
2823.7244	0.01188
2821.7957	0.0119
2819.8670	0.01195
2817.9383	0.01199
2816.0096	0.01201
2814.0809	0.01202
2812.1523	0.01208
2810.2236	0.01218
2808.2949	0.01228
2806.3662	0.0123
2804.4375	0.01226
2802.5088	0.01223
2800.5801	0.01227
2798.6514	0.01236
2796.7227	0.01246
2794.7940	0.01254
2792.8654	0.01258
2790.9367	0.01259
2789.0080	0.01259
2787.0793	0.01259
2785.1506	0.01261
2783.2219	0.01267
2781.2932	0.01276
2779.3645	0.01287
2777.4358	0.01298
2775.5071	0.01307
2773.5785	0.01313
2771.6498	0.01313
2769.7211	0.01315
2767.7924	0.0132
2765.8637	0.01328
2763.9350	0.01333
2762.0063	0.01336
2760.0776	0.01339
2758.1489	0.0134
2756.2202	0.01339
2754.2916	0.01339
2752.3629	0.01344
2750.4342	0.01352
2748.5055	0.01358
2746.5768	0.01366
2744.6481	0.01374
2742.7194	0.01379
2740.7907	0.01381
2738.8620	0.01384
2736.9333	0.01392
2735.0047	0.01401
2733.0760	0.01406
2731.1473	0.01411
2729.2186	0.0142
2727.2899	0.01431
2725.3612	0.01437
2723.4325	0.01441
2721.5038	0.01444
2719.5751	0.01445
2717.6464	0.01444
2715.7178	0.01444
2713.7891	0.01448
2711.8604	0.01455
2709.9317	0.01461
2708.0030	0.01465
2706.0743	0.0147
2704.1456	0.01478
2702.2169	0.01483
2700.2882	0.01483
2698.3595	0.01484
2696.4309	0.0149
2694.5022	0.01497
2692.5735	0.01502
2690.6448	0.01505
2688.7161	0.01507
2686.7874	0.01509
2684.8587	0.01509
2682.9300	0.01511
2681.0013	0.01516
2679.0726	0.01521
2677.1440	0.01527
2675.2153	0.01534
2673.2866	0.01536
2671.3579	0.01534
2669.4292	0.01538
2667.5005	0.01545
2665.5718	0.01548
2663.6431	0.0155
2661.7144	0.01553
2659.7857	0.01559
2657.8571	0.01569
2655.9284	0.01578
2653.9997	0.01583
2652.0710	0.01582
2650.1423	0.01581
2648.2136	0.01584
2646.2849	0.01591
2644.3562	0.016
2642.4275	0.01612
2640.4988	0.0162
2638.5702	0.01621
2636.6415	0.0162
2634.7128	0.01622
2632.7841	0.01624
2630.8554	0.01625
2628.9267	0.01627
2626.9980	0.01633
2625.0693	0.01639
2623.1406	0.01642
2621.2119	0.01645
2619.2833	0.01648
2617.3546	0.01656
2615.4259	0.01665
2613.4972	0.0167
2611.5685	0.0167
2609.6398	0.0167
2607.7111	0.01668
2605.7824	0.01664
2603.8537	0.01667
2601.9250	0.01676
2599.9964	0.01681
2598.0677	0.01682
2596.1390	0.01686
2594.2103	0.01694
2592.2816	0.01704
2590.3529	0.01717
2588.4242	0.01729
2586.4955	0.01734
2584.5668	0.01731
2582.6381	0.01728
2580.7095	0.0173
2578.7808	0.01738
2576.8521	0.01749
2574.9234	0.01758
2572.9947	0.01761
2571.0660	0.01763
2569.1373	0.01768
2567.2086	0.01774
2565.2799	0.01775
2563.3512	0.01775
2561.4226	0.01777
2559.4939	0.01777
2557.5652	0.01776
2555.6365	0.01776
2553.7078	0.01778
2551.7791	0.0178
2549.8504	0.01783
2547.9217	0.01791
2545.9930	0.01804
2544.0643	0.01814
2542.1357	0.01822
2540.2070	0.01826
2538.2783	0.01826
2536.3496	0.01826
2534.4209	0.01828
2532.4922	0.01831
2530.5635	0.01831
2528.6348	0.01828
2526.7061	0.01824
2524.7774	0.01823
2522.8488	0.0183
2520.9201	0.0184
2518.9914	0.01849
2517.0627	0.01855
2515.1340	0.01858
2513.2053	0.01857
2511.2766	0.01856
2509.3479	0.01856
2507.4192	0.01856
2505.4905	0.01852
2503.5619	0.01851
2501.6332	0.01862
2499.7045	0.01881
2497.7758	0.01895
2495.8471	0.01901
2493.9184	0.01904
2491.9897	0.0191
2490.0610	0.01914
2488.1323	0.01915
2486.2036	0.01913
2484.2750	0.01908
2482.3463	0.01895
2480.4176	0.01879
2478.4889	0.0188
2476.5602	0.01898
2474.6315	0.01918
2472.7028	0.01931
2470.7741	0.0194
2468.8454	0.01942
2466.9167	0.01937
2464.9881	0.01932
2463.0594	0.01932
2461.1307	0.01934
2459.2020	0.0194
2457.2733	0.01953
2455.3446	0.01965
2453.4159	0.01968
2451.4872	0.01965
2449.5585	0.01968
2447.6299	0.01975
2445.7012	0.01977
2443.7725	0.0197
2441.8438	0.01961
2439.9151	0.01964
2437.9864	0.01977
2436.0577	0.01987
2434.1290	0.01989
2432.2003	0.01992
2430.2716	0.01995
2428.3430	0.01995
2426.4143	0.01992
2424.4856	0.01994
2422.5569	0.02004
2420.6282	0.02013
2418.6995	0.02011
2416.7708	0.02001
2414.8421	0.01995
2412.9134	0.01997
2410.9847	0.02004
2409.0561	0.02014
2407.1274	0.02023
2405.1987	0.02027
2403.2700	0.02024
2401.3413	0.02022
2399.4126	0.02022
2397.4839	0.0202
2395.5552	0.02019
2393.6265	0.02022
2391.6978	0.02028
2389.7692	0.02038
2387.8405	0.02049
2385.9118	0.0205
2383.9831	0.0204
2382.0544	0.02033
2380.1257	0.02034
2378.1970	0.02034
2376.2683	0.02022
2374.3396	0.02003
2372.4109	0.01994
2370.4823	0.01999
2368.5536	0.02011
2366.6249	0.02025
2364.6962	0.02037
2362.7675	0.02041
2360.8388	0.02037
2358.9101	0.0203
2356.9814	0.02024
2355.0527	0.02014
2353.1240	0.01997
2351.1954	0.0198
2349.2667	0.01977
2347.3380	0.01994
2345.4093	0.02012
2343.4806	0.02014
2341.5519	0.02011
2339.6232	0.02016
2337.6945	0.02027
2335.7658	0.02035
2333.8371	0.02038
2331.9085	0.02031
2329.9798	0.02006
2328.0511	0.01966
2326.1224	0.01942
2324.1937	0.01954
2322.2650	0.01989
2320.3363	0.02015
2318.4076	0.02018
2316.4789	0.0201
2314.5502	0.02008
2312.6216	0.02013
2310.6929	0.02018
2308.7642	0.02023
2306.8355	0.02013
2304.9068	0.0197
2302.9781	0.01909
2301.0494	0.01885
2299.1207	0.01921
2297.1920	0.01975
2295.2633	0.01995
2293.3347	0.01967
2291.4060	0.01922
2289.4773	0.01912
2287.5486	0.01952
2285.6199	0.02002
2283.6912	0.02006
2281.7625	0.01943
2279.8338	0.01863
2277.9051	0.01847
2275.9764	0.0191
2274.0478	0.01989
2272.1191	0.02037
2270.1904	0.02054
2268.2617	0.02058
2266.3330	0.02054
2264.4043	0.02033
2262.4756	0.01996
2260.5469	0.0195
2258.6182	0.01911
2256.6895	0.01908
2254.7609	0.01952
2252.8322	0.02027
2250.9035	0.02134
2248.9748	0.0229
2247.0461	0.02482
2245.1174	0.02689
2243.1887	0.02913
2241.2600	0.03136
2239.3313	0.03299
2237.4026	0.03362
2235.4740	0.03362
2233.5453	0.03312
2231.6166	0.03142
2229.6879	0.02855
2227.7592	0.02582
2225.8305	0.02417
2223.9018	0.02329
2221.9731	0.02264
2220.0444	0.0219
2218.1157	0.02081
2216.1871	0.01965
2214.2584	0.01928
2212.3297	0.01996
2210.4010	0.02085
2208.4723	0.02123
2206.5436	0.0212
2204.6149	0.02104
2202.6862	0.02094
2200.7575	0.02097
2198.8288	0.02101
2196.9002	0.02073
2194.9715	0.01999
2193.0428	0.01933
2191.1141	0.01946
2189.1854	0.02032
2187.2567	0.02105
2185.3280	0.02116
2183.3993	0.02087
2181.4706	0.02052
2179.5419	0.02015
2177.6133	0.01989
2175.6846	0.02001
2173.7559	0.0203
2171.8272	0.02029
2169.8985	0.01994
2167.9698	0.0192
2166.0411	0.01814
2164.1124	0.01768
2162.1837	0.01856
2160.2550	0.01989
2158.3264	0.0202
2156.3977	0.01929
2154.4690	0.01834
2152.5403	0.01865
2150.6116	0.02
2148.6829	0.02108
2146.7542	0.0212
2144.8255	0.0208
2142.8968	0.0207
2140.9681	0.02117
2139.0395	0.02165
2137.1108	0.02164
2135.1821	0.02134
2133.2534	0.02128
2131.3247	0.02149
2129.3960	0.02171
2127.4673	0.02178
2125.5386	0.0217
2123.6099	0.02156
2121.6812	0.02157
2119.7526	0.02176
2117.8239	0.02188
2115.8952	0.02187
2113.9665	0.0218
2112.0378	0.02163
2110.1091	0.02131
2108.1804	0.02106
2106.2517	0.02086
2104.3230	0.02049
2102.3943	0.02026
2100.4657	0.02046
2098.5370	0.02079
2096.6083	0.02105
2094.6796	0.02128
2092.7509	0.02112
2090.8222	0.02052
2088.8935	0.02006
2086.9648	0.01998
2085.0361	0.02016
2083.1074	0.02056
2081.1788	0.02113
2079.2501	0.02162
2077.3214	0.02177
2075.3927	0.02138
2073.4640	0.02057
2071.5353	0.01973
2069.6066	0.01925
2067.6779	0.01955
2065.7492	0.02055
2063.8205	0.0215
2061.8919	0.02175
2059.9632	0.02104
2058.0345	0.01967
2056.1058	0.01863
2054.1771	0.0186
2052.2484	0.01921
2050.3197	0.01982
2048.3910	0.02041
2046.4623	0.02104
2044.5336	0.0213
2042.6050	0.02104
2040.6763	0.02089
2038.7476	0.02121
2036.8189	0.02157
2034.8902	0.02171
2032.9615	0.02176
2031.0328	0.02168
2029.1041	0.02152
2027.1754	0.02163
2025.2467	0.02189
2023.3181	0.02177
2021.3894	0.02139
2019.4607	0.02125
2017.5320	0.02129
2015.6033	0.02132
2013.6746	0.0216
2011.7459	0.02213
2009.8172	0.02252
2007.8885	0.02262
2005.9599	0.0226
2004.0312	0.02261
2002.1025	0.02265
2000.1738	0.02273
1998.2451	0.02286
1996.3164	0.023
1994.3877	0.02301
1992.4590	0.02287
1990.5303	0.02285
1988.6016	0.02305
1986.6730	0.02324
1984.7443	0.02327
1982.8156	0.02321
1980.8869	0.02312
1978.9582	0.02305
1977.0295	0.02307
1975.1008	0.02323
1973.1721	0.0234
1971.2434	0.02345
1969.3147	0.02342
1967.3861	0.02341
1965.4574	0.02344
1963.5287	0.02348
1961.6000	0.02347
1959.6713	0.02345
1957.7426	0.02345
1955.8139	0.02353
1953.8852	0.02366
1951.9565	0.02382
1950.0278	0.0239
1948.0992	0.02387
1946.1705	0.02379
1944.2418	0.02374
1942.3131	0.02375
1940.3844	0.02377
1938.4557	0.02377
1936.5270	0.02379
1934.5983	0.02387
1932.6696	0.02394
1930.7409	0.02396
1928.8123	0.02396
1926.8836	0.02399
1924.9549	0.02406
1923.0262	0.02413
1921.0975	0.02418
1919.1688	0.02421
1917.2401	0.02425
1915.3114	0.02427
1913.3827	0.02425
1911.4540	0.02424
1909.5254	0.02427
1907.5967	0.02434
1905.6680	0.02441
1903.7393	0.02442
1901.8106	0.02439
1899.8819	0.02437
1897.9532	0.0244
1896.0245	0.02444
1894.0958	0.02447
1892.1671	0.02447
1890.2385	0.02447
1888.3098	0.0245
1886.3811	0.02455
1884.4524	0.0246
1882.5237	0.02462
1880.5950	0.02462
1878.6663	0.0246
1876.7376	0.02459
1874.8089	0.02457
1872.8802	0.02456
1870.9516	0.02457
1869.0229	0.02457
1867.0942	0.02455
1865.1655	0.02453
1863.2368	0.02454
1861.3081	0.02455
1859.3794	0.02452
1857.4507	0.0245
1855.5220	0.0245
1853.5933	0.02452
1851.6647	0.02457
1849.7360	0.02462
1847.8073	0.02464
1845.8786	0.02463
1843.9499	0.02462
1842.0212	0.02461
1840.0925	0.02459
1838.1638	0.02459
1836.2351	0.02462
1834.3064	0.02468
1832.3778	0.02475
1830.4491	0.02481
1828.5204	0.02485
1826.5917	0.02489
1824.6630	0.0249
1822.7343	0.02488
1820.8056	0.02486
1818.8769	0.02484
1816.9482	0.02486
1815.0195	0.02492
1813.0909	0.02501
1811.1622	0.02508
1809.2335	0.02513
1807.3048	0.02518
1805.3761	0.02526
1803.4474	0.02534
1801.5187	0.02538
1799.5900	0.02541
1797.6613	0.02544
1795.7326	0.02547
1793.8040	0.02549
1791.8753	0.02549
1789.9466	0.02548
1788.0179	0.02549
1786.0892	0.02551
1784.1605	0.0255
1782.2318	0.0255
1780.3031	0.02553
1778.3744	0.02559
1776.4457	0.02565
1774.5171	0.02566
1772.5884	0.02561
1770.6597	0.02555
1768.7310	0.02551
1766.8023	0.02549
1764.8736	0.02548
1762.9449	0.02548
1761.0162	0.02551
1759.0875	0.02554
1757.1588	0.02553
1755.2302	0.02553
1753.3015	0.02556
1751.3728	0.02559
1749.4441	0.02556
1747.5154	0.02551
1745.5867	0.02551
1743.6580	0.02555
1741.7293	0.02557
1739.8006	0.02558
1737.8719	0.02556
1735.9433	0.02555
1734.0146	0.02558
1732.0859	0.02563
1730.1572	0.02567
1728.2285	0.02572
1726.2998	0.02577
1724.3711	0.02579
1722.4424	0.02578
1720.5137	0.02578
1718.5850	0.02585
1716.6564	0.02597
1714.7277	0.02609
1712.7990	0.02617
1710.8703	0.02621
1708.9416	0.02625
1707.0129	0.02635
1705.0842	0.02651
1703.1555	0.0267
1701.2268	0.02688
1699.2981	0.02702
1697.3695	0.02711
1695.4408	0.02716
1693.5121	0.02721
1691.5834	0.02728
1689.6547	0.02736
1687.7260	0.02747
1685.7973	0.02762
1683.8686	0.02781
1681.9399	0.02799
1680.0112	0.02817
1678.0826	0.02837
1676.1539	0.02864
1674.2252	0.02894
1672.2965	0.02925
1670.3678	0.02955
1668.4391	0.02977
1666.5104	0.02984
1664.5817	0.02974
1662.6530	0.02952
1660.7243	0.02923
1658.7957	0.02891
1656.8670	0.0286
1654.9383	0.02831
1653.0096	0.02806
1651.0809	0.02789
1649.1522	0.02776
1647.2235	0.02762
1645.2948	0.02746
1643.3661	0.02732
1641.4374	0.02724
1639.5088	0.02721
1637.5801	0.02719
1635.6514	0.02714
1633.7227	0.0271
1631.7940	0.02708
1629.8653	0.02712
1627.9366	0.02718
1626.0079	0.02727
1624.0792	0.02738
1622.1505	0.02753
1620.2219	0.0277
1618.2932	0.02784
1616.3645	0.02793
1614.4358	0.02798
1612.5071	0.02797
1610.5784	0.02792
1608.6497	0.02786
1606.7210	0.02781
1604.7923	0.0278
1602.8636	0.02783
1600.9350	0.02786
1599.0063	0.02787
1597.0776	0.02784
1595.1489	0.02776
1593.2202	0.02766
1591.2915	0.02759
1589.3628	0.02755
1587.4341	0.02754
1585.5054	0.02753
1583.5767	0.0275
1581.6481	0.02745
1579.7194	0.02739
1577.7907	0.02736
1575.8620	0.02732
1573.9333	0.02725
1572.0046	0.02717
1570.0759	0.02713
1568.1472	0.02715
1566.2185	0.02718
1564.2899	0.02718
1562.3612	0.02714
1560.4325	0.0271
1558.5038	0.0271
1556.5751	0.02709
1554.6464	0.02703
1552.7177	0.02697
1550.7890	0.02697
1548.8603	0.02698
1546.9316	0.02698
1545.0030	0.02697
1543.0743	0.02698
1541.1456	0.02697
1539.2169	0.02696
1537.2882	0.02695
1535.3595	0.02696
1533.4308	0.02697
1531.5021	0.02699
1529.5734	0.02701
1527.6447	0.02701
1525.7161	0.02701
1523.7874	0.02704
1521.8587	0.02709
1519.9300	0.02711
1518.0013	0.02712
1516.0726	0.02713
1514.1439	0.02717
1512.2152	0.02719
1510.2865	0.02718
1508.3578	0.02718
1506.4292	0.0272
1504.5005	0.02723
1502.5718	0.02724
1500.6431	0.02718
1498.7144	0.02706
1496.7857	0.02697
1494.8570	0.02702
1492.9283	0.02716
1490.9996	0.02732
1489.0709	0.0275
1487.1423	0.02771
1485.2136	0.02791
1483.2849	0.02809
1481.3562	0.02828
1479.4275	0.02852
1477.4988	0.0288
1475.5701	0.02904
1473.6414	0.02922
1471.7127	0.02942
1469.7840	0.02966
1467.8554	0.02994
1465.9267	0.03021
1463.9980	0.0305
1462.0693	0.03082
1460.1406	0.03118
1458.2119	0.03151
1456.2832	0.03175
1454.3545	0.03189
1452.4258	0.03189
1450.4971	0.03176
1448.5685	0.03155
1446.6398	0.0313
1444.7111	0.03099
1442.7824	0.03064
1440.8537	0.0303
1438.9250	0.02997
1436.9963	0.02959
1435.0676	0.02915
1433.1389	0.0287
1431.2102	0.02835
1429.2816	0.02811
1427.3529	0.02792
1425.4242	0.02775
1423.4955	0.02763
1421.5668	0.02759
1419.6381	0.02759
1417.7094	0.02759
1415.7807	0.0276
1413.8520	0.02765
1411.9233	0.0277
1409.9947	0.02777
1408.0660	0.02786
1406.1373	0.02796
1404.2086	0.02808
1402.2799	0.02818
1400.3512	0.0282
1398.4225	0.02815
1396.4938	0.02808
1394.5651	0.02802
1392.6364	0.02795
1390.7078	0.02789
1388.7791	0.02784
1386.8504	0.02776
1384.9217	0.02764
1382.9930	0.02753
1381.0643	0.02746
1379.1356	0.02746
1377.2069	0.02749
1375.2782	0.02755
1373.3495	0.0276
1371.4209	0.02764
1369.4922	0.02762
1367.5635	0.02756
1365.6348	0.02748
1363.7061	0.02739
1361.7774	0.0273
1359.8487	0.02723
1357.9200	0.02719
1355.9913	0.02719
1354.0626	0.02721
1352.1340	0.02726
1350.2053	0.0273
1348.2766	0.02729
1346.3479	0.02725
1344.4192	0.02725
1342.4905	0.02729
1340.5618	0.02735
1338.6331	0.0274
1336.7044	0.02743
1334.7757	0.02744
1332.8471	0.02745
1330.9184	0.02747
1328.9897	0.02746
1327.0610	0.02744
1325.1323	0.02743
1323.2036	0.02744
1321.2749	0.02747
1319.3462	0.02749
1317.4175	0.02749
1315.4888	0.02751
1313.5602	0.02757
1311.6315	0.02766
1309.7028	0.02771
1307.7741	0.02771
1305.8454	0.02772
1303.9167	0.02779
1301.9880	0.02787
1300.0593	0.0279
1298.1306	0.02787
1296.2019	0.02781
1294.2733	0.02774
1292.3446	0.02771
1290.4159	0.0277
1288.4872	0.02771
1286.5585	0.0277
1284.6298	0.02769
1282.7011	0.02766
1280.7724	0.02765
1278.8437	0.02767
1276.9150	0.02768
1274.9864	0.02764
1273.0577	0.02758
1271.1290	0.02754
1269.2003	0.02752
1267.2716	0.02755
1265.3429	0.02756
1263.4142	0.02752
1261.4855	0.02741
1259.5568	0.02725
1257.6281	0.02708
1255.6995	0.02696
1253.7708	0.0269
1251.8421	0.02687
1249.9134	0.02683
1247.9847	0.02676
1246.0560	0.02669
1244.1273	0.02668
1242.1986	0.02674
1240.2699	0.02685
1238.3412	0.027
1236.4126	0.02717
1234.4839	0.02733
1232.5552	0.02744
1230.6265	0.02749
1228.6978	0.02749
1226.7691	0.02743
1224.8404	0.02736
1222.9117	0.02728
1220.9830	0.02716
1219.0543	0.02701
1217.1257	0.02682
1215.1970	0.02663
1213.2683	0.0265
1211.3396	0.02642
1209.4109	0.02631
1207.4822	0.02619
1205.5535	0.02605
1203.6248	0.02592
1201.6961	0.02578
1199.7674	0.02568
1197.8388	0.02562
1195.9101	0.02556
1193.9814	0.02548
1192.0527	0.0254
1190.1240	0.02537
1188.1953	0.02536
1186.2666	0.02533
1184.3379	0.0253
1182.4092	0.02526
[truncated: 610 more rows]
