# Supplementary material for: Vibrational Study on the Structure, Bioactivity, and Silver Adsorption of Silk Fibroin Fibers Grafted with Methacrylonitrile
Source: Molecules. 2023 Mar 10;28(6):2551. doi: 10.3390/molecules28062551 (PMC10051891; doi:10.3390/molecules28062551)
Supplement: Supplementary file 1 [file molecules-28-02551-s001.zip › RAW DATA/Figure 13 Raman SBF/BF MAN 60 SBF 7d Raman p3.txt]

TITLE	BF MAN 60 SBF 7D P3 | AV. OF 96
DATA TYPE
ORIGIN	JASCO
OWNER
DATE	23/03/01
TIME	12:11:03
SPECTROMETER/DATA SYSTEM
RESOLUTION
DELTAX	-1.92869
XUNITS	1/CM
YUNITS	AU
FIRSTX	5003.1440
LASTX	5.9080
NPOINTS	2592
FIRSTY	0.00165
MAXY	0.04639
MINY	0.00092
XYDATA
5003.1440	0.00165
5001.2154	0.00159
4999.2867	0.00155
4997.3580	0.00158
4995.4293	0.00167
4993.5006	0.00166
4991.5719	0.0016
4989.6432	0.00162
4987.7145	0.00167
4985.7858	0.00162
4983.8571	0.00155
4981.9285	0.0015
4979.9998	0.00149
4978.0711	0.0016
4976.1424	0.00161
4974.2137	0.0015
4972.2850	0.00151
4970.3563	0.00161
4968.4276	0.00163
4966.4989	0.00157
4964.5702	0.00153
4962.6416	0.00149
4960.7129	0.0015
4958.7842	0.00156
4956.8555	0.00161
4954.9268	0.00163
4952.9981	0.00163
4951.0694	0.00165
4949.1407	0.00163
4947.2120	0.00159
4945.2833	0.00159
4943.3547	0.00163
4941.4260	0.00164
4939.4973	0.0016
4937.5686	0.00161
4935.6399	0.00168
4933.7112	0.00172
4931.7825	0.0016
4929.8538	0.00151
4927.9251	0.00157
4925.9964	0.00162
4924.0678	0.00163
4922.1391	0.00162
4920.2104	0.00165
4918.2817	0.00162
4916.3530	0.00161
4914.4243	0.00171
4912.4956	0.00173
4910.5669	0.00165
4908.6382	0.00155
4906.7095	0.00152
4904.7809	0.00158
4902.8522	0.00166
4900.9235	0.00164
4898.9948	0.0016
4897.0661	0.0016
4895.1374	0.00162
4893.2087	0.00158
4891.2800	0.00152
4889.3513	0.00156
4887.4226	0.00162
4885.4940	0.00163
4883.5653	0.00168
4881.6366	0.0017
4879.7079	0.00167
4877.7792	0.00156
4875.8505	0.0015
4873.9218	0.00146
4871.9931	0.00148
4870.0644	0.00154
4868.1357	0.0016
4866.2071	0.0016
4864.2784	0.00159
4862.3497	0.00157
4860.4210	0.00159
4858.4923	0.00155
4856.5636	0.00153
4854.6349	0.00151
4852.7062	0.0015
4850.7775	0.00152
4848.8488	0.00152
4846.9202	0.00158
4844.9915	0.00158
4843.0628	0.00159
4841.1341	0.00161
4839.2054	0.00158
4837.2767	0.00155
4835.3480	0.00158
4833.4193	0.0016
4831.4906	0.00159
4829.5619	0.0016
4827.6333	0.00162
4825.7046	0.00163
4823.7759	0.00165
4821.8472	0.00167
4819.9185	0.00165
4817.9898	0.00166
4816.0611	0.00172
4814.1324	0.00174
4812.2037	0.00171
4810.2750	0.00158
4808.3464	0.00152
4806.4177	0.00159
4804.4890	0.00157
4802.5603	0.00156
4800.6316	0.00158
4798.7029	0.00155
4796.7742	0.00155
4794.8455	0.00157
4792.9168	0.00155
4790.9881	0.00153
4789.0595	0.00154
4787.1308	0.00159
4785.2021	0.00156
4783.2734	0.00153
4781.3447	0.00153
4779.4160	0.00152
4777.4873	0.00153
4775.5586	0.00162
4773.6299	0.00167
4771.7012	0.00167
4769.7726	0.00165
4767.8439	0.00161
4765.9152	0.00159
4763.9865	0.00161
4762.0578	0.00164
4760.1291	0.00165
4758.2004	0.00158
4756.2717	0.00156
4754.3430	0.00161
4752.4143	0.00164
4750.4857	0.00164
4748.5570	0.00159
4746.6283	0.00156
4744.6996	0.00159
4742.7709	0.00153
4740.8422	0.00143
4738.9135	0.00141
4736.9848	0.00147
4735.0561	0.00149
4733.1274	0.00149
4731.1988	0.0015
4729.2701	0.00155
4727.3414	0.00156
4725.4127	0.00152
4723.4840	0.00149
4721.5553	0.00152
4719.6266	0.00153
4717.6979	0.00151
4715.7692	0.00159
4713.8405	0.00163
4711.9119	0.00158
4709.9832	0.00161
4708.0545	0.00159
4706.1258	0.00157
4704.1971	0.00157
4702.2684	0.00157
4700.3397	0.00157
4698.4110	0.00155
4696.4823	0.00153
4694.5536	0.00157
4692.6250	0.00156
4690.6963	0.00153
4688.7676	0.00149
4686.8389	0.00152
4684.9102	0.00157
4682.9815	0.00162
4681.0528	0.00156
4679.1241	0.0015
4677.1954	0.00153
4675.2668	0.00161
4673.3381	0.00158
4671.4094	0.00152
4669.4807	0.00149
4667.5520	0.00149
4665.6233	0.00156
4663.6946	0.00162
4661.7659	0.00167
4659.8372	0.00167
4657.9085	0.00158
4655.9799	0.00155
4654.0512	0.00156
4652.1225	0.00152
4650.1938	0.00153
4648.2651	0.00157
4646.3364	0.00156
4644.4077	0.00158
4642.4790	0.00156
4640.5503	0.00159
4638.6216	0.00165
4636.6930	0.0016
4634.7643	0.00157
4632.8356	0.00155
4630.9069	0.00147
4628.9782	0.00142
4627.0495	0.00146
4625.1208	0.00153
4623.1921	0.00156
4621.2634	0.00155
4619.3347	0.00156
4617.4061	0.00159
4615.4774	0.0016
4613.5487	0.00152
4611.6200	0.00158
4609.6913	0.00166
4607.7626	0.00166
4605.8339	0.00161
4603.9052	0.00155
4601.9765	0.00152
4600.0478	0.00154
4598.1192	0.00156
4596.1905	0.00153
4594.2618	0.00155
4592.3331	0.00159
4590.4044	0.0016
4588.4757	0.0016
4586.5470	0.00164
4584.6183	0.0016
4582.6896	0.00152
4580.7609	0.00151
4578.8323	0.00152
4576.9036	0.00155
4574.9749	0.00155
4573.0462	0.00153
4571.1175	0.00156
4569.1888	0.00166
4567.2601	0.00169
4565.3314	0.00161
4563.4027	0.00147
4561.4740	0.00149
4559.5454	0.00155
4557.6167	0.00153
4555.6880	0.00147
4553.7593	0.00144
4551.8306	0.00144
4549.9019	0.00144
4547.9732	0.0015
4546.0445	0.00149
4544.1158	0.00147
4542.1871	0.0015
4540.2585	0.00151
4538.3298	0.00149
4536.4011	0.00147
4534.4724	0.00155
4532.5437	0.00158
4530.6150	0.00155
4528.6863	0.00152
4526.7576	0.00152
4524.8289	0.00152
4522.9002	0.00149
4520.9716	0.00154
4519.0429	0.00153
4517.1142	0.00149
4515.1855	0.00149
4513.2568	0.00144
4511.3281	0.00144
4509.3994	0.00147
4507.4707	0.00147
4505.5420	0.00145
4503.6133	0.00153
4501.6847	0.00163
4499.7560	0.00158
4497.8273	0.0015
4495.8986	0.00149
4493.9699	0.00152
4492.0412	0.00154
4490.1125	0.00154
4488.1838	0.0015
4486.2551	0.00148
4484.3264	0.00147
4482.3978	0.00148
4480.4691	0.00149
4478.5404	0.0015
4476.6117	0.0015
4474.6830	0.00153
4472.7543	0.00151
4470.8256	0.0015
4468.8969	0.00151
4466.9682	0.0015
4465.0395	0.00149
4463.1109	0.0015
4461.1822	0.00149
4459.2535	0.00143
4457.3248	0.00145
4455.3961	0.00154
4453.4674	0.00161
4451.5387	0.0016
4449.6100	0.00153
4447.6813	0.00152
4445.7526	0.00152
4443.8240	0.00152
4441.8953	0.00154
4439.9666	0.00148
4438.0379	0.00146
4436.1092	0.00153
4434.1805	0.00151
4432.2518	0.00145
4430.3231	0.0014
4428.3944	0.0014
4426.4657	0.00147
4424.5371	0.00153
4422.6084	0.00154
4420.6797	0.00148
4418.7510	0.00154
4416.8223	0.00157
4414.8936	0.00153
4412.9649	0.00148
4411.0362	0.00148
4409.1075	0.00152
4407.1788	0.00153
4405.2502	0.00157
4403.3215	0.00158
4401.3928	0.0015
4399.4641	0.00147
4397.5354	0.00151
4395.6067	0.00161
4393.6780	0.00162
4391.7493	0.0015
4389.8206	0.00141
4387.8919	0.0014
4385.9633	0.00146
4384.0346	0.00147
4382.1059	0.00143
4380.1772	0.00145
4378.2485	0.00145
4376.3198	0.00144
4374.3911	0.00145
4372.4624	0.00151
4370.5337	0.00152
4368.6050	0.00144
4366.6764	0.00144
4364.7477	0.00145
4362.8190	0.00143
4360.8903	0.00145
4358.9616	0.00142
4357.0329	0.00143
4355.1042	0.00143
4353.1755	0.0015
4351.2468	0.00149
4349.3181	0.00143
4347.3895	0.00148
4345.4608	0.00153
4343.5321	0.00147
4341.6034	0.00141
4339.6747	0.00139
4337.7460	0.0014
4335.8173	0.00146
4333.8886	0.00152
4331.9599	0.00153
4330.0312	0.00143
4328.1026	0.00144
4326.1739	0.00149
4324.2452	0.00145
4322.3165	0.00141
4320.3878	0.00146
4318.4591	0.00141
4316.5304	0.00143
4314.6017	0.00146
4312.6730	0.00146
4310.7443	0.00149
4308.8157	0.00151
4306.8870	0.00146
4304.9583	0.00147
4303.0296	0.00146
4301.1009	0.00147
4299.1722	0.00145
4297.2435	0.0014
4295.3148	0.00143
4293.3861	0.00144
4291.4574	0.00142
4289.5288	0.00144
4287.6001	0.00143
4285.6714	0.00139
4283.7427	0.00138
4281.8140	0.00141
4279.8853	0.00143
4277.9566	0.00143
4276.0279	0.00142
4274.0992	0.00139
4272.1705	0.00137
4270.2419	0.00138
4268.3132	0.00142
4266.3845	0.00148
4264.4558	0.00152
4262.5271	0.00151
4260.5984	0.00146
4258.6697	0.00148
4256.7410	0.00146
4254.8123	0.00145
4252.8836	0.0014
4250.9550	0.00137
4249.0263	0.00132
4247.0976	0.00133
4245.1689	0.00138
4243.2402	0.00139
4241.3115	0.00144
4239.3828	0.00142
4237.4541	0.00134
4235.5254	0.00135
4233.5968	0.00141
4231.6681	0.00145
4229.7394	0.00142
4227.8107	0.0014
4225.8820	0.0014
4223.9533	0.00144
4222.0246	0.00144
4220.0959	0.00139
4218.1672	0.0014
4216.2385	0.00149
4214.3099	0.00152
4212.3812	0.00146
4210.4525	0.00139
4208.5238	0.00138
4206.5951	0.00143
4204.6664	0.00143
4202.7377	0.00137
4200.8090	0.00138
4198.8803	0.00141
4196.9516	0.00139
4195.0230	0.00142
4193.0943	0.00147
4191.1656	0.00148
4189.2369	0.00152
4187.3082	0.00156
4185.3795	0.00152
4183.4508	0.00143
4181.5221	0.00141
4179.5934	0.00141
4177.6647	0.00143
4175.7361	0.00146
4173.8074	0.00147
4171.8787	0.00141
4169.9500	0.00135
4168.0213	0.00132
4166.0926	0.00132
4164.1639	0.00137
4162.2352	0.00141
4160.3065	0.00139
4158.3778	0.00145
4156.4492	0.00154
4154.5205	0.00158
4152.5918	0.00152
4150.6631	0.00147
4148.7344	0.00151
4146.8057	0.0015
4144.8770	0.00148
4142.9483	0.0015
4141.0196	0.00146
4139.0909	0.00145
4137.1623	0.0015
4135.2336	0.00148
4133.3049	0.00144
4131.3762	0.00141
4129.4475	0.0014
4127.5188	0.00137
4125.5901	0.00136
4123.6614	0.00133
4121.7327	0.00129
4119.8040	0.00137
4117.8754	0.00146
4115.9467	0.00144
4114.0180	0.00135
4112.0893	0.00127
4110.1606	0.00132
4108.2319	0.00136
4106.3032	0.00134
4104.3745	0.0013
4102.4458	0.0013
4100.5171	0.00137
4098.5885	0.00149
4096.6598	0.00151
4094.7311	0.00143
4092.8024	0.00141
4090.8737	0.00139
4088.9450	0.00139
4087.0163	0.00142
4085.0876	0.00145
4083.1589	0.00145
4081.2302	0.00149
4079.3016	0.00147
4077.3729	0.00138
4075.4442	0.00138
4073.5155	0.00146
4071.5868	0.00142
4069.6581	0.0014
4067.7294	0.00141
4065.8007	0.00139
4063.8720	0.0014
4061.9433	0.00145
4060.0147	0.00148
4058.0860	0.00148
4056.1573	0.00146
4054.2286	0.00143
4052.2999	0.00145
4050.3712	0.00144
4048.4425	0.00139
4046.5138	0.00137
4044.5851	0.00136
4042.6564	0.00147
4040.7278	0.0015
4038.7991	0.00147
4036.8704	0.00143
4034.9417	0.00138
4033.0130	0.00135
4031.0843	0.00133
4029.1556	0.00133
4027.2269	0.00136
4025.2982	0.0014
4023.3695	0.0014
4021.4409	0.00137
4019.5122	0.0014
4017.5835	0.00148
4015.6548	0.00151
4013.7261	0.00149
4011.7974	0.00144
4009.8687	0.00145
4007.9400	0.00147
4006.0113	0.00144
4004.0826	0.00143
4002.1540	0.00147
4000.2253	0.00144
3998.2966	0.00138
3996.3679	0.00136
3994.4392	0.00136
3992.5105	0.00145
3990.5818	0.00153
3988.6531	0.00149
3986.7244	0.00148
3984.7957	0.00144
3982.8671	0.0014
3980.9384	0.00139
3979.0097	0.0013
3977.0810	0.00126
3975.1523	0.0013
3973.2236	0.00134
3971.2949	0.00143
3969.3662	0.0015
3967.4375	0.00146
3965.5088	0.0014
3963.5802	0.00137
3961.6515	0.00136
3959.7228	0.00133
3957.7941	0.00132
3955.8654	0.0014
3953.9367	0.00146
3952.0080	0.00147
3950.0793	0.00144
3948.1506	0.0014
3946.2219	0.00138
3944.2933	0.00141
3942.3646	0.0015
3940.4359	0.00149
3938.5072	0.00141
3936.5785	0.00138
3934.6498	0.00142
3932.7211	0.00144
3930.7924	0.00146
3928.8637	0.00142
3926.9350	0.00135
3925.0064	0.00135
3923.0777	0.00137
3921.1490	0.00132
3919.2203	0.00128
3917.2916	0.00127
3915.3629	0.00129
3913.4342	0.00127
3911.5055	0.00127
3909.5768	0.00135
3907.6481	0.00138
3905.7195	0.0014
3903.7908	0.00137
3901.8621	0.00132
3899.9334	0.00129
3898.0047	0.00133
3896.0760	0.0014
3894.1473	0.00144
3892.2186	0.00145
3890.2899	0.00144
3888.3612	0.00139
3886.4326	0.00135
3884.5039	0.00137
3882.5752	0.00138
3880.6465	0.00138
3878.7178	0.00141
3876.7891	0.00138
3874.8604	0.00138
3872.9317	0.00143
3871.0030	0.00141
3869.0743	0.00141
3867.1457	0.00139
3865.2170	0.00134
3863.2883	0.00131
3861.3596	0.00134
3859.4309	0.00142
3857.5022	0.0015
3855.5735	0.00144
3853.6448	0.0014
3851.7161	0.00147
3849.7874	0.00147
3847.8588	0.00145
3845.9301	0.00146
3844.0014	0.00151
3842.0727	0.00149
3840.1440	0.0014
3838.2153	0.00135
3836.2866	0.00135
3834.3579	0.0014
3832.4292	0.00142
3830.5005	0.00143
3828.5719	0.00147
3826.6432	0.00145
3824.7145	0.00141
3822.7858	0.0014
3820.8571	0.00137
3818.9284	0.00135
3816.9997	0.00135
3815.0710	0.00135
3813.1423	0.00138
3811.2136	0.00144
3809.2850	0.00148
3807.3563	0.00145
3805.4276	0.0014
3803.4989	0.00137
3801.5702	0.00139
3799.6415	0.00139
3797.7128	0.0014
3795.7841	0.00147
3793.8554	0.00153
3791.9268	0.00154
3789.9981	0.00148
3788.0694	0.00146
3786.1407	0.00153
3784.2120	0.00162
3782.2833	0.00165
3780.3546	0.0016
3778.4259	0.00155
3776.4972	0.00157
3774.5685	0.00158
3772.6399	0.00156
3770.7112	0.00157
3768.7825	0.00159
3766.8538	0.00163
3764.9251	0.00163
3762.9964	0.00163
3761.0677	0.00161
3759.1390	0.00156
3757.2103	0.00157
3755.2816	0.00166
3753.3530	0.00173
3751.4243	0.00174
3749.4956	0.00169
3747.5669	0.00166
3745.6382	0.0017
3743.7095	0.00169
3741.7808	0.00168
3739.8521	0.00169
3737.9234	0.00174
3735.9947	0.00176
3734.0661	0.00176
3732.1374	0.00177
3730.2087	0.00181
3728.2800	0.00182
3726.3513	0.00182
3724.4226	0.00182
3722.4939	0.00179
3720.5652	0.00182
3718.6365	0.0018
3716.7078	0.00178
3714.7792	0.00178
3712.8505	0.00179
3710.9218	0.00181
3708.9931	0.00188
3707.0644	0.00196
3705.1357	0.00194
3703.2070	0.00188
3701.2783	0.00186
3699.3496	0.0019
3697.4209	0.00191
3695.4923	0.00181
3693.5636	0.00182
3691.6349	0.0019
3689.7062	0.00192
3687.7775	0.0019
3685.8488	0.0019
3683.9201	0.00186
3681.9914	0.00182
3680.0627	0.00185
3678.1340	0.0019
3676.2054	0.00189
3674.2767	0.00189
3672.3480	0.00201
3670.4193	0.0021
3668.4906	0.00208
3666.5619	0.0021
3664.6332	0.00213
3662.7045	0.00212
3660.7758	0.00211
3658.8471	0.00211
3656.9185	0.00207
3654.9898	0.00205
3653.0611	0.00207
3651.1324	0.0021
3649.2037	0.00207
3647.2750	0.00203
3645.3463	0.0021
3643.4176	0.00214
3641.4889	0.00211
3639.5602	0.00208
3637.6316	0.00207
3635.7029	0.00209
3633.7742	0.00216
3631.8455	0.00221
3629.9168	0.00223
3627.9881	0.00227
3626.0594	0.00229
3624.1307	0.00227
3622.2020	0.00224
3620.2733	0.00225
3618.3447	0.00226
3616.4160	0.0023
3614.4873	0.00234
3612.5586	0.00235
3610.6299	0.00242
3608.7012	0.00248
3606.7725	0.00251
3604.8438	0.00251
3602.9151	0.00251
3600.9864	0.00249
3599.0578	0.00247
3597.1291	0.00244
3595.2004	0.00243
3593.2717	0.00244
3591.3430	0.00247
3589.4143	0.00251
3587.4856	0.00255
3585.5569	0.00257
3583.6282	0.00254
3581.6995	0.00254
3579.7709	0.00261
3577.8422	0.00273
3575.9135	0.00275
3573.9848	0.0027
3572.0561	0.00269
3570.1274	0.00272
3568.1987	0.00277
3566.2700	0.00279
3564.3413	0.00284
3562.4126	0.00292
3560.4840	0.00298
3558.5553	0.00302
3556.6266	0.00305
3554.6979	0.00308
3552.7692	0.00312
3550.8405	0.00315
3548.9118	0.00317
3546.9831	0.00319
3545.0544	0.0032
3543.1257	0.00324
3541.1971	0.00327
3539.2684	0.00329
3537.3397	0.00334
3535.4110	0.00333
3533.4823	0.00328
3531.5536	0.00328
3529.6249	0.00327
3527.6962	0.00327
3525.7675	0.0033
3523.8388	0.00337
3521.9102	0.0034
3519.9815	0.00343
3518.0528	0.00347
3516.1241	0.00351
3514.1954	0.00352
3512.2667	0.00349
3510.3380	0.00347
3508.4093	0.0035
3506.4806	0.00358
3504.5519	0.00366
3502.6233	0.00373
3500.6946	0.0038
3498.7659	0.00385
3496.8372	0.00385
3494.9085	0.00383
3492.9798	0.00382
3491.0511	0.00382
3489.1224	0.00386
3487.1937	0.00392
3485.2650	0.00397
3483.3364	0.00399
3481.4077	0.00399
3479.4790	0.00397
3477.5503	0.00394
3475.6216	0.00394
3473.6929	0.00396
3471.7642	0.00397
3469.8355	0.00398
3467.9068	0.00402
3465.9781	0.0041
3464.0495	0.00418
3462.1208	0.00427
3460.1921	0.00434
3458.2634	0.00442
3456.3347	0.00447
3454.4060	0.00447
3452.4773	0.00444
3450.5486	0.00443
3448.6199	0.00445
3446.6912	0.00446
3444.7626	0.00444
3442.8339	0.00446
3440.9052	0.00452
3438.9765	0.00456
3437.0478	0.00457
3435.1191	0.00457
3433.1904	0.00457
3431.2617	0.00457
3429.3330	0.00459
3427.4043	0.00463
3425.4757	0.00466
3423.5470	0.00469
3421.6183	0.00474
3419.6896	0.00482
3417.7609	0.00488
3415.8322	0.00492
3413.9035	0.00498
3411.9748	0.00505
3410.0461	0.00514
3408.1174	0.00518
3406.1888	0.00518
3404.2601	0.00517
3402.3314	0.0052
3400.4027	0.00524
3398.4740	0.00523
3396.5453	0.00519
3394.6166	0.0052
3392.6879	0.00527
3390.7592	0.00533
3388.8305	0.00532
3386.9019	0.00528
3384.9732	0.00526
3383.0445	0.00529
3381.1158	0.00538
3379.1871	0.00548
3377.2584	0.00551
3375.3297	0.0055
3373.4010	0.00549
3371.4723	0.0055
3369.5436	0.00555
3367.6150	0.00567
3365.6863	0.00578
3363.7576	0.00583
3361.8289	0.00584
3359.9002	0.00585
3357.9715	0.00589
3356.0428	0.00592
3354.1141	0.00593
3352.1854	0.00594
3350.2568	0.00597
3348.3281	0.00602
3346.3994	0.00605
3344.4707	0.00603
3342.5420	0.00599
3340.6133	0.00601
3338.6846	0.00608
3336.7559	0.00613
3334.8272	0.00613
3332.8985	0.00616
3330.9699	0.00622
3329.0412	0.00627
3327.1125	0.00628
3325.1838	0.00629
3323.2551	0.00631
3321.3264	0.00636
3319.3977	0.00644
3317.4690	0.00652
3315.5403	0.00659
3313.6116	0.00664
3311.6830	0.0067
3309.7543	0.00677
3307.8256	0.00684
3305.8969	0.00689
3303.9682	0.00692
3302.0395	0.00693
3300.1108	0.00694
3298.1821	0.00697
3296.2534	0.00702
3294.3247	0.00704
3292.3961	0.00704
3290.4674	0.00705
3288.5387	0.00709
3286.6100	0.00713
3284.6813	0.00714
3282.7526	0.00715
3280.8239	0.00716
3278.8952	0.00716
3276.9665	0.00715
3275.0378	0.00715
3273.1092	0.00711
3271.1805	0.00702
3269.2518	0.00691
3267.3231	0.00683
3265.3944	0.00679
3263.4657	0.00681
3261.5370	0.00685
3259.6083	0.00687
3257.6796	0.00687
3255.7509	0.00687
3253.8223	0.00689
3251.8936	0.00694
3249.9649	0.007
3248.0362	0.00704
3246.1075	0.00707
3244.1788	0.0071
3242.2501	0.00711
3240.3214	0.00708
3238.3927	0.00703
3236.4640	0.00699
3234.5354	0.00701
3232.6067	0.00705
3230.6780	0.00708
3228.7493	0.00708
3226.8206	0.00705
3224.8919	0.007
3222.9632	0.00698
3221.0345	0.00705
3219.1058	0.00715
3217.1771	0.00722
3215.2485	0.00728
3213.3198	0.00734
3211.3911	0.00734
3209.4624	0.0073
3207.5337	0.00727
3205.6050	0.00726
3203.6763	0.00729
3201.7476	0.00735
3199.8189	0.00743
3197.8902	0.00749
3195.9616	0.00753
3194.0329	0.00755
3192.1042	0.00755
3190.1755	0.00751
3188.2468	0.00748
3186.3181	0.00754
3184.3894	0.00769
3182.4607	0.0078
3180.5320	0.00779
3178.6033	0.00772
3176.6747	0.0077
3174.7460	0.00774
3172.8173	0.00781
3170.8886	0.00788
3168.9599	0.00791
3167.0312	0.00788
3165.1025	0.00783
3163.1738	0.00784
3161.2451	0.00791
3159.3164	0.00801
3157.3878	0.0081
3155.4591	0.00813
3153.5304	0.0081
3151.6017	0.00806
3149.6730	0.00806
3147.7443	0.00811
3145.8156	0.00821
3143.8869	0.00832
3141.9582	0.0084
3140.0295	0.00848
3138.1009	0.00859
3136.1722	0.0087
3134.2435	0.00875
3132.3148	0.00871
3130.3861	0.00864
3128.4574	0.00859
3126.5287	0.00861
3124.6000	0.0087
3122.6713	0.00881
3120.7426	0.00891
3118.8140	0.009
3116.8853	0.00904
3114.9566	0.00902
3113.0279	0.00898
3111.0992	0.00899
3109.1705	0.00906
3107.2418	0.00917
3105.3131	0.00929
3103.3844	0.0094
3101.4557	0.00948
3099.5271	0.00948
3097.5984	0.00943
3095.6697	0.00942
3093.7410	0.00945
3091.8123	0.0095
3089.8836	0.00958
3087.9549	0.00971
3086.0262	0.00985
3084.0975	0.00998
3082.1688	0.01007
3080.2402	0.01009
3078.3115	0.01009
3076.3828	0.01015
3074.4541	0.01031
3072.5254	0.01052
3070.5967	0.01074
3068.6680	0.01095
3066.7393	0.01112
3064.8106	0.01122
3062.8819	0.01128
3060.9533	0.01132
3059.0246	0.01136
3057.0959	0.01138
3055.1672	0.0114
3053.2385	0.01144
3051.3098	0.01151
3049.3811	0.01162
3047.4524	0.01173
3045.5237	0.01184
3043.5950	0.01196
3041.6664	0.0121
3039.7377	0.01222
3037.8090	0.01232
3035.8803	0.01243
3033.9516	0.01262
3032.0229	0.01287
3030.0942	0.01316
3028.1655	0.01348
3026.2368	0.01385
3024.3081	0.01427
3022.3795	0.01475
3020.4508	0.01521
3018.5221	0.01562
3016.5934	0.01601
3014.6647	0.01646
3012.7360	0.01695
3010.8073	0.01743
3008.8786	0.0179
3006.9499	0.01836
3005.0212	0.01882
3003.0926	0.01929
3001.1639	0.01976
2999.2352	0.02022
2997.3065	0.02062
2995.3778	0.02095
2993.4491	0.02122
2991.5204	0.02146
2989.5917	0.02168
2987.6630	0.02183
2985.7343	0.02186
2983.8057	0.02176
2981.8770	0.02162
2979.9483	0.0215
2978.0196	0.02142
2976.0909	0.02139
2974.1622	0.02147
2972.2335	0.02166
2970.3048	0.02196
2968.3761	0.02236
2966.4474	0.02285
2964.5188	0.02343
2962.5901	0.02406
2960.6614	0.02466
2958.7327	0.02523
2956.8040	0.02582
2954.8753	0.02647
2952.9466	0.02718
2951.0179	0.02786
2949.0892	0.02849
2947.1605	0.02909
2945.2319	0.02969
2943.3032	0.03023
2941.3745	0.03065
2939.4458	0.03096
2937.5171	0.0312
2935.5884	0.03133
2933.6597	0.03132
2931.7310	0.03111
2929.8023	0.03068
2927.8736	0.03007
2925.9450	0.02934
2924.0163	0.02858
2922.0876	0.02784
2920.1589	0.02714
2918.2302	0.02648
2916.3015	0.02587
2914.3728	0.02532
2912.4441	0.02484
2910.5154	0.02444
2908.5868	0.02413
2906.6581	0.02386
2904.7294	0.0236
2902.8007	0.0234
2900.8720	0.02327
2898.9433	0.02316
2897.0146	0.02303
2895.0859	0.0229
2893.1572	0.02279
2891.2285	0.02267
2889.2999	0.02253
2887.3712	0.02241
2885.4425	0.02234
2883.5138	0.0223
2881.5851	0.02224
2879.6564	0.02214
2877.7277	0.02203
2875.7990	0.02193
2873.8703	0.02181
2871.9416	0.02164
2870.0130	0.02142
2868.0843	0.02116
2866.1556	0.02089
2864.2269	0.02067
2862.2982	0.02051
2860.3695	0.02043
2858.4408	0.02037
2856.5121	0.02031
2854.5834	0.02022
2852.6547	0.02004
2850.7261	0.01973
2848.7974	0.01932
2846.8687	0.01889
2844.9400	0.01842
2843.0113	0.01793
2841.0826	0.0175
2839.1539	0.01721
2837.2252	0.01705
2835.2965	0.01697
2833.3678	0.01688
2831.4392	0.01677
2829.5105	0.01668
2827.5818	0.01667
2825.6531	0.01669
2823.7244	0.01665
2821.7957	0.0166
2819.8670	0.01657
2817.9383	0.01657
2816.0096	0.0166
2814.0809	0.01666
2812.1523	0.01672
2810.2236	0.01672
2808.2949	0.01667
2806.3662	0.01668
2804.4375	0.0168
2802.5088	0.01696
2800.5801	0.01707
2798.6514	0.01711
2796.7227	0.01712
2794.7940	0.01714
2792.8654	0.01715
2790.9367	0.01716
2789.0080	0.01716
2787.0793	0.01719
2785.1506	0.01726
2783.2219	0.01736
2781.2932	0.01745
2779.3645	0.01751
2777.4358	0.01755
2775.5071	0.01761
2773.5785	0.01767
2771.6498	0.01772
2769.7211	0.01777
2767.7924	0.01782
2765.8637	0.01784
2763.9350	0.01783
2762.0063	0.01784
2760.0776	0.01787
2758.1489	0.0179
2756.2202	0.01792
2754.2916	0.01793
2752.3629	0.01793
2750.4342	0.01795
2748.5055	0.01801
2746.5768	0.01811
2744.6481	0.01823
2742.7194	0.01835
2740.7907	0.01844
2738.8620	0.01852
2736.9333	0.01858
2735.0047	0.01864
2733.0760	0.01868
2731.1473	0.01871
2729.2186	0.01873
2727.2899	0.01877
2725.3612	0.0188
2723.4325	0.01887
2721.5038	0.01898
2719.5751	0.01905
2717.6464	0.01906
2715.7178	0.01907
2713.7891	0.0191
2711.8604	0.01915
2709.9317	0.01917
2708.0030	0.01917
2706.0743	0.0192
2704.1456	0.01925
2702.2169	0.01932
2700.2882	0.01938
2698.3595	0.01947
2696.4309	0.01956
2694.5022	0.01959
2692.5735	0.01955
2690.6448	0.0195
2688.7161	0.01951
2686.7874	0.01954
2684.8587	0.01959
2682.9300	0.01966
2681.0013	0.0197
2679.0726	0.01969
2677.1440	0.01966
2675.2153	0.01969
2673.2866	0.01973
2671.3579	0.01974
2669.4292	0.01976
2667.5005	0.01985
2665.5718	0.01996
2663.6431	0.01999
2661.7144	0.02
2659.7857	0.02007
2657.8571	0.02015
2655.9284	0.02021
2653.9997	0.02025
2652.0710	0.02028
2650.1423	0.02026
2648.2136	0.02023
2646.2849	0.02023
2644.3562	0.02023
2642.4275	0.02024
2640.4988	0.02031
2638.5702	0.02041
2636.6415	0.02047
2634.7128	0.02051
2632.7841	0.02055
2630.8554	0.02061
2628.9267	0.02071
2626.9980	0.0208
2625.0693	0.02083
2623.1406	0.02083
2621.2119	0.02086
2619.2833	0.02093
2617.3546	0.02102
2615.4259	0.02111
2613.4972	0.02118
2611.5685	0.02123
2609.6398	0.02127
2607.7111	0.02126
2605.7824	0.02124
2603.8537	0.02129
2601.9250	0.02139
2599.9964	0.02143
2598.0677	0.0214
2596.1390	0.02136
2594.2103	0.02132
2592.2816	0.0213
2590.3529	0.02137
2588.4242	0.02152
2586.4955	0.02164
2584.5668	0.02168
2582.6381	0.02171
2580.7095	0.02176
2578.7808	0.02181
2576.8521	0.02182
2574.9234	0.0218
2572.9947	0.02181
2571.0660	0.02189
2569.1373	0.02202
2567.2086	0.02212
2565.2799	0.02209
2563.3512	0.022
2561.4226	0.022
2559.4939	0.0221
2557.5652	0.02221
2555.6365	0.02224
2553.7078	0.02223
2551.7791	0.02218
2549.8504	0.02211
2547.9217	0.02207
2545.9930	0.02213
2544.0643	0.02226
2542.1357	0.02238
2540.2070	0.02241
2538.2783	0.02237
2536.3496	0.02233
2534.4209	0.02232
2532.4922	0.02235
2530.5635	0.02241
2528.6348	0.02244
2526.7061	0.02242
2524.7774	0.0224
2522.8488	0.02248
2520.9201	0.0226
2518.9914	0.02268
2517.0627	0.02267
2515.1340	0.02261
2513.2053	0.02253
2511.2766	0.0225
2509.3479	0.02253
2507.4192	0.02251
2505.4905	0.02239
2503.5619	0.02226
2501.6332	0.02226
2499.7045	0.02244
2497.7758	0.02266
2495.8471	0.0228
2493.9184	0.02283
2491.9897	0.02285
2490.0610	0.02287
2488.1323	0.02286
2486.2036	0.02281
2484.2750	0.0227
2482.3463	0.02248
2480.4176	0.02227
2478.4889	0.02234
2476.5602	0.02266
2474.6315	0.02293
2472.7028	0.023
2470.7741	0.02294
2468.8454	0.02281
2466.9167	0.02269
2464.9881	0.02266
2463.0594	0.02268
2461.1307	0.02265
2459.2020	0.02263
2457.2733	0.02269
2455.3446	0.02279
2453.4159	0.02283
2451.4872	0.0228
2449.5585	0.02279
2447.6299	0.02283
2445.7012	0.02283
2443.7725	0.02271
2441.8438	0.02258
2439.9151	0.0226
2437.9864	0.02274
2436.0577	0.02287
2434.1290	0.02294
2432.2003	0.02302
2430.2716	0.02306
2428.3430	0.02299
2426.4143	0.02281
2424.4856	0.02269
2422.5569	0.02276
2420.6282	0.02288
2418.6995	0.02283
2416.7708	0.02263
2414.8421	0.02249
2412.9134	0.02246
2410.9847	0.02248
2409.0561	0.02257
2407.1274	0.0227
2405.1987	0.02275
2403.2700	0.0227
2401.3413	0.02265
2399.4126	0.02259
2397.4839	0.0225
2395.5552	0.0224
2393.6265	0.02237
2391.6978	0.02242
2389.7692	0.02253
2387.8405	0.02263
2385.9118	0.02267
2383.9831	0.02265
2382.0544	0.02262
2380.1257	0.0226
2378.1970	0.02255
2376.2683	0.02243
2374.3396	0.02226
2372.4109	0.02216
2370.4823	0.02218
2368.5536	0.0223
2366.6249	0.02244
2364.6962	0.02252
2362.7675	0.0225
2360.8388	0.02245
2358.9101	0.02241
2356.9814	0.02235
2355.0527	0.02222
2353.1240	0.02201
2351.1954	0.02181
2349.2667	0.02177
2347.3380	0.02193
2345.4093	0.02212
2343.4806	0.02224
2341.5519	0.02239
2339.6232	0.02259
2337.6945	0.02271
2335.7658	0.02271
2333.8371	0.02264
2331.9085	0.02251
2329.9798	0.02226
2328.0511	0.02189
2326.1224	0.02164
2324.1937	0.02177
2322.2650	0.02218
2320.3363	0.02249
2318.4076	0.02247
2316.4789	0.02229
2314.5502	0.02222
2312.6216	0.02232
2310.6929	0.02242
2308.7642	0.02241
2306.8355	0.0222
2304.9068	0.02173
2302.9781	0.02114
2301.0494	0.02094
2299.1207	0.02135
2297.1920	0.02196
2295.2633	0.02218
2293.3347	0.02182
2291.4060	0.02129
2289.4773	0.02121
2287.5486	0.0217
2285.6199	0.02228
2283.6912	0.02233
2281.7625	0.02161
2279.8338	0.02072
2277.9051	0.02061
2275.9764	0.02137
2274.0478	0.02224
2272.1191	0.02273
2270.1904	0.02289
2268.2617	0.02294
2266.3330	0.02291
2264.4043	0.02269
2262.4756	0.02228
2260.5469	0.02177
2258.6182	0.02133
2256.6895	0.02131
2254.7609	0.02183
2252.8322	0.02272
2250.9035	0.02396
2248.9748	0.02561
2247.0461	0.02755
2245.1174	0.02973
2243.1887	0.03218
2241.2600	0.03469
2239.3313	0.03667
2237.4026	0.03769
2235.4740	0.03808
2233.5453	0.03791
2231.6166	0.03631
2229.6879	0.03315
2227.7592	0.02988
2225.8305	0.02772
2223.9018	0.02652
2221.9731	0.02568
2220.0444	0.02478
2218.1157	0.02353
2216.1871	0.0222
2214.2584	0.02172
2212.3297	0.02234
2210.4010	0.02326
2208.4723	0.02376
2206.5436	0.02382
2204.6149	0.02365
2202.6862	0.02343
2200.7575	0.02337
2198.8288	0.02337
2196.9002	0.02307
2194.9715	0.02234
2193.0428	0.02171
2191.1141	0.0219
2189.1854	0.02279
2187.2567	0.02353
2185.3280	0.02363
2183.3993	0.02332
2181.4706	0.02293
2179.5419	0.02253
2177.6133	0.02225
2175.6846	0.02232
2173.7559	0.02258
2171.8272	0.02258
2169.8985	0.02223
2167.9698	0.02142
2166.0411	0.02023
2164.1124	0.01972
2162.1837	0.02068
2160.2550	0.02213
2158.3264	0.02246
2156.3977	0.02144
2154.4690	0.02041
2152.5403	0.02077
2150.6116	0.02229
2148.6829	0.02354
2146.7542	0.02372
2144.8255	0.02328
2142.8968	0.02316
2140.9681	0.02365
2139.0395	0.02413
2137.1108	0.02404
2135.1821	0.02368
2133.2534	0.02362
2131.3247	0.02387
2129.3960	0.02407
2127.4673	0.02409
2125.5386	0.02401
2123.6099	0.02396
2121.6812	0.02413
2119.7526	0.02442
2117.8239	0.02458
2115.8952	0.02456
2113.9665	0.02442
2112.0378	0.02413
2110.1091	0.0237
2108.1804	0.0234
2106.2517	0.02318
2104.3230	0.02281
2102.3943	0.02259
2100.4657	0.02282
2098.5370	0.02314
2096.6083	0.02343
2094.6796	0.02373
2092.7509	0.02362
2090.8222	0.02295
2088.8935	0.02235
2086.9648	0.02217
2085.0361	0.02236
2083.1074	0.02286
2081.1788	0.02352
2079.2501	0.02407
2077.3214	0.02424
2075.3927	0.02381
2073.4640	0.02295
2071.5353	0.02206
2069.6066	0.02152
2067.6779	0.02183
2065.7492	0.02299
2063.8205	0.02414
2061.8919	0.02442
2059.9632	0.02354
2058.0345	0.02198
2056.1058	0.02086
2054.1771	0.02087
2052.2484	0.02154
2050.3197	0.02215
2048.3910	0.02272
2046.4623	0.02333
2044.5336	0.02357
2042.6050	0.0233
2040.6763	0.02318
2038.7476	0.02357
2036.8189	0.02399
2034.8902	0.02415
2032.9615	0.02421
2031.0328	0.02412
2029.1041	0.02397
2027.1754	0.02412
2025.2467	0.02443
2023.3181	0.0243
2021.3894	0.02386
2019.4607	0.02367
2017.5320	0.02369
2015.6033	0.02379
2013.6746	0.02418
2011.7459	0.02481
2009.8172	0.02522
2007.8885	0.02528
2005.9599	0.02522
2004.0312	0.0252
2002.1025	0.02528
2000.1738	0.02544
1998.2451	0.02565
1996.3164	0.02584
1994.3877	0.02587
1992.4590	0.02573
1990.5303	0.02568
1988.6016	0.02584
1986.6730	0.02603
1984.7443	0.02606
1982.8156	0.02594
1980.8869	0.02578
1978.9582	0.0257
1977.0295	0.02578
1975.1008	0.02599
1973.1721	0.02617
1971.2434	0.02621
1969.3147	0.02621
1967.3861	0.02626
1965.4574	0.02636
1963.5287	0.0264
1961.6000	0.02634
1959.6713	0.02627
1957.7426	0.02626
1955.8139	0.02634
1953.8852	0.02644
1951.9565	0.02649
1950.0278	0.02649
1948.0992	0.02648
1946.1705	0.0265
1944.2418	0.02656
1942.3131	0.02662
1940.3844	0.02668
1938.4557	0.02668
1936.5270	0.02667
1934.5983	0.02672
1932.6696	0.02682
1930.7409	0.02688
1928.8123	0.02688
1926.8836	0.02687
1924.9549	0.02687
1923.0262	0.02693
1921.0975	0.02701
1919.1688	0.02709
1917.2401	0.02714
1915.3114	0.02716
1913.3827	0.02716
1911.4540	0.02716
1909.5254	0.02719
1907.5967	0.02726
1905.6680	0.0273
1903.7393	0.02732
1901.8106	0.02733
1899.8819	0.02735
1897.9532	0.02735
1896.0245	0.02733
1894.0958	0.02728
1892.1671	0.02725
1890.2385	0.02726
1888.3098	0.02727
1886.3811	0.02729
1884.4524	0.02733
1882.5237	0.02736
1880.5950	0.02735
1878.6663	0.02734
1876.7376	0.02736
1874.8089	0.02736
1872.8802	0.02732
1870.9516	0.02729
1869.0229	0.0273
1867.0942	0.02734
1865.1655	0.02737
1863.2368	0.02738
1861.3081	0.02741
1859.3794	0.02743
1857.4507	0.02745
1855.5220	0.02746
1853.5933	0.02748
1851.6647	0.02749
1849.7360	0.02749
1847.8073	0.02749
1845.8786	0.02747
1843.9499	0.02746
1842.0212	0.02745
1840.0925	0.02742
1838.1638	0.02739
1836.2351	0.02739
1834.3064	0.02748
1832.3778	0.02759
1830.4491	0.0277
1828.5204	0.0278
1826.5917	0.0279
1824.6630	0.02795
1822.7343	0.02798
1820.8056	0.02802
1818.8769	0.02807
1816.9482	0.02809
1815.0195	0.02807
1813.0909	0.02806
1811.1622	0.0281
1809.2335	0.02814
1807.3048	0.02816
1805.3761	0.02817
1803.4474	0.0282
1801.5187	0.02825
1799.5900	0.02831
1797.6613	0.02838
1795.7326	0.02843
1793.8040	0.02846
1791.8753	0.02849
1789.9466	0.02854
1788.0179	0.02858
1786.0892	0.02858
1784.1605	0.02857
1782.2318	0.02858
1780.3031	0.02859
1778.3744	0.02856
1776.4457	0.02852
1774.5171	0.02852
1772.5884	0.02856
1770.6597	0.0286
1768.7310	0.02859
1766.8023	0.02854
1764.8736	0.02851
1762.9449	0.02849
1761.0162	0.0285
1759.0875	0.02853
1757.1588	0.02854
1755.2302	0.02852
1753.3015	0.0285
1751.3728	0.02849
1749.4441	0.02851
1747.5154	0.02856
1745.5867	0.02863
1743.6580	0.02867
1741.7293	0.02869
1739.8006	0.0287
1737.8719	0.0287
1735.9433	0.02869
1734.0146	0.02868
1732.0859	0.02871
1730.1572	0.02879
1728.2285	0.02887
1726.2998	0.02892
1724.3711	0.02895
1722.4424	0.029
1720.5137	0.02909
1718.5850	0.02917
1716.6564	0.02922
1714.7277	0.02924
1712.7990	0.02929
1710.8703	0.02939
1708.9416	0.02951
1707.0129	0.02963
1705.0842	0.02973
1703.1555	0.02984
1701.2268	0.02998
1699.2981	0.03018
1697.3695	0.0304
1695.4408	0.03054
1693.5121	0.03062
1691.5834	0.0307
1689.6547	0.03081
1687.7260	0.03098
1685.7973	0.03122
1683.8686	0.0315
1681.9399	0.03176
1680.0112	0.03199
1678.0826	0.03222
1676.1539	0.03251
1674.2252	0.03286
1672.2965	0.03323
1670.3678	0.03358
1668.4391	0.03385
1666.5104	0.03395
1664.5817	0.03382
1662.6530	0.03351
1660.7243	0.03314
1658.7957	0.03279
1656.8670	0.03247
1654.9383	0.03214
1653.0096	0.0318
1651.0809	0.0315
1649.1522	0.0313
1647.2235	0.03117
1645.2948	0.03104
1643.3661	0.03086
1641.4374	0.0307
1639.5088	0.03063
1637.5801	0.03064
1635.6514	0.03066
1633.7227	0.0306
1631.7940	0.03054
1629.8653	0.03056
1627.9366	0.03066
1626.0079	0.03075
1624.0792	0.03086
1622.1505	0.03103
1620.2219	0.03126
1618.2932	0.0315
1616.3645	0.03168
1614.4358	0.03177
1612.5071	0.03177
1610.5784	0.03175
1608.6497	0.03171
1606.7210	0.03164
1604.7923	0.03157
1602.8636	0.03153
1600.9350	0.03151
1599.0063	0.03151
1597.0776	0.03154
1595.1489	0.03159
1593.2202	0.03162
1591.2915	0.03158
1589.3628	0.03147
1587.4341	0.03136
1585.5054	0.03127
1583.5767	0.03123
1581.6481	0.03121
1579.7194	0.03114
1577.7907	0.03101
1575.8620	0.03088
1573.9333	0.03079
1572.0046	0.03073
1570.0759	0.03069
1568.1472	0.03066
1566.2185	0.03062
1564.2899	0.03057
1562.3612	0.03056
1560.4325	0.03059
1558.5038	0.0306
1556.5751	0.03059
1554.6464	0.03059
1552.7177	0.03058
1550.7890	0.03052
1548.8603	0.0304
1546.9316	0.03033
1545.0030	0.03035
1543.0743	0.03045
1541.1456	0.03052
1539.2169	0.03053
1537.2882	0.03051
1535.3595	0.03048
1533.4308	0.03047
1531.5021	0.03049
1529.5734	0.03056
1527.6447	0.03063
1525.7161	0.03066
1523.7874	0.03064
1521.8587	0.03061
1519.9300	0.03063
1518.0013	0.03068
1516.0726	0.03071
1514.1439	0.03071
1512.2152	0.03072
1510.2865	0.03072
1508.3578	0.03069
1506.4292	0.03068
1504.5005	0.03072
1502.5718	0.03081
1500.6431	0.03086
1498.7144	0.03083
1496.7857	0.0308
1494.8570	0.03086
1492.9283	0.03098
1490.9996	0.03111
1489.0709	0.03125
1487.1423	0.03143
1485.2136	0.03165
1483.2849	0.03191
1481.3562	0.03221
1479.4275	0.03252
1477.4988	0.03279
1475.5701	0.03303
1473.6414	0.03326
1471.7127	0.03354
1469.7840	0.03381
1467.8554	0.03409
1465.9267	0.03443
1463.9980	0.03484
1462.0693	0.03529
1460.1406	0.03572
1458.2119	0.03612
1456.2832	0.03645
1454.3545	0.03664
1452.4258	0.03666
1450.4971	0.03653
1448.5685	0.0363
1446.6398	0.03605
1444.7111	0.03578
1442.7824	0.03545
1440.8537	0.03502
1438.9250	0.03448
1436.9963	0.03391
1435.0676	0.03337
1433.1389	0.0329
1431.2102	0.03248
1429.2816	0.03214
1427.3529	0.03191
1425.4242	0.03175
1423.4955	0.03159
1421.5668	0.03143
1419.6381	0.03133
1417.7094	0.03135
1415.7807	0.03147
1413.8520	0.03161
1411.9233	0.03171
1409.9947	0.03175
1408.0660	0.03182
1406.1373	0.03195
1404.2086	0.03207
1402.2799	0.03214
1400.3512	0.03217
1398.4225	0.03216
1396.4938	0.03211
1394.5651	0.032
1392.6364	0.0319
1390.7078	0.03184
1388.7791	0.03179
1386.8504	0.0317
1384.9217	0.0316
1382.9930	0.03148
1381.0643	0.03136
1379.1356	0.03131
1377.2069	0.03134
1375.2782	0.03139
1373.3495	0.03144
1371.4209	0.03146
1369.4922	0.03148
1367.5635	0.03148
1365.6348	0.03143
1363.7061	0.03133
1361.7774	0.03124
1359.8487	0.0312
1357.9200	0.0312
1355.9913	0.03123
1354.0626	0.03128
1352.1340	0.03135
1350.2053	0.03138
1348.2766	0.03137
1346.3479	0.03138
1344.4192	0.03139
1342.4905	0.03136
1340.5618	0.03133
1338.6331	0.03135
1336.7044	0.03141
1334.7757	0.03148
1332.8471	0.03153
1330.9184	0.03159
1328.9897	0.03165
1327.0610	0.03169
1325.1323	0.03171
1323.2036	0.03173
1321.2749	0.03178
1319.3462	0.03185
1317.4175	0.03191
1315.4888	0.03197
1313.5602	0.03203
1311.6315	0.03209
1309.7028	0.03218
1307.7741	0.03227
1305.8454	0.03231
1303.9167	0.03232
1301.9880	0.03233
1300.0593	0.03234
1298.1306	0.03234
1296.2019	0.03233
1294.2733	0.03233
1292.3446	0.03232
1290.4159	0.03232
1288.4872	0.03234
1286.5585	0.03237
1284.6298	0.03239
1282.7011	0.03238
1280.7724	0.03234
1278.8437	0.03232
1276.9150	0.03229
1274.9864	0.03223
1273.0577	0.03219
1271.1290	0.03218
1269.2003	0.03218
1267.2716	0.03218
1265.3429	0.03217
1263.4142	0.03212
1261.4855	0.03196
1259.5568	0.03172
1257.6281	0.03149
1255.6995	0.03132
1253.7708	0.0312
1251.8421	0.03114
1249.9134	0.03109
1247.9847	0.03103
1246.0560	0.03097
1244.1273	0.03099
1242.1986	0.03109
1240.2699	0.03123
1238.3412	0.0314
1236.4126	0.03161
1234.4839	0.03184
1232.5552	0.03203
1230.6265	0.03216
1228.6978	0.03221
1226.7691	0.03219
1224.8404	0.03212
1222.9117	0.03203
1220.9830	0.0319
1219.0543	0.03173
1217.1257	0.03153
1215.1970	0.03132
1213.2683	0.03113
1211.3396	0.03098
1209.4109	0.03085
1207.4822	0.03068
1205.5535	0.03048
1203.6248	0.03031
1201.6961	0.03016
1199.7674	0.02998
1197.8388	0.02983
1195.9101	0.02974
1193.9814	0.02971
1192.0527	0.0297
1190.1240	0.02967
1188.1953	0.02963
1186.2666	0.02961
1184.3379	0.0296
1182.4092	0.02957
[truncated: 610 more rows]
