# Supplementary material for: Vibrational Study on the Structure, Bioactivity, and Silver Adsorption of Silk Fibroin Fibers Grafted with Methacrylonitrile
Source: Molecules. 2023 Mar 10;28(6):2551. doi: 10.3390/molecules28062551 (PMC10051891; doi:10.3390/molecules28062551)
Supplement: Supplementary file 1 [file molecules-28-02551-s001.zip › RAW DATA/Figure 13 Raman SBF/BF MAN 60 SBF 7d Raman p4.txt]

TITLE	BF MAN 60 SBF 7D P4 | AV. OF 45
DATA TYPE
ORIGIN	JASCO
OWNER
DATE	23/03/01
TIME	12:11:12
SPECTROMETER/DATA SYSTEM
RESOLUTION
DELTAX	-1.92869
XUNITS	1/CM
YUNITS	AU
FIRSTX	5003.1440
LASTX	5.9080
NPOINTS	2592
FIRSTY	0.00130
MAXY	0.04225
MINY	0.00067
XYDATA
5003.1440	0.0013
5001.2154	0.00123
4999.2867	0.00125
4997.3580	0.00131
4995.4293	0.0014
4993.5006	0.00138
4991.5719	0.00132
4989.6432	0.00125
4987.7145	0.00119
4985.7858	0.00122
4983.8571	0.00129
4981.9285	0.00134
4979.9998	0.00134
4978.0711	0.0013
4976.1424	0.00127
4974.2137	0.00131
4972.2850	0.00131
4970.3563	0.0013
4968.4276	0.00137
4966.4989	0.00139
4964.5702	0.00132
4962.6416	0.00127
4960.7129	0.00127
4958.7842	0.00125
4956.8555	0.00122
4954.9268	0.00123
4952.9981	0.00126
4951.0694	0.00126
4949.1407	0.00128
4947.2120	0.00132
4945.2833	0.00136
4943.3547	0.00134
4941.4260	0.00135
4939.4973	0.00143
4937.5686	0.00143
4935.6399	0.00139
4933.7112	0.00141
4931.7825	0.00139
4929.8538	0.00136
4927.9251	0.00136
4925.9964	0.00139
4924.0678	0.00135
4922.1391	0.00132
4920.2104	0.00123
4918.2817	0.00124
4916.3530	0.00126
4914.4243	0.00128
4912.4956	0.00132
4910.5669	0.00127
4908.6382	0.00132
4906.7095	0.00138
4904.7809	0.00139
4902.8522	0.00134
4900.9235	0.0013
4898.9948	0.00132
4897.0661	0.00132
4895.1374	0.00126
4893.2087	0.00125
4891.2800	0.00127
4889.3513	0.00126
4887.4226	0.00126
4885.4940	0.00129
4883.5653	0.00133
4881.6366	0.00134
4879.7079	0.00135
4877.7792	0.00131
4875.8505	0.00127
4873.9218	0.00122
4871.9931	0.00126
4870.0644	0.00125
4868.1357	0.00127
4866.2071	0.00129
4864.2784	0.00135
4862.3497	0.00137
4860.4210	0.00124
4858.4923	0.00115
4856.5636	0.0012
4854.6349	0.00126
4852.7062	0.00124
4850.7775	0.00119
4848.8488	0.00119
4846.9202	0.00125
4844.9915	0.00133
4843.0628	0.0014
4841.1341	0.00141
4839.2054	0.0014
4837.2767	0.00133
4835.3480	0.00131
4833.4193	0.00132
4831.4906	0.00129
4829.5619	0.00123
4827.6333	0.00117
4825.7046	0.00113
4823.7759	0.0012
4821.8472	0.00122
4819.9185	0.0012
4817.9898	0.00127
4816.0611	0.00128
4814.1324	0.00126
4812.2037	0.00128
4810.2750	0.00127
4808.3464	0.00128
4806.4177	0.00133
4804.4890	0.00132
4802.5603	0.00123
4800.6316	0.0012
4798.7029	0.00124
4796.7742	0.00131
4794.8455	0.00129
4792.9168	0.00127
4790.9881	0.00135
4789.0595	0.00138
4787.1308	0.00129
4785.2021	0.0012
4783.2734	0.00116
4781.3447	0.0012
4779.4160	0.00118
4777.4873	0.0012
4775.5586	0.00122
4773.6299	0.00124
4771.7012	0.00134
4769.7726	0.00138
4767.8439	0.00135
4765.9152	0.00131
4763.9865	0.00127
4762.0578	0.0012
4760.1291	0.00117
4758.2004	0.00122
4756.2717	0.00128
4754.3430	0.00133
4752.4143	0.00139
4750.4857	0.00135
4748.5570	0.00132
4746.6283	0.00131
4744.6996	0.00125
4742.7709	0.00124
4740.8422	0.0013
4738.9135	0.00138
4736.9848	0.00141
4735.0561	0.00136
4733.1274	0.00127
4731.1988	0.00125
4729.2701	0.00129
4727.3414	0.0013
4725.4127	0.00128
4723.4840	0.00124
4721.5553	0.00126
4719.6266	0.0013
4717.6979	0.0013
4715.7692	0.00123
4713.8405	0.00127
4711.9119	0.00129
4709.9832	0.00123
4708.0545	0.00116
4706.1258	0.00119
4704.1971	0.00118
4702.2684	0.00115
4700.3397	0.0012
4698.4110	0.00124
4696.4823	0.00123
4694.5536	0.00124
4692.6250	0.00125
4690.6963	0.00126
4688.7676	0.00127
4686.8389	0.0013
4684.9102	0.00133
4682.9815	0.00132
4681.0528	0.00132
4679.1241	0.00121
4677.1954	0.00109
4675.2668	0.00112
4673.3381	0.0012
4671.4094	0.00115
4669.4807	0.00109
4667.5520	0.00108
4665.6233	0.00116
4663.6946	0.00118
4661.7659	0.00119
4659.8372	0.00122
4657.9085	0.00121
4655.9799	0.00121
4654.0512	0.00128
4652.1225	0.00129
4650.1938	0.00126
4648.2651	0.00121
4646.3364	0.00122
4644.4077	0.00125
4642.4790	0.00123
4640.5503	0.00125
4638.6216	0.00129
4636.6930	0.0013
4634.7643	0.00125
4632.8356	0.00122
4630.9069	0.0013
4628.9782	0.00132
4627.0495	0.00122
4625.1208	0.00114
4623.1921	0.00128
4621.2634	0.00131
4619.3347	0.00121
4617.4061	0.00118
4615.4774	0.00116
4613.5487	0.00114
4611.6200	0.00111
4609.6913	0.00112
4607.7626	0.00121
4605.8339	0.00123
4603.9052	0.00113
4601.9765	0.00108
4600.0478	0.00118
4598.1192	0.00128
4596.1905	0.00135
4594.2618	0.00134
4592.3331	0.00128
4590.4044	0.00129
4588.4757	0.0013
4586.5470	0.00123
4584.6183	0.00119
4582.6896	0.0012
4580.7609	0.00119
4578.8323	0.00122
4576.9036	0.00128
4574.9749	0.00132
4573.0462	0.00125
4571.1175	0.00122
4569.1888	0.00129
4567.2601	0.00138
4565.3314	0.00136
4563.4027	0.00129
4561.4740	0.00125
4559.5454	0.0012
4557.6167	0.00116
4555.6880	0.00113
4553.7593	0.00121
4551.8306	0.00126
4549.9019	0.00119
4547.9732	0.00115
4546.0445	0.00115
4544.1158	0.00123
4542.1871	0.00127
4540.2585	0.00129
4538.3298	0.00127
4536.4011	0.00121
4534.4724	0.00112
4532.5437	0.00112
4530.6150	0.00118
4528.6863	0.00116
4526.7576	0.00115
4524.8289	0.00121
4522.9002	0.00124
4520.9716	0.00122
4519.0429	0.0011
4517.1142	0.0011
4515.1855	0.00115
4513.2568	0.00121
4511.3281	0.00122
4509.3994	0.00122
4507.4707	0.00124
4505.5420	0.00125
4503.6133	0.00134
4501.6847	0.00138
4499.7560	0.00129
4497.8273	0.00122
4495.8986	0.00125
4493.9699	0.00123
4492.0412	0.00123
4490.1125	0.00125
4488.1838	0.00127
4486.2551	0.00118
4484.3264	0.00119
4482.3978	0.00121
4480.4691	0.0012
4478.5404	0.00114
4476.6117	0.00114
4474.6830	0.00122
4472.7543	0.00126
4470.8256	0.00122
4468.8969	0.00117
4466.9682	0.00119
4465.0395	0.00113
4463.1109	0.00111
4461.1822	0.00122
4459.2535	0.00126
4457.3248	0.00122
4455.3961	0.00121
4453.4674	0.00126
4451.5387	0.00126
4449.6100	0.00124
4447.6813	0.00123
4445.7526	0.00128
4443.8240	0.00138
4441.8953	0.00142
4439.9666	0.00135
4438.0379	0.00123
4436.1092	0.0012
4434.1805	0.00126
4432.2518	0.0013
4430.3231	0.00127
4428.3944	0.00118
4426.4657	0.0012
4424.5371	0.0012
4422.6084	0.00116
4420.6797	0.0012
4418.7510	0.00127
4416.8223	0.00126
4414.8936	0.00125
4412.9649	0.00123
4411.0362	0.00121
4409.1075	0.00108
4407.1788	0.00103
4405.2502	0.00101
4403.3215	0.00106
4401.3928	0.00113
4399.4641	0.00122
4397.5354	0.00128
4395.6067	0.00131
4393.6780	0.00129
4391.7493	0.00122
4389.8206	0.00117
4387.8919	0.00118
4385.9633	0.00123
4384.0346	0.00128
4382.1059	0.00126
4380.1772	0.00122
4378.2485	0.00121
4376.3198	0.00119
4374.3911	0.00114
4372.4624	0.0011
4370.5337	0.00123
4368.6050	0.00129
4366.6764	0.00123
4364.7477	0.00118
4362.8190	0.00123
4360.8903	0.0012
4358.9616	0.00113
4357.0329	0.00114
4355.1042	0.00118
4353.1755	0.00114
4351.2468	0.00111
4349.3181	0.00115
4347.3895	0.00116
4345.4608	0.0012
4343.5321	0.00114
4341.6034	0.00104
4339.6747	0.00113
4337.7460	0.00118
4335.8173	0.0012
4333.8886	0.00116
4331.9599	0.00116
4330.0312	0.00122
4328.1026	0.00126
4326.1739	0.00132
4324.2452	0.00131
4322.3165	0.00126
4320.3878	0.00125
4318.4591	0.00123
4316.5304	0.00117
4314.6017	0.00115
4312.6730	0.00119
4310.7443	0.00119
4308.8157	0.00118
4306.8870	0.00117
4304.9583	0.00113
4303.0296	0.00114
4301.1009	0.00121
4299.1722	0.00116
4297.2435	0.00114
4295.3148	0.00115
4293.3861	0.0012
4291.4574	0.00115
4289.5288	0.00107
4287.6001	0.00105
4285.6714	0.00111
4283.7427	0.00116
4281.8140	0.00125
4279.8853	0.00129
4277.9566	0.00125
4276.0279	0.00118
4274.0992	0.00118
4272.1705	0.00121
4270.2419	0.00125
4268.3132	0.00125
4266.3845	0.0012
4264.4558	0.00126
4262.5271	0.00123
4260.5984	0.00116
4258.6697	0.00115
4256.7410	0.00119
4254.8123	0.00114
4252.8836	0.00115
4250.9550	0.00121
4249.0263	0.00122
4247.0976	0.00115
4245.1689	0.00116
4243.2402	0.0011
4241.3115	0.00105
4239.3828	0.00106
4237.4541	0.00114
4235.5254	0.00125
4233.5968	0.00124
4231.6681	0.00125
4229.7394	0.00123
4227.8107	0.00119
4225.8820	0.00114
4223.9533	0.00113
4222.0246	0.0011
4220.0959	0.00108
4218.1672	0.00107
4216.2385	0.00106
4214.3099	0.0011
4212.3812	0.00111
4210.4525	0.00118
4208.5238	0.00119
4206.5951	0.00114
4204.6664	0.00112
4202.7377	0.00109
4200.8090	0.00109
4198.8803	0.00113
4196.9516	0.00113
4195.0230	0.00107
4193.0943	0.00104
4191.1656	0.00107
4189.2369	0.00108
4187.3082	0.00108
4185.3795	0.00114
4183.4508	0.00117
4181.5221	0.00118
4179.5934	0.0013
4177.6647	0.00124
4175.7361	0.00115
4173.8074	0.00123
4171.8787	0.00129
4169.9500	0.00121
4168.0213	0.00105
4166.0926	0.00099
4164.1639	0.00109
4162.2352	0.00117
4160.3065	0.0012
4158.3778	0.00117
4156.4492	0.00121
4154.5205	0.00129
4152.5918	0.00122
4150.6631	0.00107
4148.7344	0.00096
4146.8057	0.00098
4144.8770	0.00104
4142.9483	0.00107
4141.0196	0.00108
4139.0909	0.00113
4137.1623	0.00114
4135.2336	0.00116
4133.3049	0.00112
4131.3762	0.00108
4129.4475	0.00104
4127.5188	0.00108
4125.5901	0.00107
4123.6614	0.00109
4121.7327	0.00116
4119.8040	0.0011
4117.8754	0.001
4115.9467	0.00106
4114.0180	0.00113
4112.0893	0.00117
4110.1606	0.0012
4108.2319	0.0012
4106.3032	0.00122
4104.3745	0.0012
4102.4458	0.00122
4100.5171	0.00122
4098.5885	0.00118
4096.6598	0.0012
4094.7311	0.00116
4092.8024	0.00117
4090.8737	0.00114
4088.9450	0.00109
4087.0163	0.00114
4085.0876	0.0012
4083.1589	0.00119
4081.2302	0.00111
4079.3016	0.0011
4077.3729	0.00112
4075.4442	0.00106
4073.5155	0.00104
4071.5868	0.0011
4069.6581	0.00117
4067.7294	0.00121
4065.8007	0.00117
4063.8720	0.00111
4061.9433	0.00109
4060.0147	0.00113
4058.0860	0.00116
4056.1573	0.0012
4054.2286	0.00121
4052.2999	0.0012
4050.3712	0.00116
4048.4425	0.0011
4046.5138	0.00105
4044.5851	0.00106
4042.6564	0.00102
4040.7278	0.00102
4038.7991	0.00116
4036.8704	0.00123
4034.9417	0.00118
4033.0130	0.00115
4031.0843	0.00118
4029.1556	0.0011
4027.2269	0.00103
4025.2982	0.00105
4023.3695	0.00108
4021.4409	0.00108
4019.5122	0.00108
4017.5835	0.0011
4015.6548	0.00115
4013.7261	0.00115
4011.7974	0.00115
4009.8687	0.00114
4007.9400	0.0011
4006.0113	0.00108
4004.0826	0.00106
4002.1540	0.00106
4000.2253	0.00105
3998.2966	0.00103
3996.3679	0.00111
3994.4392	0.00116
3992.5105	0.00114
3990.5818	0.00109
3988.6531	0.00114
3986.7244	0.00115
3984.7957	0.00118
3982.8671	0.0012
3980.9384	0.00114
3979.0097	0.00108
3977.0810	0.00111
3975.1523	0.00119
3973.2236	0.00116
3971.2949	0.00111
3969.3662	0.00113
3967.4375	0.00109
3965.5088	0.00104
3963.5802	0.00098
3961.6515	0.00103
3959.7228	0.00109
3957.7941	0.00115
3955.8654	0.00113
3953.9367	0.00109
3952.0080	0.00105
3950.0793	0.00111
3948.1506	0.00119
3946.2219	0.00119
3944.2933	0.00114
3942.3646	0.00119
3940.4359	0.00118
3938.5072	0.00111
3936.5785	0.00106
3934.6498	0.00104
3932.7211	0.00104
3930.7924	0.00106
3928.8637	0.00112
3926.9350	0.00117
3925.0064	0.00112
3923.0777	0.00104
3921.1490	0.00101
3919.2203	0.001
3917.2916	0.00106
3915.3629	0.00109
3913.4342	0.00108
3911.5055	0.00111
3909.5768	0.0011
3907.6481	0.00106
3905.7195	0.00104
3903.7908	0.00105
3901.8621	0.00105
3899.9334	0.00109
3898.0047	0.00114
3896.0760	0.00111
3894.1473	0.0011
3892.2186	0.0011
3890.2899	0.00109
3888.3612	0.00109
3886.4326	0.00106
3884.5039	0.00101
3882.5752	0.0011
3880.6465	0.00111
3878.7178	0.00112
3876.7891	0.00108
3874.8604	0.00107
3872.9317	0.00102
3871.0030	0.00109
3869.0743	0.00116
3867.1457	0.00112
3865.2170	0.0011
3863.2883	0.001
3861.3596	0.00095
3859.4309	0.00099
3857.5022	0.00104
3855.5735	0.00103
3853.6448	0.00099
3851.7161	0.00104
3849.7874	0.00112
3847.8588	0.00118
3845.9301	0.00119
3844.0014	0.00115
3842.0727	0.00115
3840.1440	0.00116
3838.2153	0.00108
3836.2866	0.00104
3834.3579	0.00104
3832.4292	0.00104
3830.5005	0.00103
3828.5719	0.00107
3826.6432	0.00114
3824.7145	0.00122
3822.7858	0.00117
3820.8571	0.00113
3818.9284	0.00111
3816.9997	0.00108
3815.0710	0.00111
3813.1423	0.00111
3811.2136	0.00112
3809.2850	0.00116
3807.3563	0.00116
3805.4276	0.00112
3803.4989	0.00107
3801.5702	0.00103
3799.6415	0.00108
3797.7128	0.00105
3795.7841	0.00103
3793.8554	0.00107
3791.9268	0.00116
3789.9981	0.00122
3788.0694	0.00119
3786.1407	0.00118
3784.2120	0.0012
3782.2833	0.00124
3780.3546	0.00128
3778.4259	0.00132
3776.4972	0.00128
3774.5685	0.00124
3772.6399	0.00128
3770.7112	0.00137
3768.7825	0.00142
3766.8538	0.00145
3764.9251	0.00144
3762.9964	0.00144
3761.0677	0.00146
3759.1390	0.00145
3757.2103	0.00148
3755.2816	0.00152
3753.3530	0.00159
3751.4243	0.00163
3749.4956	0.00156
3747.5669	0.00153
3745.6382	0.00155
3743.7095	0.00163
3741.7808	0.00167
3739.8521	0.00164
3737.9234	0.00168
3735.9947	0.00178
3734.0661	0.00187
3732.1374	0.00193
3730.2087	0.00197
3728.2800	0.00201
3726.3513	0.00214
3724.4226	0.00226
3722.4939	0.00232
3720.5652	0.00239
3718.6365	0.00243
3716.7078	0.00246
3714.7792	0.00249
3712.8505	0.00251
3710.9218	0.00257
3708.9931	0.00266
3707.0644	0.0027
3705.1357	0.00271
3703.2070	0.00275
3701.2783	0.0028
3699.3496	0.00286
3697.4209	0.00292
3695.4923	0.00297
3693.5636	0.00302
3691.6349	0.00308
3689.7062	0.00313
3687.7775	0.0032
3685.8488	0.00328
3683.9201	0.00335
3681.9914	0.00342
3680.0627	0.00343
3678.1340	0.0034
3676.2054	0.00342
3674.2767	0.00345
3672.3480	0.00344
3670.4193	0.00346
3668.4906	0.00355
3666.5619	0.0037
3664.6332	0.00384
3662.7045	0.00392
3660.7758	0.0039
3658.8471	0.00386
3656.9185	0.00386
3654.9898	0.00392
3653.0611	0.00398
3651.1324	0.00403
3649.2037	0.00406
3647.2750	0.00408
3645.3463	0.00413
3643.4176	0.00418
3641.4889	0.00416
3639.5602	0.00415
3637.6316	0.00419
3635.7029	0.00426
3633.7742	0.00431
3631.8455	0.00439
3629.9168	0.00451
3627.9881	0.00462
3626.0594	0.00465
3624.1307	0.00464
3622.2020	0.00464
3620.2733	0.00465
3618.3447	0.00467
3616.4160	0.00468
3614.4873	0.00473
3612.5586	0.00479
3610.6299	0.00481
3608.7012	0.00478
3606.7725	0.00478
3604.8438	0.00486
3602.9151	0.00493
3600.9864	0.00495
3599.0578	0.005
3597.1291	0.00506
3595.2004	0.00508
3593.2717	0.00511
3591.3430	0.00519
3589.4143	0.00525
3587.4856	0.00526
3585.5569	0.00524
3583.6282	0.00526
3581.6995	0.00537
3579.7709	0.0055
3577.8422	0.00559
3575.9135	0.00564
3573.9848	0.00567
3572.0561	0.00571
3570.1274	0.00576
3568.1987	0.00583
3566.2700	0.00591
3564.3413	0.00598
3562.4126	0.00607
3560.4840	0.0062
3558.5553	0.0063
3556.6266	0.00637
3554.6979	0.00641
3552.7692	0.00646
3550.8405	0.00654
3548.9118	0.00665
3546.9831	0.00677
3545.0544	0.0069
3543.1257	0.00705
3541.1971	0.0072
3539.2684	0.00734
3537.3397	0.00742
3535.4110	0.00747
3533.4823	0.00756
3531.5536	0.00768
3529.6249	0.00776
3527.6962	0.0078
3525.7675	0.00789
3523.8388	0.00802
3521.9102	0.00811
3519.9815	0.00816
3518.0528	0.00824
3516.1241	0.00836
3514.1954	0.00851
3512.2667	0.00867
3510.3380	0.0088
3508.4093	0.00889
3506.4806	0.00895
3504.5519	0.00903
3502.6233	0.00911
3500.6946	0.00915
3498.7659	0.0092
3496.8372	0.00931
3494.9085	0.00949
3492.9798	0.00969
3491.0511	0.00985
3489.1224	0.00996
3487.1937	0.01001
3485.2650	0.01
3483.3364	0.01001
3481.4077	0.01008
3479.4790	0.01021
3477.5503	0.01035
3475.6216	0.01049
3473.6929	0.01062
3471.7642	0.01068
3469.8355	0.0107
3467.9068	0.01077
3465.9781	0.0109
3464.0495	0.01105
3462.1208	0.01119
3460.1921	0.0113
3458.2634	0.01134
3456.3347	0.01132
3454.4060	0.01133
3452.4773	0.01144
3450.5486	0.01163
3448.6199	0.01181
3446.6912	0.01192
3444.7626	0.01202
3442.8339	0.01215
3440.9052	0.01224
3438.9765	0.01231
3437.0478	0.01239
3435.1191	0.01248
3433.1904	0.01259
3431.2617	0.01272
3429.3330	0.01281
3427.4043	0.01289
3425.4757	0.01297
3423.5470	0.01306
3421.6183	0.01318
3419.6896	0.01329
3417.7609	0.01336
3415.8322	0.01342
3413.9035	0.01352
3411.9748	0.01366
3410.0461	0.01382
3408.1174	0.01394
3406.1888	0.01401
3404.2601	0.01406
3402.3314	0.01413
3400.4027	0.01422
3398.4740	0.01433
3396.5453	0.01443
3394.6166	0.01449
3392.6879	0.01451
3390.7592	0.01456
3388.8305	0.01465
3386.9019	0.01473
3384.9732	0.01477
3383.0445	0.01483
3381.1158	0.01494
3379.1871	0.01502
3377.2584	0.01506
3375.3297	0.01511
3373.4010	0.01518
3371.4723	0.01525
3369.5436	0.01533
3367.6150	0.01544
3365.6863	0.01556
3363.7576	0.01568
3361.8289	0.01572
3359.9002	0.0157
3357.9715	0.0157
3356.0428	0.01577
3354.1141	0.01585
3352.1854	0.01589
3350.2568	0.01588
3348.3281	0.01587
3346.3994	0.0159
3344.4707	0.01598
3342.5420	0.01607
3340.6133	0.01615
3338.6846	0.01618
3336.7559	0.01616
3334.8272	0.01613
3332.8985	0.01613
3330.9699	0.01617
3329.0412	0.01625
3327.1125	0.01633
3325.1838	0.01635
3323.2551	0.01634
3321.3264	0.01634
3319.3977	0.01638
3317.4690	0.01638
3315.5403	0.01632
3313.6116	0.01626
3311.6830	0.01628
3309.7543	0.01638
3307.8256	0.01651
3305.8969	0.01661
3303.9682	0.01666
3302.0395	0.01665
3300.1108	0.0166
3298.1821	0.01657
3296.2534	0.01659
3294.3247	0.01667
3292.3961	0.01678
3290.4674	0.01687
3288.5387	0.01691
3286.6100	0.01693
3284.6813	0.01697
3282.7526	0.01694
3280.8239	0.01682
3278.8952	0.01667
3276.9665	0.01659
3275.0378	0.01657
3273.1092	0.01655
3271.1805	0.01651
3269.2518	0.01645
3267.3231	0.01639
3265.3944	0.0164
3263.4657	0.01645
3261.5370	0.01648
3259.6083	0.01649
3257.6796	0.0165
3255.7509	0.0165
3253.8223	0.01647
3251.8936	0.01641
3249.9649	0.01635
3248.0362	0.01629
3246.1075	0.01627
3244.1788	0.0163
3242.2501	0.01633
3240.3214	0.01631
3238.3927	0.01625
3236.4640	0.01614
3234.5354	0.01602
3232.6067	0.01597
3230.6780	0.01601
3228.7493	0.01608
3226.8206	0.01608
3224.8919	0.01602
3222.9632	0.01595
3221.0345	0.0159
3219.1058	0.01582
3217.1771	0.01577
3215.2485	0.01575
3213.3198	0.01573
3211.3911	0.01574
3209.4624	0.01577
3207.5337	0.01579
3205.6050	0.01575
3203.6763	0.01566
3201.7476	0.0156
3199.8189	0.01556
3197.8902	0.01549
3195.9616	0.01544
3194.0329	0.01547
3192.1042	0.01553
3190.1755	0.01553
3188.2468	0.01547
3186.3181	0.01543
3184.3894	0.01546
3182.4607	0.01549
3180.5320	0.01543
3178.6033	0.01532
3176.6747	0.01524
3174.7460	0.01522
3172.8173	0.01525
3170.8886	0.01529
3168.9599	0.01533
3167.0312	0.01534
3165.1025	0.01531
3163.1738	0.01528
3161.2451	0.01527
3159.3164	0.01529
3157.3878	0.01528
3155.4591	0.01526
3153.5304	0.01526
3151.6017	0.01528
3149.6730	0.01528
3147.7443	0.01529
3145.8156	0.01531
3143.8869	0.0153
3141.9582	0.01522
3140.0295	0.01513
3138.1009	0.0151
3136.1722	0.01511
3134.2435	0.01516
3132.3148	0.01519
3130.3861	0.01521
3128.4574	0.01524
3126.5287	0.01526
3124.6000	0.01525
3122.6713	0.01527
3120.7426	0.01534
3118.8140	0.0154
3116.8853	0.01538
3114.9566	0.01533
3113.0279	0.0153
3111.0992	0.01527
3109.1705	0.01524
3107.2418	0.01525
3105.3131	0.01528
3103.3844	0.01531
3101.4557	0.01533
3099.5271	0.01536
3097.5984	0.01539
3095.6697	0.01546
3093.7410	0.01556
3091.8123	0.01567
3089.8836	0.0157
3087.9549	0.01563
3086.0262	0.01554
3084.0975	0.01554
3082.1688	0.01563
3080.2402	0.01572
3078.3115	0.01579
3076.3828	0.01586
3074.4541	0.01594
3072.5254	0.01604
3070.5967	0.01616
3068.6680	0.01627
3066.7393	0.01633
3064.8106	0.01635
3062.8819	0.01639
3060.9533	0.0164
3059.0246	0.01637
3057.0959	0.01631
3055.1672	0.01629
3053.2385	0.01633
3051.3098	0.01639
3049.3811	0.01645
3047.4524	0.0165
3045.5237	0.01656
3043.5950	0.01664
3041.6664	0.01672
3039.7377	0.0168
3037.8090	0.01688
3035.8803	0.01694
3033.9516	0.01699
3032.0229	0.01708
3030.0942	0.01725
3028.1655	0.01747
3026.2368	0.0177
3024.3081	0.01789
3022.3795	0.01808
3020.4508	0.01828
3018.5221	0.01851
3016.5934	0.01877
3014.6647	0.01905
3012.7360	0.01934
3010.8073	0.01962
3008.8786	0.01986
3006.9499	0.02006
3005.0212	0.02027
3003.0926	0.02054
3001.1639	0.02083
2999.2352	0.0211
2997.3065	0.02128
2995.3778	0.0214
2993.4491	0.02153
2991.5204	0.02165
2989.5917	0.02172
2987.6630	0.02178
2985.7343	0.02187
2983.8057	0.02193
2981.8770	0.02192
2979.9483	0.02189
2978.0196	0.02189
2976.0909	0.02192
2974.1622	0.02201
2972.2335	0.0222
2970.3048	0.02242
2968.3761	0.02263
2966.4474	0.02285
2964.5188	0.0231
2962.5901	0.0233
2960.6614	0.02353
2958.7327	0.02386
2956.8040	0.02427
2954.8753	0.02467
2952.9466	0.025
2951.0179	0.02531
2949.0892	0.02567
2947.1605	0.02608
2945.2319	0.02647
2943.3032	0.02678
2941.3745	0.02702
2939.4458	0.02725
2937.5171	0.02744
2935.5884	0.02758
2933.6597	0.02762
2931.7310	0.02753
2929.8023	0.02729
2927.8736	0.02697
2925.9450	0.02662
2924.0163	0.02625
2922.0876	0.02582
2920.1589	0.02541
2918.2302	0.02507
2916.3015	0.02475
2914.3728	0.02441
2912.4441	0.02413
2910.5154	0.02398
2908.5868	0.02391
2906.6581	0.0238
2904.7294	0.02365
2902.8007	0.02349
2900.8720	0.02335
2898.9433	0.02323
2897.0146	0.0231
2895.0859	0.02298
2893.1572	0.02292
2891.2285	0.02292
2889.2999	0.02293
2887.3712	0.02293
2885.4425	0.02291
2883.5138	0.02284
2881.5851	0.02277
2879.6564	0.02272
2877.7277	0.0227
2875.7990	0.02269
2873.8703	0.02267
2871.9416	0.02263
2870.0130	0.02258
2868.0843	0.02253
2866.1556	0.02254
2864.2269	0.02264
2862.2982	0.02264
2860.3695	0.0224
2858.4408	0.02205
2856.5121	0.02183
2854.5834	0.02176
2852.6547	0.02174
2850.7261	0.02165
2848.7974	0.02144
2846.8687	0.02111
2844.9400	0.02078
2843.0113	0.02052
2841.0826	0.02034
2839.1539	0.02023
2837.2252	0.02015
2835.2965	0.02009
2833.3678	0.02006
2831.4392	0.02006
2829.5105	0.02005
2827.5818	0.02
2825.6531	0.01996
2823.7244	0.01996
2821.7957	0.02
2819.8670	0.02002
2817.9383	0.01999
2816.0096	0.01996
2814.0809	0.01998
2812.1523	0.02004
2810.2236	0.02008
2808.2949	0.02009
2806.3662	0.02009
2804.4375	0.02014
2802.5088	0.02025
2800.5801	0.02036
2798.6514	0.02041
2796.7227	0.02043
2794.7940	0.02044
2792.8654	0.02041
2790.9367	0.02037
2789.0080	0.02033
2787.0793	0.02033
2785.1506	0.02039
2783.2219	0.0205
2781.2932	0.02058
2779.3645	0.02058
2777.4358	0.02058
2775.5071	0.02061
2773.5785	0.02064
2771.6498	0.02066
2769.7211	0.02065
2767.7924	0.02064
2765.8637	0.02067
2763.9350	0.02073
2762.0063	0.02079
2760.0776	0.02082
2758.1489	0.02084
2756.2202	0.02086
2754.2916	0.02088
2752.3629	0.02088
2750.4342	0.02087
2748.5055	0.0209
2746.5768	0.02096
2744.6481	0.02103
2742.7194	0.02111
2740.7907	0.02117
2738.8620	0.02122
2736.9333	0.02124
2735.0047	0.02124
2733.0760	0.02127
2731.1473	0.02139
2729.2186	0.02154
2727.2899	0.02166
2725.3612	0.02173
2723.4325	0.0218
2721.5038	0.02185
2719.5751	0.02191
2717.6464	0.02194
2715.7178	0.02194
2713.7891	0.02199
2711.8604	0.02207
2709.9317	0.02211
2708.0030	0.02209
2706.0743	0.02206
2704.1456	0.02206
2702.2169	0.02208
2700.2882	0.02212
2698.3595	0.02221
2696.4309	0.02232
2694.5022	0.02239
2692.5735	0.0224
2690.6448	0.02236
2688.7161	0.02228
2686.7874	0.02223
2684.8587	0.02226
2682.9300	0.02234
2681.0013	0.02239
2679.0726	0.02244
2677.1440	0.02251
2675.2153	0.02257
2673.2866	0.02256
2671.3579	0.02251
2669.4292	0.02251
2667.5005	0.02259
2665.5718	0.02269
2663.6431	0.02275
2661.7144	0.02276
2659.7857	0.02277
2657.8571	0.02281
2655.9284	0.02287
2653.9997	0.02291
2652.0710	0.02289
2650.1423	0.02281
2648.2136	0.02277
2646.2849	0.02282
2644.3562	0.02291
2642.4275	0.02295
2640.4988	0.02294
2638.5702	0.02292
2636.6415	0.0229
2634.7128	0.02289
2632.7841	0.02284
2630.8554	0.0228
2628.9267	0.02283
2626.9980	0.02293
2625.0693	0.02306
2623.1406	0.02319
2621.2119	0.02328
2619.2833	0.02335
2617.3546	0.02338
2615.4259	0.02341
2613.4972	0.02347
2611.5685	0.02354
2609.6398	0.02355
2607.7111	0.02348
2605.7824	0.02341
2603.8537	0.02348
2601.9250	0.02361
2599.9964	0.02364
2598.0677	0.02354
2596.1390	0.02347
2594.2103	0.02348
2592.2816	0.02357
2590.3529	0.02372
2588.4242	0.02385
2586.4955	0.02391
2584.5668	0.02391
2582.6381	0.02393
2580.7095	0.02399
2578.7808	0.02402
2576.8521	0.024
2574.9234	0.024
2572.9947	0.02405
2571.0660	0.02413
2569.1373	0.02415
2567.2086	0.02414
2565.2799	0.02416
2563.3512	0.02422
2561.4226	0.02432
2559.4939	0.02445
2557.5652	0.02456
2555.6365	0.02459
2553.7078	0.02454
2551.7791	0.02444
2549.8504	0.02434
2547.9217	0.02431
2545.9930	0.02438
2544.0643	0.02447
2542.1357	0.02457
2540.2070	0.02465
2538.2783	0.02471
2536.3496	0.02473
2534.4209	0.02473
2532.4922	0.02476
2530.5635	0.02481
2528.6348	0.02484
2526.7061	0.02482
2524.7774	0.02479
2522.8488	0.02483
2520.9201	0.02494
2518.9914	0.02505
2517.0627	0.02509
2515.1340	0.02507
2513.2053	0.02502
2511.2766	0.02501
2509.3479	0.02502
2507.4192	0.02497
2505.4905	0.02481
2503.5619	0.0247
2501.6332	0.02477
2499.7045	0.02499
2497.7758	0.0252
2495.8471	0.02535
2493.9184	0.02545
2491.9897	0.02548
2490.0610	0.02546
2488.1323	0.02544
2486.2036	0.02544
2484.2750	0.02538
2482.3463	0.02518
2480.4176	0.02494
2478.4889	0.02495
2476.5602	0.02525
2474.6315	0.02556
2472.7028	0.0257
2470.7741	0.02571
2468.8454	0.02567
2466.9167	0.02562
2464.9881	0.02559
2463.0594	0.02557
2461.1307	0.02548
2459.2020	0.0254
2457.2733	0.02547
2455.3446	0.02566
2453.4159	0.02577
2451.4872	0.02576
2449.5585	0.02579
2447.6299	0.02591
2445.7012	0.02599
2443.7725	0.02594
2441.8438	0.02584
2439.9151	0.02585
2437.9864	0.02593
2436.0577	0.02597
2434.1290	0.02596
2432.2003	0.026
2430.2716	0.02606
2428.3430	0.02604
2426.4143	0.02593
2424.4856	0.02588
2422.5569	0.02596
2420.6282	0.02605
2418.6995	0.026
2416.7708	0.02587
2414.8421	0.02582
2412.9134	0.02589
2410.9847	0.02598
2409.0561	0.02604
2407.1274	0.02612
2405.1987	0.02618
2403.2700	0.02619
2401.3413	0.02616
2399.4126	0.02609
2397.4839	0.02603
2395.5552	0.02602
2393.6265	0.02608
2391.6978	0.02616
2389.7692	0.02622
2387.8405	0.02621
2385.9118	0.02611
2383.9831	0.02599
2382.0544	0.02594
2380.1257	0.02594
2378.1970	0.02588
2376.2683	0.02567
2374.3396	0.02544
2372.4109	0.02541
2370.4823	0.02558
2368.5536	0.02577
2366.6249	0.02588
2364.6962	0.02589
2362.7675	0.02585
2360.8388	0.02581
2358.9101	0.0258
2356.9814	0.02575
2355.0527	0.02558
2353.1240	0.02527
2351.1954	0.02493
2349.2667	0.02481
2347.3380	0.025
2345.4093	0.02525
2343.4806	0.02536
2341.5519	0.0254
2339.6232	0.02554
2337.6945	0.02568
2335.7658	0.0257
2333.8371	0.0256
2331.9085	0.02538
2329.9798	0.025
2328.0511	0.02451
2326.1224	0.02421
2324.1937	0.02439
2322.2650	0.02485
2320.3363	0.02518
2318.4076	0.02519
2316.4789	0.02508
2314.5502	0.02504
2312.6216	0.02505
2310.6929	0.02505
2308.7642	0.025
2306.8355	0.0248
2304.9068	0.0243
2302.9781	0.02367
2301.0494	0.0234
2299.1207	0.02377
2297.1920	0.02439
2295.2633	0.02463
2293.3347	0.02428
2291.4060	0.0238
2289.4773	0.02376
2287.5486	0.02421
2285.6199	0.02465
2283.6912	0.02454
2281.7625	0.02369
2279.8338	0.0227
2277.9051	0.02256
2275.9764	0.02334
2274.0478	0.02424
2272.1191	0.02479
2270.1904	0.02507
2268.2617	0.0252
2266.3330	0.02517
2264.4043	0.02491
2262.4756	0.02443
2260.5469	0.02379
2258.6182	0.02317
2256.6895	0.02296
2254.7609	0.02331
2252.8322	0.02402
2250.9035	0.02503
2248.9748	0.02637
2247.0461	0.02782
2245.1174	0.02927
2243.1887	0.03083
2241.2600	0.03243
2239.3313	0.03361
2237.4026	0.03411
2235.4740	0.03441
2233.5453	0.03464
2231.6166	0.03388
2229.6879	0.03188
2227.7592	0.02982
2225.8305	0.02862
2223.9018	0.02797
2221.9731	0.02736
2220.0444	0.02651
2218.1157	0.02521
2216.1871	0.02377
2214.2584	0.02322
2212.3297	0.0239
2210.4010	0.02494
2208.4723	0.02552
2206.5436	0.02563
2204.6149	0.02551
2202.6862	0.02533
2200.7575	0.02525
2198.8288	0.02522
2196.9002	0.02488
2194.9715	0.02405
2193.0428	0.0233
2191.1141	0.02345
2189.1854	0.02437
2187.2567	0.02517
2185.3280	0.02533
2183.3993	0.02509
2181.4706	0.02475
2179.5419	0.02434
2177.6133	0.02402
2175.6846	0.02407
2173.7559	0.02429
2171.8272	0.0242
2169.8985	0.02372
2167.9698	0.02283
2166.0411	0.0216
2164.1124	0.0211
2162.1837	0.02217
2160.2550	0.02375
2158.3264	0.02411
2156.3977	0.023
2154.4690	0.0219
2152.5403	0.02229
2150.6116	0.02389
2148.6829	0.02517
2146.7542	0.02528
2144.8255	0.02475
2142.8968	0.02459
2140.9681	0.02509
2139.0395	0.0256
2137.1108	0.02553
2135.1821	0.02521
2133.2534	0.0252
2131.3247	0.0255
2129.3960	0.02572
2127.4673	0.02574
2125.5386	0.02562
2123.6099	0.02552
2121.6812	0.02558
2119.7526	0.02575
2117.8239	0.02579
2115.8952	0.02571
2113.9665	0.02564
2112.0378	0.02547
2110.1091	0.02514
2108.1804	0.02488
2106.2517	0.02466
2104.3230	0.02421
2102.3943	0.0239
2100.4657	0.02412
2098.5370	0.02449
2096.6083	0.02482
2094.6796	0.02511
2092.7509	0.02493
2090.8222	0.02423
2088.8935	0.02367
2086.9648	0.02352
2085.0361	0.02362
2083.1074	0.02401
2081.1788	0.02464
2079.2501	0.02523
2077.3214	0.02542
2075.3927	0.02497
2073.4640	0.02407
2071.5353	0.02312
2069.6066	0.02255
2067.6779	0.02285
2065.7492	0.024
2063.8205	0.02513
2061.8919	0.02539
2059.9632	0.0245
2058.0345	0.0229
2056.1058	0.02171
2054.1771	0.02166
2052.2484	0.02233
2050.3197	0.02299
2048.3910	0.02361
2046.4623	0.02428
2044.5336	0.02455
2042.6050	0.02426
2040.6763	0.0241
2038.7476	0.02448
2036.8189	0.02493
2034.8902	0.02518
2032.9615	0.02531
2031.0328	0.02523
2029.1041	0.02504
2027.1754	0.02515
2025.2467	0.02544
2023.3181	0.02531
2021.3894	0.02487
2019.4607	0.02465
2017.5320	0.02459
2015.6033	0.02455
2013.6746	0.02487
2011.7459	0.02551
2009.8172	0.02592
2007.8885	0.02593
2005.9599	0.02584
2004.0312	0.02591
2002.1025	0.02609
2000.1738	0.02625
1998.2451	0.02639
1996.3164	0.02653
1994.3877	0.02651
1992.4590	0.02633
1990.5303	0.02631
1988.6016	0.02659
1986.6730	0.02687
1984.7443	0.0269
1982.8156	0.02672
1980.8869	0.02651
1978.9582	0.02639
1977.0295	0.02643
1975.1008	0.02659
1973.1721	0.02675
1971.2434	0.02681
1969.3147	0.02687
1967.3861	0.02692
1965.4574	0.02693
1963.5287	0.02689
1961.6000	0.02682
1959.6713	0.02674
1957.7426	0.0267
1955.8139	0.02675
1953.8852	0.02688
1951.9565	0.027
1950.0278	0.02707
1948.0992	0.02709
1946.1705	0.02713
1944.2418	0.02718
1942.3131	0.02721
1940.3844	0.02718
1938.4557	0.02712
1936.5270	0.02711
1934.5983	0.02718
1932.6696	0.0273
1930.7409	0.02739
1928.8123	0.0274
1926.8836	0.02739
1924.9549	0.0274
1923.0262	0.02743
1921.0975	0.02746
1919.1688	0.02746
1917.2401	0.02744
1915.3114	0.02745
1913.3827	0.02747
1911.4540	0.02746
1909.5254	0.02746
1907.5967	0.02748
1905.6680	0.02749
1903.7393	0.02751
1901.8106	0.02754
1899.8819	0.02756
1897.9532	0.02759
1896.0245	0.02761
1894.0958	0.02763
1892.1671	0.02765
1890.2385	0.02767
1888.3098	0.02766
1886.3811	0.02763
1884.4524	0.02765
1882.5237	0.02772
1880.5950	0.02774
1878.6663	0.02768
1876.7376	0.02759
1874.8089	0.02755
1872.8802	0.02754
1870.9516	0.02754
1869.0229	0.02753
1867.0942	0.02753
1865.1655	0.02756
1863.2368	0.02755
1861.3081	0.02746
1859.3794	0.02736
1857.4507	0.02736
1855.5220	0.0274
1853.5933	0.0274
1851.6647	0.02737
1849.7360	0.02736
1847.8073	0.02741
1845.8786	0.02747
1843.9499	0.0275
1842.0212	0.02752
1840.0925	0.02756
1838.1638	0.02759
1836.2351	0.02764
1834.3064	0.02771
1832.3778	0.02777
1830.4491	0.02776
1828.5204	0.02774
1826.5917	0.02774
1824.6630	0.02776
1822.7343	0.02781
1820.8056	0.0279
1818.8769	0.02801
1816.9482	0.02812
1815.0195	0.02817
1813.0909	0.0282
1811.1622	0.02822
1809.2335	0.02821
1807.3048	0.02816
1805.3761	0.02811
1803.4474	0.02815
1801.5187	0.02825
1799.5900	0.02832
1797.6613	0.02831
1795.7326	0.0283
1793.8040	0.0283
1791.8753	0.02829
1789.9466	0.0283
1788.0179	0.02835
1786.0892	0.02839
1784.1605	0.0284
1782.2318	0.02838
1780.3031	0.0284
1778.3744	0.02844
1776.4457	0.02845
1774.5171	0.02841
1772.5884	0.02835
1770.6597	0.02832
1768.7310	0.02832
1766.8023	0.02833
1764.8736	0.02832
1762.9449	0.02828
1761.0162	0.02827
1759.0875	0.0283
1757.1588	0.02836
1755.2302	0.02838
1753.3015	0.02835
1751.3728	0.02828
1749.4441	0.02824
1747.5154	0.02824
1745.5867	0.02827
1743.6580	0.02829
1741.7293	0.02832
1739.8006	0.02835
1737.8719	0.02836
1735.9433	0.02838
1734.0146	0.0284
1732.0859	0.0284
1730.1572	0.02836
1728.2285	0.0283
1726.2998	0.02826
1724.3711	0.02829
1722.4424	0.02838
1720.5137	0.02849
1718.5850	0.02858
1716.6564	0.02865
1714.7277	0.02871
1712.7990	0.02875
1710.8703	0.02881
1708.9416	0.02891
1707.0129	0.02905
1705.0842	0.0292
1703.1555	0.02934
1701.2268	0.02946
1699.2981	0.02956
1697.3695	0.02967
1695.4408	0.02979
1693.5121	0.02991
1691.5834	0.03
1689.6547	0.03006
1687.7260	0.03013
1685.7973	0.03023
1683.8686	0.03038
1681.9399	0.03058
1680.0112	0.0308
1678.0826	0.03102
1676.1539	0.03123
1674.2252	0.03146
1672.2965	0.0317
1670.3678	0.03192
1668.4391	0.03206
1666.5104	0.03206
1664.5817	0.03191
1662.6530	0.03167
1660.7243	0.03144
1658.7957	0.03125
1656.8670	0.03105
1654.9383	0.03081
1653.0096	0.03059
1651.0809	0.03044
1649.1522	0.03034
1647.2235	0.03022
1645.2948	0.03008
1643.3661	0.02998
1641.4374	0.02996
1639.5088	0.02999
1637.5801	0.03
1635.6514	0.02999
1633.7227	0.02998
1631.7940	0.02993
1629.8653	0.02988
1627.9366	0.02989
1626.0079	0.02997
1624.0792	0.03006
1622.1505	0.03015
1620.2219	0.03029
1618.2932	0.03045
1616.3645	0.03061
1614.4358	0.03074
1612.5071	0.03081
1610.5784	0.0308
1608.6497	0.03073
1606.7210	0.03066
1604.7923	0.03062
1602.8636	0.03062
1600.9350	0.03064
1599.0063	0.0307
1597.0776	0.03079
1595.1489	0.03086
1593.2202	0.03086
1591.2915	0.03082
1589.3628	0.03075
1587.4341	0.03068
1585.5054	0.03062
1583.5767	0.03055
1581.6481	0.03049
1579.7194	0.03044
1577.7907	0.03043
1575.8620	0.03041
1573.9333	0.03037
1572.0046	0.03033
1570.0759	0.0303
1568.1472	0.03026
1566.2185	0.03019
1564.2899	0.03011
1562.3612	0.03005
1560.4325	0.03006
1558.5038	0.03011
1556.5751	0.03015
1554.6464	0.0302
1552.7177	0.03026
1550.7890	0.03029
1548.8603	0.03028
1546.9316	0.03024
1545.0030	0.03021
1543.0743	0.0302
1541.1456	0.03022
1539.2169	0.03023
1537.2882	0.03026
1535.3595	0.03032
1533.4308	0.03039
1531.5021	0.03044
1529.5734	0.03047
1527.6447	0.03049
1525.7161	0.03055
1523.7874	0.03064
1521.8587	0.03072
1519.9300	0.0308
1518.0013	0.03085
1516.0726	0.0309
1514.1439	0.03093
1512.2152	0.03096
1510.2865	0.031
1508.3578	0.03103
1506.4292	0.03109
1504.5005	0.0312
1502.5718	0.03135
1500.6431	0.03145
1498.7144	0.03141
1496.7857	0.03131
1494.8570	0.03129
1492.9283	0.0314
1490.9996	0.03156
1489.0709	0.03171
1487.1423	0.03184
1485.2136	0.032
1483.2849	0.03222
1481.3562	0.03247
1479.4275	0.03267
1477.4988	0.03279
1475.5701	0.03291
1473.6414	0.03311
1471.7127	0.03337
1469.7840	0.03364
1467.8554	0.03386
1465.9267	0.03405
1463.9980	0.03424
1462.0693	0.03444
1460.1406	0.03464
1458.2119	0.03484
1456.2832	0.03501
1454.3545	0.03515
1452.4258	0.03522
1450.4971	0.0352
1448.5685	0.03512
1446.6398	0.035
1444.7111	0.03483
1442.7824	0.03458
1440.8537	0.03428
1438.9250	0.03402
1436.9963	0.03379
1435.0676	0.03355
1433.1389	0.03323
1431.2102	0.0329
1429.2816	0.03264
1427.3529	0.03245
1425.4242	0.03228
1423.4955	0.03215
1421.5668	0.0321
1419.6381	0.03208
1417.7094	0.03203
1415.7807	0.03197
1413.8520	0.03193
1411.9233	0.03194
1409.9947	0.03196
1408.0660	0.03196
1406.1373	0.03196
1404.2086	0.03196
1402.2799	0.03195
1400.3512	0.03192
1398.4225	0.03188
1396.4938	0.03181
1394.5651	0.03172
1392.6364	0.03162
1390.7078	0.03152
1388.7791	0.03142
1386.8504	0.03134
1384.9217	0.03131
1382.9930	0.03129
1381.0643	0.03127
1379.1356	0.03127
1377.2069	0.03129
1375.2782	0.0313
1373.3495	0.03131
1371.4209	0.03127
1369.4922	0.0312
1367.5635	0.03113
1365.6348	0.03106
1363.7061	0.03101
1361.7774	0.03094
1359.8487	0.03083
1357.9200	0.03071
1355.9913	0.03062
1354.0626	0.03057
1352.1340	0.03056
1350.2053	0.03059
1348.2766	0.03062
1346.3479	0.03063
1344.4192	0.03061
1342.4905	0.03058
1340.5618	0.03061
1338.6331	0.03068
1336.7044	0.03075
1334.7757	0.03082
1332.8471	0.03086
1330.9184	0.03089
1328.9897	0.03093
1327.0610	0.03095
1325.1323	0.03094
1323.2036	0.03092
1321.2749	0.03089
1319.3462	0.03089
1317.4175	0.03098
1315.4888	0.03114
1313.5602	0.03129
1311.6315	0.03136
1309.7028	0.03137
1307.7741	0.03141
1305.8454	0.03152
1303.9167	0.03164
1301.9880	0.03169
1300.0593	0.03169
1298.1306	0.03169
1296.2019	0.03172
1294.2733	0.03175
1292.3446	0.03179
1290.4159	0.03184
1288.4872	0.03185
1286.5585	0.03183
1284.6298	0.0318
1282.7011	0.03182
1280.7724	0.03185
1278.8437	0.03191
1276.9150	0.03193
1274.9864	0.03192
1273.0577	0.0319
1271.1290	0.03189
1269.2003	0.03189
1267.2716	0.03185
1265.3429	0.03179
1263.4142	0.03174
1261.4855	0.03169
1259.5568	0.03161
1257.6281	0.03151
1255.6995	0.03142
1253.7708	0.03134
1251.8421	0.03128
1249.9134	0.03122
1247.9847	0.03115
1246.0560	0.03109
1244.1273	0.03106
1242.1986	0.03109
1240.2699	0.03117
1238.3412	0.0313
1236.4126	0.03146
1234.4839	0.03163
1232.5552	0.03182
1230.6265	0.03198
1228.6978	0.03206
1226.7691	0.03204
1224.8404	0.03192
1222.9117	0.03172
1220.9830	0.03146
1219.0543	0.03119
1217.1257	0.03097
1215.1970	0.03081
1213.2683	0.03068
1211.3396	0.03054
1209.4109	0.03042
1207.4822	0.03031
1205.5535	0.03015
1203.6248	0.02995
1201.6961	0.0298
1199.7674	0.0297
1197.8388	0.02964
1195.9101	0.0296
1193.9814	0.02954
1192.0527	0.02947
1190.1240	0.02939
1188.1953	0.02936
1186.2666	0.0294
1184.3379	0.02946
1182.4092	0.02951
[truncated: 610 more rows]
