# Supplementary material for: Vibrational Study on the Structure, Bioactivity, and Silver Adsorption of Silk Fibroin Fibers Grafted with Methacrylonitrile
Source: Molecules. 2023 Mar 10;28(6):2551. doi: 10.3390/molecules28062551 (PMC10051891; doi:10.3390/molecules28062551)
Supplement: Supplementary file 1 [file molecules-28-02551-s001.zip › RAW DATA/Figure 13 Raman SBF/BF MAN 60 SBF 7d Raman p5.txt]

TITLE	BF MAN 60 SBF 7D P5 | AV. OF 62
DATA TYPE
ORIGIN	JASCO
OWNER
DATE	23/03/01
TIME	12:11:22
SPECTROMETER/DATA SYSTEM
RESOLUTION
DELTAX	-1.92869
XUNITS	1/CM
YUNITS	AU
FIRSTX	5003.1440
LASTX	5.9080
NPOINTS	2592
FIRSTY	0.00118
MAXY	0.03293
MINY	0.00052
XYDATA
5003.1440	0.00118
5001.2154	0.00122
4999.2867	0.00122
4997.3580	0.00119
4995.4293	0.00115
4993.5006	0.00114
4991.5719	0.00116
4989.6432	0.00115
4987.7145	0.00113
4985.7858	0.0011
4983.8571	0.00108
4981.9285	0.00109
4979.9998	0.0011
4978.0711	0.00107
4976.1424	0.00108
4974.2137	0.00105
4972.2850	0.00101
4970.3563	0.00111
4968.4276	0.00119
4966.4989	0.00119
4964.5702	0.00112
4962.6416	0.00105
4960.7129	0.00111
4958.7842	0.00114
4956.8555	0.00121
4954.9268	0.00122
4952.9981	0.00119
4951.0694	0.00115
4949.1407	0.00112
4947.2120	0.00114
4945.2833	0.00116
4943.3547	0.0012
4941.4260	0.00123
4939.4973	0.00116
4937.5686	0.00108
4935.6399	0.00107
4933.7112	0.00106
4931.7825	0.00107
4929.8538	0.0011
4927.9251	0.00111
4925.9964	0.00108
4924.0678	0.00107
4922.1391	0.00109
4920.2104	0.00109
4918.2817	0.00109
4916.3530	0.00106
4914.4243	0.00103
4912.4956	0.00107
4910.5669	0.00113
4908.6382	0.00115
4906.7095	0.00112
4904.7809	0.00113
4902.8522	0.00116
4900.9235	0.00116
4898.9948	0.0011
4897.0661	0.00104
4895.1374	0.00104
4893.2087	0.00108
4891.2800	0.00107
4889.3513	0.00107
4887.4226	0.00114
4885.4940	0.00116
4883.5653	0.00115
4881.6366	0.00114
4879.7079	0.0011
4877.7792	0.00105
4875.8505	0.00106
4873.9218	0.00106
4871.9931	0.00106
4870.0644	0.0011
4868.1357	0.00109
4866.2071	0.00105
4864.2784	0.00106
4862.3497	0.00106
4860.4210	0.00109
4858.4923	0.00109
4856.5636	0.00114
4854.6349	0.00117
4852.7062	0.00113
4850.7775	0.0011
4848.8488	0.00105
4846.9202	0.00101
4844.9915	0.00105
4843.0628	0.00106
4841.1341	0.00107
4839.2054	0.0011
4837.2767	0.00111
4835.3480	0.00111
4833.4193	0.00113
4831.4906	0.00108
4829.5619	0.00106
4827.6333	0.00108
4825.7046	0.0011
4823.7759	0.00111
4821.8472	0.00111
4819.9185	0.00106
4817.9898	0.00102
4816.0611	0.0011
4814.1324	0.00113
4812.2037	0.00104
4810.2750	0.00098
4808.3464	0.00097
4806.4177	0.00103
4804.4890	0.00104
4802.5603	0.00104
4800.6316	0.00104
4798.7029	0.00106
4796.7742	0.0011
4794.8455	0.00106
4792.9168	0.00103
4790.9881	0.00101
4789.0595	0.00103
4787.1308	0.00104
4785.2021	0.00101
4783.2734	0.001
4781.3447	0.00107
4779.4160	0.00111
4777.4873	0.00109
4775.5586	0.00104
4773.6299	0.001
4771.7012	0.00099
4769.7726	0.00104
4767.8439	0.00109
4765.9152	0.00112
4763.9865	0.00109
4762.0578	0.00101
4760.1291	0.00101
4758.2004	0.00109
4756.2717	0.00111
4754.3430	0.0011
4752.4143	0.00111
4750.4857	0.00106
4748.5570	0.0011
4746.6283	0.00109
4744.6996	0.00107
4742.7709	0.00103
4740.8422	0.00101
4738.9135	0.00104
4736.9848	0.00108
4735.0561	0.00108
4733.1274	0.001
4731.1988	0.00099
4729.2701	0.00104
4727.3414	0.00111
4725.4127	0.00114
4723.4840	0.00108
4721.5553	0.00099
4719.6266	0.00096
4717.6979	0.00096
4715.7692	0.00098
4713.8405	0.00103
4711.9119	0.0011
4709.9832	0.00116
4708.0545	0.00115
4706.1258	0.00111
4704.1971	0.00105
4702.2684	0.001
4700.3397	0.00104
4698.4110	0.00107
4696.4823	0.00109
4694.5536	0.00106
4692.6250	0.00107
4690.6963	0.0011
4688.7676	0.00112
4686.8389	0.00111
4684.9102	0.00106
4682.9815	0.00103
4681.0528	0.00105
4679.1241	0.00108
4677.1954	0.00106
4675.2668	0.00104
4673.3381	0.001
4671.4094	0.00098
4669.4807	0.00098
4667.5520	0.00097
4665.6233	0.00097
4663.6946	0.00097
4661.7659	0.00099
4659.8372	0.00104
4657.9085	0.00104
4655.9799	0.00099
4654.0512	0.00095
4652.1225	0.00096
4650.1938	0.00106
4648.2651	0.00112
4646.3364	0.00116
4644.4077	0.00113
4642.4790	0.00107
4640.5503	0.00103
4638.6216	0.00106
4636.6930	0.00113
4634.7643	0.00117
4632.8356	0.00113
4630.9069	0.00108
4628.9782	0.00106
4627.0495	0.00107
4625.1208	0.00109
4623.1921	0.00107
4621.2634	0.00106
4619.3347	0.00102
4617.4061	0.00097
4615.4774	0.00105
4613.5487	0.00112
4611.6200	0.00108
4609.6913	0.00106
4607.7626	0.00104
4605.8339	0.00101
4603.9052	0.00105
4601.9765	0.00112
4600.0478	0.00114
4598.1192	0.00109
4596.1905	0.0011
4594.2618	0.0011
4592.3331	0.00109
4590.4044	0.00107
4588.4757	0.00103
4586.5470	0.00107
4584.6183	0.00106
4582.6896	0.00103
4580.7609	0.001
4578.8323	0.00094
4576.9036	0.00095
4574.9749	0.00102
4573.0462	0.00109
4571.1175	0.00112
4569.1888	0.00115
4567.2601	0.00118
4565.3314	0.0011
4563.4027	0.00101
4561.4740	0.00094
4559.5454	0.00093
4557.6167	0.00092
4555.6880	0.00094
4553.7593	0.00094
4551.8306	0.00101
4549.9019	0.00107
4547.9732	0.00105
4546.0445	0.00103
4544.1158	0.00103
4542.1871	0.00105
4540.2585	0.00104
4538.3298	0.00103
4536.4011	0.00102
4534.4724	0.00107
4532.5437	0.00109
4530.6150	0.00108
4528.6863	0.00108
4526.7576	0.00112
4524.8289	0.00108
4522.9002	0.001
4520.9716	0.001
4519.0429	0.00099
4517.1142	0.00099
4515.1855	0.00103
4513.2568	0.00108
4511.3281	0.00106
4509.3994	0.00106
4507.4707	0.00107
4505.5420	0.00104
4503.6133	0.00105
4501.6847	0.00105
4499.7560	0.00105
4497.8273	0.00104
4495.8986	0.00098
4493.9699	0.00099
4492.0412	0.00106
4490.1125	0.0011
4488.1838	0.0011
4486.2551	0.00113
4484.3264	0.00112
4482.3978	0.00104
4480.4691	0.00102
4478.5404	0.00105
4476.6117	0.00106
4474.6830	0.00101
4472.7543	0.00097
4470.8256	0.00101
4468.8969	0.00106
4466.9682	0.00103
4465.0395	0.00099
4463.1109	0.001
4461.1822	0.00104
4459.2535	0.00101
4457.3248	0.001
4455.3961	0.00108
4453.4674	0.00112
4451.5387	0.0011
4449.6100	0.00106
4447.6813	0.00106
4445.7526	0.00104
4443.8240	0.001
4441.8953	0.00095
4439.9666	0.00092
4438.0379	0.00099
4436.1092	0.00103
4434.1805	0.00098
4432.2518	0.00097
4430.3231	0.00099
4428.3944	0.00099
4426.4657	0.00102
4424.5371	0.00101
4422.6084	0.00099
4420.6797	0.00099
4418.7510	0.00094
4416.8223	0.00092
4414.8936	0.00093
4412.9649	0.00095
4411.0362	0.00101
4409.1075	0.00104
4407.1788	0.00102
4405.2502	0.00098
4403.3215	0.00097
4401.3928	0.00095
4399.4641	0.00095
4397.5354	0.001
4395.6067	0.00101
4393.6780	0.00104
4391.7493	0.00107
4389.8206	0.00102
4387.8919	0.00099
4385.9633	0.00097
4384.0346	0.00097
4382.1059	0.001
4380.1772	0.00103
4378.2485	0.00108
4376.3198	0.00111
4374.3911	0.0011
4372.4624	0.00108
4370.5337	0.00104
4368.6050	0.00102
4366.6764	0.00103
4364.7477	0.00103
4362.8190	0.001
4360.8903	0.00099
4358.9616	0.00101
4357.0329	0.00101
4355.1042	0.00104
4353.1755	0.00104
4351.2468	0.00105
4349.3181	0.00104
4347.3895	0.00103
4345.4608	0.00103
4343.5321	0.00102
4341.6034	0.00105
4339.6747	0.00109
4337.7460	0.00111
4335.8173	0.00112
4333.8886	0.00111
4331.9599	0.00107
4330.0312	0.00098
4328.1026	0.00093
4326.1739	0.00097
4324.2452	0.00099
4322.3165	0.001
4320.3878	0.00099
4318.4591	0.00099
4316.5304	0.00101
4314.6017	0.001
4312.6730	0.00098
4310.7443	0.00099
4308.8157	0.00103
4306.8870	0.00104
4304.9583	0.001
4303.0296	0.00101
4301.1009	0.00099
4299.1722	0.00094
4297.2435	0.00092
4295.3148	0.00092
4293.3861	0.00097
4291.4574	0.00102
4289.5288	0.001
4287.6001	0.00097
4285.6714	0.00093
4283.7427	0.00093
4281.8140	0.0009
4279.8853	0.00092
4277.9566	0.00095
4276.0279	0.00099
4274.0992	0.00102
4272.1705	0.00098
4270.2419	0.00094
4268.3132	0.00095
4266.3845	0.00094
4264.4558	0.00097
4262.5271	0.00099
4260.5984	0.00095
4258.6697	0.00094
4256.7410	0.00093
4254.8123	0.00098
4252.8836	0.001
4250.9550	0.00102
4249.0263	0.00099
4247.0976	0.00099
4245.1689	0.00102
4243.2402	0.00098
4241.3115	0.00091
4239.3828	0.00086
4237.4541	0.00092
4235.5254	0.001
4233.5968	0.00103
4231.6681	0.00097
4229.7394	0.00095
4227.8107	0.001
4225.8820	0.00098
4223.9533	0.00097
4222.0246	0.00095
4220.0959	0.00094
4218.1672	0.00094
4216.2385	0.00093
4214.3099	0.00089
4212.3812	0.00086
4210.4525	0.00088
4208.5238	0.00093
4206.5951	0.00094
4204.6664	0.00093
4202.7377	0.00095
4200.8090	0.00096
4198.8803	0.00098
4196.9516	0.00102
4195.0230	0.00101
4193.0943	0.00095
4191.1656	0.00093
4189.2369	0.00098
4187.3082	0.00102
4185.3795	0.00101
4183.4508	0.00102
4181.5221	0.00096
4179.5934	0.00093
4177.6647	0.00094
4175.7361	0.00094
4173.8074	0.00091
4171.8787	0.00096
4169.9500	0.00101
4168.0213	0.00104
4166.0926	0.00099
4164.1639	0.00094
4162.2352	0.00095
4160.3065	0.00096
4158.3778	0.00096
4156.4492	0.00099
4154.5205	0.00101
4152.5918	0.00093
4150.6631	0.00089
4148.7344	0.00091
4146.8057	0.00093
4144.8770	0.00094
4142.9483	0.00095
4141.0196	0.00096
4139.0909	0.00097
4137.1623	0.00096
4135.2336	0.00093
4133.3049	0.00092
4131.3762	0.00092
4129.4475	0.00097
4127.5188	0.001
4125.5901	0.00097
4123.6614	0.00096
4121.7327	0.00098
4119.8040	0.00096
4117.8754	0.00094
4115.9467	0.00092
4114.0180	0.0009
4112.0893	0.00093
4110.1606	0.00098
4108.2319	0.001
4106.3032	0.00102
4104.3745	0.00102
4102.4458	0.00097
4100.5171	0.00093
4098.5885	0.00095
4096.6598	0.001
4094.7311	0.001
4092.8024	0.00096
4090.8737	0.00091
4088.9450	0.00088
4087.0163	0.00087
4085.0876	0.00091
4083.1589	0.001
4081.2302	0.00101
4079.3016	0.00098
4077.3729	0.00095
4075.4442	0.001
4073.5155	0.00103
4071.5868	0.00101
4069.6581	0.001
4067.7294	0.00099
4065.8007	0.00096
4063.8720	0.00097
4061.9433	0.00104
4060.0147	0.00106
4058.0860	0.00102
4056.1573	0.00094
4054.2286	0.00094
4052.2999	0.00097
4050.3712	0.00095
4048.4425	0.00091
4046.5138	0.00095
4044.5851	0.00098
4042.6564	0.00094
4040.7278	0.00094
4038.7991	0.00098
4036.8704	0.00095
4034.9417	0.00088
4033.0130	0.00086
4031.0843	0.00091
4029.1556	0.00094
4027.2269	0.00093
4025.2982	0.00092
4023.3695	0.00091
4021.4409	0.00092
4019.5122	0.00092
4017.5835	0.00096
4015.6548	0.00099
4013.7261	0.00101
4011.7974	0.00098
4009.8687	0.00097
4007.9400	0.00094
4006.0113	0.00093
4004.0826	0.00097
4002.1540	0.00101
4000.2253	0.001
3998.2966	0.00098
3996.3679	0.00097
3994.4392	0.0009
3992.5105	0.00086
3990.5818	0.00092
3988.6531	0.00098
3986.7244	0.00099
3984.7957	0.00099
3982.8671	0.00097
3980.9384	0.00098
3979.0097	0.00103
3977.0810	0.00106
3975.1523	0.00101
3973.2236	0.00089
3971.2949	0.00086
3969.3662	0.00093
3967.4375	0.00092
3965.5088	0.00091
3963.5802	0.00091
3961.6515	0.00089
3959.7228	0.00091
3957.7941	0.00099
3955.8654	0.00104
3953.9367	0.00105
3952.0080	0.00101
3950.0793	0.00092
3948.1506	0.00089
3946.2219	0.00088
3944.2933	0.00094
3942.3646	0.00096
3940.4359	0.00095
3938.5072	0.00093
3936.5785	0.00091
3934.6498	0.00092
3932.7211	0.00089
3930.7924	0.00085
3928.8637	0.00093
3926.9350	0.00098
3925.0064	0.00097
3923.0777	0.00093
3921.1490	0.00093
3919.2203	0.00095
3917.2916	0.00096
3915.3629	0.0009
3913.4342	0.00091
3911.5055	0.00092
3909.5768	0.00091
3907.6481	0.00094
3905.7195	0.00099
3903.7908	0.001
3901.8621	0.00096
3899.9334	0.00091
3898.0047	0.00093
3896.0760	0.0009
3894.1473	0.00086
3892.2186	0.00089
3890.2899	0.00088
3888.3612	0.00093
3886.4326	0.001
3884.5039	0.00097
3882.5752	0.00094
3880.6465	0.00094
3878.7178	0.00089
3876.7891	0.00085
3874.8604	0.00091
3872.9317	0.00093
3871.0030	0.00091
3869.0743	0.0009
3867.1457	0.00089
3865.2170	0.00091
3863.2883	0.00093
3861.3596	0.00095
3859.4309	0.00097
3857.5022	0.00096
3855.5735	0.0009
3853.6448	0.00092
3851.7161	0.00095
3849.7874	0.00095
3847.8588	0.00092
3845.9301	0.00089
3844.0014	0.00088
3842.0727	0.00092
3840.1440	0.00097
3838.2153	0.00097
3836.2866	0.00091
3834.3579	0.00087
3832.4292	0.00089
3830.5005	0.0009
3828.5719	0.00091
3826.6432	0.00091
3824.7145	0.00092
3822.7858	0.00092
3820.8571	0.00085
3818.9284	0.00085
3816.9997	0.00091
3815.0710	0.00093
3813.1423	0.00098
3811.2136	0.00103
3809.2850	0.00102
3807.3563	0.00096
3805.4276	0.00091
3803.4989	0.0009
3801.5702	0.00091
3799.6415	0.00091
3797.7128	0.00088
3795.7841	0.00085
3793.8554	0.00088
3791.9268	0.00093
3789.9981	0.00089
3788.0694	0.00084
3786.1407	0.00086
3784.2120	0.00093
3782.2833	0.00097
3780.3546	0.00098
3778.4259	0.00095
3776.4972	0.00093
3774.5685	0.00091
3772.6399	0.00088
3770.7112	0.00085
3768.7825	0.00089
3766.8538	0.00093
3764.9251	0.00091
3762.9964	0.00087
3761.0677	0.00087
3759.1390	0.00082
3757.2103	0.00081
3755.2816	0.00088
3753.3530	0.00093
3751.4243	0.00091
3749.4956	0.00089
3747.5669	0.0009
3745.6382	0.00091
3743.7095	0.00092
3741.7808	0.0009
3739.8521	0.00088
3737.9234	0.00091
3735.9947	0.00095
3734.0661	0.00094
3732.1374	0.00091
3730.2087	0.00092
3728.2800	0.00092
3726.3513	0.00091
3724.4226	0.00091
3722.4939	0.00092
3720.5652	0.00091
3718.6365	0.00092
3716.7078	0.00089
3714.7792	0.00084
3712.8505	0.00086
3710.9218	0.00091
3708.9931	0.00092
3707.0644	0.00093
3705.1357	0.00092
3703.2070	0.00091
3701.2783	0.00094
3699.3496	0.00098
3697.4209	0.00096
3695.4923	0.00095
3693.5636	0.00097
3691.6349	0.00095
3689.7062	0.0009
3687.7775	0.00089
3685.8488	0.00085
3683.9201	0.00085
3681.9914	0.00092
3680.0627	0.00098
3678.1340	0.00096
3676.2054	0.00094
3674.2767	0.00088
3672.3480	0.00082
3670.4193	0.0008
3668.4906	0.00082
3666.5619	0.00085
3664.6332	0.00093
3662.7045	0.00095
3660.7758	0.0009
3658.8471	0.00092
3656.9185	0.00097
3654.9898	0.00096
3653.0611	0.00092
3651.1324	0.0009
3649.2037	0.0009
3647.2750	0.00094
3645.3463	0.00096
3643.4176	0.00095
3641.4889	0.00091
3639.5602	0.00089
3637.6316	0.00087
3635.7029	0.00082
3633.7742	0.00082
3631.8455	0.00085
3629.9168	0.00088
3627.9881	0.00092
3626.0594	0.00098
3624.1307	0.00102
3622.2020	0.00098
3620.2733	0.00093
3618.3447	0.00089
3616.4160	0.00084
3614.4873	0.00083
3612.5586	0.00091
3610.6299	0.00094
3608.7012	0.00092
3606.7725	0.00093
3604.8438	0.00096
3602.9151	0.00098
3600.9864	0.00097
3599.0578	0.00094
3597.1291	0.00096
3595.2004	0.00095
3593.2717	0.00091
3591.3430	0.00092
3589.4143	0.00093
3587.4856	0.00089
3585.5569	0.0009
3583.6282	0.00092
3581.6995	0.0009
3579.7709	0.00091
3577.8422	0.00088
3575.9135	0.00085
3573.9848	0.0009
3572.0561	0.00092
3570.1274	0.00094
3568.1987	0.00096
3566.2700	0.00099
3564.3413	0.001
3562.4126	0.00101
3560.4840	0.00102
3558.5553	0.00098
3556.6266	0.00099
3554.6979	0.00097
3552.7692	0.00094
3550.8405	0.00092
3548.9118	0.00095
3546.9831	0.00094
3545.0544	0.00096
3543.1257	0.00098
3541.1971	0.00096
3539.2684	0.00093
3537.3397	0.00093
3535.4110	0.00094
3533.4823	0.001
3531.5536	0.00101
3529.6249	0.00101
3527.6962	0.00098
3525.7675	0.00093
3523.8388	0.00095
3521.9102	0.00096
3519.9815	0.00099
3518.0528	0.001
3516.1241	0.00099
3514.1954	0.001
3512.2667	0.00101
3510.3380	0.00105
3508.4093	0.00104
3506.4806	0.00101
3504.5519	0.00099
3502.6233	0.001
3500.6946	0.00099
3498.7659	0.00098
3496.8372	0.00103
3494.9085	0.00109
3492.9798	0.00112
3491.0511	0.00108
3489.1224	0.00099
3487.1937	0.00105
3485.2650	0.00113
3483.3364	0.00117
3481.4077	0.00115
3479.4790	0.00112
3477.5503	0.00112
3475.6216	0.00114
3473.6929	0.00117
3471.7642	0.0012
3469.8355	0.00121
3467.9068	0.00121
3465.9781	0.00118
3464.0495	0.00118
3462.1208	0.00121
3460.1921	0.00123
3458.2634	0.00125
3456.3347	0.00126
3454.4060	0.00131
3452.4773	0.00137
3450.5486	0.0014
3448.6199	0.00137
3446.6912	0.00133
3444.7626	0.00128
3442.8339	0.00128
3440.9052	0.00133
3438.9765	0.00138
3437.0478	0.0014
3435.1191	0.0014
3433.1904	0.0014
3431.2617	0.0014
3429.3330	0.00143
3427.4043	0.00149
3425.4757	0.00153
3423.5470	0.00155
3421.6183	0.00154
3419.6896	0.0015
3417.7609	0.00148
3415.8322	0.00152
3413.9035	0.0016
3411.9748	0.00166
3410.0461	0.00168
3408.1174	0.00167
3406.1888	0.00167
3404.2601	0.0017
3402.3314	0.00177
3400.4027	0.00181
3398.4740	0.00175
3396.5453	0.00172
3394.6166	0.00178
3392.6879	0.00187
3390.7592	0.00194
3388.8305	0.00197
3386.9019	0.00195
3384.9732	0.0019
3383.0445	0.0019
3381.1158	0.00195
3379.1871	0.00201
3377.2584	0.00206
3375.3297	0.00212
3373.4010	0.00216
3371.4723	0.00219
3369.5436	0.00224
3367.6150	0.00231
3365.6863	0.00238
3363.7576	0.00241
3361.8289	0.0024
3359.9002	0.00238
3357.9715	0.00235
3356.0428	0.00233
3354.1141	0.00237
3352.1854	0.00244
3350.2568	0.00249
3348.3281	0.00252
3346.3994	0.00254
3344.4707	0.00258
3342.5420	0.00266
3340.6133	0.00274
3338.6846	0.0028
3336.7559	0.00284
3334.8272	0.00289
3332.8985	0.00289
3330.9699	0.00282
3329.0412	0.00276
3327.1125	0.00276
3325.1838	0.00281
3323.2551	0.00283
3321.3264	0.00284
3319.3977	0.00289
3317.4690	0.00296
3315.5403	0.00301
3313.6116	0.00304
3311.6830	0.00307
3309.7543	0.0031
3307.8256	0.00311
3305.8969	0.00313
3303.9682	0.00318
3302.0395	0.00323
3300.1108	0.00327
3298.1821	0.00327
3296.2534	0.00325
3294.3247	0.00325
3292.3961	0.00329
3290.4674	0.00333
3288.5387	0.00337
3286.6100	0.0034
3284.6813	0.00342
3282.7526	0.00343
3280.8239	0.00345
3278.8952	0.00348
3276.9665	0.00351
3275.0378	0.00354
3273.1092	0.00355
3271.1805	0.00352
3269.2518	0.00344
3267.3231	0.00336
3265.3944	0.0033
3263.4657	0.00329
3261.5370	0.00331
3259.6083	0.00332
3257.6796	0.0033
3255.7509	0.00326
3253.8223	0.00324
3251.8936	0.00326
3249.9649	0.00329
3248.0362	0.00332
3246.1075	0.00333
3244.1788	0.00335
3242.2501	0.00337
3240.3214	0.00337
3238.3927	0.00334
3236.4640	0.0033
3234.5354	0.00324
3232.6067	0.00323
3230.6780	0.0033
3228.7493	0.00339
3226.8206	0.00342
3224.8919	0.00336
3222.9632	0.00328
3221.0345	0.00323
3219.1058	0.00321
3217.1771	0.00321
3215.2485	0.00323
3213.3198	0.00328
3211.3911	0.00333
3209.4624	0.00335
3207.5337	0.00332
3205.6050	0.00326
3203.6763	0.0032
3201.7476	0.00318
3199.8189	0.00321
3197.8902	0.00324
3195.9616	0.00325
3194.0329	0.00323
3192.1042	0.00323
3190.1755	0.00322
3188.2468	0.00321
3186.3181	0.00322
3184.3894	0.00323
3182.4607	0.00325
3180.5320	0.00328
3178.6033	0.00332
3176.6747	0.00335
3174.7460	0.00335
3172.8173	0.00334
3170.8886	0.00334
3168.9599	0.0034
3167.0312	0.00349
3165.1025	0.00357
3163.1738	0.00357
3161.2451	0.00353
3159.3164	0.00351
3157.3878	0.00348
3155.4591	0.00344
3153.5304	0.00343
3151.6017	0.00347
3149.6730	0.00351
3147.7443	0.00356
3145.8156	0.00358
3143.8869	0.00361
3141.9582	0.00363
3140.0295	0.00363
3138.1009	0.00363
3136.1722	0.00363
3134.2435	0.00366
3132.3148	0.0037
3130.3861	0.00372
3128.4574	0.00373
3126.5287	0.00374
3124.6000	0.00373
3122.6713	0.0037
3120.7426	0.00367
3118.8140	0.00365
3116.8853	0.00367
3114.9566	0.00372
3113.0279	0.00375
3111.0992	0.00377
3109.1705	0.0038
3107.2418	0.00382
3105.3131	0.00382
3103.3844	0.00382
3101.4557	0.00386
3099.5271	0.00389
3097.5984	0.00392
3095.6697	0.00394
3093.7410	0.00395
3091.8123	0.00396
3089.8836	0.00396
3087.9549	0.00396
3086.0262	0.00399
3084.0975	0.00405
3082.1688	0.00412
3080.2402	0.00424
3078.3115	0.00438
3076.3828	0.00451
3074.4541	0.0046
3072.5254	0.00469
3070.5967	0.00479
3068.6680	0.00487
3066.7393	0.00491
3064.8106	0.00493
3062.8819	0.00498
3060.9533	0.00503
3059.0246	0.00503
3057.0959	0.00501
3055.1672	0.00501
3053.2385	0.00503
3051.3098	0.00506
3049.3811	0.00509
3047.4524	0.00512
3045.5237	0.00515
3043.5950	0.00518
3041.6664	0.00525
3039.7377	0.00534
3037.8090	0.00544
3035.8803	0.00556
3033.9516	0.00572
3032.0229	0.00589
3030.0942	0.00605
3028.1655	0.00621
3026.2368	0.0064
3024.3081	0.00663
3022.3795	0.00689
3020.4508	0.00714
3018.5221	0.00739
3016.5934	0.00764
3014.6647	0.00792
3012.7360	0.00824
3010.8073	0.00856
3008.8786	0.00883
3006.9499	0.00908
3005.0212	0.00935
3003.0926	0.00963
3001.1639	0.00989
2999.2352	0.01013
2997.3065	0.01037
2995.3778	0.0106
2993.4491	0.0108
2991.5204	0.01097
2989.5917	0.01108
2987.6630	0.0111
2985.7343	0.01102
2983.8057	0.01089
2981.8770	0.01075
2979.9483	0.01065
2978.0196	0.01059
2976.0909	0.01055
2974.1622	0.01057
2972.2335	0.01069
2970.3048	0.01088
2968.3761	0.01109
2966.4474	0.01133
2964.5188	0.01163
2962.5901	0.01196
2960.6614	0.01228
2958.7327	0.01262
2956.8040	0.01302
2954.8753	0.01345
2952.9466	0.01386
2951.0179	0.01422
2949.0892	0.01454
2947.1605	0.01482
2945.2319	0.01509
2943.3032	0.01537
2941.3745	0.01561
2939.4458	0.01577
2937.5171	0.01585
2935.5884	0.01585
2933.6597	0.01578
2931.7310	0.01563
2929.8023	0.01537
2927.8736	0.01498
2925.9450	0.01448
2924.0163	0.01395
2922.0876	0.01346
2920.1589	0.01305
2918.2302	0.01266
2916.3015	0.01228
2914.3728	0.01195
2912.4441	0.01167
2910.5154	0.01141
2908.5868	0.01121
2906.6581	0.01105
2904.7294	0.01091
2902.8007	0.01078
2900.8720	0.01066
2898.9433	0.01055
2897.0146	0.01048
2895.0859	0.01044
2893.1572	0.0104
2891.2285	0.01035
2889.2999	0.01031
2887.3712	0.01028
2885.4425	0.01027
2883.5138	0.01029
2881.5851	0.01029
2879.6564	0.01023
2877.7277	0.01014
2875.7990	0.01006
2873.8703	0.01002
2871.9416	0.00998
2870.0130	0.00986
2868.0843	0.00968
2866.1556	0.00952
2864.2269	0.00941
2862.2982	0.00928
2860.3695	0.00914
2858.4408	0.00902
2856.5121	0.00891
2854.5834	0.00874
2852.6547	0.00855
2850.7261	0.00842
2848.7974	0.00833
2846.8687	0.00824
2844.9400	0.00814
2843.0113	0.00803
2841.0826	0.00791
2839.1539	0.00781
2837.2252	0.00774
2835.2965	0.0077
2833.3678	0.00768
2831.4392	0.00763
2829.5105	0.00758
2827.5818	0.00758
2825.6531	0.00761
2823.7244	0.00766
2821.7957	0.00773
2819.8670	0.00778
2817.9383	0.0078
2816.0096	0.00782
2814.0809	0.00782
2812.1523	0.00781
2810.2236	0.0078
2808.2949	0.00782
2806.3662	0.00791
2804.4375	0.00801
2802.5088	0.00805
2800.5801	0.00807
2798.6514	0.00808
2796.7227	0.00808
2794.7940	0.00808
2792.8654	0.0081
2790.9367	0.00817
2789.0080	0.00826
2787.0793	0.00832
2785.1506	0.00835
2783.2219	0.00837
2781.2932	0.00838
2779.3645	0.0084
2777.4358	0.00845
2775.5071	0.00852
2773.5785	0.00858
2771.6498	0.00862
2769.7211	0.00862
2767.7924	0.00862
2765.8637	0.00864
2763.9350	0.00866
2762.0063	0.00867
2760.0776	0.00868
2758.1489	0.00872
2756.2202	0.00877
2754.2916	0.00883
2752.3629	0.00887
2750.4342	0.00891
2748.5055	0.00895
2746.5768	0.00899
2744.6481	0.00903
2742.7194	0.00905
2740.7907	0.00907
2738.8620	0.00907
2736.9333	0.00908
2735.0047	0.00912
2733.0760	0.00918
2731.1473	0.00922
2729.2186	0.00925
2727.2899	0.00929
2725.3612	0.00936
2723.4325	0.00943
2721.5038	0.00949
2719.5751	0.00952
2717.6464	0.00952
2715.7178	0.00952
2713.7891	0.0095
2711.8604	0.00949
2709.9317	0.00952
2708.0030	0.00957
2706.0743	0.00958
2704.1456	0.00956
2702.2169	0.00957
2700.2882	0.00963
2698.3595	0.0097
2696.4309	0.00974
2694.5022	0.00975
2692.5735	0.00973
2690.6448	0.00972
2688.7161	0.00974
2686.7874	0.00976
2684.8587	0.00978
2682.9300	0.00982
2681.0013	0.00988
2679.0726	0.00991
2677.1440	0.00992
2675.2153	0.00997
2673.2866	0.01006
2671.3579	0.01011
2669.4292	0.01012
2667.5005	0.01011
2665.5718	0.0101
2663.6431	0.01011
2661.7144	0.01013
2659.7857	0.01017
2657.8571	0.01024
2655.9284	0.0103
2653.9997	0.01035
2652.0710	0.01039
2650.1423	0.01039
2648.2136	0.01036
2646.2849	0.01033
2644.3562	0.01032
2642.4275	0.01033
2640.4988	0.0104
2638.5702	0.0105
2636.6415	0.01058
2634.7128	0.01061
2632.7841	0.01062
2630.8554	0.01063
2628.9267	0.01067
2626.9980	0.01073
2625.0693	0.01078
2623.1406	0.0108
2621.2119	0.0108
2619.2833	0.01082
2617.3546	0.01087
2615.4259	0.01094
2613.4972	0.01097
2611.5685	0.01098
2609.6398	0.01099
2607.7111	0.01099
2605.7824	0.01098
2603.8537	0.01099
2601.9250	0.01105
2599.9964	0.01109
2598.0677	0.01109
2596.1390	0.0111
2594.2103	0.01111
2592.2816	0.01113
2590.3529	0.0112
2588.4242	0.01128
2586.4955	0.01129
2584.5668	0.01128
2582.6381	0.01129
2580.7095	0.01133
2578.7808	0.01138
2576.8521	0.0114
2574.9234	0.0114
2572.9947	0.01141
2571.0660	0.01149
2569.1373	0.01162
2567.2086	0.01172
2565.2799	0.01175
2563.3512	0.01172
2561.4226	0.01172
2559.4939	0.01176
2557.5652	0.01178
2555.6365	0.01177
2553.7078	0.01177
2551.7791	0.01179
2549.8504	0.01181
2547.9217	0.01186
2545.9930	0.01194
2544.0643	0.01204
2542.1357	0.01211
2540.2070	0.01212
2538.2783	0.01209
2536.3496	0.01207
2534.4209	0.01211
2532.4922	0.01217
2530.5635	0.01218
2528.6348	0.01214
2526.7061	0.01211
2524.7774	0.01215
2522.8488	0.01222
2520.9201	0.01227
2518.9914	0.0123
2517.0627	0.01229
2515.1340	0.01227
2513.2053	0.01228
2511.2766	0.01228
2509.3479	0.01227
2507.4192	0.01228
2505.4905	0.01229
2503.5619	0.01232
2501.6332	0.01236
2499.7045	0.01243
2497.7758	0.01248
2495.8471	0.01249
2493.9184	0.01248
2491.9897	0.01249
2490.0610	0.01255
2488.1323	0.0126
2486.2036	0.01264
2484.2750	0.01266
2482.3463	0.01263
2480.4176	0.01257
2478.4889	0.01259
2476.5602	0.01269
2474.6315	0.01277
2472.7028	0.01279
2470.7741	0.01281
2468.8454	0.01284
2466.9167	0.01286
2464.9881	0.01289
2463.0594	0.01291
2461.1307	0.01291
2459.2020	0.01291
2457.2733	0.01298
2455.3446	0.01308
2453.4159	0.01311
2451.4872	0.01306
2449.5585	0.01302
2447.6299	0.01306
2445.7012	0.01311
2443.7725	0.0131
2441.8438	0.01305
2439.9151	0.01307
2437.9864	0.01314
2436.0577	0.01322
2434.1290	0.01329
2432.2003	0.01336
2430.2716	0.01339
2428.3430	0.01338
2426.4143	0.01335
2424.4856	0.01336
2422.5569	0.01341
2420.6282	0.01342
2418.6995	0.01336
2416.7708	0.01327
2414.8421	0.01325
2412.9134	0.01331
2410.9847	0.0134
2409.0561	0.01348
2407.1274	0.01352
2405.1987	0.0135
2403.2700	0.01345
2401.3413	0.01343
2399.4126	0.01343
2397.4839	0.01342
2395.5552	0.01339
2393.6265	0.01336
2391.6978	0.01337
2389.7692	0.01344
2387.8405	0.01355
2385.9118	0.0136
2383.9831	0.01358
2382.0544	0.01356
2380.1257	0.01361
2378.1970	0.01368
2376.2683	0.01365
2374.3396	0.01353
2372.4109	0.01345
2370.4823	0.01347
2368.5536	0.01352
2366.6249	0.01358
2364.6962	0.01365
2362.7675	0.01369
2360.8388	0.01369
2358.9101	0.01368
2356.9814	0.01364
2355.0527	0.01355
2353.1240	0.01343
2351.1954	0.01333
2349.2667	0.01333
2347.3380	0.01345
2345.4093	0.01357
2343.4806	0.01361
2341.5519	0.01359
2339.6232	0.01361
2337.6945	0.01369
2335.7658	0.01378
2333.8371	0.01382
2331.9085	0.01376
2329.9798	0.0136
2328.0511	0.01334
2326.1224	0.01314
2324.1937	0.01318
2322.2650	0.0134
2320.3363	0.01358
2318.4076	0.0136
2316.4789	0.01356
2314.5502	0.01359
2312.6216	0.01369
2310.6929	0.01377
2308.7642	0.01378
2306.8355	0.01367
2304.9068	0.01336
2302.9781	0.01293
2301.0494	0.01274
2299.1207	0.01298
2297.1920	0.01337
2295.2633	0.01353
2293.3347	0.01337
2291.4060	0.01311
2289.4773	0.01309
2287.5486	0.01336
2285.6199	0.01364
2283.6912	0.01361
2281.7625	0.01316
2279.8338	0.01264
2277.9051	0.01258
2275.9764	0.01304
2274.0478	0.01355
2272.1191	0.01386
2270.1904	0.014
2268.2617	0.0141
2266.3330	0.01415
2264.4043	0.01405
2262.4756	0.01379
2260.5469	0.01343
2258.6182	0.01316
2256.6895	0.01322
2254.7609	0.01368
2252.8322	0.01444
2250.9035	0.01553
2248.9748	0.01705
2247.0461	0.01884
2245.1174	0.02081
2243.1887	0.023
2241.2600	0.02518
2239.3313	0.02675
2237.4026	0.02726
2235.4740	0.02699
2233.5453	0.02612
2231.6166	0.02422
2229.6879	0.0214
2227.7592	0.0188
2225.8305	0.0172
2223.9018	0.01636
2221.9731	0.01579
2220.0444	0.01519
2218.1157	0.01442
2216.1871	0.01367
2214.2584	0.01345
2212.3297	0.01389
2210.4010	0.01446
2208.4723	0.01473
2206.5436	0.01474
2204.6149	0.01465
2202.6862	0.01454
2200.7575	0.01451
2198.8288	0.01455
2196.9002	0.01437
2194.9715	0.01388
2193.0428	0.01341
2191.1141	0.01348
2189.1854	0.01403
2187.2567	0.01452
2185.3280	0.01462
2183.3993	0.01447
2181.4706	0.01429
2179.5419	0.01406
2177.6133	0.01383
2175.6846	0.01383
2173.7559	0.01398
2171.8272	0.01399
2169.8985	0.0138
2167.9698	0.01331
2166.0411	0.01255
2164.1124	0.01218
2162.1837	0.01276
2160.2550	0.0137
2158.3264	0.01397
2156.3977	0.01337
2154.4690	0.01272
2152.5403	0.0129
2150.6116	0.01379
2148.6829	0.01453
2146.7542	0.01463
2144.8255	0.01434
2142.8968	0.01427
2140.9681	0.01461
2139.0395	0.01496
2137.1108	0.01494
2135.1821	0.01473
2133.2534	0.0147
2131.3247	0.01487
2129.3960	0.015
2127.4673	0.01503
2125.5386	0.01499
2123.6099	0.01495
2121.6812	0.01502
2119.7526	0.01514
2117.8239	0.01522
2115.8952	0.01523
2113.9665	0.01523
2112.0378	0.0151
2110.1091	0.01483
2108.1804	0.01457
2106.2517	0.01438
2104.3230	0.01416
2102.3943	0.01408
2100.4657	0.01429
2098.5370	0.01455
2096.6083	0.01478
2094.6796	0.01499
2092.7509	0.01491
2090.8222	0.01447
2088.8935	0.0141
2086.9648	0.01403
2085.0361	0.01417
2083.1074	0.0145
2081.1788	0.01493
2079.2501	0.01525
2077.3214	0.01532
2075.3927	0.01502
2073.4640	0.01449
2071.5353	0.01393
2069.6066	0.01356
2067.6779	0.01371
2065.7492	0.0144
2063.8205	0.01511
2061.8919	0.01533
2059.9632	0.01484
2058.0345	0.01388
2056.1058	0.01315
2054.1771	0.01315
2052.2484	0.01361
2050.3197	0.01404
2048.3910	0.01439
2046.4623	0.01473
2044.5336	0.01484
2042.6050	0.01464
2040.6763	0.01458
2038.7476	0.01488
2036.8189	0.0152
2034.8902	0.01531
2032.9615	0.01532
2031.0328	0.01523
2029.1041	0.01511
2027.1754	0.01521
2025.2467	0.01543
2023.3181	0.01538
2021.3894	0.01512
2019.4607	0.01503
2017.5320	0.01509
2015.6033	0.01519
2013.6746	0.01545
2011.7459	0.01581
2009.8172	0.01603
2007.8885	0.01605
2005.9599	0.01602
2004.0312	0.01603
2002.1025	0.01606
2000.1738	0.0161
1998.2451	0.01616
1996.3164	0.01626
1994.3877	0.01628
1992.4590	0.01623
1990.5303	0.01625
1988.6016	0.01641
1986.6730	0.01655
1984.7443	0.01657
1982.8156	0.0165
1980.8869	0.01643
1978.9582	0.01638
1977.0295	0.01641
1975.1008	0.0165
1973.1721	0.0166
1971.2434	0.01666
1969.3147	0.01671
1967.3861	0.01674
1965.4574	0.01676
1963.5287	0.01676
1961.6000	0.01677
1959.6713	0.01677
1957.7426	0.01679
1955.8139	0.01684
1953.8852	0.01691
1951.9565	0.01698
1950.0278	0.01701
1948.0992	0.01702
1946.1705	0.017
1944.2418	0.01698
1942.3131	0.017
1940.3844	0.01702
1938.4557	0.01705
1936.5270	0.01708
1934.5983	0.01714
1932.6696	0.01718
1930.7409	0.01721
1928.8123	0.01722
1926.8836	0.01725
1924.9549	0.01729
1923.0262	0.01731
1921.0975	0.01732
1919.1688	0.01737
1917.2401	0.01742
1915.3114	0.01747
1913.3827	0.01749
1911.4540	0.0175
1909.5254	0.0175
1907.5967	0.01752
1905.6680	0.01756
1903.7393	0.01761
1901.8106	0.01765
1899.8819	0.01768
1897.9532	0.01769
1896.0245	0.0177
1894.0958	0.01771
1892.1671	0.01771
1890.2385	0.01772
1888.3098	0.01773
1886.3811	0.01774
1884.4524	0.01774
1882.5237	0.01773
1880.5950	0.0177
1878.6663	0.0177
1876.7376	0.01773
1874.8089	0.01774
1872.8802	0.01771
1870.9516	0.01769
1869.0229	0.0177
1867.0942	0.01774
1865.1655	0.01781
1863.2368	0.01786
1861.3081	0.01785
1859.3794	0.01782
1857.4507	0.01781
1855.5220	0.0178
1853.5933	0.0178
1851.6647	0.0178
1849.7360	0.01781
1847.8073	0.01782
1845.8786	0.01782
1843.9499	0.01782
1842.0212	0.01782
1840.0925	0.01783
1838.1638	0.01785
1836.2351	0.01788
1834.3064	0.01793
1832.3778	0.01798
1830.4491	0.01801
1828.5204	0.01804
1826.5917	0.01808
1824.6630	0.01813
1822.7343	0.01818
1820.8056	0.01821
1818.8769	0.01823
1816.9482	0.01826
1815.0195	0.01831
1813.0909	0.01836
1811.1622	0.0184
1809.2335	0.01843
1807.3048	0.01845
1805.3761	0.01846
1803.4474	0.01848
1801.5187	0.01849
1799.5900	0.01848
1797.6613	0.01848
1795.7326	0.01851
1793.8040	0.01855
1791.8753	0.01857
1789.9466	0.01858
1788.0179	0.01858
1786.0892	0.01858
1784.1605	0.01861
1782.2318	0.01869
1780.3031	0.01878
1778.3744	0.01881
1776.4457	0.01881
1774.5171	0.01879
1772.5884	0.01879
1770.6597	0.01882
1768.7310	0.01884
1766.8023	0.01884
1764.8736	0.01882
1762.9449	0.0188
1761.0162	0.01881
1759.0875	0.01883
1757.1588	0.01884
1755.2302	0.01881
1753.3015	0.01878
1751.3728	0.01876
1749.4441	0.01877
1747.5154	0.01881
1745.5867	0.01887
1743.6580	0.0189
1741.7293	0.0189
1739.8006	0.01889
1737.8719	0.01888
1735.9433	0.01888
1734.0146	0.01891
1732.0859	0.01898
1730.1572	0.01904
1728.2285	0.01904
1726.2998	0.01902
1724.3711	0.01903
1722.4424	0.01909
1720.5137	0.01917
1718.5850	0.01923
1716.6564	0.01927
1714.7277	0.01932
1712.7990	0.01939
1710.8703	0.01949
1708.9416	0.01962
1707.0129	0.01977
1705.0842	0.01991
1703.1555	0.02001
1701.2268	0.02008
1699.2981	0.02013
1697.3695	0.0202
1695.4408	0.02031
1693.5121	0.02044
1691.5834	0.02057
1689.6547	0.02069
1687.7260	0.02081
1685.7973	0.02093
1683.8686	0.02108
1681.9399	0.02126
1680.0112	0.02147
1678.0826	0.0217
1676.1539	0.02192
1674.2252	0.02215
1672.2965	0.02241
1670.3678	0.02271
1668.4391	0.02297
1666.5104	0.02308
1664.5817	0.023
1662.6530	0.02276
1660.7243	0.02247
1658.7957	0.02216
1656.8670	0.02189
1654.9383	0.02165
1653.0096	0.02142
1651.0809	0.02118
1649.1522	0.02095
1647.2235	0.02078
1645.2948	0.02066
1643.3661	0.02056
1641.4374	0.02046
1639.5088	0.0204
1637.5801	0.02039
1635.6514	0.02041
1633.7227	0.02041
1631.7940	0.02041
1629.8653	0.02042
1627.9366	0.02045
1626.0079	0.02052
1624.0792	0.02064
1622.1505	0.02077
1620.2219	0.0209
1618.2932	0.02103
1616.3645	0.02116
1614.4358	0.02125
1612.5071	0.02125
1610.5784	0.02117
1608.6497	0.02107
1606.7210	0.02098
1604.7923	0.02092
1602.8636	0.02089
1600.9350	0.02089
1599.0063	0.0209
1597.0776	0.02091
1595.1489	0.02091
1593.2202	0.0209
1591.2915	0.02084
1589.3628	0.02076
1587.4341	0.0207
1585.5054	0.02066
1583.5767	0.02061
1581.6481	0.02056
1579.7194	0.02054
1577.7907	0.02054
1575.8620	0.02054
1573.9333	0.02052
1572.0046	0.02049
1570.0759	0.02047
1568.1472	0.02047
1566.2185	0.02048
1564.2899	0.0205
1562.3612	0.0205
1560.4325	0.0205
1558.5038	0.02049
1556.5751	0.02049
1554.6464	0.02048
1552.7177	0.02045
1550.7890	0.0204
1548.8603	0.02032
1546.9316	0.02025
1545.0030	0.02021
1543.0743	0.02026
1541.1456	0.02035
1539.2169	0.02041
1537.2882	0.02042
1535.3595	0.02041
1533.4308	0.02041
1531.5021	0.02041
1529.5734	0.02041
1527.6447	0.02042
1525.7161	0.02044
1523.7874	0.02049
1521.8587	0.02054
1519.9300	0.02057
1518.0013	0.02058
1516.0726	0.02057
1514.1439	0.02055
1512.2152	0.02052
1510.2865	0.02052
1508.3578	0.02055
1506.4292	0.0206
1504.5005	0.02066
1502.5718	0.02069
1500.6431	0.02065
1498.7144	0.02057
1496.7857	0.02055
1494.8570	0.02064
1492.9283	0.02077
1490.9996	0.0209
1489.0709	0.02102
1487.1423	0.02118
1485.2136	0.02139
1483.2849	0.02164
1481.3562	0.02189
1479.4275	0.0221
1477.4988	0.02227
1475.5701	0.02242
1473.6414	0.02261
1471.7127	0.02283
1469.7840	0.02306
1467.8554	0.02331
1465.9267	0.02357
1463.9980	0.02386
1462.0693	0.02419
1460.1406	0.02454
1458.2119	0.02485
1456.2832	0.02509
1454.3545	0.02523
1452.4258	0.02524
1450.4971	0.02509
1448.5685	0.02484
1446.6398	0.02454
1444.7111	0.02422
1442.7824	0.02389
1440.8537	0.02354
1438.9250	0.02318
1436.9963	0.02283
1435.0676	0.02249
1433.1389	0.02219
1431.2102	0.02191
1429.2816	0.02164
1427.3529	0.0214
1425.4242	0.02123
1423.4955	0.02117
1421.5668	0.02117
1419.6381	0.02118
1417.7094	0.02118
1415.7807	0.02119
1413.8520	0.02127
1411.9233	0.02139
1409.9947	0.02151
1408.0660	0.02162
1406.1373	0.02171
1404.2086	0.02178
1402.2799	0.02184
1400.3512	0.02187
1398.4225	0.02187
1396.4938	0.02182
1394.5651	0.02175
1392.6364	0.02167
1390.7078	0.02156
1388.7791	0.02144
1386.8504	0.02133
1384.9217	0.02125
1382.9930	0.02122
1381.0643	0.02121
1379.1356	0.02119
1377.2069	0.02115
1375.2782	0.02112
1373.3495	0.02115
1371.4209	0.02123
1369.4922	0.0213
1367.5635	0.02132
1365.6348	0.02129
1363.7061	0.02122
1361.7774	0.02116
1359.8487	0.0211
1357.9200	0.02105
1355.9913	0.02103
1354.0626	0.02101
1352.1340	0.02101
1350.2053	0.02104
1348.2766	0.02109
1346.3479	0.02114
1344.4192	0.02118
1342.4905	0.02121
1340.5618	0.02123
1338.6331	0.02124
1336.7044	0.02126
1334.7757	0.0213
1332.8471	0.02131
1330.9184	0.02129
1328.9897	0.02127
1327.0610	0.02126
1325.1323	0.02123
1323.2036	0.02118
1321.2749	0.02115
1319.3462	0.02114
1317.4175	0.02117
1315.4888	0.02123
1313.5602	0.02127
1311.6315	0.02128
1309.7028	0.02127
1307.7741	0.02127
1305.8454	0.0213
1303.9167	0.02132
1301.9880	0.02133
1300.0593	0.02135
1298.1306	0.02139
1296.2019	0.02141
1294.2733	0.0214
1292.3446	0.0214
1290.4159	0.02145
1288.4872	0.02149
1286.5585	0.02149
1284.6298	0.02146
1282.7011	0.02145
1280.7724	0.02147
1278.8437	0.0215
1276.9150	0.02154
1274.9864	0.02155
1273.0577	0.02158
1271.1290	0.02165
1269.2003	0.0217
1267.2716	0.02168
1265.3429	0.0216
1263.4142	0.0215
1261.4855	0.02142
1259.5568	0.02134
1257.6281	0.02126
1255.6995	0.02117
1253.7708	0.02112
1251.8421	0.0211
1249.9134	0.02109
1247.9847	0.02108
1246.0560	0.02109
1244.1273	0.02111
1242.1986	0.02116
1240.2699	0.02127
1238.3412	0.02144
1236.4126	0.02163
1234.4839	0.02183
1232.5552	0.02204
1230.6265	0.0222
1228.6978	0.02227
1226.7691	0.0222
1224.8404	0.02204
1222.9117	0.02189
1220.9830	0.02176
1219.0543	0.0216
1217.1257	0.02141
1215.1970	0.0212
1213.2683	0.02102
1211.3396	0.0209
1209.4109	0.02083
1207.4822	0.02073
1205.5535	0.02057
1203.6248	0.0204
1201.6961	0.02027
1199.7674	0.02018
1197.8388	0.02011
1195.9101	0.02004
1193.9814	0.02001
1192.0527	0.02001
1190.1240	0.02002
1188.1953	0.02
1186.2666	0.01995
1184.3379	0.01991
1182.4092	0.01987
[truncated: 610 more rows]
