# Supplementary material for: Vibrational Study on the Structure, Bioactivity, and Silver Adsorption of Silk Fibroin Fibers Grafted with Methacrylonitrile
Source: Molecules. 2023 Mar 10;28(6):2551. doi: 10.3390/molecules28062551 (PMC10051891; doi:10.3390/molecules28062551)
Supplement: Supplementary file 1 [file molecules-28-02551-s001.zip › RAW DATA/Figure 14 IR SBF parallel/Average IR BF control 28d SBF parallel.txt]

TITLE	BFCONTROLLO 28D SBF PARALLELE P3 | AV. OF 3
DATA TYPE
ORIGIN	JASCO
OWNER
DATE	23/03/01
TIME	16:00:43
SPECTROMETER/DATA SYSTEM
RESOLUTION
DELTAX	1.92882
XUNITS	1/CM
YUNITS	ABSORBANCE
FIRSTX	379.9768
LASTX	4999.4912
NPOINTS	2396
FIRSTY	0.25479
MAXY	0.35113
MINY	0.00821
XYDATA
379.9768	0.254795
381.9056	0.251885
383.8344	0.256408
385.7633	0.25441
387.6921	0.241447
389.6209	0.234929
391.5497	0.237401
393.4785	0.243081
395.4073	0.247872
397.3361	0.254067
399.2650	0.242522
401.1938	0.232153
403.1226	0.231094
405.0514	0.23469
406.9802	0.233297
408.9090	0.233117
410.8379	0.234877
412.7667	0.235808
414.6955	0.239957
416.6243	0.247163
418.5531	0.255527
420.4819	0.251444
422.4108	0.250599
424.3396	0.25097
426.2684	0.249013
428.1972	0.244123
430.1260	0.238756
432.0548	0.232724
433.9837	0.228798
435.9125	0.225923
437.8413	0.223554
439.7701	0.22384
441.6989	0.224637
443.6277	0.224129
445.5565	0.224326
447.4854	0.223486
449.4142	0.222623
451.3430	0.223619
453.2718	0.223322
455.2006	0.224284
457.1294	0.226368
459.0583	0.225554
460.9871	0.224949
462.9159	0.225161
464.8447	0.227218
466.7735	0.228815
468.7023	0.229714
470.6312	0.230922
472.5600	0.232563
474.4888	0.233777
476.4176	0.234856
478.3464	0.235691
480.2752	0.237642
482.2040	0.239328
484.1329	0.240256
486.0617	0.241417
487.9905	0.242567
489.9193	0.242784
491.8481	0.242799
493.7769	0.242596
495.7058	0.242087
497.6346	0.242183
499.5634	0.242974
501.4922	0.243688
503.4210	0.244863
505.3498	0.246469
507.2787	0.247615
509.2075	0.249382
511.1363	0.250805
513.0651	0.251791
514.9939	0.25389
516.9227	0.255441
518.8515	0.25625
520.7804	0.257056
522.7092	0.257973
524.6380	0.259943
526.5668	0.262334
528.4956	0.263325
530.4244	0.265692
532.3533	0.268697
534.2821	0.271381
536.2109	0.274501
538.1397	0.277787
540.0685	0.280247
541.9973	0.283211
543.9262	0.285414
545.8550	0.286644
547.7838	0.286975
549.7126	0.285596
551.6414	0.281229
553.5702	0.275654
555.4990	0.267539
557.4279	0.258092
559.3567	0.249248
561.2855	0.241088
563.2143	0.233459
565.1431	0.228046
567.0719	0.223973
569.0008	0.22102
570.9296	0.219292
572.8584	0.218372
574.7872	0.21769
576.7160	0.217438
578.6448	0.21729
580.5737	0.217402
582.5025	0.217752
584.4313	0.218874
586.3601	0.219962
588.2889	0.220876
590.2177	0.221984
592.1465	0.223557
594.0754	0.225235
596.0042	0.227194
597.9330	0.229464
599.8618	0.232224
601.7906	0.234473
603.7194	0.237041
605.6483	0.238994
607.5771	0.240118
609.5059	0.240304
611.4347	0.23967
613.3635	0.23808
615.2923	0.236301
617.2212	0.234198
619.1500	0.232559
621.0788	0.231523
623.0076	0.230612
624.9364	0.229471
626.8652	0.228334
628.7941	0.226917
630.7229	0.225195
632.6517	0.223559
634.5805	0.221849
636.5093	0.220272
638.4381	0.219232
640.3669	0.218272
642.2958	0.217315
644.2246	0.216244
646.1534	0.215109
648.0822	0.213727
650.0110	0.212166
651.9398	0.210538
653.8687	0.208952
655.7975	0.207356
657.7263	0.205943
659.6551	0.204745
661.5839	0.203812
663.5127	0.203102
665.4416	0.204266
667.3704	0.206002
669.2992	0.201247
671.2280	0.200884
673.1568	0.201254
675.0856	0.200635
677.0144	0.200175
678.9433	0.199999
680.8721	0.20006
682.8009	0.199646
684.7297	0.199057
686.6585	0.198824
688.5873	0.198027
690.5162	0.196632
692.4450	0.195414
694.3738	0.194062
696.3026	0.192563
698.2314	0.191233
700.1602	0.189431
702.0891	0.187152
704.0179	0.184431
705.9467	0.181688
707.8755	0.179099
709.8043	0.17643
711.7331	0.173759
713.6619	0.171187
715.5908	0.168728
717.5196	0.166544
719.4484	0.164128
721.3772	0.16125
723.3060	0.158098
725.2348	0.154437
727.1637	0.150634
729.0925	0.147298
731.0213	0.14346
732.9501	0.1394
734.8789	0.135364
736.8077	0.131407
738.7366	0.127519
740.6654	0.124065
742.5942	0.120661
744.5230	0.117512
746.4518	0.114391
748.3806	0.111728
750.3094	0.109146
752.2383	0.106961
754.1671	0.104847
756.0959	0.103381
758.0247	0.102032
759.9535	0.10091
761.8823	0.0999337
763.8112	0.0992114
765.7400	0.0981183
767.6688	0.0968121
769.5976	0.0951706
771.5264	0.0932044
773.4552	0.0909175
775.3841	0.0891572
777.3129	0.0872273
779.2417	0.0856972
781.1705	0.084215
783.0993	0.0828274
785.0281	0.0814385
786.9569	0.0802057
788.8858	0.0787493
790.8146	0.0774917
792.7434	0.07622
794.6722	0.0753167
796.6010	0.0745497
798.5298	0.0741082
800.4587	0.0736426
802.3875	0.0735314
804.3163	0.0732778
806.2451	0.0729898
808.1739	0.072715
810.1027	0.0728138
812.0316	0.0725578
813.9604	0.0726866
815.8892	0.0726653
817.8180	0.0722131
819.7468	0.0713973
821.6756	0.0709324
823.6045	0.070696
825.5333	0.0706939
827.4621	0.0702982
829.3909	0.0698603
831.3197	0.0687586
833.2485	0.0674319
835.1773	0.0660855
837.1062	0.064958
839.0350	0.063678
840.9638	0.0628339
842.8926	0.0621588
844.8214	0.0620737
846.7502	0.0623473
848.6791	0.0629047
850.6079	0.0630803
852.5367	0.0629325
854.4655	0.0618091
856.3943	0.0600642
858.3231	0.0580252
860.2520	0.0565221
862.1808	0.0549704
864.1096	0.0538576
866.0384	0.0533368
867.9672	0.0532806
869.8960	0.0531295
871.8248	0.0535097
873.7537	0.053796
875.6825	0.0540406
877.6113	0.0536831
879.5401	0.0531287
881.4689	0.0524918
883.3977	0.0523327
885.3266	0.0521506
887.2554	0.0522484
889.1842	0.0523266
891.1130	0.0523849
893.0418	0.0526259
894.9706	0.0532167
896.8995	0.0535741
898.8283	0.0539811
900.7571	0.0539848
902.6859	0.0536541
904.6147	0.0529889
906.5435	0.0526069
908.4723	0.0521664
910.4012	0.0521371
912.3300	0.0525089
914.2588	0.0535271
916.1876	0.0547264
918.1164	0.0566834
920.0452	0.0590166
921.9741	0.0604063
923.9029	0.0606543
925.8317	0.0609172
927.7605	0.0609332
929.6893	0.0608564
931.6181	0.0604226
933.5470	0.0600141
935.4758	0.059596
937.4046	0.0594045
939.3334	0.0594331
941.2622	0.0597706
943.1910	0.0596292
945.1198	0.0593425
947.0487	0.0590283
948.9775	0.0590895
950.9063	0.0595006
952.8351	0.0602051
954.7639	0.0610569
956.6927	0.0622272
958.6216	0.0628337
960.5504	0.0630649
962.4792	0.0632668
964.4080	0.0639753
966.3368	0.0652145
968.2656	0.0670134
970.1945	0.0689143
972.1233	0.0707828
974.0521	0.0719863
975.9809	0.0725378
977.9097	0.0723399
979.8385	0.0716387
981.7673	0.0707853
983.6962	0.0702698
985.6250	0.070295
987.5538	0.0713863
989.4826	0.073354
991.4114	0.0759269
993.3402	0.0783498
995.2691	0.0803397
997.1979	0.081709
999.1267	0.0824842
1001.0555	0.0826617
1002.9843	0.082584
1004.9131	0.0821899
1006.8420	0.0820864
1008.7708	0.0823952
1010.6996	0.0830584
1012.6284	0.0838829
1014.5572	0.0846163
1016.4860	0.0849857
1018.4149	0.0852847
1020.3437	0.0851874
1022.2725	0.0848003
1024.2013	0.0848843
1026.1301	0.0860306
1028.0589	0.0878872
1029.9877	0.0901658
1031.9166	0.0923905
1033.8454	0.0946423
1035.7742	0.0968034
1037.7030	0.0988301
1039.6318	0.100576
1041.5606	0.102144
1043.4895	0.103357
1045.4183	0.104382
1047.3471	0.105315
1049.2759	0.106287
1051.2047	0.107486
1053.1335	0.10921
1055.0624	0.111057
1056.9912	0.112868
1058.9200	0.114376
1060.8488	0.115483
1062.7776	0.116175
1064.7064	0.116587
1066.6352	0.116678
1068.5641	0.116405
1070.4929	0.115454
1072.4217	0.11375
1074.3505	0.111278
1076.2793	0.108218
1078.2081	0.104659
1080.1370	0.100903
1082.0658	0.0970681
1083.9946	0.0932772
1085.9234	0.0896376
1087.8522	0.0863987
1089.7810	0.0834979
1091.7099	0.0813634
1093.6387	0.0798466
1095.5675	0.0790694
1097.4963	0.0788533
1099.4251	0.0791208
1101.3539	0.0793468
1103.2827	0.079317
1105.2116	0.0788312
1107.1404	0.0782325
1109.0692	0.0776582
1110.9980	0.077312
1112.9268	0.0770401
1114.8556	0.0769124
1116.7845	0.0766902
1118.7133	0.0764841
1120.6421	0.0762024
1122.5709	0.0759274
1124.4997	0.0756265
1126.4285	0.0754702
1128.3574	0.0752297
1130.2862	0.0750524
1132.2150	0.0749707
1134.1438	0.0751739
1136.0726	0.0755813
1138.0014	0.0763538
1139.9302	0.0773377
1141.8591	0.078681
1143.7879	0.0802937
1145.7167	0.0821745
1147.6455	0.0841968
1149.5743	0.0864205
1151.5031	0.0886949
1153.4320	0.0910255
1155.3608	0.0931831
1157.2896	0.0951038
1159.2184	0.0967546
1161.1472	0.0981938
1163.0760	0.0991934
1165.0049	0.100055
1166.9337	0.100748
1168.8625	0.101375
1170.7913	0.101642
1172.7201	0.100993
1174.6489	0.0990899
1176.5777	0.0966786
1178.5066	0.0942991
1180.4354	0.0923914
1182.3642	0.0911102
1184.2930	0.0905418
1186.2218	0.0906099
1188.1506	0.0913517
1190.0795	0.0925566
1192.0083	0.0942839
1193.9371	0.0962802
1195.8659	0.098521
1197.7947	0.100984
1199.7235	0.103855
1201.6524	0.107035
1203.5812	0.110799
1205.5100	0.115066
1207.4388	0.119727
1209.3676	0.124693
1211.2964	0.1299
1213.2253	0.134975
1215.1541	0.139898
1217.0829	0.14453
1219.0117	0.148669
1220.9405	0.15235
1222.8693	0.155549
1224.7981	0.158161
1226.7270	0.160285
1228.6558	0.161755
1230.5846	0.162271
1232.5134	0.161963
1234.4422	0.16079
1236.3710	0.158913
1238.2999	0.156773
1240.2287	0.154492
1242.1575	0.15229
1244.0863	0.150355
1246.0151	0.148473
1247.9439	0.146713
1249.8728	0.145292
1251.8016	0.144089
1253.7304	0.143193
1255.6592	0.142782
1257.5880	0.142564
1259.5168	0.142337
1261.4456	0.141962
1263.3745	0.140875
1265.3033	0.138891
1267.2321	0.136032
1269.1609	0.13232
1271.0897	0.128188
1273.0185	0.124102
1274.9474	0.120239
1276.8762	0.116891
1278.8050	0.114231
1280.7338	0.112086
1282.6626	0.110516
1284.5914	0.109543
1286.5203	0.108786
1288.4491	0.108394
1290.3779	0.108261
1292.3067	0.107952
1294.2355	0.107437
1296.1643	0.106938
1298.0931	0.106469
1300.0220	0.106478
1301.9508	0.10679
1303.8796	0.107208
1305.8084	0.107783
1307.7372	0.108591
1309.6660	0.109559
1311.5949	0.111137
1313.5237	0.112728
1315.4525	0.113363
1317.3813	0.1126
1319.3101	0.111263
1321.2389	0.110556
1323.1678	0.110998
1325.0966	0.111933
1327.0254	0.112839
1328.9542	0.113711
1330.8830	0.114607
1332.8118	0.115199
1334.7406	0.115553
1336.6695	0.115519
1338.5983	0.115189
1340.5271	0.114547
1342.4559	0.1142
1344.3847	0.113965
1346.3135	0.113927
1348.2424	0.114032
1350.1712	0.114474
1352.1000	0.115545
1354.0288	0.117081
1355.9576	0.11888
1357.8864	0.121455
1359.8153	0.124841
1361.7441	0.128846
1363.6729	0.132862
1365.6017	0.136087
1367.5305	0.137419
1369.4593	0.136636
1371.3881	0.135563
1373.3170	0.134894
1375.2458	0.134294
1377.1746	0.134508
1379.1034	0.134598
1381.0322	0.134944
1382.9610	0.135636
1384.8899	0.136818
1386.8187	0.137717
1388.7475	0.138254
1390.6763	0.140098
1392.6051	0.1425
1394.5339	0.143799
1396.4628	0.144022
1398.3916	0.144355
1400.3204	0.144004
1402.2492	0.145426
1404.1780	0.146812
1406.1068	0.147343
1408.0357	0.147835
1409.9645	0.147872
1411.8933	0.147094
1413.8221	0.146642
1415.7509	0.146487
1417.6797	0.146183
1419.6085	0.143331
1421.5374	0.142445
1423.4662	0.143023
1425.3950	0.143814
1427.3238	0.147052
1429.2526	0.151594
1431.1814	0.157675
1433.1103	0.165573
1435.0391	0.173806
1436.9679	0.179073
1438.8967	0.182241
1440.8255	0.184506
1442.7543	0.184327
1444.6832	0.183713
1446.6120	0.18148
1448.5408	0.176093
1450.4696	0.170214
1452.3984	0.164099
1454.3272	0.158764
1456.2560	0.152991
1458.1849	0.141112
1460.1137	0.136917
1462.0425	0.135869
1463.9713	0.134422
1465.9001	0.13121
1467.8289	0.129912
1469.7578	0.129237
1471.6866	0.128127
1473.6154	0.125493
1475.5442	0.125092
1477.4730	0.125059
1479.4018	0.12666
1481.3307	0.129332
1483.2595	0.13352
1485.1883	0.139191
1487.1171	0.145749
1489.0459	0.152923
1490.9747	0.160444
1492.9035	0.169616
1494.8324	0.179563
1496.7612	0.188978
1498.6900	0.19786
1500.6188	0.207531
1502.5476	0.218644
1504.4764	0.23082
1506.4053	0.239846
1508.3341	0.244817
1510.2629	0.254621
1512.1917	0.263348
1514.1205	0.270468
1516.0493	0.27266
1517.9782	0.26812
1519.9070	0.268585
1521.8358	0.261721
1523.7646	0.259601
1525.6934	0.260369
1527.6222	0.257594
1529.5510	0.257068
1531.4799	0.25813
1533.4087	0.253712
1535.3375	0.248294
1537.2663	0.252007
1539.1951	0.249728
1541.1239	0.238042
1543.0528	0.232965
1544.9816	0.228197
1546.9104	0.224171
1548.8392	0.222245
1550.7680	0.215964
1552.6968	0.213418
1554.6257	0.208603
1556.5545	0.207472
1558.4833	0.202937
1560.4121	0.185249
1562.3409	0.183328
1564.2697	0.180563
1566.1985	0.17477
1568.1274	0.171799
1570.0562	0.165088
1571.9850	0.161567
1573.9138	0.162013
1575.8426	0.160637
1577.7714	0.15779
1579.7003	0.160106
1581.6291	0.162929
1583.5579	0.166917
1585.4867	0.172168
1587.4155	0.179346
1589.3443	0.187875
1591.2732	0.198035
1593.2020	0.209126
1595.1308	0.220813
1597.0596	0.233323
1598.9884	0.247294
1600.9172	0.26249
1602.8461	0.278782
1604.7749	0.295395
1606.7037	0.311208
1608.6325	0.324215
1610.5613	0.334394
1612.4901	0.342604
1614.4189	0.351128
1616.3478	0.350066
1618.2766	0.34021
1620.2054	0.339255
1622.1342	0.333518
1624.0630	0.316733
1625.9918	0.305861
1627.9207	0.293708
1629.8495	0.279483
1631.7783	0.270779
1633.7071	0.264626
1635.6359	0.249477
1637.5647	0.233082
1639.4936	0.227312
1641.4224	0.220245
1643.3512	0.214807
1645.2800	0.210159
1647.2088	0.198572
1649.1376	0.191505
1651.0664	0.192849
1652.9953	0.184809
1654.9241	0.168929
1656.8529	0.1667
1658.7817	0.162233
1660.7105	0.157384
1662.6393	0.150359
1664.5682	0.14351
1666.4970	0.140485
1668.4258	0.136672
1670.3546	0.12922
1672.2834	0.124784
1674.2122	0.12158
1676.1411	0.11479
1678.0699	0.110613
1679.9987	0.107302
1681.9275	0.104311
1683.8563	0.100401
1685.7851	0.0928858
1687.7139	0.091009
1689.6428	0.0883883
1691.5716	0.0860464
1693.5004	0.0854528
1695.4292	0.0850385
1697.3580	0.0841787
1699.2868	0.0843629
1701.2157	0.0772762
1703.1445	0.0714784
1705.0733	0.0636861
1707.0021	0.0547363
1708.9309	0.0486424
1710.8597	0.0447424
1712.7886	0.0413277
1714.7174	0.0392287
1716.6462	0.0366881
1718.5750	0.0348412
1720.5038	0.0329781
1722.4326	0.0324941
1724.3614	0.0315766
1726.2903	0.0313503
1728.2191	0.0310136
1730.1479	0.031423
1732.0767	0.0314909
1734.0055	0.0321939
1735.9343	0.0315379
1737.8632	0.0313926
1739.7920	0.0306539
1741.7208	0.029491
1743.6496	0.0277192
1745.5784	0.0263484
1747.5072	0.0248245
1749.4361	0.0238133
1751.3649	0.0223694
1753.2937	0.0213014
1755.2225	0.0201383
1757.1513	0.0196523
1759.0801	0.0187496
1761.0089	0.0185162
1762.9378	0.0180038
1764.8666	0.0176983
1766.7954	0.017315
1768.7242	0.0174083
1770.6530	0.0169482
1772.5818	0.0171173
1774.5107	0.0166253
1776.4395	0.0164591
1778.3683	0.0160829
1780.2971	0.0161358
1782.2259	0.0157605
1784.1547	0.0157927
1786.0836	0.0155562
1788.0124	0.0154217
1789.9412	0.0151013
1791.8700	0.0154123
1793.7988	0.0151336
1795.7276	0.0148894
1797.6565	0.0146084
1799.5853	0.0146648
1801.5141	0.014351
1803.4429	0.0143369
1805.3717	0.0140463
1807.3005	0.0140546
1809.2293	0.0138208
1811.1582	0.0138761
1813.0870	0.0135297
1815.0158	0.013513
1816.9446	0.0133432
1818.8734	0.0134985
1820.8022	0.013411
1822.7311	0.0136375
1824.6599	0.0136418
1826.5887	0.0137299
1828.5175	0.0132872
1830.4463	0.0135941
1832.3751	0.0132614
1834.3040	0.013279
1836.2328	0.0130525
1838.1616	0.0132634
1840.0904	0.0131089
1842.0192	0.0131609
1843.9480	0.0133288
1845.8768	0.0134583
1847.8057	0.0129918
1849.7345	0.0132643
1851.6633	0.0129136
1853.5921	0.0130437
1855.5209	0.0130034
1857.4497	0.0131889
1859.3786	0.0129418
1861.3074	0.0131429
1863.2362	0.0129694
1865.1650	0.013295
1867.0938	0.0133446
1869.0226	0.01373
1870.9515	0.0134822
1872.8803	0.0134674
1874.8091	0.0131778
1876.7379	0.0133122
1878.6667	0.0132046
1880.5955	0.0134268
1882.5243	0.0132117
1884.4532	0.0134553
1886.3820	0.0132574
1888.3108	0.0135963
1890.2396	0.0134175
1892.1684	0.0133446
1894.0972	0.0132849
1896.0261	0.0136466
1897.9549	0.013229
1899.8837	0.0134732
1901.8125	0.0132761
1903.7413	0.013371
1905.6701	0.0133685
1907.5990	0.0137709
1909.5278	0.0134978
1911.4566	0.0137107
1913.3854	0.0135121
1915.3142	0.0139374
1917.2430	0.0138925
1919.1718	0.0141465
1921.1007	0.0137242
1923.0295	0.0141273
1924.9583	0.0135891
1926.8871	0.0137611
1928.8159	0.0135379
1930.7447	0.013702
1932.6736	0.0136329
1934.6024	0.0141523
1936.5312	0.0138426
1938.4600	0.0144957
1940.3888	0.0144581
1942.3176	0.0149455
1944.2465	0.0149054
1946.1753	0.0152929
1948.1041	0.0148035
1950.0329	0.0153086
1951.9617	0.0149476
1953.8905	0.015331
1955.8193	0.0152237
1957.7482	0.0158944
1959.6770	0.015363
1961.6058	0.016041
1963.5346	0.0158858
1965.4634	0.0165069
1967.3922	0.0162332
1969.3211	0.0171836
1971.2499	0.0175246
1973.1787	0.0184461
1975.1075	0.0176244
1977.0363	0.0184969
1978.9651	0.0192862
1980.8940	0.0191083
1982.8228	0.0175538
1984.7516	0.0178287
1986.6804	0.0170593
1988.6092	0.017295
1990.5380	0.0170275
1992.4669	0.0174392
1994.3957	0.0164299
1996.3245	0.0165348
1998.2533	0.0158729
2000.1821	0.0161186
2002.1109	0.0155191
2004.0397	0.0161249
2005.9686	0.0162065
2007.8974	0.0172326
2009.8262	0.01693
2011.7550	0.017383
2013.6838	0.0165705
2015.6126	0.0177531
2017.5415	0.0183149
2019.4703	0.0184104
2021.3991	0.0173888
2023.3279	0.0181157
2025.2567	0.0170831
2027.1855	0.0167162
2029.1144	0.0166372
2031.0432	0.0179798
2032.9720	0.0179751
2034.9008	0.0182674
2036.8296	0.0171939
2038.7584	0.0174242
2040.6872	0.0166799
2042.6161	0.0172383
2044.5449	0.0171782
2046.4737	0.0168718
2048.4025	0.0159056
2050.3313	0.016519
2052.2601	0.0153206
2054.1890	0.0150032
2056.1178	0.0150137
2058.0466	0.015113
2059.9754	0.0145058
2061.9042	0.0147219
2063.8330	0.0148995
2065.7619	0.0151265
2067.6907	0.0147188
2069.6195	0.0146051
2071.5483	0.014374
2073.4771	0.0149791
2075.4059	0.0145627
2077.3347	0.0145566
2079.2636	0.0142284
2081.1924	0.0141591
2083.1212	0.0139031
2085.0500	0.0141647
2086.9788	0.013764
2088.9076	0.0135965
2090.8365	0.0133106
2092.7653	0.0134472
2094.6941	0.0133612
2096.6229	0.0136882
2098.5517	0.013618
2100.4805	0.0139539
2102.4094	0.01397
2104.3382	0.0140598
2106.2670	0.0136603
2108.1958	0.0139201
2110.1246	0.0137781
2112.0534	0.0137572
2113.9822	0.0134337
2115.9111	0.0135816
2117.8399	0.0132843
2119.7687	0.0132206
2121.6975	0.0128596
2123.6263	0.0130765
2125.5551	0.0128921
2127.4840	0.0128173
2129.4128	0.0127332
2131.3416	0.0128944
2133.2704	0.0126881
2135.1992	0.0133949
2137.1280	0.0134444
2139.0569	0.013591
2140.9857	0.0137307
2142.9145	0.0142168
2144.8433	0.0137031
2146.7721	0.0142073
2148.7009	0.014021
2150.6297	0.0146103
2152.5586	0.014511
2154.4874	0.0145465
2156.4162	0.0142529
2158.3450	0.0163138
2160.2738	0.0179616
2162.2026	0.0181191
2164.1315	0.0170805
2166.0603	0.0177977
2167.9891	0.0171129
2169.9179	0.016763
2171.8467	0.0159151
2173.7755	0.0158278
2175.7044	0.0162152
2177.6332	0.0169491
2179.5620	0.0159579
2181.4908	0.0160621
2183.4196	0.0162293
2185.3484	0.016546
2187.2773	0.0164383
2189.2061	0.0167456
2191.1349	0.0162419
2193.0637	0.0160454
2194.9925	0.0153749
2196.9213	0.015574
2198.8501	0.0154193
2200.7790	0.015314
2202.7078	0.0149384
2204.6366	0.0151289
2206.5654	0.0144387
2208.4942	0.014676
2210.4230	0.0146734
2212.3519	0.0149932
2214.2807	0.0147938
2216.2095	0.0149314
2218.1383	0.0147358
2220.0671	0.0148027
2221.9959	0.0145495
2223.9248	0.0144023
2225.8536	0.0142346
2227.7824	0.0144858
2229.7112	0.0139788
2231.6400	0.0139752
2233.5688	0.014084
2235.4976	0.0142311
2237.4265	0.0140399
2239.3553	0.0141291
2241.2841	0.0137214
2243.2129	0.0138539
2245.1417	0.0136896
2247.0705	0.0139559
2248.9994	0.0140135
2250.9282	0.0140363
2252.8570	0.0139386
2254.7858	0.0140059
2256.7146	0.0136789
2258.6434	0.0137464
2260.5723	0.0138379
2262.5011	0.0137821
2264.4299	0.0132666
2266.3587	0.0134767
2268.2875	0.0136386
2270.2163	0.0136981
2272.1451	0.0135613
2274.0740	0.0135348
2276.0028	0.0132843
2277.9316	0.0134302
2279.8604	0.0133757
2281.7892	0.0134634
2283.7180	0.0134188
2285.6469	0.0134959
2287.5757	0.013394
2289.5045	0.0133571
2291.4333	0.0130621
2293.3621	0.0130446
2295.2909	0.012935
2297.2198	0.0128991
2299.1486	0.012791
2301.0774	0.0127113
2303.0062	0.0124396
2304.9350	0.0124119
2306.8638	0.0122362
2308.7926	0.0121904
2310.7215	0.0120264
2312.6503	0.0120741
2314.5791	0.0120124
2316.5079	0.0119153
2318.4367	0.0116113
2320.3655	0.0116669
2322.2944	0.0118118
2324.2232	0.0120002
2326.1520	0.0113142
2328.0808	0.0108404
2330.0096	0.010441
2331.9384	0.0102526
2333.8673	0.0101834
2335.7961	0.0101594
2337.7249	0.0098008
2339.6537	0.00984718
2341.5825	0.00970663
2343.5113	0.010007
2345.4401	0.0102415
2347.3690	0.0107165
2349.2978	0.0105395
2351.2266	0.0101157
2353.1554	0.00985631
2355.0842	0.0100707
2357.0130	0.0100171
2358.9419	0.00992674
2360.8707	0.00963483
2362.7995	0.0100032
2364.7283	0.00995661
2366.6571	0.0101863
2368.5859	0.0104482
2370.5148	0.0107307
2372.4436	0.010837
2374.3724	0.0112362
2376.3012	0.0113709
2378.2300	0.0116588
2380.1588	0.0119022
2382.0877	0.0121543
2384.0165	0.0123074
2385.9453	0.0125412
2387.8741	0.0125851
2389.8029	0.0125684
2391.7317	0.0125621
2393.6605	0.0126729
2395.5894	0.0126369
2397.5182	0.0126248
2399.4470	0.0125952
2401.3758	0.0127466
2403.3046	0.012776
2405.2334	0.0128155
2407.1623	0.0128009
2409.0911	0.0129022
2411.0199	0.0129167
2412.9487	0.0129941
2414.8775	0.0129891
2416.8063	0.01304
2418.7352	0.0129761
2420.6640	0.0130523
2422.5928	0.0130421
2424.5216	0.0131424
2426.4504	0.0131764
2428.3792	0.0133247
2430.3080	0.013292
2432.2369	0.0134046
2434.1657	0.0134306
2436.0945	0.0134541
2438.0233	0.0133739
2439.9521	0.0134539
2441.8809	0.0134761
2443.8098	0.0134365
2445.7386	0.013353
2447.6674	0.0134196
2449.5962	0.0134018
2451.5250	0.0135846
2453.4538	0.0135832
2455.3827	0.0136191
2457.3115	0.0135592
2459.2403	0.0135109
2461.1691	0.0134694
2463.0979	0.0134963
2465.0267	0.0134197
2466.9555	0.013519
2468.8844	0.0135
2470.8132	0.0134606
2472.7420	0.0134257
2474.6708	0.0136069
2476.5996	0.0136741
2478.5284	0.0137426
2480.4573	0.0137536
2482.3861	0.0137881
2484.3149	0.0137115
2486.2437	0.013765
2488.1725	0.0138136
2490.1013	0.0138539
2492.0302	0.0138014
2493.9590	0.0139625
2495.8878	0.0140409
2497.8166	0.0141319
2499.7454	0.0141163
2501.6742	0.014168
2503.6030	0.0141392
2505.5319	0.0142412
2507.4607	0.014341
2509.3895	0.0143579
2511.3183	0.0143117
2513.2471	0.0144849
2515.1759	0.0143632
2517.1048	0.0143503
2519.0336	0.0143586
2520.9624	0.0143975
2522.8912	0.0144489
2524.8200	0.0146068
2526.7488	0.0145696
2528.6777	0.0146031
2530.6065	0.0144997
2532.5353	0.0146307
2534.4641	0.0146663
2536.3929	0.0146901
2538.3217	0.0146842
2540.2505	0.014809
2542.1794	0.0148615
2544.1082	0.014906
2546.0370	0.0148149
2547.9658	0.0149
2549.8946	0.0150462
2551.8234	0.0152357
2553.7523	0.0152289
2555.6811	0.0153244
2557.6099	0.0153697
2559.5387	0.0153762
2561.4675	0.0153165
2563.3963	0.0154649
2565.3252	0.0154975
2567.2540	0.0155743
2569.1828	0.0156563
2571.1116	0.0158189
2573.0404	0.0157624
2574.9692	0.01578
2576.8981	0.0158968
2578.8269	0.0161125
2580.7557	0.0162035
2582.6845	0.0163063
2584.6133	0.0163346
2586.5421	0.01649
2588.4709	0.0165845
2590.3998	0.0166047
2592.3286	0.0166084
2594.2574	0.0167396
2596.1862	0.0168044
2598.1150	0.016836
2600.0438	0.0168551
2601.9727	0.0171153
2603.9015	0.0172464
2605.8303	0.0172349
2607.7591	0.0171845
2609.6879	0.0172836
2611.6167	0.0174236
2613.5456	0.01747
2615.4744	0.0174464
2617.4032	0.0175423
2619.3320	0.0175704
2621.2608	0.0176346
2623.1896	0.0176768
2625.1184	0.0177239
2627.0473	0.0177164
2628.9761	0.017818
2630.9049	0.0178475
2632.8337	0.0178336
2634.7625	0.017835
2636.6913	0.0178491
2638.6202	0.0178518
2640.5490	0.0178745
2642.4778	0.0178754
2644.4066	0.0178983
2646.3354	0.0178885
2648.2642	0.0179258
2650.1931	0.0179362
2652.1219	0.018
2654.0507	0.0180801
2655.9795	0.0181864
2657.9083	0.0181626
2659.8371	0.018127
2661.7659	0.0181061
2663.6948	0.0181388
2665.6236	0.0181215
2667.5524	0.0180898
2669.4812	0.0181034
2671.4100	0.018248
2673.3388	0.0183448
2675.2677	0.0184146
2677.1965	0.0184925
2679.1253	0.0186173
2681.0541	0.0186703
2682.9829	0.0186852
2684.9117	0.0186835
2686.8406	0.0187998
2688.7694	0.0188535
2690.6982	0.0189525
2692.6270	0.0189858
2694.5558	0.019041
2696.4846	0.0191062
2698.4134	0.0191758
2700.3423	0.0192383
2702.2711	0.0193799
2704.1999	0.0194029
2706.1287	0.0194876
2708.0575	0.0196572
2709.9863	0.0198494
2711.9152	0.0199587
2713.8440	0.0200222
2715.7728	0.0201005
2717.7016	0.0202681
2719.6304	0.0203747
2721.5592	0.0205163
2723.4881	0.0206593
2725.4169	0.0208846
2727.3457	0.0209828
2729.2745	0.0210169
2731.2033	0.0210933
2733.1321	0.0211941
2735.0609	0.0212912
2736.9898	0.0214086
2738.9186	0.0214738
2740.8474	0.0216307
2742.7762	0.0217747
2744.7050	0.0219164
2746.6338	0.0221209
2748.5627	0.0223445
2750.4915	0.0224002
2752.4203	0.0224905
2754.3491	0.0225915
2756.2779	0.0227776
2758.2067	0.0229141
2760.1356	0.0231073
2762.0644	0.0232891
2763.9932	0.0234499
2765.9220	0.0235861
2767.8508	0.0237809
2769.7796	0.0239844
2771.7085	0.0241495
2773.6373	0.0243143
2775.5661	0.0245133
2777.4949	0.0245407
2779.4237	0.0246635
2781.3525	0.0248435
2783.2813	0.0250124
2785.2102	0.0251711
2787.1390	0.0254118
2789.0678	0.025608
2790.9966	0.0257343
2792.9254	0.0258272
2794.8542	0.0259753
2796.7831	0.026158
2798.7119	0.0263914
2800.6407	0.0265249
2802.5695	0.0266544
2804.4983	0.0267499
2806.4271	0.026915
2808.3560	0.0271061
2810.2848	0.0273768
2812.2136	0.0275406
2814.1424	0.0277644
2816.0712	0.0280185
2818.0000	0.0282995
2819.9288	0.0286152
2821.8577	0.0289361
2823.7865	0.0292544
2825.7153	0.0296165
2827.6441	0.0300592
2829.5729	0.0306638
2831.5017	0.0313076
2833.4306	0.0321638
2835.3594	0.0331923
2837.2882	0.0344863
2839.2170	0.0360901
2841.1458	0.0380092
2843.0746	0.0407204
2845.0035	0.0446381
2846.9323	0.0497316
2848.8611	0.0548665
2850.7899	0.0580415
2852.7187	0.058529
2854.6475	0.05714
2856.5763	0.0548401
2858.5052	0.05225
2860.4340	0.0498606
2862.3628	0.0479159
2864.2916	0.0467174
2866.2204	0.0462708
2868.1492	0.0463333
2870.0781	0.046777
2872.0069	0.0472773
2873.9357	0.0472037
2875.8645	0.0464989
2877.7933	0.0458001
2879.7221	0.0454434
2881.6510	0.0453179
2883.5798	0.0454676
2885.5086	0.0458424
2887.4374	0.0464507
2889.3662	0.0472205
2891.2950	0.0481435
2893.2238	0.0491571
2895.1527	0.0503599
2897.0815	0.0515261
2899.0103	0.0527259
2900.9391	0.0540745
2902.8679	0.0556076
2904.7967	0.0573443
2906.7256	0.0593414
2908.6544	0.0618694
2910.5832	0.0651871
2912.5120	0.0694063
2914.4408	0.0743797
2916.3696	0.0793138
2918.2985	0.0831035
2920.2273	0.0853558
2922.1561	0.0863464
2924.0849	0.0861683
2926.0137	0.0849684
2927.9425	0.0830889
2929.8713	0.0807665
2931.8002	0.0778749
2933.7290	0.0747018
2935.6578	0.0714528
2937.5866	0.0681989
2939.5154	0.0652005
2941.4442	0.0625926
2943.3731	0.0604406
2945.3019	0.0587119
2947.2307	0.0574701
2949.1595	0.0567339
2951.0883	0.0564975
2953.0171	0.0565161
2954.9460	0.0563449
2956.8748	0.0560231
2958.8036	0.0555334
2960.7324	0.0550943
2962.6612	0.054573
2964.5900	0.0537608
2966.5189	0.0528283
2968.4477	0.0518857
2970.3765	0.0508253
2972.3053	0.0498107
2974.2341	0.0488783
2976.1629	0.0479761
2978.0917	0.0471896
2980.0206	0.0465117
2981.9494	0.0456361
2983.8782	0.0446936
2985.8070	0.0437815
2987.7358	0.0429933
2989.6646	0.0423656
2991.5935	0.042043
2993.5223	0.0415013
2995.4511	0.040781
2997.3799	0.0403516
2999.3087	0.0399274
3001.2375	0.039525
3003.1664	0.0394493
3005.0952	0.039304
3007.0240	0.0391109
3008.9528	0.0391533
3010.8816	0.03949
3012.8104	0.0396642
3014.7392	0.0396582
3016.6681	0.0395247
3018.5969	0.0395416
3020.5257	0.0395963
3022.4545	0.0397862
3024.3833	0.0403566
3026.3121	0.0408058
3028.2410	0.0411489
3030.1698	0.0416638
3032.0986	0.0421574
3034.0274	0.0428245
3035.9562	0.0431394
3037.8850	0.0434314
3039.8139	0.0442258
3041.7427	0.0452312
3043.6715	0.0458754
3045.6003	0.0463627
3047.5291	0.0467702
3049.4579	0.0474996
3051.3867	0.0483646
3053.3156	0.0490097
3055.2444	0.0496916
3057.1732	0.0502134
3059.1020	0.050545
3061.0308	0.0510496
3062.9596	0.0517082
3064.8885	0.0523015
3066.8173	0.0528941
3068.7461	0.0530902
3070.6749	0.0529928
3072.6037	0.053036
3074.5325	0.0531647
3076.4614	0.053525
3078.3902	0.0538295
3080.3190	0.0537953
3082.2478	0.0534691
3084.1766	0.0531941
3086.1054	0.052876
3088.0342	0.0525517
3089.9631	0.0522808
3091.8919	0.0518171
3093.8207	0.0512513
3095.7495	0.0508709
3097.6783	0.050625
3099.6071	0.0504728
3101.5360	0.050116
3103.4648	0.0496831
3105.3936	0.0493397
3107.3224	0.0492591
3109.2512	0.0491724
3111.1800	0.0487208
3113.1089	0.0484416
3115.0377	0.0485584
3116.9665	0.0485922
3118.8953	0.0484916
3120.8241	0.0482812
3122.7529	0.047992
3124.6817	0.0477961
3126.6106	0.047887
3128.5394	0.0480882
3130.4682	0.0482799
3132.3970	0.0483029
3134.3258	0.048393
3136.2546	0.0487206
3138.1835	0.04924
3140.1123	0.0495437
3142.0411	0.0497797
3143.9699	0.0501954
3145.8987	0.0506701
3147.8275	0.051162
3149.7564	0.0517486
3151.6852	0.0525499
3153.6140	0.0532442
3155.5428	0.0536533
3157.4716	0.0541422
3159.4004	0.0547411
3161.3293	0.0555036
3163.2581	0.0562978
3165.1869	0.0570423
3167.1157	0.0578033
3169.0445	0.058641
3170.9733	0.0595675
3172.9021	0.0605072
3174.8310	0.0614086
3176.7598	0.0624111
3178.6886	0.0633872
3180.6174	0.0643907
3182.5462	0.065509
3184.4750	0.0665662
3186.4039	0.0675763
3188.3327	0.0687784
3190.2615	0.069932
3192.1903	0.0710327
3194.1191	0.0721482
3196.0479	0.0734176
3197.9768	0.0746702
3199.9056	0.0758525
3201.8344	0.0770759
3203.7632	0.0783107
3205.6920	0.0796486
3207.6208	0.0810036
3209.5496	0.0822414
3211.4785	0.0835767
3213.4073	0.0849863
3215.3361	0.0863184
3217.2649	0.0876905
3219.1937	0.0891247
3221.1225	0.0904673
3223.0514	0.091971
3224.9802	0.0936661
3226.9090	0.0953384
3228.8378	0.09705
3230.7666	0.0990304
3232.6954	0.101337
3234.6243	0.10326
3236.5531	0.10476
3238.4819	0.106566
3240.4107	0.108688
3242.3395	0.111049
3244.2683	0.113547
3246.1971	0.116253
3248.1260	0.11892
3250.0548	0.121417
3251.9836	0.12413
3253.9124	0.126982
3255.8412	0.130018
3257.7700	0.133049
3259.6989	0.136026
3261.6277	0.139024
3263.5565	0.141972
3265.4853	0.144913
3267.4141	0.147711
3269.3429	0.150288
3271.2718	0.152401
3273.2006	0.153812
3275.1294	0.154755
3277.0582	0.155066
3278.9870	0.154916
3280.9158	0.15439
3282.8446	0.153325
3284.7735	0.151758
3286.7023	0.149896
3288.6311	0.147688
3290.5599	0.145234
3292.4887	0.142433
3294.4175	0.13931
3296.3464	0.136103
3298.2752	0.132693
3300.2040	0.129169
3302.1328	0.125766
3304.0616	0.12266
3305.9904	0.119629
3307.9193	0.116453
3309.8481	0.113185
3311.7769	0.110013
3313.7057	0.106958
3315.6345	0.104143
3317.5633	0.101383
3319.4921	0.0987926
3321.4210	0.0963118
3323.3498	0.0938452
3325.2786	0.0915236
3327.2074	0.0892762
3329.1362	0.0870811
3331.0650	0.0850503
3332.9939	0.0831712
3334.9227	0.0813711
3336.8515	0.0795936
3338.7803	0.0780182
3340.7091	0.0765063
3342.6379	0.0750905
3344.5668	0.0737273
3346.4956	0.0724626
3348.4244	0.071325
3350.3532	0.0702612
3352.2820	0.0691454
3354.2108	0.0681374
3356.1397	0.067232
3358.0685	0.0663871
3359.9973	0.0656266
3361.9261	0.0648173
3363.8549	0.0641335
3365.7837	0.06354
3367.7125	0.0628392
3369.6414	0.0621723
3371.5702	0.0615955
3373.4990	0.0610201
3375.4278	0.0604902
3377.3566	0.0600735
3379.2854	0.0595689
3381.2143	0.0590628
3383.1431	0.0586642
3385.0719	0.0582566
3387.0007	0.0577193
3388.9295	0.0572885
3390.8583	0.0568993
3392.7872	0.0564982
3394.7160	0.0559695
3396.6448	0.0555437
3398.5736	0.055216
3400.5024	0.0548475
3402.4312	0.0544272
3404.3600	0.0540478
3406.2889	0.0536442
3408.2177	0.0531802
3410.1465	0.052688
3412.0753	0.0522602
3414.0041	0.0518449
3415.9329	0.0515548
3417.8618	0.0512184
3419.7906	0.0507954
3421.7194	0.0503497
3423.6482	0.0500004
3425.5770	0.049557
3427.5058	0.049049
3429.4347	0.0485968
3431.3635	0.0482299
3433.2923	0.0479138
3435.2211	0.0476147
3437.1499	0.0472885
3439.0787	0.0469449
3441.0075	0.0466837
3442.9364	0.0464134
3444.8652	0.046094
3446.7940	0.0458259
3448.7228	0.0455694
3450.6516	0.0453297
3452.5804	0.0450994
3454.5093	0.0448568
3456.4381	0.0444948
3458.3669	0.0441635
3460.2957	0.0438998
3462.2245	0.0437552
3464.1533	0.0434962
3466.0822	0.0432547
3468.0110	0.0429972
3469.9398	0.0426596
3471.8686	0.0424435
3473.7974	0.0422562
3475.7262	0.0419185
3477.6550	0.0417312
3479.5839	0.0415533
3481.5127	0.0412853
3483.4415	0.040965
3485.3703	0.0406495
3487.2991	0.0402865
3489.2279	0.0400817
3491.1568	0.0399009
3493.0856	0.0396886
3495.0144	0.0393766
3496.9432	0.039125
3498.8720	0.0388704
3500.8008	0.0386373
3502.7297	0.038298
3504.6585	0.0379184
3506.5873	0.0376508
3508.5161	0.0375648
3510.4449	0.0372986
3512.3737	0.0369053
3514.3025	0.0365759
3516.2314	0.0362826
3518.1602	0.0360147
3520.0890	0.0357971
3522.0178	0.0354299
3523.9466	0.0350527
3525.8754	0.0347754
3527.8043	0.0345283
3529.7331	0.034134
3531.6619	0.0336653
3533.5907	0.0331317
3535.5195	0.0327109
3537.4483	0.0323429
3539.3772	0.0319586
3541.3060	0.031603
3543.2348	0.0312174
3545.1636	0.0307722
3547.0924	0.0303778
3549.0212	0.029936
3550.9501	0.0296036
3552.8789	0.0292316
3554.8077	0.0287881
3556.7365	0.0282797
3558.6653	0.0279329
3560.5941	0.0276181
3562.5229	0.027217
3564.4518	0.0269149
3566.3806	0.0267965
3568.3094	0.0262921
3570.2382	0.0255731
3572.1670	0.0250811
3574.0958	0.0248099
3576.0247	0.0244231
3577.9535	0.0240268
3579.8823	0.023691
3581.8111	0.0233678
3583.7399	0.0229885
3585.6687	0.0227702
3587.5976	0.0227608
3589.5264	0.0223357
3591.4552	0.0216231
3593.3840	0.021326
3595.3128	0.0211488
3597.2416	0.0208066
3599.1704	0.02037
3601.0993	0.0201243
3603.0281	0.0197409
3604.9569	0.0194401
3606.8857	0.019289
3608.8145	0.0192387
3610.7433	0.0188326
3612.6722	0.0185684
3614.6010	0.0182838
3616.5298	0.0177637
3618.4586	0.0176312
3620.3874	0.01761
3622.3162	0.0169834
3624.2451	0.0164235
3626.1739	0.0159246
3628.1027	0.016127
3630.0315	0.0164998
3631.9603	0.0154817
3633.8891	0.0151205
3635.8179	0.0149362
3637.7468	0.0145233
3639.6756	0.0142955
3641.6044	0.0140842
3643.5332	0.0139133
3645.4620	0.0135544
3647.3908	0.0137008
3649.3197	0.0139435
3651.2485	0.013792
3653.1773	0.0128306
3655.1061	0.0123252
3657.0349	0.0124928
3658.9637	0.0120886
3660.8926	0.011761
3662.8214	0.0116442
3664.7502	0.0114744
3666.6790	0.0111756
3668.6078	0.0111613
3670.5366	0.011947
3672.4654	0.0114648
3674.3943	0.0110107
3676.3231	0.0118927
3678.2519	0.0110158
3680.1807	0.0106195
3682.1095	0.0104654
3684.0383	0.0101826
3685.9672	0.00989424
3687.8960	0.0100816
3689.8248	0.0107473
3691.7536	0.0104088
3693.6824	0.00990147
3695.6112	0.00964624
3697.5401	0.00969192
3699.4689	0.00940585
3701.3977	0.00964079
3703.3265	0.00979294
3705.2553	0.00946108
3707.1841	0.00920498
3709.1129	0.00924028
3711.0418	0.00972499
3712.9706	0.0101558
3714.8994	0.00971605
3716.8282	0.00928179
3718.7570	0.00920076
3720.6858	0.00922835
3722.6147	0.00938857
3724.5435	0.0093034
3726.4723	0.00934635
3728.4011	0.00922161
3730.3299	0.00875981
3732.2587	0.00924017
3734.1876	0.00961482
3736.1164	0.0102698
3738.0452	0.0100375
3739.9740	0.00952556
3741.9028	0.00913372
3743.8316	0.00963876
3745.7605	0.0106889
3747.6893	0.00950111
3749.6181	0.00976968
3751.5469	0.0105049
3753.4757	0.0101444
3755.4045	0.00936578
3757.3333	0.00928275
3759.2622	0.00946187
3761.1910	0.00952934
3763.1198	0.00913076
3765.0486	0.00918989
3766.9774	0.0093115
3768.9062	0.00914468
3770.8351	0.00951942
3772.7639	0.00930104
3774.6927	0.00911074
3776.6215	0.00895285
3778.5503	0.00900098
3780.4791	0.00937211
3782.4080	0.00909674
3784.3368	0.00904691
3786.2656	0.00913149
3788.1944	0.0089307
3790.1232	0.00899767
3792.0520	0.00903519
3793.9808	0.00889415
3795.9097	0.00907075
3797.8385	0.00921651
3799.7673	0.00882537
3801.6961	0.00969876
3803.6249	0.00953992
3805.5537	0.00874033
3807.4826	0.00940759
3809.4114	0.00931592
3811.3402	0.00897914
3813.2690	0.00872439
3815.1978	0.00882211
3817.1266	0.00959865
3819.0555	0.00897699
3820.9843	0.00941133
3822.9131	0.00978924
3824.8419	0.00903372
3826.7707	0.00922488
3828.6995	0.00917515
3830.6283	0.00894423
3832.5572	0.00916089
3834.4860	0.00899694
3836.4148	0.00906015
3838.3436	0.00957815
3840.2724	0.00960709
3842.2012	0.00924405
3844.1301	0.00931754
3846.0589	0.00925574
3847.9877	0.00900947
3849.9165	0.00873357
3851.8453	0.00876329
3853.7741	0.0104092
3855.7030	0.0102562
3857.6318	0.00939278
3859.5606	0.00910282
3861.4894	0.00895464
3863.4182	0.00916355
3865.3470	0.00957026
3867.2758	0.00913355
3869.2047	0.00905027
3871.1335	0.00969679
3873.0623	0.00907477
3874.9911	0.00942001
3876.9199	0.00909211
3878.8487	0.00886959
3880.7776	0.00951266
3882.7064	0.00934033
3884.6352	0.00900377
3886.5640	0.00975291
3888.4928	0.00923686
3890.4216	0.00906234
3892.3505	0.00953433
3894.2793	0.00922791
3896.2081	0.00894978
3898.1369	0.0090655
3900.0657	0.00933317
3901.9945	0.00940802
3903.9233	0.00957367
3905.8522	0.00971808
3907.7810	0.00934072
3909.7098	0.00912326
3911.6386	0.00905989
3913.5674	0.00909204
3915.4962	0.00911826
3917.4251	0.00930566
3919.3539	0.00923549
3921.2827	0.00918711
3923.2115	0.00917358
3925.1403	0.00949705
3927.0691	0.00937867
3928.9980	0.00910899
3930.9268	0.00916756
3932.8556	0.00939073
3934.7844	0.00933103
3936.7132	0.00916078
3938.6420	0.00913152
3940.5709	0.00911717
3942.4997	0.00933591
3944.4285	0.00948249
3946.3573	0.0092679
3948.2861	0.00930543
3950.2149	0.00941107
3952.1437	0.00940134
3954.0726	0.00933431
3956.0014	0.00930301
3957.9302	0.00933416
3959.8590	0.00937363
3961.7878	0.00940161
3963.7166	0.00941648
3965.6455	0.00936094
3967.5743	0.00944269
3969.5031	0.00940309
3971.4319	0.00937331
3973.3607	0.00928957
3975.2895	0.00929004
3977.2184	0.0093422
3979.1472	0.00933388
3981.0760	0.00936706
3983.0048	0.00938729
3984.9336	0.00928689
3986.8624	0.00934708
3988.7912	0.00941347
3990.7201	0.00945077
3992.6489	0.00946066
3994.5777	0.00945675
3996.5065	0.00943024
3998.4353	0.00936275
4000.3641	0.00936792
4002.2930	0.00946506
4004.2218	0.00945789
4006.1506	0.00944374
4008.0794	0.00946968
4010.0082	0.00946212
4011.9370	0.00936717
4013.8659	0.00934592
4015.7947	0.00930853
4017.7235	0.00933177
4019.6523	0.00932024
4021.5811	0.00929769
4023.5099	0.00927274
4025.4387	0.00928603
4027.3676	0.00926485
4029.2964	0.00927336
4031.2252	0.0093249
4033.1540	0.00929284
4035.0828	0.00920244
4037.0116	0.0092232
4038.9405	0.00918183
4040.8693	0.00919801
4042.7981	0.009223
4044.7269	0.00928087
4046.6557	0.00922771
4048.5845	0.00921853
4050.5134	0.00928707
4052.4422	0.0092903
4054.3710	0.00929762
4056.2998	0.00927807
4058.2286	0.00921171
4060.1574	0.00923251
4062.0862	0.00927668
4064.0151	0.00926339
4065.9439	0.00911072
4067.8727	0.00914433
4069.8015	0.00919958
4071.7303	0.00914749
4073.6591	0.00912184
4075.5880	0.0090604
4077.5168	0.00897107
4079.4456	0.0089738
4081.3744	0.00904405
4083.3032	0.00910137
4085.2320	0.00902392
4087.1609	0.00903542
4089.0897	0.00902516
4091.0185	0.00891177
4092.9473	0.00890906
4094.8761	0.00905571
4096.8049	0.00905105
4098.7337	0.00899186
4100.6626	0.00891929
4102.5914	0.00885131
4104.5202	0.00891724
4106.4490	0.00896853
4108.3778	0.0088387
4110.3066	0.00883633
4112.2355	0.00880466
4114.1643	0.0088347
4116.0931	0.00892015
4118.0219	0.0089778
4119.9507	0.00896668
4121.8795	0.00892635
4123.8084	0.00884569
4125.7372	0.00881122
4127.6660	0.00880658
4129.5948	0.00871485
4131.5236	0.00865776
4133.4524	0.00881394
4135.3813	0.00896099
4137.3101	0.00897348
4139.2389	0.008902
4141.1677	0.00886661
4143.0965	0.00889305
4145.0253	0.00894013
4146.9541	0.00898346
4148.8830	0.00896302
4150.8118	0.00889813
4152.7406	0.0088735
4154.6694	0.0088781
4156.5982	0.00892217
4158.5270	0.00897605
4160.4559	0.00900152
4162.3847	0.0089628
4164.3135	0.00894759
4166.2423	0.00887158
4168.1711	0.00882956
4170.0999	0.00884207
4172.0288	0.00890124
4173.9576	0.00893763
4175.8864	0.00900897
4177.8152	0.00903323
4179.7440	0.00892803
4181.6728	0.0089438
4183.6016	0.00907015
4185.5305	0.00908235
4187.4593	0.00894744
4189.3881	0.00882446
4191.3169	0.00882123
4193.2457	0.00887624
4195.1745	0.00890612
4197.1034	0.00893097
4199.0322	0.0089826
4200.9610	0.00889617
[truncated: 414 more rows]
