# Supplementary material for: Vibrational Study on the Structure, Bioactivity, and Silver Adsorption of Silk Fibroin Fibers Grafted with Methacrylonitrile
Source: Molecules. 2023 Mar 10;28(6):2551. doi: 10.3390/molecules28062551 (PMC10051891; doi:10.3390/molecules28062551)
Supplement: Supplementary file 1 [file molecules-28-02551-s001.zip › RAW DATA/Figure 14 IR SBF parallel/Average IR BF MAN 40% 28d SBF parallel.txt]

TITLE	BF MAN 40% 28D SBF PARALLELE P3 | AV. OF 3
DATA TYPE
ORIGIN	JASCO
OWNER
DATE	23/03/01
TIME	16:00:43
SPECTROMETER/DATA SYSTEM
RESOLUTION
DELTAX	1.92882
XUNITS	1/CM
YUNITS	ABSORBANCE
FIRSTX	379.9768
LASTX	4999.4912
NPOINTS	2396
FIRSTY	0.18245
MAXY	0.31007
MINY	0.00795
XYDATA
379.9768	0.182454
381.9056	0.180747
383.8344	0.185656
385.7633	0.186392
387.6921	0.177346
389.6209	0.170531
391.5497	0.169644
393.4785	0.176533
395.4073	0.179613
397.3361	0.178127
399.2650	0.169903
401.1938	0.163673
403.1226	0.161404
405.0514	0.163442
406.9802	0.163672
408.9090	0.163673
410.8379	0.167195
412.7667	0.168911
414.6955	0.170246
416.6243	0.173881
418.5531	0.182509
420.4819	0.182007
422.4108	0.178805
424.3396	0.175467
426.2684	0.173907
428.1972	0.172155
430.1260	0.169013
432.0548	0.164523
433.9837	0.160811
435.9125	0.158034
437.8413	0.156267
439.7701	0.156192
441.6989	0.156163
443.6277	0.155467
445.5565	0.155323
447.4854	0.15534
449.4142	0.154331
451.3430	0.153985
453.2718	0.154377
455.2006	0.15444
457.1294	0.155487
459.0583	0.155936
460.9871	0.15533
462.9159	0.155277
464.8447	0.155662
466.7735	0.156903
468.7023	0.157379
470.6312	0.157597
472.5600	0.159092
474.4888	0.159406
476.4176	0.159994
478.3464	0.161301
480.2752	0.162732
482.2040	0.163479
484.1329	0.16426
486.0617	0.165468
487.9905	0.166242
489.9193	0.165855
491.8481	0.165837
493.7769	0.165946
495.7058	0.16588
497.6346	0.165986
499.5634	0.166744
501.4922	0.167326
503.4210	0.167671
505.3498	0.168419
507.2787	0.170032
509.2075	0.171066
511.1363	0.172464
513.0651	0.173662
514.9939	0.174946
516.9227	0.175896
518.8515	0.176495
520.7804	0.177204
522.7092	0.178254
524.6380	0.179839
526.5668	0.181568
528.4956	0.18278
530.4244	0.184355
532.3533	0.186607
534.2821	0.189263
536.2109	0.192465
538.1397	0.195542
540.0685	0.198292
541.9973	0.201816
543.9262	0.204871
545.8550	0.207667
547.7838	0.209716
549.7126	0.211047
551.6414	0.21021
553.5702	0.208019
555.4990	0.203943
557.4279	0.198171
559.3567	0.191218
561.2855	0.184364
563.2143	0.178006
565.1431	0.173406
567.0719	0.169422
569.0008	0.16604
570.9296	0.163735
572.8584	0.16234
574.7872	0.161323
576.7160	0.160952
578.6448	0.160512
580.5737	0.160269
582.5025	0.160268
584.4313	0.160578
586.3601	0.160646
588.2889	0.161052
590.2177	0.161802
592.1465	0.162739
594.0754	0.163618
596.0042	0.165203
597.9330	0.166949
599.8618	0.168958
601.7906	0.170887
603.7194	0.173297
605.6483	0.17573
607.5771	0.177541
609.5059	0.178733
611.4347	0.179122
613.3635	0.178403
615.2923	0.177597
617.2212	0.176757
619.1500	0.175438
621.0788	0.174519
623.0076	0.174213
624.9364	0.173778
626.8652	0.173031
628.7941	0.172028
630.7229	0.171013
632.6517	0.16974
634.5805	0.168476
636.5093	0.167521
638.4381	0.166656
640.3669	0.165905
642.2958	0.16555
644.2246	0.165005
646.1534	0.164184
648.0822	0.163352
650.0110	0.16242
651.9398	0.161223
653.8687	0.159964
655.7975	0.159265
657.7263	0.158576
659.6551	0.157588
661.5839	0.1566
663.5127	0.155767
665.4416	0.156167
667.3704	0.159327
669.2992	0.159259
671.2280	0.156419
673.1568	0.15598
675.0856	0.156119
677.0144	0.156505
678.9433	0.156661
680.8721	0.156939
682.8009	0.156937
684.7297	0.156893
686.6585	0.156675
688.5873	0.156417
690.5162	0.155907
692.4450	0.155343
694.3738	0.15438
696.3026	0.153403
698.2314	0.152119
700.1602	0.150657
702.0891	0.149048
704.0179	0.147097
705.9467	0.144924
707.8755	0.142769
709.8043	0.140693
711.7331	0.138934
713.6619	0.137481
715.5908	0.136408
717.5196	0.135448
719.4484	0.134435
721.3772	0.132349
723.3060	0.129462
725.2348	0.126483
727.1637	0.123606
729.0925	0.120638
731.0213	0.117379
732.9501	0.113981
734.8789	0.110404
736.8077	0.106971
738.7366	0.103793
740.6654	0.100698
742.5942	0.0975483
744.5230	0.0947651
746.4518	0.092075
748.3806	0.0895305
750.3094	0.0872257
752.2383	0.0853984
754.1671	0.0837214
756.0959	0.082385
758.0247	0.0812563
759.9535	0.0802139
761.8823	0.0792742
763.8112	0.0784668
765.7400	0.0776397
767.6688	0.0767001
769.5976	0.0753935
771.5264	0.0739437
773.4552	0.0721846
775.3841	0.0705211
777.3129	0.0690251
779.2417	0.0677881
781.1705	0.0664305
783.0993	0.0652886
785.0281	0.064166
786.9569	0.0630931
788.8858	0.0619003
790.8146	0.0611003
792.7434	0.0603422
794.6722	0.0595892
796.6010	0.0590029
798.5298	0.0588121
800.4587	0.0583489
802.3875	0.0581354
804.3163	0.0580346
806.2451	0.0578431
808.1739	0.0573958
810.1027	0.0570921
812.0316	0.0567954
813.9604	0.0565724
815.8892	0.0562501
817.8180	0.0560679
819.7468	0.0560007
821.6756	0.0561329
823.6045	0.0563476
825.5333	0.0567876
827.4621	0.0567467
829.3909	0.0563564
831.3197	0.0555844
833.2485	0.0546969
835.1773	0.053633
837.1062	0.0527326
839.0350	0.0520142
840.9638	0.0515495
842.8926	0.0510023
844.8214	0.0507191
846.7502	0.0508843
848.6791	0.0513479
850.6079	0.0514585
852.5367	0.0511526
854.4655	0.0502183
856.3943	0.0490617
858.3231	0.047622
860.2520	0.0463742
862.1808	0.0452929
864.1096	0.0446129
866.0384	0.0441314
867.9672	0.0440051
869.8960	0.0439908
871.8248	0.0441582
873.7537	0.0443533
875.6825	0.0445767
877.6113	0.0443952
879.5401	0.0441139
881.4689	0.0435894
883.3977	0.0432766
885.3266	0.0430057
887.2554	0.0428866
889.1842	0.0427405
891.1130	0.0428076
893.0418	0.042668
894.9706	0.042603
896.8995	0.0424671
898.8283	0.0422188
900.7571	0.0419381
902.6859	0.0419253
904.6147	0.0417078
906.5435	0.0416022
908.4723	0.0415389
910.4012	0.0417484
912.3300	0.0419577
914.2588	0.0425253
916.1876	0.0431091
918.1164	0.0440249
920.0452	0.0450313
921.9741	0.0459729
923.9029	0.0468843
925.8317	0.0477206
927.7605	0.0480702
929.6893	0.0481575
931.6181	0.0479516
933.5470	0.0477065
935.4758	0.0474904
937.4046	0.0474363
939.3334	0.0472441
941.2622	0.047371
943.1910	0.0475553
945.1198	0.0478398
947.0487	0.0482709
948.9775	0.0487606
950.9063	0.0490538
952.8351	0.0494225
954.7639	0.0498078
956.6927	0.0503661
958.6216	0.0508792
960.5504	0.0514718
962.4792	0.0520119
964.4080	0.0528343
966.3368	0.0539379
968.2656	0.0554053
970.1945	0.0569865
972.1233	0.0584696
974.0521	0.0595121
975.9809	0.059993
977.9097	0.0598375
979.8385	0.0593563
981.7673	0.0586404
983.6962	0.058013
985.6250	0.0576898
987.5538	0.0579645
989.4826	0.0586981
991.4114	0.0597236
993.3402	0.0606024
995.2691	0.0612114
997.1979	0.0614522
999.1267	0.0614451
1001.0555	0.0611785
1002.9843	0.0607599
1004.9131	0.060322
1006.8420	0.0602704
1008.7708	0.0604987
1010.6996	0.0610532
1012.6284	0.0617845
1014.5572	0.0624052
1016.4860	0.0626045
1018.4149	0.0626048
1020.3437	0.0625958
1022.2725	0.0628547
1024.2013	0.0634982
1026.1301	0.0646378
1028.0589	0.0660242
1029.9877	0.0675452
1031.9166	0.0691853
1033.8454	0.0709129
1035.7742	0.0725978
1037.7030	0.0742356
1039.6318	0.0756828
1041.5606	0.0769012
1043.4895	0.0778342
1045.4183	0.0785148
1047.3471	0.0790406
1049.2759	0.0795337
1051.2047	0.0801462
1053.1335	0.0811372
1055.0624	0.0823178
1056.9912	0.0836483
1058.9200	0.0850075
1060.8488	0.0862361
1062.7776	0.0872316
1064.7064	0.0879513
1066.6352	0.0883275
1068.5641	0.0883671
1070.4929	0.0879801
1072.4217	0.0870711
1074.3505	0.0855758
1076.2793	0.0836098
1078.2081	0.0812044
1080.1370	0.0785953
1082.0658	0.0759852
1083.9946	0.0734192
1085.9234	0.070889
1087.8522	0.0685623
1089.7810	0.0665257
1091.7099	0.0649392
1093.6387	0.0637575
1095.5675	0.0632091
1097.4963	0.0630657
1099.4251	0.0631694
1101.3539	0.0633184
1103.2827	0.0633566
1105.2116	0.0631551
1107.1404	0.0629234
1109.0692	0.0626404
1110.9980	0.0624025
1112.9268	0.0622716
1114.8556	0.0623011
1116.7845	0.0621719
1118.7133	0.0620421
1120.6421	0.0617908
1122.5709	0.0614665
1124.4997	0.0611126
1126.4285	0.0608673
1128.3574	0.060607
1130.2862	0.0604782
1132.2150	0.0604632
1134.1438	0.0606479
1136.0726	0.0609695
1138.0014	0.0616494
1139.9302	0.0625433
1141.8591	0.0636166
1143.7879	0.0648225
1145.7167	0.066261
1147.6455	0.0678074
1149.5743	0.0695366
1151.5031	0.0713095
1153.4320	0.0731684
1155.3608	0.0749449
1157.2896	0.0766031
1159.2184	0.0779984
1161.1472	0.0791794
1163.0760	0.0801678
1165.0049	0.0810745
1166.9337	0.0819173
1168.8625	0.0828054
1170.7913	0.0834627
1172.7201	0.0833373
1174.6489	0.0822704
1176.5777	0.0808936
1178.5066	0.0796393
1180.4354	0.0787026
1182.3642	0.0781283
1184.2930	0.0779946
1186.2218	0.078306
1188.1506	0.0790741
1190.0795	0.0801276
1192.0083	0.0814572
1193.9371	0.0830821
1195.8659	0.0851078
1197.7947	0.0873594
1199.7235	0.0898295
1201.6524	0.0925708
1203.5812	0.0957062
1205.5100	0.0992725
1207.4388	0.103165
1209.3676	0.107204
1211.2964	0.111108
1213.2253	0.114632
1215.1541	0.117244
1217.0829	0.118682
1219.0117	0.118902
1220.9405	0.118279
1222.8693	0.117587
1224.7981	0.117552
1226.7270	0.118151
1228.6558	0.118962
1230.5846	0.119409
1232.5134	0.119206
1234.4422	0.118251
1236.3710	0.116867
1238.2999	0.115291
1240.2287	0.113706
1242.1575	0.112171
1244.0863	0.110755
1246.0151	0.109475
1247.9439	0.108446
1249.8728	0.10764
1251.8016	0.107008
1253.7304	0.106545
1255.6592	0.106411
1257.5880	0.106635
1259.5168	0.106929
1261.4456	0.106938
1263.3745	0.106375
1265.3033	0.105023
1267.2321	0.102865
1269.1609	0.10009
1271.0897	0.0969422
1273.0185	0.0937462
1274.9474	0.0907344
1276.8762	0.0880581
1278.8050	0.0858221
1280.7338	0.0840285
1282.6626	0.0826473
1284.5914	0.0816073
1286.5203	0.0806982
1288.4491	0.0799392
1290.3779	0.0793043
1292.3067	0.0788223
1294.2355	0.0784891
1296.1643	0.0783802
1298.0931	0.07842
1300.0220	0.0785547
1301.9508	0.0787308
1303.8796	0.0788476
1305.8084	0.0788307
1307.7372	0.0788104
1309.6660	0.0787604
1311.5949	0.0787248
1313.5237	0.0786411
1315.4525	0.0785496
1317.3813	0.0784963
1319.3101	0.0785461
1321.2389	0.0787398
1323.1678	0.0791793
1325.0966	0.0798458
1327.0254	0.0806625
1328.9542	0.0814491
1330.8830	0.0821509
1332.8118	0.0826684
1334.7406	0.0830518
1336.6695	0.0833121
1338.5983	0.0834423
1340.5271	0.0832801
1342.4559	0.0830345
1344.3847	0.082796
1346.3135	0.0827402
1348.2424	0.0828174
1350.1712	0.0830172
1352.1000	0.083437
1354.0288	0.0841222
1355.9576	0.0851076
1357.8864	0.0865894
1359.8153	0.0886493
1361.7441	0.0915
1363.6729	0.0950601
1365.6017	0.0980693
1367.5305	0.100018
1369.4593	0.100776
1371.3881	0.100856
1373.3170	0.100927
1375.2458	0.101002
1377.1746	0.100823
1379.1034	0.100473
1381.0322	0.10039
1382.9610	0.101118
1384.8899	0.102248
1386.8187	0.103338
1388.7475	0.10398
1390.6763	0.10438
1392.6051	0.104681
1394.5339	0.104765
1396.4628	0.104465
1398.3916	0.104201
1400.3204	0.103698
1402.2492	0.103413
1404.1780	0.103249
1406.1068	0.103061
1408.0357	0.10293
1409.9645	0.102966
1411.8933	0.102851
1413.8221	0.102796
1415.7509	0.102744
1417.6797	0.102787
1419.6085	0.102562
1421.5374	0.102676
1423.4662	0.103521
1425.3950	0.105422
1427.3238	0.108337
1429.2526	0.112816
1431.1814	0.118754
1433.1103	0.125515
1435.0391	0.132308
1436.9679	0.13983
1438.8967	0.144562
1440.8255	0.1471
1442.7543	0.148641
1444.6832	0.149784
1446.6120	0.149625
1448.5408	0.147738
1450.4696	0.144241
1452.3984	0.140064
1454.3272	0.135738
1456.2560	0.131438
1458.1849	0.123955
1460.1137	0.119996
1462.0425	0.118079
1463.9713	0.116791
1465.9001	0.114715
1467.8289	0.112563
1469.7578	0.109931
1471.6866	0.107262
1473.6154	0.103516
1475.5442	0.100825
1477.4730	0.0986234
1479.4018	0.0975479
1481.3307	0.0970935
1483.2595	0.0976403
1485.1883	0.0991546
1487.1171	0.102121
1489.0459	0.106181
1490.9747	0.111842
1492.9035	0.117329
1494.8324	0.12339
1496.7612	0.131285
1498.6900	0.139397
1500.6188	0.147174
1502.5476	0.155344
1504.4764	0.163294
1506.4053	0.173559
1508.3341	0.183841
1510.2629	0.191018
1512.1917	0.198779
1514.1205	0.205691
1516.0493	0.209055
1517.9782	0.20823
1519.9070	0.207141
1521.8358	0.203959
1523.7646	0.20178
1525.6934	0.200954
1527.6222	0.198918
1529.5510	0.197211
1531.4799	0.195887
1533.4087	0.192962
1535.3375	0.188955
1537.2663	0.188165
1539.1951	0.186121
1541.1239	0.180418
1543.0528	0.175818
1544.9816	0.17178
1546.9104	0.167821
1548.8392	0.165
1550.7680	0.160744
1552.6968	0.157725
1554.6257	0.153897
1556.5545	0.151454
1558.4833	0.148222
1560.4121	0.13894
1562.3409	0.134681
1564.2697	0.130811
1566.1985	0.125716
1568.1274	0.122214
1570.0562	0.117446
1571.9850	0.113969
1573.9138	0.112259
1575.8426	0.110872
1577.7714	0.109046
1579.7003	0.109034
1581.6291	0.109832
1583.5579	0.111744
1585.4867	0.114607
1587.4155	0.118831
1589.3443	0.124265
1591.2732	0.131038
1593.2020	0.138794
1595.1308	0.147743
1597.0596	0.157728
1598.9884	0.169035
1600.9172	0.182398
1602.8461	0.198214
1604.7749	0.216086
1606.7037	0.234735
1608.6325	0.253474
1610.5613	0.270761
1612.4901	0.286133
1614.4189	0.298978
1616.3478	0.307825
1618.2766	0.310072
1620.2054	0.309516
1622.1342	0.304315
1624.0630	0.29152
1625.9918	0.279818
1627.9207	0.266944
1629.8495	0.25235
1631.7783	0.240925
1633.7071	0.231678
1635.6359	0.218409
1637.5647	0.204363
1639.4936	0.196492
1641.4224	0.18895
1643.3512	0.182823
1645.2800	0.178162
1647.2088	0.171132
1649.1376	0.165443
1651.0664	0.163525
1652.9953	0.159248
1654.9241	0.14975
1656.8529	0.145567
1658.7817	0.14079
1660.7105	0.136192
1662.6393	0.130901
1664.5682	0.125632
1666.4970	0.121941
1668.4258	0.118464
1670.3546	0.11341
1672.2834	0.109512
1674.2122	0.106218
1676.1411	0.10167
1678.0699	0.0978841
1679.9987	0.094789
1681.9275	0.0918284
1683.8563	0.0890733
1685.7851	0.0842379
1687.7139	0.0816583
1689.6428	0.0792769
1691.5716	0.0773107
1693.5004	0.0762766
1695.4292	0.0762634
1697.3580	0.0764169
1699.2868	0.0759335
1701.2157	0.0713489
1703.1445	0.0657405
1705.0733	0.059258
1707.0021	0.0527267
1708.9309	0.0479994
1710.8597	0.0447067
1712.7886	0.0415587
1714.7174	0.0394242
1716.6462	0.0372389
1718.5750	0.0357331
1720.5038	0.0335974
1722.4326	0.0326581
1724.3614	0.0318672
1726.2903	0.0316681
1728.2191	0.0315024
1730.1479	0.0321215
1732.0767	0.032391
1734.0055	0.0337206
1735.9343	0.0337088
1737.8632	0.0330821
1739.7920	0.0323857
1741.7208	0.0312068
1743.6496	0.029427
1745.5784	0.0276992
1747.5072	0.0258113
1749.4361	0.0244275
1751.3649	0.0226609
1753.2937	0.0210831
1755.2225	0.0195116
1757.1513	0.0186897
1759.0801	0.0175884
1761.0089	0.017079
1762.9378	0.0165112
1764.8666	0.0159873
1766.7954	0.0155025
1768.7242	0.0155961
1770.6530	0.0152266
1772.5818	0.0155656
1774.5107	0.0149549
1776.4395	0.0146089
1778.3683	0.0142349
1780.2971	0.0142903
1782.2259	0.0139956
1784.1547	0.0138959
1786.0836	0.0136795
1788.0124	0.0135019
1789.9412	0.013186
1791.8700	0.0135695
1793.7988	0.013397
1795.7276	0.0130848
1797.6565	0.0127986
1799.5853	0.0128764
1801.5141	0.0127406
1803.4429	0.0126238
1805.3717	0.0123055
1807.3005	0.0121918
1809.2293	0.0120474
1811.1582	0.0122704
1813.0870	0.0120315
1815.0158	0.0118673
1816.9446	0.0116739
1818.8734	0.0119264
1820.8022	0.011795
1822.7311	0.0118176
1824.6599	0.0118982
1826.5887	0.0120681
1828.5175	0.0118412
1830.4463	0.0122353
1832.3751	0.011763
1834.3040	0.0116632
1836.2328	0.0114966
1838.1616	0.0116037
1840.0904	0.0113784
1842.0192	0.0114819
1843.9480	0.0118131
1845.8768	0.0120087
1847.8057	0.0115918
1849.7345	0.0116474
1851.6633	0.0113868
1853.5921	0.0115772
1855.5209	0.0114197
1857.4497	0.0115919
1859.3786	0.0116005
1861.3074	0.0117655
1863.2362	0.0115548
1865.1650	0.0116205
1867.0938	0.0114899
1869.0226	0.0119979
1870.9515	0.0117698
1872.8803	0.0115663
1874.8091	0.0114203
1876.7379	0.0117263
1878.6667	0.0116837
1880.5955	0.0118745
1882.5243	0.0117477
1884.4532	0.0118823
1886.3820	0.0116782
1888.3108	0.0118583
1890.2396	0.01192
1892.1684	0.0119142
1894.0972	0.0116564
1896.0261	0.011883
1897.9549	0.0117791
1899.8837	0.0118697
1901.8125	0.0117172
1903.7413	0.0121595
1905.6701	0.0120369
1907.5990	0.0121199
1909.5278	0.0120278
1911.4566	0.012256
1913.3854	0.0119877
1915.3142	0.0122688
1917.2430	0.0124188
1919.1718	0.0128691
1921.1007	0.0124784
1923.0295	0.0125858
1924.9583	0.0122065
1926.8871	0.0124833
1928.8159	0.0124341
1930.7447	0.0126286
1932.6736	0.0123699
1934.6024	0.0127097
1936.5312	0.0125469
1938.4600	0.0129133
1940.3888	0.0128916
1942.3176	0.0134544
1944.2465	0.0131849
1946.1753	0.0132927
1948.1041	0.0132192
1950.0329	0.013819
1951.9617	0.0137954
1953.8905	0.0143651
1955.8193	0.0141808
1957.7482	0.0146951
1959.6770	0.0147269
1961.6058	0.0151189
1963.5346	0.0153501
1965.4634	0.0160484
1967.3922	0.0160774
1969.3211	0.016691
1971.2499	0.0159617
1973.1787	0.0168502
1975.1075	0.016883
1977.0363	0.0175699
1978.9651	0.0177398
1980.8940	0.0179086
1982.8228	0.0165409
1984.7516	0.016285
1986.6804	0.0162623
1988.6092	0.0163465
1990.5380	0.0154103
1992.4669	0.0162563
1994.3957	0.0157105
1996.3245	0.0153735
1998.2533	0.0149811
2000.1821	0.0155764
2002.1109	0.0155627
2004.0397	0.0159436
2005.9686	0.0160526
2007.8974	0.0169153
2009.8262	0.0164272
2011.7550	0.0166605
2013.6838	0.0162533
2015.6126	0.0169186
2017.5415	0.0167933
2019.4703	0.0172681
2021.3991	0.016735
2023.3279	0.0168267
2025.2567	0.0160646
2027.1855	0.017233
2029.1144	0.0178462
2031.0432	0.0184762
2032.9720	0.0184641
2034.9008	0.0187595
2036.8296	0.0175498
2038.7584	0.0171337
2040.6872	0.0163838
2042.6161	0.0161355
2044.5449	0.0154469
2046.4737	0.0157407
2048.4025	0.0155797
2050.3313	0.0156756
2052.2601	0.0143546
2054.1890	0.013943
2056.1178	0.0140386
2058.0466	0.0141696
2059.9754	0.0136804
2061.9042	0.0136726
2063.8330	0.0134282
2065.7619	0.0138065
2067.6907	0.0136265
2069.6195	0.0133561
2071.5483	0.0129083
2073.4771	0.012877
2075.4059	0.0128277
2077.3347	0.013171
2079.2636	0.0131887
2081.1924	0.0131266
2083.1212	0.0125152
2085.0500	0.01268
2086.9788	0.0127081
2088.9076	0.0125474
2090.8365	0.0121943
2092.7653	0.0122725
2094.6941	0.0121545
2096.6229	0.0124518
2098.5517	0.012404
2100.4805	0.0126677
2102.4094	0.0124748
2104.3382	0.012511
2106.2670	0.0124074
2108.1958	0.0125283
2110.1246	0.0123268
2112.0534	0.0125016
2113.9822	0.012383
2115.9111	0.0122607
2117.8399	0.0119465
2119.7687	0.0121887
2121.6975	0.0120988
2123.6263	0.0120064
2125.5551	0.0117285
2127.4840	0.0119256
2129.4128	0.0117302
2131.3416	0.0116643
2133.2704	0.0114484
2135.1992	0.0121654
2137.1280	0.0122185
2139.0569	0.0122423
2140.9857	0.012322
2142.9145	0.012691
2144.8433	0.012545
2146.7721	0.0133729
2148.7009	0.0137253
2150.6297	0.0142421
2152.5586	0.0142623
2154.4874	0.0144741
2156.4162	0.0143415
2158.3450	0.0170104
2160.2738	0.0196447
2162.2026	0.0193591
2164.1315	0.0176062
2166.0603	0.0170277
2167.9891	0.0166677
2169.9179	0.0164339
2171.8467	0.0154484
2173.7755	0.0152491
2175.7044	0.0151564
2177.6332	0.0158381
2179.5620	0.0154468
2181.4908	0.0154591
2183.4196	0.0154701
2185.3484	0.0154961
2187.2773	0.0150772
2189.2061	0.0151438
2191.1349	0.0147721
2193.0637	0.0148668
2194.9925	0.0142725
2196.9213	0.0143789
2198.8501	0.014083
2200.7790	0.0144417
2202.7078	0.0143291
2204.6366	0.0142502
2206.5654	0.0141364
2208.4942	0.0141989
2210.4230	0.013554
2212.3519	0.0134091
2214.2807	0.0135223
2216.2095	0.0137239
2218.1383	0.0132936
2220.0671	0.0136003
2221.9959	0.0140275
2223.9248	0.0145744
2225.8536	0.0150518
2227.7824	0.0163089
2229.7112	0.0175806
2231.6400	0.0190127
2233.5688	0.0197612
2235.4976	0.0202888
2237.4265	0.0200129
2239.3553	0.0192132
2241.2841	0.0180073
2243.2129	0.0170756
2245.1417	0.0159674
2247.0705	0.0151649
2248.9994	0.0142036
2250.9282	0.0137762
2252.8570	0.0133999
2254.7858	0.0132847
2256.7146	0.0131322
2258.6434	0.0131875
2260.5723	0.0129636
2262.5011	0.0126604
2264.4299	0.0123978
2266.3587	0.0124953
2268.2875	0.0123923
2270.2163	0.012315
2272.1451	0.01216
2274.0740	0.0123727
2276.0028	0.0125016
2277.9316	0.0124491
2279.8604	0.0122845
2281.7892	0.0122994
2283.7180	0.0121892
2285.6469	0.0122789
2287.5757	0.012153
2289.5045	0.0120791
2291.4333	0.012164
2293.3621	0.0124142
2295.2909	0.0124093
2297.2198	0.0125074
2299.1486	0.0126003
2301.0774	0.0128366
2303.0062	0.012884
2304.9350	0.0131048
2306.8638	0.0134947
2308.7926	0.0140603
2310.7215	0.0142539
2312.6503	0.0144465
2314.5791	0.0146202
2316.5079	0.014973
2318.4367	0.0154359
2320.3655	0.0163279
2322.2944	0.0171062
2324.2232	0.0174536
2326.1520	0.0170227
2328.0808	0.0170322
2330.0096	0.0174251
2331.9384	0.0176408
2333.8673	0.0173951
2335.7961	0.0176686
2337.7249	0.0180893
2339.6537	0.0185552
2341.5825	0.0187631
2343.5113	0.0184886
2345.4401	0.0177783
2347.3690	0.0163436
2349.2978	0.015445
2351.2266	0.0164268
2353.1554	0.0180402
2355.0842	0.0196479
2357.0130	0.0211204
2358.9419	0.0222172
2360.8707	0.0225729
2362.7995	0.0226626
2364.7283	0.021672
2366.6571	0.0204921
2368.5859	0.0192019
2370.5148	0.0179653
2372.4436	0.0166514
2374.3724	0.0157911
2376.3012	0.0148305
2378.2300	0.0136813
2380.1588	0.0126672
2382.0877	0.0120401
2384.0165	0.0115274
2385.9453	0.0111608
2387.8741	0.0110122
2389.8029	0.0109252
2391.7317	0.0108148
2393.6605	0.010911
2395.5894	0.0109215
2397.5182	0.0109819
2399.4470	0.0109871
2401.3758	0.0109824
2403.3046	0.0109682
2405.2334	0.0110773
2407.1623	0.0111818
2409.0911	0.0113684
2411.0199	0.0113364
2412.9487	0.0112793
2414.8775	0.0112557
2416.8063	0.0112837
2418.7352	0.0112876
2420.6640	0.0113041
2422.5928	0.011245
2424.5216	0.0114336
2426.4504	0.0115019
2428.3792	0.0115948
2430.3080	0.0115759
2432.2369	0.0115809
2434.1657	0.0115627
2436.0945	0.0116408
2438.0233	0.0115825
2439.9521	0.0116606
2441.8809	0.0117426
2443.8098	0.0116852
2445.7386	0.0116356
2447.6674	0.0117541
2449.5962	0.0117152
2451.5250	0.0118098
2453.4538	0.0118449
2455.3827	0.0118243
2457.3115	0.0117533
2459.2403	0.0118565
2461.1691	0.011828
2463.0979	0.0118674
2465.0267	0.0118428
2466.9555	0.0118832
2468.8844	0.0118939
2470.8132	0.0119858
2472.7420	0.0119292
2474.6708	0.0119077
2476.5996	0.0119037
2478.5284	0.0120753
2480.4573	0.012101
2482.3861	0.0120736
2484.3149	0.0120441
2486.2437	0.0121134
2488.1725	0.0121948
2490.1013	0.0123505
2492.0302	0.0123597
2493.9590	0.0124006
2495.8878	0.0124536
2497.8166	0.0125403
2499.7454	0.0123546
2501.6742	0.0123685
2503.6030	0.0124477
2505.5319	0.0124319
2507.4607	0.0123134
2509.3895	0.0124225
2511.3183	0.0124695
2513.2471	0.0125726
2515.1759	0.0126159
2517.1048	0.0126933
2519.0336	0.0126287
2520.9624	0.0126972
2522.8912	0.0127257
2524.8200	0.0127724
2526.7488	0.012718
2528.6777	0.0126701
2530.6065	0.0126656
2532.5353	0.0128376
2534.4641	0.0128571
2536.3929	0.0129286
2538.3217	0.0129171
2540.2505	0.0130132
2542.1794	0.0130343
2544.1082	0.0130592
2546.0370	0.0130656
2547.9658	0.0132206
2549.8946	0.013282
2551.8234	0.0132903
2553.7523	0.013267
2555.6811	0.0133519
2557.6099	0.0133353
2559.5387	0.0134364
2561.4675	0.0134555
2563.3963	0.0134557
2565.3252	0.0134622
2567.2540	0.0136426
2569.1828	0.0137063
2571.1116	0.0137746
2573.0404	0.0137788
2574.9692	0.013861
2576.8981	0.0138816
2578.8269	0.0139855
2580.7557	0.0140293
2582.6845	0.0140442
2584.6133	0.0140568
2586.5421	0.0142039
2588.4709	0.0141838
2590.3998	0.014245
2592.3286	0.0143595
2594.2574	0.0144305
2596.1862	0.0143801
2598.1150	0.0144795
2600.0438	0.0145086
2601.9727	0.0145886
2603.9015	0.0146784
2605.8303	0.0148183
2607.7591	0.014823
2609.6879	0.014806
2611.6167	0.0148304
2613.5456	0.0149418
2615.4744	0.0150163
2617.4032	0.0150563
2619.3320	0.0150617
2621.2608	0.0151135
2623.1896	0.015085
2625.1184	0.015088
2627.0473	0.0150969
2628.9761	0.0151456
2630.9049	0.0150743
2632.8337	0.0150997
2634.7625	0.0151454
2636.6913	0.0151869
2638.6202	0.0152022
2640.5490	0.0151968
2642.4778	0.0151854
2644.4066	0.0152245
2646.3354	0.0152332
2648.2642	0.0152794
2650.1931	0.0152649
2652.1219	0.0152647
2654.0507	0.0152695
2655.9795	0.0153182
2657.9083	0.0153087
2659.8371	0.0152742
2661.7659	0.01523
2663.6948	0.0152769
2665.6236	0.015294
2667.5524	0.0152664
2669.4812	0.0152168
2671.4100	0.0152677
2673.3388	0.0153435
2675.2677	0.0154332
2677.1965	0.0155142
2679.1253	0.0156061
2681.0541	0.0155837
2682.9829	0.0155656
2684.9117	0.0155979
2686.8406	0.015646
2688.7694	0.0156691
2690.6982	0.0157941
2692.6270	0.0158897
2694.5558	0.0158892
2696.4846	0.0158981
2698.4134	0.015969
2700.3423	0.0159745
2702.2711	0.0160199
2704.1999	0.016078
2706.1287	0.0161627
2708.0575	0.0162114
2709.9863	0.0162984
2711.9152	0.0163749
2713.8440	0.0164738
2715.7728	0.0165655
2717.7016	0.0167056
2719.6304	0.0168216
2721.5592	0.0169583
2723.4881	0.0170646
2725.4169	0.0171849
2727.3457	0.0172659
2729.2745	0.0172628
2731.2033	0.0173001
2733.1321	0.0173814
2735.0609	0.0174025
2736.9898	0.0175004
2738.9186	0.0175695
2740.8474	0.017684
2742.7762	0.0177493
2744.7050	0.0178701
2746.6338	0.0180127
2748.5627	0.0181464
2750.4915	0.0181859
2752.4203	0.0182731
2754.3491	0.0183946
2756.2779	0.0185232
2758.2067	0.0186124
2760.1356	0.0187136
2762.0644	0.0188073
2763.9932	0.0189258
2765.9220	0.0190385
2767.8508	0.0191943
2769.7796	0.0193195
2771.7085	0.0194373
2773.6373	0.0195714
2775.5661	0.0196967
2777.4949	0.019804
2779.4237	0.0199324
2781.3525	0.0200363
2783.2813	0.0201776
2785.2102	0.0202982
2787.1390	0.020493
2789.0678	0.0206908
2790.9966	0.0208625
2792.9254	0.0209261
2794.8542	0.0210267
2796.7831	0.0211924
2798.7119	0.0213837
2800.6407	0.0214828
2802.5695	0.0216329
2804.4983	0.0218212
2806.4271	0.0219547
2808.3560	0.0221667
2810.2848	0.022453
2812.2136	0.0225804
2814.1424	0.0227911
2816.0712	0.0230696
2818.0000	0.0233774
2819.9288	0.0236825
2821.8577	0.0240604
2823.7865	0.024464
2825.7153	0.0249067
2827.6441	0.0254024
2829.5729	0.02604
2831.5017	0.0267911
2833.4306	0.0277247
2835.3594	0.0288487
2837.2882	0.0302414
2839.2170	0.0319895
2841.1458	0.0342544
2843.0746	0.0373822
2845.0035	0.0417568
2846.9323	0.0473485
2848.8611	0.0529174
2850.7899	0.0564883
2852.7187	0.057184
2854.6475	0.0557044
2856.5763	0.0530272
2858.5052	0.0498759
2860.4340	0.046861
2862.3628	0.0443704
2864.2916	0.0427767
2866.2204	0.0420063
2868.1492	0.0418006
2870.0781	0.0419844
2872.0069	0.0421718
2873.9357	0.0419054
2875.8645	0.0412342
2877.7933	0.0406737
2879.7221	0.040419
2881.6510	0.0403724
2883.5798	0.0406713
2885.5086	0.0412793
2887.4374	0.0420819
2889.3662	0.0429499
2891.2950	0.0439992
2893.2238	0.0451443
2895.1527	0.0464488
2897.0815	0.0477352
2899.0103	0.0490175
2900.9391	0.0504546
2902.8679	0.052075
2904.7967	0.0539801
2906.7256	0.0561917
2908.6544	0.0589224
2910.5832	0.0624506
2912.5120	0.0669477
2914.4408	0.072227
2916.3696	0.077405
2918.2985	0.0814962
2920.2273	0.0840785
2922.1561	0.0852564
2924.0849	0.0851525
2926.0137	0.0838807
2927.9425	0.0816952
2929.8713	0.0787489
2931.8002	0.0753811
2933.7290	0.0717616
2935.6578	0.0681385
2937.5866	0.0647254
2939.5154	0.0615496
2941.4442	0.0588381
2943.3731	0.0566511
2945.3019	0.0548535
2947.2307	0.053603
2949.1595	0.0528571
2951.0883	0.0525423
2953.0171	0.0524294
2954.9460	0.0521162
2956.8748	0.0515685
2958.8036	0.0507859
2960.7324	0.0498915
2962.6612	0.0488447
2964.5900	0.0476354
2966.5189	0.0463617
2968.4477	0.0450444
2970.3765	0.0437879
2972.3053	0.0426665
2974.2341	0.0417191
2976.1629	0.0409418
2978.0917	0.0403251
2980.0206	0.0398289
2981.9494	0.039234
2983.8782	0.0386085
2985.8070	0.0380254
2987.7358	0.0374305
2989.6646	0.0369083
2991.5935	0.0365107
2993.5223	0.0359845
2995.4511	0.035462
2997.3799	0.0351019
2999.3087	0.0346398
3001.2375	0.0341191
3003.1664	0.0337519
3005.0952	0.033383
3007.0240	0.0329678
3008.9528	0.0326324
3010.8816	0.0325012
3012.8104	0.0322997
3014.7392	0.032
3016.6681	0.03156
3018.5969	0.0311212
3020.5257	0.0307989
3022.4545	0.0306446
3024.3833	0.0306783
3026.3121	0.0305953
3028.2410	0.030525
3030.1698	0.0307585
3032.0986	0.0310489
3034.0274	0.0313565
3035.9562	0.0314601
3037.8850	0.0315644
3039.8139	0.0320928
3041.7427	0.032698
3043.6715	0.0330054
3045.6003	0.0333281
3047.5291	0.0336316
3049.4579	0.0341874
3051.3867	0.0347403
3053.3156	0.0351229
3055.2444	0.0356172
3057.1732	0.035994
3059.1020	0.0362107
3061.0308	0.0365518
3062.9596	0.0369799
3064.8885	0.0374252
3066.8173	0.0379579
3068.7461	0.038226
3070.6749	0.0381836
3072.6037	0.0381486
3074.5325	0.0381547
3076.4614	0.0383778
3078.3902	0.0386675
3080.3190	0.0386375
3082.2478	0.0384028
3084.1766	0.0382731
3086.1054	0.0380336
3088.0342	0.0377698
3089.9631	0.0376224
3091.8919	0.0373543
3093.8207	0.0369578
3095.7495	0.0366656
3097.6783	0.0364817
3099.6071	0.0364134
3101.5360	0.0362222
3103.4648	0.0359074
3105.3936	0.0356654
3107.3224	0.0356279
3109.2512	0.0355258
3111.1800	0.0351363
3113.1089	0.0349243
3115.0377	0.0349872
3116.9665	0.0349949
3118.8953	0.0349211
3120.8241	0.0347134
3122.7529	0.0345146
3124.6817	0.0343457
3126.6106	0.0343788
3128.5394	0.0345149
3130.4682	0.0345815
3132.3970	0.0345551
3134.3258	0.0346224
3136.2546	0.0348284
3138.1835	0.0351549
3140.1123	0.0354378
3142.0411	0.0355084
3143.9699	0.0356158
3145.8987	0.035907
3147.8275	0.0362468
3149.7564	0.0366823
3151.6852	0.0371296
3153.6140	0.0375107
3155.5428	0.0378793
3157.4716	0.0382329
3159.4004	0.0385419
3161.3293	0.0390008
3163.2581	0.0395895
3165.1869	0.0401276
3167.1157	0.0405869
3169.0445	0.0409924
3170.9733	0.0415605
3172.9021	0.042201
3174.8310	0.0428077
3176.7598	0.0434611
3178.6886	0.0440999
3180.6174	0.0447551
3182.5462	0.0454092
3184.4750	0.0461161
3186.4039	0.04678
3188.3327	0.0474064
3190.2615	0.0481748
3192.1903	0.0490117
3194.1191	0.0498591
3196.0479	0.0506201
3197.9768	0.0513891
3199.9056	0.0523247
3201.8344	0.0532358
3203.7632	0.0540281
3205.6920	0.0547787
3207.6208	0.0556863
3209.5496	0.0565833
3211.4785	0.0574402
3213.4073	0.0584302
3215.3361	0.0593905
3217.2649	0.0603306
3219.1937	0.0614258
3221.1225	0.0624678
3223.0514	0.0635142
3224.9802	0.0646286
3226.9090	0.0657799
3228.8378	0.0669234
3230.7666	0.068422
3232.6954	0.0703245
3234.6243	0.0717541
3236.5531	0.0728004
3238.4819	0.0741954
3240.4107	0.0758178
3242.3395	0.0776165
3244.2683	0.0797217
3246.1971	0.0820382
3248.1260	0.0841206
3250.0548	0.0861527
3251.9836	0.088509
3253.9124	0.0911311
3255.8412	0.0938804
3257.7700	0.0964545
3259.6989	0.0992426
3261.6277	0.102258
3263.5565	0.105175
3265.4853	0.108045
3267.4141	0.111023
3269.3429	0.113953
3271.2718	0.116459
3273.2006	0.118371
3275.1294	0.11993
3277.0582	0.120966
3278.9870	0.121524
3280.9158	0.121629
3282.8446	0.121271
3284.7735	0.120449
3286.7023	0.119235
3288.6311	0.117736
3290.5599	0.115878
3292.4887	0.113574
3294.4175	0.111166
3296.3464	0.108563
3298.2752	0.105591
3300.2040	0.102594
3302.1328	0.0999457
3304.0616	0.0973443
3305.9904	0.0946663
3307.9193	0.0919355
3309.8481	0.0892223
3311.7769	0.0866586
3313.7057	0.0842229
3315.6345	0.0818368
3317.5633	0.0795228
3319.4921	0.0773458
3321.4210	0.0752593
3323.3498	0.0732961
3325.2786	0.0714122
3327.2074	0.0695342
3329.1362	0.0677439
3331.0650	0.0660909
3332.9939	0.0645367
3334.9227	0.0630043
3336.8515	0.0616135
3338.7803	0.0603944
3340.7091	0.0591592
3342.6379	0.0580342
3344.5668	0.056976
3346.4956	0.0559651
3348.4244	0.0549715
3350.3532	0.0541358
3352.2820	0.0532908
3354.2108	0.0523987
3356.1397	0.0515771
3358.0685	0.0509522
3359.9973	0.0502913
3361.9261	0.0496275
3363.8549	0.0490466
3365.7837	0.0485566
3367.7125	0.0480334
3369.6414	0.0475054
3371.5702	0.0470366
3373.4990	0.0465538
3375.4278	0.0460696
3377.3566	0.0457113
3379.2854	0.0452889
3381.2143	0.0448762
3383.1431	0.0445217
3385.0719	0.0441338
3387.0007	0.0436732
3388.9295	0.0433363
3390.8583	0.0430402
3392.7872	0.0427358
3394.7160	0.0423684
3396.6448	0.0420309
3398.5736	0.0417188
3400.5024	0.0413993
3402.4312	0.0410393
3404.3600	0.0407213
3406.2889	0.0404157
3408.2177	0.0401484
3410.1465	0.0398027
3412.0753	0.039478
3414.0041	0.0391541
3415.9329	0.0388731
3417.8618	0.0385898
3419.7906	0.0383169
3421.7194	0.0380371
3423.6482	0.0377206
3425.5770	0.0374056
3427.5058	0.0371317
3429.4347	0.0367821
3431.3635	0.0364918
3433.2923	0.0362227
3435.2211	0.0359141
3437.1499	0.0356853
3439.0787	0.0355188
3441.0075	0.0353811
3442.9364	0.0352173
3444.8652	0.0349852
3446.7940	0.034831
3448.7228	0.0346705
3450.6516	0.0344265
3452.5804	0.0341952
3454.5093	0.0339666
3456.4381	0.0337775
3458.3669	0.0335994
3460.2957	0.0333879
3462.2245	0.0332969
3464.1533	0.0331409
3466.0822	0.0329002
3468.0110	0.032645
3469.9398	0.0324136
3471.8686	0.0322422
3473.7974	0.0321826
3475.7262	0.0320576
3477.6550	0.0317379
3479.5839	0.0315081
3481.5127	0.0313826
3483.4415	0.0311788
3485.3703	0.0309517
3487.2991	0.0307737
3489.2279	0.0306328
3491.1568	0.0303433
3493.0856	0.0301065
3495.0144	0.029941
3496.9432	0.0298271
3498.8720	0.0296008
3500.8008	0.0294328
3502.7297	0.0292877
3504.6585	0.029115
3506.5873	0.0288236
3508.5161	0.0286532
3510.4449	0.0284947
3512.3737	0.0282063
3514.3025	0.0279436
3516.2314	0.0278087
3518.1602	0.0276316
3520.0890	0.0273593
3522.0178	0.0271035
3523.9466	0.0269147
3525.8754	0.0266771
3527.8043	0.0265722
3529.7331	0.0264229
3531.6619	0.0261183
3533.5907	0.0256817
3535.5195	0.0253103
3537.4483	0.0251145
3539.3772	0.0248707
3541.3060	0.0244663
3543.2348	0.02422
3545.1636	0.0241687
3547.0924	0.0241738
3549.0212	0.0238303
3550.9501	0.0234083
3552.8789	0.023244
3554.8077	0.022959
3556.7365	0.0225387
3558.6653	0.0223136
3560.5941	0.0221361
3562.5229	0.021842
3564.4518	0.021494
3566.3806	0.0216127
3568.3094	0.0217835
3570.2382	0.0210466
3572.1670	0.0202927
3574.0958	0.0200582
3576.0247	0.019913
3577.9535	0.0197646
3579.8823	0.0195895
3581.8111	0.0193471
3583.7399	0.0189844
3585.6687	0.018781
3587.5976	0.0191463
3589.5264	0.0190993
3591.4552	0.0184288
3593.3840	0.0182375
3595.3128	0.018177
3597.2416	0.0178987
3599.1704	0.0175722
3601.0993	0.0175427
3603.0281	0.017413
3604.9569	0.0169902
3606.8857	0.0167297
3608.8145	0.0168486
3610.7433	0.0165365
3612.6722	0.0164405
3614.6010	0.0163688
3616.5298	0.0157898
3618.4586	0.0157474
3620.3874	0.0161378
3622.3162	0.0156929
3624.2451	0.015084
3626.1739	0.0146073
3628.1027	0.0149321
3630.0315	0.0159148
3631.9603	0.0147989
3633.8891	0.0141009
3635.8179	0.0136947
3637.7468	0.0132711
3639.6756	0.0131465
3641.6044	0.0128868
3643.5332	0.0126539
3645.4620	0.0122818
3647.3908	0.0125507
3649.3197	0.0132305
3651.2485	0.0133057
3653.1773	0.0121117
3655.1061	0.0113503
3657.0349	0.0116697
3658.9637	0.0113422
3660.8926	0.0109696
3662.8214	0.010815
3664.7502	0.0105216
3666.6790	0.0101149
3668.6078	0.0102912
3670.5366	0.0112875
3672.4654	0.0105953
3674.3943	0.0100428
3676.3231	0.0113144
3678.2519	0.0105027
3680.1807	0.00997967
3682.1095	0.00969503
3684.0383	0.00939667
3685.9672	0.00917457
3687.8960	0.00942309
3689.8248	0.0101384
3691.7536	0.0101103
3693.6824	0.00964019
3695.6112	0.00922943
3697.5401	0.009308
3699.4689	0.00895878
3701.3977	0.00915098
3703.3265	0.00954783
3705.2553	0.00929723
3707.1841	0.00894109
3709.1129	0.00896337
3711.0418	0.00947867
3712.9706	0.00992153
3714.8994	0.00929036
3716.8282	0.00880702
3718.7570	0.00885801
3720.6858	0.00891289
3722.6147	0.00918754
3724.5435	0.00942387
3726.4723	0.0097475
3728.4011	0.00958661
3730.3299	0.00898135
3732.2587	0.00915096
3734.1876	0.00944156
3736.1164	0.0102946
3738.0452	0.0101484
3739.9740	0.00930146
3741.9028	0.00854484
3743.8316	0.00901634
3745.7605	0.0104726
3747.6893	0.00900547
3749.6181	0.00888302
3751.5469	0.00976503
3753.4757	0.00982913
3755.4045	0.00891268
3757.3333	0.00860863
3759.2622	0.00892206
3761.1910	0.00896728
3763.1198	0.00845864
3765.0486	0.00847101
3766.9774	0.00858455
3768.9062	0.00836645
3770.8351	0.0088126
3772.7639	0.00864126
3774.6927	0.00837947
3776.6215	0.00827712
3778.5503	0.00835227
3780.4791	0.00869543
3782.4080	0.00838353
3784.3368	0.00829991
3786.2656	0.00845814
3788.1944	0.00832044
3790.1232	0.0083155
3792.0520	0.00825991
3793.9808	0.00813072
3795.9097	0.00834106
3797.8385	0.00856048
3799.7673	0.00819657
3801.6961	0.00920019
3803.6249	0.00921642
3805.5537	0.00833687
3807.4826	0.0090949
3809.4114	0.00910192
3811.3402	0.00846707
3813.2690	0.00808255
3815.1978	0.00821295
3817.1266	0.0089562
3819.0555	0.00825202
3820.9843	0.00886566
3822.9131	0.00945164
3824.8419	0.00849614
3826.7707	0.00852217
3828.6995	0.00850777
3830.6283	0.00831946
3832.5572	0.00856393
3834.4860	0.00837197
3836.4148	0.00846951
3838.3436	0.00920397
3840.2724	0.00936143
3842.2012	0.00874968
3844.1301	0.00869378
3846.0589	0.00868389
3847.9877	0.00830712
3849.9165	0.00794747
3851.8453	0.00798564
3853.7741	0.0098832
3855.7030	0.0101148
3857.6318	0.00898796
3859.5606	0.00835612
3861.4894	0.00827542
3863.4182	0.00859405
3865.3470	0.00903217
3867.2758	0.00869165
3869.2047	0.00860591
3871.1335	0.0093258
3873.0623	0.00867607
3874.9911	0.00885864
3876.9199	0.00850846
3878.8487	0.00814575
3880.7776	0.00871027
3882.7064	0.00868771
3884.6352	0.00843035
3886.5640	0.00914844
3888.4928	0.00854916
3890.4216	0.00833428
3892.3505	0.00909106
3894.2793	0.00894303
3896.2081	0.00838392
3898.1369	0.0082933
3900.0657	0.00873099
3901.9945	0.00887794
3903.9233	0.00912176
3905.8522	0.00932451
3907.7810	0.00880738
3909.7098	0.00851133
3911.6386	0.008453
3913.5674	0.00834551
3915.4962	0.00825113
3917.4251	0.0086687
3919.3539	0.00877695
3921.2827	0.00864752
3923.2115	0.00852059
3925.1403	0.00878905
3927.0691	0.0087193
3928.9980	0.00854594
3930.9268	0.00865397
3932.8556	0.00885345
3934.7844	0.0088033
3936.7132	0.0085544
3938.6420	0.00845334
3940.5709	0.00838204
3942.4997	0.00859646
3944.4285	0.00870305
3946.3573	0.00846004
3948.2861	0.00868628
3950.2149	0.00893093
3952.1437	0.00882961
3954.0726	0.00863416
3956.0014	0.00861603
3957.9302	0.00869451
3959.8590	0.00871433
3961.7878	0.00876374
3963.7166	0.00877447
3965.6455	0.00861725
3967.5743	0.00863364
3969.5031	0.00861332
3971.4319	0.0085982
3973.3607	0.00858723
3975.2895	0.00863268
3977.2184	0.00865571
3979.1472	0.00868819
3981.0760	0.00872674
3983.0048	0.00875689
3984.9336	0.00867144
3986.8624	0.00861528
3988.7912	0.00865178
3990.7201	0.00880108
3992.6489	0.00878688
3994.5777	0.00868376
3996.5065	0.00865599
3998.4353	0.00868884
4000.3641	0.00875715
4002.2930	0.00885421
4004.2218	0.00883931
4006.1506	0.00875441
4008.0794	0.00869999
4010.0082	0.00877154
4011.9370	0.00880083
4013.8659	0.00877699
4015.7947	0.00867118
4017.7235	0.0086131
4019.6523	0.00866992
4021.5811	0.00865669
4023.5099	0.00866138
4025.4387	0.00883029
4027.3676	0.00880821
4029.2964	0.00867707
4031.2252	0.00864826
4033.1540	0.00864854
4035.0828	0.00862151
4037.0116	0.00865551
4038.9405	0.00865751
4040.8693	0.00865875
4042.7981	0.00858496
4044.7269	0.00863265
4046.6557	0.0085904
4048.5845	0.00857004
4050.5134	0.00859444
4052.4422	0.0086337
4054.3710	0.00865232
4056.2998	0.00854088
4058.2286	0.00853339
4060.1574	0.00864582
4062.0862	0.00863016
4064.0151	0.00865995
4065.9439	0.00865695
4067.8727	0.00859188
4069.8015	0.00859214
4071.7303	0.00867637
4073.6591	0.00870988
4075.5880	0.00865643
4077.5168	0.00859609
4079.4456	0.00857549
4081.3744	0.00858349
4083.3032	0.00862472
4085.2320	0.00864776
4087.1609	0.00861523
4089.0897	0.00861178
4091.0185	0.00856735
4092.9473	0.00844509
4094.8761	0.00846518
4096.8049	0.00855242
4098.7337	0.00858401
4100.6626	0.00850846
4102.5914	0.00850744
4104.5202	0.00856335
4106.4490	0.00859518
4108.3778	0.00856735
4110.3066	0.00854623
4112.2355	0.00843668
4114.1643	0.00841608
4116.0931	0.00853556
4118.0219	0.00859918
4119.9507	0.00858899
4121.8795	0.00855913
4123.8084	0.00853
4125.7372	0.00848331
4127.6660	0.00846816
4129.5948	0.00849254
4131.5236	0.00849058
4133.4524	0.0084968
4135.3813	0.00848711
4137.3101	0.0085082
4139.2389	0.00858242
4141.1677	0.00862316
4143.0965	0.00855537
4145.0253	0.00859418
4146.9541	0.00858186
4148.8830	0.008481
4150.8118	0.00844187
4152.7406	0.00843266
4154.6694	0.0085457
4156.5982	0.00861573
4158.5270	0.00862294
4160.4559	0.00863537
4162.3847	0.00856159
4164.3135	0.0085305
4166.2423	0.00851285
4168.1711	0.00852029
4170.0999	0.00854045
4172.0288	0.00852898
4173.9576	0.00852298
4175.8864	0.00852426
4177.8152	0.00850344
4179.7440	0.00853502
4181.6728	0.00858462
4183.6016	0.00862561
4185.5305	0.00854836
4187.4593	0.00843359
4189.3881	0.00838797
4191.3169	0.00860559
4193.2457	0.00863559
4195.1745	0.00862218
4197.1034	0.0086793
4199.0322	0.00865592
4200.9610	0.00862914
[truncated: 414 more rows]
