# Supplementary material for: Vibrational Study on the Structure, Bioactivity, and Silver Adsorption of Silk Fibroin Fibers Grafted with Methacrylonitrile
Source: Molecules. 2023 Mar 10;28(6):2551. doi: 10.3390/molecules28062551 (PMC10051891; doi:10.3390/molecules28062551)
Supplement: Supplementary file 1 [file molecules-28-02551-s001.zip › RAW DATA/Figure 14 IR SBF parallel/Average IR BF MAN 60% 28d SBF parallel.txt]

TITLE	BF MAN 60% 28D SBF PARALLELE P3 | AV. OF 3
DATA TYPE
ORIGIN	JASCO
OWNER
DATE	23/03/01
TIME	16:00:43
SPECTROMETER/DATA SYSTEM
RESOLUTION
DELTAX	1.92882
XUNITS	1/CM
YUNITS	ABSORBANCE
FIRSTX	379.9768
LASTX	4999.4912
NPOINTS	2396
FIRSTY	0.16374
MAXY	0.25988
MINY	0.00443
XYDATA
379.9768	0.163741
381.9056	0.158852
383.8344	0.164605
385.7633	0.158863
387.6921	0.150213
389.6209	0.147627
391.5497	0.149532
393.4785	0.152241
395.4073	0.157833
397.3361	0.159365
399.2650	0.15147
401.1938	0.143106
403.1226	0.140233
405.0514	0.138802
406.9802	0.138022
408.9090	0.14035
410.8379	0.139765
412.7667	0.140532
414.6955	0.139874
416.6243	0.142147
418.5531	0.149275
420.4819	0.148296
422.4108	0.147443
424.3396	0.149236
426.2684	0.148242
428.1972	0.143994
430.1260	0.140441
432.0548	0.138219
433.9837	0.136339
435.9125	0.133335
437.8413	0.131541
439.7701	0.130225
441.6989	0.129746
443.6277	0.129626
445.5565	0.129607
447.4854	0.129031
449.4142	0.128699
451.3430	0.129804
453.2718	0.130158
455.2006	0.129883
457.1294	0.130635
459.0583	0.130056
460.9871	0.129691
462.9159	0.129934
464.8447	0.130259
466.7735	0.130708
468.7023	0.131577
470.6312	0.132369
472.5600	0.132375
474.4888	0.132478
476.4176	0.133114
478.3464	0.134066
480.2752	0.134475
482.2040	0.135135
484.1329	0.135702
486.0617	0.136533
487.9905	0.137432
489.9193	0.137678
491.8481	0.137664
493.7769	0.136635
495.7058	0.136093
497.6346	0.136832
499.5634	0.137353
501.4922	0.137592
503.4210	0.138245
505.3498	0.139362
507.2787	0.139976
509.2075	0.14069
511.1363	0.142058
513.0651	0.142829
514.9939	0.143299
516.9227	0.143891
518.8515	0.144912
520.7804	0.145754
522.7092	0.146618
524.6380	0.147369
526.5668	0.148522
528.4956	0.149926
530.4244	0.151422
532.3533	0.152951
534.2821	0.155035
536.2109	0.157036
538.1397	0.15934
540.0685	0.161874
541.9973	0.164087
543.9262	0.16629
545.8550	0.168874
547.7838	0.171238
549.7126	0.17308
551.6414	0.173144
553.5702	0.171992
555.4990	0.169604
557.4279	0.165629
559.3567	0.16045
561.2855	0.155163
563.2143	0.150437
565.1431	0.146473
567.0719	0.142827
569.0008	0.140304
570.9296	0.138337
572.8584	0.136863
574.7872	0.135901
576.7160	0.135305
578.6448	0.134568
580.5737	0.134261
582.5025	0.134175
584.4313	0.134061
586.3601	0.133981
588.2889	0.134191
590.2177	0.1346
592.1465	0.13499
594.0754	0.135849
596.0042	0.136934
597.9330	0.138262
599.8618	0.139631
601.7906	0.140923
603.7194	0.142885
605.6483	0.144827
607.5771	0.1464
609.5059	0.147614
611.4347	0.148152
613.3635	0.147877
615.2923	0.147255
617.2212	0.146326
619.1500	0.145604
621.0788	0.145155
623.0076	0.144755
624.9364	0.144251
626.8652	0.143825
628.7941	0.143036
630.7229	0.142111
632.6517	0.141008
634.5805	0.139969
636.5093	0.138961
638.4381	0.138188
640.3669	0.137528
642.2958	0.136797
644.2246	0.136149
646.1534	0.135348
648.0822	0.134512
650.0110	0.133705
651.9398	0.13265
653.8687	0.131785
655.7975	0.131103
657.7263	0.130626
659.6551	0.130112
661.5839	0.129876
663.5127	0.129658
665.4416	0.130122
667.3704	0.131242
669.2992	0.129256
671.2280	0.128822
673.1568	0.129415
675.0856	0.129615
677.0144	0.12993
678.9433	0.130193
680.8721	0.130174
682.8009	0.129886
684.7297	0.12982
686.6585	0.12997
688.5873	0.130266
690.5162	0.129845
692.4450	0.129293
694.3738	0.12898
696.3026	0.128654
698.2314	0.127946
700.1602	0.126931
702.0891	0.125536
704.0179	0.123832
705.9467	0.122215
707.8755	0.120639
709.8043	0.119205
711.7331	0.117913
713.6619	0.116731
715.5908	0.115816
717.5196	0.115392
719.4484	0.114771
721.3772	0.113234
723.3060	0.111095
725.2348	0.108622
727.1637	0.106134
729.0925	0.103721
731.0213	0.100866
732.9501	0.0976304
734.8789	0.0944434
736.8077	0.0917071
738.7366	0.0890186
740.6654	0.0861891
742.5942	0.0834591
744.5230	0.0811397
746.4518	0.0789259
748.3806	0.0769782
750.3094	0.0752439
752.2383	0.0736266
754.1671	0.07209
756.0959	0.0709715
758.0247	0.0699853
759.9535	0.069103
761.8823	0.0680617
763.8112	0.0673647
765.7400	0.0667294
767.6688	0.0657415
769.5976	0.0644042
771.5264	0.0629623
773.4552	0.0612859
775.3841	0.0599281
777.3129	0.0585691
779.2417	0.057331
781.1705	0.056315
783.0993	0.0555439
785.0281	0.0545752
786.9569	0.0535764
788.8858	0.0527347
790.8146	0.0521419
792.7434	0.0515277
794.6722	0.0509188
796.6010	0.0503828
798.5298	0.0500914
800.4587	0.0497142
802.3875	0.0496148
804.3163	0.0494214
806.2451	0.0490313
808.1739	0.0485756
810.1027	0.0483287
812.0316	0.0480746
813.9604	0.0480207
815.8892	0.0478058
817.8180	0.0476376
819.7468	0.0474961
821.6756	0.0478169
823.6045	0.0480341
825.5333	0.0483145
827.4621	0.0484644
829.3909	0.0483536
831.3197	0.0477712
833.2485	0.0470015
835.1773	0.0461033
837.1062	0.0454866
839.0350	0.0449161
840.9638	0.0445569
842.8926	0.0442294
844.8214	0.0441697
846.7502	0.044131
848.6791	0.0443844
850.6079	0.0445239
852.5367	0.0443588
854.4655	0.0435783
856.3943	0.0423546
858.3231	0.041089
860.2520	0.0402702
862.1808	0.0393844
864.1096	0.0387798
866.0384	0.0383116
867.9672	0.0381188
869.8960	0.0379985
871.8248	0.0381669
873.7537	0.0383197
875.6825	0.0386892
877.6113	0.0385933
879.5401	0.0381264
881.4689	0.0376437
883.3977	0.0374202
885.3266	0.0370563
887.2554	0.0369299
889.1842	0.036836
891.1130	0.0366831
893.0418	0.0364775
894.9706	0.0364929
896.8995	0.0363083
898.8283	0.0360565
900.7571	0.0358318
902.6859	0.0358705
904.6147	0.0356482
906.5435	0.0355669
908.4723	0.0356093
910.4012	0.0358506
912.3300	0.0361325
914.2588	0.0365795
916.1876	0.0369798
918.1164	0.0376158
920.0452	0.0383629
921.9741	0.0392189
923.9029	0.0398851
925.8317	0.0405923
927.7605	0.0410213
929.6893	0.0412004
931.6181	0.0411077
933.5470	0.0410545
935.4758	0.0409083
937.4046	0.0409722
939.3334	0.0411076
941.2622	0.0413718
943.1910	0.041526
945.1198	0.0418792
947.0487	0.0423175
948.9775	0.0427696
950.9063	0.0431705
952.8351	0.0436708
954.7639	0.044216
956.6927	0.0447823
958.6216	0.0452956
960.5504	0.0458947
962.4792	0.0465258
964.4080	0.0473889
966.3368	0.0484192
968.2656	0.0497616
970.1945	0.0511907
972.1233	0.0525584
974.0521	0.0534936
975.9809	0.0539696
977.9097	0.0539617
979.8385	0.0535716
981.7673	0.0529916
983.6962	0.0525041
985.6250	0.0521991
987.5538	0.0522167
989.4826	0.052432
991.4114	0.052829
993.3402	0.0531835
995.2691	0.0533572
997.1979	0.053336
999.1267	0.0531309
1001.0555	0.0527147
1002.9843	0.0523123
1004.9131	0.0519617
1006.8420	0.0519164
1008.7708	0.0521614
1010.6996	0.0527041
1012.6284	0.0533541
1014.5572	0.0539847
1016.4860	0.054324
1018.4149	0.0544653
1020.3437	0.0544633
1022.2725	0.0546125
1024.2013	0.0551111
1026.1301	0.056006
1028.0589	0.0571975
1029.9877	0.0585282
1031.9166	0.0598108
1033.8454	0.0611074
1035.7742	0.0624028
1037.7030	0.0636844
1039.6318	0.0647716
1041.5606	0.0656529
1043.4895	0.0663809
1045.4183	0.0669676
1047.3471	0.0673346
1049.2759	0.0677473
1051.2047	0.0683007
1053.1335	0.0691127
1055.0624	0.0701336
1056.9912	0.0713262
1058.9200	0.0724394
1060.8488	0.0734215
1062.7776	0.0741861
1064.7064	0.0747229
1066.6352	0.0750238
1068.5641	0.0751588
1070.4929	0.0748971
1072.4217	0.0742184
1074.3505	0.0730472
1076.2793	0.0715237
1078.2081	0.069671
1080.1370	0.0676072
1082.0658	0.0654964
1083.9946	0.0634215
1085.9234	0.0613486
1087.8522	0.05949
1089.7810	0.0578773
1091.7099	0.056656
1093.6387	0.055757
1095.5675	0.0552429
1097.4963	0.0551004
1099.4251	0.0551887
1101.3539	0.0552975
1103.2827	0.0554145
1105.2116	0.0552835
1107.1404	0.0550937
1109.0692	0.0548903
1110.9980	0.0548766
1112.9268	0.0548567
1114.8556	0.0548068
1116.7845	0.05467
1118.7133	0.0544355
1120.6421	0.0540749
1122.5709	0.0536856
1124.4997	0.0532028
1126.4285	0.052871
1128.3574	0.0525714
1130.2862	0.0523699
1132.2150	0.0523398
1134.1438	0.0526126
1136.0726	0.0530321
1138.0014	0.0536998
1139.9302	0.0545163
1141.8591	0.0555303
1143.7879	0.0565958
1145.7167	0.0578315
1147.6455	0.0592715
1149.5743	0.0608469
1151.5031	0.0624809
1153.4320	0.0642171
1155.3608	0.0658564
1157.2896	0.0673476
1159.2184	0.068593
1161.1472	0.0697278
1163.0760	0.0707332
1165.0049	0.0716985
1166.9337	0.0725328
1168.8625	0.0732881
1170.7913	0.0738101
1172.7201	0.0738109
1174.6489	0.0731719
1176.5777	0.0722024
1178.5066	0.0712773
1180.4354	0.070627
1182.3642	0.0702167
1184.2930	0.0702666
1186.2218	0.0707826
1188.1506	0.0716776
1190.0795	0.0727972
1192.0083	0.074172
1193.9371	0.0758027
1195.8659	0.077656
1197.7947	0.0796684
1199.7235	0.0819084
1201.6524	0.0843858
1203.5812	0.0872434
1205.5100	0.0904325
1207.4388	0.0939335
1209.3676	0.0975167
1211.2964	0.100864
1213.2253	0.103727
1215.1541	0.105576
1217.0829	0.105957
1219.0117	0.104897
1220.9405	0.102918
1222.8693	0.100868
1224.7981	0.0996858
1226.7270	0.0994965
1228.6558	0.0998049
1230.5846	0.100075
1232.5134	0.0999022
1234.4422	0.0992219
1236.3710	0.0981484
1238.2999	0.0968918
1240.2287	0.0956141
1242.1575	0.094429
1244.0863	0.09337
1246.0151	0.0924272
1247.9439	0.0915963
1249.8728	0.0909086
1251.8016	0.0903708
1253.7304	0.090079
1255.6592	0.0900225
1257.5880	0.0901647
1259.5168	0.0903066
1261.4456	0.0902152
1263.3745	0.0896976
1265.3033	0.0885869
1267.2321	0.0868231
1269.1609	0.0845431
1271.0897	0.0819909
1273.0185	0.0794531
1274.9474	0.0770024
1276.8762	0.0748452
1278.8050	0.0730442
1280.7338	0.0715449
1282.6626	0.070304
1284.5914	0.0693665
1286.5203	0.0686
1288.4491	0.0679422
1290.3779	0.0673419
1292.3067	0.0668628
1294.2355	0.0664836
1296.1643	0.0663333
1298.0931	0.0663286
1300.0220	0.0664011
1301.9508	0.0665279
1303.8796	0.0666073
1305.8084	0.0664917
1307.7372	0.0663578
1309.6660	0.0662079
1311.5949	0.066082
1313.5237	0.0658949
1315.4525	0.0658161
1317.3813	0.0657644
1319.3101	0.0657717
1321.2389	0.065889
1323.1678	0.0662737
1325.0966	0.0667824
1327.0254	0.0673919
1328.9542	0.0679747
1330.8830	0.0685591
1332.8118	0.0690508
1334.7406	0.0694522
1336.6695	0.0696604
1338.5983	0.0697218
1340.5271	0.0695378
1342.4559	0.0694147
1344.3847	0.0693606
1346.3135	0.0693957
1348.2424	0.0694417
1350.1712	0.0697389
1352.1000	0.0702329
1354.0288	0.0709106
1355.9576	0.0718669
1357.8864	0.0732613
1359.8153	0.0751511
1361.7441	0.0776022
1363.6729	0.080574
1365.6017	0.0834325
1367.5305	0.0854519
1369.4593	0.0864211
1371.3881	0.0868611
1373.3170	0.0871083
1375.2458	0.087114
1377.1746	0.086941
1379.1034	0.0863957
1381.0322	0.0861942
1382.9610	0.0869427
1384.8899	0.08831
1386.8187	0.0895318
1388.7475	0.0903475
1390.6763	0.0910232
1392.6051	0.0915168
1394.5339	0.091478
1396.4628	0.0909434
1398.3916	0.0902863
1400.3204	0.0890668
1402.2492	0.0883092
1404.1780	0.0874971
1406.1068	0.0866598
1408.0357	0.0862902
1409.9645	0.0862334
1411.8933	0.0861247
1413.8221	0.0861955
1415.7509	0.0864358
1417.6797	0.0867629
1419.6085	0.0865142
1421.5374	0.0868259
1423.4662	0.0879449
1425.3950	0.0897734
1427.3238	0.0925569
1429.2526	0.0965455
1431.1814	0.101804
1433.1103	0.107847
1435.0391	0.113944
1436.9679	0.120025
1438.8967	0.124428
1440.8255	0.127466
1442.7543	0.129657
1444.6832	0.131584
1446.6120	0.132443
1448.5408	0.131672
1450.4696	0.129648
1452.3984	0.127109
1454.3272	0.124453
1456.2560	0.121259
1458.1849	0.114168
1460.1137	0.111312
1462.0425	0.110548
1463.9713	0.109818
1465.9001	0.107644
1467.8289	0.105761
1469.7578	0.103419
1471.6866	0.100567
1473.6154	0.095903
1475.5442	0.0928464
1477.4730	0.0899627
1479.4018	0.0881474
1481.3307	0.0864975
1483.2595	0.0857829
1485.1883	0.0861989
1487.1171	0.087913
1489.0459	0.0904116
1490.9747	0.0942781
1492.9035	0.0987235
1494.8324	0.103975
1496.7612	0.110271
1498.6900	0.116818
1500.6188	0.12325
1502.5476	0.130315
1504.4764	0.13732
1506.4053	0.145189
1508.3341	0.152311
1510.2629	0.158615
1512.1917	0.165095
1514.1205	0.171063
1516.0493	0.174009
1517.9782	0.173146
1519.9070	0.172511
1521.8358	0.168688
1523.7646	0.166274
1525.6934	0.165385
1527.6222	0.163188
1529.5510	0.161854
1531.4799	0.161108
1533.4087	0.158491
1535.3375	0.155186
1537.2663	0.155638
1539.1951	0.154166
1541.1239	0.14847
1543.0528	0.144449
1544.9816	0.140799
1546.9104	0.137473
1548.8392	0.135325
1550.7680	0.131426
1552.6968	0.129057
1554.6257	0.125807
1556.5545	0.12418
1558.4833	0.121298
1560.4121	0.112153
1562.3409	0.109376
1564.2697	0.106669
1566.1985	0.102655
1568.1274	0.0999842
1570.0562	0.0957376
1571.9850	0.092997
1573.9138	0.0919808
1575.8426	0.0905379
1577.7714	0.0882307
1579.7003	0.087941
1581.6291	0.0879699
1583.5579	0.0888123
1585.4867	0.0903984
1587.4155	0.0931338
1589.3443	0.0967376
1591.2732	0.101553
1593.2020	0.107175
1595.1308	0.113708
1597.0596	0.120925
1598.9884	0.129292
1600.9172	0.139257
1602.8461	0.151472
1604.7749	0.16556
1606.7037	0.180857
1608.6325	0.196675
1610.5613	0.212124
1612.4901	0.226895
1614.4189	0.240493
1616.3478	0.250802
1618.2766	0.25622
1620.2054	0.259875
1622.1342	0.259113
1624.0630	0.250576
1625.9918	0.242686
1627.9207	0.23278
1629.8495	0.220817
1631.7783	0.211757
1633.7071	0.204422
1635.6359	0.192061
1637.5647	0.178787
1639.4936	0.17251
1641.4224	0.166244
1643.3512	0.161463
1645.2800	0.157804
1647.2088	0.151086
1649.1376	0.146471
1651.0664	0.146311
1652.9953	0.142147
1654.9241	0.132771
1656.8529	0.130172
1658.7817	0.126659
1660.7105	0.12299
1662.6393	0.118155
1664.5682	0.113404
1666.4970	0.110694
1668.4258	0.107685
1670.3546	0.102671
1672.2834	0.0992661
1674.2122	0.0966113
1676.1411	0.0920241
1678.0699	0.0886987
1679.9987	0.086046
1681.9275	0.0837531
1683.8563	0.0810878
1685.7851	0.0760365
1687.7139	0.074069
1689.6428	0.0720256
1691.5716	0.0703432
1693.5004	0.0697245
1695.4292	0.0696533
1697.3580	0.0694232
1699.2868	0.0692043
1701.2157	0.0646716
1703.1445	0.0603262
1705.0733	0.0553189
1707.0021	0.0500433
1708.9309	0.0463375
1710.8597	0.0436504
1712.7886	0.0409394
1714.7174	0.0387471
1716.6462	0.0363366
1718.5750	0.0343052
1720.5038	0.0322723
1722.4326	0.03149
1724.3614	0.0306999
1726.2903	0.0304579
1728.2191	0.0303603
1730.1479	0.0309924
1732.0767	0.0314913
1734.0055	0.032579
1735.9343	0.0325668
1737.8632	0.0322072
1739.7920	0.0313592
1741.7208	0.0300895
1743.6496	0.0281113
1745.5784	0.0262185
1747.5072	0.0242285
1749.4361	0.0225144
1751.3649	0.0204724
1753.2937	0.0188524
1755.2225	0.0173344
1757.1513	0.0164071
1759.0801	0.0152329
1761.0089	0.0146392
1762.9378	0.0139951
1764.8666	0.0134876
1766.7954	0.013006
1768.7242	0.0130411
1770.6530	0.0125925
1772.5818	0.012671
1774.5107	0.0121697
1776.4395	0.0120202
1778.3683	0.0116887
1780.2971	0.0116076
1782.2259	0.0112903
1784.1547	0.0111952
1786.0836	0.0110037
1788.0124	0.0108984
1789.9412	0.0107184
1791.8700	0.0109963
1793.7988	0.0107141
1795.7276	0.0104725
1797.6565	0.0101825
1799.5853	0.010194
1801.5141	0.0100792
1803.4429	0.00996435
1805.3717	0.00966948
1807.3005	0.00969535
1809.2293	0.00948745
1811.1582	0.00960152
1813.0870	0.00945986
1815.0158	0.00927408
1816.9446	0.00909704
1818.8734	0.00933453
1820.8022	0.00924212
1822.7311	0.00933285
1824.6599	0.00933523
1826.5887	0.0094985
1828.5175	0.00918508
1830.4463	0.00942921
1832.3751	0.00912235
1834.3040	0.00914097
1836.2328	0.00897258
1838.1616	0.0091152
1840.0904	0.00907842
1842.0192	0.00919214
1843.9480	0.00939723
1845.8768	0.00955954
1847.8057	0.00904124
1849.7345	0.00904989
1851.6633	0.00894531
1853.5921	0.00905617
1855.5209	0.0089014
1857.4497	0.00906519
1859.3786	0.00899089
1861.3074	0.0092032
1863.2362	0.0090419
1865.1650	0.00921138
1867.0938	0.00925728
1869.0226	0.00969155
1870.9515	0.00937432
1872.8803	0.00929725
1874.8091	0.00919075
1876.7379	0.00941151
1878.6667	0.00929882
1880.5955	0.00944022
1882.5243	0.00933213
1884.4532	0.00955226
1886.3820	0.00944641
1888.3108	0.00959566
1890.2396	0.00952884
1892.1684	0.00959042
1894.0972	0.00935301
1896.0261	0.00953988
1897.9549	0.00938326
1899.8837	0.00966852
1901.8125	0.00969702
1903.7413	0.0099217
1905.6701	0.00976924
1907.5990	0.00989691
1909.5278	0.00962784
1911.4566	0.00972653
1913.3854	0.00963353
1915.3142	0.0100337
1917.2430	0.0101522
1919.1718	0.0104086
1921.1007	0.00982446
1923.0295	0.0100775
1924.9583	0.0100848
1926.8871	0.010367
1928.8159	0.010295
1930.7447	0.0103429
1932.6736	0.0101301
1934.6024	0.0107429
1936.5312	0.0106829
1938.4600	0.0109336
1940.3888	0.0109726
1942.3176	0.0115451
1944.2465	0.0112892
1946.1753	0.0114087
1948.1041	0.0110009
1950.0329	0.0115931
1951.9617	0.0118835
1953.8905	0.012356
1955.8193	0.012121
1957.7482	0.0126119
1959.6770	0.0129775
1961.6058	0.0139875
1963.5346	0.0137809
1965.4634	0.0144267
1967.3922	0.0149471
1969.3211	0.0155383
1971.2499	0.0147563
1973.1787	0.0150676
1975.1075	0.0148917
1977.0363	0.0162461
1978.9651	0.0167295
1980.8940	0.0163682
1982.8228	0.014522
1984.7516	0.0139246
1986.6804	0.0134413
1988.6092	0.0144503
1990.5380	0.0140894
1992.4669	0.0140944
1994.3957	0.0134608
1996.3245	0.0133931
1998.2533	0.0133433
2000.1821	0.0138843
2002.1109	0.0133331
2004.0397	0.0136262
2005.9686	0.0141443
2007.8974	0.0155352
2009.8262	0.0153509
2011.7550	0.0155868
2013.6838	0.015209
2015.6126	0.0155441
2017.5415	0.0151711
2019.4703	0.0155307
2021.3991	0.0156675
2023.3279	0.0160205
2025.2567	0.0153849
2027.1855	0.0152057
2029.1144	0.0148323
2031.0432	0.0158262
2032.9720	0.015993
2034.9008	0.0161746
2036.8296	0.0153022
2038.7584	0.0148349
2040.6872	0.0144402
2042.6161	0.0143569
2044.5449	0.0137917
2046.4737	0.0140092
2048.4025	0.0134006
2050.3313	0.0130195
2052.2601	0.0123593
2054.1890	0.0124035
2056.1178	0.0119967
2058.0466	0.0119592
2059.9754	0.0116714
2061.9042	0.0116603
2063.8330	0.0112439
2065.7619	0.011268
2067.6907	0.011237
2069.6195	0.0113405
2071.5483	0.0105803
2073.4771	0.0102726
2075.4059	0.0103631
2077.3347	0.0108655
2079.2636	0.0107324
2081.1924	0.0106979
2083.1212	0.0103181
2085.0500	0.0102973
2086.9788	0.00993532
2088.9076	0.0101652
2090.8365	0.0101302
2092.7653	0.010048
2094.6941	0.00969975
2096.6229	0.0100126
2098.5517	0.010215
2100.4805	0.010425
2102.4094	0.0101204
2104.3382	0.0100035
2106.2670	0.0100126
2108.1958	0.0101101
2110.1246	0.00975292
2112.0534	0.00987128
2113.9822	0.0099855
2115.9111	0.00995426
2117.8399	0.0095843
2119.7687	0.0094435
2121.6975	0.00926974
2123.6263	0.0094405
2125.5551	0.00909087
2127.4840	0.00913488
2129.4128	0.00923513
2131.3416	0.00933296
2133.2704	0.00935096
2135.1992	0.0101855
2137.1280	0.0103162
2139.0569	0.0106943
2140.9857	0.010604
2142.9145	0.0107147
2144.8433	0.0105764
2146.7721	0.0109775
2148.7009	0.0112051
2150.6297	0.0119062
2152.5586	0.0119381
2154.4874	0.0124402
2156.4162	0.0124845
2158.3450	0.0142554
2160.2738	0.0166271
2162.2026	0.0172911
2164.1315	0.0159438
2166.0603	0.0151875
2167.9891	0.0146457
2169.9179	0.0145074
2171.8467	0.0134785
2173.7755	0.0134163
2175.7044	0.0133178
2177.6332	0.0139173
2179.5620	0.0135242
2181.4908	0.0133039
2183.4196	0.0136368
2185.3484	0.0141756
2187.2773	0.013458
2189.2061	0.0131758
2191.1349	0.0130284
2193.0637	0.0130104
2194.9925	0.0127756
2196.9213	0.0127411
2198.8501	0.0119936
2200.7790	0.0118077
2202.7078	0.0116197
2204.6366	0.0118275
2206.5654	0.0117271
2208.4942	0.0117326
2210.4230	0.0116473
2212.3519	0.0117205
2214.2807	0.0114336
2216.2095	0.0114034
2218.1383	0.0112952
2220.0671	0.0115559
2221.9959	0.0115639
2223.9248	0.0121241
2225.8536	0.0131106
2227.7824	0.0148636
2229.7112	0.0167727
2231.6400	0.0190326
2233.5688	0.0201371
2235.4976	0.020566
2237.4265	0.0203044
2239.3553	0.0192502
2241.2841	0.0177512
2243.2129	0.0162152
2245.1417	0.0144528
2247.0705	0.0132682
2248.9994	0.0122033
2250.9282	0.0115645
2252.8570	0.0110732
2254.7858	0.0110114
2256.7146	0.0106841
2258.6434	0.0103241
2260.5723	0.00997387
2262.5011	0.00990004
2264.4299	0.00960104
2266.3587	0.00964656
2268.2875	0.0096298
2270.2163	0.00946054
2272.1451	0.00927673
2274.0740	0.00942409
2276.0028	0.00935964
2277.9316	0.0093958
2279.8604	0.00948232
2281.7892	0.00957355
2283.7180	0.00940252
2285.6469	0.0093215
2287.5757	0.00911007
2289.5045	0.00897172
2291.4333	0.00864493
2293.3621	0.00849454
2295.2909	0.00826136
2297.2198	0.0081107
2299.1486	0.00793206
2301.0774	0.00793163
2303.0062	0.00782485
2304.9350	0.00775848
2306.8638	0.00766451
2308.7926	0.00749372
2310.7215	0.00723853
2312.6503	0.00723814
2314.5791	0.00705237
2316.5079	0.00695575
2318.4367	0.00677308
2320.3655	0.00674054
2322.2944	0.00657929
2324.2232	0.00654008
2326.1520	0.00587685
2328.0808	0.00548195
2330.0096	0.00534969
2331.9384	0.00521405
2333.8673	0.00500138
2335.7961	0.00514901
2337.7249	0.00508654
2339.6537	0.0050601
2341.5825	0.00485072
2343.5113	0.00481629
2345.4401	0.00503346
2347.3690	0.00561091
2349.2978	0.00555744
2351.2266	0.00517574
2353.1554	0.00478004
2355.0842	0.00461861
2357.0130	0.00442533
2358.9419	0.00470117
2360.8707	0.00486557
2362.7995	0.0051861
2364.7283	0.00516752
2366.6571	0.00525277
2368.5859	0.00518188
2370.5148	0.0055996
2372.4436	0.00591611
2374.3724	0.00627553
2376.3012	0.00656374
2378.2300	0.00693233
2380.1588	0.00722012
2382.0877	0.00755296
2384.0165	0.00771703
2385.9453	0.00792854
2387.8741	0.00797157
2389.8029	0.00793894
2391.7317	0.00793511
2393.6605	0.00799784
2395.5894	0.00806163
2397.5182	0.00821123
2399.4470	0.00815885
2401.3758	0.00815145
2403.3046	0.00815777
2405.2334	0.0082307
2407.1623	0.00829866
2409.0911	0.00843894
2411.0199	0.00843668
2412.9487	0.00843908
2414.8775	0.00844947
2416.8063	0.00857363
2418.7352	0.00853683
2420.6640	0.00854317
2422.5928	0.00852662
2424.5216	0.00857387
2426.4504	0.00854471
2428.3792	0.00860164
2430.3080	0.00855439
2432.2369	0.0085809
2434.1657	0.00860604
2436.0945	0.00866469
2438.0233	0.00863971
2439.9521	0.0087287
2441.8809	0.0087848
2443.8098	0.0088342
2445.7386	0.00887746
2447.6674	0.00898991
2449.5962	0.00895621
2451.5250	0.00889025
2453.4538	0.00885256
2455.3827	0.00895768
2457.3115	0.00897501
2459.2403	0.00906006
2461.1691	0.00898145
2463.0979	0.00899944
2465.0267	0.00910728
2466.9555	0.00913271
2468.8844	0.00903528
2470.8132	0.00901384
2472.7420	0.00905147
2474.6708	0.00918096
2476.5996	0.0092914
2478.5284	0.00932638
2480.4573	0.00921677
2482.3861	0.00922437
2484.3149	0.00911367
2486.2437	0.00917817
2488.1725	0.00928933
2490.1013	0.00951704
2492.0302	0.00951097
2493.9590	0.00948574
2495.8878	0.0094679
2497.8166	0.00950173
2499.7454	0.00945591
2501.6742	0.00953526
2503.6030	0.00959321
2505.5319	0.00966887
2507.4607	0.00965267
2509.3895	0.00969388
2511.3183	0.00972285
2513.2471	0.00974595
2515.1759	0.00973693
2517.1048	0.00988429
2519.0336	0.00986787
2520.9624	0.00990454
2522.8912	0.00997401
2524.8200	0.00996267
2526.7488	0.00985934
2528.6777	0.00991972
2530.6065	0.00992384
2532.5353	0.00998691
2534.4641	0.00999741
2536.3929	0.0100376
2538.3217	0.0100608
2540.2505	0.0102022
2542.1794	0.0102194
2544.1082	0.0102496
2546.0370	0.0102263
2547.9658	0.0102791
2549.8946	0.0103561
2551.8234	0.010446
2553.7523	0.0104653
2555.6811	0.0104791
2557.6099	0.010476
2559.5387	0.0106145
2561.4675	0.0106807
2563.3963	0.0107127
2565.3252	0.0107509
2567.2540	0.0108148
2569.1828	0.0108859
2571.1116	0.0109896
2573.0404	0.0109425
2574.9692	0.010951
2576.8981	0.0109717
2578.8269	0.0110046
2580.7557	0.0109776
2582.6845	0.0111082
2584.6133	0.0112267
2586.5421	0.0112676
2588.4709	0.0112644
2590.3998	0.0112975
2592.3286	0.0113091
2594.2574	0.01139
2596.1862	0.0114009
2598.1150	0.0114825
2600.0438	0.0115453
2601.9727	0.0116642
2603.9015	0.0116687
2605.8303	0.0116682
2607.7591	0.0117025
2609.6879	0.0117676
2611.6167	0.011744
2613.5456	0.0118164
2615.4744	0.0119243
2617.4032	0.011944
2619.3320	0.0118421
2621.2608	0.0118382
2623.1896	0.0119171
2625.1184	0.0120608
2627.0473	0.0120427
2628.9761	0.0120269
2630.9049	0.0120237
2632.8337	0.0120276
2634.7625	0.0120363
2636.6913	0.0120688
2638.6202	0.0121085
2640.5490	0.0121651
2642.4778	0.01215
2644.4066	0.0121411
2646.3354	0.0121502
2648.2642	0.0121832
2650.1931	0.0121422
2652.1219	0.0121478
2654.0507	0.012161
2655.9795	0.0122333
2657.9083	0.0122395
2659.8371	0.0121923
2661.7659	0.0121298
2663.6948	0.0121441
2665.6236	0.0120924
2667.5524	0.0120961
2669.4812	0.0121195
2671.4100	0.0121741
2673.3388	0.0122948
2675.2677	0.0124026
2677.1965	0.0124079
2679.1253	0.0123934
2681.0541	0.0123655
2682.9829	0.0123976
2684.9117	0.0124038
2686.8406	0.0124165
2688.7694	0.0124163
2690.6982	0.0124376
2692.6270	0.0124723
2694.5558	0.0125366
2696.4846	0.0125569
2698.4134	0.0125936
2700.3423	0.0126013
2702.2711	0.0126736
2704.1999	0.012773
2706.1287	0.0128666
2708.0575	0.0128997
2709.9863	0.0129437
2711.9152	0.0130104
2713.8440	0.0131463
2715.7728	0.0132126
2717.7016	0.0132504
2719.6304	0.0133128
2721.5592	0.0134487
2723.4881	0.0135993
2725.4169	0.0137282
2727.3457	0.0137898
2729.2745	0.0137917
2731.2033	0.0138049
2733.1321	0.0139302
2735.0609	0.0139894
2736.9898	0.0140628
2738.9186	0.0141002
2740.8474	0.0141318
2742.7762	0.0142511
2744.7050	0.01437
2746.6338	0.0144497
2748.5627	0.0145704
2750.4915	0.0146324
2752.4203	0.0146451
2754.3491	0.014694
2756.2779	0.014825
2758.2067	0.0148943
2760.1356	0.0149858
2762.0644	0.0150765
2763.9932	0.0152309
2765.9220	0.0153631
2767.8508	0.0154067
2769.7796	0.0154538
2771.7085	0.0155799
2773.6373	0.015781
2775.5661	0.0159297
2777.4949	0.0159568
2779.4237	0.0160621
2781.3525	0.0161549
2783.2813	0.0162564
2785.2102	0.0163965
2787.1390	0.016547
2789.0678	0.0167096
2790.9966	0.0168603
2792.9254	0.0169603
2794.8542	0.0171682
2796.7831	0.0174102
2798.7119	0.0176126
2800.6407	0.0176789
2802.5695	0.0177923
2804.4983	0.0179444
2806.4271	0.0181762
2808.3560	0.0184182
2810.2848	0.0186393
2812.2136	0.0188163
2814.1424	0.0189934
2816.0712	0.0192092
2818.0000	0.0195715
2819.9288	0.019953
2821.8577	0.0203574
2823.7865	0.0207844
2825.7153	0.0212968
2827.6441	0.0218903
2829.5729	0.0226486
2831.5017	0.0235053
2833.4306	0.0244908
2835.3594	0.0257086
2837.2882	0.0272829
2839.2170	0.0291805
2841.1458	0.0316386
2843.0746	0.0350907
2845.0035	0.0399137
2846.9323	0.0461005
2848.8611	0.0522064
2850.7899	0.0558269
2852.7187	0.0563656
2854.6475	0.0548052
2856.5763	0.0519901
2858.5052	0.0485675
2860.4340	0.0452683
2862.3628	0.042518
2864.2916	0.0406207
2866.2204	0.0395599
2868.1492	0.039196
2870.0781	0.0391931
2872.0069	0.0391755
2873.9357	0.0388079
2875.8645	0.0381007
2877.7933	0.0375111
2879.7221	0.0372531
2881.6510	0.0373221
2883.5798	0.0377416
2885.5086	0.0384392
2887.4374	0.0392425
2889.3662	0.0401964
2891.2950	0.0413388
2893.2238	0.0426521
2895.1527	0.0440782
2897.0815	0.0454646
2899.0103	0.0468747
2900.9391	0.0483837
2902.8679	0.0501836
2904.7967	0.052286
2906.7256	0.05469
2908.6544	0.0575655
2910.5832	0.0613141
2912.5120	0.066206
2914.4408	0.0719966
2916.3696	0.0776213
2918.2985	0.0818984
2920.2273	0.0845171
2922.1561	0.0855821
2924.0849	0.0853413
2926.0137	0.08394
2927.9425	0.0815971
2929.8713	0.0785749
2931.8002	0.0750505
2933.7290	0.0712082
2935.6578	0.0673192
2937.5866	0.0635974
2939.5154	0.0601879
2941.4442	0.0573353
2943.3731	0.055027
2945.3019	0.0532358
2947.2307	0.0519039
2949.1595	0.051069
2951.0883	0.0506598
2953.0171	0.0504071
2954.9460	0.05006
2956.8748	0.0494169
2958.8036	0.048494
2960.7324	0.0473344
2962.6612	0.0461087
2964.5900	0.0447369
2966.5189	0.0432144
2968.4477	0.041646
2970.3765	0.0401563
2972.3053	0.0389306
2974.2341	0.0379818
2976.1629	0.0372133
2978.0917	0.0366227
2980.0206	0.0361989
2981.9494	0.0357119
2983.8782	0.0351936
2985.8070	0.0346555
2987.7358	0.0341901
2989.6646	0.0337815
2991.5935	0.0334217
2993.5223	0.0329595
2995.4511	0.0324302
2997.3799	0.0319914
2999.3087	0.0315106
3001.2375	0.0310194
3003.1664	0.0305902
3005.0952	0.0300925
3007.0240	0.0295871
3008.9528	0.0291871
3010.8816	0.028953
3012.8104	0.0285869
3014.7392	0.0280548
3016.6681	0.0274268
3018.5969	0.0268591
3020.5257	0.0263686
3022.4545	0.0260397
3024.3833	0.0258972
3026.3121	0.0256903
3028.2410	0.0255849
3030.1698	0.0256093
3032.0986	0.0257178
3034.0274	0.0259606
3035.9562	0.0259123
3037.8850	0.0258271
3039.8139	0.0261046
3041.7427	0.0265621
3043.6715	0.0268189
3045.6003	0.0270401
3047.5291	0.0272338
3049.4579	0.0276045
3051.3867	0.0280022
3053.3156	0.0282799
3055.2444	0.028597
3057.1732	0.0289047
3059.1020	0.0290938
3061.0308	0.0293269
3062.9596	0.0296564
3064.8885	0.0300248
3066.8173	0.0304257
3068.7461	0.0305489
3070.6749	0.0304591
3072.6037	0.030435
3074.5325	0.0305382
3076.4614	0.0307612
3078.3902	0.030951
3080.3190	0.0309294
3082.2478	0.0307654
3084.1766	0.0307127
3086.1054	0.0305594
3088.0342	0.0302476
3089.9631	0.0300109
3091.8919	0.0298586
3093.8207	0.0296094
3095.7495	0.0294173
3097.6783	0.0292503
3099.6071	0.0291828
3101.5360	0.0289912
3103.4648	0.0286882
3105.3936	0.0285629
3107.3224	0.0286136
3109.2512	0.0284701
3111.1800	0.0281796
3113.1089	0.0280408
3115.0377	0.0279772
3116.9665	0.0279398
3118.8953	0.027979
3120.8241	0.0279706
3122.7529	0.0278371
3124.6817	0.0276485
3126.6106	0.0275487
3128.5394	0.0276319
3130.4682	0.0277133
3132.3970	0.0277326
3134.3258	0.0278688
3136.2546	0.0279649
3138.1835	0.0281315
3140.1123	0.0283361
3142.0411	0.0284073
3143.9699	0.0285217
3145.8987	0.0287477
3147.8275	0.0290365
3149.7564	0.0293313
3151.6852	0.0296731
3153.6140	0.0299692
3155.5428	0.0301599
3157.4716	0.0304532
3159.4004	0.0308029
3161.3293	0.0311253
3163.2581	0.0314501
3165.1869	0.0317944
3167.1157	0.0322746
3169.0445	0.0327292
3170.9733	0.0330054
3172.9021	0.033511
3174.8310	0.0340901
3176.7598	0.0345867
3178.6886	0.0350589
3180.6174	0.0354294
3182.5462	0.0358578
3184.4750	0.0364324
3186.4039	0.0370129
3188.3327	0.0375128
3190.2615	0.0380319
3192.1903	0.038659
3194.1191	0.039273
3196.0479	0.0399049
3197.9768	0.0405439
3199.9056	0.0411908
3201.8344	0.0418361
3203.7632	0.0424447
3205.6920	0.043169
3207.6208	0.0438452
3209.5496	0.0443878
3211.4785	0.045097
3213.4073	0.0458428
3215.3361	0.0465369
3217.2649	0.0472119
3219.1937	0.0479754
3221.1225	0.0487427
3223.0514	0.0495523
3224.9802	0.0504809
3226.9090	0.0513614
3228.8378	0.0522873
3230.7666	0.0533865
3232.6954	0.0547305
3234.6243	0.0558392
3236.5531	0.0566472
3238.4819	0.0577438
3240.4107	0.0589316
3242.3395	0.0602381
3244.2683	0.0619476
3246.1971	0.0637731
3248.1260	0.0653526
3250.0548	0.0669247
3251.9836	0.068734
3253.9124	0.0708066
3255.8412	0.0730444
3257.7700	0.0751665
3259.6989	0.0773637
3261.6277	0.0797236
3263.5565	0.0821461
3265.4853	0.0845248
3267.4141	0.0869661
3269.3429	0.0894869
3271.2718	0.0917422
3273.2006	0.0934735
3275.1294	0.0948021
3277.0582	0.0957762
3278.9870	0.0966193
3280.9158	0.0971695
3282.8446	0.0971292
3284.7735	0.096741
3286.7023	0.0959754
3288.6311	0.0949149
3290.5599	0.0936889
3292.4887	0.0920814
3294.4175	0.0901831
3296.3464	0.0881959
3298.2752	0.0860779
3300.2040	0.0839492
3302.1328	0.0818086
3304.0616	0.0797194
3305.9904	0.0776743
3307.9193	0.0756679
3309.8481	0.0735973
3311.7769	0.0715257
3313.7057	0.0694967
3315.6345	0.0675727
3317.5633	0.0657581
3319.4921	0.0640877
3321.4210	0.0625361
3323.3498	0.0610337
3325.2786	0.059521
3327.2074	0.0579681
3329.1362	0.0564986
3331.0650	0.0551665
3332.9939	0.0539299
3334.9227	0.0527997
3336.8515	0.051742
3338.7803	0.0507173
3340.7091	0.0497065
3342.6379	0.0487058
3344.5668	0.0477838
3346.4956	0.0469586
3348.4244	0.0462216
3350.3532	0.0455971
3352.2820	0.0448907
3354.2108	0.0440848
3356.1397	0.0434015
3358.0685	0.0429173
3359.9973	0.0424028
3361.9261	0.0418331
3363.8549	0.041314
3365.7837	0.0409264
3367.7125	0.0405438
3369.6414	0.0400817
3371.5702	0.0396224
3373.4990	0.0391918
3375.4278	0.0387755
3377.3566	0.0384157
3379.2854	0.0381091
3381.2143	0.0377981
3383.1431	0.0374201
3385.0719	0.037037
3387.0007	0.0366613
3388.9295	0.036346
3390.8583	0.0360698
3392.7872	0.0357722
3394.7160	0.0354694
3396.6448	0.0351935
3398.5736	0.0349812
3400.5024	0.034728
3402.4312	0.0344446
3404.3600	0.0341514
3406.2889	0.033795
3408.2177	0.0334979
3410.1465	0.033245
3412.0753	0.0329809
3414.0041	0.032769
3415.9329	0.0325003
3417.8618	0.0321957
3419.7906	0.0321092
3421.7194	0.0318861
3423.6482	0.0315205
3425.5770	0.0312039
3427.5058	0.0308849
3429.4347	0.0306036
3431.3635	0.0304221
3433.2923	0.0302204
3435.2211	0.0299975
3437.1499	0.0297232
3439.0787	0.029412
3441.0075	0.0292465
3442.9364	0.0292085
3444.8652	0.0290296
3446.7940	0.0288243
3448.7228	0.0286421
3450.6516	0.0284792
3452.5804	0.0283241
3454.5093	0.0281105
3456.4381	0.0279683
3458.3669	0.0278818
3460.2957	0.0276471
3462.2245	0.0274505
3464.1533	0.0273422
3466.0822	0.0271887
3468.0110	0.0269744
3469.9398	0.0267572
3471.8686	0.0266072
3473.7974	0.026475
3475.7262	0.0263077
3477.6550	0.0261295
3479.5839	0.025944
3481.5127	0.0258046
3483.4415	0.025727
3485.3703	0.0255336
3487.2991	0.0252755
3489.2279	0.0251714
3491.1568	0.0250157
3493.0856	0.0247875
3495.0144	0.0245599
3496.9432	0.0244422
3498.8720	0.0243682
3500.8008	0.0243086
3502.7297	0.0240825
3504.6585	0.0238686
3506.5873	0.0236837
3508.5161	0.02359
3510.4449	0.0234157
3512.3737	0.0231211
3514.3025	0.0229666
3516.2314	0.0228376
3518.1602	0.0226348
3520.0890	0.0224992
3522.0178	0.0223114
3523.9466	0.0221748
3525.8754	0.0219553
3527.8043	0.0217965
3529.7331	0.0216577
3531.6619	0.0214949
3533.5907	0.021265
3535.5195	0.0210053
3537.4483	0.0207805
3539.3772	0.0204963
3541.3060	0.0202417
3543.2348	0.0201173
3545.1636	0.0199247
3547.0924	0.0197667
3549.0212	0.0194469
3550.9501	0.0191217
3552.8789	0.0190276
3554.8077	0.018765
3556.7365	0.0184549
3558.6653	0.0183097
3560.5941	0.0181531
3562.5229	0.0178711
3564.4518	0.0175659
3566.3806	0.0175175
3568.3094	0.0175166
3570.2382	0.0170438
3572.1670	0.0165978
3574.0958	0.0163935
3576.0247	0.0162448
3577.9535	0.0159856
3579.8823	0.0157279
3581.8111	0.0156261
3583.7399	0.01541
3585.6687	0.0151355
3587.5976	0.0151617
3589.5264	0.0151372
3591.4552	0.014618
3593.3840	0.0144336
3595.3128	0.0144611
3597.2416	0.0142027
3599.1704	0.0139558
3601.0993	0.0139402
3603.0281	0.0137041
3604.9569	0.0134919
3606.8857	0.0134526
3608.8145	0.0135168
3610.7433	0.0133509
3612.6722	0.013256
3614.6010	0.0132696
3616.5298	0.0127584
3618.4586	0.0126418
3620.3874	0.0127737
3622.3162	0.0122994
3624.2451	0.0118635
3626.1739	0.0115297
3628.1027	0.01169
3630.0315	0.0123849
3631.9603	0.0115412
3633.8891	0.0110312
3635.8179	0.0107654
3637.7468	0.0103819
3639.6756	0.0103431
3641.6044	0.0102374
3643.5332	0.0101331
3645.4620	0.00990113
3647.3908	0.0100708
3649.3197	0.0104671
3651.2485	0.0105077
3653.1773	0.00956951
3655.1061	0.00899191
3657.0349	0.00925291
3658.9637	0.0087603
3660.8926	0.00829227
3662.8214	0.00826159
3664.7502	0.00811861
3666.6790	0.00774387
3668.6078	0.00766452
3670.5366	0.0083236
3672.4654	0.00778919
3674.3943	0.0072463
3676.3231	0.008241
3678.2519	0.0074854
3680.1807	0.00704254
3682.1095	0.0069349
3684.0383	0.0067526
3685.9672	0.00648841
3687.8960	0.00660833
3689.8248	0.00719144
3691.7536	0.0069089
3693.6824	0.00647567
3695.6112	0.00625559
3697.5401	0.00630453
3699.4689	0.00609111
3701.3977	0.0063042
3703.3265	0.00643466
3705.2553	0.0060561
3707.1841	0.00590845
3709.1129	0.00597813
3711.0418	0.00632609
3712.9706	0.00670104
3714.8994	0.00636945
3716.8282	0.00601838
3718.7570	0.0059515
3720.6858	0.00584675
3722.6147	0.00589043
3724.5435	0.00596863
3726.4723	0.00607513
3728.4011	0.00604404
3730.3299	0.00549312
3732.2587	0.00570728
3734.1876	0.00610517
3736.1164	0.00676357
3738.0452	0.00653626
3739.9740	0.00613316
3741.9028	0.0059527
3743.8316	0.00646031
3745.7605	0.00748389
3747.6893	0.00631519
3749.6181	0.00627192
3751.5469	0.00671632
3753.4757	0.00663409
3755.4045	0.00605121
3757.3333	0.00589233
3759.2622	0.00604762
3761.1910	0.00617048
3763.1198	0.00576702
3765.0486	0.00573244
3766.9774	0.00587762
3768.9062	0.0057287
3770.8351	0.00614908
3772.7639	0.00602113
3774.6927	0.00585476
3776.6215	0.0057722
3778.5503	0.00574085
3780.4791	0.00596437
3782.4080	0.00577702
3784.3368	0.00576812
3786.2656	0.00586935
3788.1944	0.00572434
3790.1232	0.00575831
3792.0520	0.00581576
3793.9808	0.00562769
3795.9097	0.00569967
3797.8385	0.00605201
3799.7673	0.00570112
3801.6961	0.00632467
3803.6249	0.00635666
3805.5537	0.00557835
3807.4826	0.0060489
3809.4114	0.00610135
3811.3402	0.00575791
3813.2690	0.00562129
3815.1978	0.00580557
3817.1266	0.0064158
3819.0555	0.0056833
3820.9843	0.00595585
3822.9131	0.00644466
3824.8419	0.00570742
3826.7707	0.00579151
3828.6995	0.00592722
3830.6283	0.00574811
3832.5572	0.00595034
3834.4860	0.00595547
3836.4148	0.00599113
3838.3436	0.0063342
3840.2724	0.00637674
3842.2012	0.00609633
3844.1301	0.00612038
3846.0589	0.00609941
3847.9877	0.00578291
3849.9165	0.00554397
3851.8453	0.00549739
3853.7741	0.00692074
3855.7030	0.00691311
3857.6318	0.0061179
3859.5606	0.00590022
3861.4894	0.00582687
3863.4182	0.0059077
3865.3470	0.00619158
3867.2758	0.00588312
3869.2047	0.00576278
3871.1335	0.00655452
3873.0623	0.00591871
3874.9911	0.00611245
3876.9199	0.00581151
3878.8487	0.00544337
3880.7776	0.00605874
3882.7064	0.00605066
3884.6352	0.00567614
3886.5640	0.00628057
3888.4928	0.00588033
3890.4216	0.00574517
3892.3505	0.00627041
3894.2793	0.00616026
3896.2081	0.00583116
3898.1369	0.00577596
3900.0657	0.00604288
3901.9945	0.00603461
3903.9233	0.00606228
3905.8522	0.00624723
3907.7810	0.00600145
3909.7098	0.00586826
3911.6386	0.00595192
3913.5674	0.00593566
3915.4962	0.00581371
3917.4251	0.00599409
3919.3539	0.0060429
3921.2827	0.00608758
3923.2115	0.0059318
3925.1403	0.00605329
3927.0691	0.00609665
3928.9980	0.00596333
3930.9268	0.00597092
3932.8556	0.00612233
3934.7844	0.0060899
3936.7132	0.00590482
3938.6420	0.00584103
3940.5709	0.00589077
3942.4997	0.00605967
3944.4285	0.00604463
3946.3573	0.00577693
3948.2861	0.00590701
3950.2149	0.00612734
3952.1437	0.00605472
3954.0726	0.00594817
3956.0014	0.00597505
3957.9302	0.00594029
3959.8590	0.00592005
3961.7878	0.00594287
3963.7166	0.00598007
3965.6455	0.00594358
3967.5743	0.00597332
3969.5031	0.00598011
3971.4319	0.00601674
3973.3607	0.0060699
3975.2895	0.00607569
3977.2184	0.00602205
3979.1472	0.00602186
3981.0760	0.00605084
3983.0048	0.00612498
3984.9336	0.00611488
3986.8624	0.00609649
3988.7912	0.00610639
3990.7201	0.00614991
3992.6489	0.00609222
3994.5777	0.00601888
3996.5065	0.00596982
3998.4353	0.00601087
4000.3641	0.00604338
4002.2930	0.00609504
4004.2218	0.00612454
4006.1506	0.00609527
4008.0794	0.00614102
4010.0082	0.00616879
4011.9370	0.00602115
4013.8659	0.00595456
4015.7947	0.00598466
4017.7235	0.00604917
4019.6523	0.00606602
4021.5811	0.00602144
4023.5099	0.0060114
4025.4387	0.00599792
4027.3676	0.00599716
4029.2964	0.00612401
4031.2252	0.00606983
4033.1540	0.00598351
4035.0828	0.00598459
4037.0116	0.00598221
4038.9405	0.00596394
4040.8693	0.00594315
4042.7981	0.00596375
4044.7269	0.00599402
4046.6557	0.00591739
4048.5845	0.00589947
4050.5134	0.00592325
4052.4422	0.00595062
4054.3710	0.00591634
4056.2998	0.00592863
4058.2286	0.00596744
4060.1574	0.0060251
4062.0862	0.00598886
4064.0151	0.00596334
4065.9439	0.00599919
4067.8727	0.00598934
4069.8015	0.00591647
4071.7303	0.00595419
4073.6591	0.0060013
4075.5880	0.0060317
4077.5168	0.00606338
4079.4456	0.00605321
4081.3744	0.00596929
4083.3032	0.00590591
4085.2320	0.0059304
4087.1609	0.00600511
4089.0897	0.00601122
4091.0185	0.00598454
4092.9473	0.00597522
4094.8761	0.00605553
4096.8049	0.0060179
4098.7337	0.00600966
4100.6626	0.00595382
4102.5914	0.00588084
4104.5202	0.00588053
4106.4490	0.00599365
4108.3778	0.00598381
4110.3066	0.00591763
4112.2355	0.00583342
4114.1643	0.00575906
4116.0931	0.00578168
4118.0219	0.00587468
4119.9507	0.00588787
4121.8795	0.00588627
4123.8084	0.00595216
4125.7372	0.00597611
4127.6660	0.00599281
4129.5948	0.00598778
4131.5236	0.00602733
4133.4524	0.00604283
4135.3813	0.00595109
4137.3101	0.00591513
4139.2389	0.00586424
4141.1677	0.00582242
4143.0965	0.00585151
4145.0253	0.00594582
4146.9541	0.00592779
4148.8830	0.00594804
4150.8118	0.00598685
4152.7406	0.00593738
4154.6694	0.00589343
4156.5982	0.00598082
4158.5270	0.00600449
4160.4559	0.00601083
4162.3847	0.00606093
4164.3135	0.00609167
4166.2423	0.00608756
4168.1711	0.00595407
4170.0999	0.00594845
4172.0288	0.00601995
4173.9576	0.00596983
4175.8864	0.00594926
4177.8152	0.00593057
4179.7440	0.0059194
4181.6728	0.00596157
4183.6016	0.0059687
4185.5305	0.00596451
4187.4593	0.00593522
4189.3881	0.00588451
4191.3169	0.00588066
4193.2457	0.00600347
4195.1745	0.00606194
4197.1034	0.00595057
4199.0322	0.00592727
4200.9610	0.00594921
[truncated: 414 more rows]
