# Supplementary material for: Vibrational Study on the Structure, Bioactivity, and Silver Adsorption of Silk Fibroin Fibers Grafted with Methacrylonitrile
Source: Molecules. 2023 Mar 10;28(6):2551. doi: 10.3390/molecules28062551 (PMC10051891; doi:10.3390/molecules28062551)
Supplement: Supplementary file 1 [file molecules-28-02551-s001.zip › RAW DATA/Figure 14 IR SBF parallel/IR BF control 28d SBF parallel p1.txt]

TITLE	BFCONTROLLO 28D SBF PARALLELE P1
DATA TYPE
ORIGIN	JASCO
OWNER
DATE	23/03/01
TIME	16:01:29
SPECTROMETER/DATA SYSTEM
RESOLUTION
DELTAX	1.92882
XUNITS	1/CM
YUNITS	ABSORBANCE
FIRSTX	379.9768
LASTX	4999.4912
NPOINTS	2396
FIRSTY	0.23445
MAXY	0.31903
MINY	0.00715
XYDATA
379.9768	0.23445
381.9056	0.232904
383.8344	0.243502
385.7633	0.241568
387.6921	0.223254
389.6209	0.217242
391.5497	0.2211
393.4785	0.227222
395.4073	0.227022
397.3361	0.230242
399.2650	0.220442
401.1938	0.213104
403.1226	0.212058
405.0514	0.216145
406.9802	0.215597
408.9090	0.214799
410.8379	0.215218
412.7667	0.21792
414.6955	0.22441
416.6243	0.232326
418.5531	0.235008
420.4819	0.231439
422.4108	0.232795
424.3396	0.233114
426.2684	0.230711
428.1972	0.226384
430.1260	0.221788
432.0548	0.217491
433.9837	0.213772
435.9125	0.209715
437.8413	0.206883
439.7701	0.20788
441.6989	0.208578
443.6277	0.20778
445.5565	0.20809
447.4854	0.206933
449.4142	0.206554
451.3430	0.208169
453.2718	0.20786
455.2006	0.208159
457.1294	0.209844
459.0583	0.209685
460.9871	0.210183
462.9159	0.210562
464.8447	0.212157
466.7735	0.213493
468.7023	0.214121
470.6312	0.214949
472.5600	0.216205
474.4888	0.217511
476.4176	0.218618
478.3464	0.219335
480.2752	0.221449
482.2040	0.222655
484.1329	0.223563
486.0617	0.224689
487.9905	0.225706
489.9193	0.225656
491.8481	0.225218
493.7769	0.224929
495.7058	0.224649
497.6346	0.225248
499.5634	0.226314
501.4922	0.227052
503.4210	0.228089
505.3498	0.229475
507.2787	0.229913
509.2075	0.231698
511.1363	0.233363
513.0651	0.233991
514.9939	0.235457
516.9227	0.237201
518.8515	0.238328
520.7804	0.238587
522.7092	0.239086
524.6380	0.24088
526.5668	0.243203
528.4956	0.244051
530.4244	0.246344
532.3533	0.249345
534.2821	0.251408
536.2109	0.25429
538.1397	0.2574
540.0685	0.259524
541.9973	0.261857
543.9262	0.263731
545.8550	0.264997
547.7838	0.265057
549.7126	0.263402
551.6414	0.259773
553.5702	0.255496
555.4990	0.248577
557.4279	0.240481
559.3567	0.232506
561.2855	0.224809
563.2143	0.21778
565.1431	0.212676
567.0719	0.208718
569.0008	0.205906
570.9296	0.20449
572.8584	0.203613
574.7872	0.203314
576.7160	0.203115
578.6448	0.202716
580.5737	0.202706
582.5025	0.203164
584.4313	0.204062
586.3601	0.204949
588.2889	0.205996
590.2177	0.206913
592.1465	0.208269
594.0754	0.209715
596.0042	0.211479
597.9330	0.213583
599.8618	0.216045
601.7906	0.21793
603.7194	0.220233
605.6483	0.221918
607.5771	0.223134
609.5059	0.223433
611.4347	0.222925
613.3635	0.221539
615.2923	0.219993
617.2212	0.218378
619.1500	0.216833
621.0788	0.215447
623.0076	0.214371
624.9364	0.213354
626.8652	0.212267
628.7941	0.211071
630.7229	0.209695
632.6517	0.208279
634.5805	0.206863
636.5093	0.205517
638.4381	0.20456
640.3669	0.203563
642.2958	0.202626
644.2246	0.201819
646.1534	0.200782
648.0822	0.199446
650.0110	0.19809
651.9398	0.196654
653.8687	0.194999
655.7975	0.193514
657.7263	0.192287
659.6551	0.191051
661.5839	0.190094
663.5127	0.189436
665.4416	0.190832
667.3704	0.192975
669.2992	0.18819
671.2280	0.187552
673.1568	0.18807
675.0856	0.187731
677.0144	0.187312
678.9433	0.187133
680.8721	0.187293
682.8009	0.186884
684.7297	0.186296
686.6585	0.186036
688.5873	0.185309
690.5162	0.183823
692.4450	0.182587
694.3738	0.181121
696.3026	0.179576
698.2314	0.178041
700.1602	0.176106
702.0891	0.173654
704.0179	0.170962
705.9467	0.168509
707.8755	0.166107
709.8043	0.163525
711.7331	0.161212
713.6619	0.159287
715.5908	0.157264
717.5196	0.155439
719.4484	0.153445
721.3772	0.150893
723.3060	0.147922
725.2348	0.144522
727.1637	0.141152
729.0925	0.138391
731.0213	0.134901
732.9501	0.131133
734.8789	0.127444
736.8077	0.123755
738.7366	0.120056
740.6654	0.116866
742.5942	0.113745
744.5230	0.110784
746.4518	0.107823
748.3806	0.105431
750.3094	0.102958
752.2383	0.100815
754.1671	0.0988605
756.0959	0.0975146
758.0247	0.0962883
759.9535	0.0952215
761.8823	0.0942744
763.8112	0.0936164
765.7400	0.0926393
767.6688	0.0913732
769.5976	0.0896982
771.5264	0.087804
773.4552	0.0857502
775.3841	0.0840354
777.3129	0.0820713
779.2417	0.0807653
781.1705	0.0793994
783.0993	0.0779438
785.0281	0.0766478
786.9569	0.0753916
788.8858	0.0740855
790.8146	0.0729789
792.7434	0.0717227
794.6722	0.0708354
796.6010	0.0700378
798.5298	0.0694596
800.4587	0.068971
802.3875	0.0689112
804.3163	0.0687318
806.2451	0.0683928
808.1739	0.0680737
810.1027	0.0679741
812.0316	0.0674058
813.9604	0.0671366
815.8892	0.0668574
817.8180	0.0666281
819.7468	0.0663191
821.6756	0.0662094
823.6045	0.0661496
825.5333	0.0662194
827.4621	0.0658804
829.3909	0.0654816
831.3197	0.0644747
833.2485	0.0632783
835.1773	0.0619523
837.1062	0.0608257
839.0350	0.0596692
840.9638	0.0588218
842.8926	0.058094
844.8214	0.0579943
846.7502	0.0581638
848.6791	0.0585027
850.6079	0.0586922
852.5367	0.0587321
854.4655	0.057775
856.3943	0.0562795
858.3231	0.0544351
860.2520	0.0529795
862.1808	0.0515239
864.1096	0.0504073
866.0384	0.0499387
867.9672	0.0498988
869.8960	0.0497493
871.8248	0.0500882
873.7537	0.0504073
875.6825	0.0507163
877.6113	0.0504472
879.5401	0.0498091
881.4689	0.0491611
883.3977	0.0489617
885.3266	0.0487623
887.2554	0.0488121
889.1842	0.0488221
891.1130	0.0486725
893.0418	0.0486426
894.9706	0.048852
896.8995	0.0488121
898.8283	0.048842
900.7571	0.0487024
902.6859	0.0484931
904.6147	0.0481142
906.5435	0.048184
908.4723	0.0481342
910.4012	0.0482737
912.3300	0.0485728
914.2588	0.0493804
916.1876	0.050168
918.1164	0.0513145
920.0452	0.0528499
921.9741	0.0543055
923.9029	0.0553623
925.8317	0.0562396
927.7605	0.0565188
929.6893	0.0565885
931.6181	0.0562197
933.5470	0.055771
935.4758	0.0552626
937.4046	0.0548837
939.3334	0.0545746
941.2622	0.0546743
943.1910	0.0546245
945.1198	0.0547441
947.0487	0.0548139
948.9775	0.0550333
950.9063	0.0554321
952.8351	0.0560203
954.7639	0.0564789
956.6927	0.0571768
958.6216	0.0577949
960.5504	0.0585526
962.4792	0.0592405
964.4080	0.0602176
966.3368	0.0615934
968.2656	0.0634378
970.1945	0.0653919
972.1233	0.0673061
974.0521	0.0685523
975.9809	0.0690807
977.9097	0.0688913
979.8385	0.0682333
981.7673	0.0674457
983.6962	0.0669372
985.6250	0.0669272
987.5538	0.0679641
989.4826	0.0698783
991.4114	0.0723807
993.3402	0.0746837
995.2691	0.076558
997.1979	0.0778442
999.1267	0.0784922
1001.0555	0.078552
1002.9843	0.0783626
1004.9131	0.0778741
1006.8420	0.0776846
1008.7708	0.0778641
1010.6996	0.0783327
1012.6284	0.0789907
1014.5572	0.0795091
1016.4860	0.0794593
1018.4149	0.07921
1020.3437	0.0789109
1022.2725	0.0789408
1024.2013	0.0796387
1026.1301	0.0810943
1028.0589	0.0829786
1029.9877	0.0851719
1031.9166	0.0873155
1033.8454	0.089459
1035.7742	0.091413
1037.7030	0.0932275
1039.6318	0.0948028
1041.5606	0.0962683
1043.4895	0.0973849
1045.4183	0.0983022
1047.3471	0.0990997
1049.2759	0.0999272
1051.2047	0.100894
1053.1335	0.10234
1055.0624	0.103985
1056.9912	0.10573
1058.9200	0.107355
1060.8488	0.108611
1062.7776	0.109399
1064.7064	0.109827
1066.6352	0.109927
1068.5641	0.109638
1070.4929	0.108691
1072.4217	0.107006
1074.3505	0.104613
1076.2793	0.101752
1078.2081	0.0984218
1080.1370	0.0948925
1082.0658	0.0912336
1083.9946	0.0875348
1085.9234	0.0840852
1087.8522	0.0810445
1089.7810	0.0782828
1091.7099	0.0763188
1093.6387	0.074913
1095.5675	0.0741553
1097.4963	0.0739659
1099.4251	0.0742052
1101.3539	0.0744345
1103.2827	0.0744245
1105.2116	0.073926
1107.1404	0.0733278
1109.0692	0.0727695
1110.9980	0.0723707
1112.9268	0.0720118
1114.8556	0.0718324
1116.7845	0.0715532
1118.7133	0.0713139
1120.6421	0.0710448
1122.5709	0.0707955
1124.4997	0.0705263
1126.4285	0.0704266
1128.3574	0.0702372
1130.2862	0.0700777
1132.2150	0.0700677
1134.1438	0.0703269
1136.0726	0.0707058
1138.0014	0.0714336
1139.9302	0.0724405
1141.8591	0.0737665
1143.7879	0.0752919
1145.7167	0.0771164
1147.6455	0.0790904
1149.5743	0.0811641
1151.5031	0.0832976
1153.4320	0.0854611
1155.3608	0.0874849
1157.2896	0.0893493
1159.2184	0.0909445
1161.1472	0.0923303
1163.0760	0.0932574
1165.0049	0.0940451
1166.9337	0.0946333
1168.8625	0.0950919
1170.7913	0.0952414
1172.7201	0.0945934
1174.6489	0.0927889
1176.5777	0.0904858
1178.5066	0.0881729
1180.4354	0.0862985
1182.3642	0.0849925
1184.2930	0.0842946
1186.2218	0.0841849
1188.1506	0.0846735
1190.0795	0.0855707
1192.0083	0.0869565
1193.9371	0.0887013
1195.8659	0.0908846
1197.7947	0.0933771
1199.7235	0.0963182
1201.6524	0.0996182
1203.5812	0.103367
1205.5100	0.107504
1207.4388	0.111951
1209.3676	0.116577
1211.2964	0.121452
1213.2253	0.126208
1215.1541	0.130724
1217.0829	0.134971
1219.0117	0.13876
1220.9405	0.142149
1222.8693	0.1451
1224.7981	0.147473
1226.7270	0.149457
1228.6558	0.150883
1230.5846	0.151461
1232.5134	0.151292
1234.4422	0.150195
1236.3710	0.14838
1238.2999	0.146337
1240.2287	0.144173
1242.1575	0.14208
1244.0863	0.140235
1246.0151	0.138461
1247.9439	0.136766
1249.8728	0.13534
1251.8016	0.134144
1253.7304	0.133236
1255.6592	0.132768
1257.5880	0.132499
1259.5168	0.132229
1261.4456	0.131851
1263.3745	0.130814
1265.3033	0.128899
1267.2321	0.126228
1269.1609	0.122758
1271.0897	0.1188
1273.0185	0.114932
1274.9474	0.111283
1276.8762	0.108023
1278.8050	0.105421
1280.7338	0.103287
1282.6626	0.101632
1284.5914	0.100505
1286.5203	0.0994587
1288.4491	0.0986511
1290.3779	0.0981626
1292.3067	0.0977139
1294.2355	0.0974248
1296.1643	0.0974547
1298.0931	0.0974946
1300.0220	0.0977638
1301.9508	0.0981327
1303.8796	0.0984816
1305.8084	0.0988306
1307.7372	0.0991895
1309.6660	0.0993988
1311.5949	0.0998275
1313.5237	0.100137
1315.4525	0.100326
1317.3813	0.100406
1319.3101	0.100306
1321.2389	0.100356
1323.1678	0.100954
1325.0966	0.101802
1327.0254	0.102779
1328.9542	0.103885
1330.8830	0.104872
1332.8118	0.10546
1334.7406	0.105999
1336.6695	0.106238
1338.5983	0.106009
1340.5271	0.105341
1342.4559	0.104952
1344.3847	0.104613
1346.3135	0.104404
1348.2424	0.104224
1350.1712	0.104184
1352.1000	0.104703
1354.0288	0.10565
1355.9576	0.106806
1357.8864	0.10876
1359.8153	0.111482
1361.7441	0.114802
1363.6729	0.118351
1365.6017	0.121841
1367.5305	0.124064
1369.4593	0.124423
1371.3881	0.124214
1373.3170	0.124014
1375.2458	0.123446
1377.1746	0.123456
1379.1034	0.123227
1381.0322	0.123167
1382.9610	0.123326
1384.8899	0.123925
1386.8187	0.124134
1388.7475	0.123625
1390.6763	0.124363
1392.6051	0.125709
1394.5339	0.126228
1396.4628	0.126457
1398.3916	0.127464
1400.3204	0.127813
1402.2492	0.129538
1404.1780	0.131003
1406.1068	0.131581
1408.0357	0.132429
1409.9645	0.133007
1411.8933	0.132728
1413.8221	0.132618
1415.7509	0.132848
1417.6797	0.133007
1419.6085	0.130784
1421.5374	0.130574
1423.4662	0.13188
1425.3950	0.133226
1427.3238	0.136845
1429.2526	0.141521
1431.1814	0.147473
1433.1103	0.15509
1435.0391	0.163076
1436.9679	0.167692
1438.8967	0.170364
1440.8255	0.172517
1442.7543	0.172308
1444.6832	0.171799
1446.6120	0.169965
1448.5408	0.16511
1450.4696	0.159816
1452.3984	0.154273
1454.3272	0.149467
1456.2560	0.144143
1458.1849	0.132479
1460.1137	0.12857
1462.0425	0.127783
1463.9713	0.126477
1465.9001	0.123227
1467.8289	0.12201
1469.7578	0.121622
1471.6866	0.120674
1473.6154	0.117693
1475.5442	0.117315
1477.4730	0.117793
1479.4018	0.120046
1481.3307	0.123017
1483.2595	0.127085
1485.1883	0.132538
1487.1171	0.13872
1489.0459	0.14538
1490.9747	0.152089
1492.9035	0.160723
1494.8324	0.170254
1496.7612	0.178788
1498.6900	0.186704
1500.6188	0.195597
1502.5476	0.206016
1504.4764	0.217671
1506.4053	0.225636
1508.3341	0.229046
1510.2629	0.238248
1512.1917	0.246244
1514.1205	0.252804
1516.0493	0.254838
1517.9782	0.250332
1519.9070	0.25093
1521.8358	0.244021
1523.7646	0.241797
1525.6934	0.242565
1527.6222	0.239644
1529.5510	0.239036
1531.4799	0.240113
1533.4087	0.235786
1535.3375	0.230372
1537.2663	0.23425
1539.1951	0.232067
1541.1239	0.220283
1543.0528	0.215298
1544.9816	0.210722
1546.9104	0.206744
1548.8392	0.204869
1550.7680	0.198528
1552.6968	0.195966
1554.6257	0.191081
1556.5545	0.189964
1558.4833	0.185508
1560.4121	0.167832
1562.3409	0.166256
1564.2697	0.163943
1566.1985	0.15858
1568.1274	0.155987
1570.0562	0.149557
1571.9850	0.146167
1573.9138	0.146755
1575.8426	0.14537
1577.7714	0.142239
1579.7003	0.144333
1581.6291	0.146845
1583.5579	0.150364
1585.4867	0.155
1587.4155	0.161521
1589.3443	0.169277
1591.2732	0.178639
1593.2020	0.188967
1595.1308	0.199874
1597.0596	0.211449
1598.9884	0.22432
1600.9172	0.238218
1602.8461	0.253073
1604.7749	0.268108
1606.7037	0.282424
1608.6325	0.294159
1610.5613	0.303311
1612.4901	0.310808
1614.4189	0.319033
1616.3478	0.318246
1618.2766	0.308874
1620.2054	0.308416
1622.1342	0.3035
1624.0630	0.288127
1625.9918	0.278586
1627.9207	0.268028
1629.8495	0.255466
1631.7783	0.248278
1633.7071	0.243442
1635.6359	0.229734
1637.5647	0.21451
1639.4936	0.209814
1641.4224	0.203852
1643.3512	0.199406
1645.2800	0.195597
1647.2088	0.18484
1649.1376	0.17839
1651.0664	0.180364
1652.9953	0.172697
1654.9241	0.156994
1656.8529	0.15514
1658.7817	0.151072
1660.7105	0.146526
1662.6393	0.139767
1664.5682	0.133057
1666.4970	0.130275
1668.4258	0.126636
1670.3546	0.119368
1672.2834	0.115251
1674.2122	0.112539
1676.1411	0.106158
1678.0699	0.102489
1679.9987	0.0996979
1681.9275	0.0972354
1683.8563	0.0936662
1685.7851	0.0863584
1687.7139	0.0848629
1689.6428	0.0826297
1691.5716	0.0805659
1693.5004	0.0802469
1695.4292	0.0800076
1697.3580	0.0792
1699.2868	0.079549
1701.2157	0.07261
1703.1445	0.0671864
1705.0733	0.0597889
1707.0021	0.0510852
1708.9309	0.045233
1710.8597	0.0415142
1712.7886	0.0382541
1714.7174	0.0362601
1716.6462	0.0338774
1718.5750	0.0320429
1720.5038	0.0302484
1722.4326	0.0298097
1724.3614	0.0289523
1726.2903	0.0287329
1728.2191	0.0284039
1730.1479	0.0288027
1732.0767	0.0288825
1734.0055	0.0294408
1735.9343	0.0286731
1737.8632	0.0285734
1739.7920	0.0278456
1741.7208	0.0266592
1743.6496	0.0249743
1745.5784	0.0237181
1747.5072	0.0223124
1749.4361	0.021445
1751.3649	0.0201988
1753.2937	0.0193015
1755.2225	0.0183345
1757.1513	0.0179556
1759.0801	0.0171181
1761.0089	0.0168888
1762.9378	0.0164103
1764.8666	0.016171
1766.7954	0.0158021
1768.7242	0.0159018
1770.6530	0.0155529
1772.5818	0.0156825
1774.5107	0.015174
1776.4395	0.0150544
1778.3683	0.0147254
1780.2971	0.0147553
1782.2259	0.0143764
1784.1547	0.0144263
1786.0836	0.014187
1788.0124	0.0140375
1789.9412	0.0137683
1791.8700	0.0141073
1793.7988	0.0137982
1795.7276	0.0135789
1797.6565	0.0133097
1799.5853	0.0133196
1801.5141	0.0130305
1803.4429	0.0130305
1805.3717	0.0128012
1807.3005	0.012861
1809.2293	0.0126317
1811.1582	0.0126517
1813.0870	0.0123127
1815.0158	0.0122828
1816.9446	0.0120834
1818.8734	0.0122429
1820.8022	0.012223
1822.7311	0.0124622
1824.6599	0.0124722
1826.5887	0.0126018
1828.5175	0.0121332
1830.4463	0.0123326
1832.3751	0.0120335
1834.3040	0.0120834
1836.2328	0.011874
1838.1616	0.0120834
1840.0904	0.011884
1842.0192	0.0119239
1843.9480	0.0120834
1845.8768	0.0121831
1847.8057	0.0118142
1849.7345	0.0121332
1851.6633	0.0117843
1853.5921	0.011884
1855.5209	0.0119438
1857.4497	0.0120435
1859.3786	0.0117145
1861.3074	0.0119338
1863.2362	0.0118042
1865.1650	0.0121432
1867.0938	0.012203
1869.0226	0.0126218
1870.9515	0.0123426
1872.8803	0.0123127
1874.8091	0.0120435
1876.7379	0.0122429
1878.6667	0.0121831
1880.5955	0.0122529
1882.5243	0.0120734
1884.4532	0.0124822
1886.3820	0.012223
1888.3108	0.012552
1890.2396	0.0122828
1892.1684	0.0121233
1894.0972	0.0121033
1896.0261	0.0124622
1897.9549	0.0120934
1899.8837	0.0122529
1901.8125	0.0121631
1903.7413	0.0124024
1905.6701	0.0123326
1907.5990	0.0126218
1909.5278	0.0124622
1911.4566	0.0126317
1913.3854	0.0123725
1915.3142	0.0127813
1917.2430	0.0127613
1919.1718	0.0129607
1921.1007	0.0126118
1923.0295	0.0131202
1924.9583	0.0127314
1926.8871	0.0129707
1928.8159	0.0127215
1930.7447	0.0127414
1932.6736	0.012532
1934.6024	0.0130604
1936.5312	0.0128212
1938.4600	0.0135689
1940.3888	0.0135888
1942.3176	0.0138979
1944.2465	0.013878
1946.1753	0.0142967
1948.1041	0.0139677
1950.0329	0.0144861
1951.9617	0.0140973
1953.8905	0.014516
1955.8193	0.0143964
1957.7482	0.0148351
1959.6770	0.0140773
1961.6058	0.0150045
1963.5346	0.0155329
1965.4634	0.0162508
1967.3922	0.0154532
1969.3211	0.0157423
1971.2499	0.0160015
1973.1787	0.0169387
1975.1075	0.0163106
1977.0363	0.0172677
1978.9651	0.0182946
1980.8940	0.0184242
1982.8228	0.017148
1984.7516	0.0173774
1986.6804	0.0159915
1988.6092	0.0157922
1990.5380	0.0156725
1992.4669	0.0162508
1994.3957	0.0153236
1996.3245	0.015513
1998.2533	0.0153335
2000.1821	0.0156227
2002.1109	0.0146157
2004.0397	0.0151142
2005.9686	0.0150644
2007.8974	0.0160015
2009.8262	0.0165199
2011.7550	0.017158
2013.6838	0.0156526
2015.6126	0.0162807
2017.5415	0.0172577
2019.4703	0.0177363
2021.3991	0.0166795
2023.3279	0.0173375
2025.2567	0.0166196
2027.1855	0.0164302
2029.1144	0.016171
2031.0432	0.017158
2032.9720	0.0170284
2034.9008	0.017148
2036.8296	0.0166894
2038.7584	0.0166595
2040.6872	0.0155828
2042.6161	0.0159716
2044.5449	0.0159018
2046.4737	0.0157124
2048.4025	0.0147553
2050.3313	0.0155728
2052.2601	0.014516
2054.1890	0.0140375
2056.1178	0.0138879
2058.0466	0.0139876
2059.9754	0.0133894
2061.9042	0.0135489
2063.8330	0.0137583
2065.7619	0.0139477
2067.6907	0.0134094
2069.6195	0.0132499
2071.5483	0.0131701
2073.4771	0.0137683
2075.4059	0.0133396
2077.3347	0.0132997
2079.2636	0.01321
2081.1924	0.0132399
2083.1212	0.0128112
2085.0500	0.0130704
2086.9788	0.0127215
2088.9076	0.0125819
2090.8365	0.0123426
2092.7653	0.0125021
2094.6941	0.0122928
2096.6229	0.0125719
2098.5517	0.0124922
2100.4805	0.0128212
2102.4094	0.0128311
2104.3382	0.0130206
2106.2670	0.0127115
2108.1958	0.0129009
2110.1246	0.0127414
2112.0534	0.0127713
2113.9822	0.0124024
2115.9111	0.0125121
2117.8399	0.0123127
2119.7687	0.0123027
2121.6975	0.0120236
2123.6263	0.0120934
2125.5551	0.011874
2127.4840	0.0117644
2129.4128	0.0118541
2131.3416	0.0120535
2133.2704	0.0117943
2135.1992	0.0127713
2137.1280	0.0129408
2139.0569	0.0127215
2140.9857	0.0127314
2142.9145	0.0132698
2144.8433	0.0126517
2146.7721	0.0129707
2148.7009	0.0130106
2150.6297	0.0139477
2152.5586	0.0137783
2154.4874	0.0136287
2156.4162	0.0138082
2158.3450	0.0160912
2160.2738	0.0177462
2162.2026	0.017477
2164.1315	0.0165199
2166.0603	0.0173076
2167.9891	0.0163704
2169.9179	0.0157722
2171.8467	0.0148849
2173.7755	0.0151541
2175.7044	0.0154632
2177.6332	0.016161
2179.5620	0.0154532
2181.4908	0.0155529
2183.4196	0.0155928
2185.3484	0.015503
2187.2773	0.015194
2189.2061	0.0156227
2191.1349	0.0155728
2193.0637	0.0153036
2194.9925	0.014516
2196.9213	0.0147254
2198.8501	0.014506
2200.7790	0.0142568
2202.7078	0.0136287
2204.6366	0.0139777
2206.5654	0.0136187
2208.4942	0.013878
2210.4230	0.0137882
2212.3519	0.013868
2214.2807	0.0136885
2216.2095	0.0138181
2218.1383	0.013519
2220.0671	0.0136586
2221.9959	0.0136686
2223.9248	0.0133894
2225.8536	0.0130305
2227.7824	0.0132598
2229.7112	0.0130006
2231.6400	0.0130804
2233.5688	0.0130604
2235.4976	0.0131402
2237.4265	0.0130903
2239.3553	0.0131701
2241.2841	0.0126417
2243.2129	0.0126816
2245.1417	0.0124523
2247.0705	0.0126218
2248.9994	0.0128511
2250.9282	0.012861
2252.8570	0.0128112
2254.7858	0.0129508
2256.7146	0.0126317
2258.6434	0.0126517
2260.5723	0.0128212
2262.5011	0.0128112
2264.4299	0.0122529
2266.3587	0.0124323
2268.2875	0.012542
2270.2163	0.0125619
2272.1451	0.0124124
2274.0740	0.0123326
2276.0028	0.0121432
2277.9316	0.0122728
2279.8604	0.012213
2281.7892	0.0123127
2283.7180	0.0122928
2285.6469	0.0124024
2287.5757	0.0122728
2289.5045	0.0122429
2291.4333	0.0120136
2293.3621	0.0120635
2295.2909	0.0119937
2297.2198	0.0119737
2299.1486	0.0119638
2301.0774	0.0120036
2303.0062	0.0117843
2304.9350	0.0118042
2306.8638	0.0117145
2308.7926	0.0118242
2310.7215	0.0116946
2312.6503	0.0117444
2314.5791	0.0118541
2316.5079	0.0118641
2318.4367	0.0116447
2320.3655	0.0117943
2322.2944	0.0120934
2324.2232	0.0124523
2326.1520	0.0119338
2328.0808	0.0115849
2330.0096	0.0112958
2331.9384	0.0111761
2333.8673	0.0111064
2335.7961	0.0110964
2337.7249	0.0108272
2339.6537	0.0109767
2341.5825	0.0110266
2343.5113	0.011226
2345.4401	0.0110266
2347.3690	0.0110266
2349.2978	0.0108272
2351.2266	0.0107773
2353.1554	0.0109668
2355.0842	0.011555
2357.0130	0.0119338
2358.9419	0.0121731
2360.8707	0.0119837
2362.7995	0.0120335
2364.7283	0.0115251
2366.6571	0.0115351
2368.5859	0.0114653
2370.5148	0.0113257
2372.4436	0.0110964
2374.3724	0.0113157
2376.3012	0.011226
2378.2300	0.0111861
2380.1588	0.011206
2382.0877	0.0112459
2384.0165	0.0111961
2385.9453	0.0113357
2387.8741	0.0113755
2389.8029	0.0114054
2391.7317	0.0113755
2393.6605	0.0113955
2395.5894	0.0113556
2397.5182	0.0113556
2399.4470	0.0113556
2401.3758	0.011545
2403.3046	0.011565
2405.2334	0.0116048
2407.1623	0.0116048
2409.0911	0.0116347
2411.0199	0.0116248
2412.9487	0.0116846
2414.8775	0.0117245
2416.8063	0.0118341
2418.7352	0.0116647
2420.6640	0.0117444
2422.5928	0.0117843
2424.5216	0.0118541
2426.4504	0.011874
2428.3792	0.0120236
2430.3080	0.0119837
2432.2369	0.0121233
2434.1657	0.0121332
2436.0945	0.0121133
2438.0233	0.0120535
2439.9521	0.0121432
2441.8809	0.0121631
2443.8098	0.0121133
2445.7386	0.0120236
2447.6674	0.0120834
2449.5962	0.0121233
2451.5250	0.0122828
2453.4538	0.0122928
2455.3827	0.0124024
2457.3115	0.0123027
2459.2403	0.012203
2461.1691	0.012203
2463.0979	0.012203
2465.0267	0.0121332
2466.9555	0.012223
2468.8844	0.0121631
2470.8132	0.0120834
2472.7420	0.0120734
2474.6708	0.0122928
2476.5996	0.0124124
2478.5284	0.0124822
2480.4573	0.0124722
2482.3861	0.0124722
2484.3149	0.0123326
2486.2437	0.0123326
2488.1725	0.0123725
2490.1013	0.0124922
2492.0302	0.0124722
2493.9590	0.0125918
2495.8878	0.0126915
2497.8166	0.0127912
2499.7454	0.0127314
2501.6742	0.0127813
2503.6030	0.0127514
2505.5319	0.012861
2507.4607	0.0130006
2509.3895	0.0130305
2511.3183	0.0129607
2513.2471	0.0131502
2515.1759	0.0130604
2517.1048	0.0130305
2519.0336	0.0130305
2520.9624	0.0130206
2522.8912	0.0130704
2524.8200	0.0132
2526.7488	0.0131601
2528.6777	0.0132598
2530.6065	0.0132
2532.5353	0.0132798
2534.4641	0.0132698
2536.3929	0.0132997
2538.3217	0.0133196
2540.2505	0.0134393
2542.1794	0.0134592
2544.1082	0.0134891
2546.0370	0.0133994
2547.9658	0.0134991
2549.8946	0.0136287
2551.8234	0.0138281
2553.7523	0.0138181
2555.6811	0.0138979
2557.6099	0.0139378
2559.5387	0.0138879
2561.4675	0.0138381
2563.3963	0.0139976
2565.3252	0.0140375
2567.2540	0.0141073
2569.1828	0.0142169
2571.1116	0.0143266
2573.0404	0.0143067
2574.9692	0.0144163
2576.8981	0.014536
2578.8269	0.0146656
2580.7557	0.0146855
2582.6845	0.0147553
2584.6133	0.014855
2586.5421	0.0150444
2588.4709	0.0150843
2590.3998	0.0150843
2592.3286	0.0150843
2594.2574	0.0152039
2596.1862	0.0152837
2598.1150	0.0153236
2600.0438	0.0153136
2601.9727	0.0155329
2603.9015	0.0156725
2605.8303	0.0156825
2607.7591	0.0156326
2609.6879	0.0157124
2611.6167	0.0158819
2613.5456	0.0159517
2615.4744	0.0158919
2617.4032	0.0159517
2619.3320	0.0160115
2621.2608	0.0161012
2623.1896	0.0161012
2625.1184	0.0161411
2627.0473	0.0161311
2628.9761	0.0162308
2630.9049	0.0162607
2632.8337	0.0162408
2634.7625	0.0162308
2636.6913	0.0162607
2638.6202	0.0162807
2640.5490	0.0162807
2642.4778	0.0162707
2644.4066	0.0162707
2646.3354	0.0162308
2648.2642	0.0162508
2650.1931	0.0162807
2652.1219	0.0163704
2654.0507	0.0164502
2655.9795	0.0165598
2657.9083	0.01651
2659.8371	0.0164601
2661.7659	0.0164203
2663.6948	0.0164502
2665.6236	0.0164302
2667.5524	0.0163804
2669.4812	0.0164003
2671.4100	0.0165698
2673.3388	0.0167094
2675.2677	0.0167692
2677.1965	0.0168091
2679.1253	0.0169088
2681.0541	0.0169187
2682.9829	0.0169287
2684.9117	0.0169586
2686.8406	0.0170882
2688.7694	0.017168
2690.6982	0.0172577
2692.6270	0.0172777
2694.5558	0.0173175
2696.4846	0.0173873
2698.4134	0.0174471
2700.3423	0.017497
2702.2711	0.0176465
2704.1999	0.0176465
2706.1287	0.0177163
2708.0575	0.0179157
2709.9863	0.0181251
2711.9152	0.0182348
2713.8440	0.0182647
2715.7728	0.0183145
2717.7016	0.018484
2719.6304	0.0185737
2721.5592	0.0186535
2723.4881	0.0187731
2725.4169	0.0190124
2727.3457	0.0191121
2729.2745	0.0191221
2731.2033	0.0191919
2733.1321	0.0193115
2735.0609	0.0194311
2736.9898	0.0195308
2738.9186	0.0196006
2740.8474	0.0197402
2742.7762	0.0198399
2744.7050	0.0199894
2746.6338	0.0201789
2748.5627	0.0203783
2750.4915	0.0204181
2752.4203	0.0205178
2754.3491	0.0206275
2756.2779	0.020807
2758.2067	0.0209166
2760.1356	0.0211061
2762.0644	0.0212955
2763.9932	0.021455
2765.9220	0.0215647
2767.8508	0.0217242
2769.7796	0.0219335
2771.7085	0.0220831
2773.6373	0.0222326
2775.5661	0.022452
2777.4949	0.022432
2779.4237	0.0225118
2781.3525	0.0226713
2783.2813	0.0228109
2785.2102	0.0230003
2787.1390	0.0232296
2789.0678	0.0233592
2790.9966	0.023439
2792.9254	0.0235786
2794.8542	0.023758
2796.7831	0.0239375
2798.7119	0.0241468
2800.6407	0.0242864
2802.5695	0.024426
2804.4983	0.0244958
2806.4271	0.0246453
2808.3560	0.0248248
2810.2848	0.0250641
2812.2136	0.0252335
2814.1424	0.0254429
2816.0712	0.0256323
2818.0000	0.0259015
2819.9288	0.0261707
2821.8577	0.02642
2823.7865	0.026719
2825.7153	0.027048
2827.6441	0.0274468
2829.5729	0.0279952
2831.5017	0.0286133
2833.4306	0.0294009
2835.3594	0.0303181
2837.2882	0.0314746
2839.2170	0.0328604
2841.1458	0.0345154
2843.0746	0.0368484
2845.0035	0.0401982
2846.9323	0.0446447
2848.8611	0.0493006
2850.7899	0.0522617
2852.7187	0.0527302
2854.6475	0.0515438
2856.5763	0.0495598
2858.5052	0.0473266
2860.4340	0.0452928
2862.3628	0.0436876
2864.2916	0.0427006
2866.2204	0.0423617
2868.1492	0.0424713
2870.0781	0.04292
2872.0069	0.0433985
2873.9357	0.0433287
2875.8645	0.0427006
2877.7933	0.0420626
2879.7221	0.0417036
2881.6510	0.0416039
2883.5798	0.0417535
2885.5086	0.0420725
2887.4374	0.0426109
2889.3662	0.043229
2891.2950	0.0439867
2893.2238	0.044894
2895.1527	0.0459907
2897.0815	0.0470175
2899.0103	0.0480743
2900.9391	0.0492807
2902.8679	0.0506067
2904.7967	0.052152
2906.7256	0.0539366
2908.6544	0.0561798
2910.5832	0.059091
2912.5120	0.0627399
2914.4408	0.0671266
2916.3696	0.0715432
2918.2985	0.0749928
2920.2273	0.0770067
2922.1561	0.077894
2924.0849	0.0778043
2926.0137	0.076897
2927.9425	0.0753716
2929.8713	0.0734375
2931.8002	0.070975
2933.7290	0.0682133
2935.6578	0.0653719
2937.5866	0.0624109
2939.5154	0.0597091
2941.4442	0.057446
2943.3731	0.0555716
2945.3019	0.0540662
2947.2307	0.0529895
2949.1595	0.0522816
2951.0883	0.0519825
2953.0171	0.0519526
2954.9460	0.0517333
2956.8748	0.0513644
2958.8036	0.0508858
2960.7324	0.0505469
2962.6612	0.0500882
2964.5900	0.0493804
2966.5189	0.0486227
2968.4477	0.0477952
2970.3765	0.0467982
2972.3053	0.0459109
2974.2341	0.0450635
2976.1629	0.0442061
2978.0917	0.0434982
2980.0206	0.0428901
2981.9494	0.0420925
2983.8782	0.0412052
2985.8070	0.0403478
2987.7358	0.03962
2989.6646	0.0390317
2991.5935	0.0386828
2993.5223	0.0381245
2995.4511	0.0374565
2997.3799	0.0370278
2999.3087	0.0365891
3001.2375	0.0361704
3003.1664	0.0360308
3005.0952	0.0358813
3007.0240	0.0357417
3008.9528	0.0358215
3010.8816	0.0361305
3012.8104	0.0363
3014.7392	0.0363399
3016.6681	0.0361903
3018.5969	0.0361604
3020.5257	0.0362103
3022.4545	0.0363399
3024.3833	0.0367586
3026.3121	0.0370178
3028.2410	0.037287
3030.1698	0.0378055
3032.0986	0.0383538
3034.0274	0.0391015
3035.9562	0.0395003
3037.8850	0.0398293
3039.8139	0.0406568
3041.7427	0.0416837
3043.6715	0.0423716
3045.6003	0.0428601
3047.5291	0.043249
3049.4579	0.0439169
3051.3867	0.0447743
3053.3156	0.0454623
3055.2444	0.0461701
3057.1732	0.0467085
3059.1020	0.0470774
3061.0308	0.0476058
3062.9596	0.0482638
3064.8885	0.0489118
3066.8173	0.0495499
3068.7461	0.0497293
3070.6749	0.0496097
3072.6037	0.0496496
3074.5325	0.0498091
3076.4614	0.050178
3078.3902	0.0505169
3080.3190	0.0505668
3082.2478	0.0502677
3084.1766	0.0500185
3086.1054	0.0497194
3088.0342	0.0494203
3089.9631	0.0491212
3091.8919	0.0486725
3093.8207	0.0481441
3095.7495	0.0477453
3097.6783	0.0475459
3099.6071	0.0474462
3101.5360	0.0470774
3103.4648	0.0466487
3105.3936	0.0463396
3107.3224	0.0462598
3109.2512	0.0462299
3111.1800	0.0458012
3113.1089	0.0454922
3115.0377	0.0456118
3116.9665	0.0456317
3118.8953	0.0454922
3120.8241	0.0453526
3122.7529	0.0451133
3124.6817	0.044904
3126.6106	0.0450036
3128.5394	0.0451831
3130.4682	0.0453227
3132.3970	0.0453925
3134.3258	0.0455021
3136.2546	0.0458311
3138.1835	0.0463595
3140.1123	0.0466387
3142.0411	0.0468979
3143.9699	0.0473565
3145.8987	0.0477952
3147.8275	0.0482139
3149.7564	0.0487922
3151.6852	0.0495698
3153.6140	0.0501979
3155.5428	0.0505768
3157.4716	0.0510254
3159.4004	0.0515837
3161.3293	0.0523115
3163.2581	0.053149
3165.1869	0.0539166
3167.1157	0.0546544
3169.0445	0.0554819
3170.9733	0.0563094
3172.9021	0.0571369
3174.8310	0.0580242
3176.7598	0.0590511
3178.6886	0.0599982
3180.6174	0.0609354
3182.5462	0.0619722
3184.4750	0.0629792
3186.4039	0.0639463
3188.3327	0.0650629
3190.2615	0.0661296
3192.1903	0.0671765
3194.1191	0.068323
3196.0479	0.0695991
3197.9768	0.0707556
3199.9056	0.0718025
3201.8344	0.072929
3203.7632	0.0741154
3205.6920	0.0754713
3207.6208	0.0767973
3209.5496	0.0779438
3211.4785	0.07921
3213.4073	0.0805759
3215.3361	0.0819019
3217.2649	0.083168
3219.1937	0.084504
3221.1225	0.0858399
3223.0514	0.0873653
3224.9802	0.0889804
3226.9090	0.0904759
3228.8378	0.092081
3230.7666	0.0940251
3232.6954	0.0962683
3234.6243	0.0981426
3236.5531	0.0996182
3238.4819	0.101313
3240.4107	0.103407
3242.3395	0.1056
3244.2683	0.107843
3246.1971	0.110415
3248.1260	0.113018
3250.0548	0.11542
3251.9836	0.118072
3253.9124	0.120754
3255.8412	0.123576
3257.7700	0.126387
3259.6989	0.129238
3261.6277	0.13205
3263.5565	0.134772
3265.4853	0.137553
3267.4141	0.140175
3269.3429	0.142618
3271.2718	0.144582
3273.2006	0.145828
3275.1294	0.146676
3277.0582	0.146885
3278.9870	0.146686
3280.9158	0.146147
3282.8446	0.14509
3284.7735	0.143605
3286.7023	0.14183
3288.6311	0.139777
3290.5599	0.137454
3292.4887	0.134742
3294.4175	0.131751
3296.3464	0.1287
3298.2752	0.12547
3300.2040	0.12209
3302.1328	0.11887
3304.0616	0.115969
3305.9904	0.113087
3307.9193	0.110076
3309.8481	0.106936
3311.7769	0.103925
3313.7057	0.101054
3315.6345	0.098362
3317.5633	0.09573
3319.4921	0.0933073
3321.4210	0.0909843
3323.3498	0.0886713
3325.2786	0.0864281
3327.2074	0.0842547
3329.1362	0.082181
3331.0650	0.0802269
3332.9939	0.0783725
3334.9227	0.0766478
3336.8515	0.0749828
3338.7803	0.0734674
3340.7091	0.0720019
3342.6379	0.0706958
3344.5668	0.0694197
3346.4956	0.0682034
3348.4244	0.0670469
3350.3532	0.0659402
3352.2820	0.0649532
3354.2108	0.064036
3356.1397	0.0631188
3358.0685	0.0622913
3359.9973	0.0615535
3361.9261	0.060716
3363.8549	0.0600082
3365.7837	0.0594898
3367.7125	0.058762
3369.6414	0.0580541
3371.5702	0.0575157
3373.4990	0.0570472
3375.4278	0.0564889
3377.3566	0.0560203
3379.2854	0.0555617
3381.2143	0.0550931
3383.1431	0.0547541
3385.0719	0.0544151
3387.0007	0.0539166
3388.9295	0.0534879
3390.8583	0.0530792
3392.7872	0.0527103
3394.7160	0.0522716
3396.6448	0.0519127
3398.5736	0.0515937
3400.5024	0.0512248
3402.4312	0.050836
3404.3600	0.050487
3406.2889	0.0500882
3408.2177	0.0496595
3410.1465	0.0492308
3412.0753	0.0488121
3414.0041	0.0484033
3415.9329	0.0481541
3417.8618	0.0479148
3419.7906	0.047526
3421.7194	0.0470574
3423.6482	0.0467085
3425.5770	0.0462997
3427.5058	0.0458112
3429.4347	0.0453725
3431.3635	0.0450535
3433.2923	0.0447345
3435.2211	0.0444553
3437.1499	0.0442459
3439.0787	0.0439369
3441.0075	0.0435879
3442.9364	0.0432589
3444.8652	0.0429997
3446.7940	0.0428003
3448.7228	0.0424913
3450.6516	0.0422221
3452.5804	0.0420626
3454.5093	0.0418632
3456.4381	0.0415242
3458.3669	0.0411852
3460.2957	0.040936
3462.2245	0.0407964
3464.1533	0.0405671
3466.0822	0.0403378
3468.0110	0.0401384
3469.9398	0.0398592
3471.8686	0.0396698
3473.7974	0.0394305
3475.7262	0.0390816
3477.6550	0.038932
3479.5839	0.0388024
3481.5127	0.0385333
3483.4415	0.0381444
3485.3703	0.0378553
3487.2991	0.0375562
3489.2279	0.0373668
3491.1568	0.0372172
3493.0856	0.0370178
3495.0144	0.0366091
3496.9432	0.03632
3498.8720	0.0360707
3500.8008	0.0359112
3502.7297	0.0356121
3504.6585	0.0352033
3506.5873	0.0348943
3508.5161	0.0348444
3510.4449	0.0345952
3512.3737	0.0342163
3514.3025	0.0338574
3516.2314	0.0334885
3518.1602	0.0331396
3520.0890	0.0329003
3522.0178	0.032661
3523.9466	0.032332
3525.8754	0.0319931
3527.8043	0.0317339
3529.7331	0.0314348
3531.6619	0.0310858
3533.5907	0.0306471
3535.5195	0.0302783
3537.4483	0.0299094
3539.3772	0.0295505
3541.3060	0.0292913
3543.2348	0.0289523
3545.1636	0.0284638
3547.0924	0.0281148
3549.0212	0.0277659
3550.9501	0.0275067
3552.8789	0.0271477
3554.8077	0.0266792
3556.7365	0.0262006
3558.6653	0.0259514
3560.5941	0.0256822
3562.5229	0.0252635
3564.4518	0.0250242
3566.3806	0.0249045
3568.3094	0.0243961
3570.2382	0.023778
3572.1670	0.0233493
3574.0958	0.0230103
3576.0247	0.0226314
3577.9535	0.0222526
3579.8823	0.0219635
3581.8111	0.0216843
3583.7399	0.0213553
3585.6687	0.0212157
3587.5976	0.0211758
3589.5264	0.0206674
3591.4552	0.0200792
3593.3840	0.0198997
3595.3128	0.0197701
3597.2416	0.0194411
3599.1704	0.0190323
3601.0993	0.0187632
3603.0281	0.0183544
3604.9569	0.0181051
3606.8857	0.0179556
3608.8145	0.0178061
3610.7433	0.0173873
3612.6722	0.0171879
3614.6010	0.0168988
3616.5298	0.0164302
3618.4586	0.0163305
3620.3874	0.0162906
3622.3162	0.0157722
3624.2451	0.0152638
3626.1739	0.0148051
3628.1027	0.0150743
3630.0315	0.0153136
3631.9603	0.0142468
3633.8891	0.013848
3635.8179	0.0136187
3637.7468	0.0132897
3639.6756	0.0130903
3641.6044	0.0128909
3643.5332	0.0127912
3645.4620	0.0124622
3647.3908	0.0125619
3649.3197	0.0127613
3651.2485	0.0125021
3653.1773	0.011555
3655.1061	0.0111861
3657.0349	0.0113057
3658.9637	0.0109269
3660.8926	0.0106776
3662.8214	0.010558
3664.7502	0.0104085
3666.6790	0.0101692
3668.6078	0.0101492
3670.5366	0.0107873
3672.4654	0.0103586
3674.3943	0.0100296
3676.3231	0.0107375
3678.2519	0.00990998
3680.1807	0.00953112
3682.1095	0.00937161
3684.0383	0.00923203
3685.9672	0.00908248
3687.8960	0.00926194
3689.8248	0.00982025
3691.7536	0.00938158
3693.6824	0.00883324
3695.6112	0.00865378
3697.5401	0.00875348
3699.4689	0.00857402
3701.3977	0.00879336
3703.3265	0.00889306
3705.2553	0.00866375
3707.1841	0.00849426
3709.1129	0.00853414
3711.0418	0.008913
3712.9706	0.00915227
3714.8994	0.00874351
3716.8282	0.00841451
3718.7570	0.00831481
3720.6858	0.00837463
3722.6147	0.00849426
3724.5435	0.00841451
3726.4723	0.00839457
3728.4011	0.00833475
3730.3299	0.00806556
3732.2587	0.00858399
3734.1876	0.008913
3736.1164	0.00936164
3738.0452	0.00906254
3739.9740	0.00863384
3741.9028	0.00830484
3743.8316	0.00888309
3745.7605	0.00975046
3747.6893	0.00856405
3749.6181	0.00882327
3751.5469	0.00943142
3753.4757	0.00906254
3755.4045	0.00841451
3757.3333	0.00835469
3759.2622	0.00852417
3761.1910	0.00849426
3763.1198	0.00812538
3765.0486	0.00824502
3766.9774	0.00832478
3768.9062	0.00815529
3770.8351	0.00850423
3772.7639	0.00835469
3774.6927	0.00820514
3776.6215	0.00805559
3778.5503	0.00807553
3780.4791	0.00837463
3782.4080	0.00816526
3784.3368	0.00810544
3786.2656	0.00807553
3788.1944	0.00791602
3790.1232	0.00800574
3792.0520	0.00806556
3793.9808	0.0079559
3795.9097	0.00812538
3797.8385	0.00821511
3799.7673	0.00787614
3801.6961	0.00872357
3803.6249	0.00857402
3805.5537	0.00784623
3807.4826	0.00842448
3809.4114	0.00832478
3811.3402	0.00800574
3813.2690	0.00777644
3815.1978	0.00784623
3817.1266	0.00855408
3819.0555	0.00805559
3820.9843	0.00846436
3822.9131	0.00868369
3824.8419	0.00801571
3826.7707	0.00815529
3828.6995	0.00811541
3830.6283	0.0079559
3832.5572	0.00812538
3834.4860	0.00806556
3836.4148	0.00817523
3838.3436	0.00863384
3840.2724	0.00862387
3842.2012	0.00823505
3844.1301	0.00829487
3846.0589	0.00824502
3847.9877	0.00811541
3849.9165	0.00793596
3851.8453	0.00800574
3853.7741	0.00940152
3855.7030	0.00913233
3857.6318	0.00836466
3859.5606	0.00816526
3861.4894	0.00810544
3863.4182	0.00831481
3865.3470	0.00862387
3867.2758	0.00821511
3869.2047	0.00814532
3871.1335	0.00865378
3873.0623	0.00804562
3874.9911	0.00832478
3876.9199	0.00804562
3878.8487	0.00792599
3880.7776	0.00852417
3882.7064	0.00836466
3884.6352	0.00809547
3886.5640	0.00877342
3888.4928	0.00829487
3890.4216	0.00814532
3892.3505	0.00850423
3894.2793	0.0081852
3896.2081	0.00798581
3898.1369	0.0080855
3900.0657	0.00831481
3901.9945	0.00839457
3903.9233	0.00849426
3905.8522	0.00858399
3907.7810	0.00829487
3909.7098	0.00811541
3911.6386	0.00807553
3913.5674	0.00812538
3915.4962	0.00815529
3917.4251	0.00831481
3919.3539	0.00826496
3921.2827	0.00815529
3923.2115	0.00811541
3925.1403	0.00845439
3927.0691	0.00837463
3928.9980	0.0081852
3930.9268	0.00823505
3932.8556	0.00837463
3934.7844	0.00829487
3936.7132	0.00816526
3938.6420	0.00816526
3940.5709	0.00816526
3942.4997	0.00835469
3944.4285	0.00848429
3946.3573	0.00825499
3948.2861	0.00825499
3950.2149	0.00836466
3952.1437	0.00833475
3954.0726	0.00827493
3956.0014	0.00827493
3957.9302	0.00834472
3959.8590	0.0083846
3961.7878	0.00837463
3963.7166	0.00840454
3965.6455	0.0083846
3967.5743	0.00843445
3969.5031	0.00835469
3971.4319	0.00831481
3973.3607	0.00824502
3975.2895	0.00824502
3977.2184	0.00827493
3979.1472	0.00830484
3981.0760	0.00842448
3983.0048	0.00846436
3984.9336	0.00831481
3986.8624	0.00833475
3988.7912	0.00846436
3990.7201	0.00846436
3992.6489	0.00842448
3994.5777	0.00845439
3996.5065	0.00844442
3998.4353	0.0083846
4000.3641	0.00842448
4002.2930	0.00848429
4004.2218	0.00848429
4006.1506	0.00845439
4008.0794	0.00845439
4010.0082	0.00846436
4011.9370	0.0083846
4013.8659	0.00842448
4015.7947	0.00841451
4017.7235	0.00839457
4019.6523	0.00831481
4021.5811	0.00824502
4023.5099	0.0082849
4025.4387	0.00832478
4027.3676	0.0082849
4029.2964	0.00827493
4031.2252	0.00831481
4033.1540	0.00827493
4035.0828	0.0081852
4037.0116	0.00820514
4038.9405	0.00816526
4040.8693	0.00824502
4042.7981	0.00823505
4044.7269	0.00822508
4046.6557	0.00821511
4048.5845	0.00825499
4050.5134	0.00833475
4052.4422	0.00833475
4054.3710	0.00832478
4056.2998	0.00825499
4058.2286	0.00815529
4060.1574	0.00820514
4062.0862	0.0082849
4064.0151	0.00824502
4065.9439	0.00810544
4067.8727	0.00819517
4069.8015	0.00823505
4071.7303	0.00812538
4073.6591	0.00810544
4075.5880	0.00810544
4077.5168	0.00797584
4079.4456	0.00787614
4081.3744	0.00793596
4083.3032	0.00806556
4085.2320	0.00806556
4087.1609	0.00805559
4089.0897	0.00804562
4091.0185	0.00797584
4092.9473	0.0079559
4094.8761	0.00806556
4096.8049	0.00806556
4098.7337	0.00802568
4100.6626	0.00793596
4102.5914	0.00786617
4104.5202	0.00793596
4106.4490	0.00803565
4108.3778	0.00794593
4110.3066	0.00793596
4112.2355	0.00782629
4114.1643	0.00781632
4116.0931	0.00792599
4118.0219	0.00800574
4119.9507	0.00800574
4121.8795	0.00797584
4123.8084	0.00791602
4125.7372	0.00783626
4127.6660	0.00777644
4129.5948	0.00769668
4131.5236	0.00762689
4133.4524	0.00779638
4135.3813	0.00798581
4137.3101	0.00801571
4139.2389	0.00791602
4141.1677	0.00786617
4143.0965	0.0079559
4145.0253	0.0079559
4146.9541	0.00798581
4148.8830	0.00804562
4150.8118	0.00798581
4152.7406	0.00788611
4154.6694	0.00791602
4156.5982	0.00797584
4158.5270	0.00798581
4160.4559	0.00798581
4162.3847	0.00798581
4164.3135	0.00799577
4166.2423	0.00793596
4168.1711	0.00780635
4170.0999	0.00777644
4172.0288	0.00787614
4173.9576	0.00790605
4175.8864	0.00801571
4177.8152	0.00806556
4179.7440	0.00792599
4181.6728	0.00792599
4183.6016	0.00807553
4185.5305	0.00812538
4187.4593	0.00800574
4189.3881	0.00789608
4191.3169	0.00789608
4193.2457	0.00793596
4195.1745	0.00793596
4197.1034	0.00794593
4199.0322	0.00799577
4200.9610	0.00799577
[truncated: 414 more rows]
