# Supplementary material for: Vibrational Study on the Structure, Bioactivity, and Silver Adsorption of Silk Fibroin Fibers Grafted with Methacrylonitrile
Source: Molecules. 2023 Mar 10;28(6):2551. doi: 10.3390/molecules28062551 (PMC10051891; doi:10.3390/molecules28062551)
Supplement: Supplementary file 1 [file molecules-28-02551-s001.zip › RAW DATA/Figure 14 IR SBF parallel/IR BF control 28d SBF parallel p2.txt]

TITLE	BFCONTROLLO 28D SBF PARALLELE P2
DATA TYPE
ORIGIN	JASCO
OWNER
DATE	23/03/01
TIME	16:01:29
SPECTROMETER/DATA SYSTEM
RESOLUTION
DELTAX	1.92882
XUNITS	1/CM
YUNITS	ABSORBANCE
FIRSTX	379.9768
LASTX	4999.4912
NPOINTS	2396
FIRSTY	0.25774
MAXY	0.35580
MINY	0.00676
XYDATA
379.9768	0.257742
381.9056	0.251671
383.8344	0.254061
385.7633	0.251304
387.6921	0.243977
389.6209	0.238562
391.5497	0.238217
393.4785	0.238995
395.4073	0.242164
397.3361	0.25365
399.2650	0.242976
401.1938	0.234159
403.1226	0.233792
405.0514	0.236705
406.9802	0.234837
408.9090	0.236894
410.8379	0.237995
412.7667	0.236583
414.6955	0.240007
416.6243	0.246779
418.5531	0.258931
420.4819	0.25594
422.4108	0.253672
424.3396	0.252571
426.2684	0.250559
428.1972	0.246756
430.1260	0.242031
432.0548	0.234704
433.9837	0.230512
435.9125	0.227577
437.8413	0.22503
439.7701	0.224619
441.6989	0.223885
443.6277	0.22284
445.5565	0.223407
447.4854	0.223641
449.4142	0.223452
451.3430	0.224552
453.2718	0.224775
455.2006	0.225942
457.1294	0.228488
459.0583	0.227365
460.9871	0.226376
462.9159	0.226431
464.8447	0.228488
466.7735	0.230323
468.7023	0.230734
470.6312	0.231957
472.5600	0.233992
474.4888	0.235382
476.4176	0.236294
478.3464	0.237016
480.2752	0.239018
482.2040	0.240608
484.1329	0.241019
486.0617	0.242275
487.9905	0.243632
489.9193	0.24361
491.8481	0.243443
493.7769	0.243054
495.7058	0.242431
497.6346	0.242642
499.5634	0.244243
501.4922	0.245222
503.4210	0.2461
505.3498	0.247913
507.2787	0.248891
509.2075	0.249958
511.1363	0.251059
513.0651	0.252716
514.9939	0.255262
516.9227	0.256752
518.8515	0.256974
520.7804	0.257975
522.7092	0.259565
524.6380	0.261455
526.5668	0.263301
528.4956	0.264279
530.4244	0.266214
532.3533	0.26876
534.2821	0.272018
536.2109	0.275265
538.1397	0.2783
540.0685	0.280857
541.9973	0.283737
543.9262	0.286272
545.8550	0.287406
547.7838	0.287773
549.7126	0.28645
551.6414	0.281802
553.5702	0.276643
555.4990	0.268905
557.4279	0.259176
559.3567	0.250214
561.2855	0.242198
563.2143	0.23437
565.1431	0.229033
567.0719	0.225397
569.0008	0.222673
570.9296	0.22035
572.8584	0.219271
574.7872	0.218659
576.7160	0.21847
578.6448	0.218637
580.5737	0.21876
582.5025	0.218748
584.4313	0.21976
586.3601	0.22105
588.2889	0.221917
590.2177	0.222974
592.1465	0.224386
594.0754	0.226009
596.0042	0.227921
597.9330	0.230156
599.8618	0.232802
601.7906	0.23516
603.7194	0.237861
605.6483	0.239707
607.5771	0.240786
609.5059	0.241008
611.4347	0.240219
613.3635	0.238573
615.2923	0.236827
617.2212	0.23457
619.1500	0.232891
621.0788	0.232069
623.0076	0.231346
624.9364	0.229923
626.8652	0.228744
628.7941	0.227488
630.7229	0.225887
632.6517	0.224252
634.5805	0.222395
636.5093	0.220783
638.4381	0.219805
640.3669	0.218937
642.2958	0.218081
644.2246	0.216847
646.1534	0.215591
648.0822	0.21419
650.0110	0.212578
651.9398	0.211032
653.8687	0.209576
655.7975	0.207974
657.7263	0.206585
659.6551	0.205384
661.5839	0.204372
663.5127	0.203738
665.4416	0.204984
667.3704	0.206818
669.2992	0.202271
671.2280	0.201915
673.1568	0.202093
675.0856	0.201426
677.0144	0.201259
678.9433	0.201203
680.8721	0.20137
682.8009	0.200914
684.7297	0.200291
686.6585	0.199936
688.5873	0.198957
690.5162	0.19749
692.4450	0.196278
694.3738	0.194765
696.3026	0.193009
698.2314	0.191474
700.1602	0.189495
702.0891	0.187205
704.0179	0.184525
705.9467	0.181612
707.8755	0.178755
709.8043	0.176097
711.7331	0.17364
713.6619	0.17135
715.5908	0.169248
717.5196	0.167336
719.4484	0.164945
721.3772	0.16201
723.3060	0.158708
725.2348	0.155027
727.1637	0.151414
729.0925	0.148201
731.0213	0.144531
732.9501	0.140473
734.8789	0.136359
736.8077	0.132412
738.7366	0.128409
740.6654	0.124774
742.5942	0.121305
744.5230	0.118214
746.4518	0.1151
748.3806	0.112354
750.3094	0.109741
752.2383	0.107506
754.1671	0.105438
756.0959	0.104148
758.0247	0.102759
759.9535	0.101513
761.8823	0.100502
763.8112	0.0996787
765.7400	0.0985002
767.6688	0.0972438
769.5976	0.0957094
771.5264	0.0937636
773.4552	0.0912397
775.3841	0.0894718
777.3129	0.0876928
779.2417	0.0861473
781.1705	0.0845574
783.0993	0.0832342
785.0281	0.0818778
786.9569	0.0806658
788.8858	0.0791759
790.8146	0.0777639
792.7434	0.0763407
794.6722	0.0754289
796.6010	0.0747062
798.5298	0.0743504
800.4587	0.073939
802.3875	0.0737834
804.3163	0.0734387
806.2451	0.0731385
808.1739	0.072716
810.1027	0.0726271
812.0316	0.0722379
813.9604	0.0721601
815.8892	0.0719377
817.8180	0.0714374
819.7468	0.0708369
821.6756	0.0707702
823.6045	0.070748
825.5333	0.0708258
827.4621	0.0704033
829.3909	0.070092
831.3197	0.0690357
833.2485	0.0676125
835.1773	0.0662005
837.1062	0.065033
839.0350	0.0637099
840.9638	0.0628649
842.8926	0.0620643
844.8214	0.0619087
846.7502	0.0622645
848.6791	0.062876
850.6079	0.0629649
852.5367	0.0627537
854.4655	0.0616418
856.3943	0.0598072
858.3231	0.0578059
860.2520	0.0563493
862.1808	0.0547705
864.1096	0.0536253
866.0384	0.0531583
867.9672	0.0531361
869.8960	0.0528914
871.8248	0.0533028
873.7537	0.0535586
875.6825	0.0537587
877.6113	0.0533695
879.5401	0.0529359
881.4689	0.0523355
883.3977	0.0520575
885.3266	0.0517462
887.2554	0.0518241
889.1842	0.0518241
891.1130	0.0517462
893.0418	0.0518129
894.9706	0.0521576
896.8995	0.0521576
898.8283	0.0522132
900.7571	0.0520798
902.6859	0.0519241
904.6147	0.0516795
906.5435	0.051635
908.4723	0.0513571
910.4012	0.0514015
912.3300	0.0517685
914.2588	0.0527024
916.1876	0.0535252
918.1164	0.0549373
920.0452	0.0568052
921.9741	0.0583952
923.9029	0.059218
925.8317	0.0598628
927.7605	0.0601519
929.6893	0.0602186
931.6181	0.0598184
933.5470	0.0593847
935.4758	0.0588399
937.4046	0.0583841
939.3334	0.0581283
941.2622	0.058284
943.1910	0.0582173
945.1198	0.0581839
947.0487	0.0581061
948.9775	0.0582951
950.9063	0.058751
952.8351	0.059318
954.7639	0.0598295
956.6927	0.0606078
958.6216	0.0612416
960.5504	0.0618753
962.4792	0.0624201
964.4080	0.0633319
966.3368	0.0646327
968.2656	0.066434
970.1945	0.0683019
972.1233	0.0701476
974.0521	0.0712817
975.9809	0.0718043
977.9097	0.0716486
979.8385	0.0709481
981.7673	0.0699919
983.6962	0.0693915
985.6250	0.069347
987.5538	0.0704367
989.4826	0.072438
991.4114	0.0750398
993.3402	0.0774859
995.2691	0.0794873
997.1979	0.080866
999.1267	0.0816443
1001.0555	0.0818333
1002.9843	0.0817777
1004.9131	0.0813441
1006.8420	0.0811995
1008.7708	0.0815442
1010.6996	0.082178
1012.6284	0.082834
1014.5572	0.0833566
1016.4860	0.0833788
1018.4149	0.083212
1020.3437	0.0829118
1022.2725	0.0828562
1024.2013	0.0833566
1026.1301	0.084713
1028.0589	0.0866477
1029.9877	0.0889715
1031.9166	0.0911952
1033.8454	0.0934412
1035.7742	0.0956871
1037.7030	0.0977997
1039.6318	0.0995453
1041.5606	0.10108
1043.4895	0.102303
1045.4183	0.103359
1047.3471	0.10426
1049.2759	0.10506
1051.2047	0.106139
1053.1335	0.107773
1055.0624	0.109574
1056.9912	0.111465
1058.9200	0.113132
1060.8488	0.1145
1062.7776	0.115423
1064.7064	0.115923
1066.6352	0.116034
1068.5641	0.115801
1070.4929	0.114867
1072.4217	0.113155
1074.3505	0.110697
1076.2793	0.107573
1078.2081	0.103882
1080.1370	0.100046
1082.0658	0.0961875
1083.9946	0.0924294
1085.9234	0.0888047
1087.8522	0.0855358
1089.7810	0.0826116
1091.7099	0.0804435
1093.6387	0.0789313
1095.5675	0.0781975
1097.4963	0.0779751
1099.4251	0.0782309
1101.3539	0.078431
1103.2827	0.0783754
1105.2116	0.0778306
1107.1404	0.0771412
1109.0692	0.0764852
1110.9980	0.0761294
1112.9268	0.0758737
1114.8556	0.0757292
1116.7845	0.0754957
1118.7133	0.0753178
1120.6421	0.0750732
1122.5709	0.0748285
1124.4997	0.0745617
1126.4285	0.0744172
1128.3574	0.0742281
1130.2862	0.0741281
1132.2150	0.0741058
1134.1438	0.0743616
1136.0726	0.0748619
1138.0014	0.075718
1139.9302	0.0767521
1141.8591	0.0781308
1143.7879	0.0797875
1145.7167	0.0816888
1147.6455	0.0837235
1149.5743	0.0860139
1151.5031	0.0883377
1153.4320	0.0907171
1155.3608	0.0929186
1157.2896	0.0948644
1159.2184	0.0965655
1161.1472	0.0980777
1163.0760	0.0991673
1165.0049	0.100101
1166.9337	0.100846
1168.8625	0.101547
1170.7913	0.101891
1172.7201	0.101302
1174.6489	0.0994675
1176.5777	0.0970325
1178.5066	0.0946086
1180.4354	0.0926406
1182.3642	0.0912508
1184.2930	0.0905392
1186.2218	0.0904391
1188.1506	0.0910284
1190.0795	0.0920069
1192.0083	0.0935079
1193.9371	0.0953981
1195.8659	0.0976774
1197.7947	0.100268
1199.7235	0.103337
1201.6524	0.106761
1203.5812	0.110708
1205.5100	0.115089
1207.4388	0.119881
1209.3676	0.124974
1211.2964	0.130266
1213.2253	0.135447
1215.1541	0.140495
1217.0829	0.145221
1219.0117	0.14939
1220.9405	0.153082
1222.8693	0.156273
1224.7981	0.158919
1226.7270	0.161143
1228.6558	0.162733
1230.5846	0.163311
1232.5134	0.163066
1234.4422	0.161932
1236.3710	0.159997
1238.2999	0.157785
1240.2287	0.155461
1242.1575	0.153159
1244.0863	0.151103
1246.0151	0.149123
1247.9439	0.147255
1249.8728	0.145754
1251.8016	0.144442
1253.7304	0.143431
1255.6592	0.142975
1257.5880	0.142741
1259.5168	0.142519
1261.4456	0.142152
1263.3745	0.141051
1265.3033	0.139061
1267.2321	0.136126
1269.1609	0.132279
1271.0897	0.128054
1273.0185	0.123828
1274.9474	0.119826
1276.8762	0.116368
1278.8050	0.113555
1280.7338	0.111231
1282.6626	0.109452
1284.5914	0.108251
1286.5203	0.107228
1288.4491	0.106506
1290.3779	0.106027
1292.3067	0.105583
1294.2355	0.105227
1296.1643	0.105049
1298.0931	0.104916
1300.0220	0.105182
1301.9508	0.105572
1303.8796	0.105861
1305.8084	0.106172
1307.7372	0.106617
1309.6660	0.107017
1311.5949	0.107773
1313.5237	0.108462
1315.4525	0.108807
1317.3813	0.108651
1319.3101	0.108251
1321.2389	0.108151
1323.1678	0.108796
1325.0966	0.109786
1327.0254	0.110864
1328.9542	0.111898
1330.8830	0.112865
1332.8118	0.113499
1334.7406	0.114033
1336.6695	0.114189
1338.5983	0.113888
1340.5271	0.113177
1342.4559	0.112676
1344.3847	0.112287
1346.3135	0.112076
1348.2424	0.11192
1350.1712	0.11202
1352.1000	0.112643
1354.0288	0.113666
1355.9576	0.115045
1357.8864	0.117291
1359.8153	0.120315
1361.7441	0.124017
1363.6729	0.128009
1365.6017	0.131578
1367.5305	0.133602
1369.4593	0.13358
1371.3881	0.132957
1373.3170	0.132368
1375.2458	0.131645
1377.1746	0.131745
1379.1034	0.1317
1381.0322	0.131756
1382.9610	0.13209
1384.8899	0.132823
1386.8187	0.133124
1388.7475	0.132924
1390.6763	0.133969
1392.6051	0.135559
1394.5339	0.136359
1396.4628	0.136704
1398.3916	0.137582
1400.3204	0.137849
1402.2492	0.139561
1404.1780	0.141129
1406.1068	0.141919
1408.0357	0.142775
1409.9645	0.143242
1411.8933	0.142852
1413.8221	0.142697
1415.7509	0.142819
1417.6797	0.142741
1419.6085	0.140251
1421.5374	0.13985
1423.4662	0.14094
1425.3950	0.142274
1427.3238	0.14591
1429.2526	0.150791
1431.1814	0.157284
1433.1103	0.16559
1435.0391	0.17414
1436.9679	0.179611
1438.8967	0.182835
1440.8255	0.185003
1442.7543	0.184748
1444.6832	0.184158
1446.6120	0.181946
1448.5408	0.176564
1450.4696	0.170705
1452.3984	0.164612
1454.3272	0.15923
1456.2560	0.153271
1458.1849	0.140973
1460.1137	0.136615
1462.0425	0.135525
1463.9713	0.133991
1465.9001	0.1306
1467.8289	0.12921
1469.7578	0.128509
1471.6866	0.127297
1473.6154	0.124184
1475.5442	0.123528
1477.4730	0.123873
1479.4018	0.126008
1481.3307	0.129043
1483.2595	0.133479
1485.1883	0.139339
1487.1171	0.146077
1489.0459	0.153415
1490.9747	0.161154
1492.9035	0.170582
1494.8324	0.180789
1496.7612	0.190551
1498.6900	0.199724
1500.6188	0.209753
1502.5476	0.221328
1504.4764	0.233959
1506.4053	0.243298
1508.3341	0.248424
1510.2629	0.258675
1512.1917	0.267904
1514.1205	0.275454
1516.0493	0.277877
1517.9782	0.273319
1519.9070	0.27383
1521.8358	0.266737
1523.7646	0.264457
1525.6934	0.265191
1527.6222	0.262222
1529.5510	0.261666
1531.4799	0.262712
1533.4087	0.258019
1535.3375	0.252349
1537.2663	0.256274
1539.1951	0.253928
1541.1239	0.24143
1543.0528	0.235893
1544.9816	0.230779
1546.9104	0.226476
1548.8392	0.224274
1550.7680	0.217403
1552.6968	0.214446
1554.6257	0.209109
1556.5545	0.207674
1558.4833	0.20256
1560.4121	0.183769
1562.3409	0.181923
1564.2697	0.179288
1566.1985	0.173473
1568.1274	0.170404
1570.0562	0.163444
1571.9850	0.15982
1573.9138	0.160275
1575.8426	0.158786
1577.7714	0.155706
1579.7003	0.158029
1581.6291	0.160909
1583.5579	0.16499
1585.4867	0.170404
1587.4155	0.177787
1589.3443	0.186604
1591.2732	0.197123
1593.2020	0.208675
1595.1308	0.220905
1597.0596	0.234037
1598.9884	0.248635
1600.9172	0.264424
1602.8461	0.281257
1604.7749	0.298425
1606.7037	0.314747
1608.6325	0.328123
1610.5613	0.338563
1612.4901	0.347013
1614.4189	0.355797
1616.3478	0.354474
1618.2766	0.343989
1620.2054	0.342944
1622.1342	0.336917
1624.0630	0.319361
1625.9918	0.308154
1627.9207	0.295878
1629.8495	0.281547
1631.7783	0.272985
1633.7071	0.267003
1635.6359	0.251782
1637.5647	0.235137
1639.4936	0.229445
1641.4224	0.222473
1643.3512	0.217303
1645.2800	0.212822
1647.2088	0.201181
1649.1376	0.194132
1651.0664	0.195644
1652.9953	0.187461
1654.9241	0.171116
1656.8529	0.168826
1658.7817	0.164389
1660.7105	0.159464
1662.6393	0.152103
1664.5682	0.144976
1666.4970	0.141852
1668.4258	0.137849
1670.3546	0.130144
1672.2834	0.125518
1674.2122	0.12225
1676.1411	0.115501
1678.0699	0.111431
1679.9987	0.108251
1681.9275	0.105371
1683.8563	0.101447
1685.7851	0.0938748
1687.7139	0.0919402
1689.6428	0.0893162
1691.5716	0.0869924
1693.5004	0.0863586
1695.4292	0.0859583
1697.3580	0.08518
1699.2868	0.0853246
1701.2157	0.0782197
1703.1445	0.0722713
1705.0733	0.0642769
1707.0021	0.055193
1708.9309	0.0490333
1710.8597	0.0450861
1712.7886	0.0416394
1714.7174	0.0395602
1716.6462	0.0369473
1718.5750	0.0349682
1720.5038	0.033078
1722.4326	0.0326444
1724.3614	0.0317549
1726.2903	0.0315436
1728.2191	0.0312768
1730.1479	0.0318105
1732.0767	0.0319105
1734.0055	0.0326332
1735.9343	0.0319773
1737.8632	0.0316882
1739.7920	0.0309099
1741.7208	0.0297313
1743.6496	0.0278633
1745.5784	0.0264624
1747.5072	0.0249169
1749.4361	0.0238273
1751.3649	0.0223151
1753.2937	0.0212033
1755.2225	0.0199469
1757.1513	0.0194354
1759.0801	0.0185348
1761.0089	0.0183124
1762.9378	0.0178454
1764.8666	0.017523
1766.7954	0.0171561
1768.7242	0.0173006
1770.6530	0.016778
1772.5818	0.0169782
1774.5107	0.0165668
1776.4395	0.0163889
1778.3683	0.0159441
1780.2971	0.0159664
1782.2259	0.0156217
1784.1547	0.0156328
1786.0836	0.0153993
1788.0124	0.0152993
1789.9412	0.0150213
1791.8700	0.0153549
1793.7988	0.015088
1795.7276	0.0147878
1797.6565	0.0145098
1799.5853	0.0146099
1801.5141	0.0142652
1803.4429	0.0141874
1805.3717	0.0138761
1807.3005	0.013865
1809.2293	0.0136648
1811.1582	0.0137871
1813.0870	0.0134536
1815.0158	0.013398
1816.9446	0.0132534
1818.8734	0.0134536
1820.8022	0.0133646
1822.7311	0.0135092
1824.6599	0.0134647
1826.5887	0.0135759
1828.5175	0.0131423
1830.4463	0.0135203
1832.3751	0.0131645
1834.3040	0.01312
1836.2328	0.0128865
1838.1616	0.0131089
1840.0904	0.0129866
1842.0192	0.0130199
1843.9480	0.0131867
1845.8768	0.0132979
1847.8057	0.0127642
1849.7345	0.0131089
1851.6633	0.0128198
1853.5921	0.0128976
1855.5209	0.0127642
1857.4497	0.0130199
1859.3786	0.0128087
1861.3074	0.0129088
1863.2362	0.0127309
1865.1650	0.01312
1867.0938	0.013209
1869.0226	0.0136982
1870.9515	0.0133757
1872.8803	0.0132312
1874.8091	0.0129866
1876.7379	0.0131311
1878.6667	0.0129866
1880.5955	0.0132757
1882.5243	0.0129755
1884.4532	0.01312
1886.3820	0.0129866
1888.3108	0.0133313
1890.2396	0.0132534
1892.1684	0.0132534
1894.0972	0.0131534
1896.0261	0.0134536
1897.9549	0.0130311
1899.8837	0.0133201
1901.8125	0.0130199
1903.7413	0.0130533
1905.6701	0.0131867
1907.5990	0.0136315
1909.5278	0.0132201
1911.4566	0.0134647
1913.3854	0.0133646
1915.3142	0.013865
1917.2430	0.0138094
1919.1718	0.0140762
1921.1007	0.0136315
1923.0295	0.0139539
1924.9583	0.0133313
1926.8871	0.0134425
1928.8159	0.0133535
1930.7447	0.0135536
1932.6736	0.0135203
1934.6024	0.0140651
1936.5312	0.0137538
1938.4600	0.0142319
1940.3888	0.0140873
1942.3176	0.0145543
1944.2465	0.0146433
1946.1753	0.0152214
1948.1041	0.0147211
1950.0329	0.0150435
1951.9617	0.0147989
1953.8905	0.0151992
1955.8193	0.0150324
1957.7482	0.0155884
1959.6770	0.0151658
1961.6058	0.0157996
1963.5346	0.0154327
1965.4634	0.016022
1967.3922	0.015833
1969.3211	0.0170227
1971.2499	0.0176564
1973.1787	0.0186793
1975.1075	0.0176231
1977.0363	0.0186682
1978.9651	0.0195244
1980.8940	0.0191686
1982.8228	0.0175675
1984.7516	0.0176898
1986.6804	0.0169448
1988.6092	0.0175675
1990.5380	0.017334
1992.4669	0.0174229
1994.3957	0.0162332
1996.3245	0.0163111
1998.2533	0.0155105
2000.1821	0.0157218
2002.1109	0.0153326
2004.0397	0.0161665
2005.9686	0.0165557
2007.8974	0.0176675
2009.8262	0.0168448
2011.7550	0.0168559
2013.6838	0.0160776
2015.6126	0.0177787
2017.5415	0.0183569
2019.4703	0.0182124
2021.3991	0.0176119
2023.3279	0.0184014
2025.2567	0.0169559
2027.1855	0.0162221
2029.1144	0.0162444
2031.0432	0.017901
2032.9720	0.0179455
2034.9008	0.0183124
2036.8296	0.0172895
2038.7584	0.0174896
2040.6872	0.0167002
2042.6161	0.0173006
2044.5449	0.0171783
2046.4737	0.0165668
2048.4025	0.0156662
2050.3313	0.0163222
2052.2601	0.0151325
2054.1890	0.0149546
2056.1178	0.014899
2058.0466	0.0149435
2059.9754	0.0144654
2061.9042	0.0147767
2063.8330	0.014899
2065.7619	0.0151658
2067.6907	0.0147767
2069.6195	0.0146544
2071.5483	0.0144431
2073.4771	0.0150213
2075.4059	0.0145321
2077.3347	0.0145654
2079.2636	0.0141318
2081.1924	0.013965
2083.1212	0.0137204
2085.0500	0.0140095
2086.9788	0.0136648
2088.9076	0.0134202
2090.8365	0.0130978
2092.7653	0.0132534
2094.6941	0.0132757
2096.6229	0.013587
2098.5517	0.0135981
2100.4805	0.0138983
2102.4094	0.0138538
2104.3382	0.0138983
2106.2670	0.0133757
2108.1958	0.013587
2110.1246	0.013498
2112.0534	0.0134647
2113.9822	0.0132534
2115.9111	0.013398
2117.8399	0.0129421
2119.7687	0.0129977
2121.6975	0.0126197
2123.6263	0.0127865
2125.5551	0.0126419
2127.4840	0.0125863
2129.4128	0.0123862
2131.3416	0.0125641
2133.2704	0.0124529
2135.1992	0.0130755
2137.1280	0.0130311
2139.0569	0.0134536
2140.9857	0.0135314
2142.9145	0.0139428
2144.8433	0.0137649
2146.7721	0.014521
2148.7009	0.0142652
2150.6297	0.0144098
2152.5586	0.0141985
2154.4874	0.0142652
2156.4162	0.0140095
2158.3450	0.0161109
2160.2738	0.0174118
2162.2026	0.0178343
2164.1315	0.0170004
2166.0603	0.0175008
2167.9891	0.0166557
2169.9179	0.0165001
2171.8467	0.0157663
2173.7755	0.015744
2175.7044	0.0162777
2177.6332	0.0168114
2179.5620	0.0157996
2181.4908	0.0157996
2183.4196	0.0156106
2185.3484	0.0163667
2187.2773	0.0169559
2189.2061	0.0172006
2191.1349	0.0159997
2193.0637	0.0156439
2194.9925	0.015177
2196.9213	0.0153993
2198.8501	0.0151547
2200.7790	0.015088
2202.7078	0.0149324
2204.6366	0.0149657
2206.5654	0.0139873
2208.4942	0.0141207
2210.4230	0.0143208
2212.3519	0.01481
2214.2807	0.0146989
2216.2095	0.01471
2218.1383	0.0143987
2220.0671	0.0145543
2221.9959	0.0143764
2223.9248	0.0141429
2225.8536	0.0138094
2227.7824	0.0141207
2229.7112	0.0136871
2231.6400	0.0136204
2233.5688	0.0137538
2235.4976	0.0140206
2237.4265	0.0138872
2239.3553	0.0139094
2241.2841	0.0134869
2243.2129	0.0136315
2245.1417	0.013498
2247.0705	0.0138316
2248.9994	0.0137871
2250.9282	0.0137982
2252.8570	0.0137204
2254.7858	0.0138538
2256.7146	0.0134758
2258.6434	0.013398
2260.5723	0.0134202
2262.5011	0.0134758
2264.4299	0.0130199
2266.3587	0.0131867
2268.2875	0.0134091
2270.2163	0.0135203
2272.1451	0.0133424
2274.0740	0.0133424
2276.0028	0.0130644
2277.9316	0.0132423
2279.8604	0.0131978
2281.7892	0.0132312
2283.7180	0.0131645
2285.6469	0.0132979
2287.5757	0.0132757
2289.5045	0.0132423
2291.4333	0.0129532
2293.3621	0.0128865
2295.2909	0.0126864
2297.2198	0.0125752
2299.1486	0.0124974
2301.0774	0.0124195
2303.0062	0.0121193
2304.9350	0.0120637
2306.8638	0.0118747
2308.7926	0.0118525
2310.7215	0.0117858
2312.6503	0.011808
2314.5791	0.0116079
2316.5079	0.0115078
2318.4367	0.011241
2320.3655	0.011341
2322.2944	0.0114411
2324.2232	0.0115412
2326.1520	0.0108296
2328.0808	0.0103959
2330.0096	0.00999567
2331.9384	0.00975106
2333.8673	0.00968435
2335.7961	0.00972882
2337.7249	0.00939526
2339.6537	0.00937303
2341.5825	0.00916177
2343.5113	0.00947309
2345.4401	0.00978442
2347.3690	0.0102514
2349.2978	0.0100735
2351.2266	0.00975106
2353.1554	0.00952869
2355.0842	0.0095954
2357.0130	0.00933967
2358.9419	0.00899499
2360.8707	0.00862808
2362.7995	0.00932855
2364.7283	0.00948421
2366.6571	0.0095954
2368.5859	0.00990672
2370.5148	0.0101958
2372.4436	0.0103181
2374.3724	0.0107406
2376.3012	0.0109741
2378.2300	0.0112743
2380.1588	0.0114522
2382.0877	0.0117191
2384.0165	0.011897
2385.9453	0.0121749
2387.8741	0.0122194
2389.8029	0.0121749
2391.7317	0.012186
2393.6605	0.0122972
2395.5894	0.0122528
2397.5182	0.0122639
2399.4470	0.0121749
2401.3758	0.0122861
2403.3046	0.0123306
2405.2334	0.0123973
2407.1623	0.0123417
2409.0911	0.0124974
2411.0199	0.0125863
2412.9487	0.0126641
2414.8775	0.0125974
2416.8063	0.0126641
2418.7352	0.0126419
2420.6640	0.0127197
2422.5928	0.0127086
2424.5216	0.0127976
2426.4504	0.0128087
2428.3792	0.0129977
2430.3080	0.0129866
2432.2369	0.0130311
2434.1657	0.0130755
2436.0945	0.0131423
2438.0233	0.0130088
2439.9521	0.0130644
2441.8809	0.0130755
2443.8098	0.0130422
2445.7386	0.0129644
2447.6674	0.0129977
2449.5962	0.0129755
2451.5250	0.0131867
2453.4538	0.0132201
2455.3827	0.0132534
2457.3115	0.013209
2459.2403	0.0131756
2461.1691	0.0130867
2463.0979	0.01312
2465.0267	0.0130311
2466.9555	0.0131089
2468.8844	0.0130644
2470.8132	0.0131089
2472.7420	0.0131089
2474.6708	0.0132201
2476.5996	0.0132312
2478.5284	0.0133313
2480.4573	0.013398
2482.3861	0.0134425
2484.3149	0.0133757
2486.2437	0.0134536
2488.1725	0.0134647
2490.1013	0.0134425
2492.0302	0.0133757
2493.9590	0.0136092
2495.8878	0.0137093
2497.8166	0.013776
2499.7454	0.0137538
2501.6742	0.013776
2503.6030	0.0137315
2505.5319	0.0138094
2507.4607	0.0138983
2509.3895	0.0139428
2511.3183	0.0139094
2513.2471	0.0141096
2515.1759	0.0139761
2517.1048	0.0139317
2519.0336	0.0139094
2520.9624	0.013965
2522.8912	0.0139984
2524.8200	0.0141652
2526.7488	0.0141763
2528.6777	0.0141652
2530.6065	0.0140095
2532.5353	0.0141096
2534.4641	0.0141318
2536.3929	0.0142208
2538.3217	0.0142541
2540.2505	0.0143431
2542.1794	0.0144098
2544.1082	0.0144543
2546.0370	0.0143653
2547.9658	0.014521
2549.8946	0.0146877
2551.8234	0.0148323
2553.7523	0.01481
2555.6811	0.0149101
2557.6099	0.0148879
2559.5387	0.0149101
2561.4675	0.014899
2563.3963	0.0150547
2565.3252	0.0150769
2567.2540	0.0151547
2569.1828	0.0152437
2571.1116	0.0154327
2573.0404	0.015366
2574.9692	0.0153326
2576.8981	0.0154216
2578.8269	0.0156551
2580.7557	0.0157663
2582.6845	0.0159219
2584.6133	0.0159664
2586.5421	0.0160776
2588.4709	0.0161554
2590.3998	0.0161332
2592.3286	0.0161443
2594.2574	0.0162999
2596.1862	0.0163555
2598.1150	0.0164223
2600.0438	0.0164778
2601.9727	0.0167669
2603.9015	0.016867
2605.8303	0.0168225
2607.7591	0.0167447
2609.6879	0.0168559
2611.6167	0.0170115
2613.5456	0.0170338
2615.4744	0.0170227
2617.4032	0.0171561
2619.3320	0.017145
2621.2608	0.0172006
2623.1896	0.0172562
2625.1184	0.017334
2627.0473	0.0173451
2628.9761	0.0174674
2630.9049	0.0174785
2632.8337	0.0174452
2634.7625	0.0174118
2636.6913	0.0174007
2638.6202	0.0174007
2640.5490	0.0174452
2642.4778	0.017434
2644.4066	0.0174674
2646.3354	0.0174896
2648.2642	0.0175341
2650.1931	0.0175119
2652.1219	0.0175897
2654.0507	0.0176675
2655.9795	0.0177231
2657.9083	0.0176898
2659.8371	0.0176564
2661.7659	0.0176453
2663.6948	0.0176898
2665.6236	0.0176342
2667.5524	0.0176008
2669.4812	0.0176453
2671.4100	0.0177676
2673.3388	0.0178121
2675.2677	0.0178788
2677.1965	0.01799
2679.1253	0.0181345
2681.0541	0.0182124
2682.9829	0.0182235
2684.9117	0.0182124
2686.8406	0.0183013
2688.7694	0.0183235
2690.6982	0.0184125
2692.6270	0.018457
2694.5558	0.0185237
2696.4846	0.0185904
2698.4134	0.0186682
2700.3423	0.0187349
2702.2711	0.0188684
2704.1999	0.0189017
2706.1287	0.0189795
2708.0575	0.0191352
2709.9863	0.0193131
2711.9152	0.0194132
2713.8440	0.019491
2715.7728	0.0195577
2717.7016	0.0197134
2719.6304	0.0198134
2721.5592	0.0199691
2723.4881	0.0201248
2725.4169	0.0203249
2727.3457	0.020425
2729.2745	0.0204583
2731.2033	0.0205584
2733.1321	0.0206585
2735.0609	0.0207474
2736.9898	0.0208697
2738.9186	0.0209364
2740.8474	0.0211254
2742.7762	0.0212922
2744.7050	0.0214256
2746.6338	0.0216369
2748.5627	0.0218482
2750.4915	0.0218926
2752.4203	0.0219927
2754.3491	0.022115
2756.2779	0.0222929
2758.2067	0.0224152
2760.1356	0.0226042
2762.0644	0.022771
2763.9932	0.0229044
2765.9220	0.0230379
2767.8508	0.023238
2769.7796	0.0234381
2771.7085	0.0235827
2773.6373	0.0237383
2775.5661	0.0239385
2777.4949	0.0240052
2779.4237	0.0241164
2781.3525	0.024272
2783.2813	0.0244499
2785.2102	0.0245945
2787.1390	0.0248391
2789.0678	0.0250614
2790.9966	0.0251949
2792.9254	0.0252393
2794.8542	0.0253505
2796.7831	0.0255062
2798.7119	0.0257842
2800.6407	0.0259621
2802.5695	0.02614
2804.4983	0.0262623
2806.4271	0.0264068
2808.3560	0.0265402
2810.2848	0.0268293
2812.2136	0.0269739
2814.1424	0.0271518
2816.0712	0.0274408
2818.0000	0.0277188
2819.9288	0.0280301
2821.8577	0.0283415
2823.7865	0.0286305
2825.7153	0.0289975
2827.6441	0.0294533
2829.5729	0.0300092
2831.5017	0.0305652
2833.4306	0.031388
2835.3594	0.0324442
2837.2882	0.0336673
2839.2170	0.0352239
2841.1458	0.0371141
2843.0746	0.039827
2845.0035	0.0438297
2846.9323	0.0490444
2848.8611	0.0542924
2850.7899	0.0574612
2852.7187	0.0578281
2854.6475	0.0563382
2856.5763	0.0540367
2858.5052	0.0514571
2860.4340	0.0490555
2862.3628	0.0471097
2864.2916	0.0459089
2866.2204	0.0454642
2868.1492	0.045542
2870.0781	0.0459868
2872.0069	0.0464649
2873.9357	0.0464204
2875.8645	0.0457977
2877.7933	0.0451084
2879.7221	0.0447637
2881.6510	0.0446525
2883.5798	0.0447748
2885.5086	0.0451306
2887.4374	0.045731
2889.3662	0.046476
2891.2950	0.0473988
2893.2238	0.048444
2895.1527	0.0496781
2897.0815	0.0508011
2899.0103	0.0519241
2900.9391	0.0532139
2902.8679	0.0547483
2904.7967	0.0564494
2906.7256	0.0583729
2908.6544	0.0608746
2910.5832	0.0641546
2912.5120	0.068313
2914.4408	0.0732275
2916.3696	0.078053
2918.2985	0.0816665
2920.2273	0.0837123
2922.1561	0.0846018
2924.0849	0.084524
2926.0137	0.0835233
2927.9425	0.0817999
2929.8713	0.0796652
2931.8002	0.0769188
2933.7290	0.0738167
2935.6578	0.0706257
2937.5866	0.0674569
2939.5154	0.0644993
2941.4442	0.0619198
2943.3731	0.0597517
2945.3019	0.0579282
2947.2307	0.0566162
2949.1595	0.055849
2951.0883	0.0556044
2953.0171	0.0555599
2954.9460	0.0553487
2956.8748	0.0550596
2958.8036	0.0546371
2960.7324	0.0542146
2962.6612	0.0537365
2964.5900	0.0530249
2966.5189	0.0521798
2968.4477	0.0512681
2970.3765	0.0502786
2972.3053	0.0492223
2974.2341	0.0482661
2976.1629	0.0473988
2978.0917	0.0465872
2980.0206	0.0459423
2981.9494	0.0451306
2983.8782	0.0442078
2985.8070	0.0432516
2987.7358	0.0423954
2989.6646	0.0417394
2991.5935	0.0414281
2993.5223	0.0409055
2995.4511	0.0402051
2997.3799	0.0397714
2999.3087	0.0393044
3001.2375	0.0388708
3003.1664	0.0387596
3005.0952	0.0386151
3007.0240	0.0384594
3008.9528	0.0384594
3010.8816	0.0387819
3012.8104	0.0389931
3014.7392	0.0389709
3016.6681	0.0388263
3018.5969	0.0388597
3020.5257	0.0389264
3022.4545	0.039071
3024.3833	0.0395824
3026.3121	0.0399493
3028.2410	0.0402718
3030.1698	0.0408722
3032.0986	0.0414615
3034.0274	0.0422064
3035.9562	0.0425511
3037.8850	0.0428735
3039.8139	0.0437074
3041.7427	0.0447859
3043.6715	0.0454864
3045.6003	0.0459868
3047.5291	0.0464537
3049.4579	0.0472876
3051.3867	0.0482327
3053.3156	0.0488887
3055.2444	0.0496114
3057.1732	0.0502007
3059.1020	0.0505899
3061.0308	0.0510902
3062.9596	0.0517573
3064.8885	0.0523689
3066.8173	0.0530471
3068.7461	0.053314
3070.6749	0.0532361
3072.6037	0.053314
3074.5325	0.0534696
3076.4614	0.0538032
3078.3902	0.05407
3080.3190	0.0540478
3082.2478	0.0537587
3084.1766	0.0535141
3086.1054	0.0532139
3088.0342	0.0528358
3089.9631	0.0525468
3091.8919	0.0521131
3093.8207	0.0515238
3095.7495	0.0511125
3097.6783	0.0508345
3099.6071	0.0506788
3101.5360	0.0503675
3103.4648	0.0499116
3105.3936	0.0495336
3107.3224	0.049478
3109.2512	0.0493779
3111.1800	0.0488776
3113.1089	0.048633
3115.0377	0.0487219
3116.9665	0.0487442
3118.8953	0.0486886
3120.8241	0.0484217
3122.7529	0.0480771
3124.6817	0.047888
3126.6106	0.0479548
3128.5394	0.048166
3130.4682	0.0483884
3132.3970	0.0483995
3134.3258	0.0484773
3136.2546	0.0487998
3138.1835	0.0493446
3140.1123	0.0496337
3142.0411	0.0498338
3143.9699	0.0502674
3145.8987	0.0507678
3147.8275	0.051257
3149.7564	0.0518352
3151.6852	0.0526691
3153.6140	0.053414
3155.5428	0.0538365
3157.4716	0.0543813
3159.4004	0.0549929
3161.3293	0.0557601
3163.2581	0.0565717
3165.1869	0.0573278
3167.1157	0.0581394
3169.0445	0.0589733
3170.9733	0.0598962
3172.9021	0.0609413
3174.8310	0.061942
3176.7598	0.0629761
3178.6886	0.063999
3180.6174	0.0650552
3182.5462	0.0661782
3184.4750	0.0672901
3186.4039	0.0683241
3188.3327	0.0695361
3190.2615	0.0707591
3192.1903	0.0719377
3194.1191	0.0730496
3196.0479	0.0743393
3197.9768	0.0756513
3199.9056	0.0768855
3201.8344	0.0781753
3203.7632	0.0794984
3205.6920	0.0808549
3207.6208	0.0822336
3209.5496	0.0835344
3211.4785	0.084902
3213.4073	0.0863808
3215.3361	0.0877262
3217.2649	0.0892161
3219.1937	0.0907393
3221.1225	0.0921181
3223.0514	0.093708
3224.9802	0.0954981
3226.9090	0.0972215
3228.8378	0.0990005
3230.7666	0.101057
3232.6954	0.103392
3234.6243	0.105383
3236.5531	0.106939
3238.4819	0.108818
3240.4107	0.111042
3242.3395	0.113566
3244.2683	0.116179
3246.1971	0.11897
3248.1260	0.121705
3250.0548	0.124262
3251.9836	0.127042
3253.9124	0.130122
3255.8412	0.133335
3257.7700	0.136515
3259.6989	0.139661
3261.6277	0.142852
3263.5565	0.145921
3265.4853	0.148957
3267.4141	0.151914
3269.3429	0.154516
3271.2718	0.156729
3273.2006	0.158341
3275.1294	0.15933
3277.0582	0.159697
3278.9870	0.15953
3280.9158	0.158952
3282.8446	0.157785
3284.7735	0.156073
3286.7023	0.154093
3288.6311	0.151736
3290.5599	0.149135
3292.4887	0.14621
3294.4175	0.142886
3296.3464	0.139472
3298.2752	0.135914
3300.2040	0.132212
3302.1328	0.128632
3304.0616	0.125396
3305.9904	0.12225
3307.9193	0.118925
3309.8481	0.115434
3311.7769	0.112109
3313.7057	0.108974
3315.6345	0.106061
3317.5633	0.10317
3319.4921	0.100435
3321.4210	0.0977997
3323.3498	0.095209
3325.2786	0.0928296
3327.2074	0.0904614
3329.1362	0.0881265
3331.0650	0.0860584
3332.9939	0.0841682
3334.9227	0.0822669
3336.8515	0.0804212
3338.7803	0.0788313
3340.7091	0.0772635
3342.6379	0.075718
3344.5668	0.0742059
3346.4956	0.0728939
3348.4244	0.0717376
3350.3532	0.0706702
3352.2820	0.0694694
3354.2108	0.0683797
3356.1397	0.067468
3358.0685	0.0666007
3359.9973	0.0657668
3361.9261	0.0649218
3363.8549	0.0642881
3365.7837	0.0636765
3367.7125	0.0629761
3369.6414	0.0622867
3371.5702	0.0616863
3373.4990	0.0610081
3375.4278	0.0604855
3377.3566	0.0601297
3379.2854	0.0596071
3381.2143	0.0590067
3383.1431	0.0585286
3385.0719	0.0581061
3387.0007	0.0575724
3388.9295	0.0572055
3390.8583	0.0568608
3392.7872	0.0564049
3394.7160	0.055849
3396.6448	0.0554154
3398.5736	0.0550707
3400.5024	0.0547483
3402.4312	0.0543257
3404.3600	0.0539032
3406.2889	0.0534696
3408.2177	0.0529915
3410.1465	0.0525468
3412.0753	0.052191
3414.0041	0.0517796
3415.9329	0.0515016
3417.8618	0.0511458
3419.7906	0.0506677
3421.7194	0.0501896
3423.6482	0.0498338
3425.5770	0.0494447
3427.5058	0.0489888
3429.4347	0.048544
3431.3635	0.0481882
3433.2923	0.0478547
3435.2211	0.0475322
3437.1499	0.0471653
3439.0787	0.0467984
3441.0075	0.0465649
3442.9364	0.0463314
3444.8652	0.0459756
3446.7940	0.045631
3448.7228	0.0454308
3450.6516	0.0452529
3452.5804	0.0450528
3454.5093	0.0448082
3456.4381	0.0444635
3458.3669	0.0441633
3460.2957	0.0439409
3462.2245	0.0437297
3464.1533	0.0434183
3466.0822	0.0432071
3468.0110	0.042918
3469.9398	0.0425511
3471.8686	0.0423287
3473.7974	0.0421953
3475.7262	0.0418506
3477.6550	0.0416394
3479.5839	0.0414837
3481.5127	0.0411501
3483.4415	0.0408499
3485.3703	0.0405831
3487.2991	0.0401717
3489.2279	0.0399716
3491.1568	0.039827
3493.0856	0.039638
3495.0144	0.0393712
3496.9432	0.039071
3498.8720	0.038793
3500.8008	0.0385373
3502.7297	0.0381259
3504.6585	0.0377034
3506.5873	0.0374699
3508.5161	0.037392
3510.4449	0.0371029
3512.3737	0.0366804
3514.3025	0.0363469
3516.2314	0.0360133
3518.1602	0.0357242
3520.0890	0.0355352
3522.0178	0.0351461
3523.9466	0.0347458
3525.8754	0.0345012
3527.8043	0.0342677
3529.7331	0.0338452
3531.6619	0.033356
3533.5907	0.0328445
3535.5195	0.0323886
3537.4483	0.032044
3539.3772	0.0316993
3541.3060	0.0313768
3543.2348	0.0310322
3545.1636	0.0305874
3547.0924	0.0301316
3549.0212	0.0296757
3550.9501	0.0293755
3552.8789	0.0290086
3554.8077	0.0286083
3556.7365	0.0281413
3558.6653	0.0277522
3560.5941	0.0273964
3562.5229	0.027085
3564.4518	0.0267848
3566.3806	0.0265847
3568.3094	0.0260177
3570.2382	0.0252949
3572.1670	0.0248391
3574.0958	0.0246723
3576.0247	0.0243165
3577.9535	0.0238495
3579.8823	0.023427
3581.8111	0.0231268
3583.7399	0.0228266
3585.6687	0.0225597
3587.5976	0.0225597
3589.5264	0.0221595
3591.4552	0.0214145
3593.3840	0.021081
3595.3128	0.020892
3597.2416	0.0205139
3599.1704	0.0199913
3601.0993	0.0197245
3603.0281	0.0194799
3604.9569	0.0191463
3606.8857	0.0189017
3608.8145	0.0189239
3610.7433	0.0184792
3612.6722	0.0181345
3614.6010	0.017901
3616.5298	0.0174007
3618.4586	0.017245
3620.3874	0.017245
3622.3162	0.0165223
3624.2451	0.0159664
3626.1739	0.015555
3628.1027	0.0156328
3630.0315	0.0159441
3631.9603	0.0150213
3633.8891	0.0146321
3635.8179	0.0145098
3637.7468	0.0141207
3639.6756	0.0139206
3641.6044	0.0136871
3643.5332	0.0134869
3645.4620	0.0131534
3647.3908	0.013209
3649.3197	0.0132646
3651.2485	0.0131756
3653.1773	0.0123862
3655.1061	0.0118302
3657.0349	0.0119414
3658.9637	0.0114745
3660.8926	0.0111075
3662.8214	0.0110186
3664.7502	0.0109074
3666.6790	0.0106406
3668.6078	0.0106294
3670.5366	0.0114967
3672.4654	0.0109519
3674.3943	0.0102736
3676.3231	0.0112298
3678.2519	0.0103848
3680.1807	0.00991784
3682.1095	0.00984001
3684.0383	0.00963987
3685.9672	0.00936191
3687.8960	0.00948421
3689.8248	0.0101069
3691.7536	0.00969547
3693.6824	0.00919513
3695.6112	0.00892828
3697.5401	0.00908394
3699.4689	0.00878374
3701.3977	0.00896164
3703.3265	0.0091173
3705.2553	0.00870591
3707.1841	0.00845018
3709.1129	0.00852801
3711.0418	0.00891716
3712.9706	0.00928408
3714.8994	0.00890604
3716.8282	0.00859472
3718.7570	0.00861696
3720.6858	0.00862808
3722.6147	0.00871702
3724.5435	0.00850577
3726.4723	0.0085836
3728.4011	0.00850577
3730.3299	0.00801655
3732.2587	0.00857248
3734.1876	0.00890604
3736.1164	0.00942862
3738.0452	0.00917289
3739.9740	0.00872814
3741.9028	0.0084613
3743.8316	0.00879486
3745.7605	0.00990672
3747.6893	0.00878374
3749.6181	0.0091173
3751.5469	0.00985113
3753.4757	0.00933967
3755.4045	0.00853913
3757.3333	0.00853913
3759.2622	0.00870591
3761.1910	0.00877262
3763.1198	0.00838346
3765.0486	0.0084057
3766.9774	0.00857248
3768.9062	0.00838346
3770.8351	0.00883933
3772.7639	0.00860584
3774.6927	0.00835011
3776.6215	0.00823892
3778.5503	0.00832787
3780.4791	0.00872814
3782.4080	0.00838346
3784.3368	0.00830563
3786.2656	0.00849465
3788.1944	0.00820557
3790.1232	0.00831675
3792.0520	0.00841682
3793.9808	0.00813886
3795.9097	0.00823892
3797.8385	0.00853913
3799.7673	0.00808326
3801.6961	0.00885045
3803.6249	0.00878374
3805.5537	0.00790536
3807.4826	0.0085836
3809.4114	0.00855025
3811.3402	0.00826116
3813.2690	0.00811662
3815.1978	0.00813886
3817.1266	0.00886157
3819.0555	0.00821669
3820.9843	0.00866143
3822.9131	0.00916177
3824.8419	0.00826116
3826.7707	0.00850577
3828.6995	0.00855025
3830.6283	0.00819445
3832.5572	0.00845018
3834.4860	0.00836123
3836.4148	0.0084057
3838.3436	0.00885045
3840.2724	0.00881709
3842.2012	0.00848353
3844.1301	0.00856136
3846.0589	0.0084613
3847.9877	0.00818333
3849.9165	0.00796096
3851.8453	0.00802767
3853.7741	0.00961764
3855.7030	0.00943974
3857.6318	0.00852801
3859.5606	0.0082834
3861.4894	0.00819445
3863.4182	0.00832787
3865.3470	0.00869479
3867.2758	0.00836123
3869.2047	0.00821669
3871.1335	0.00896164
3873.0623	0.0082834
3874.9911	0.00866143
3876.9199	0.00839458
3878.8487	0.00808326
3880.7776	0.00872814
3882.7064	0.0085836
3884.6352	0.00813886
3886.5640	0.0089394
3888.4928	0.0084613
3890.4216	0.00820557
3892.3505	0.00869479
3894.2793	0.0084613
3896.2081	0.00821669
3898.1369	0.00841682
3900.0657	0.00869479
3901.9945	0.00865031
3903.9233	0.00872814
3905.8522	0.00890604
3907.7810	0.0085836
3909.7098	0.00839458
3911.6386	0.00833899
3913.5674	0.00835011
3915.4962	0.00832787
3917.4251	0.00850577
3919.3539	0.00842794
3921.2827	0.00842794
3923.2115	0.00843906
3925.1403	0.00873926
3927.0691	0.00860584
3928.9980	0.00830563
3930.9268	0.00837235
3932.8556	0.00859472
3934.7844	0.00848353
3936.7132	0.00833899
3938.6420	0.00841682
3940.5709	0.00835011
3942.4997	0.00845018
3944.4285	0.00859472
3946.3573	0.00841682
3948.2861	0.00850577
3950.2149	0.00859472
3952.1437	0.0085836
3954.0726	0.00857248
3956.0014	0.00856136
3957.9302	0.00856136
3959.8590	0.00862808
3961.7878	0.00863919
3963.7166	0.00859472
3965.6455	0.00848353
3967.5743	0.00857248
3969.5031	0.00862808
3971.4319	0.00866143
3973.3607	0.00853913
3975.2895	0.00851689
3977.2184	0.00857248
3979.1472	0.00850577
3981.0760	0.00845018
3983.0048	0.00849465
3984.9336	0.0084613
3986.8624	0.00853913
3988.7912	0.00856136
3990.7201	0.00866143
3992.6489	0.00868367
3994.5777	0.00859472
3996.5065	0.00857248
3998.4353	0.0085836
4000.3641	0.00859472
4002.2930	0.00867255
4004.2218	0.00863919
4006.1506	0.00865031
4008.0794	0.00872814
4010.0082	0.00868367
4011.9370	0.00856136
4013.8659	0.00851689
4015.7947	0.00845018
4017.7235	0.00852801
4019.6523	0.00856136
4021.5811	0.00852801
4023.5099	0.00847241
4025.4387	0.00847241
4027.3676	0.00847241
4029.2964	0.00847241
4031.2252	0.00852801
4033.1540	0.00848353
4035.0828	0.00836123
4037.0116	0.00843906
4038.9405	0.0084613
4040.8693	0.00839458
4042.7981	0.00836123
4044.7269	0.00845018
4046.6557	0.00838346
4048.5845	0.00832787
4050.5134	0.00839458
4052.4422	0.00842794
4054.3710	0.00848353
4056.2998	0.00849465
4058.2286	0.00838346
4060.1574	0.00837235
4062.0862	0.00847241
4064.0151	0.00847241
4065.9439	0.00827228
4067.8727	0.0082834
4069.8015	0.00835011
4071.7303	0.00833899
4073.6591	0.00830563
4075.5880	0.0082278
4077.5168	0.00817221
4079.4456	0.00814997
4081.3744	0.00819445
4083.3032	0.00827228
4085.2320	0.00820557
4087.1609	0.00825004
4089.0897	0.00820557
4091.0185	0.00799431
4092.9473	0.00799431
4094.8761	0.00819445
4096.8049	0.0082278
4098.7337	0.00816109
4100.6626	0.00812774
4102.5914	0.00800543
4104.5202	0.00803879
4106.4490	0.00811662
4108.3778	0.00799431
4110.3066	0.00794984
4112.2355	0.00790536
4114.1643	0.00800543
4116.0931	0.00811662
4118.0219	0.00813886
4119.9507	0.0081055
4121.8795	0.00804991
4123.8084	0.00793872
4125.7372	0.00793872
4127.6660	0.00796096
4129.5948	0.00787201
4131.5236	0.00779418
4133.4524	0.0079276
4135.3813	0.00806102
4137.3101	0.00812774
4139.2389	0.00807214
4141.1677	0.00802767
4143.0965	0.00800543
4145.0253	0.00801655
4146.9541	0.00811662
4148.8830	0.00816109
4150.8118	0.00804991
4152.7406	0.00801655
4154.6694	0.00808326
4156.5982	0.00806102
4158.5270	0.00809438
4160.4559	0.00819445
4162.3847	0.00816109
4164.3135	0.0081055
4166.2423	0.00796096
4168.1711	0.00790536
4170.0999	0.00796096
4172.0288	0.00803879
4173.9576	0.00809438
4175.8864	0.00812774
4177.8152	0.00813886
4179.7440	0.00811662
4181.6728	0.00811662
4183.6016	0.0082278
4185.5305	0.00825004
4187.4593	0.00808326
4189.3881	0.00788313
4191.3169	0.00784977
4193.2457	0.0079276
4195.1745	0.00800543
4197.1034	0.0081055
4199.0322	0.00812774
4200.9610	0.0079276
[truncated: 414 more rows]
