# Supplementary material for: Vibrational Study on the Structure, Bioactivity, and Silver Adsorption of Silk Fibroin Fibers Grafted with Methacrylonitrile
Source: Molecules. 2023 Mar 10;28(6):2551. doi: 10.3390/molecules28062551 (PMC10051891; doi:10.3390/molecules28062551)
Supplement: Supplementary file 1 [file molecules-28-02551-s001.zip › RAW DATA/Figure 14 IR SBF parallel/IR BF control 28d SBF parallel p3.txt]

TITLE	BFCONTROLLO 28D SBF PARALLELE P3
DATA TYPE
ORIGIN	JASCO
OWNER
DATE	23/03/01
TIME	16:01:29
SPECTROMETER/DATA SYSTEM
RESOLUTION
DELTAX	1.92882
XUNITS	1/CM
YUNITS	ABSORBANCE
FIRSTX	379.9768
LASTX	4999.4912
NPOINTS	2396
FIRSTY	0.27219
MAXY	0.37855
MINY	0.00829
XYDATA
379.9768	0.272193
381.9056	0.271081
383.8344	0.27166
385.7633	0.270359
387.6921	0.25711
389.6209	0.248983
391.5497	0.252886
393.4785	0.263025
395.4073	0.274429
397.3361	0.278309
399.2650	0.264148
401.1938	0.249195
403.1226	0.247433
405.0514	0.251218
406.9802	0.249456
408.9090	0.247658
410.8379	0.251419
412.7667	0.252922
414.6955	0.255453
416.6243	0.262386
418.5531	0.272642
420.4819	0.266952
422.4108	0.265331
424.3396	0.267224
426.2684	0.265769
428.1972	0.259227
430.1260	0.252449
432.0548	0.245978
433.9837	0.242109
435.9125	0.240477
437.8413	0.23875
439.7701	0.239022
441.6989	0.241447
443.6277	0.241766
445.5565	0.241482
447.4854	0.239885
449.4142	0.237862
451.3430	0.238135
453.2718	0.23733
455.2006	0.23875
457.1294	0.240773
459.0583	0.239613
460.9871	0.238288
462.9159	0.238489
464.8447	0.241009
466.7735	0.24263
468.7023	0.244286
470.6312	0.245859
472.5600	0.247492
474.4888	0.248438
476.4176	0.249657
478.3464	0.250722
480.2752	0.252461
482.2040	0.25472
484.1329	0.256187
486.0617	0.257287
487.9905	0.258364
489.9193	0.259085
491.8481	0.259736
493.7769	0.259807
495.7058	0.25918
497.6346	0.258659
499.5634	0.258364
501.4922	0.258789
503.4210	0.260398
505.3498	0.262019
507.2787	0.264042
509.2075	0.266491
511.1363	0.267993
513.0651	0.268667
514.9939	0.270951
516.9227	0.27237
518.8515	0.273447
520.7804	0.274606
522.7092	0.275268
524.6380	0.277492
526.5668	0.280497
528.4956	0.281645
530.4244	0.284519
532.3533	0.287986
534.2821	0.290718
536.2109	0.293948
538.1397	0.297662
540.0685	0.30036
541.9973	0.304039
543.9262	0.306239
545.8550	0.307528
547.7838	0.308096
549.7126	0.306937
551.6414	0.30211
553.5702	0.294823
555.4990	0.285135
557.4279	0.274618
559.3567	0.265024
561.2855	0.256258
563.2143	0.248225
565.1431	0.242429
567.0719	0.237803
569.0008	0.234479
570.9296	0.233036
572.8584	0.232231
574.7872	0.231096
576.7160	0.230729
578.6448	0.230516
580.5737	0.230741
582.5025	0.231344
584.4313	0.232799
586.3601	0.233888
588.2889	0.234716
590.2177	0.236064
592.1465	0.238016
594.0754	0.23998
596.0042	0.24218
597.9330	0.244653
599.8618	0.247823
601.7906	0.250331
603.7194	0.253028
605.6483	0.255359
607.5771	0.256435
609.5059	0.256471
611.4347	0.255868
613.3635	0.254129
615.2923	0.252082
617.2212	0.249645
619.1500	0.247953
621.0788	0.247054
623.0076	0.24612
624.9364	0.245138
626.8652	0.24399
628.7941	0.242192
630.7229	0.240004
632.6517	0.238146
634.5805	0.236289
636.5093	0.234515
638.4381	0.233332
640.3669	0.232314
642.2958	0.231238
644.2246	0.230067
646.1534	0.228955
648.0822	0.227547
650.0110	0.225832
651.9398	0.223927
653.8687	0.222283
655.7975	0.220579
657.7263	0.218958
659.6551	0.217799
661.5839	0.216971
663.5127	0.216131
665.4416	0.216983
667.3704	0.218213
669.2992	0.21328
671.2280	0.213185
673.1568	0.2136
675.0856	0.212748
677.0144	0.211955
678.9433	0.211659
680.8721	0.211517
682.8009	0.211139
684.7297	0.210583
686.6585	0.2105
688.5873	0.209814
690.5162	0.208584
692.4450	0.207377
694.3738	0.2063
696.3026	0.205106
698.2314	0.204183
700.1602	0.202692
702.0891	0.200599
704.0179	0.197807
705.9467	0.194944
707.8755	0.192436
709.8043	0.189668
711.7331	0.186426
713.6619	0.182925
715.5908	0.179672
717.5196	0.176856
719.4484	0.173993
721.3772	0.170846
723.3060	0.167664
725.2348	0.16376
727.1637	0.159336
729.0925	0.155302
731.0213	0.150949
732.9501	0.146595
734.8789	0.142289
736.8077	0.138054
738.7366	0.134091
740.6654	0.130554
742.5942	0.126934
744.5230	0.123539
746.4518	0.12025
748.3806	0.117399
750.3094	0.114738
752.2383	0.112561
754.1671	0.110242
756.0959	0.10848
758.0247	0.107048
759.9535	0.105995
761.8823	0.105025
763.8112	0.104339
765.7400	0.103215
767.6688	0.101819
769.5976	0.100104
771.5264	0.0980457
773.4552	0.0957625
775.3841	0.0939644
777.3129	0.0919178
779.2417	0.0901788
781.1705	0.0886883
783.0993	0.0873042
785.0281	0.08579
786.9569	0.0845597
788.8858	0.0829863
790.8146	0.0817323
792.7434	0.0805967
794.6722	0.0796858
796.6010	0.078905
798.5298	0.0785146
800.4587	0.0780178
802.3875	0.0778995
804.3163	0.0776629
806.2451	0.0774381
808.1739	0.0773553
810.1027	0.0778403
812.0316	0.0780296
813.9604	0.078763
815.8892	0.0792007
817.8180	0.0785738
819.7468	0.0770359
821.6756	0.0758174
823.6045	0.0751904
825.5333	0.0750366
827.4621	0.0746108
829.3909	0.0740074
831.3197	0.0727653
833.2485	0.0714049
835.1773	0.0701036
837.1062	0.0690153
839.0350	0.0676548
840.9638	0.0668149
842.8926	0.0663181
844.8214	0.0663181
846.7502	0.0666138
848.6791	0.0673354
850.6079	0.0675838
852.5367	0.0673118
854.4655	0.0660105
856.3943	0.0641059
858.3231	0.0618345
860.2520	0.0602375
862.1808	0.0586168
864.1096	0.0575403
866.0384	0.0569133
867.9672	0.0568069
869.8960	0.0567477
871.8248	0.0571381
873.7537	0.057422
875.6825	0.0576468
877.6113	0.0572327
879.5401	0.0566413
881.4689	0.0559788
883.3977	0.0559788
885.3266	0.0559433
887.2554	0.0561089
889.1842	0.0563337
891.1130	0.0567359
893.0418	0.057422
894.9706	0.0586405
896.8995	0.0597525
898.8283	0.0608882
900.7571	0.0611721
902.6859	0.0605451
904.6147	0.0591728
906.5435	0.0580017
908.4723	0.057008
910.4012	0.0567359
912.3300	0.0571854
914.2588	0.0584985
916.1876	0.0604859
918.1164	0.0637983
920.0452	0.0673946
921.9741	0.0685184
923.9029	0.0673827
925.8317	0.0666493
927.7605	0.0661288
929.6893	0.0657621
931.6181	0.0652297
933.5470	0.0648866
935.4758	0.0646855
937.4046	0.0649458
939.3334	0.0655964
941.2622	0.0663535
943.1910	0.066046
945.1198	0.0650996
947.0487	0.064165
948.9775	0.0639403
950.9063	0.0643188
952.8351	0.065277
954.7639	0.0668622
956.6927	0.068897
958.6216	0.0694648
960.5504	0.0687668
962.4792	0.0681399
964.4080	0.0683764
966.3368	0.0694175
968.2656	0.0711683
970.1945	0.0730492
972.1233	0.0748947
974.0521	0.076125
975.9809	0.0767283
977.9097	0.0764799
979.8385	0.0757346
981.7673	0.0749183
983.6962	0.0744806
985.6250	0.0746108
987.5538	0.0757583
989.4826	0.0777457
991.4114	0.0803601
993.3402	0.0828798
995.2691	0.0849737
997.1979	0.0864169
999.1267	0.087316
1001.0555	0.0875999
1002.9843	0.0876118
1004.9131	0.0873515
1006.8420	0.0873752
1008.7708	0.0877774
1010.6996	0.0886646
1012.6284	0.0898239
1014.5572	0.0909833
1016.4860	0.0921189
1018.4149	0.093432
1020.3437	0.0937396
1022.2725	0.092604
1024.2013	0.0916576
1026.1301	0.0922845
1028.0589	0.0940354
1029.9877	0.096354
1031.9166	0.0986608
1033.8454	0.101027
1035.7742	0.10331
1037.7030	0.105463
1039.6318	0.107379
1041.5606	0.109083
1043.4895	0.110384
1045.4183	0.111484
1047.3471	0.112585
1049.2759	0.113874
1051.2047	0.115424
1053.1335	0.117518
1055.0624	0.119611
1056.9912	0.12141
1058.9200	0.12264
1060.8488	0.123338
1062.7776	0.123705
1064.7064	0.124012
1066.6352	0.124071
1068.5641	0.123776
1070.4929	0.122806
1072.4217	0.12109
1074.3505	0.118523
1076.2793	0.115329
1078.2081	0.111674
1080.1370	0.10777
1082.0658	0.103783
1083.9946	0.0998675
1085.9234	0.0960228
1087.8522	0.0926158
1089.7810	0.0895992
1091.7099	0.0873278
1093.6387	0.0856953
1095.5675	0.0848554
1097.4963	0.0846188
1099.4251	0.0849264
1101.3539	0.0851748
1103.2827	0.0851512
1105.2116	0.0847371
1107.1404	0.0842284
1109.0692	0.0837197
1110.9980	0.0834358
1112.9268	0.0832347
1114.8556	0.0831756
1116.7845	0.0830218
1118.7133	0.0828207
1120.6421	0.0824894
1122.5709	0.0821582
1124.4997	0.0817915
1126.4285	0.0815667
1128.3574	0.0812236
1130.2862	0.0809516
1132.2150	0.0807386
1134.1438	0.0808333
1136.0726	0.0811763
1138.0014	0.0819098
1139.9302	0.0828207
1141.8591	0.0841456
1143.7879	0.0858018
1145.7167	0.0877182
1147.6455	0.0897766
1149.5743	0.0920834
1151.5031	0.0944494
1153.4320	0.0968982
1155.3608	0.0991458
1157.2896	0.101098
1159.2184	0.102754
1161.1472	0.104174
1163.0760	0.105155
1165.0049	0.106019
1166.9337	0.106764
1168.8625	0.107486
1170.7913	0.107793
1172.7201	0.107084
1174.6489	0.105013
1176.5777	0.102517
1178.5066	0.100116
1180.4354	0.098235
1182.3642	0.0970875
1184.2930	0.0967917
1186.2218	0.0972058
1188.1506	0.0983532
1190.0795	0.100092
1192.0083	0.102387
1193.9371	0.104741
1195.8659	0.107001
1197.7947	0.109308
1199.7235	0.11191
1201.6524	0.114726
1203.5812	0.118322
1205.5100	0.122604
1207.4388	0.127348
1209.3676	0.13253
1211.2964	0.137983
1213.2253	0.143271
1215.1541	0.148476
1217.0829	0.153397
1219.0117	0.157857
1220.9405	0.16182
1222.8693	0.165275
1224.7981	0.16809
1226.7270	0.170255
1228.6558	0.171651
1230.5846	0.172041
1232.5134	0.171533
1234.4422	0.170243
1236.3710	0.168362
1238.2999	0.166197
1240.2287	0.163843
1242.1575	0.161631
1244.0863	0.159726
1246.0151	0.157834
1247.9439	0.156118
1249.8728	0.154782
1251.8016	0.153681
1253.7304	0.152912
1255.6592	0.152605
1257.5880	0.152451
1259.5168	0.152262
1261.4456	0.151883
1263.3745	0.150759
1265.3033	0.148713
1267.2321	0.145744
1269.1609	0.141923
1271.0897	0.137711
1273.0185	0.133547
1274.9474	0.129608
1276.8762	0.126283
1278.8050	0.123716
1280.7338	0.121741
1282.6626	0.120463
1284.5914	0.119872
1286.5203	0.119671
1288.4491	0.120026
1290.3779	0.120593
1292.3067	0.120558
1294.2355	0.119659
1296.1643	0.11831
1298.0931	0.116997
1300.0220	0.116488
1301.9508	0.116666
1303.8796	0.117281
1305.8084	0.118346
1307.7372	0.119966
1309.6660	0.122261
1311.5949	0.12581
1313.5237	0.129584
1315.4525	0.130956
1317.3813	0.128744
1319.3101	0.125231
1321.2389	0.12316
1323.1678	0.123243
1325.0966	0.124213
1327.0254	0.124876
1328.9542	0.125349
1330.8830	0.126082
1332.8118	0.126638
1334.7406	0.126627
1336.6695	0.12613
1338.5983	0.125668
1340.5271	0.125124
1342.4559	0.12497
1344.3847	0.124994
1346.3135	0.125302
1348.2424	0.125952
1350.1712	0.127218
1352.1000	0.129288
1354.0288	0.131926
1355.9576	0.134789
1357.8864	0.138314
1359.8153	0.142727
1361.7441	0.147719
1363.6729	0.152226
1365.6017	0.154841
1367.5305	0.154592
1369.4593	0.151907
1371.3881	0.149517
1373.3170	0.148299
1375.2458	0.14779
1377.1746	0.148322
1379.1034	0.148867
1381.0322	0.149908
1382.9610	0.151493
1384.8899	0.153705
1386.8187	0.155894
1388.7475	0.158212
1390.6763	0.161962
1392.6051	0.166233
1394.5339	0.168812
1396.4628	0.168906
1398.3916	0.168019
1400.3204	0.166351
1402.2492	0.167179
1404.1780	0.168303
1406.1068	0.168528
1408.0357	0.168303
1409.9645	0.167369
1411.8933	0.1657
1413.8221	0.164612
1415.7509	0.163796
1417.6797	0.162802
1419.6085	0.158957
1421.5374	0.156911
1423.4662	0.156248
1425.3950	0.155941
1427.3238	0.158401
1429.2526	0.162471
1431.1814	0.168268
1433.1103	0.17604
1435.0391	0.184202
1436.9679	0.189916
1438.8967	0.193524
1440.8255	0.195997
1442.7543	0.195926
1444.6832	0.19518
1446.6120	0.192531
1448.5408	0.186604
1450.4696	0.180121
1452.3984	0.173414
1454.3272	0.167593
1456.2560	0.16156
1458.1849	0.149884
1460.1137	0.145566
1462.0425	0.1443
1463.9713	0.142798
1465.9001	0.139805
1467.8289	0.138516
1469.7578	0.137581
1471.6866	0.13641
1473.6154	0.1346
1475.5442	0.134434
1477.4730	0.133512
1479.4018	0.133926
1481.3307	0.135937
1483.2595	0.139994
1485.1883	0.145696
1487.1171	0.152451
1489.0459	0.159975
1490.9747	0.16809
1492.9035	0.177542
1494.8324	0.187645
1496.7612	0.197594
1498.6900	0.207152
1500.6188	0.217243
1502.5476	0.228588
1504.4764	0.240832
1506.4053	0.250603
1508.3341	0.256979
1510.2629	0.26694
1512.1917	0.275895
1514.1205	0.283147
1516.0493	0.285265
1517.9782	0.28071
1519.9070	0.280994
1521.8358	0.274405
1523.7646	0.272548
1525.6934	0.273352
1527.6222	0.270915
1529.5510	0.270501
1531.4799	0.271566
1533.4087	0.267331
1535.3375	0.262161
1537.2663	0.265497
1539.1951	0.26319
1541.1239	0.252413
1543.0528	0.247705
1544.9816	0.243091
1546.9104	0.239294
1548.8392	0.23759
1550.7680	0.231959
1552.6968	0.229842
1554.6257	0.225619
1556.5545	0.224779
1558.4833	0.220745
1560.4121	0.204147
1562.3409	0.201805
1564.2697	0.198457
1566.1985	0.192258
1568.1274	0.189005
1570.0562	0.182262
1571.9850	0.178713
1573.9138	0.179009
1575.8426	0.177755
1577.7714	0.175425
1579.7003	0.177956
1581.6291	0.181032
1583.5579	0.185397
1585.4867	0.191099
1587.4155	0.198729
1589.3443	0.207744
1591.2732	0.218343
1593.2020	0.229735
1595.1308	0.24166
1597.0596	0.254483
1598.9884	0.268928
1600.9172	0.284827
1602.8461	0.302016
1604.7749	0.319654
1606.7037	0.336452
1608.6325	0.350364
1610.5613	0.361307
1612.4901	0.36999
1614.4189	0.378555
1616.3478	0.377478
1618.2766	0.367766
1620.2054	0.366405
1622.1342	0.360136
1624.0630	0.34271
1625.9918	0.330845
1627.9207	0.317217
1629.8495	0.301436
1631.7783	0.291073
1633.7071	0.283431
1635.6359	0.266917
1637.5647	0.249598
1639.4936	0.242677
1641.4224	0.234408
1643.3512	0.227712
1645.2800	0.222058
1647.2088	0.209696
1649.1376	0.201994
1651.0664	0.202539
1652.9953	0.19427
1654.9241	0.178678
1656.8529	0.176134
1658.7817	0.171237
1660.7105	0.166162
1662.6393	0.159206
1664.5682	0.152498
1666.4970	0.149328
1668.4258	0.145531
1670.3546	0.138149
1672.2834	0.133583
1674.2122	0.129951
1676.1411	0.122711
1678.0699	0.11792
1679.9987	0.113957
1681.9275	0.110325
1683.8563	0.10609
1685.7851	0.0984242
1687.7139	0.0962239
1689.6428	0.0932191
1691.5716	0.090581
1693.5004	0.089753
1695.4292	0.0891496
1697.3580	0.0881559
1699.2868	0.0882151
1701.2157	0.0809989
1703.1445	0.0749775
1705.0733	0.0669924
1707.0021	0.0579307
1708.9309	0.0516609
1710.8597	0.0476269
1712.7886	0.0440898
1714.7174	0.0418658
1716.6462	0.0392396
1718.5750	0.0375124
1720.5038	0.0356078
1722.4326	0.0350281
1724.3614	0.0340226
1726.2903	0.0337742
1728.2191	0.0333601
1730.1479	0.0336559
1732.0767	0.0336795
1734.0055	0.0345076
1735.9343	0.0339635
1737.8632	0.0339161
1739.7920	0.0332063
1741.7208	0.0320825
1743.6496	0.0303199
1745.5784	0.0288648
1747.5072	0.0272441
1749.4361	0.0261676
1751.3649	0.0245942
1753.2937	0.0233994
1755.2225	0.0221336
1757.1513	0.0215658
1759.0801	0.0205957
1761.0089	0.0203473
1762.9378	0.0197558
1764.8666	0.0194009
1766.7954	0.0189869
1768.7242	0.0190224
1770.6530	0.0185137
1772.5818	0.0186911
1774.5107	0.0181351
1776.4395	0.017934
1778.3683	0.0175791
1780.2971	0.0176856
1782.2259	0.0172834
1784.1547	0.0173189
1786.0836	0.0170823
1788.0124	0.0169285
1789.9412	0.0165145
1791.8700	0.0167747
1793.7988	0.0165145
1795.7276	0.0163015
1797.6565	0.0160058
1799.5853	0.0160649
1801.5141	0.0157573
1803.4429	0.0157928
1805.3717	0.0154616
1807.3005	0.0154379
1809.2293	0.0151658
1811.1582	0.0151895
1813.0870	0.0148228
1815.0158	0.0148583
1816.9446	0.0146927
1818.8734	0.0147991
1820.8022	0.0146453
1822.7311	0.0149411
1824.6599	0.0149884
1826.5887	0.0150121
1828.5175	0.0145862
1830.4463	0.0149293
1832.3751	0.0145862
1834.3040	0.0146335
1836.2328	0.0143969
1838.1616	0.014598
1840.0904	0.0144561
1842.0192	0.0145389
1843.9480	0.0147163
1845.8768	0.0148938
1847.8057	0.0143969
1849.7345	0.0145507
1851.6633	0.0141367
1853.5921	0.0143496
1855.5209	0.0143023
1857.4497	0.0145034
1859.3786	0.0143023
1861.3074	0.0145862
1863.2362	0.0143732
1865.1650	0.0146217
1867.0938	0.0146217
1869.0226	0.0148701
1870.9515	0.0147281
1872.8803	0.0148583
1874.8091	0.0145034
1876.7379	0.0145625
1878.6667	0.0144442
1880.5955	0.0147518
1882.5243	0.0145862
1884.4532	0.0147636
1886.3820	0.0145625
1888.3108	0.0149056
1890.2396	0.0147163
1892.1684	0.0146572
1894.0972	0.014598
1896.0261	0.0150239
1897.9549	0.0145625
1899.8837	0.0148464
1901.8125	0.0146453
1903.7413	0.0146572
1905.6701	0.0145862
1907.5990	0.0150594
1909.5278	0.014811
1911.4566	0.0150357
1913.3854	0.0147991
1915.3142	0.0151658
1917.2430	0.0151067
1919.1718	0.0154024
1921.1007	0.0149293
1923.0295	0.0153078
1924.9583	0.0147045
1926.8871	0.0148701
1928.8159	0.0145389
1930.7447	0.014811
1932.6736	0.0148464
1934.6024	0.0153315
1936.5312	0.0149529
1938.4600	0.0156864
1940.3888	0.0156982
1942.3176	0.0163843
1944.2465	0.016195
1946.1753	0.0163607
1948.1041	0.0157219
1950.0329	0.0163962
1951.9617	0.0159466
1953.8905	0.0162779
1955.8193	0.0162424
1957.7482	0.0172597
1959.6770	0.0168457
1961.6058	0.0173189
1963.5346	0.0166919
1965.4634	0.0172479
1967.3922	0.0174135
1969.3211	0.0187858
1971.2499	0.0189159
1973.1787	0.0197203
1975.1075	0.0189396
1977.0363	0.0195547
1978.9651	0.0200397
1980.8940	0.0197322
1982.8228	0.0179459
1984.7516	0.0184191
1986.6804	0.0182416
1988.6092	0.0185255
1990.5380	0.018076
1992.4669	0.0186438
1994.3957	0.0177329
1996.3245	0.0177802
1998.2533	0.0167747
2000.1821	0.0170113
2002.1109	0.0166091
2004.0397	0.0170941
2005.9686	0.0169995
2007.8974	0.0180287
2009.8262	0.0174253
2011.7550	0.0181351
2013.6838	0.0179813
2015.6126	0.0191998
2017.5415	0.01933
2019.4703	0.0192826
2021.3991	0.0178749
2023.3279	0.0186083
2025.2567	0.0176738
2027.1855	0.0174963
2029.1144	0.0174963
2031.0432	0.0188804
2032.9720	0.0189514
2034.9008	0.0193418
2036.8296	0.0176028
2038.7584	0.0181233
2040.6872	0.0177566
2042.6161	0.0184427
2044.5449	0.0184545
2046.4737	0.0183362
2048.4025	0.0172952
2050.3313	0.0176619
2052.2601	0.0163133
2054.1890	0.0160176
2056.1178	0.0162542
2058.0466	0.016408
2059.9754	0.0156627
2061.9042	0.0158401
2063.8330	0.0160413
2065.7619	0.016266
2067.6907	0.0159703
2069.6195	0.0159111
2071.5483	0.0155089
2073.4771	0.0161477
2075.4059	0.0158165
2077.3347	0.0158047
2079.2636	0.0153433
2081.1924	0.0152723
2083.1212	0.0151777
2085.0500	0.0154143
2086.9788	0.0149056
2088.9076	0.0147873
2090.8365	0.0144915
2092.7653	0.0145862
2094.6941	0.0145152
2096.6229	0.0149056
2098.5517	0.0147636
2100.4805	0.0151422
2102.4094	0.015225
2104.3382	0.0152605
2106.2670	0.0148938
2108.1958	0.0152723
2110.1246	0.0150949
2112.0534	0.0150357
2113.9822	0.0146453
2115.9111	0.0148346
2117.8399	0.014598
2119.7687	0.0143614
2121.6975	0.0139355
2123.6263	0.0143496
2125.5551	0.0141603
2127.4840	0.0141012
2129.4128	0.0139592
2131.3416	0.0140657
2133.2704	0.0138172
2135.1992	0.0143378
2137.1280	0.0143614
2139.0569	0.014598
2140.9857	0.0149293
2142.9145	0.0154379
2144.8433	0.0146927
2146.7721	0.0151304
2148.7009	0.0147873
2150.6297	0.0154734
2152.5586	0.0155562
2154.4874	0.0157455
2156.4162	0.0149411
2158.3450	0.0167392
2160.2738	0.0187266
2162.2026	0.019046
2164.1315	0.0177211
2166.0603	0.0185847
2167.9891	0.0183126
2169.9179	0.0180168
2171.8467	0.0170941
2173.7755	0.0165854
2175.7044	0.0169048
2177.6332	0.0178749
2179.5620	0.0166209
2181.4908	0.0168339
2183.4196	0.0174845
2185.3484	0.0177684
2187.2773	0.0171651
2189.2061	0.0174135
2191.1349	0.0171533
2193.0637	0.0171888
2194.9925	0.0164316
2196.9213	0.0165973
2198.8501	0.0165973
2200.7790	0.0165973
2202.7078	0.0162542
2204.6366	0.0164435
2206.5654	0.01571
2208.4942	0.0160294
2210.4230	0.0159111
2212.3519	0.0163015
2214.2807	0.0159939
2216.2095	0.016266
2218.1383	0.0162897
2220.0671	0.016195
2221.9959	0.0156036
2223.9248	0.0156745
2225.8536	0.0158638
2227.7824	0.0160767
2229.7112	0.0152487
2231.6400	0.015225
2233.5688	0.0154379
2235.4976	0.0155326
2237.4265	0.0151422
2239.3553	0.0153078
2241.2841	0.0150357
2243.2129	0.0152487
2245.1417	0.0151185
2247.0705	0.0154143
2248.9994	0.0154024
2250.9282	0.0154498
2252.8570	0.0152841
2254.7858	0.0152132
2256.7146	0.0149293
2258.6434	0.0151895
2260.5723	0.0152723
2262.5011	0.0150594
2264.4299	0.014527
2266.3587	0.014811
2268.2875	0.0149647
2270.2163	0.0150121
2272.1451	0.0149293
2274.0740	0.0149293
2276.0028	0.0146453
2277.9316	0.0147755
2279.8604	0.0147163
2281.7892	0.0148464
2283.7180	0.0147991
2285.6469	0.0147873
2287.5757	0.0146335
2289.5045	0.0145862
2291.4333	0.0142195
2293.3621	0.014184
2295.2909	0.0141248
2297.2198	0.0141485
2299.1486	0.0139119
2301.0774	0.0137108
2303.0062	0.013415
2304.9350	0.0133677
2306.8638	0.0131193
2308.7926	0.0128945
2310.7215	0.0125988
2312.6503	0.0126698
2314.5791	0.0125751
2316.5079	0.012374
2318.4367	0.0119481
2320.3655	0.0118653
2322.2944	0.0119008
2324.2232	0.0120073
2326.1520	0.0111792
2328.0808	0.0105404
2330.0096	0.0100317
2331.9384	0.00983059
2333.8673	0.00975961
2335.7961	0.00965315
2337.7249	0.00917995
2339.6537	0.00919178
2341.5825	0.00893153
2343.5113	0.00932191
2345.4401	0.0099134
2347.3690	0.0108716
2349.2978	0.0107178
2351.2266	0.00981876
2353.1554	0.00907348
2355.0842	0.00906165
2357.0130	0.00877774
2358.9419	0.00861212
2360.8707	0.00829271
2362.7995	0.00864761
2364.7283	0.00886055
2366.6571	0.00942838
2368.5859	0.00997255
2370.5148	0.0106705
2372.4436	0.0110964
2374.3724	0.0116524
2376.3012	0.0119126
2378.2300	0.012516
2380.1588	0.0130483
2382.0877	0.0134978
2384.0165	0.0138291
2385.9453	0.014113
2387.8741	0.0141603
2389.8029	0.0141248
2391.7317	0.0141248
2393.6605	0.0143259
2395.5894	0.0143023
2397.5182	0.014255
2399.4470	0.014255
2401.3758	0.0144087
2403.3046	0.0144324
2405.2334	0.0144442
2407.1623	0.0144561
2409.0911	0.0145744
2411.0199	0.0145389
2412.9487	0.0146335
2414.8775	0.0146453
2416.8063	0.0146217
2418.7352	0.0146217
2420.6640	0.0146927
2422.5928	0.0146335
2424.5216	0.0147755
2426.4504	0.0148464
2428.3792	0.0149529
2430.3080	0.0149056
2432.2369	0.0150594
2434.1657	0.015083
2436.0945	0.0151067
2438.0233	0.0150594
2439.9521	0.015154
2441.8809	0.0151895
2443.8098	0.015154
2445.7386	0.0150712
2447.6674	0.0151777
2449.5962	0.0151067
2451.5250	0.0152841
2453.4538	0.0152368
2455.3827	0.0152013
2457.3115	0.0151658
2459.2403	0.015154
2461.1691	0.0151185
2463.0979	0.0151658
2465.0267	0.0150949
2466.9555	0.015225
2468.8844	0.0152723
2470.8132	0.0151895
2472.7420	0.0150949
2474.6708	0.0153078
2476.5996	0.0153788
2478.5284	0.0154143
2480.4573	0.0153906
2482.3861	0.0154498
2484.3149	0.0154261
2486.2437	0.0155089
2488.1725	0.0156036
2490.1013	0.0156272
2492.0302	0.0155562
2493.9590	0.0156864
2495.8878	0.0157219
2497.8166	0.0158283
2499.7454	0.0158638
2501.6742	0.0159466
2503.6030	0.0159348
2505.5319	0.0160531
2507.4607	0.0161241
2509.3895	0.0161004
2511.3183	0.0160649
2513.2471	0.016195
2515.1759	0.0160531
2517.1048	0.0160886
2519.0336	0.0161359
2520.9624	0.0162069
2522.8912	0.0162779
2524.8200	0.0164553
2526.7488	0.0163725
2528.6777	0.0163843
2530.6065	0.0162897
2532.5353	0.0165026
2534.4641	0.0165973
2536.3929	0.0165499
2538.3217	0.016479
2540.2505	0.0166446
2542.1794	0.0167156
2544.1082	0.0167747
2546.0370	0.0166801
2547.9658	0.0166801
2549.8946	0.016822
2551.8234	0.0170468
2553.7523	0.0170586
2555.6811	0.0171651
2557.6099	0.0172834
2559.5387	0.0173307
2561.4675	0.0172124
2563.3963	0.0173425
2565.3252	0.017378
2567.2540	0.0174608
2569.1828	0.0175082
2571.1116	0.0176974
2573.0404	0.0176146
2574.9692	0.017591
2576.8981	0.0177329
2578.8269	0.0180168
2580.7557	0.0181588
2582.6845	0.0182416
2584.6133	0.0181825
2586.5421	0.0183481
2588.4709	0.0185137
2590.3998	0.0185965
2592.3286	0.0185965
2594.2574	0.0187148
2596.1862	0.0187739
2598.1150	0.0187621
2600.0438	0.0187739
2601.9727	0.019046
2603.9015	0.0191998
2605.8303	0.0191998
2607.7591	0.0191762
2609.6879	0.0192826
2611.6167	0.0193773
2613.5456	0.0194246
2615.4744	0.0194246
2617.4032	0.0195192
2619.3320	0.0195547
2621.2608	0.019602
2623.1896	0.019673
2625.1184	0.0196967
2627.0473	0.019673
2628.9761	0.0197558
2630.9049	0.0198031
2632.8337	0.019815
2634.7625	0.0198623
2636.6913	0.019886
2638.6202	0.0198741
2640.5490	0.0198978
2642.4778	0.0199214
2644.4066	0.0199569
2646.3354	0.0199451
2648.2642	0.0199924
2650.1931	0.0200161
2652.1219	0.0200397
2654.0507	0.0201225
2655.9795	0.0202763
2657.9083	0.0202882
2659.8371	0.0202645
2661.7659	0.0202527
2663.6948	0.0202763
2665.6236	0.0203
2667.5524	0.0202882
2669.4812	0.0202645
2671.4100	0.0204065
2673.3388	0.0205129
2675.2677	0.0205957
2677.1965	0.0206786
2679.1253	0.0208087
2681.0541	0.0208797
2682.9829	0.0209033
2684.9117	0.0208797
2686.8406	0.0210098
2688.7694	0.0210689
2690.6982	0.0211872
2692.6270	0.0212227
2694.5558	0.0212819
2696.4846	0.021341
2698.4134	0.021412
2700.3423	0.021483
2702.2711	0.0216249
2704.1999	0.0216604
2706.1287	0.0217669
2708.0575	0.0219207
2709.9863	0.02211
2711.9152	0.0222283
2713.8440	0.0223111
2715.7728	0.0224294
2717.7016	0.0226068
2719.6304	0.0227369
2721.5592	0.0229262
2723.4881	0.02308
2725.4169	0.0233166
2727.3457	0.0234112
2729.2745	0.0234704
2731.2033	0.0235295
2733.1321	0.0236124
2735.0609	0.0236952
2736.9898	0.0238253
2738.9186	0.0238844
2740.8474	0.0240264
2742.7762	0.024192
2744.7050	0.024334
2746.6338	0.0245469
2748.5627	0.0248072
2750.4915	0.02489
2752.4203	0.024961
2754.3491	0.0250319
2756.2779	0.025233
2758.2067	0.0254105
2760.1356	0.0256116
2762.0644	0.0258009
2763.9932	0.0259901
2765.9220	0.0261558
2767.8508	0.0263805
2769.7796	0.0265816
2771.7085	0.0267827
2773.6373	0.026972
2775.5661	0.0271495
2777.4949	0.027185
2779.4237	0.0273624
2781.3525	0.0275872
2783.2813	0.0277765
2785.2102	0.0279184
2787.1390	0.0281668
2789.0678	0.0284034
2790.9966	0.0285691
2792.9254	0.0286637
2794.8542	0.0288175
2796.7831	0.0290304
2798.7119	0.0292434
2800.6407	0.0293262
2802.5695	0.0293971
2804.4983	0.0294918
2806.4271	0.0296929
2808.3560	0.0299531
2810.2848	0.0302371
2812.2136	0.0304145
2814.1424	0.0306984
2816.0712	0.0309823
2818.0000	0.0312781
2819.9288	0.0316448
2821.8577	0.032047
2823.7865	0.0324137
2825.7153	0.0328041
2827.6441	0.0332773
2829.5729	0.0339871
2831.5017	0.0347442
2833.4306	0.0357024
2835.3594	0.0368144
2837.2882	0.0383168
2839.2170	0.040186
2841.1458	0.0423981
2843.0746	0.0454857
2845.0035	0.0498864
2846.9323	0.0555056
2848.8611	0.0610065
2850.7899	0.0644016
2852.7187	0.0650286
2854.6475	0.063538
2856.5763	0.0609237
2858.5052	0.0579662
2860.4340	0.0552335
2862.3628	0.0529503
2864.2916	0.0515426
2866.2204	0.0509866
2868.1492	0.0509866
2870.0781	0.0514243
2872.0069	0.0519685
2873.9357	0.051862
2875.8645	0.0509984
2877.7933	0.0502295
2879.7221	0.0498628
2881.6510	0.0496971
2883.5798	0.0498746
2885.5086	0.0503241
2887.4374	0.0510102
2889.3662	0.0519566
2891.2950	0.053045
2893.2238	0.0541333
2895.1527	0.0554109
2897.0815	0.0567595
2899.0103	0.0581791
2900.9391	0.0597288
2902.8679	0.0614678
2904.7967	0.0634316
2906.7256	0.0657147
2908.6544	0.0685539
2910.5832	0.0723158
2912.5120	0.077166
2914.4408	0.0827852
2916.3696	0.0883452
2918.2985	0.0926513
2920.2273	0.0953485
2922.1561	0.0965433
2924.0849	0.0961766
2926.0137	0.0944849
2927.9425	0.0920953
2929.8713	0.089197
2931.8002	0.0857308
2933.7290	0.0820754
2935.6578	0.0783608
2937.5866	0.0747291
2939.5154	0.0713931
2941.4442	0.0684119
2943.3731	0.0659987
2945.3019	0.0641414
2947.2307	0.0628046
2949.1595	0.0620711
2951.0883	0.0619055
2953.0171	0.0620357
2954.9460	0.0619528
2956.8748	0.0616453
2958.8036	0.0610774
2960.7324	0.0605214
2962.6612	0.0598945
2964.5900	0.0588771
2966.5189	0.0576823
2968.4477	0.0565939
2970.3765	0.0553991
2972.3053	0.0542989
2974.2341	0.0533052
2976.1629	0.0523234
2978.0917	0.0514834
2980.0206	0.0507027
2981.9494	0.0496853
2983.8782	0.0486679
2985.8070	0.0477452
2987.7358	0.0469644
2989.6646	0.0463256
2991.5935	0.0460181
2993.5223	0.0454739
2995.4511	0.0446813
2997.3799	0.0442554
2999.3087	0.0438887
3001.2375	0.0435338
3003.1664	0.0435575
3005.0952	0.0434155
3007.0240	0.0431316
3008.9528	0.0431789
3010.8816	0.0435575
3012.8104	0.0436994
3014.7392	0.0436639
3016.6681	0.0435575
3018.5969	0.0436048
3020.5257	0.0436521
3022.4545	0.0439478
3024.3833	0.0447286
3026.3121	0.0454502
3028.2410	0.0458879
3030.1698	0.0463138
3032.0986	0.0466569
3034.0274	0.0471656
3035.9562	0.0473667
3037.8850	0.0475914
3039.8139	0.048313
3041.7427	0.0492239
3043.6715	0.0497681
3045.6003	0.0502413
3047.5291	0.050608
3049.4579	0.0512942
3051.3867	0.0520868
3053.3156	0.0526783
3055.2444	0.0532934
3057.1732	0.0537311
3059.1020	0.0539677
3061.0308	0.0544527
3062.9596	0.0551034
3064.8885	0.0556239
3066.8173	0.0560852
3068.7461	0.0562272
3070.6749	0.0561326
3072.6037	0.0561444
3074.5325	0.0562154
3076.4614	0.0565939
3078.3902	0.0569015
3080.3190	0.0567714
3082.2478	0.056381
3084.1766	0.0560498
3086.1054	0.0556949
3088.0342	0.0553991
3089.9631	0.0551744
3091.8919	0.0546657
3093.8207	0.054086
3095.7495	0.0537548
3097.6783	0.0534945
3099.6071	0.0532934
3101.5360	0.052903
3103.4648	0.052489
3105.3936	0.0521459
3107.3224	0.0520394
3109.2512	0.0519093
3111.1800	0.0514834
3113.1089	0.0511995
3115.0377	0.0513415
3116.9665	0.0514006
3118.8953	0.0512942
3120.8241	0.0510694
3122.7529	0.0507855
3124.6817	0.0505962
3126.6106	0.0507027
3128.5394	0.0509156
3130.4682	0.0511285
3132.3970	0.0511167
3134.3258	0.0511995
3136.2546	0.0515308
3138.1835	0.0520158
3140.1123	0.0523589
3142.0411	0.0526073
3143.9699	0.0529622
3145.8987	0.0534472
3147.8275	0.054015
3149.7564	0.0546183
3151.6852	0.0554109
3153.6140	0.0561207
3155.5428	0.0565466
3157.4716	0.0570198
3159.4004	0.0576468
3161.3293	0.0584394
3163.2581	0.0591728
3165.1869	0.0598826
3167.1157	0.0606161
3169.0445	0.0614678
3170.9733	0.062497
3172.9021	0.0634434
3174.8310	0.0642597
3176.7598	0.0652061
3178.6886	0.0661643
3180.6174	0.0671816
3182.5462	0.0683764
3184.4750	0.0694293
3186.4039	0.0704585
3188.3327	0.0717361
3190.2615	0.0729073
3192.1903	0.0739838
3194.1191	0.0750721
3196.0479	0.0763143
3197.9768	0.0776037
3199.9056	0.0788695
3201.8344	0.0801235
3203.7632	0.0813183
3205.6920	0.0826196
3207.6208	0.08398
3209.5496	0.0852458
3211.4785	0.0866181
3213.4073	0.0880021
3215.3361	0.0893271
3217.2649	0.0906875
3219.1937	0.0921308
3221.1225	0.0934439
3223.0514	0.0948398
3224.9802	0.0965196
3226.9090	0.0983178
3228.8378	0.100069
3230.7666	0.102009
3232.6954	0.104351
3234.6243	0.106256
3236.5531	0.107722
3238.4819	0.109568
3240.4107	0.111614
3242.3395	0.11398
3244.2683	0.116619
3246.1971	0.119375
3248.1260	0.122037
3250.0548	0.124568
3251.9836	0.127277
3253.9124	0.130069
3255.8412	0.133145
3257.7700	0.136244
3259.6989	0.139178
3261.6277	0.142171
3263.5565	0.145223
3265.4853	0.148228
3267.4141	0.151043
3269.3429	0.153729
3271.2718	0.155894
3273.2006	0.157266
3275.1294	0.15826
3277.0582	0.158614
3278.9870	0.158532
3280.9158	0.15807
3282.8446	0.1571
3284.7735	0.155598
3286.7023	0.153764
3288.6311	0.151552
3290.5599	0.149115
3292.4887	0.146347
3294.4175	0.143295
3296.3464	0.140136
3298.2752	0.136694
3300.2040	0.133204
3302.1328	0.129797
3304.0616	0.126615
3305.9904	0.123551
3307.9193	0.120357
3309.8481	0.117186
3311.7769	0.114004
3313.7057	0.110846
3315.6345	0.108006
3317.5633	0.10525
3319.4921	0.102636
3321.4210	0.100151
3323.3498	0.0976553
3325.2786	0.095313
3327.2074	0.0931126
3329.1362	0.0909359
3331.0650	0.0888657
3332.9939	0.0869729
3334.9227	0.0851985
3336.8515	0.0833767
3338.7803	0.081756
3340.7091	0.0802536
3342.6379	0.0788577
3344.5668	0.0775564
3346.4956	0.0762906
3348.4244	0.0751904
3350.3532	0.0741731
3352.2820	0.0730137
3354.2108	0.0719964
3356.1397	0.0711091
3358.0685	0.0702692
3359.9973	0.0695594
3361.9261	0.0688142
3363.8549	0.0681044
3365.7837	0.0674537
3367.7125	0.0667794
3369.6414	0.0661761
3371.5702	0.0655846
3373.4990	0.0650049
3375.4278	0.0644963
3377.3566	0.0640704
3379.2854	0.063538
3381.2143	0.0630885
3383.1431	0.06271
3385.0719	0.0622486
3387.0007	0.0616689
3388.9295	0.0611721
3390.8583	0.060758
3392.7872	0.0603795
3394.7160	0.059788
3396.6448	0.059303
3398.5736	0.0589836
3400.5024	0.0585695
3402.4312	0.05812
3404.3600	0.0577533
3406.2889	0.0573747
3408.2177	0.0568897
3410.1465	0.0562864
3412.0753	0.0557777
3414.0041	0.0553518
3415.9329	0.0550087
3417.8618	0.0545947
3419.7906	0.0541925
3421.7194	0.0538021
3423.6482	0.053459
3425.5770	0.0529267
3427.5058	0.052347
3429.4347	0.0518738
3431.3635	0.051448
3433.2923	0.0511522
3435.2211	0.0508565
3437.1499	0.0504542
3439.0787	0.0500994
3441.0075	0.0498982
3442.9364	0.0496498
3444.8652	0.0493068
3446.7940	0.0490465
3448.7228	0.0487862
3450.6516	0.0485142
3452.5804	0.0481829
3454.5093	0.047899
3456.4381	0.0474968
3458.3669	0.0471419
3460.2957	0.0468225
3462.2245	0.0467397
3464.1533	0.0465031
3466.0822	0.0462192
3468.0110	0.0459353
3469.9398	0.0455685
3471.8686	0.0453319
3473.7974	0.0451427
3475.7262	0.0448232
3477.6550	0.0446221
3479.5839	0.0443737
3481.5127	0.0441726
3483.4415	0.0439005
3485.3703	0.0435101
3487.2991	0.0431316
3489.2279	0.0429068
3491.1568	0.0426584
3493.0856	0.04241
3495.0144	0.0421497
3496.9432	0.0419841
3498.8720	0.0417475
3500.8008	0.0414636
3502.7297	0.041156
3504.6585	0.0408484
3506.5873	0.0405882
3508.5161	0.040458
3510.4449	0.0401978
3512.3737	0.0398192
3514.3025	0.0395235
3516.2314	0.039346
3518.1602	0.0391804
3520.0890	0.0389556
3522.0178	0.0384825
3523.9466	0.0380802
3525.8754	0.0378318
3527.8043	0.0375834
3529.7331	0.037122
3531.6619	0.0365542
3533.5907	0.0359036
3535.5195	0.0354658
3537.4483	0.0350755
3539.3772	0.0346259
3541.3060	0.0341409
3543.2348	0.0336677
3545.1636	0.0332655
3547.0924	0.0328869
3549.0212	0.0323664
3550.9501	0.0319287
3552.8789	0.0315383
3554.8077	0.031077
3556.7365	0.0304973
3558.6653	0.0300951
3560.5941	0.0297757
3562.5229	0.0293025
3564.4518	0.0289358
3566.3806	0.0289003
3568.3094	0.0284626
3570.2382	0.0276463
3572.1670	0.0270548
3574.0958	0.0267473
3576.0247	0.0263214
3577.9535	0.0259783
3579.8823	0.0256826
3581.8111	0.0252922
3583.7399	0.0247835
3585.6687	0.0245351
3587.5976	0.0245469
3589.5264	0.0241802
3591.4552	0.0233758
3593.3840	0.0229972
3595.3128	0.0227843
3597.2416	0.0224649
3599.1704	0.0220863
3601.0993	0.0218852
3603.0281	0.0213883
3604.9569	0.0210689
3606.8857	0.0210098
3608.8145	0.0209861
3610.7433	0.0206312
3612.6722	0.0203828
3614.6010	0.0200516
3616.5298	0.0194601
3618.4586	0.0193181
3620.3874	0.0192945
3622.3162	0.0186557
3624.2451	0.0180405
3626.1739	0.0174135
3628.1027	0.0176738
3630.0315	0.0182416
3631.9603	0.0171769
3633.8891	0.0168812
3635.8179	0.0166801
3637.7468	0.0161596
3639.6756	0.0158756
3641.6044	0.0156745
3643.5332	0.0154616
3645.4620	0.0150476
3647.3908	0.0153315
3649.3197	0.0158047
3651.2485	0.0156982
3653.1773	0.0145507
3655.1061	0.0139592
3657.0349	0.0142313
3658.9637	0.0138646
3660.8926	0.0134978
3662.8214	0.0133559
3664.7502	0.0131075
3666.6790	0.0127171
3668.6078	0.0127052
3670.5366	0.013557
3672.4654	0.0130838
3674.3943	0.0127289
3676.3231	0.0137108
3678.2519	0.0127526
3680.1807	0.0124095
3682.1095	0.0121847
3684.0383	0.011676
3685.9672	0.0112383
3687.8960	0.0114986
3689.8248	0.0123149
3691.7536	0.0121492
3693.6824	0.011676
3695.6112	0.0113566
3697.5401	0.0112383
3699.4689	0.0108598
3701.3977	0.0111674
3703.3265	0.0113685
3705.2553	0.0110136
3707.1841	0.0106705
3709.1129	0.0106587
3711.0418	0.0113448
3712.9706	0.0120309
3714.8994	0.0114986
3716.8282	0.0108361
3718.7570	0.0106705
3720.6858	0.0106823
3722.6147	0.0109544
3724.5435	0.0109899
3726.4723	0.0110609
3728.4011	0.0108243
3730.3299	0.0101973
3732.2587	0.010564
3734.1876	0.0110254
3736.1164	0.0120191
3738.0452	0.0118772
3739.9740	0.0112147
3741.9028	0.010635
3743.8316	0.0112383
3745.7605	0.0124095
3747.6893	0.0111555
3749.6181	0.0113685
3751.5469	0.012232
3753.4757	0.0120309
3755.4045	0.0111437
3757.3333	0.0109544
3759.2622	0.0111555
3761.1910	0.0113212
3763.1198	0.0108834
3765.0486	0.0109189
3766.9774	0.0110372
3768.9062	0.0108953
3770.8351	0.0112147
3772.7639	0.0109426
3774.6927	0.010777
3776.6215	0.010564
3778.5503	0.0105995
3780.4791	0.0110136
3782.4080	0.0107415
3784.3368	0.0107297
3786.2656	0.0108243
3788.1944	0.0106705
3790.1232	0.0106705
3792.0520	0.0106232
3793.9808	0.0105877
3795.9097	0.010848
3797.8385	0.0108953
3799.7673	0.0105167
3801.6961	0.0115223
3803.6249	0.011262
3805.5537	0.0104694
3807.4826	0.0112147
3809.4114	0.0110727
3811.3402	0.0106705
3813.2690	0.0102801
3815.1978	0.0104812
3817.1266	0.0113803
3819.0555	0.0106587
3820.9843	0.0111082
3822.9131	0.0115223
3824.8419	0.0108243
3826.7707	0.0110136
3828.6995	0.0108598
3830.6283	0.0106823
3832.5572	0.0109071
3834.4860	0.010564
3836.4148	0.0105995
3838.3436	0.0112502
3840.2724	0.0113803
3842.2012	0.0110136
3844.1301	0.0110964
3846.0589	0.0110609
3847.9877	0.0107297
3849.9165	0.0103038
3851.8453	0.0102565
3853.7741	0.0122084
3855.7030	0.0121966
3857.6318	0.0112857
3859.5606	0.0108598
3861.4894	0.010564
3863.4182	0.010848
3865.3470	0.0113921
3867.2758	0.0108243
3869.2047	0.0107888
3871.1335	0.0114749
3873.0623	0.0108953
3874.9911	0.0112738
3876.9199	0.0108361
3878.8487	0.0105995
3880.7776	0.0112857
3882.7064	0.0110727
3884.6352	0.010777
3886.5640	0.0115459
3888.4928	0.0109544
3890.4216	0.0108361
3892.3505	0.011404
3894.2793	0.0110372
3896.2081	0.0106469
3898.1369	0.0106942
3900.0657	0.0109899
3901.9945	0.0111792
3903.9233	0.0114986
3905.8522	0.0116642
3907.7810	0.0111437
3909.7098	0.0108598
3911.6386	0.0107652
3913.5674	0.0108006
3915.4962	0.0108716
3917.4251	0.0110964
3919.3539	0.0110136
3921.2827	0.0109781
3923.2115	0.0109663
3925.1403	0.0112975
3927.0691	0.0111555
3928.9980	0.0108361
3930.9268	0.0108953
3932.8556	0.0112029
3934.7844	0.0112147
3936.7132	0.0109781
3938.6420	0.0108125
3940.5709	0.0108361
3942.4997	0.0112029
3944.4285	0.0113685
3946.3573	0.0111319
3948.2861	0.0111555
3950.2149	0.0112738
3952.1437	0.0112857
3954.0726	0.0111555
3956.0014	0.0110727
3957.9302	0.0110964
3959.8590	0.0111082
3961.7878	0.011191
3963.7166	0.0112502
3965.6455	0.0112147
3967.5743	0.0113212
3969.5031	0.0112265
3971.4319	0.0111437
3973.3607	0.0110846
3975.2895	0.0111082
3977.2184	0.0111792
3979.1472	0.011191
3981.0760	0.0112265
3983.0048	0.0112029
3984.9336	0.0110846
3986.8624	0.0111674
3988.7912	0.0112147
3990.7201	0.0112265
3992.6489	0.0112738
3994.5777	0.0113212
3996.5065	0.0112738
3998.4353	0.01112
4000.3641	0.0110846
4002.2930	0.0112383
4004.2218	0.0112502
4006.1506	0.0112265
4008.0794	0.0112265
4010.0082	0.0112383
4011.9370	0.0111555
4013.8659	0.0110964
4015.7947	0.0110609
4017.7235	0.0110727
4019.6523	0.0110846
4021.5811	0.01112
4023.5099	0.0110609
4025.4387	0.0110609
4027.3676	0.0110372
4029.2964	0.0110727
4031.2252	0.0111319
4033.1540	0.01112
4035.0828	0.0110609
4037.0116	0.0110254
4038.9405	0.0109189
4040.8693	0.0109544
4042.7981	0.0110727
4044.7269	0.0111674
4046.6557	0.0110846
4048.5845	0.0110727
4050.5134	0.0111319
4052.4422	0.0111082
4054.3710	0.0110846
4056.2998	0.0110846
4058.2286	0.0110964
4060.1574	0.01112
4062.0862	0.0110727
4064.0151	0.0110727
4065.9439	0.0109544
4067.8727	0.0109544
4069.8015	0.0110136
4071.7303	0.0109781
4073.6591	0.0109544
4075.5880	0.010848
4077.5168	0.0107652
4079.4456	0.0108953
4081.3744	0.0110017
4083.3032	0.0109663
4085.2320	0.0108006
4087.1609	0.0108006
4089.0897	0.0108243
4091.0185	0.0107652
4092.9473	0.010777
4094.8761	0.0109071
4096.8049	0.0108598
4098.7337	0.0107888
4100.6626	0.0106942
4102.5914	0.0106823
4104.5202	0.010777
4106.4490	0.0107533
4108.3778	0.0105759
4110.3066	0.0106232
4112.2355	0.0106823
4114.1643	0.0106823
4116.0931	0.0107178
4118.0219	0.0107888
4119.9507	0.0107888
4121.8795	0.0107533
4123.8084	0.0106823
4125.7372	0.0106587
4127.6660	0.0106823
4129.5948	0.0105759
4131.5236	0.0105522
4133.4524	0.0107178
4135.3813	0.0108361
4137.3101	0.010777
4139.2389	0.0107178
4141.1677	0.010706
4143.0965	0.0107178
4145.0253	0.010848
4146.9541	0.010848
4148.8830	0.0106823
4150.8118	0.0106587
4152.7406	0.0107178
4154.6694	0.010635
4156.5982	0.0107297
4158.5270	0.010848
4160.4559	0.0108243
4162.3847	0.0107415
4164.3135	0.0107415
4166.2423	0.0107178
4168.1711	0.010777
4170.0999	0.0107888
4172.0288	0.0107888
4173.9576	0.0108125
4175.8864	0.0108834
4177.8152	0.0108953
4179.7440	0.0107415
4181.6728	0.0107888
4183.6016	0.0109071
4185.5305	0.0108716
4187.4593	0.0107533
4189.3881	0.0106942
4191.3169	0.0107178
4193.2457	0.0107652
4195.1745	0.010777
4197.1034	0.0107415
4199.0322	0.0108243
4200.9610	0.0107652
[truncated: 414 more rows]
