# Supplementary material for: Vibrational Study on the Structure, Bioactivity, and Silver Adsorption of Silk Fibroin Fibers Grafted with Methacrylonitrile
Source: Molecules. 2023 Mar 10;28(6):2551. doi: 10.3390/molecules28062551 (PMC10051891; doi:10.3390/molecules28062551)
Supplement: Supplementary file 1 [file molecules-28-02551-s001.zip › RAW DATA/Figure 14 IR SBF parallel/IR BF MAN 40% 28d SBF parallel p1.txt]

TITLE	BF MAN 40% 28D SBFPARALLELE P1
DATA TYPE
ORIGIN	JASCO
OWNER
DATE	23/03/01
TIME	16:01:29
SPECTROMETER/DATA SYSTEM
RESOLUTION
DELTAX	1.92882
XUNITS	1/CM
YUNITS	ABSORBANCE
FIRSTX	379.9768
LASTX	4999.4912
NPOINTS	2396
FIRSTY	0.14175
MAXY	0.19031
MINY	0.00863
XYDATA
379.9768	0.141752
381.9056	0.135734
383.8344	0.136536
385.7633	0.134812
387.6921	0.128353
389.6209	0.124904
391.5497	0.12708
393.4785	0.131208
395.4073	0.132807
397.3361	0.12755
399.2650	0.121918
401.1938	0.120628
403.1226	0.120449
405.0514	0.12036
406.9802	0.117012
408.9090	0.117238
410.8379	0.121591
412.7667	0.121668
414.6955	0.122578
416.6243	0.12664
418.5531	0.133706
420.4819	0.131773
422.4108	0.129239
424.3396	0.125582
426.2684	0.124547
428.1972	0.123125
430.1260	0.119777
432.0548	0.116197
433.9837	0.114425
435.9125	0.113324
437.8413	0.111974
439.7701	0.111742
441.6989	0.111261
443.6277	0.110696
445.5565	0.110725
447.4854	0.110624
449.4142	0.109899
451.3430	0.109233
453.2718	0.109387
455.2006	0.109613
457.1294	0.110612
459.0583	0.110916
460.9871	0.110184
462.9159	0.110547
464.8447	0.110684
466.7735	0.111701
468.7023	0.111867
470.6312	0.111671
472.5600	0.112444
474.4888	0.112789
476.4176	0.112872
478.3464	0.113336
480.2752	0.114282
482.2040	0.114692
484.1329	0.115001
486.0617	0.115911
487.9905	0.11675
489.9193	0.115971
491.8481	0.115923
493.7769	0.116369
495.7058	0.11625
497.6346	0.116221
499.5634	0.116922
501.4922	0.117422
503.4210	0.117767
505.3498	0.118159
507.2787	0.11923
509.2075	0.119652
511.1363	0.120229
513.0651	0.120705
514.9939	0.121395
516.9227	0.122566
518.8515	0.12328
520.7804	0.123316
522.7092	0.123904
524.6380	0.125516
526.5668	0.126474
528.4956	0.126135
530.4244	0.126991
532.3533	0.128591
534.2821	0.130476
536.2109	0.13248
538.1397	0.134461
540.0685	0.136073
541.9973	0.138172
543.9262	0.140081
545.8550	0.141651
547.7838	0.143025
549.7126	0.14384
551.6414	0.14306
553.5702	0.141276
555.4990	0.138725
557.4279	0.135026
559.3567	0.130411
561.2855	0.12595
563.2143	0.122061
565.1431	0.119135
567.0719	0.116679
569.0008	0.11471
570.9296	0.113396
572.8584	0.112462
574.7872	0.11157
576.7160	0.111481
578.6448	0.111386
580.5737	0.111207
582.5025	0.111302
584.4313	0.11151
586.3601	0.111516
588.2889	0.111885
590.2177	0.112391
592.1465	0.112855
594.0754	0.113271
596.0042	0.114276
597.9330	0.115537
599.8618	0.117101
601.7906	0.118546
603.7194	0.119991
605.6483	0.121151
607.5771	0.12196
609.5059	0.122685
611.4347	0.123125
613.3635	0.122644
615.2923	0.122108
617.2212	0.121395
619.1500	0.12033
621.0788	0.119557
623.0076	0.119504
624.9364	0.119438
626.8652	0.119123
628.7941	0.118653
630.7229	0.118189
632.6517	0.117315
634.5805	0.116417
636.5093	0.115846
638.4381	0.115412
640.3669	0.114799
642.2958	0.114555
644.2246	0.114222
646.1534	0.113854
648.0822	0.113295
650.0110	0.112545
651.9398	0.111576
653.8687	0.110612
655.7975	0.110273
657.7263	0.11
659.6551	0.109572
661.5839	0.108804
663.5127	0.108061
665.4416	0.108204
667.3704	0.111023
669.2992	0.111368
671.2280	0.108799
673.1568	0.108216
675.0856	0.10815
677.0144	0.10837
678.9433	0.108477
680.8721	0.108745
682.8009	0.108632
684.7297	0.108495
686.6585	0.108317
688.5873	0.108144
690.5162	0.107901
692.4450	0.107443
694.3738	0.106562
696.3026	0.105706
698.2314	0.104832
700.1602	0.10385
702.0891	0.102923
704.0179	0.101668
705.9467	0.100122
707.8755	0.0987239
709.8043	0.097362
711.7331	0.0960536
713.6619	0.0948939
715.5908	0.0941148
717.5196	0.093419
719.4484	0.0927589
721.3772	0.0914207
723.3060	0.0895949
725.2348	0.0877513
727.1637	0.0859493
729.0925	0.0838975
731.0213	0.0817565
732.9501	0.0797344
734.8789	0.0775459
736.8077	0.0752621
738.7366	0.0732401
740.6654	0.0712478
742.5942	0.0691722
744.5230	0.0673523
746.4518	0.0657585
748.3806	0.0642419
750.3094	0.0627611
752.2383	0.0617322
754.1671	0.060852
756.0959	0.059954
758.0247	0.0592225
759.9535	0.0586396
761.8823	0.0580865
763.8112	0.0574799
765.7400	0.0569447
767.6688	0.0562489
769.5976	0.0552973
771.5264	0.0544944
773.4552	0.0534418
775.3841	0.0522642
777.3129	0.0512056
779.2417	0.0505336
781.1705	0.049695
783.0993	0.0489873
785.0281	0.0484223
786.9569	0.04778
788.8858	0.0470485
790.8146	0.0465251
792.7434	0.0460434
794.6722	0.0455498
796.6010	0.0451216
798.5298	0.0449967
800.4587	0.0445447
802.3875	0.0444615
804.3163	0.0445626
806.2451	0.0446399
808.1739	0.0442711
810.1027	0.0439084
812.0316	0.0437478
813.9604	0.0437002
815.8892	0.0435039
817.8180	0.0434861
819.7468	0.0434623
821.6756	0.0434623
823.6045	0.0435694
825.5333	0.0440689
827.4621	0.0440927
829.3909	0.0436467
831.3197	0.0430341
833.2485	0.0424691
835.1773	0.0417614
837.1062	0.0411845
839.0350	0.0408217
840.9638	0.0405006
842.8926	0.0400367
844.8214	0.0398167
846.7502	0.0400843
848.6791	0.040459
850.6079	0.0405065
852.5367	0.0403281
854.4655	0.039668
856.3943	0.0387819
858.3231	0.0377708
860.2520	0.0370393
862.1808	0.036397
864.1096	0.0358974
866.0384	0.0355941
867.9672	0.0355882
869.8960	0.035612
871.8248	0.035606
873.7537	0.0356477
875.6825	0.0357904
877.6113	0.0357369
879.5401	0.0356239
881.4689	0.0353562
883.3977	0.03516
885.3266	0.0350529
887.2554	0.0351065
889.1842	0.0349756
891.1130	0.0349637
893.0418	0.0349102
894.9706	0.0347556
896.8995	0.0346842
898.8283	0.034601
900.7571	0.0343393
902.6859	0.0343036
904.6147	0.0342322
906.5435	0.0342263
908.4723	0.0341311
910.4012	0.0342322
912.3300	0.0344225
914.2588	0.0349102
916.1876	0.0353087
918.1164	0.0359272
920.0452	0.0366765
921.9741	0.0372653
923.9029	0.0378244
925.8317	0.0383239
927.7605	0.0384667
929.6893	0.0384726
931.6181	0.0382882
933.5470	0.0380741
935.4758	0.0378779
937.4046	0.0378362
939.3334	0.0376638
941.2622	0.0377887
943.1910	0.0379492
945.1198	0.0381514
947.0487	0.0384429
948.9775	0.03877
950.9063	0.0389365
952.8351	0.0390554
954.7639	0.0392874
956.6927	0.0397037
958.6216	0.0400546
960.5504	0.0404233
962.4792	0.0407563
964.4080	0.0413154
966.3368	0.0420707
968.2656	0.0430341
970.1945	0.0440451
972.1233	0.0449372
974.0521	0.0455617
975.9809	0.0458293
977.9097	0.0456866
979.8385	0.0452703
981.7673	0.0446815
983.6962	0.044176
985.6250	0.0439322
987.5538	0.0441938
989.4826	0.0447469
991.4114	0.0454249
993.3402	0.0459839
995.2691	0.0462991
997.1979	0.046424
999.1267	0.0464419
1001.0555	0.0462516
1002.9843	0.0459126
1004.9131	0.0455022
1006.8420	0.045419
1008.7708	0.0455676
1010.6996	0.0458947
1012.6284	0.046311
1014.5572	0.0466619
1016.4860	0.0467452
1018.4149	0.0467273
1020.3437	0.0467511
1022.2725	0.0469295
1024.2013	0.0473875
1026.1301	0.0481606
1028.0589	0.0490646
1029.9877	0.0500281
1031.9166	0.0510688
1033.8454	0.0522285
1035.7742	0.0533585
1037.7030	0.0544112
1039.6318	0.055333
1041.5606	0.0561061
1043.4895	0.0566771
1045.4183	0.0570101
1047.3471	0.0573075
1049.2759	0.0576464
1051.2047	0.0580806
1053.1335	0.0587586
1055.0624	0.0595198
1056.9912	0.0603643
1058.9200	0.0612445
1060.8488	0.0619998
1062.7776	0.0626183
1064.7064	0.0630465
1066.6352	0.0632428
1068.5641	0.0631714
1070.4929	0.0628086
1072.4217	0.0621307
1074.3505	0.0611018
1076.2793	0.0598053
1078.2081	0.0581758
1080.1370	0.0563737
1082.0658	0.054649
1083.9946	0.0529838
1085.9234	0.0513602
1087.8522	0.0498675
1089.7810	0.0485412
1091.7099	0.0475064
1093.6387	0.0467928
1095.5675	0.0465013
1097.4963	0.0464478
1099.4251	0.0465073
1101.3539	0.04665
1103.2827	0.0467095
1105.2116	0.0465846
1107.1404	0.046424
1109.0692	0.0462337
1110.9980	0.0460434
1112.9268	0.0459364
1114.8556	0.0459602
1116.7845	0.0459126
1118.7133	0.0458947
1120.6421	0.0458174
1122.5709	0.0456866
1124.4997	0.045526
1126.4285	0.0454249
1128.3574	0.0453714
1130.2862	0.0454071
1132.2150	0.0454963
1134.1438	0.0457163
1136.0726	0.0460553
1138.0014	0.0466143
1139.9302	0.0472983
1141.8591	0.0480536
1143.7879	0.0488981
1145.7167	0.0498734
1147.6455	0.0509201
1149.5743	0.0520858
1151.5031	0.0532693
1153.4320	0.0544885
1155.3608	0.055666
1157.2896	0.0567365
1159.2184	0.0576108
1161.1472	0.0583125
1163.0760	0.0589013
1165.0049	0.059389
1166.9337	0.0597815
1168.8625	0.0602275
1170.7913	0.0605487
1172.7201	0.0603168
1174.6489	0.0594544
1176.5777	0.0584553
1178.5066	0.0575632
1180.4354	0.0569625
1182.3642	0.0567187
1184.2930	0.0568019
1186.2218	0.0571171
1188.1506	0.0576643
1190.0795	0.058372
1192.0083	0.0592403
1193.9371	0.0603286
1195.8659	0.0615716
1197.7947	0.0629752
1199.7235	0.0646047
1201.6524	0.0664602
1203.5812	0.068512
1205.5100	0.0708017
1207.4388	0.0732995
1209.3676	0.0758628
1211.2964	0.0782774
1213.2253	0.0804897
1215.1541	0.0820955
1217.0829	0.0829519
1219.0117	0.0831006
1220.9405	0.0827973
1222.8693	0.0824642
1224.7981	0.0825772
1226.7270	0.0830114
1228.6558	0.0835347
1230.5846	0.0837548
1232.5134	0.0834871
1234.4422	0.0826545
1236.3710	0.0816019
1238.2999	0.080466
1240.2287	0.0793717
1242.1575	0.0782833
1244.0863	0.077302
1246.0151	0.0764456
1247.9439	0.0758033
1249.8728	0.0752919
1251.8016	0.0748756
1253.7304	0.0745901
1255.6592	0.0745366
1257.5880	0.0747388
1259.5168	0.0749886
1261.4456	0.0749588
1263.3745	0.0745068
1265.3033	0.0735315
1267.2321	0.0720863
1269.1609	0.0702248
1271.0897	0.0680957
1273.0185	0.0659964
1274.9474	0.0640694
1276.8762	0.0623626
1278.8050	0.0609174
1280.7338	0.0598053
1282.6626	0.0589786
1284.5914	0.0583304
1286.5203	0.0577535
1288.4491	0.0572718
1290.3779	0.0569328
1292.3067	0.0566533
1294.2355	0.056463
1296.1643	0.0564808
1298.0931	0.0565938
1300.0220	0.0566652
1301.9508	0.056796
1303.8796	0.0568793
1305.8084	0.0568436
1307.7372	0.0568079
1309.6660	0.0567841
1311.5949	0.0567841
1313.5237	0.0567722
1315.4525	0.0567603
1317.3813	0.0568138
1319.3101	0.0569268
1321.2389	0.0570993
1323.1678	0.0574145
1325.0966	0.0578903
1327.0254	0.0584196
1328.9542	0.0589132
1330.8830	0.0593771
1332.8118	0.0597101
1334.7406	0.059954
1336.6695	0.0601502
1338.5983	0.0602216
1340.5271	0.0601205
1342.4559	0.0598886
1344.3847	0.0596863
1346.3135	0.0596328
1348.2424	0.0597161
1350.1712	0.0598469
1352.1000	0.0601562
1354.0288	0.0606379
1355.9576	0.061304
1357.8864	0.0622318
1359.8153	0.0635758
1361.7441	0.0654135
1363.6729	0.0676735
1365.6017	0.0694457
1367.5305	0.0705936
1369.4593	0.0709266
1371.3881	0.0708195
1373.3170	0.0707839
1375.2458	0.0707541
1377.1746	0.0705044
1379.1034	0.0702843
1381.0322	0.07032
1382.9610	0.0708314
1384.8899	0.0715035
1386.8187	0.0722469
1388.7475	0.072687
1390.6763	0.0728178
1392.6051	0.072913
1394.5339	0.0730319
1396.4628	0.0728059
1398.3916	0.0726275
1400.3204	0.0723064
1402.2492	0.0720685
1404.1780	0.0720209
1406.1068	0.0719198
1408.0357	0.0717235
1409.9645	0.0717176
1411.8933	0.0716581
1413.8221	0.0716284
1415.7509	0.0716165
1417.6797	0.0717473
1419.6085	0.0718544
1421.5374	0.0719079
1423.4662	0.0724313
1425.3950	0.0736504
1427.3238	0.0754822
1429.2526	0.0784261
1431.1814	0.0822144
1433.1103	0.0864132
1435.0391	0.0906714
1436.9679	0.0956076
1438.8967	0.0983671
1440.8255	0.0996814
1442.7543	0.100431
1444.6832	0.100936
1446.6120	0.100657
1448.5408	0.0993543
1450.4696	0.0968862
1452.3984	0.0939959
1454.3272	0.0910461
1456.2560	0.0884888
1458.1849	0.0841175
1460.1137	0.0813283
1462.0425	0.0798474
1463.9713	0.0791219
1465.9001	0.0781882
1467.8289	0.0769809
1469.7578	0.0754465
1471.6866	0.0741084
1473.6154	0.0724015
1475.5442	0.071111
1477.4730	0.0701297
1479.4018	0.0697728
1481.3307	0.0698918
1483.2595	0.0705876
1485.1883	0.0718246
1487.1171	0.0740786
1489.0459	0.0771474
1490.9747	0.0811856
1492.9035	0.0846944
1494.8324	0.0885304
1496.7612	0.0937104
1498.6900	0.0988964
1500.6188	0.103642
1502.5476	0.10846
1504.4764	0.113247
1506.4053	0.120039
1508.3341	0.126111
1510.2629	0.129602
1512.1917	0.133682
1514.1205	0.137214
1516.0493	0.138743
1517.9782	0.137779
1519.9070	0.136816
1521.8358	0.135056
1523.7646	0.133325
1525.6934	0.132534
1527.6222	0.131
1529.5510	0.129572
1531.4799	0.128454
1533.4087	0.126682
1535.3375	0.12394
1537.2663	0.12306
1539.1951	0.122061
1541.1239	0.118832
1543.0528	0.115656
1544.9816	0.113039
1546.9104	0.110333
1548.8392	0.108477
1550.7680	0.105962
1552.6968	0.104005
1554.6257	0.101721
1556.5545	0.100175
1558.4833	0.0988548
1560.4121	0.0933417
1562.3409	0.0900469
1564.2697	0.0875015
1566.1985	0.0843316
1568.1274	0.0821847
1570.0562	0.079556
1571.9850	0.0774091
1573.9138	0.076291
1575.8426	0.0758331
1577.7714	0.0750242
1579.7003	0.0750123
1581.6291	0.0756844
1583.5579	0.0770641
1585.4867	0.0790981
1587.4155	0.0819409
1589.3443	0.0855806
1591.2732	0.090035
1593.2020	0.0950248
1595.1308	0.100722
1597.0596	0.106967
1598.9884	0.113901
1600.9172	0.122007
1602.8461	0.13144
1604.7749	0.1418
1606.7037	0.152201
1608.6325	0.162294
1610.5613	0.171262
1612.4901	0.178946
1614.4189	0.185137
1616.3478	0.189609
1618.2766	0.190311
1620.2054	0.189241
1622.1342	0.186196
1624.0630	0.179267
1625.9918	0.17266
1627.9207	0.165618
1629.8495	0.157423
1631.7783	0.150726
1633.7071	0.145374
1635.6359	0.138184
1637.5647	0.129953
1639.4936	0.124933
1641.4224	0.12033
1643.3512	0.116429
1645.2800	0.113651
1647.2088	0.109833
1649.1376	0.106075
1651.0664	0.104534
1652.9953	0.102762
1654.9241	0.0969398
1656.8529	0.0937699
1658.7817	0.0906714
1660.7105	0.0878227
1662.6393	0.0847242
1664.5682	0.081471
1666.4970	0.0790327
1668.4258	0.0770463
1670.3546	0.0742095
1672.2834	0.0716522
1674.2122	0.0695171
1676.1411	0.0668409
1678.0699	0.0642895
1679.9987	0.0623567
1681.9275	0.0604476
1683.8563	0.059163
1685.7851	0.0562726
1687.7139	0.0542506
1689.6428	0.0527162
1691.5716	0.0514673
1693.5004	0.0507834
1695.4292	0.0511045
1697.3580	0.0515149
1699.2868	0.0512472
1701.2157	0.0482915
1703.1445	0.0439678
1705.0733	0.039436
1707.0021	0.0349994
1708.9309	0.0317225
1710.8597	0.0295815
1712.7886	0.027613
1714.7174	0.0264473
1716.6462	0.0253947
1718.5750	0.0247523
1720.5038	0.0231823
1722.4326	0.0224805
1724.3614	0.0220583
1726.2903	0.0219809
1728.2191	0.0219155
1730.1479	0.0224329
1732.0767	0.0226708
1734.0055	0.0238722
1735.9343	0.0239435
1737.8632	0.0235807
1739.7920	0.023551
1741.7208	0.023099
1743.6496	0.0222248
1745.5784	0.0212613
1747.5072	0.020167
1749.4361	0.0194296
1751.3649	0.0183412
1753.2937	0.0171994
1755.2225	0.0160397
1757.1513	0.0154925
1759.0801	0.0147551
1761.0089	0.0144696
1762.9378	0.0141782
1764.8666	0.0137559
1766.7954	0.0134764
1768.7242	0.013637
1770.6530	0.0134348
1772.5818	0.0138095
1774.5107	0.0133575
1776.4395	0.0130898
1778.3683	0.0128757
1780.2971	0.0129352
1782.2259	0.0127865
1784.1547	0.012733
1786.0836	0.0126319
1788.0124	0.012513
1789.9412	0.0123405
1791.8700	0.0127449
1793.7988	0.0126795
1795.7276	0.0123464
1797.6565	0.0121561
1799.5853	0.0122334
1801.5141	0.0121918
1803.4429	0.0121502
1805.3717	0.0119539
1807.3005	0.0118588
1809.2293	0.0117933
1811.1582	0.0120312
1813.0870	0.0119361
1815.0158	0.0118469
1816.9446	0.0117993
1818.8734	0.0119539
1820.8022	0.0118112
1822.7311	0.011829
1824.6599	0.012061
1826.5887	0.0121859
1828.5175	0.0121204
1830.4463	0.012513
1832.3751	0.0120312
1834.3040	0.0119063
1836.2328	0.011835
1838.1616	0.0118826
1840.0904	0.0116922
1842.0192	0.0118528
1843.9480	0.012281
1845.8768	0.0123643
1847.8057	0.0120907
1849.7345	0.0121502
1851.6633	0.0119718
1853.5921	0.0120788
1855.5209	0.0119361
1857.4497	0.0120372
1859.3786	0.0121264
1861.3074	0.0122572
1863.2362	0.0121145
1865.1650	0.0122215
1867.0938	0.0122751
1869.0226	0.0127568
1870.9515	0.0125605
1872.8803	0.0122334
1874.8091	0.0120788
1876.7379	0.0123583
1878.6667	0.0124475
1880.5955	0.0125665
1882.5243	0.0126081
1884.4532	0.0127033
1886.3820	0.0124773
1888.3108	0.0126497
1890.2396	0.0127865
1892.1684	0.0126497
1894.0972	0.0124
1896.0261	0.0126022
1897.9549	0.0127509
1899.8837	0.0128936
1901.8125	0.0127211
1903.7413	0.0129828
1905.6701	0.0129649
1907.5990	0.0130125
1909.5278	0.0130779
1911.4566	0.0133813
1913.3854	0.0131315
1915.3142	0.0132861
1917.2430	0.0136667
1919.1718	0.0140473
1921.1007	0.0137202
1923.0295	0.0137084
1924.9583	0.013411
1926.8871	0.0137976
1928.8159	0.0139819
1930.7447	0.0141544
1932.6736	0.0138868
1934.6024	0.0141068
1936.5312	0.0139938
1938.4600	0.0143328
1940.3888	0.0146659
1942.3176	0.015213
1944.2465	0.0149454
1946.1753	0.0150108
1948.1041	0.0153438
1950.0329	0.0159088
1951.9617	0.0156947
1953.8905	0.0161883
1955.8193	0.0163668
1957.7482	0.0168604
1959.6770	0.0170566
1961.6058	0.017354
1963.5346	0.0178119
1965.4634	0.0185375
1967.3922	0.0187457
1969.3211	0.0192928
1971.2499	0.0192631
1973.1787	0.0199827
1975.1075	0.0199767
1977.0363	0.0203276
1978.9651	0.019947
1980.8940	0.0194117
1982.8228	0.0186148
1984.7516	0.0186208
1986.6804	0.0188646
1988.6092	0.0188824
1990.5380	0.0182818
1992.4669	0.0190073
1994.3957	0.0183888
1996.3245	0.0177465
1998.2533	0.0176216
2000.1821	0.0180915
2002.1109	0.0182639
2004.0397	0.0187992
2005.9686	0.0194058
2007.8974	0.0201433
2009.8262	0.0199529
2011.7550	0.0196675
2013.6838	0.0190252
2015.6126	0.0195545
2017.5415	0.0194117
2019.4703	0.0196972
2021.3991	0.0195247
2023.3279	0.0193404
2025.2567	0.0189716
2027.1855	0.0203752
2029.1144	0.0204406
2031.0432	0.0204644
2032.9720	0.0211245
2034.9008	0.0211662
2036.8296	0.0195783
2038.7584	0.0191917
2040.6872	0.0186862
2042.6161	0.018591
2044.5449	0.0180201
2046.4737	0.017687
2048.4025	0.0173778
2050.3313	0.0171042
2052.2601	0.0159921
2054.1890	0.0156293
2056.1178	0.015885
2058.0466	0.0158731
2059.9754	0.015326
2061.9042	0.0151952
2063.8330	0.0149216
2065.7619	0.0152546
2067.6907	0.0155342
2069.6195	0.0152011
2071.5483	0.0146183
2073.4771	0.0143447
2075.4059	0.0142852
2077.3347	0.0146778
2079.2636	0.014767
2081.1924	0.014535
2083.1212	0.0138927
2085.0500	0.0142079
2086.9788	0.0143982
2088.9076	0.0140592
2090.8365	0.013631
2092.7653	0.0137797
2094.6941	0.0138927
2096.6229	0.0139879
2098.5517	0.0137619
2100.4805	0.0141128
2102.4094	0.0141068
2104.3382	0.01397
2106.2670	0.0136667
2108.1958	0.0135597
2110.1246	0.0135537
2112.0534	0.0138154
2113.9822	0.013744
2115.9111	0.0136905
2117.8399	0.0135418
2119.7687	0.0136727
2121.6975	0.013631
2123.6263	0.0137678
2125.5551	0.0136905
2127.4840	0.0139522
2129.4128	0.0140176
2131.3416	0.0140771
2133.2704	0.014196
2135.1992	0.0149632
2137.1280	0.0149037
2139.0569	0.0149692
2140.9857	0.0153379
2142.9145	0.0156174
2144.8433	0.0156234
2146.7721	0.0164738
2148.7009	0.0170626
2150.6297	0.0178119
2152.5586	0.0183531
2154.4874	0.0190371
2156.4162	0.0196139
2158.3450	0.0210413
2160.2738	0.0221415
2162.2026	0.0215884
2164.1315	0.020286
2166.0603	0.0195069
2167.9891	0.0188051
2169.9179	0.0183888
2171.8467	0.018026
2173.7755	0.017913
2175.7044	0.0178774
2177.6332	0.0183175
2179.5620	0.0181034
2181.4908	0.0179963
2183.4196	0.0176276
2185.3484	0.0172588
2187.2773	0.0170269
2189.2061	0.0170329
2191.1349	0.0167533
2193.0637	0.016676
2194.9925	0.0163251
2196.9213	0.0165452
2198.8501	0.0160694
2200.7790	0.0161646
2202.7078	0.0162597
2204.6366	0.0160218
2206.5654	0.0160218
2208.4942	0.0160872
2210.4230	0.0154271
2212.3519	0.0153082
2214.2807	0.0154747
2216.2095	0.0153022
2218.1383	0.01488
2220.0671	0.0152011
2221.9959	0.0156412
2223.9248	0.0159326
2225.8536	0.016224
2227.7824	0.0168604
2229.7112	0.0175146
2231.6400	0.0184602
2233.5688	0.0187575
2235.4976	0.0189835
2237.4265	0.0189419
2239.3553	0.0183591
2241.2841	0.0174432
2243.2129	0.0168485
2245.1417	0.0160516
2247.0705	0.0155342
2248.9994	0.0149275
2250.9282	0.0147313
2252.8570	0.0145826
2254.7858	0.0143923
2256.7146	0.0141128
2258.6434	0.0142139
2260.5723	0.0141306
2262.5011	0.013744
2264.4299	0.0133753
2266.3587	0.0133396
2268.2875	0.0133694
2270.2163	0.0133813
2272.1451	0.0130601
2274.0740	0.0131077
2276.0028	0.013405
2277.9316	0.0132564
2279.8604	0.0129174
2281.7892	0.0128817
2283.7180	0.0128401
2285.6469	0.0129174
2287.5757	0.0127687
2289.5045	0.01262
2291.4333	0.0127449
2293.3621	0.0129649
2295.2909	0.0128936
2297.2198	0.0129471
2299.1486	0.0129947
2301.0774	0.0131493
2303.0062	0.0132326
2304.9350	0.0134407
2306.8638	0.0137738
2308.7926	0.0142793
2310.7215	0.014428
2312.6503	0.0144993
2314.5791	0.0146064
2316.5079	0.0147848
2318.4367	0.0150822
2320.3655	0.0157899
2322.2944	0.0164976
2324.2232	0.0166106
2326.1520	0.0163608
2328.0808	0.0165452
2330.0096	0.0170031
2331.9384	0.0172588
2333.8673	0.0170269
2335.7961	0.0171994
2337.7249	0.0176692
2339.6537	0.0181747
2341.5825	0.0181688
2343.5113	0.0177465
2345.4401	0.0172529
2347.3690	0.0159742
2349.2978	0.0151416
2351.2266	0.0160159
2353.1554	0.0176097
2355.0842	0.0191322
2357.0130	0.020393
2358.9419	0.0214516
2360.8707	0.0220226
2362.7995	0.0222783
2364.7283	0.021184
2366.6571	0.0199351
2368.5859	0.0188468
2370.5148	0.0178
2372.4436	0.0165928
2374.3724	0.0158018
2376.3012	0.0149692
2378.2300	0.0139403
2380.1588	0.0131255
2382.0877	0.0125784
2384.0165	0.0121145
2385.9453	0.0117755
2387.8741	0.011722
2389.8029	0.0116982
2391.7317	0.0116447
2393.6605	0.0117041
2395.5894	0.0116387
2397.5182	0.0116982
2399.4470	0.011716
2401.3758	0.0116685
2403.3046	0.0116803
2405.2334	0.0117636
2407.1623	0.0118528
2409.0911	0.0120074
2411.0199	0.0119658
2412.9487	0.0118766
2414.8775	0.0119004
2416.8063	0.0119777
2418.7352	0.0120015
2420.6640	0.011948
2422.5928	0.0118409
2424.5216	0.0119658
2426.4504	0.0120193
2428.3792	0.0121442
2430.3080	0.012168
2432.2369	0.0121264
2434.1657	0.0121383
2436.0945	0.0122989
2438.0233	0.0122334
2439.9521	0.0122097
2441.8809	0.012281
2443.8098	0.012174
2445.7386	0.0121264
2447.6674	0.0121799
2449.5962	0.0121085
2451.5250	0.0122156
2453.4538	0.0123167
2455.3827	0.0122989
2457.3115	0.0122037
2459.2403	0.0122513
2461.1691	0.012174
2463.0979	0.0122394
2465.0267	0.0122751
2466.9555	0.0123524
2468.8844	0.0123524
2470.8132	0.012394
2472.7420	0.0123524
2474.6708	0.0122632
2476.5996	0.0122394
2478.5284	0.0124832
2480.4573	0.0125605
2482.3861	0.0124238
2484.3149	0.0123583
2486.2437	0.0124297
2488.1725	0.0125368
2490.1013	0.0126676
2492.0302	0.0126735
2493.9590	0.0127627
2495.8878	0.0128044
2497.8166	0.0128044
2499.7454	0.0126319
2501.6742	0.0126319
2503.6030	0.0126973
2505.5319	0.0126497
2507.4607	0.0125486
2509.3895	0.0126557
2511.3183	0.0127984
2513.2471	0.0128698
2515.1759	0.0128103
2517.1048	0.0127925
2519.0336	0.0127568
2520.9624	0.0128282
2522.8912	0.0129055
2524.8200	0.0129887
2526.7488	0.0129531
2528.6777	0.0128282
2530.6065	0.0128341
2532.5353	0.0129114
2534.4641	0.0128579
2536.3929	0.0129352
2538.3217	0.0129828
2540.2505	0.0131077
2542.1794	0.0131136
2544.1082	0.0130958
2546.0370	0.0131136
2547.9658	0.0132445
2549.8946	0.0132564
2551.8234	0.0131909
2553.7523	0.0131315
2555.6811	0.0132623
2557.6099	0.0132504
2559.5387	0.0133039
2561.4675	0.0133634
2563.3963	0.0133277
2565.3252	0.0133277
2567.2540	0.0134467
2569.1828	0.0133813
2571.1116	0.0134288
2573.0404	0.0134943
2574.9692	0.0135478
2576.8981	0.0135954
2578.8269	0.0136548
2580.7557	0.0135954
2582.6845	0.0136191
2584.6133	0.0136905
2586.5421	0.0137678
2588.4709	0.0136905
2590.3998	0.0137143
2592.3286	0.0138332
2594.2574	0.0138868
2596.1862	0.0138214
2598.1150	0.013857
2600.0438	0.0138749
2601.9727	0.0139343
2603.9015	0.0139581
2605.8303	0.0140355
2607.7591	0.0140473
2609.6879	0.0140295
2611.6167	0.0140057
2613.5456	0.0140652
2615.4744	0.0141484
2617.4032	0.0141841
2619.3320	0.014196
2621.2608	0.0141663
2623.1896	0.014083
2625.1184	0.0140711
2627.0473	0.0141187
2628.9761	0.0141366
2630.9049	0.0140236
2632.8337	0.0140117
2634.7625	0.0140711
2636.6913	0.0141306
2638.6202	0.0141663
2640.5490	0.0141247
2642.4778	0.0140711
2644.4066	0.0140473
2646.3354	0.0140355
2648.2642	0.0141068
2650.1931	0.0141247
2652.1219	0.0141009
2654.0507	0.0140711
2655.9795	0.014083
2657.9083	0.0141068
2659.8371	0.014083
2661.7659	0.0140176
2663.6948	0.0140473
2665.6236	0.0141009
2667.5524	0.0141187
2669.4812	0.0140771
2671.4100	0.014083
2673.3388	0.0141187
2675.2677	0.0141901
2677.1965	0.0142436
2679.1253	0.014309
2681.0541	0.0143031
2682.9829	0.0142971
2684.9117	0.0143269
2686.8406	0.0144042
2688.7694	0.0144399
2690.6982	0.0144934
2692.6270	0.0145826
2694.5558	0.0146123
2696.4846	0.0146183
2698.4134	0.0146123
2700.3423	0.0145885
2702.2711	0.0146242
2704.1999	0.0146956
2706.1287	0.0147729
2708.0575	0.0147907
2709.9863	0.0148502
2711.9152	0.01488
2713.8440	0.0149454
2715.7728	0.0150524
2717.7016	0.0151535
2719.6304	0.0152011
2721.5592	0.0153082
2723.4881	0.0153855
2725.4169	0.0154271
2727.3457	0.0155104
2729.2745	0.0155282
2731.2033	0.0155223
2733.1321	0.0155877
2735.0609	0.0155758
2736.9898	0.0156531
2738.9186	0.0157066
2740.8474	0.0157958
2742.7762	0.0158553
2744.7050	0.0159088
2746.6338	0.0159921
2748.5627	0.0160694
2750.4915	0.0160575
2752.4203	0.0161051
2754.3491	0.01623
2756.2779	0.0163489
2758.2067	0.0164143
2760.1356	0.0164381
2762.0644	0.0164798
2763.9932	0.0165749
2765.9220	0.016676
2767.8508	0.0168069
2769.7796	0.0168901
2771.7085	0.0169496
2773.6373	0.0170388
2775.5661	0.0170864
2777.4949	0.0171875
2779.4237	0.0172707
2781.3525	0.0173599
2783.2813	0.0174729
2785.2102	0.0175086
2787.1390	0.017574
2789.0678	0.0177049
2790.9966	0.0178357
2792.9254	0.0178714
2794.8542	0.0179547
2796.7831	0.0180796
2798.7119	0.0181807
2800.6407	0.0182639
2802.5695	0.0183888
2804.4983	0.0184899
2806.4271	0.0185375
2808.3560	0.0186208
2810.2848	0.0187694
2812.2136	0.0188705
2814.1424	0.019049
2816.0712	0.0192333
2818.0000	0.0194653
2819.9288	0.0196853
2821.8577	0.0198994
2823.7865	0.0201314
2825.7153	0.0204049
2827.6441	0.020732
2829.5729	0.0211364
2831.5017	0.0215646
2833.4306	0.0221177
2835.3594	0.0228136
2837.2882	0.023664
2839.2170	0.024675
2841.1458	0.0259894
2843.0746	0.0278449
2845.0035	0.0303546
2846.9323	0.0334472
2848.8611	0.0365576
2850.7899	0.0387937
2852.7187	0.0396145
2854.6475	0.0391387
2856.5763	0.0376578
2858.5052	0.0356715
2860.4340	0.0337802
2862.3628	0.0322161
2864.2916	0.0312705
2866.2204	0.0308602
2868.1492	0.0307293
2870.0781	0.0308304
2872.0069	0.0309256
2873.9357	0.0308007
2875.8645	0.0303903
2877.7933	0.0300216
2879.7221	0.029867
2881.6510	0.0298432
2883.5798	0.0300097
2885.5086	0.0303844
2887.4374	0.0308423
2889.3662	0.0313062
2891.2950	0.0319901
2893.2238	0.0327157
2895.1527	0.0334948
2897.0815	0.0342739
2899.0103	0.0350767
2900.9391	0.035945
2902.8679	0.036855
2904.7967	0.0379968
2906.7256	0.0393587
2908.6544	0.0409883
2910.5832	0.0430103
2912.5120	0.0455676
2914.4408	0.0485412
2916.3696	0.0515684
2918.2985	0.0541614
2920.2273	0.056118
2922.1561	0.0573075
2924.0849	0.057587
2926.0137	0.0570339
2927.9425	0.0557909
2929.8713	0.0539235
2931.8002	0.051723
2933.7290	0.0493501
2935.6578	0.0470188
2937.5866	0.0448659
2939.5154	0.0428498
2941.4442	0.0411488
2943.3731	0.039775
2945.3019	0.0386213
2947.2307	0.0378303
2949.1595	0.0373664
2951.0883	0.0372177
2953.0171	0.0371523
2954.9460	0.0369442
2956.8748	0.036623
2958.8036	0.0361532
2960.7324	0.0356417
2962.6612	0.0350232
2964.5900	0.0342858
2966.5189	0.0335067
2968.4477	0.0326681
2970.3765	0.0318712
2972.3053	0.0311872
2974.2341	0.0306282
2976.1629	0.0301643
2978.0917	0.0298015
2980.0206	0.0295161
2981.9494	0.0291533
2983.8782	0.0287073
2985.8070	0.0283028
2987.7358	0.0279639
2989.6646	0.0276368
2991.5935	0.027381
2993.5223	0.0270004
2995.4511	0.026709
2997.3799	0.0265365
2999.3087	0.0262154
3001.2375	0.0258466
3003.1664	0.0256088
3005.0952	0.025353
3007.0240	0.0250616
3008.9528	0.0248475
3010.8816	0.0247821
3012.8104	0.0246988
3014.7392	0.0245264
3016.6681	0.024223
3018.5969	0.0239614
3020.5257	0.0237532
3022.4545	0.0236581
3024.3833	0.0237651
3026.3121	0.0237473
3028.2410	0.0237294
3030.1698	0.0238959
3032.0986	0.0240922
3034.0274	0.0243063
3035.9562	0.0243777
3037.8850	0.0244788
3039.8139	0.0248535
3041.7427	0.0252222
3043.6715	0.0254065
3045.6003	0.0256266
3047.5291	0.0258347
3049.4579	0.0262035
3051.3867	0.0265425
3053.3156	0.026816
3055.2444	0.0271967
3057.1732	0.0274524
3059.1020	0.0275773
3061.0308	0.0277914
3062.9596	0.0280828
3064.8885	0.0284158
3066.8173	0.0287846
3068.7461	0.0289273
3070.6749	0.02885
3072.6037	0.0288203
3074.5325	0.0288321
3076.4614	0.0289927
3078.3902	0.029183
3080.3190	0.0290998
3082.2478	0.028957
3084.1766	0.0288916
3086.1054	0.0286775
3088.0342	0.0284872
3089.9631	0.028398
3091.8919	0.0282493
3093.8207	0.0279936
3095.7495	0.0278152
3097.6783	0.0277379
3099.6071	0.0276546
3101.5360	0.0275119
3103.4648	0.0273394
3105.3936	0.0271788
3107.3224	0.0271312
3109.2512	0.0270182
3111.1800	0.0267625
3113.1089	0.0266674
3115.0377	0.0267149
3116.9665	0.026709
3118.8953	0.0266792
3120.8241	0.0265603
3122.7529	0.0264533
3124.6817	0.0262808
3126.6106	0.0263046
3128.5394	0.0264354
3130.4682	0.0264711
3132.3970	0.0264889
3134.3258	0.0265484
3136.2546	0.0266436
3138.1835	0.0268755
3140.1123	0.0271253
3142.0411	0.0271372
3143.9699	0.0271312
3145.8987	0.0273513
3147.8275	0.0276308
3149.7564	0.0278865
3151.6852	0.0281185
3153.6140	0.028398
3155.5428	0.0286954
3157.4716	0.0289451
3159.4004	0.0291533
3161.3293	0.0294328
3163.2581	0.0299443
3165.1869	0.030319
3167.1157	0.0305033
3169.0445	0.0307234
3170.9733	0.0311516
3172.9021	0.0316036
3174.8310	0.0320258
3176.7598	0.032454
3178.6886	0.0328049
3180.6174	0.0332093
3182.5462	0.0336732
3184.4750	0.0341371
3186.4039	0.0345058
3188.3327	0.0348567
3190.2615	0.0354157
3192.1903	0.0360223
3194.1191	0.036629
3196.0479	0.0371107
3197.9768	0.0375805
3199.9056	0.0381871
3201.8344	0.0388056
3203.7632	0.0392993
3205.6920	0.0397394
3207.6208	0.0403519
3209.5496	0.0409764
3211.4785	0.0415473
3213.4073	0.0421777
3215.3361	0.0427903
3217.2649	0.043385
3219.1937	0.0440808
3221.1225	0.0447767
3223.0514	0.0454903
3224.9802	0.0462813
3226.9090	0.0470128
3228.8378	0.0476432
3230.7666	0.0485948
3232.6954	0.0499151
3234.6243	0.0507834
3236.5531	0.0513662
3238.4819	0.0522404
3240.4107	0.0533109
3242.3395	0.0545242
3244.2683	0.0559693
3246.1971	0.0575037
3248.1260	0.0588062
3250.0548	0.060067
3251.9836	0.0615776
3253.9124	0.0632428
3255.8412	0.065021
3257.7700	0.0666743
3259.6989	0.0684347
3261.6277	0.0703676
3263.5565	0.0722112
3265.4853	0.0740073
3267.4141	0.0759282
3269.3429	0.0778789
3271.2718	0.0794371
3273.2006	0.0806503
3275.1294	0.0817089
3277.0582	0.0824702
3278.9870	0.0828567
3280.9158	0.0829162
3282.8446	0.0826545
3284.7735	0.0820658
3286.7023	0.0813283
3288.6311	0.0805076
3290.5599	0.0793181
3292.4887	0.0777719
3294.4175	0.0762672
3296.3464	0.074596
3298.2752	0.0725324
3300.2040	0.0704687
3302.1328	0.0688213
3304.0616	0.067162
3305.9904	0.0653778
3307.9193	0.0635402
3309.8481	0.0617619
3311.7769	0.0601145
3313.7057	0.0585147
3315.6345	0.0569328
3317.5633	0.0553925
3319.4921	0.0539294
3321.4210	0.0525973
3323.3498	0.0513008
3325.2786	0.0499983
3327.2074	0.048791
3329.1362	0.0476432
3331.0650	0.0464597
3332.9939	0.0453535
3334.9227	0.0443485
3336.8515	0.0434445
3338.7803	0.0426475
3340.7091	0.041803
3342.6379	0.0410834
3344.5668	0.0404054
3346.4956	0.0397513
3348.4244	0.0391268
3350.3532	0.0385618
3352.2820	0.037973
3354.2108	0.0373545
3356.1397	0.0368252
3358.0685	0.0364684
3359.9973	0.0360283
3361.9261	0.0355941
3363.8549	0.0352492
3365.7837	0.034928
3367.7125	0.0346069
3369.6414	0.0342382
3371.5702	0.0339705
3373.4990	0.0336672
3375.4278	0.0332866
3377.3566	0.033132
3379.2854	0.0329238
3381.2143	0.0326086
3383.1431	0.0324005
3385.0719	0.0322042
3387.0007	0.0318771
3388.9295	0.0316392
3390.8583	0.0314251
3392.7872	0.0312289
3394.7160	0.0310029
3396.6448	0.0308245
3398.5736	0.0306342
3400.5024	0.0303963
3402.4312	0.0301584
3404.3600	0.0299443
3406.2889	0.0297778
3408.2177	0.0296172
3410.1465	0.0294209
3412.0753	0.0292068
3414.0041	0.0289035
3415.9329	0.0287251
3417.8618	0.0286002
3419.7906	0.0285169
3421.7194	0.0283683
3423.6482	0.0281482
3425.5770	0.0279579
3427.5058	0.0277914
3429.4347	0.0275892
3431.3635	0.0273216
3433.2923	0.0271253
3435.2211	0.0269707
3437.1499	0.026816
3439.0787	0.026703
3441.0075	0.0266911
3442.9364	0.0266436
3444.8652	0.0265187
3446.7940	0.0264057
3448.7228	0.0262927
3450.6516	0.0261083
3452.5804	0.0259775
3454.5093	0.0258466
3456.4381	0.0257099
3458.3669	0.0256147
3460.2957	0.025472
3462.2245	0.0254422
3464.1533	0.0253292
3466.0822	0.025133
3468.0110	0.025014
3469.9398	0.0249605
3471.8686	0.0248416
3473.7974	0.0247761
3475.7262	0.0247167
3477.6550	0.0244134
3479.5839	0.0242171
3481.5127	0.0241576
3483.4415	0.02411
3485.3703	0.0240149
3487.2991	0.0239554
3489.2279	0.0238543
3491.1568	0.023551
3493.0856	0.0233726
3495.0144	0.0233548
3496.9432	0.0233666
3498.8720	0.0231823
3500.8008	0.0230812
3502.7297	0.0230217
3504.6585	0.0229325
3506.5873	0.0226946
3508.5161	0.0225697
3510.4449	0.0224686
3512.3737	0.0222486
3514.3025	0.0220702
3516.2314	0.0220285
3518.1602	0.0220285
3520.0890	0.0218442
3522.0178	0.0215944
3523.9466	0.0214754
3525.8754	0.0213803
3527.8043	0.0214041
3529.7331	0.021303
3531.6619	0.0210472
3533.5907	0.0206785
3535.5195	0.0203752
3537.4483	0.0202622
3539.3772	0.0201551
3541.3060	0.0198162
3543.2348	0.0196734
3545.1636	0.0197864
3547.0924	0.0198637
3549.0212	0.0195604
3550.9501	0.0192333
3552.8789	0.0191501
3554.8077	0.0189716
3556.7365	0.0186505
3558.6653	0.0185197
3560.5941	0.0184364
3562.5229	0.0181628
3564.4518	0.017919
3566.3806	0.0182758
3568.3094	0.0185732
3570.2382	0.0178417
3572.1670	0.0171577
3574.0958	0.0169853
3576.0247	0.0169972
3577.9535	0.0169793
3579.8823	0.0168009
3581.8111	0.016569
3583.7399	0.0162538
3585.6687	0.0160991
3587.5976	0.0164857
3589.5264	0.0165392
3591.4552	0.0159861
3593.3840	0.0158612
3595.3128	0.015885
3597.2416	0.0157601
3599.1704	0.0155579
3601.0993	0.0154866
3603.0281	0.0153855
3604.9569	0.0150584
3606.8857	0.0148443
3608.8145	0.014993
3610.7433	0.0148502
3612.6722	0.0148086
3614.6010	0.0147075
3616.5298	0.0142139
3618.4586	0.0142733
3620.3874	0.0147491
3622.3162	0.0143269
3624.2451	0.0136846
3626.1739	0.013292
3628.1027	0.0137084
3630.0315	0.0147372
3631.9603	0.0136251
3633.8891	0.0130125
3635.8179	0.012739
3637.7468	0.0124892
3639.6756	0.0125427
3641.6044	0.0123881
3643.5332	0.0121621
3645.4620	0.0117933
3647.3908	0.0120848
3649.3197	0.0127925
3651.2485	0.0129114
3653.1773	0.0118469
3655.1061	0.0112224
3657.0349	0.0115079
3658.9637	0.0111748
3660.8926	0.0108894
3662.8214	0.0108002
3664.7502	0.0106336
3666.6790	0.0103065
3668.6078	0.0105325
3670.5366	0.0115436
3672.4654	0.0108775
3674.3943	0.0105504
3676.3231	0.0117696
3678.2519	0.0107764
3680.1807	0.0102768
3682.1095	0.0100092
3684.0383	0.00979508
3685.9672	0.00965235
3687.8960	0.0099735
3689.8248	0.0106098
3691.7536	0.0106098
3693.6824	0.0101519
3695.6112	0.00971777
3697.5401	0.00971182
3699.4689	0.00940851
3701.3977	0.00961072
3703.3265	0.00999134
3705.2553	0.00978913
3707.1841	0.00947393
3709.1129	0.00950367
3711.0418	0.00999728
3712.9706	0.0104314
3714.8994	0.00990213
3716.8282	0.00947393
3718.7570	0.00947393
3720.6858	0.00955719
3722.6147	0.00986645
3724.5435	0.0099616
3726.4723	0.0102471
3728.4011	0.0100568
3730.3299	0.00949177
3732.2587	0.00966424
3734.1876	0.00991997
3736.1164	0.0108002
3738.0452	0.0106455
3739.9740	0.00978913
3741.9028	0.00913494
3743.8316	0.0097475
3745.7605	0.0111094
3747.6893	0.00969398
3749.6181	0.00958098
3751.5469	0.0103541
3753.4757	0.0104255
3755.4045	0.00952745
3757.3333	0.00925983
3759.2622	0.00958693
3761.1910	0.00960477
3763.1198	0.00909331
3765.0486	0.00914088
3766.9774	0.00921225
3768.9062	0.00904573
3770.8351	0.00939662
3772.7639	0.0092063
3774.6927	0.00898031
3776.6215	0.00888515
3778.5503	0.00902789
3780.4791	0.0094204
3782.4080	0.00908141
3784.3368	0.00894463
3786.2656	0.00908736
3788.1944	0.00903978
3790.1232	0.00903383
3792.0520	0.00891489
3793.9808	0.00882568
3795.9097	0.00905762
3797.8385	0.00915873
3799.7673	0.00883758
3801.6961	0.0098486
3803.6249	0.00980103
3805.5537	0.00902194
3807.4826	0.0097475
3809.4114	0.00970587
3811.3402	0.00912304
3813.2690	0.0087781
3815.1978	0.00888515
3817.1266	0.00947393
3819.0555	0.00885542
3820.9843	0.00949177
3822.9131	0.00999134
3824.8419	0.00914088
3826.7707	0.0092063
3828.6995	0.00916467
3830.6283	0.00899815
3832.5572	0.00917062
3834.4860	0.00898626
3836.4148	0.00912304
3838.3436	0.00980103
3840.2724	0.0099735
3842.2012	0.0094204
3844.1301	0.00935498
3846.0589	0.00929551
3847.9877	0.00893868
3849.9165	0.00862942
3851.8453	0.00874837
3853.7741	0.0105087
3855.7030	0.0106455
3857.6318	0.00958098
3859.5606	0.00893273
3861.4894	0.00883758
3863.4182	0.00918251
3865.3470	0.00961666
3867.2758	0.00927767
3869.2047	0.00923009
3871.1335	0.00980103
3873.0623	0.00918846
3874.9911	0.00934309
3876.9199	0.0089922
3878.8487	0.00871268
3880.7776	0.00924793
3882.7064	0.00921225
3884.6352	0.00903978
3886.5640	0.00966424
3888.4928	0.00905762
3890.4216	0.00887921
3892.3505	0.00959882
3894.2793	0.00946798
3896.2081	0.00898031
3898.1369	0.00885542
3900.0657	0.00921225
3901.9945	0.00940256
3903.9233	0.00971182
3905.8522	0.0098605
3907.7810	0.00938472
3909.7098	0.00909331
3911.6386	0.00899815
3913.5674	0.00884352
3915.4962	0.00876026
3917.4251	0.0091052
3919.3539	0.00923009
3921.2827	0.00914683
3923.2115	0.00904573
3925.1403	0.0093193
3927.0691	0.00923009
3928.9980	0.00906952
3930.9268	0.00917062
3932.8556	0.0093193
3934.7844	0.00926578
3936.7132	0.00906357
3938.6420	0.00893868
3940.5709	0.00886731
3942.4997	0.0090041
3944.4285	0.00906952
3946.3573	0.00892678
3948.2861	0.00917062
3950.2149	0.00940256
3952.1437	0.00928957
3954.0726	0.00908141
3956.0014	0.00907546
3957.9302	0.00914683
3959.8590	0.0092063
3961.7878	0.00925983
3963.7166	0.0092182
3965.6455	0.00908736
3967.5743	0.00912899
3969.5031	0.00906357
3971.4319	0.00901599
3973.3607	0.00903978
3975.2895	0.00908141
3977.2184	0.00915873
3979.1472	0.00922415
3981.0760	0.0092182
3983.0048	0.00920036
3984.9336	0.00912899
3986.8624	0.00907546
3988.7912	0.00911115
3990.7201	0.00924199
3992.6489	0.00925388
3994.5777	0.00919441
3996.5065	0.00914088
3998.4353	0.00911115
4000.3641	0.00916467
4002.2930	0.00928957
4004.2218	0.00926578
4006.1506	0.00916467
4008.0794	0.00912304
4010.0082	0.00918251
4011.9370	0.00924793
4013.8659	0.0092182
4015.7947	0.0091171
4017.7235	0.00903978
4019.6523	0.00914088
4021.5811	0.00917657
4023.5099	0.00919441
4025.4387	0.0093312
4027.3676	0.00928362
4029.2964	0.00915278
4031.2252	0.00914683
4033.1540	0.00915278
4035.0828	0.00909925
4037.0116	0.00915278
4038.9405	0.00912899
4040.8693	0.00913494
4042.7981	0.0091052
4044.7269	0.00914088
4046.6557	0.00909331
4048.5845	0.00906357
4050.5134	0.00905762
4052.4422	0.00908736
4054.3710	0.00908141
4056.2998	0.00890894
4058.2286	0.00895652
4060.1574	0.00912304
4062.0862	0.0091052
4064.0151	0.00915278
4065.9439	0.00916467
4067.8727	0.00909331
4069.8015	0.00908141
4071.7303	0.00914088
4073.6591	0.00918251
4075.5880	0.00916467
4077.5168	0.00909925
4079.4456	0.00909925
4081.3744	0.00907546
4083.3032	0.0091171
4085.2320	0.00918846
4087.1609	0.00914088
4089.0897	0.00908141
4091.0185	0.00902194
4092.9473	0.00896841
4094.8761	0.00901599
4096.8049	0.00905762
4098.7337	0.00902789
4100.6626	0.0089922
4102.5914	0.00903383
4104.5202	0.00904573
4106.4490	0.00903383
4108.3778	0.00902194
4110.3066	0.00899815
4112.2355	0.00890894
4114.1643	0.00890894
4116.0931	0.00902194
4118.0219	0.00903383
4119.9507	0.00902194
4121.8795	0.00904573
4123.8084	0.00906952
4125.7372	0.00902194
4127.6660	0.00901005
4129.5948	0.00901005
4131.5236	0.00899815
4133.4524	0.00899815
4135.3813	0.0089922
4137.3101	0.00902789
4139.2389	0.00913494
4141.1677	0.00916467
4143.0965	0.00908736
4145.0253	0.00909331
4146.9541	0.0090041
4148.8830	0.00890894
4150.8118	0.00898031
4152.7406	0.00898626
4154.6694	0.00905168
4156.5982	0.00912304
4158.5270	0.00914088
4160.4559	0.00914683
4162.3847	0.00908736
4164.3135	0.00909925
4166.2423	0.00908141
4168.1711	0.00909331
4170.0999	0.00909331
4172.0288	0.00911115
4173.9576	0.00913494
4175.8864	0.0091052
4177.8152	0.00905762
4179.7440	0.00905168
4181.6728	0.00916467
4183.6016	0.00921225
4185.5305	0.00914683
4187.4593	0.00904573
4189.3881	0.0088911
4191.3169	0.00906952
4193.2457	0.00914683
4195.1745	0.00914683
4197.1034	0.00922415
4199.0322	0.00921225
4200.9610	0.00914683
[truncated: 414 more rows]
