# Supplementary material for: Vibrational Study on the Structure, Bioactivity, and Silver Adsorption of Silk Fibroin Fibers Grafted with Methacrylonitrile
Source: Molecules. 2023 Mar 10;28(6):2551. doi: 10.3390/molecules28062551 (PMC10051891; doi:10.3390/molecules28062551)
Supplement: Supplementary file 1 [file molecules-28-02551-s001.zip › RAW DATA/Figure 14 IR SBF parallel/IR BF MAN 40% 28d SBF parallel p2.txt]

TITLE	BF MAN 40% 28D SBF PARALLELE P2
DATA TYPE
ORIGIN	JASCO
OWNER
DATE	23/03/01
TIME	16:01:29
SPECTROMETER/DATA SYSTEM
RESOLUTION
DELTAX	1.92882
XUNITS	1/CM
YUNITS	ABSORBANCE
FIRSTX	379.9768
LASTX	4999.4912
NPOINTS	2396
FIRSTY	0.20176
MAXY	0.33438
MINY	0.00760
XYDATA
379.9768	0.201759
381.9056	0.200819
383.8344	0.207141
385.7633	0.208907
387.6921	0.197224
389.6209	0.187464
391.5497	0.182856
393.4785	0.190537
395.4073	0.19876
397.3361	0.202982
399.2650	0.192052
401.1938	0.180505
403.1226	0.17574
405.0514	0.179168
406.9802	0.18085
408.9090	0.179868
410.8379	0.182773
412.7667	0.184789
414.6955	0.187402
416.6243	0.190735
418.5531	0.200035
420.4819	0.201895
422.4108	0.197256
424.3396	0.193473
426.2684	0.19131
428.1972	0.189387
430.1260	0.186148
432.0548	0.181937
433.9837	0.177224
435.9125	0.173985
437.8413	0.172302
439.7701	0.172386
441.6989	0.171968
443.6277	0.171498
445.5565	0.171947
447.4854	0.171163
449.4142	0.169711
451.3430	0.170327
453.2718	0.170944
455.2006	0.170703
457.1294	0.172135
459.0583	0.17271
460.9871	0.171675
462.9159	0.17133
464.8447	0.172093
466.7735	0.17319
468.7023	0.173755
470.6312	0.174047
472.5600	0.175771
474.4888	0.176367
476.4176	0.177161
478.3464	0.178959
480.2752	0.180317
482.2040	0.180829
484.1329	0.181696
486.0617	0.183588
487.9905	0.184361
489.9193	0.183598
491.8481	0.183807
493.7769	0.183765
495.7058	0.183306
497.6346	0.183462
499.5634	0.18411
501.4922	0.184622
503.4210	0.185437
505.3498	0.186681
507.2787	0.188259
509.2075	0.189189
511.1363	0.190714
513.0651	0.192135
514.9939	0.193473
516.9227	0.194288
518.8515	0.194905
520.7804	0.195741
522.7092	0.196754
524.6380	0.19805
526.5668	0.200328
528.4956	0.202261
530.4244	0.203609
532.3533	0.205521
534.2821	0.208322
536.2109	0.211916
538.1397	0.21548
540.0685	0.218646
541.9973	0.222178
543.9262	0.225062
545.8550	0.228343
547.7838	0.230746
549.7126	0.232074
551.6414	0.231332
553.5702	0.229482
555.4990	0.225344
557.4279	0.219482
559.3567	0.212136
561.2855	0.204664
563.2143	0.197715
565.1431	0.192773
567.0719	0.188384
569.0008	0.184528
570.9296	0.181905
572.8584	0.180275
574.7872	0.17899
576.7160	0.178614
578.6448	0.177997
580.5737	0.177548
582.5025	0.177705
584.4313	0.17807
586.3601	0.178029
588.2889	0.178384
590.2177	0.179241
592.1465	0.180369
594.0754	0.181362
596.0042	0.182971
597.9330	0.184769
599.8618	0.186848
601.7906	0.188593
603.7194	0.191007
605.6483	0.193724
607.5771	0.195761
609.5059	0.197005
611.4347	0.197402
613.3635	0.196765
615.2923	0.196138
617.2212	0.195573
619.1500	0.194215
621.0788	0.193065
623.0076	0.192773
624.9364	0.192355
626.8652	0.191508
628.7941	0.190286
630.7229	0.189011
632.6517	0.187548
634.5805	0.186075
636.5093	0.184894
638.4381	0.183912
640.3669	0.183222
642.2958	0.182668
644.2246	0.181644
646.1534	0.180589
648.0822	0.179742
650.0110	0.178697
651.9398	0.177506
653.8687	0.176315
655.7975	0.175458
657.7263	0.174664
659.6551	0.173473
661.5839	0.172365
663.5127	0.171623
665.4416	0.171957
667.3704	0.175071
669.2992	0.17527
671.2280	0.17226
673.1568	0.17178
675.0856	0.17178
677.0144	0.172083
678.9433	0.172292
680.8721	0.17249
682.8009	0.172584
684.7297	0.17249
686.6585	0.172166
688.5873	0.171905
690.5162	0.171153
692.4450	0.1704
694.3738	0.169366
696.3026	0.168446
698.2314	0.167077
700.1602	0.165447
702.0891	0.163713
704.0179	0.16155
705.9467	0.159073
707.8755	0.156806
709.8043	0.154831
711.7331	0.153002
713.6619	0.151476
715.5908	0.150442
717.5196	0.149449
719.4484	0.148352
721.3772	0.146105
723.3060	0.142741
725.2348	0.139271
727.1637	0.136095
729.0925	0.132866
731.0213	0.129208
732.9501	0.125269
734.8789	0.121225
736.8077	0.117505
738.7366	0.113973
740.6654	0.110598
742.5942	0.107139
744.5230	0.104056
746.4518	0.100963
748.3806	0.0982046
750.3094	0.095749
752.2383	0.0936278
754.1671	0.0916946
756.0959	0.0902943
758.0247	0.0890718
759.9535	0.0878074
761.8823	0.0866057
763.8112	0.0857279
765.7400	0.0848083
767.6688	0.0836485
769.5976	0.0821124
771.5264	0.0805554
773.4552	0.0786118
775.3841	0.0768772
777.3129	0.075247
779.2417	0.073805
781.1705	0.0722689
783.0993	0.0710463
785.0281	0.0698655
786.9569	0.0686325
788.8858	0.0672427
790.8146	0.0663545
792.7434	0.0654872
794.6722	0.0646721
796.6010	0.0640765
798.5298	0.063857
800.4587	0.0634391
802.3875	0.0631987
804.3163	0.0630106
806.2451	0.0627389
808.1739	0.0623105
810.1027	0.0620284
812.0316	0.0617044
813.9604	0.0613492
815.8892	0.0609207
817.8180	0.0607849
819.7468	0.0608476
821.6756	0.061067
823.6045	0.0612238
825.5333	0.0615373
827.4621	0.061391
829.3909	0.0610461
831.3197	0.0603565
833.2485	0.0593742
835.1773	0.058183
837.1062	0.0571485
839.0350	0.0562811
840.9638	0.055905
842.8926	0.0554243
844.8214	0.0550481
846.7502	0.0550481
848.6791	0.0556333
850.6079	0.055905
852.5367	0.0555079
854.4655	0.054442
856.3943	0.053303
858.3231	0.0517565
860.2520	0.0503667
862.1808	0.0491337
864.1096	0.0483918
866.0384	0.0478588
867.9672	0.0475871
869.8960	0.0474826
871.8248	0.0477752
873.7537	0.0480783
875.6825	0.0483395
877.6113	0.048026
879.5401	0.0476498
881.4689	0.0471169
883.3977	0.046793
885.3266	0.0464168
887.2554	0.0463227
889.1842	0.0462182
891.1130	0.0462287
893.0418	0.0460406
894.9706	0.0460511
896.8995	0.0459048
898.8283	0.0455599
900.7571	0.0453091
902.6859	0.0453823
904.6147	0.0451942
906.5435	0.0450479
908.4723	0.0450166
910.4012	0.0452778
912.3300	0.0454241
914.2588	0.0459675
916.1876	0.0466362
918.1164	0.0476498
920.0452	0.0487157
921.9741	0.0497606
923.9029	0.0507951
925.8317	0.0517147
927.7605	0.0521013
929.6893	0.0522685
931.6181	0.0521013
933.5470	0.0518714
935.4758	0.0516729
937.4046	0.0517043
939.3334	0.0515789
941.2622	0.0517461
943.1910	0.0519864
945.1198	0.0523208
947.0487	0.0528537
948.9775	0.0535016
950.9063	0.0539614
952.8351	0.0545047
954.7639	0.0549854
956.6927	0.0556228
958.6216	0.0562916
960.5504	0.0570544
962.4792	0.0577336
964.4080	0.0586532
966.3368	0.0598653
968.2656	0.0616313
970.1945	0.0635645
972.1233	0.0653095
974.0521	0.0664694
975.9809	0.0670233
977.9097	0.066877
979.8385	0.066344
981.7673	0.0655708
983.6962	0.0649543
985.6250	0.0646721
987.5538	0.0650065
989.4826	0.0657798
991.4114	0.0668352
993.3402	0.0677338
995.2691	0.0683712
997.1979	0.0686011
999.1267	0.0684862
1001.0555	0.068016
1002.9843	0.0674412
1004.9131	0.0669815
1006.8420	0.0669606
1008.7708	0.06718
1010.6996	0.067807
1012.6284	0.0686847
1014.5572	0.0693849
1016.4860	0.0696461
1018.4149	0.0696774
1020.3437	0.0696774
1022.2725	0.0700223
1024.2013	0.0707851
1026.1301	0.0720495
1028.0589	0.0736065
1029.9877	0.0753306
1031.9166	0.0771697
1033.8454	0.078988
1035.7742	0.080733
1037.7030	0.0825408
1039.6318	0.0840978
1041.5606	0.0853831
1043.4895	0.0864071
1045.4183	0.0871908
1047.3471	0.0877865
1049.2759	0.0883821
1051.2047	0.0891136
1053.1335	0.0901794
1055.0624	0.0914647
1056.9912	0.0928754
1058.9200	0.0942861
1060.8488	0.0955818
1062.7776	0.0965432
1064.7064	0.0972224
1066.6352	0.0975463
1068.5641	0.0975463
1070.4929	0.0971283
1072.4217	0.0961565
1074.3505	0.0945369
1076.2793	0.0924574
1078.2081	0.0898868
1080.1370	0.087055
1082.0658	0.0842441
1083.9946	0.0815063
1085.9234	0.0787581
1087.8522	0.0761979
1089.7810	0.0739617
1091.7099	0.0722898
1093.6387	0.0710045
1095.5675	0.0703984
1097.4963	0.0702626
1099.4251	0.0704507
1101.3539	0.0706283
1103.2827	0.0706074
1105.2116	0.0704193
1107.1404	0.0702522
1109.0692	0.0700118
1110.9980	0.0697924
1112.9268	0.0696461
1114.8556	0.0696983
1116.7845	0.0695102
1118.7133	0.0692908
1120.6421	0.0689564
1122.5709	0.0685071
1124.4997	0.0680369
1126.4285	0.0677443
1128.3574	0.0674099
1130.2862	0.0671904
1132.2150	0.0671069
1134.1438	0.0672636
1136.0726	0.067598
1138.0014	0.0683817
1139.9302	0.0694162
1141.8591	0.0706388
1143.7879	0.0720181
1145.7167	0.073711
1147.6455	0.0755292
1149.5743	0.0774728
1151.5031	0.0794791
1153.4320	0.0816317
1155.3608	0.0836798
1157.2896	0.0855816
1159.2184	0.0871699
1161.1472	0.0885284
1163.0760	0.0896883
1165.0049	0.0906914
1166.9337	0.091611
1168.8625	0.0925619
1170.7913	0.093262
1172.7201	0.0931053
1174.6489	0.0919454
1176.5777	0.0904615
1178.5066	0.089124
1180.4354	0.0881313
1182.3642	0.0873998
1184.2930	0.087055
1186.2218	0.0872431
1188.1506	0.0880373
1190.0795	0.0891972
1192.0083	0.0906705
1193.9371	0.0925305
1195.8659	0.0949444
1197.7947	0.097609
1199.7235	0.100399
1201.6524	0.103346
1203.5812	0.106721
1205.5100	0.110619
1207.4388	0.114882
1209.3676	0.119302
1211.2964	0.123555
1213.2253	0.12738
1215.1541	0.130201
1217.0829	0.131695
1219.0117	0.1318
1220.9405	0.130933
1222.8693	0.130013
1224.7981	0.129856
1226.7270	0.130473
1228.6558	0.131319
1230.5846	0.131769
1232.5134	0.131539
1234.4422	0.130546
1236.3710	0.129093
1238.2999	0.127442
1240.2287	0.12577
1242.1575	0.124193
1244.0863	0.122751
1246.0151	0.121413
1247.9439	0.120326
1249.8728	0.119459
1251.8016	0.11879
1253.7304	0.118268
1255.6592	0.118048
1257.5880	0.118163
1259.5168	0.118299
1261.4456	0.118205
1263.3745	0.117526
1265.3033	0.115979
1267.2321	0.113534
1269.1609	0.110441
1271.0897	0.106993
1273.0185	0.103534
1274.9474	0.100253
1276.8762	0.0973269
1278.8050	0.0949026
1280.7338	0.0929276
1282.6626	0.0914229
1284.5914	0.0902943
1286.5203	0.0893225
1288.4491	0.0885284
1290.3779	0.0877865
1292.3067	0.0872535
1294.2355	0.0868878
1296.1643	0.0867206
1298.0931	0.0866893
1300.0220	0.0867938
1301.9508	0.0869505
1303.8796	0.0870654
1305.8084	0.0870759
1307.7372	0.0870759
1309.6660	0.0870132
1311.5949	0.0869192
1313.5237	0.0867938
1315.4525	0.0866579
1317.3813	0.0864698
1319.3101	0.0864176
1321.2389	0.0865221
1323.1678	0.0869296
1325.0966	0.0876297
1327.0254	0.0885493
1328.9542	0.089427
1330.8830	0.090169
1332.8118	0.0906914
1334.7406	0.0910781
1336.6695	0.091308
1338.5983	0.0914751
1340.5271	0.0913811
1342.4559	0.091193
1344.3847	0.090984
1346.3135	0.090984
1348.2424	0.0911199
1350.1712	0.0913602
1352.1000	0.0917782
1354.0288	0.092541
1355.9576	0.0936904
1357.8864	0.0953833
1359.8153	0.0976717
1361.7441	0.100838
1363.6729	0.104861
1365.6017	0.108226
1367.5305	0.110378
1369.4593	0.111382
1371.3881	0.111664
1373.3170	0.111925
1375.2458	0.11228
1377.1746	0.112197
1379.1034	0.11181
1381.0322	0.111653
1382.9610	0.112437
1384.8899	0.113649
1386.8187	0.11483
1388.7475	0.115645
1390.6763	0.116157
1392.6051	0.116523
1394.5339	0.116679
1396.4628	0.116397
1398.3916	0.116052
1400.3204	0.115572
1402.2492	0.115185
1404.1780	0.114903
1406.1068	0.114694
1408.0357	0.114537
1409.9645	0.114537
1411.8933	0.114401
1413.8221	0.114318
1415.7509	0.114224
1417.6797	0.114172
1419.6085	0.113973
1421.5374	0.114109
1423.4662	0.114955
1425.3950	0.117118
1427.3238	0.120295
1429.2526	0.125238
1431.1814	0.1318
1433.1103	0.139115
1435.0391	0.146314
1436.9679	0.154653
1438.8967	0.15993
1440.8255	0.16272
1442.7543	0.164705
1444.6832	0.166262
1446.6120	0.166356
1448.5408	0.164758
1450.4696	0.161362
1452.3984	0.157171
1454.3272	0.152668
1456.2560	0.148153
1458.1849	0.140619
1460.1137	0.136628
1462.0425	0.134726
1463.9713	0.133388
1465.9001	0.131121
1467.8289	0.128571
1469.7578	0.125415
1471.6866	0.122385
1473.6154	0.118163
1475.5442	0.114778
1477.4730	0.111967
1479.4018	0.110504
1481.3307	0.109845
1483.2595	0.11041
1485.1883	0.111967
1487.1171	0.115164
1489.0459	0.119563
1490.9747	0.125854
1492.9035	0.131863
1494.8324	0.138414
1496.7612	0.14715
1498.6900	0.156085
1500.6188	0.164559
1502.5476	0.173264
1504.4764	0.181414
1506.4053	0.192606
1508.3341	0.204581
1510.2629	0.21199
1512.1917	0.220077
1514.1205	0.227246
1516.0493	0.2306
1517.9782	0.229785
1519.9070	0.227925
1521.8358	0.22455
1523.7646	0.221885
1525.6934	0.220401
1527.6222	0.218019
1529.5510	0.215835
1531.4799	0.213881
1533.4087	0.210767
1535.3375	0.206671
1537.2663	0.205041
1539.1951	0.20271
1541.1239	0.197423
1543.0528	0.192438
1544.9816	0.187945
1546.9104	0.183577
1548.8392	0.18015
1550.7680	0.175562
1552.6968	0.172062
1554.6257	0.167778
1556.5545	0.164643
1558.4833	0.160933
1560.4121	0.151842
1562.3409	0.146795
1564.2697	0.142291
1566.1985	0.136742
1568.1274	0.13273
1570.0562	0.127693
1571.9850	0.12391
1573.9138	0.121747
1575.8426	0.120149
1577.7714	0.118278
1579.7003	0.117965
1581.6291	0.118571
1583.5579	0.120379
1585.4867	0.123221
1587.4155	0.127474
1589.3443	0.133002
1591.2732	0.139909
1593.2020	0.147871
1595.1308	0.157109
1597.0596	0.167475
1598.9884	0.179115
1600.9172	0.193013
1602.8461	0.209523
1604.7749	0.228259
1606.7037	0.247915
1608.6325	0.268187
1610.5613	0.287268
1612.4901	0.304384
1614.4189	0.318251
1616.3478	0.329244
1618.2766	0.334385
1620.2054	0.33427
1622.1342	0.329515
1624.0630	0.317969
1625.9918	0.306223
1627.9207	0.29312
1629.8495	0.27824
1631.7783	0.265982
1633.7071	0.255783
1635.6359	0.242189
1637.5647	0.22805
1639.4936	0.219367
1641.4224	0.211216
1643.3512	0.204518
1645.2800	0.199346
1647.2088	0.192261
1649.1376	0.186252
1651.0664	0.183421
1652.9953	0.178938
1654.9241	0.169345
1656.8529	0.164287
1658.7817	0.158718
1660.7105	0.153399
1662.6393	0.147495
1664.5682	0.141706
1666.4970	0.137317
1668.4258	0.133284
1670.3546	0.127777
1672.2834	0.123378
1674.2122	0.119511
1676.1411	0.1146
1678.0699	0.110368
1679.9987	0.106805
1681.9275	0.103304
1683.8563	0.100138
1685.7851	0.0951116
1687.7139	0.0922589
1689.6428	0.0896778
1691.5716	0.0875879
1693.5004	0.0863862
1695.4292	0.0863549
1697.3580	0.0865952
1699.2868	0.0857802
1701.2157	0.0807226
1703.1445	0.0745574
1705.0733	0.0674099
1707.0021	0.0603251
1708.9309	0.0551735
1710.8597	0.0514535
1712.7886	0.0477543
1714.7174	0.0451524
1716.6462	0.0424878
1718.5750	0.0406278
1720.5038	0.0382871
1722.4326	0.0372735
1724.3614	0.0363748
1726.2903	0.0361972
1728.2191	0.0360822
1730.1479	0.0368137
1732.0767	0.037169
1734.0055	0.0386005
1735.9343	0.0385065
1737.8632	0.0375974
1739.7920	0.0364375
1741.7208	0.0347342
1743.6496	0.0323726
1745.5784	0.0301678
1747.5072	0.0278793
1749.4361	0.0261761
1751.3649	0.0241698
1753.2937	0.0224665
1755.2225	0.020711
1757.1513	0.019781
1759.0801	0.0186211
1761.0089	0.0180881
1762.9378	0.0173985
1764.8666	0.0168446
1766.7954	0.0162908
1768.7242	0.0163222
1770.6530	0.0159355
1772.5818	0.0163117
1774.5107	0.0155907
1776.4395	0.0151623
1778.3683	0.0147234
1780.2971	0.0148174
1782.2259	0.0144621
1784.1547	0.0143054
1786.0836	0.0140233
1788.0124	0.0138247
1789.9412	0.0134172
1791.8700	0.0137829
1793.7988	0.0135844
1795.7276	0.0133231
1797.6565	0.0130097
1799.5853	0.0130515
1801.5141	0.0128634
1803.4429	0.0127066
1805.3717	0.0123409
1807.3005	0.0122468
1809.2293	0.0120692
1811.1582	0.0122468
1813.0870	0.0118916
1815.0158	0.0117035
1816.9446	0.0115258
1818.8734	0.0118498
1820.8022	0.0116617
1822.7311	0.0117244
1824.6599	0.0117975
1826.5887	0.0119543
1828.5175	0.0116303
1830.4463	0.0120274
1832.3751	0.011599
1834.3040	0.0115258
1836.2328	0.011275
1838.1616	0.0113586
1840.0904	0.0111392
1842.0192	0.0111496
1843.9480	0.0114109
1845.8768	0.0117244
1847.8057	0.0112541
1849.7345	0.0112855
1851.6633	0.0110242
1853.5921	0.0112855
1855.5209	0.0111078
1857.4497	0.0113586
1859.3786	0.0113586
1861.3074	0.0114945
1863.2362	0.0112332
1865.1650	0.0112855
1867.0938	0.0110556
1869.0226	0.0115781
1870.9515	0.0113691
1872.8803	0.0112123
1874.8091	0.0110556
1876.7379	0.01139
1878.6667	0.0113377
1880.5955	0.0115885
1882.5243	0.0113691
1884.4532	0.0115258
1886.3820	0.0113168
1888.3108	0.0114945
1890.2396	0.0115049
1892.1684	0.011599
1894.0972	0.0113795
1896.0261	0.0115781
1897.9549	0.0113586
1899.8837	0.0113482
1901.8125	0.0111392
1903.7413	0.0116721
1905.6701	0.0115885
1907.5990	0.0117139
1909.5278	0.0114736
1911.4566	0.0115885
1913.3854	0.0113377
1915.3142	0.0117348
1917.2430	0.0117662
1919.1718	0.0122677
1921.1007	0.0118916
1923.0295	0.0120483
1924.9583	0.0116512
1926.8871	0.0118289
1928.8159	0.0116617
1930.7447	0.0119334
1932.6736	0.0117035
1934.6024	0.0119961
1936.5312	0.0117348
1938.4600	0.0121528
1940.3888	0.0120588
1942.3176	0.0125917
1944.2465	0.0122155
1946.1753	0.0123722
1948.1041	0.0119961
1950.0329	0.0125081
1951.9617	0.0127275
1953.8905	0.0136262
1955.8193	0.013668
1957.7482	0.0139188
1959.6770	0.0136784
1961.6058	0.0140755
1963.5346	0.0141591
1965.4634	0.014692
1967.3922	0.0145457
1969.3211	0.0152563
1971.2499	0.0140233
1973.1787	0.0147652
1975.1075	0.0148697
1977.0363	0.015946
1978.9651	0.0166461
1980.8940	0.0174089
1982.8228	0.0156743
1984.7516	0.0149637
1986.6804	0.0147025
1988.6092	0.0152668
1990.5380	0.0143263
1992.4669	0.0149219
1994.3957	0.0145875
1996.3245	0.0147129
1998.2533	0.0143576
2000.1821	0.0147234
2002.1109	0.0143576
2004.0397	0.0144203
2005.9686	0.0143054
2007.8974	0.0156743
2009.8262	0.0152877
2011.7550	0.0156011
2013.6838	0.0150473
2015.6126	0.0157788
2017.5415	0.0158624
2019.4703	0.0165834
2021.3991	0.0159042
2023.3279	0.0160087
2025.2567	0.0151936
2027.1855	0.0159773
2029.1144	0.0165729
2031.0432	0.0176283
2032.9720	0.017388
2034.9008	0.0178269
2036.8296	0.0165207
2038.7584	0.0161027
2040.6872	0.0154862
2042.6161	0.0152041
2044.5449	0.0143681
2046.4737	0.0145562
2048.4025	0.014598
2050.3313	0.0150578
2052.2601	0.0136262
2054.1890	0.0131978
2056.1178	0.0130515
2058.0466	0.0131142
2059.9754	0.0126753
2061.9042	0.0127066
2063.8330	0.0124245
2065.7619	0.0127066
2067.6907	0.0125081
2069.6195	0.0123722
2071.5483	0.012017
2073.4771	0.0121841
2075.4059	0.0123618
2077.3347	0.0128216
2079.2636	0.0126335
2081.1924	0.0122991
2083.1212	0.0115885
2085.0500	0.0118184
2086.9788	0.0118393
2088.9076	0.0117975
2090.8365	0.0115467
2092.7653	0.0116199
2094.6941	0.0114318
2096.6229	0.0117975
2098.5517	0.0117662
2100.4805	0.011902
2102.4094	0.0117348
2104.3382	0.0118916
2106.2670	0.011808
2108.1958	0.0119229
2110.1246	0.0114004
2112.0534	0.0117139
2113.9822	0.0118602
2115.9111	0.0117244
2117.8399	0.0111078
2119.7687	0.0112855
2121.6975	0.0112855
2123.6263	0.0110869
2125.5551	0.0107108
2127.4840	0.0107108
2129.4128	0.0101987
2131.3416	0.0101569
2133.2704	0.00994795
2135.1992	0.0107108
2137.1280	0.0108153
2139.0569	0.0108466
2140.9857	0.0109198
2142.9145	0.0115572
2144.8433	0.0112019
2146.7721	0.0117453
2148.7009	0.0119856
2150.6297	0.0125081
2152.5586	0.0120274
2154.4874	0.0118393
2156.4162	0.0115363
2158.3450	0.0152772
2160.2738	0.0185061
2162.2026	0.0182658
2164.1315	0.0163117
2166.0603	0.0156847
2167.9891	0.0156743
2169.9179	0.0158833
2171.8467	0.0144935
2173.7755	0.0142114
2175.7044	0.0139815
2177.6332	0.014598
2179.5620	0.0142845
2181.4908	0.0144412
2183.4196	0.0143994
2185.3484	0.0145039
2187.2773	0.0141382
2189.2061	0.01418
2191.1349	0.0136993
2193.0637	0.014086
2194.9925	0.0134903
2196.9213	0.0135008
2198.8501	0.0132918
2200.7790	0.0136262
2202.7078	0.0132187
2204.6366	0.0130933
2206.5654	0.0130306
2208.4942	0.0134694
2210.4230	0.0129679
2212.3519	0.0126648
2214.2807	0.0126857
2216.2095	0.0130828
2218.1383	0.0125185
2220.0671	0.0128007
2221.9959	0.0133127
2223.9248	0.0139397
2225.8536	0.0145353
2227.7824	0.0160609
2229.7112	0.0175239
2231.6400	0.0190495
2233.5688	0.0199586
2235.4976	0.0206692
2237.4265	0.0203139
2239.3553	0.0193212
2241.2841	0.0179627
2243.2129	0.0169282
2245.1417	0.0158833
2247.0705	0.0150578
2248.9994	0.0139083
2250.9282	0.0133545
2252.8570	0.0127798
2254.7858	0.0126753
2256.7146	0.012738
2258.6434	0.0127902
2260.5723	0.0125185
2262.5011	0.0122364
2264.4299	0.0121214
2266.3587	0.0122468
2268.2875	0.0119334
2270.2163	0.0118289
2272.1451	0.0118498
2274.0740	0.012111
2276.0028	0.0120483
2277.9316	0.0120901
2279.8604	0.0121632
2281.7892	0.0121423
2283.7180	0.0118916
2285.6469	0.0119438
2287.5757	0.0118289
2289.5045	0.0117557
2291.4333	0.0118602
2293.3621	0.0122259
2295.2909	0.0122573
2297.2198	0.0122573
2299.1486	0.0123618
2301.0774	0.0126753
2303.0062	0.0126962
2304.9350	0.0128843
2306.8638	0.0132395
2308.7926	0.0138352
2310.7215	0.0141278
2312.6503	0.0143681
2314.5791	0.0145666
2316.5079	0.015016
2318.4367	0.0154862
2320.3655	0.0164789
2322.2944	0.0174089
2324.2232	0.017806
2326.1520	0.0171686
2328.0808	0.0171268
2330.0096	0.0174925
2331.9384	0.0176179
2333.8673	0.0172522
2335.7961	0.0174821
2337.7249	0.0178687
2339.6537	0.0183807
2341.5825	0.0187569
2343.5113	0.0185584
2345.4401	0.0177955
2347.3690	0.0162908
2349.2978	0.0153399
2351.2266	0.0163849
2353.1554	0.0179836
2355.0842	0.0196242
2357.0130	0.021108
2358.9419	0.0223515
2360.8707	0.0225814
2362.7995	0.0225187
2364.7283	0.0216932
2366.6571	0.0204288
2368.5859	0.0189136
2370.5148	0.0176701
2372.4436	0.0164058
2374.3724	0.015528
2376.3012	0.0145562
2378.2300	0.0134172
2380.1588	0.0123304
2382.0877	0.011693
2384.0165	0.0112019
2385.9453	0.0108466
2387.8741	0.0106063
2389.8029	0.0104704
2391.7317	0.010345
2393.6605	0.01046
2395.5894	0.0104809
2397.5182	0.0105645
2399.4470	0.0105749
2401.3758	0.0105958
2403.3046	0.010554
2405.2334	0.0106585
2407.1623	0.0107944
2409.0911	0.0110347
2411.0199	0.0109929
2412.9487	0.0109616
2414.8775	0.0109302
2416.8063	0.0108989
2418.7352	0.0108362
2420.6640	0.0108884
2422.5928	0.0109198
2424.5216	0.0111705
2426.4504	0.0112332
2428.3792	0.0112855
2430.3080	0.0113064
2432.2369	0.0113377
2434.1657	0.0112332
2436.0945	0.0112437
2438.0233	0.0112228
2439.9521	0.0113795
2441.8809	0.0114527
2443.8098	0.0114004
2445.7386	0.0114004
2447.6674	0.0115885
2449.5962	0.0115049
2451.5250	0.0115676
2453.4538	0.0115467
2455.3827	0.0115154
2457.3115	0.0114736
2459.2403	0.0116721
2461.1691	0.0116512
2463.0979	0.0116408
2465.0267	0.0116199
2466.9555	0.0116512
2468.8844	0.0116199
2470.8132	0.0116512
2472.7420	0.011599
2474.6708	0.0116617
2476.5996	0.0117244
2478.5284	0.0118811
2480.4573	0.0118811
2482.3861	0.0119229
2484.3149	0.0119125
2486.2437	0.0119856
2488.1725	0.0119961
2490.1013	0.0121423
2492.0302	0.0121006
2493.9590	0.0121214
2495.8878	0.0122259
2497.8166	0.0123722
2499.7454	0.0122155
2501.6742	0.0122573
2503.6030	0.0123409
2505.5319	0.0123409
2507.4607	0.0122259
2509.3895	0.0123827
2511.3183	0.0123304
2513.2471	0.0124036
2515.1759	0.0124663
2517.1048	0.0126021
2519.0336	0.0125708
2520.9624	0.0126544
2522.8912	0.0126753
2524.8200	0.0127066
2526.7488	0.0125917
2528.6777	0.0125603
2530.6065	0.0125917
2532.5353	0.0128529
2534.4641	0.0128634
2536.3929	0.0128738
2538.3217	0.0128425
2540.2505	0.0129679
2542.1794	0.0129365
2544.1082	0.0129783
2546.0370	0.0130306
2547.9658	0.0131873
2549.8946	0.0132709
2551.8234	0.0133231
2553.7523	0.0133127
2555.6811	0.0133858
2557.6099	0.0133858
2559.5387	0.0135217
2561.4675	0.0135321
2563.3963	0.0134799
2565.3252	0.0134485
2567.2540	0.013668
2569.1828	0.0137725
2571.1116	0.0138665
2573.0404	0.013877
2574.9692	0.0139815
2576.8981	0.0140337
2578.8269	0.0141591
2580.7557	0.0142741
2582.6845	0.014295
2584.6133	0.0142741
2586.5421	0.0144099
2588.4709	0.014389
2590.3998	0.0144726
2592.3286	0.0146084
2594.2574	0.014692
2596.1862	0.0146189
2598.1150	0.0147547
2600.0438	0.0147861
2601.9727	0.0148906
2603.9015	0.0150473
2605.8303	0.015225
2607.7591	0.0152145
2609.6879	0.0151309
2611.6167	0.0151518
2613.5456	0.0153504
2615.4744	0.0154653
2617.4032	0.0154862
2619.3320	0.0154653
2621.2608	0.0155489
2623.1896	0.0155593
2625.1184	0.0155802
2627.0473	0.0155593
2628.9761	0.0156116
2630.9049	0.0155489
2632.8337	0.0156116
2634.7625	0.0156638
2636.6913	0.0157161
2638.6202	0.0157265
2640.5490	0.0157265
2642.4778	0.0156952
2644.4066	0.0157474
2646.3354	0.0157474
2648.2642	0.0157892
2650.1931	0.0157788
2652.1219	0.0157892
2654.0507	0.0158206
2655.9795	0.0159042
2657.9083	0.0158519
2659.8371	0.0158101
2661.7659	0.0157683
2663.6948	0.0158415
2665.6236	0.0158519
2667.5524	0.0157892
2669.4812	0.0157579
2671.4100	0.0158415
2673.3388	0.0158937
2675.2677	0.0159773
2677.1965	0.01604
2679.1253	0.0161236
2681.0541	0.0161132
2682.9829	0.0161027
2684.9117	0.0161445
2686.8406	0.0161863
2688.7694	0.0162072
2690.6982	0.016364
2692.6270	0.0164476
2694.5558	0.0164162
2696.4846	0.0164371
2698.4134	0.0165416
2700.3423	0.0165311
2702.2711	0.0165938
2704.1999	0.0166461
2706.1287	0.0167088
2708.0575	0.016761
2709.9863	0.0168864
2711.9152	0.0169596
2713.8440	0.0170641
2715.7728	0.0171686
2717.7016	0.0173358
2719.6304	0.0174716
2721.5592	0.017597
2723.4881	0.0177119
2725.4169	0.0178791
2727.3457	0.0179627
2729.2745	0.0179105
2731.2033	0.0179523
2733.1321	0.0180672
2735.0609	0.0181299
2736.9898	0.0182449
2738.9186	0.0182971
2740.8474	0.0184121
2742.7762	0.0184852
2744.7050	0.018642
2746.6338	0.0188091
2748.5627	0.0189554
2750.4915	0.0189972
2752.4203	0.0191226
2754.3491	0.019248
2756.2779	0.019363
2758.2067	0.0194257
2760.1356	0.0195406
2762.0644	0.019666
2763.9932	0.0198123
2765.9220	0.0199481
2767.8508	0.0200944
2769.7796	0.0202094
2771.7085	0.0203766
2773.6373	0.0205124
2775.5661	0.0206378
2777.4949	0.0207319
2779.4237	0.02092
2781.3525	0.0210662
2783.2813	0.0212125
2785.2102	0.0213484
2787.1390	0.0215887
2789.0678	0.0217977
2790.9966	0.0220171
2792.9254	0.0221216
2794.8542	0.0222261
2796.7831	0.0223829
2798.7119	0.0226023
2800.6407	0.0227277
2802.5695	0.0229263
2804.4983	0.0231875
2806.4271	0.0233756
2808.3560	0.0236368
2810.2848	0.0239921
2812.2136	0.0241593
2814.1424	0.0244101
2816.0712	0.0247445
2818.0000	0.0250684
2819.9288	0.0254341
2821.8577	0.0259357
2823.7865	0.0264582
2825.7153	0.0269807
2827.6441	0.027545
2829.5729	0.0283182
2831.5017	0.0292691
2833.4306	0.0304395
2835.3594	0.0317979
2837.2882	0.0334907
2839.2170	0.0356329
2841.1458	0.0384647
2843.0746	0.0423937
2845.0035	0.0479006
2846.9323	0.0550063
2848.8611	0.0621015
2850.7899	0.0663963
2852.7187	0.0666993
2854.6475	0.0643586
2856.5763	0.0608998
2858.5052	0.057044
2860.4340	0.0534389
2862.3628	0.0504712
2864.2916	0.0484858
2866.2204	0.0474722
2868.1492	0.0471378
2870.0781	0.0472841
2872.0069	0.0474722
2873.9357	0.0471274
2875.8645	0.0463227
2877.7933	0.0456435
2879.7221	0.0453509
2881.6510	0.0453614
2883.5798	0.0458003
2885.5086	0.0465526
2887.4374	0.047514
2889.3662	0.048653
2891.2950	0.0499383
2893.2238	0.0513176
2895.1527	0.052906
2897.0815	0.0544525
2899.0103	0.0559886
2900.9391	0.0577336
2902.8679	0.0597713
2904.7967	0.0621015
2906.7256	0.0647766
2908.6544	0.0681205
2910.5832	0.0724884
2912.5120	0.0780997
2914.4408	0.0847039
2916.3696	0.0911408
2918.2985	0.0960311
2920.2273	0.0987167
2922.1561	0.0995526
2924.0849	0.0989361
2926.0137	0.0970552
2927.9425	0.0942129
2929.8713	0.0905869
2931.8002	0.0865743
2933.7290	0.0823214
2935.6578	0.0780162
2937.5866	0.0739722
2939.5154	0.0702626
2941.4442	0.067086
2943.3731	0.064484
2945.3019	0.0623105
2947.2307	0.060858
2949.1595	0.0600221
2951.0883	0.0595936
2953.0171	0.0594474
2954.9460	0.0591339
2956.8748	0.0584964
2958.8036	0.057556
2960.7324	0.0563856
2962.6612	0.0550168
2964.5900	0.0535329
2966.5189	0.0519864
2968.4477	0.050419
2970.3765	0.0489038
2972.3053	0.0475035
2974.2341	0.0463227
2976.1629	0.0453927
2978.0917	0.0446404
2980.0206	0.0439821
2981.9494	0.0432192
2983.8782	0.0424982
2985.8070	0.0418504
2987.7358	0.0411398
2989.6646	0.0405337
2991.5935	0.040053
2993.5223	0.0394888
2995.4511	0.0389349
2997.3799	0.0384961
2999.3087	0.0379631
3001.2375	0.037378
3003.1664	0.0369704
3005.0952	0.0365629
3007.0240	0.0361031
3008.9528	0.0357165
3010.8816	0.0355911
3012.8104	0.0353612
3014.7392	0.0349641
3016.6681	0.0344416
3018.5969	0.0339192
3020.5257	0.0335534
3022.4545	0.0333758
3024.3833	0.0333444
3026.3121	0.0332399
3028.2410	0.0331354
3030.1698	0.0333653
3032.0986	0.0336475
3034.0274	0.0339505
3035.9562	0.0340759
3037.8850	0.0342117
3039.8139	0.034776
3041.7427	0.0353612
3043.6715	0.035706
3045.6003	0.0360613
3047.5291	0.036333
3049.4579	0.03696
3051.3867	0.0376078
3053.3156	0.0380258
3055.2444	0.0384438
3057.1732	0.0387991
3059.1020	0.0390708
3061.0308	0.0394365
3062.9596	0.0398336
3064.8885	0.0402411
3066.8173	0.0408367
3068.7461	0.0411816
3070.6749	0.0411189
3072.6037	0.0410562
3074.5325	0.0410248
3076.4614	0.0412547
3078.3902	0.0415787
3080.3190	0.04161
3082.2478	0.0413906
3084.1766	0.0412443
3086.1054	0.0409935
3088.0342	0.0407218
3089.9631	0.0405337
3091.8919	0.0402202
3093.8207	0.039844
3095.7495	0.0395515
3097.6783	0.0392798
3099.6071	0.0391962
3101.5360	0.0390185
3103.4648	0.0387155
3105.3936	0.0384543
3107.3224	0.038402
3109.2512	0.0382975
3111.1800	0.0379422
3113.1089	0.0377437
3115.0377	0.0377959
3116.9665	0.0378377
3118.8953	0.0377855
3120.8241	0.0375347
3122.7529	0.0372735
3124.6817	0.0371167
3126.6106	0.0371794
3128.5394	0.0373048
3130.4682	0.0373675
3132.3970	0.0373466
3134.3258	0.0374511
3136.2546	0.0377332
3138.1835	0.0381512
3140.1123	0.0384334
3142.0411	0.0385065
3143.9699	0.0386319
3145.8987	0.0389558
3147.8275	0.0392902
3149.7564	0.0397709
3151.6852	0.0402725
3153.6140	0.04068
3155.5428	0.0411084
3157.4716	0.0415264
3159.4004	0.0418399
3161.3293	0.0423415
3163.2581	0.0429371
3165.1869	0.0435432
3167.1157	0.0441283
3169.0445	0.0445672
3170.9733	0.0451211
3172.9021	0.0457794
3174.8310	0.0464168
3176.7598	0.0471378
3178.6886	0.0478797
3180.6174	0.0486425
3182.5462	0.0493427
3184.4750	0.0500741
3186.4039	0.0507847
3188.3327	0.0514639
3190.2615	0.0523103
3192.1903	0.0531881
3194.1191	0.0540972
3196.0479	0.0549227
3197.9768	0.0557587
3199.9056	0.0567932
3201.8344	0.0577545
3203.7632	0.0586114
3205.6920	0.0594474
3207.6208	0.0604296
3209.5496	0.0613178
3211.4785	0.0621642
3213.4073	0.0631987
3215.3361	0.0642123
3217.2649	0.0652468
3219.1937	0.0664172
3221.1225	0.0675039
3223.0514	0.0686116
3224.9802	0.0697192
3226.9090	0.0709209
3228.8378	0.0721749
3230.7666	0.0737423
3232.6954	0.0756964
3234.6243	0.0771906
3236.5531	0.0783401
3238.4819	0.0798135
3240.4107	0.0815063
3242.3395	0.0834081
3244.2683	0.0855921
3246.1971	0.0880164
3248.1260	0.0901481
3250.0548	0.0922589
3251.9836	0.0947249
3253.9124	0.0975045
3255.8412	0.100451
3257.7700	0.103137
3259.6989	0.10599
3261.6277	0.109187
3263.5565	0.112343
3265.4853	0.115342
3267.4141	0.118351
3269.3429	0.121413
3271.2718	0.12413
3273.2006	0.126283
3275.1294	0.127975
3277.0582	0.129031
3278.9870	0.12972
3280.9158	0.129888
3282.8446	0.129532
3284.7735	0.128822
3286.7023	0.127651
3288.6311	0.126053
3290.5599	0.12414
3292.4887	0.121779
3294.4175	0.119302
3296.3464	0.116638
3298.2752	0.113649
3300.2040	0.110587
3302.1328	0.107839
3304.0616	0.105154
3305.9904	0.102364
3307.9193	0.0995317
3309.8481	0.0967313
3311.7769	0.0940457
3313.7057	0.0915065
3315.6345	0.0889464
3317.5633	0.0864594
3319.4921	0.0841918
3321.4210	0.0819765
3323.3498	0.079918
3325.2786	0.0779639
3327.2074	0.0759576
3329.1362	0.0740662
3331.0650	0.0723943
3332.9939	0.0707642
3334.9227	0.0691236
3336.8515	0.0676293
3338.7803	0.0663022
3340.7091	0.0650378
3342.6379	0.0638779
3344.5668	0.0626867
3346.4956	0.0615373
3348.4244	0.060461
3350.3532	0.0595832
3352.2820	0.0586636
3354.2108	0.0577336
3356.1397	0.0568245
3358.0685	0.0561558
3359.9973	0.0554243
3361.9261	0.0547033
3363.8549	0.0540658
3365.7837	0.0534493
3367.7125	0.0528851
3369.6414	0.0523417
3371.5702	0.0517983
3373.4990	0.0512236
3375.4278	0.050722
3377.3566	0.0502831
3379.2854	0.0497815
3381.2143	0.0493531
3383.1431	0.0489665
3385.0719	0.0485694
3387.0007	0.0480469
3388.9295	0.0476289
3390.8583	0.0472841
3392.7872	0.0469602
3394.7160	0.0465526
3396.6448	0.0461242
3398.5736	0.0457585
3400.5024	0.0453927
3402.4312	0.0449434
3404.3600	0.044609
3406.2889	0.0442642
3408.2177	0.044003
3410.1465	0.0436059
3412.0753	0.0431879
3414.0041	0.0428744
3415.9329	0.0426027
3417.8618	0.0422579
3419.7906	0.0419026
3421.7194	0.041516
3423.6482	0.041192
3425.5770	0.0408681
3427.5058	0.0404919
3429.4347	0.0400635
3431.3635	0.0398022
3433.2923	0.0394574
3435.2211	0.0390917
3437.1499	0.0388513
3439.0787	0.0386423
3441.0075	0.0384438
3442.9364	0.0382662
3444.8652	0.0379736
3446.7940	0.03789
3448.7228	0.037775
3450.6516	0.0374302
3452.5804	0.0371585
3454.5093	0.0369077
3456.4381	0.0366674
3458.3669	0.0364688
3460.2957	0.0362181
3462.2245	0.0360509
3464.1533	0.0358732
3466.0822	0.0356642
3468.0110	0.0353089
3469.9398	0.034985
3471.8686	0.0348178
3473.7974	0.0347551
3475.7262	0.0346297
3477.6550	0.0343162
3479.5839	0.0340132
3481.5127	0.0338356
3483.4415	0.0336266
3485.3703	0.0333444
3487.2991	0.0330727
3489.2279	0.032916
3491.1568	0.0326548
3493.0856	0.0324144
3495.0144	0.0321636
3496.9432	0.0320382
3498.8720	0.0318606
3500.8008	0.0316098
3502.7297	0.0314113
3504.6585	0.0312232
3506.5873	0.0308784
3508.5161	0.0306694
3510.4449	0.0305231
3512.3737	0.03022
3514.3025	0.0299274
3516.2314	0.0297289
3518.1602	0.0294259
3520.0890	0.0291228
3522.0178	0.0289347
3523.9466	0.0287153
3525.8754	0.0284018
3527.8043	0.028266
3529.7331	0.0281092
3531.6619	0.0278062
3533.5907	0.0273464
3535.5195	0.0269284
3537.4483	0.0266567
3539.3772	0.0263746
3541.3060	0.0259566
3543.2348	0.0256013
3545.1636	0.0254864
3547.0924	0.0255386
3549.0212	0.0252043
3550.9501	0.024734
3552.8789	0.0245146
3554.8077	0.0241802
3556.7365	0.0237727
3558.6653	0.0235323
3560.5941	0.0232606
3562.5229	0.0229054
3564.4518	0.0224978
3566.3806	0.0225605
3568.3094	0.0228009
3570.2382	0.0220694
3572.1670	0.0212648
3574.0958	0.0209618
3576.0247	0.0207423
3577.9535	0.0206065
3579.8823	0.0204497
3581.8111	0.0201571
3583.7399	0.0197392
3585.6687	0.0194988
3587.5976	0.0199168
3589.5264	0.0199377
3591.4552	0.0192271
3593.3840	0.0189554
3595.3128	0.0187882
3597.2416	0.018433
3599.1704	0.0180359
3601.0993	0.0180568
3603.0281	0.0179209
3604.9569	0.0174612
3606.8857	0.0172104
3608.8145	0.0173044
3610.7433	0.0168655
3612.6722	0.0167715
3614.6010	0.0167715
3616.5298	0.0161236
3618.4586	0.0159878
3620.3874	0.0163535
3622.3162	0.0159355
3624.2451	0.0153086
3626.1739	0.0147652
3628.1027	0.0151205
3630.0315	0.0161654
3631.9603	0.0150578
3633.8891	0.0143367
3635.8179	0.0138352
3637.7468	0.0133336
3639.6756	0.0131978
3641.6044	0.0129156
3643.5332	0.0126962
3645.4620	0.0122782
3647.3908	0.0124767
3649.3197	0.0131873
3651.2485	0.0132813
3653.1773	0.0120692
3655.1061	0.0112332
3657.0349	0.0115258
3658.9637	0.0112437
3660.8926	0.0108675
3662.8214	0.0107212
3664.7502	0.0103241
3666.6790	0.0098748
3668.6078	0.0100002
3670.5366	0.0108884
3672.4654	0.010251
3674.3943	0.00965536
3676.3231	0.0108571
3678.2519	0.0101883
3680.1807	0.00967626
3682.1095	0.00939412
3684.0383	0.00908064
3685.9672	0.0088612
3687.8960	0.00907019
3689.8248	0.00971806
3691.7536	0.00969716
3693.6824	0.00928963
3695.6112	0.00887165
3697.5401	0.00898659
3699.4689	0.00867311
3701.3977	0.0088194
3703.3265	0.00912244
3705.2553	0.00896569
3707.1841	0.00869401
3709.1129	0.00857906
3711.0418	0.00893434
3712.9706	0.00943592
3714.8994	0.0088194
3716.8282	0.00838052
3718.7570	0.00849546
3720.6858	0.00858951
3722.6147	0.00885075
3724.5435	0.00912244
3726.4723	0.00941502
3728.4011	0.00930008
3730.3299	0.00874625
3732.2587	0.00889255
3734.1876	0.00915378
3736.1164	0.0099584
3738.0452	0.00986435
3739.9740	0.00896569
3741.9028	0.00816108
3743.8316	0.00862086
3745.7605	0.0100942
3747.6893	0.00864176
3749.6181	0.00852681
3751.5469	0.00937322
3753.4757	0.00951952
3755.4045	0.00863131
3757.3333	0.00826557
3759.2622	0.00859996
3761.1910	0.00864176
3763.1198	0.00810883
3765.0486	0.00809838
3766.9774	0.00820288
3768.9062	0.00799389
3770.8351	0.00847457
3772.7639	0.00832827
3774.6927	0.00809838
3776.6215	0.00796254
3778.5503	0.00793119
3780.4791	0.00821333
3782.4080	0.00792074
3784.3368	0.00792074
3786.2656	0.00808793
3788.1944	0.00789984
3790.1232	0.00794164
3792.0520	0.00786849
3793.9808	0.0077222
3795.9097	0.00793119
3797.8385	0.00817153
3799.7673	0.0077431
3801.6961	0.00876715
3803.6249	0.00885075
3805.5537	0.00794164
3807.4826	0.00870445
3809.4114	0.00876715
3811.3402	0.00812973
3813.2690	0.0077013
3815.1978	0.00779535
3817.1266	0.00859996
3819.0555	0.00787894
3820.9843	0.00841187
3822.9131	0.00904929
3824.8419	0.00816108
3826.7707	0.00816108
3828.6995	0.00810883
3830.6283	0.00783714
3832.5572	0.00811928
3834.4860	0.00799389
3836.4148	0.00803568
3838.3436	0.00878805
3840.2724	0.00898659
3842.2012	0.00840142
3844.1301	0.00828647
3846.0589	0.00826557
3847.9877	0.00791029
3849.9165	0.00759681
3851.8453	0.0076177
3853.7741	0.00944637
3855.7030	0.00980166
3857.6318	0.0087149
3859.5606	0.00802524
3861.4894	0.00794164
3863.4182	0.00828647
3865.3470	0.0087358
3867.2758	0.00837007
3869.2047	0.00822378
3871.1335	0.00897614
3873.0623	0.00834917
3874.9911	0.00852681
3876.9199	0.00818198
3878.8487	0.00775355
3880.7776	0.00826557
3882.7064	0.00829692
3884.6352	0.00807748
3886.5640	0.00880895
3888.4928	0.00821333
3890.4216	0.00796254
3892.3505	0.0087149
3894.2793	0.00857906
3896.2081	0.00803568
3898.1369	0.00795209
3900.0657	0.00840142
3901.9945	0.00847457
3903.9233	0.00869401
3905.8522	0.00897614
3907.7810	0.00843277
3909.7098	0.00814018
3911.6386	0.00809838
3913.5674	0.00799389
3915.4962	0.00792074
3917.4251	0.00835962
3919.3539	0.00843277
3921.2827	0.00831782
3923.2115	0.00820288
3925.1403	0.00844322
3927.0691	0.00841187
3928.9980	0.00825513
3930.9268	0.00833872
3932.8556	0.00854771
3934.7844	0.00852681
3936.7132	0.00828647
3938.6420	0.00817153
3940.5709	0.00806703
3942.4997	0.00830737
3944.4285	0.00842232
3946.3573	0.00814018
3948.2861	0.00835962
3950.2149	0.00862086
3952.1437	0.00850591
3954.0726	0.00831782
3956.0014	0.00830737
3957.9302	0.00837007
3959.8590	0.00837007
3961.7878	0.00840142
3963.7166	0.00841187
3965.6455	0.00828647
3967.5743	0.00837007
3969.5031	0.00834917
3971.4319	0.00833872
3973.3607	0.00830737
3975.2895	0.00833872
3977.2184	0.00831782
3979.1472	0.00828647
3981.0760	0.00837007
3983.0048	0.00851636
3984.9336	0.00843277
3986.8624	0.00831782
3988.7912	0.00832827
3990.7201	0.00850591
3992.6489	0.00846412
3994.5777	0.00832827
3996.5065	0.00834917
3998.4353	0.00840142
4000.3641	0.00846412
4002.2930	0.00851636
4004.2218	0.00849546
4006.1506	0.00844322
4008.0794	0.00835962
4010.0082	0.00846412
4011.9370	0.00853726
4013.8659	0.00849546
4015.7947	0.00838052
4017.7235	0.00835962
4019.6523	0.00839097
4021.5811	0.00832827
4023.5099	0.00828647
4025.4387	0.00845367
4027.3676	0.00842232
4029.2964	0.00828647
4031.2252	0.00830737
4033.1540	0.00839097
4035.0828	0.00840142
4037.0116	0.00841187
4038.9405	0.00839097
4040.8693	0.00840142
4042.7981	0.00834917
4044.7269	0.00838052
4046.6557	0.00827602
4048.5845	0.00824468
4050.5134	0.00834917
4052.4422	0.00841187
4054.3710	0.00835962
4056.2998	0.00828647
4058.2286	0.00831782
4060.1574	0.00834917
4062.0862	0.00830737
4064.0151	0.00834917
4065.9439	0.00832827
4067.8727	0.00825513
4069.8015	0.00825513
4071.7303	0.00835962
4073.6591	0.00838052
4075.5880	0.00827602
4077.5168	0.00822378
4079.4456	0.00827602
4081.3744	0.00834917
4083.3032	0.00838052
4085.2320	0.00839097
4087.1609	0.00832827
4089.0897	0.00827602
4091.0185	0.00826557
4092.9473	0.00812973
4094.8761	0.00812973
4096.8049	0.00828647
4098.7337	0.00829692
4100.6626	0.00818198
4102.5914	0.00821333
4104.5202	0.00825513
4106.4490	0.00828647
4108.3778	0.00826557
4110.3066	0.00821333
4112.2355	0.00808793
4114.1643	0.00814018
4116.0931	0.00829692
4118.0219	0.00834917
4119.9507	0.00831782
4121.8795	0.00825513
4123.8084	0.00818198
4125.7372	0.00814018
4127.6660	0.00811928
4129.5948	0.00819243
4131.5236	0.00822378
4133.4524	0.00825513
4135.3813	0.00824468
4137.3101	0.00823423
4139.2389	0.00828647
4141.1677	0.00832827
4143.0965	0.00826557
4145.0253	0.00840142
4146.9541	0.00845367
4148.8830	0.00829692
4150.8118	0.00817153
4152.7406	0.00815063
4154.6694	0.00823423
4156.5982	0.00829692
4158.5270	0.00833872
4160.4559	0.00837007
4162.3847	0.00829692
4164.3135	0.00825513
4166.2423	0.00818198
4168.1711	0.00819243
4170.0999	0.00826557
4172.0288	0.00821333
4173.9576	0.00817153
4175.8864	0.00819243
4177.8152	0.00820288
4179.7440	0.00826557
4181.6728	0.00827602
4183.6016	0.00833872
4185.5305	0.00828647
4187.4593	0.00811928
4189.3881	0.00803568
4191.3169	0.00830737
4193.2457	0.00830737
4195.1745	0.00831782
4197.1034	0.00841187
4199.0322	0.00832827
4200.9610	0.00833872
[truncated: 414 more rows]
