# Supplementary material for: Vibrational Study on the Structure, Bioactivity, and Silver Adsorption of Silk Fibroin Fibers Grafted with Methacrylonitrile
Source: Molecules. 2023 Mar 10;28(6):2551. doi: 10.3390/molecules28062551 (PMC10051891; doi:10.3390/molecules28062551)
Supplement: Supplementary file 1 [file molecules-28-02551-s001.zip › RAW DATA/Figure 14 IR SBF parallel/IR BF MAN 40% 28d SBF parallel p3.txt]

TITLE	BF MAN 40% 28D SBF PARALLELE P3
DATA TYPE
ORIGIN	JASCO
OWNER
DATE	23/03/01
TIME	16:01:29
SPECTROMETER/DATA SYSTEM
RESOLUTION
DELTAX	1.92882
XUNITS	1/CM
YUNITS	ABSORBANCE
FIRSTX	379.9768
LASTX	4999.4912
NPOINTS	2396
FIRSTY	0.20385
MAXY	0.40552
MINY	0.00759
XYDATA
379.9768	0.20385
381.9056	0.205688
383.8344	0.213291
385.7633	0.215458
387.6921	0.206461
389.6209	0.199225
391.5497	0.198996
393.4785	0.207855
395.4073	0.207272
397.3361	0.20385
399.2650	0.19574
401.1938	0.189885
403.1226	0.188022
405.0514	0.190797
406.9802	0.193154
408.9090	0.193915
410.8379	0.197222
412.7667	0.200276
414.6955	0.200758
416.6243	0.204268
418.5531	0.213785
420.4819	0.212353
422.4108	0.20992
424.3396	0.207348
426.2684	0.205865
428.1972	0.203951
430.1260	0.201113
432.0548	0.195436
433.9837	0.190785
435.9125	0.186793
437.8413	0.184524
439.7701	0.184448
441.6989	0.185259
443.6277	0.184208
445.5565	0.183295
447.4854	0.184233
449.4142	0.183384
451.3430	0.182396
453.2718	0.182801
455.2006	0.183004
457.1294	0.183713
459.0583	0.184182
460.9871	0.184132
462.9159	0.183954
464.8447	0.184208
466.7735	0.185817
468.7023	0.186514
470.6312	0.187072
472.5600	0.189061
474.4888	0.189061
476.4176	0.189948
478.3464	0.191608
480.2752	0.193598
482.2040	0.194916
484.1329	0.196082
486.0617	0.196906
487.9905	0.197615
489.9193	0.197995
491.8481	0.19778
493.7769	0.197704
495.7058	0.198084
497.6346	0.198274
499.5634	0.199199
501.4922	0.199934
503.4210	0.199808
505.3498	0.200416
507.2787	0.202608
509.2075	0.204357
511.1363	0.206448
513.0651	0.208146
514.9939	0.209971
516.9227	0.210833
518.8515	0.211302
520.7804	0.212556
522.7092	0.214102
524.6380	0.215952
526.5668	0.217904
528.4956	0.219944
530.4244	0.222466
532.3533	0.22571
534.2821	0.228992
536.2109	0.232997
538.1397	0.236685
540.0685	0.240157
541.9973	0.245099
543.9262	0.249471
545.8550	0.253007
547.7838	0.255377
549.7126	0.257227
551.6414	0.256238
553.5702	0.253298
555.4990	0.24776
557.4279	0.240005
559.3567	0.231109
561.2855	0.222479
563.2143	0.214242
565.1431	0.208311
567.0719	0.203204
569.0008	0.198882
570.9296	0.195904
572.8584	0.194282
574.7872	0.193408
576.7160	0.192762
578.6448	0.192153
580.5737	0.192052
582.5025	0.191799
584.4313	0.192153
586.3601	0.192394
588.2889	0.192888
590.2177	0.193775
592.1465	0.194992
594.0754	0.196221
596.0042	0.198363
597.9330	0.200543
599.8618	0.202925
601.7906	0.205523
603.7194	0.208894
605.6483	0.212315
607.5771	0.214901
609.5059	0.21651
611.4347	0.216839
613.3635	0.2158
615.2923	0.214546
617.2212	0.213304
619.1500	0.21177
621.0788	0.210934
623.0076	0.210364
624.9364	0.20954
626.8652	0.208463
628.7941	0.207145
630.7229	0.20584
632.6517	0.204357
634.5805	0.202938
636.5093	0.201822
638.4381	0.200644
640.3669	0.199693
642.2958	0.199427
644.2246	0.199149
646.1534	0.198109
648.0822	0.19702
650.0110	0.196018
651.9398	0.194586
653.8687	0.192964
655.7975	0.192065
657.7263	0.191064
659.6551	0.18972
661.5839	0.18863
663.5127	0.187617
665.4416	0.188339
667.3704	0.191887
669.2992	0.19114
671.2280	0.1882
673.1568	0.187946
675.0856	0.188428
677.0144	0.189061
678.9433	0.189213
680.8721	0.189581
682.8009	0.189593
684.7297	0.189695
686.6585	0.189543
688.5873	0.189201
690.5162	0.188668
692.4450	0.188187
694.3738	0.187211
696.3026	0.186058
698.2314	0.184448
700.1602	0.182674
702.0891	0.180507
704.0179	0.178074
705.9467	0.175578
707.8755	0.172777
709.8043	0.169888
711.7331	0.167746
713.6619	0.166073
715.5908	0.164667
717.5196	0.163475
719.4484	0.162196
721.3772	0.159522
723.3060	0.156049
725.2348	0.152425
727.1637	0.148775
729.0925	0.145151
731.0213	0.141172
732.9501	0.136939
734.8789	0.13244
736.8077	0.128144
738.7366	0.124165
740.6654	0.120249
742.5942	0.116334
744.5230	0.112887
746.4518	0.109503
748.3806	0.106145
750.3094	0.103167
752.2383	0.100835
754.1671	0.0986175
756.0959	0.0969067
758.0247	0.0954747
759.9535	0.0941948
761.8823	0.0931303
763.8112	0.0921925
765.7400	0.0911661
767.6688	0.090203
769.5976	0.088771
771.5264	0.0867814
773.4552	0.0845003
775.3841	0.082422
777.3129	0.0806225
779.2417	0.0790258
781.1705	0.0773277
783.0993	0.0758323
785.0281	0.0742102
786.9569	0.072867
788.8858	0.0714096
790.8146	0.0704212
792.7434	0.0694961
794.6722	0.0685456
796.6010	0.0678106
798.5298	0.0675825
800.4587	0.067063
802.3875	0.0667461
804.3163	0.0665307
806.2451	0.0661505
808.1739	0.0656056
810.1027	0.0653395
812.0316	0.064934
813.9604	0.0646678
815.8892	0.0643257
817.8180	0.0639328
819.7468	0.0636921
821.6756	0.0638695
823.6045	0.0642496
825.5333	0.0647565
827.4621	0.0647565
829.3909	0.0643764
831.3197	0.0633626
833.2485	0.0622474
835.1773	0.0609548
837.1062	0.059865
839.0350	0.0589399
840.9638	0.0582429
842.8926	0.0575459
844.8214	0.0572924
846.7502	0.0575205
848.6791	0.0579514
850.6079	0.0579641
852.5367	0.0576219
854.4655	0.0565448
856.3943	0.0551001
858.3231	0.0533386
860.2520	0.0517165
862.1808	0.0503479
864.1096	0.0495495
866.0384	0.0489413
867.9672	0.0488399
869.8960	0.0488779
871.8248	0.0490933
873.7537	0.0493341
875.6825	0.0496002
877.6113	0.0494228
879.5401	0.049068
881.4689	0.048295
883.3977	0.0478768
885.3266	0.0475473
887.2554	0.0472305
889.1842	0.0470277
891.1130	0.0472305
893.0418	0.047053
894.9706	0.0470024
896.8995	0.0468123
898.8283	0.0464955
900.7571	0.046166
902.6859	0.0460899
904.6147	0.0456971
906.5435	0.0455323
908.4723	0.045469
910.4012	0.0457351
912.3300	0.0460266
914.2588	0.0466982
916.1876	0.0473825
918.1164	0.0484977
920.0452	0.0497016
921.9741	0.0508928
923.9029	0.0520333
925.8317	0.0531232
927.7605	0.0536428
929.6893	0.0537315
931.6181	0.0534653
933.5470	0.0531739
935.4758	0.0529204
937.4046	0.0527684
939.3334	0.0524896
941.2622	0.0525783
943.1910	0.0527303
945.1198	0.0530471
947.0487	0.053516
948.9775	0.0540103
950.9063	0.0542637
952.8351	0.0547072
954.7639	0.0551508
956.6927	0.0557717
958.6216	0.0562913
960.5504	0.0569376
962.4792	0.0575459
964.4080	0.0585343
966.3368	0.0598776
968.2656	0.0615504
970.1945	0.0633499
972.1233	0.0651621
974.0521	0.0665054
975.9809	0.0671263
977.9097	0.0669489
979.8385	0.0664547
981.7673	0.065669
983.6962	0.0649086
985.6250	0.0644651
987.5538	0.0646932
989.4826	0.0655676
991.4114	0.0669109
993.3402	0.0680894
995.2691	0.0689638
997.1979	0.0693313
999.1267	0.0694074
1001.0555	0.069268
1002.9843	0.0689258
1004.9131	0.0684823
1006.8420	0.0684316
1008.7708	0.0687484
1010.6996	0.0694581
1012.6284	0.0703578
1014.5572	0.0711688
1016.4860	0.0714223
1018.4149	0.0714096
1020.3437	0.0713589
1022.2725	0.0716124
1024.2013	0.072322
1026.1301	0.0737033
1028.0589	0.0754015
1029.9877	0.077277
1031.9166	0.0793173
1033.8454	0.0815223
1035.7742	0.083702
1037.7030	0.0857549
1039.6318	0.0876178
1041.5606	0.0892145
1043.4895	0.0904184
1045.4183	0.0913435
1047.3471	0.0920278
1049.2759	0.0925727
1051.2047	0.0932444
1053.1335	0.0944736
1055.0624	0.095969
1056.9912	0.0977051
1058.9200	0.0994919
1060.8488	0.101127
1062.7776	0.102533
1064.7064	0.103585
1066.6352	0.104193
1068.5641	0.104384
1070.4929	0.104003
1072.4217	0.102926
1074.3505	0.101089
1076.2793	0.0985668
1078.2081	0.0955508
1080.1370	0.0923573
1082.0658	0.0890624
1083.9946	0.0857676
1085.9234	0.0825488
1087.8522	0.0796214
1089.7810	0.0770742
1091.7099	0.0750213
1093.6387	0.0734752
1095.5675	0.0727276
1097.4963	0.0724868
1099.4251	0.0725501
1101.3539	0.0726769
1103.2827	0.0727529
1105.2116	0.0724614
1107.1404	0.0720939
1109.0692	0.0716757
1110.9980	0.0713716
1112.9268	0.0712322
1114.8556	0.0712449
1116.7845	0.0710928
1118.7133	0.0709407
1120.6421	0.0705986
1122.5709	0.0702057
1124.4997	0.0697749
1126.4285	0.0694327
1128.3574	0.0690399
1130.2862	0.0688371
1132.2150	0.0687864
1134.1438	0.0689638
1136.0726	0.0692553
1138.0014	0.0699523
1139.9302	0.0709154
1141.8591	0.0721573
1143.7879	0.0735513
1145.7167	0.0751987
1147.6455	0.0769729
1149.5743	0.0790512
1151.5031	0.0811801
1153.4320	0.0833851
1155.3608	0.0854888
1157.2896	0.087491
1159.2184	0.0892145
1161.1472	0.0906972
1163.0760	0.0919138
1165.0049	0.093143
1166.9337	0.0943595
1168.8625	0.0956268
1170.7913	0.0965772
1172.7201	0.0965899
1174.6489	0.0954114
1176.5777	0.0937639
1178.5066	0.0922306
1180.4354	0.091014
1182.3642	0.0902663
1184.2930	0.0901269
1186.2218	0.0905578
1188.1506	0.0915209
1190.0795	0.0928135
1192.0083	0.0944609
1193.9371	0.0963871
1195.8659	0.0988076
1197.7947	0.101494
1199.7235	0.104485
1201.6524	0.107906
1203.5812	0.111886
1205.5100	0.116397
1207.4388	0.121314
1209.3676	0.126446
1211.2964	0.13149
1213.2253	0.136027
1215.1541	0.139436
1217.0829	0.1414
1219.0117	0.141805
1220.9405	0.141108
1222.8693	0.140285
1224.7981	0.140221
1226.7270	0.140969
1228.6558	0.142034
1230.5846	0.142705
1232.5134	0.142591
1234.4422	0.141552
1236.3710	0.139905
1238.2999	0.137966
1240.2287	0.135976
1242.1575	0.134037
1244.0863	0.132212
1246.0151	0.130565
1247.9439	0.129209
1249.8728	0.12817
1251.8016	0.127359
1253.7304	0.126776
1255.6592	0.126649
1257.5880	0.127004
1259.5168	0.127498
1261.4456	0.12765
1263.3745	0.127093
1265.3033	0.125559
1267.2321	0.122974
1269.1609	0.119603
1271.0897	0.115738
1273.0185	0.111708
1274.9474	0.107881
1276.8762	0.104485
1278.8050	0.101646
1280.7338	0.0993525
1282.6626	0.0975403
1284.5914	0.0961971
1286.5203	0.0950185
1288.4491	0.0940174
1290.3779	0.0931937
1292.3067	0.0925601
1294.2355	0.0921165
1296.1643	0.0919391
1298.0931	0.0919771
1300.0220	0.0922052
1301.9508	0.092446
1303.8796	0.0925981
1305.8084	0.0925727
1307.7372	0.0925474
1309.6660	0.092484
1311.5949	0.0924713
1313.5237	0.0923573
1315.4525	0.0922306
1317.3813	0.0922052
1319.3101	0.0922939
1321.2389	0.0925981
1323.1678	0.0931937
1325.0966	0.0940174
1327.0254	0.0950185
1328.9542	0.096007
1330.8830	0.0969067
1332.8118	0.0976037
1334.7406	0.0981233
1336.6695	0.0984781
1338.5983	0.0986302
1340.5271	0.0983387
1342.4559	0.0980219
1344.3847	0.0977178
1346.3135	0.0976037
1348.2424	0.0976164
1350.1712	0.0978445
1352.1000	0.0983767
1354.0288	0.0991878
1355.9576	0.100328
1357.8864	0.102153
1359.8153	0.1047
1361.7441	0.108249
1363.6729	0.112646
1365.6017	0.116536
1367.5305	0.119084
1369.4593	0.120021
1371.3881	0.120085
1373.3170	0.120072
1375.2458	0.119971
1377.1746	0.119768
1379.1034	0.119324
1381.0322	0.119198
1382.9610	0.120085
1384.8899	0.121593
1386.8187	0.122936
1388.7475	0.123608
1390.6763	0.124165
1392.6051	0.124609
1394.5339	0.124583
1396.4628	0.124191
1398.3916	0.123925
1400.3204	0.123215
1402.2492	0.122987
1404.1780	0.122822
1406.1068	0.122569
1408.0357	0.122531
1409.9645	0.122645
1411.8933	0.122493
1413.8221	0.122442
1415.7509	0.122391
1417.6797	0.122442
1419.6085	0.121859
1421.5374	0.122011
1423.4662	0.123177
1425.3950	0.125496
1427.3238	0.129234
1429.2526	0.134785
1431.1814	0.142249
1433.1103	0.151018
1435.0391	0.15994
1436.9679	0.169229
1438.8967	0.175388
1440.8255	0.178898
1442.7543	0.180786
1444.6832	0.182155
1446.6120	0.181863
1448.5408	0.179101
1450.4696	0.174475
1452.3984	0.169026
1454.3272	0.163501
1456.2560	0.157671
1458.1849	0.147128
1460.1137	0.142034
1462.0425	0.139664
1463.9713	0.137864
1465.9001	0.134836
1467.8289	0.132136
1469.7578	0.12893
1471.6866	0.125293
1473.6154	0.119983
1475.5442	0.116587
1477.4730	0.113774
1479.4018	0.112367
1481.3307	0.111543
1483.2595	0.111924
1485.1883	0.113672
1487.1171	0.117119
1489.0459	0.121834
1490.9747	0.128487
1492.9035	0.135431
1494.8324	0.143225
1496.7612	0.152995
1498.6900	0.163209
1500.6188	0.173322
1502.5476	0.184309
1504.4764	0.19522
1506.4053	0.208032
1508.3341	0.220831
1510.2629	0.231463
1512.1917	0.242577
1514.1205	0.252614
1516.0493	0.257822
1517.9782	0.257125
1519.9070	0.256682
1521.8358	0.252272
1523.7646	0.25013
1525.6934	0.249927
1527.6222	0.247735
1529.5510	0.246227
1531.4799	0.245327
1533.4087	0.241437
1535.3375	0.236254
1537.2663	0.236393
1539.1951	0.233592
1541.1239	0.225001
1543.0528	0.219361
1544.9816	0.214356
1546.9104	0.209553
1548.8392	0.206372
1550.7680	0.200707
1552.6968	0.197108
1554.6257	0.192191
1556.5545	0.189543
1558.4833	0.184879
1560.4121	0.171637
1562.3409	0.167201
1564.2697	0.162639
1566.1985	0.156075
1568.1274	0.151728
1570.0562	0.145088
1571.9850	0.140589
1573.9138	0.138739
1575.8426	0.136635
1577.7714	0.133834
1579.7003	0.134126
1581.6291	0.135241
1583.5579	0.137788
1585.4867	0.141501
1587.4155	0.147077
1589.3443	0.154212
1591.2732	0.163171
1593.2020	0.173487
1595.1308	0.185399
1597.0596	0.198743
1598.9884	0.214089
1600.9172	0.232173
1602.8461	0.253678
1604.7749	0.2782
1606.7037	0.30409
1608.6325	0.329942
1610.5613	0.353753
1612.4901	0.375068
1614.4189	0.393545
1616.3478	0.404621
1618.2766	0.40552
1620.2054	0.405039
1622.1342	0.397233
1624.0630	0.377324
1625.9918	0.360571
1627.9207	0.342095
1629.8495	0.321388
1631.7783	0.306067
1633.7071	0.293876
1635.6359	0.274854
1637.5647	0.255085
1639.4936	0.245175
1641.4224	0.235303
1643.3512	0.227522
1645.2800	0.22149
1647.2088	0.211302
1649.1376	0.204002
1651.0664	0.202621
1652.9953	0.196044
1654.9241	0.182966
1656.8529	0.178644
1658.7817	0.17298
1660.7105	0.167353
1662.6393	0.160485
1664.5682	0.153718
1666.4970	0.149472
1668.4258	0.145062
1670.3546	0.138244
1672.2834	0.133505
1674.2122	0.129627
1676.1411	0.12357
1678.0699	0.118995
1679.9987	0.115206
1681.9275	0.111734
1683.8563	0.107919
1685.7851	0.101329
1687.7139	0.0984654
1689.6428	0.0954367
1691.5716	0.0928769
1693.5004	0.0916603
1695.4292	0.0913308
1697.3580	0.0911407
1699.2868	0.0907732
1701.2157	0.0850326
1703.1445	0.0786963
1705.0733	0.0709281
1707.0021	0.0628557
1708.9309	0.0571024
1710.8597	0.0530852
1712.7886	0.0493088
1714.7174	0.0466729
1716.6462	0.0438342
1718.5750	0.0418193
1720.5038	0.0393228
1722.4326	0.0382203
1724.3614	0.0371685
1726.2903	0.0368263
1728.2191	0.0365095
1730.1479	0.0371178
1732.0767	0.0373332
1734.0055	0.0386892
1735.9343	0.0386765
1737.8632	0.0380682
1739.7920	0.0371685
1741.7208	0.0357872
1743.6496	0.0336835
1745.5784	0.0316686
1747.5072	0.0293876
1749.4361	0.0276768
1751.3649	0.0254718
1753.2937	0.0235836
1755.2225	0.0217841
1757.1513	0.0207956
1759.0801	0.0193889
1761.0089	0.0186793
1762.9378	0.017957
1764.8666	0.0173613
1766.7954	0.0167404
1768.7242	0.0168291
1770.6530	0.0163095
1772.5818	0.0165756
1774.5107	0.0159167
1776.4395	0.0155745
1778.3683	0.0151056
1780.2971	0.0151183
1782.2259	0.0147381
1784.1547	0.0146494
1786.0836	0.0143833
1788.0124	0.0141679
1789.9412	0.0138004
1791.8700	0.0141805
1793.7988	0.0139271
1795.7276	0.0135849
1797.6565	0.0132301
1799.5853	0.0133442
1801.5141	0.0131667
1803.4429	0.0130147
1805.3717	0.0126218
1807.3005	0.0124698
1809.2293	0.0122797
1811.1582	0.0125331
1813.0870	0.012267
1815.0158	0.0120516
1816.9446	0.0116967
1818.8734	0.0119755
1820.8022	0.0119122
1822.7311	0.0118995
1824.6599	0.0118361
1826.5887	0.0120642
1828.5175	0.0117728
1830.4463	0.0121656
1832.3751	0.0116587
1834.3040	0.0115573
1836.2328	0.0113799
1838.1616	0.01157
1840.0904	0.0113039
1842.0192	0.0114433
1843.9480	0.0117474
1845.8768	0.0119375
1847.8057	0.0114306
1849.7345	0.0115066
1851.6633	0.0111645
1853.5921	0.0113672
1855.5209	0.0112152
1857.4497	0.0113799
1859.3786	0.0113166
1861.3074	0.0115447
1863.2362	0.0113166
1865.1650	0.0113546
1867.0938	0.0111391
1869.0226	0.0116587
1870.9515	0.0113799
1872.8803	0.0112532
1874.8091	0.0111265
1876.7379	0.0114306
1878.6667	0.0112659
1880.5955	0.0114686
1882.5243	0.0112659
1884.4532	0.0114179
1886.3820	0.0112405
1888.3108	0.0114306
1890.2396	0.0114686
1892.1684	0.011494
1894.0972	0.0111898
1896.0261	0.0114686
1897.9549	0.0112278
1899.8837	0.0113672
1901.8125	0.0112912
1903.7413	0.0118235
1905.6701	0.0115573
1907.5990	0.0116334
1909.5278	0.011532
1911.4566	0.0117981
1913.3854	0.011494
1915.3142	0.0117854
1917.2430	0.0118235
1919.1718	0.0122923
1921.1007	0.0118235
1923.0295	0.0120009
1924.9583	0.0115573
1926.8871	0.0118235
1928.8159	0.0116587
1930.7447	0.0117981
1932.6736	0.0115193
1934.6024	0.0120262
1936.5312	0.0119122
1938.4600	0.0122543
1940.3888	0.0119502
1942.3176	0.0125585
1944.2465	0.0123937
1946.1753	0.0124951
1948.1041	0.0123177
1950.0329	0.01304
1951.9617	0.012964
1953.8905	0.0132808
1955.8193	0.0125078
1957.7482	0.0133061
1959.6770	0.0134455
1961.6058	0.0139271
1963.5346	0.0140792
1965.4634	0.0149156
1967.3922	0.0149409
1969.3211	0.0155238
1971.2499	0.0145987
1973.1787	0.0158026
1975.1075	0.0158026
1977.0363	0.0164363
1978.9651	0.0166263
1980.8940	0.0169051
1982.8228	0.0153337
1984.7516	0.0152704
1986.6804	0.0152197
1988.6092	0.0148902
1990.5380	0.013623
1992.4669	0.0148395
1994.3957	0.0141552
1996.3245	0.013661
1998.2533	0.012964
2000.1821	0.0139144
2002.1109	0.0140665
2004.0397	0.0146114
2005.9686	0.0144467
2007.8974	0.0149282
2009.8262	0.0140411
2011.7550	0.0147128
2013.6838	0.0146874
2015.6126	0.0154225
2017.5415	0.0151056
2019.4703	0.0155238
2021.3991	0.0147762
2023.3279	0.015131
2025.2567	0.0140285
2027.1855	0.0153464
2029.1144	0.016525
2031.0432	0.017336
2032.9720	0.0168798
2034.9008	0.0172853
2036.8296	0.0165503
2038.7584	0.0161068
2040.6872	0.0149789
2042.6161	0.0146114
2044.5449	0.0139524
2046.4737	0.0149789
2048.4025	0.0147635
2050.3313	0.0148649
2052.2601	0.0134455
2054.1890	0.013002
2056.1178	0.0131794
2058.0466	0.0135216
2059.9754	0.01304
2061.9042	0.0131161
2063.8330	0.0129386
2065.7619	0.0134582
2067.6907	0.0128373
2069.6195	0.0124951
2071.5483	0.0120896
2073.4771	0.0121023
2075.4059	0.0118361
2077.3347	0.0120135
2079.2636	0.0121656
2081.1924	0.0125458
2083.1212	0.0120642
2085.0500	0.0120135
2086.9788	0.0118868
2088.9076	0.0117854
2090.8365	0.0114053
2092.7653	0.0114179
2094.6941	0.0111391
2096.6229	0.01157
2098.5517	0.0116841
2100.4805	0.0119882
2102.4094	0.0115827
2104.3382	0.0116714
2106.2670	0.0117474
2108.1958	0.0121023
2110.1246	0.0120262
2112.0534	0.0119755
2113.9822	0.0115447
2115.9111	0.0113672
2117.8399	0.0111898
2119.7687	0.011608
2121.6975	0.0113799
2123.6263	0.0111645
2125.5551	0.0107843
2127.4840	0.0111138
2129.4128	0.0109744
2131.3416	0.010759
2133.2704	0.0102014
2135.1992	0.0108223
2137.1280	0.0109364
2139.0569	0.010911
2140.9857	0.0107083
2142.9145	0.0108984
2144.8433	0.0108097
2146.7721	0.0118995
2148.7009	0.0121276
2150.6297	0.0124064
2152.5586	0.0124064
2154.4874	0.0125458
2156.4162	0.0118741
2158.3450	0.0147128
2160.2738	0.0182864
2162.2026	0.0182231
2164.1315	0.0162208
2166.0603	0.0158913
2167.9891	0.0155238
2169.9179	0.0150296
2171.8467	0.0138257
2173.7755	0.013623
2175.7044	0.0136103
2177.6332	0.0145987
2179.5620	0.0139524
2181.4908	0.0139398
2183.4196	0.0143833
2185.3484	0.0147255
2187.2773	0.0140665
2189.2061	0.0142186
2191.1349	0.0138637
2193.0637	0.0138384
2194.9925	0.013002
2196.9213	0.0130907
2198.8501	0.0128879
2200.7790	0.0135342
2202.7078	0.0135089
2204.6366	0.0136356
2206.5654	0.0133568
2208.4942	0.01304
2210.4230	0.012267
2212.3519	0.0122543
2214.2807	0.0124064
2216.2095	0.0127866
2218.1383	0.0124824
2220.0671	0.0127992
2221.9959	0.0131287
2223.9248	0.0138511
2225.8536	0.014396
2227.7824	0.0160054
2229.7112	0.0177035
2231.6400	0.0195283
2233.5688	0.0205675
2235.4976	0.0212138
2237.4265	0.0207829
2239.3553	0.0199592
2241.2841	0.0186159
2243.2129	0.0174501
2245.1417	0.0159674
2247.0705	0.0149029
2248.9994	0.013775
2250.9282	0.0132428
2252.8570	0.0128373
2254.7858	0.0127866
2256.7146	0.0125458
2258.6434	0.0125585
2260.5723	0.0122416
2262.5011	0.0120009
2264.4299	0.0116967
2266.3587	0.0118995
2268.2875	0.0118741
2270.2163	0.0117347
2272.1451	0.01157
2274.0740	0.0118995
2276.0028	0.0120516
2277.9316	0.0120009
2279.8604	0.0117728
2281.7892	0.0118741
2283.7180	0.0118361
2285.6469	0.0119755
2287.5757	0.0118615
2289.5045	0.0118615
2291.4333	0.0118868
2293.3621	0.0120516
2295.2909	0.0120769
2297.2198	0.0123177
2299.1486	0.0124444
2301.0774	0.0126852
2303.0062	0.0127232
2304.9350	0.0129893
2306.8638	0.0134709
2308.7926	0.0140665
2310.7215	0.0142059
2312.6503	0.014472
2314.5791	0.0146874
2316.5079	0.0151183
2318.4367	0.0157393
2320.3655	0.016715
2322.2944	0.017412
2324.2232	0.0179443
2326.1520	0.0175388
2328.0808	0.0174247
2330.0096	0.0177795
2331.9384	0.0180457
2333.8673	0.0179063
2335.7961	0.0183245
2337.7249	0.01873
2339.6537	0.0191102
2341.5825	0.0193636
2343.5113	0.0191608
2345.4401	0.0182864
2347.3690	0.0167657
2349.2978	0.0158533
2351.2266	0.0168798
2353.1554	0.0185272
2355.0842	0.0201873
2357.0130	0.0218601
2358.9419	0.0228485
2360.8707	0.0231147
2362.7995	0.0231907
2364.7283	0.0221389
2366.6571	0.0211124
2368.5859	0.0198452
2370.5148	0.0184258
2372.4436	0.0169558
2374.3724	0.0160434
2376.3012	0.0149662
2378.2300	0.0136863
2380.1588	0.0125458
2382.0877	0.0118488
2384.0165	0.0112659
2385.9453	0.0108603
2387.8741	0.0107083
2389.8029	0.0106069
2391.7317	0.0104548
2393.6605	0.0105689
2395.5894	0.0106449
2397.5182	0.0106829
2399.4470	0.0106703
2401.3758	0.0106829
2403.3046	0.0106703
2405.2334	0.0108097
2407.1623	0.0108984
2409.0911	0.0110631
2411.0199	0.0110504
2412.9487	0.0109997
2414.8775	0.0109364
2416.8063	0.0109744
2418.7352	0.0110251
2420.6640	0.0110758
2422.5928	0.0109744
2424.5216	0.0111645
2426.4504	0.0112532
2428.3792	0.0113546
2430.3080	0.0112532
2432.2369	0.0112785
2434.1657	0.0113166
2436.0945	0.0113799
2438.0233	0.0112912
2439.9521	0.0113926
2441.8809	0.011494
2443.8098	0.0114813
2445.7386	0.0113799
2447.6674	0.011494
2449.5962	0.011532
2451.5250	0.011646
2453.4538	0.0116714
2455.3827	0.0116587
2457.3115	0.0115827
2459.2403	0.011646
2461.1691	0.0116587
2463.0979	0.0117221
2465.0267	0.0116334
2466.9555	0.011646
2468.8844	0.0117094
2470.8132	0.0119122
2472.7420	0.0118361
2474.6708	0.0117981
2476.5996	0.0117474
2478.5284	0.0118615
2480.4573	0.0118615
2482.3861	0.0118741
2484.3149	0.0118615
2486.2437	0.0119248
2488.1725	0.0120516
2490.1013	0.0122416
2492.0302	0.012305
2493.9590	0.0123177
2495.8878	0.0123304
2497.8166	0.0124444
2499.7454	0.0122163
2501.6742	0.0122163
2503.6030	0.012305
2505.5319	0.012305
2507.4607	0.0121656
2509.3895	0.012229
2511.3183	0.0122797
2513.2471	0.0124444
2515.1759	0.0125711
2517.1048	0.0126852
2519.0336	0.0125585
2520.9624	0.0126092
2522.8912	0.0125965
2524.8200	0.0126218
2526.7488	0.0126092
2528.6777	0.0126218
2530.6065	0.0125711
2532.5353	0.0127485
2534.4641	0.0128499
2536.3929	0.0129767
2538.3217	0.012926
2540.2505	0.012964
2542.1794	0.0130527
2544.1082	0.0131034
2546.0370	0.0130527
2547.9658	0.0132301
2549.8946	0.0133188
2551.8234	0.0133568
2553.7523	0.0133568
2555.6811	0.0134075
2557.6099	0.0133695
2559.5387	0.0134836
2561.4675	0.0134709
2563.3963	0.0135596
2565.3252	0.0136103
2567.2540	0.013813
2569.1828	0.0139651
2571.1116	0.0140285
2573.0404	0.0139651
2574.9692	0.0140538
2576.8981	0.0140158
2578.8269	0.0141425
2580.7557	0.0142186
2582.6845	0.0142186
2584.6133	0.0142059
2586.5421	0.014434
2588.4709	0.014472
2590.3998	0.014548
2592.3286	0.0146368
2594.2574	0.0147128
2596.1862	0.0147001
2598.1150	0.0148268
2600.0438	0.0148649
2601.9727	0.0149409
2603.9015	0.0150296
2605.8303	0.0151943
2607.7591	0.015207
2609.6879	0.0152577
2611.6167	0.0153337
2613.5456	0.0154098
2615.4744	0.0154351
2617.4032	0.0154985
2619.3320	0.0155238
2621.2608	0.0156252
2623.1896	0.0156125
2625.1184	0.0156125
2627.0473	0.0156125
2628.9761	0.0156886
2630.9049	0.0156506
2632.8337	0.0156759
2634.7625	0.0157012
2636.6913	0.0157139
2638.6202	0.0157139
2640.5490	0.0157393
2642.4778	0.01579
2644.4066	0.0158787
2646.3354	0.0159167
2648.2642	0.015942
2650.1931	0.0158913
2652.1219	0.015904
2654.0507	0.0159167
2655.9795	0.0159674
2657.9083	0.0159674
2659.8371	0.0159294
2661.7659	0.015904
2663.6948	0.015942
2665.6236	0.0159294
2667.5524	0.0158913
2669.4812	0.0158153
2671.4100	0.0158787
2673.3388	0.0160181
2675.2677	0.0161321
2677.1965	0.0162588
2679.1253	0.0163856
2681.0541	0.0163349
2682.9829	0.0162969
2684.9117	0.0163222
2686.8406	0.0163475
2688.7694	0.0163602
2690.6982	0.016525
2692.6270	0.016639
2694.5558	0.016639
2696.4846	0.016639
2698.4134	0.0167531
2700.3423	0.0168038
2702.2711	0.0168418
2704.1999	0.0168925
2706.1287	0.0170065
2708.0575	0.0170825
2709.9863	0.0171586
2711.9152	0.0172853
2713.8440	0.017412
2715.7728	0.0174754
2717.7016	0.0176275
2719.6304	0.0177922
2721.5592	0.0179696
2723.4881	0.0180964
2725.4169	0.0182484
2727.3457	0.0183245
2729.2745	0.0183498
2731.2033	0.0184258
2733.1321	0.0184892
2735.0609	0.0185019
2736.9898	0.0186033
2738.9186	0.0187046
2740.8474	0.018844
2742.7762	0.0189074
2744.7050	0.0190595
2746.6338	0.0192369
2748.5627	0.0194143
2750.4915	0.019503
2752.4203	0.0195917
2754.3491	0.0197058
2756.2779	0.0198578
2758.2067	0.0199972
2760.1356	0.020162
2762.0644	0.020276
2763.9932	0.0203901
2765.9220	0.0204915
2767.8508	0.0206815
2769.7796	0.020859
2771.7085	0.0209857
2773.6373	0.0211631
2775.5661	0.0213659
2777.4949	0.0214926
2779.4237	0.0216066
2781.3525	0.0216827
2783.2813	0.0218474
2785.2102	0.0220375
2787.1390	0.0223163
2789.0678	0.0225697
2790.9966	0.0227345
2792.9254	0.0227852
2794.8542	0.0228992
2796.7831	0.0231147
2798.7119	0.0233681
2800.6407	0.0234568
2802.5695	0.0235836
2804.4983	0.0237863
2806.4271	0.0239511
2808.3560	0.0242425
2810.2848	0.0245974
2812.2136	0.0247114
2814.1424	0.0249142
2816.0712	0.025231
2818.0000	0.0255985
2819.9288	0.025928
2821.8577	0.0263462
2823.7865	0.0268024
2825.7153	0.0273346
2827.6441	0.0279302
2829.5729	0.0286652
2831.5017	0.0295396
2833.4306	0.0306168
2835.3594	0.0319347
2837.2882	0.0335695
2839.2170	0.0356605
2841.1458	0.038309
2843.0746	0.041908
2845.0035	0.047015
2846.9323	0.0535921
2848.8611	0.0600931
2850.7899	0.064275
2852.7187	0.0652381
2854.6475	0.063616
2856.5763	0.0605239
2858.5052	0.0569123
2860.4340	0.053364
2862.3628	0.0504239
2864.2916	0.0485738
2866.2204	0.0476867
2868.1492	0.0475346
2870.0781	0.0478387
2872.0069	0.0481175
2873.9357	0.0477881
2875.8645	0.0469897
2877.7933	0.0463561
2879.7221	0.0460392
2881.6510	0.0459125
2883.5798	0.046204
2885.5086	0.046901
2887.4374	0.0478894
2889.3662	0.0488906
2891.2950	0.0500691
2893.2238	0.0513997
2895.1527	0.0529458
2897.0815	0.0544791
2899.0103	0.0559872
2900.9391	0.0576853
2902.8679	0.0595988
2904.7967	0.0618419
2906.7256	0.0644397
2908.6544	0.0676586
2910.5832	0.0718532
2912.5120	0.0771756
2914.4408	0.0834358
2916.3696	0.089506
2918.2985	0.0942962
2920.2273	0.0974009
2922.1561	0.098909
2924.0849	0.0989343
2926.0137	0.097553
2927.9425	0.0950819
2929.8713	0.0917363
2931.8002	0.0878459
2933.7290	0.0836133
2935.6578	0.0793806
2937.5866	0.0753381
2939.5154	0.0715363
2941.4442	0.0682795
2943.3731	0.0656943
2945.3019	0.0636287
2947.2307	0.0621207
2949.1595	0.0611829
2951.0883	0.0608154
2953.0171	0.0606887
2954.9460	0.0602705
2956.8748	0.0595862
2958.8036	0.0586484
2960.7324	0.0576473
2962.6612	0.0564941
2964.5900	0.0550874
2966.5189	0.0535921
2968.4477	0.052046
2970.3765	0.0505887
2972.3053	0.0493088
2974.2341	0.0482062
2976.1629	0.0472685
2978.0917	0.0465335
2980.0206	0.0459886
2981.9494	0.0453296
2983.8782	0.0446199
2985.8070	0.0439229
2987.7358	0.0431879
2989.6646	0.0425543
2991.5935	0.0420981
2993.5223	0.0414645
2995.4511	0.0407421
2997.3799	0.0402733
2999.3087	0.039741
3001.2375	0.0391327
3003.1664	0.0386765
3005.0952	0.038233
3007.0240	0.0377387
3008.9528	0.0373332
3010.8816	0.0371305
3012.8104	0.036839
3014.7392	0.0365095
3016.6681	0.0360153
3018.5969	0.035483
3020.5257	0.0350902
3022.4545	0.0349001
3024.3833	0.0349254
3026.3121	0.0347987
3028.2410	0.03471
3030.1698	0.0350142
3032.0986	0.035407
3034.0274	0.0358125
3035.9562	0.0359266
3037.8850	0.0360026
3039.8139	0.0366489
3041.7427	0.0375106
3043.6715	0.0379035
3045.6003	0.0382963
3047.5291	0.0387272
3049.4579	0.0393988
3051.3867	0.0400705
3053.3156	0.0405267
3055.2444	0.041211
3057.1732	0.0417306
3059.1020	0.041984
3061.0308	0.0424276
3062.9596	0.0430232
3064.8885	0.0436188
3066.8173	0.0442524
3068.7461	0.0445692
3070.6749	0.0445819
3072.6037	0.0445692
3074.5325	0.0446073
3076.4614	0.044886
3078.3902	0.0452409
3080.3190	0.0452029
3082.2478	0.0448607
3084.1766	0.0446833
3086.1054	0.0444298
3088.0342	0.0441004
3089.9631	0.0439356
3091.8919	0.0435935
3093.8207	0.0430359
3095.7495	0.0426303
3097.6783	0.0424276
3099.6071	0.0423896
3101.5360	0.0421361
3103.4648	0.0416672
3105.3936	0.0413631
3107.3224	0.0413504
3109.2512	0.0412617
3111.1800	0.0407041
3113.1089	0.040362
3115.0377	0.0404507
3116.9665	0.040438
3118.8953	0.0402986
3120.8241	0.0400451
3122.7529	0.039817
3124.6817	0.0396396
3126.6106	0.0396523
3128.5394	0.0398044
3130.4682	0.0399057
3132.3970	0.0398297
3134.3258	0.0398677
3136.2546	0.0401085
3138.1835	0.040438
3140.1123	0.0407548
3142.0411	0.0408815
3143.9699	0.0410843
3145.8987	0.0414138
3147.8275	0.0418193
3149.7564	0.0423896
3151.6852	0.0429978
3153.6140	0.0434541
3155.5428	0.0438342
3157.4716	0.0442271
3159.4004	0.0446326
3161.3293	0.0452282
3163.2581	0.0458872
3165.1869	0.0465208
3167.1157	0.0471291
3169.0445	0.0476867
3170.9733	0.048409
3172.9021	0.04922
3174.8310	0.0499804
3176.7598	0.0507914
3178.6886	0.0516152
3180.6174	0.0524135
3182.5462	0.0532119
3184.4750	0.054137
3186.4039	0.0550494
3188.3327	0.0558985
3190.2615	0.0567982
3192.1903	0.0578247
3194.1191	0.0588512
3196.0479	0.0598269
3197.9768	0.0608281
3199.9056	0.0619939
3201.8344	0.0631471
3203.7632	0.0641736
3205.6920	0.0651494
3207.6208	0.0662773
3209.5496	0.0674558
3211.4785	0.068609
3213.4073	0.0699143
3215.3361	0.0711688
3217.2649	0.0723601
3219.1937	0.0737794
3221.1225	0.0751227
3223.0514	0.0764406
3224.9802	0.0778853
3226.9090	0.079406
3228.8378	0.080952
3230.7666	0.0829289
3232.6954	0.0853621
3234.6243	0.0872883
3236.5531	0.0886949
3238.4819	0.0905324
3240.4107	0.0926361
3242.3395	0.0949171
3244.2683	0.0976037
3246.1971	0.100594
3248.1260	0.103408
3250.0548	0.106132
3251.9836	0.109224
3253.9124	0.112646
3255.8412	0.116169
3257.7700	0.119553
3259.6989	0.123304
3261.6277	0.127219
3263.5565	0.13097
3265.4853	0.134785
3267.4141	0.138789
3269.3429	0.142566
3271.2718	0.14581
3273.2006	0.14818
3275.1294	0.150106
3277.0582	0.151399
3278.9870	0.151994
3280.9158	0.152083
3282.8446	0.151627
3284.7735	0.150461
3286.7023	0.148725
3288.6311	0.146646
3290.5599	0.144175
3292.4887	0.141172
3294.4175	0.137928
3296.3464	0.134455
3298.2752	0.13059
3300.2040	0.126725
3302.1328	0.123177
3304.0616	0.119717
3305.9904	0.116258
3307.9193	0.112735
3309.8481	0.109174
3311.7769	0.105816
3313.7057	0.102647
3315.6345	0.0996313
3317.5633	0.0967166
3319.4921	0.093916
3321.4210	0.0912041
3323.3498	0.0886696
3325.2786	0.0862745
3327.2074	0.083854
3329.1362	0.0815223
3331.0650	0.0794187
3332.9939	0.0774924
3334.9227	0.0755409
3336.8515	0.0737667
3338.7803	0.0722333
3340.7091	0.0706366
3342.6379	0.0691412
3344.5668	0.067836
3346.4956	0.0666067
3348.4244	0.0653268
3350.3532	0.0642623
3352.2820	0.0632358
3354.2108	0.062108
3356.1397	0.0610815
3358.0685	0.0602325
3359.9973	0.0594214
3361.9261	0.058585
3363.8549	0.0578247
3365.7837	0.0572924
3367.7125	0.0566081
3369.6414	0.0559365
3371.5702	0.0553409
3373.4990	0.0547706
3375.4278	0.0542003
3377.3566	0.0537188
3379.2854	0.0531612
3381.2143	0.052667
3383.1431	0.0521981
3385.0719	0.0516278
3387.0007	0.0510956
3388.9295	0.0507407
3390.8583	0.0504113
3392.7872	0.0500184
3394.7160	0.0495495
3396.6448	0.049144
3398.5736	0.0487638
3400.5024	0.048409
3402.4312	0.0480162
3404.3600	0.0476106
3406.2889	0.0472051
3408.2177	0.0468249
3410.1465	0.0463814
3412.0753	0.0460392
3414.0041	0.0456844
3415.9329	0.0452916
3417.8618	0.0449114
3419.7906	0.0445312
3421.7194	0.0442271
3423.6482	0.0438216
3425.5770	0.0433907
3427.5058	0.0431119
3429.4347	0.0426937
3431.3635	0.0423515
3433.2923	0.0420854
3435.2211	0.0416799
3437.1499	0.0413884
3439.0787	0.041211
3441.0075	0.0410083
3442.9364	0.0407421
3444.8652	0.0404633
3446.7940	0.0401972
3448.7228	0.0399438
3450.6516	0.039741
3452.5804	0.0394495
3454.5093	0.0391454
3456.4381	0.0389553
3458.3669	0.0387145
3460.2957	0.0384738
3462.2245	0.0383977
3464.1533	0.0382203
3466.0822	0.0379035
3468.0110	0.037612
3469.9398	0.0372952
3471.8686	0.0370671
3473.7974	0.0370164
3475.7262	0.0368263
3477.6550	0.0364842
3479.5839	0.0362941
3481.5127	0.0361547
3483.4415	0.0357999
3485.3703	0.0354957
3487.2991	0.035293
3489.2279	0.0351282
3491.1568	0.0348241
3493.0856	0.0345326
3495.0144	0.0343045
3496.9432	0.0340764
3498.8720	0.0337596
3500.8008	0.0336075
3502.7297	0.0334301
3504.6585	0.0331893
3506.5873	0.0328978
3508.5161	0.0327204
3510.4449	0.0324923
3512.3737	0.0321502
3514.3025	0.0318334
3516.2314	0.0316686
3518.1602	0.0314405
3520.0890	0.031111
3522.0178	0.0307815
3523.9466	0.0305534
3525.8754	0.0302493
3527.8043	0.0300465
3529.7331	0.0298564
3531.6619	0.0295016
3533.5907	0.0290201
3535.5195	0.0286272
3537.4483	0.0284245
3539.3772	0.0280823
3541.3060	0.0276261
3543.2348	0.0273853
3545.1636	0.0272332
3547.0924	0.0271192
3549.0212	0.0267263
3550.9501	0.0262575
3552.8789	0.0260674
3554.8077	0.0257252
3556.7365	0.025193
3558.6653	0.0248888
3560.5941	0.0247114
3562.5229	0.024458
3564.4518	0.0240651
3566.3806	0.0240017
3568.3094	0.0239764
3570.2382	0.0232287
3572.1670	0.0224557
3574.0958	0.0222276
3576.0247	0.0219995
3577.9535	0.021708
3579.8823	0.0215179
3581.8111	0.0213152
3583.7399	0.0209603
3585.6687	0.0207449
3587.5976	0.0210364
3589.5264	0.0208209
3591.4552	0.0200733
3593.3840	0.0198958
3595.3128	0.0198578
3597.2416	0.019503
3599.1704	0.0191228
3601.0993	0.0190848
3603.0281	0.0189327
3604.9569	0.0184512
3606.8857	0.0181344
3608.8145	0.0182484
3610.7433	0.0178936
3612.6722	0.0177415
3614.6010	0.0176275
3616.5298	0.0170319
3618.4586	0.0169812
3620.3874	0.0173107
3622.3162	0.0168164
3624.2451	0.0162588
3626.1739	0.0157646
3628.1027	0.0159674
3630.0315	0.0168418
3631.9603	0.0157139
3633.8891	0.0149536
3635.8179	0.01451
3637.7468	0.0139905
3639.6756	0.013699
3641.6044	0.0133568
3643.5332	0.0131034
3645.4620	0.0127739
3647.3908	0.0130907
3649.3197	0.0137117
3651.2485	0.0137243
3653.1773	0.0124191
3655.1061	0.0115954
3657.0349	0.0119755
3658.9637	0.011608
3660.8926	0.0111518
3662.8214	0.0109237
3664.7502	0.0106069
3666.6790	0.0101634
3668.6078	0.0103408
3670.5366	0.0114306
3672.4654	0.0106576
3674.3943	0.00992258
3676.3231	0.0113166
3678.2519	0.0105435
3680.1807	0.00998594
3682.1095	0.0096818
3684.0383	0.0093143
3685.9672	0.00901016
3687.8960	0.00922559
3689.8248	0.0100873
3691.7536	0.010024
3693.6824	0.00947904
3695.6112	0.00909887
3697.5401	0.00922559
3699.4689	0.00879472
3701.3977	0.00902283
3703.3265	0.00952973
3705.2553	0.00913688
3707.1841	0.00865533
3709.1129	0.0088074
3711.0418	0.00950439
3712.9706	0.00989723
3714.8994	0.00914956
3716.8282	0.00856662
3718.7570	0.00860464
3720.6858	0.00859196
3722.6147	0.00884542
3724.5435	0.00918757
3726.4723	0.00958042
3728.4011	0.00940301
3730.3299	0.00870602
3732.2587	0.00889611
3734.1876	0.00925094
3736.1164	0.0101253
3738.0452	0.00993525
3739.9740	0.00914956
3741.9028	0.00833851
3743.8316	0.00868067
3745.7605	0.010214
3747.6893	0.00868067
3749.6181	0.00854127
3751.5469	0.00956775
3753.4757	0.0095424
3755.4045	0.00857929
3757.3333	0.0083005
3759.2622	0.00857929
3761.1910	0.00865533
3763.1198	0.00817377
3765.0486	0.00817377
3766.9774	0.00833851
3768.9062	0.00805972
3770.8351	0.00856662
3772.7639	0.0083892
3774.6927	0.00805972
3776.6215	0.00798368
3778.5503	0.00809774
3780.4791	0.00845257
3782.4080	0.00814843
3784.3368	0.00803437
3786.2656	0.00819912
3788.1944	0.0080217
3790.1232	0.00797101
3792.0520	0.00799636
3793.9808	0.00784429
3795.9097	0.00803437
3797.8385	0.00835119
3799.7673	0.00800903
3801.6961	0.00898481
3803.6249	0.00899749
3805.5537	0.00804705
3807.4826	0.00883274
3809.4114	0.00883274
3811.3402	0.00814843
3813.2690	0.00776825
3815.1978	0.00795834
3817.1266	0.00879472
3819.0555	0.0080217
3820.9843	0.00869334
3822.9131	0.0093143
3824.8419	0.00818644
3826.7707	0.00819912
3828.6995	0.00824981
3830.6283	0.00812308
3832.5572	0.00840188
3834.4860	0.00813575
3836.4148	0.00824981
3838.3436	0.00902283
3840.2724	0.00912421
3842.2012	0.00842722
3844.1301	0.00843989
3846.0589	0.00849058
3847.9877	0.00807239
3849.9165	0.00761618
3851.8453	0.00759084
3853.7741	0.00969447
3855.7030	0.00989723
3857.6318	0.008668
3859.5606	0.00811041
3861.4894	0.00804705
3863.4182	0.00831317
3865.3470	0.00874403
3867.2758	0.00842722
3869.2047	0.00836386
3871.1335	0.00920025
3873.0623	0.00849058
3874.9911	0.00870602
3876.9199	0.00835119
3878.8487	0.00797101
3880.7776	0.00861731
3882.7064	0.00855395
3884.6352	0.00817377
3886.5640	0.00897214
3888.4928	0.00837653
3890.4216	0.0081611
3892.3505	0.00895947
3894.2793	0.00878205
3896.2081	0.00813575
3898.1369	0.00807239
3900.0657	0.00857929
3901.9945	0.00875671
3903.9233	0.00895947
3905.8522	0.00913688
3907.7810	0.00860464
3909.7098	0.0083005
3911.6386	0.00826248
3913.5674	0.00819912
3915.4962	0.00807239
3917.4251	0.00854127
3919.3539	0.008668
3921.2827	0.00847791
3923.2115	0.00831317
3925.1403	0.00860464
3927.0691	0.00851593
3928.9980	0.00831317
3930.9268	0.00845257
3932.8556	0.00869334
3934.7844	0.00861731
3936.7132	0.00831317
3938.6420	0.00824981
3940.5709	0.00821179
3942.4997	0.00847791
3944.4285	0.00861731
3946.3573	0.00831317
3948.2861	0.0085286
3950.2149	0.00876938
3952.1437	0.00869334
3954.0726	0.00850326
3956.0014	0.00846524
3957.9302	0.00856662
3959.8590	0.00856662
3961.7878	0.00862998
3963.7166	0.00869334
3965.6455	0.00847791
3967.5743	0.00840188
3969.5031	0.00842722
3971.4319	0.00843989
3973.3607	0.00841455
3975.2895	0.00847791
3977.2184	0.00849058
3979.1472	0.00855395
3981.0760	0.00859196
3983.0048	0.00855395
3984.9336	0.00845257
3986.8624	0.00845257
3988.7912	0.00851593
3990.7201	0.00865533
3992.6489	0.00864265
3994.5777	0.0085286
3996.5065	0.00847791
3998.4353	0.00855395
4000.3641	0.00864265
4002.2930	0.00875671
4004.2218	0.00875671
4006.1506	0.00865533
4008.0794	0.00861731
4010.0082	0.008668
4011.9370	0.00861731
4013.8659	0.00861731
4015.7947	0.00851593
4017.7235	0.00843989
4019.6523	0.00847791
4021.5811	0.00846524
4023.5099	0.00850326
4025.4387	0.00870602
4027.3676	0.00871869
4029.2964	0.00859196
4031.2252	0.00849058
4033.1540	0.00840188
4035.0828	0.00836386
4037.0116	0.00840188
4038.9405	0.00845257
4040.8693	0.00843989
4042.7981	0.0083005
4044.7269	0.00837653
4046.6557	0.00840188
4048.5845	0.00840188
4050.5134	0.00837653
4052.4422	0.00840188
4054.3710	0.00851593
4056.2998	0.00842722
4058.2286	0.00832584
4060.1574	0.00846524
4062.0862	0.00847791
4064.0151	0.00847791
4065.9439	0.00847791
4067.8727	0.00842722
4069.8015	0.00843989
4071.7303	0.0085286
4073.6591	0.00856662
4075.5880	0.0085286
4077.5168	0.00846524
4079.4456	0.00835119
4081.3744	0.00832584
4083.3032	0.00837653
4085.2320	0.00836386
4087.1609	0.00837653
4089.0897	0.00847791
4091.0185	0.00841455
4092.9473	0.00823713
4094.8761	0.00824981
4096.8049	0.00831317
4098.7337	0.00842722
4100.6626	0.00835119
4102.5914	0.00827515
4104.5202	0.0083892
4106.4490	0.00846524
4108.3778	0.00841455
4110.3066	0.00842722
4112.2355	0.00831317
4114.1643	0.00819912
4116.0931	0.00828782
4118.0219	0.00841455
4119.9507	0.00842722
4121.8795	0.00837653
4123.8084	0.00833851
4125.7372	0.00828782
4127.6660	0.00827515
4129.5948	0.00827515
4131.5236	0.00824981
4133.4524	0.00823713
4135.3813	0.00822446
4137.3101	0.00826248
4139.2389	0.00832584
4141.1677	0.00837653
4143.0965	0.00831317
4145.0253	0.00828782
4146.9541	0.00828782
4148.8830	0.00823713
4150.8118	0.00817377
4152.7406	0.0081611
4154.6694	0.00835119
4156.5982	0.00842722
4158.5270	0.0083892
4160.4559	0.0083892
4162.3847	0.0083005
4164.3135	0.00823713
4166.2423	0.00827515
4168.1711	0.00827515
4170.0999	0.00826248
4172.0288	0.00826248
4173.9576	0.00826248
4175.8864	0.00827515
4177.8152	0.00824981
4179.7440	0.00828782
4181.6728	0.00831317
4183.6016	0.00832584
4185.5305	0.00821179
4187.4593	0.00813575
4189.3881	0.00823713
4191.3169	0.00843989
4193.2457	0.00845257
4195.1745	0.00840188
4197.1034	0.00840188
4199.0322	0.00842722
4200.9610	0.00840188
[truncated: 414 more rows]
