# Supplementary material for: Vibrational Study on the Structure, Bioactivity, and Silver Adsorption of Silk Fibroin Fibers Grafted with Methacrylonitrile
Source: Molecules. 2023 Mar 10;28(6):2551. doi: 10.3390/molecules28062551 (PMC10051891; doi:10.3390/molecules28062551)
Supplement: Supplementary file 1 [file molecules-28-02551-s001.zip › RAW DATA/Figure 14 IR SBF parallel/IR BF MAN 60% 28d SBF parallel p1.txt]

TITLE	BF MAN 60% 28D SBF PARALLELE P1
DATA TYPE
ORIGIN	JASCO
OWNER
DATE	23/03/01
TIME	16:01:29
SPECTROMETER/DATA SYSTEM
RESOLUTION
DELTAX	1.92882
XUNITS	1/CM
YUNITS	ABSORBANCE
FIRSTX	379.9768
LASTX	4999.4912
NPOINTS	2396
FIRSTY	0.17382
MAXY	0.29828
MINY	0.00495
XYDATA
379.9768	0.173825
381.9056	0.172184
383.8344	0.176612
385.7633	0.174589
387.6921	0.167589
389.6209	0.165025
391.5497	0.164802
393.4785	0.165939
395.4073	0.171336
397.3361	0.17471
399.2650	0.168437
401.1938	0.161092
403.1226	0.157391
405.0514	0.154725
406.9802	0.152759
408.9090	0.154949
410.8379	0.154996
412.7667	0.15508
414.6955	0.154362
416.6243	0.158678
418.5531	0.166452
420.4819	0.164494
422.4108	0.164625
424.3396	0.166741
426.2684	0.165482
428.1972	0.160831
430.1260	0.156096
432.0548	0.153709
433.9837	0.150913
435.9125	0.148154
437.8413	0.146019
439.7701	0.144183
441.6989	0.14464
443.6277	0.145031
445.5565	0.144034
447.4854	0.142934
449.4142	0.143428
451.3430	0.144612
453.2718	0.14436
455.2006	0.14463
457.1294	0.145618
459.0583	0.143717
460.9871	0.143353
462.9159	0.144211
464.8447	0.144285
466.7735	0.144891
468.7023	0.146112
470.6312	0.147278
472.5600	0.146895
474.4888	0.147156
476.4176	0.147744
478.3464	0.148312
480.2752	0.148844
482.2040	0.14971
484.1329	0.150438
486.0617	0.151817
487.9905	0.15301
489.9193	0.152917
491.8481	0.152712
493.7769	0.151798
495.7058	0.151174
497.6346	0.151537
499.5634	0.151789
501.4922	0.152181
503.4210	0.153187
505.3498	0.154287
507.2787	0.154912
509.2075	0.155918
511.1363	0.157596
513.0651	0.158463
514.9939	0.15878
516.9227	0.159302
518.8515	0.160327
520.7804	0.161651
522.7092	0.162546
524.6380	0.163049
526.5668	0.164326
528.4956	0.166489
530.4244	0.168204
532.3533	0.170096
534.2821	0.172716
536.2109	0.175093
538.1397	0.177684
540.0685	0.180583
541.9973	0.183081
543.9262	0.185719
545.8550	0.188842
547.7838	0.191489
549.7126	0.193372
551.6414	0.193549
553.5702	0.192486
555.4990	0.189652
557.4279	0.184861
559.3567	0.178653
561.2855	0.172194
563.2143	0.166852
565.1431	0.162266
567.0719	0.157988
569.0008	0.155201
570.9296	0.153001
572.8584	0.151547
574.7872	0.150382
576.7160	0.14958
578.6448	0.148918
580.5737	0.148704
582.5025	0.148704
584.4313	0.148433
586.3601	0.148592
588.2889	0.148704
590.2177	0.148965
592.1465	0.149729
594.0754	0.150754
596.0042	0.151948
597.9330	0.153514
599.8618	0.155191
601.7906	0.156869
603.7194	0.159237
605.6483	0.161539
607.5771	0.163422
609.5059	0.164578
611.4347	0.165184
613.3635	0.16497
615.2923	0.164261
617.2212	0.163301
619.1500	0.162527
621.0788	0.162043
623.0076	0.161726
624.9364	0.161297
626.8652	0.160989
628.7941	0.160346
630.7229	0.159022
632.6517	0.157522
634.5805	0.156571
636.5093	0.155471
638.4381	0.154697
640.3669	0.154175
642.2958	0.153355
644.2246	0.152535
646.1534	0.151882
648.0822	0.15095
650.0110	0.150009
651.9398	0.148797
653.8687	0.14752
655.7975	0.1467
657.7263	0.146094
659.6551	0.145609
661.5839	0.145423
663.5127	0.145087
665.4416	0.145646
667.3704	0.147231
669.2992	0.144556
671.2280	0.14422
673.1568	0.145208
675.0856	0.145488
677.0144	0.145646
678.9433	0.146047
680.8721	0.146178
682.8009	0.145702
684.7297	0.145562
686.6585	0.14587
688.5873	0.146103
690.5162	0.145562
692.4450	0.144957
694.3738	0.144509
696.3026	0.144099
698.2314	0.143223
700.1602	0.14203
702.0891	0.140408
704.0179	0.13845
705.9467	0.136502
707.8755	0.134619
709.8043	0.132951
711.7331	0.131422
713.6619	0.130089
715.5908	0.129054
717.5196	0.128579
719.4484	0.127936
721.3772	0.126034
723.3060	0.123461
725.2348	0.120796
727.1637	0.117878
729.0925	0.114904
731.0213	0.111605
732.9501	0.108184
734.8789	0.104735
736.8077	0.1015
738.7366	0.0984336
740.6654	0.0952923
742.5942	0.0921417
744.5230	0.089541
746.4518	0.0870429
748.3806	0.0848897
750.3094	0.0829415
752.2383	0.0811052
754.1671	0.0794087
756.0959	0.0781876
758.0247	0.0771623
759.9535	0.0761649
761.8823	0.0749904
763.8112	0.0741701
765.7400	0.0732846
767.6688	0.0721567
769.5976	0.0706653
771.5264	0.0690061
773.4552	0.0670486
775.3841	0.065641
777.3129	0.0642149
779.2417	0.0627048
781.1705	0.0614278
783.0993	0.0605609
785.0281	0.0594983
786.9569	0.0584636
788.8858	0.0574662
790.8146	0.0566925
792.7434	0.0560587
794.6722	0.0553596
796.6010	0.0547257
798.5298	0.0544927
800.4587	0.0541012
802.3875	0.0539427
804.3163	0.0536165
806.2451	0.0531691
808.1739	0.0527776
810.1027	0.0525352
812.0316	0.0522929
813.9604	0.052209
815.8892	0.0519014
817.8180	0.0516404
819.7468	0.0515192
821.6756	0.0520505
823.6045	0.0523861
825.5333	0.0526284
827.4621	0.0526377
829.3909	0.0524979
831.3197	0.0519386
833.2485	0.0511184
835.1773	0.050065
837.1062	0.0492448
839.0350	0.0486482
840.9638	0.0483686
842.8926	0.0479771
844.8214	0.0479305
846.7502	0.0477906
848.6791	0.048061
850.6079	0.048266
852.5367	0.0480796
854.4655	0.0471381
856.3943	0.0456933
858.3231	0.0442858
860.2520	0.0433816
862.1808	0.0423936
864.1096	0.0417038
866.0384	0.0411725
867.9672	0.041014
869.8960	0.0409674
871.8248	0.0411352
873.7537	0.0412004
875.6825	0.0415174
877.6113	0.0413496
879.5401	0.0409115
881.4689	0.04052
883.3977	0.0403708
885.3266	0.0399793
887.2554	0.0398488
889.1842	0.0398395
891.1130	0.039737
893.0418	0.0394853
894.9706	0.0394387
896.8995	0.0391684
898.8283	0.0388235
900.7571	0.0385532
902.6859	0.0386371
904.6147	0.0383667
906.5435	0.0383388
908.4723	0.0383574
910.4012	0.0385066
912.3300	0.0387862
914.2588	0.0393268
916.1876	0.0398115
918.1164	0.0405573
920.0452	0.0413962
921.9741	0.0423097
923.9029	0.0430833
925.8317	0.0439316
927.7605	0.0443417
929.6893	0.0445095
931.6181	0.0444349
933.5470	0.044407
935.4758	0.0442578
937.4046	0.0442858
939.3334	0.0443604
941.2622	0.0446307
943.1910	0.0448451
945.1198	0.0452739
947.0487	0.0457679
948.9775	0.0461967
950.9063	0.0466907
952.8351	0.0473246
954.7639	0.0479305
956.6927	0.0485457
958.6216	0.0491422
960.5504	0.0497761
962.4792	0.0504006
964.4080	0.051398
966.3368	0.0525725
968.2656	0.0540919
970.1945	0.055779
972.1233	0.0574196
974.0521	0.0584822
975.9809	0.0589856
977.9097	0.0588644
979.8385	0.0583238
981.7673	0.0575501
983.6962	0.0568976
985.6250	0.0564129
987.5538	0.0563943
989.4826	0.0566646
991.4114	0.0571773
993.3402	0.0575967
995.2691	0.0578204
997.1979	0.0577831
999.1267	0.0574849
1001.0555	0.0568976
1002.9843	0.0563383
1004.9131	0.0558536
1006.8420	0.0557045
1008.7708	0.0558816
1010.6996	0.0563663
1012.6284	0.0569908
1014.5572	0.0576247
1016.4860	0.0579416
1018.4149	0.0580441
1020.3437	0.0579882
1022.2725	0.0581467
1024.2013	0.0586687
1026.1301	0.0596474
1028.0589	0.0609151
1029.9877	0.0623413
1031.9166	0.0637581
1033.8454	0.0652309
1035.7742	0.0667316
1037.7030	0.0682044
1039.6318	0.0693882
1041.5606	0.070339
1043.4895	0.0711873
1045.4183	0.071905
1047.3471	0.0722965
1049.2759	0.0727253
1051.2047	0.0733405
1053.1335	0.0742726
1055.0624	0.0754751
1056.9912	0.076864
1058.9200	0.0781317
1060.8488	0.0791943
1062.7776	0.0800612
1064.7064	0.0807789
1066.6352	0.0811704
1068.5641	0.0813289
1070.4929	0.0810213
1072.4217	0.080229
1074.3505	0.0788587
1076.2793	0.0770877
1078.2081	0.0749438
1080.1370	0.0726041
1082.0658	0.0702365
1083.9946	0.0678409
1085.9234	0.0654639
1087.8522	0.0633666
1089.7810	0.0615117
1091.7099	0.0601694
1093.6387	0.0592093
1095.5675	0.0586314
1097.4963	0.058417
1099.4251	0.0585475
1101.3539	0.0587153
1103.2827	0.0588551
1105.2116	0.0586966
1107.1404	0.058445
1109.0692	0.058184
1110.9980	0.0581933
1112.9268	0.058184
1114.8556	0.0580721
1116.7845	0.0578577
1118.7133	0.0576526
1120.6421	0.057345
1122.5709	0.0569908
1124.4997	0.0565248
1126.4285	0.0562078
1128.3574	0.0559189
1130.2862	0.0557418
1132.2150	0.0557045
1134.1438	0.0560867
1136.0726	0.0566553
1138.0014	0.0574103
1139.9302	0.0583051
1141.8591	0.0594517
1143.7879	0.0606821
1145.7167	0.0620616
1147.6455	0.0636742
1149.5743	0.0654919
1151.5031	0.0673562
1153.4320	0.0693416
1155.3608	0.0712152
1157.2896	0.0729024
1159.2184	0.0742726
1161.1472	0.075531
1163.0760	0.0766216
1165.0049	0.0776843
1166.9337	0.0785511
1168.8625	0.0793248
1170.7913	0.0798095
1172.7201	0.079679
1174.6489	0.0788308
1176.5777	0.077619
1178.5066	0.0765098
1180.4354	0.0757641
1182.3642	0.0753819
1184.2930	0.0755683
1186.2218	0.0762954
1188.1506	0.0774233
1190.0795	0.0787189
1192.0083	0.0802569
1193.9371	0.0820373
1195.8659	0.0840787
1197.7947	0.0863345
1199.7235	0.0889258
1201.6524	0.0918807
1203.5812	0.0951805
1205.5100	0.0988531
1207.4388	0.102917
1209.3676	0.107065
1211.2964	0.110924
1213.2253	0.114196
1215.1541	0.116387
1217.0829	0.116881
1219.0117	0.11565
1220.9405	0.113413
1222.8693	0.111204
1224.7981	0.109992
1226.7270	0.10989
1228.6558	0.11029
1230.5846	0.110551
1232.5134	0.110253
1234.4422	0.10934
1236.3710	0.107988
1238.2999	0.106478
1240.2287	0.104903
1242.1575	0.10343
1244.0863	0.102144
1246.0151	0.10109
1247.9439	0.100177
1249.8728	0.0993844
1251.8016	0.0987971
1253.7304	0.0985082
1255.6592	0.0985361
1257.5880	0.0988065
1259.5168	0.0990395
1261.4456	0.0989743
1263.3745	0.0984336
1265.3033	0.0971566
1267.2321	0.0951152
1269.1609	0.0924586
1271.0897	0.0895131
1273.0185	0.0866048
1274.9474	0.0837804
1276.8762	0.0812916
1278.8050	0.079213
1280.7338	0.0774978
1282.6626	0.0760996
1284.5914	0.075037
1286.5203	0.0741515
1288.4491	0.0733964
1290.3779	0.0727066
1292.3067	0.0721567
1294.2355	0.0717559
1296.1643	0.071644
1298.0931	0.0716347
1300.0220	0.0717372
1301.9508	0.0718864
1303.8796	0.0719609
1305.8084	0.0718025
1307.7372	0.0716813
1309.6660	0.0715694
1311.5949	0.0714762
1313.5237	0.0712991
1315.4525	0.0712618
1317.3813	0.0712525
1319.3101	0.0712618
1321.2389	0.071411
1323.1678	0.0718957
1325.0966	0.0724922
1327.0254	0.0732193
1328.9542	0.0739091
1330.8830	0.0745802
1332.8118	0.0751302
1334.7406	0.0755776
1336.6695	0.0758386
1338.5983	0.0758573
1340.5271	0.075559
1342.4559	0.0754192
1344.3847	0.0753446
1346.3135	0.0753446
1348.2424	0.0753819
1350.1712	0.0756802
1352.1000	0.0762208
1354.0288	0.0770038
1355.9576	0.0780851
1357.8864	0.079679
1359.8153	0.0818602
1361.7441	0.0845914
1363.6729	0.0878539
1365.6017	0.0911816
1367.5305	0.0935119
1369.4593	0.0945093
1371.3881	0.0949847
1373.3170	0.0951432
1375.2458	0.0948449
1377.1746	0.0946212
1379.1034	0.0940526
1381.0322	0.0938755
1382.9610	0.0947703
1384.8899	0.0964575
1386.8187	0.0978557
1388.7475	0.0987412
1390.6763	0.0996361
1392.6051	0.10027
1394.5339	0.10013
1396.4628	0.0994869
1398.3916	0.0987878
1400.3204	0.0972964
1402.2492	0.0965227
1404.1780	0.0955999
1406.1068	0.0945373
1408.0357	0.0940805
1409.9645	0.0939314
1411.8933	0.0936984
1413.8221	0.0937636
1415.7509	0.0940432
1417.6797	0.0943788
1419.6085	0.0938289
1421.5374	0.0942949
1423.4662	0.0956745
1425.3950	0.097604
1427.3238	0.100876
1429.2526	0.105434
1431.1814	0.1114
1433.1103	0.118437
1435.0391	0.125717
1436.9679	0.132578
1438.8967	0.137816
1440.8255	0.141573
1442.7543	0.14408
1444.6832	0.146317
1446.6120	0.147315
1448.5408	0.146122
1450.4696	0.14367
1452.3984	0.140603
1454.3272	0.137499
1456.2560	0.133566
1458.1849	0.124692
1460.1137	0.121495
1462.0425	0.120768
1463.9713	0.119975
1465.9001	0.11757
1467.8289	0.115846
1469.7578	0.113637
1471.6866	0.110607
1473.6154	0.105359
1475.5442	0.102386
1477.4730	0.0994124
1479.4018	0.0976226
1481.3307	0.0959168
1483.2595	0.0952737
1485.1883	0.0959728
1487.1171	0.098098
1489.0459	0.101053
1490.9747	0.105387
1492.9035	0.110682
1494.8324	0.116909
1496.7612	0.124011
1498.6900	0.13158
1500.6188	0.139093
1502.5476	0.147492
1504.4764	0.156086
1506.4053	0.164774
1508.3341	0.172054
1510.2629	0.179874
1512.1917	0.18749
1514.1205	0.194546
1516.0493	0.197809
1517.9782	0.196187
1519.9070	0.195721
1521.8358	0.190361
1523.7646	0.187369
1525.6934	0.186343
1527.6222	0.183258
1529.5510	0.181617
1531.4799	0.180918
1533.4087	0.177246
1535.3375	0.172939
1537.2663	0.174114
1539.1951	0.172063
1541.1239	0.164354
1543.0528	0.159861
1544.9816	0.155657
1546.9104	0.15192
1548.8392	0.149785
1550.7680	0.145171
1552.6968	0.142729
1554.6257	0.139037
1556.5545	0.137499
1558.4833	0.13392
1560.4121	0.122511
1562.3409	0.120096
1564.2697	0.117225
1566.1985	0.112555
1568.1274	0.109731
1570.0562	0.104632
1571.9850	0.101435
1573.9138	0.10055
1575.8426	0.0987692
1577.7714	0.0958796
1579.7003	0.0957677
1581.6291	0.095805
1583.5579	0.0967558
1585.4867	0.0985641
1587.4155	0.101733
1589.3443	0.105816
1591.2732	0.111288
1593.2020	0.117729
1595.1308	0.125214
1597.0596	0.133426
1598.9884	0.143074
1600.9172	0.154548
1602.8461	0.168698
1604.7749	0.185178
1606.7037	0.203308
1608.6325	0.221895
1610.5613	0.24023
1612.4901	0.257987
1614.4189	0.275018
1616.3478	0.286986
1618.2766	0.292756
1620.2054	0.298284
1622.1342	0.297724
1624.0630	0.286436
1625.9918	0.277124
1627.9207	0.265044
1629.8495	0.250325
1631.7783	0.23982
1633.7071	0.231431
1635.6359	0.215668
1637.5647	0.19902
1639.4936	0.192067
1641.4224	0.18461
1643.3512	0.178952
1645.2800	0.174608
1647.2088	0.165967
1649.1376	0.160495
1651.0664	0.161036
1652.9953	0.155369
1654.9241	0.144024
1656.8529	0.141843
1658.7817	0.138059
1660.7105	0.134041
1662.6393	0.128467
1664.5682	0.122995
1666.4970	0.120255
1668.4258	0.116843
1670.3546	0.110934
1672.2834	0.107224
1674.2122	0.104437
1676.1411	0.0990861
1678.0699	0.0956186
1679.9987	0.0927196
1681.9275	0.0903147
1683.8563	0.0872107
1685.7851	0.0813382
1687.7139	0.0795485
1689.6428	0.0773766
1691.5716	0.0756335
1693.5004	0.075298
1695.4292	0.0753166
1697.3580	0.07527
1699.2868	0.0753539
1701.2157	0.0695933
1703.1445	0.0646064
1705.0733	0.0587153
1707.0021	0.05247
1708.9309	0.0482847
1710.8597	0.0453298
1712.7886	0.0423842
1714.7174	0.0400725
1716.6462	0.0374532
1718.5750	0.0352441
1720.5038	0.0331188
1722.4326	0.0322892
1724.3614	0.0313105
1726.2903	0.0309749
1728.2191	0.0307512
1730.1479	0.0312173
1732.0767	0.0316181
1734.0055	0.0326714
1735.9343	0.0326527
1737.8632	0.0325129
1739.7920	0.0316926
1741.7208	0.0305275
1743.6496	0.0286539
1745.5784	0.0268269
1747.5072	0.0248321
1749.4361	0.023117
1751.3649	0.0209544
1753.2937	0.0193139
1755.2225	0.0178877
1757.1513	0.0169649
1759.0801	0.0157158
1761.0089	0.0151006
1762.9378	0.0144108
1764.8666	0.0139354
1766.7954	0.0134507
1768.7242	0.0134321
1770.6530	0.0130126
1772.5818	0.0131524
1774.5107	0.0126211
1776.4395	0.012472
1778.3683	0.0120805
1780.2971	0.0120059
1782.2259	0.011689
1784.1547	0.0115958
1786.0836	0.0113534
1788.0124	0.0112695
1789.9412	0.0110738
1791.8700	0.0113441
1793.7988	0.0110458
1795.7276	0.0107941
1797.6565	0.0104772
1799.5853	0.0104865
1801.5141	0.0103467
1803.4429	0.0102255
1805.3717	0.00992725
1807.3005	0.00998318
1809.2293	0.00978743
1811.1582	0.00985268
1813.0870	0.00969422
1815.0158	0.00961965
1816.9446	0.0094239
1818.8734	0.00953576
1820.8022	0.00934933
1822.7311	0.00948915
1824.6599	0.00948915
1826.5887	0.00960101
1828.5175	0.00934933
1830.4463	0.0096849
1832.3751	0.00936797
1834.3040	0.00936797
1836.2328	0.00913494
1838.1616	0.00924679
1840.0904	0.00923747
1842.0192	0.00936797
1843.9480	0.00946118
1845.8768	0.0096849
1847.8057	0.00924679
1849.7345	0.0092934
1851.6633	0.00917222
1853.5921	0.00927476
1855.5209	0.00907901
1857.4497	0.00920951
1859.3786	0.00910697
1861.3074	0.00938661
1863.2362	0.00920951
1865.1650	0.00934001
1867.0938	0.00940526
1869.0226	0.00985268
1870.9515	0.0095544
1872.8803	0.00952644
1874.8091	0.00937729
1876.7379	0.00954508
1878.6667	0.00933069
1880.5955	0.00948915
1882.5243	0.00949847
1884.4532	0.00975947
1886.3820	0.00963829
1888.3108	0.00976879
1890.2396	0.00966625
1892.1684	0.00974083
1894.0972	0.00950779
1896.0261	0.00964761
1897.9549	0.00940526
1899.8837	0.00976879
1901.8125	0.00982472
1903.7413	0.0099925
1905.6701	0.0097315
1907.5990	0.00988065
1909.5278	0.00975947
1911.4566	0.00984336
1913.3854	0.00967558
1915.3142	0.0100764
1917.2430	0.010151
1919.1718	0.0103188
1921.1007	0.00965693
1923.0295	0.0100764
1924.9583	0.0102069
1926.8871	0.0104772
1928.8159	0.0103281
1930.7447	0.0103188
1932.6736	0.0100671
1934.6024	0.0107289
1936.5312	0.0107475
1938.4600	0.0109619
1940.3888	0.0109153
1942.3176	0.011428
1944.2465	0.0108594
1946.1753	0.0110085
1948.1041	0.0108874
1950.0329	0.0115958
1951.9617	0.0118008
1953.8905	0.0123322
1955.8193	0.0119966
1957.7482	0.0125745
1959.6770	0.0129008
1961.6058	0.0139261
1963.5346	0.0133389
1965.4634	0.0136092
1967.3922	0.0141405
1969.3211	0.0151006
1971.2499	0.0143642
1973.1787	0.014765
1975.1075	0.0146625
1977.0363	0.015837
1978.9651	0.0165268
1980.8940	0.0163031
1982.8228	0.0144388
1984.7516	0.0137304
1986.6804	0.0129008
1988.6092	0.0136838
1990.5380	0.0134414
1992.4669	0.0140566
1994.3957	0.0133389
1996.3245	0.0132829
1998.2533	0.0134601
2000.1821	0.0141032
2002.1109	0.0138329
2004.0397	0.0141685
2005.9686	0.0141219
2007.8974	0.0153803
2009.8262	0.014793
2011.7550	0.0151099
2013.6838	0.0153057
2015.6126	0.0157904
2017.5415	0.0153989
2019.4703	0.0157065
2021.3991	0.0156412
2023.3279	0.0158929
2025.2567	0.0150633
2027.1855	0.0148676
2029.1144	0.0145973
2031.0432	0.0158836
2032.9720	0.0158743
2034.9008	0.0159489
2036.8296	0.0152311
2038.7584	0.014765
2040.6872	0.0143363
2042.6161	0.0139354
2044.5449	0.0133855
2046.4737	0.0140473
2048.4025	0.0131245
2050.3313	0.0126864
2052.2601	0.012211
2054.1890	0.0123601
2056.1178	0.0119593
2058.0466	0.0119873
2059.9754	0.0115678
2061.9042	0.0116144
2063.8330	0.011167
2065.7619	0.0111484
2067.6907	0.0110831
2069.6195	0.011167
2071.5483	0.0105518
2073.4771	0.0104959
2075.4059	0.0105145
2077.3347	0.0108221
2079.2636	0.0106077
2081.1924	0.0107009
2083.1212	0.0104306
2085.0500	0.0103654
2086.9788	0.0099459
2088.9076	0.0102628
2090.8365	0.0101137
2092.7653	0.0100764
2094.6941	0.00984336
2096.6229	0.010151
2098.5517	0.0103747
2100.4805	0.0105704
2102.4094	0.0103188
2104.3382	0.0102162
2106.2670	0.0100391
2108.1958	0.0100764
2110.1246	0.0097315
2112.0534	0.00987133
2113.9822	0.00979675
2115.9111	0.00990861
2117.8399	0.00974083
2119.7687	0.00958236
2121.6975	0.00941458
2123.6263	0.0097315
2125.5551	0.00949847
2127.4840	0.00954508
2129.4128	0.00941458
2131.3416	0.00954508
2133.2704	0.00969422
2135.1992	0.0105052
2137.1280	0.0104679
2139.0569	0.0107382
2140.9857	0.0106077
2142.9145	0.0107289
2144.8433	0.0108407
2146.7721	0.0113441
2148.7009	0.0111484
2150.6297	0.0120339
2152.5586	0.0121085
2154.4874	0.0125652
2156.4162	0.012966
2158.3450	0.0144761
2160.2738	0.0161166
2162.2026	0.01662
2164.1315	0.0155294
2166.0603	0.0149608
2167.9891	0.0144947
2169.9179	0.0145786
2171.8467	0.013516
2173.7755	0.0135533
2175.7044	0.0136651
2177.6332	0.0142524
2179.5620	0.0135067
2181.4908	0.0129381
2183.4196	0.0131804
2185.3484	0.0138236
2187.2773	0.0134787
2189.2061	0.0134041
2191.1349	0.0131152
2193.0637	0.0129008
2194.9925	0.012705
2196.9213	0.0129194
2198.8501	0.0124533
2200.7790	0.0123881
2202.7078	0.0118661
2204.6366	0.0119313
2206.5654	0.0119034
2208.4942	0.0118102
2210.4230	0.0117636
2212.3519	0.0119313
2214.2807	0.0115212
2216.2095	0.0116237
2218.1383	0.0115865
2220.0671	0.011922
2221.9959	0.0121457
2223.9248	0.012733
2225.8536	0.0136931
2227.7824	0.0155387
2229.7112	0.0177013
2231.6400	0.0203019
2233.5688	0.021523
2235.4976	0.0218959
2237.4265	0.021551
2239.3553	0.020479
2241.2841	0.0187173
2243.2129	0.016853
2245.1417	0.0149888
2247.0705	0.0137024
2248.9994	0.0125838
2250.9282	0.0120805
2252.8570	0.0116051
2254.7858	0.0113534
2256.7146	0.0108967
2258.6434	0.0107196
2260.5723	0.0103933
2262.5011	0.0101323
2264.4299	0.00980608
2266.3587	0.00989929
2268.2875	0.00969422
2270.2163	0.00948915
2272.1451	0.00947051
2274.0740	0.0097315
2276.0028	0.00961033
2277.9316	0.00958236
2279.8604	0.00971286
2281.7892	0.00983404
2283.7180	0.0096849
2285.6469	0.00958236
2287.5757	0.00937729
2289.5045	0.00930272
2291.4333	0.00899512
2293.3621	0.00889258
2295.2909	0.0086409
2297.2198	0.00858498
2299.1486	0.00861294
2301.0774	0.00871548
2303.0062	0.0085943
2304.9350	0.00854769
2306.8638	0.00857566
2308.7926	0.00849176
2310.7215	0.00832398
2312.6503	0.00841719
2314.5791	0.00827737
2316.5079	0.00826805
2318.4367	0.00822144
2320.3655	0.00836126
2322.2944	0.00839855
2324.2232	0.0084638
2326.1520	0.00806298
2328.0808	0.00792316
2330.0096	0.00785791
2331.9384	0.00766216
2333.8673	0.00744777
2335.7961	0.00774605
2337.7249	0.0076808
2339.6537	0.00778334
2341.5825	0.00769945
2343.5113	0.00749438
2345.4401	0.00752234
2347.3690	0.0076342
2349.2978	0.00734524
2351.2266	0.00736388
2353.1554	0.00741981
2355.0842	0.00764352
2357.0130	0.00792316
2358.9419	0.00844516
2360.8707	0.00861294
2362.7995	0.00868751
2364.7283	0.00838923
2366.6571	0.00814687
2368.5859	0.00769013
2370.5148	0.00790452
2372.4436	0.0079418
2374.3724	0.00790452
2376.3012	0.0079418
2378.2300	0.00809094
2380.1588	0.00814687
2382.0877	0.00826805
2384.0165	0.00824941
2385.9453	0.00835194
2387.8741	0.00828669
2389.8029	0.00822144
2391.7317	0.00822144
2393.6605	0.00828669
2395.5894	0.00836126
2397.5182	0.00851041
2399.4470	0.00847312
2401.3758	0.00847312
2403.3046	0.00844516
2405.2334	0.00851041
2407.1623	0.00858498
2409.0911	0.00870615
2411.0199	0.00869683
2412.9487	0.00873412
2414.8775	0.0087714
2416.8063	0.00886462
2418.7352	0.00879937
2420.6640	0.00880869
2422.5928	0.00878073
2424.5216	0.00882733
2426.4504	0.00874344
2428.3792	0.0088553
2430.3080	0.00880869
2432.2369	0.0087714
2434.1657	0.00881801
2436.0945	0.00888326
2438.0233	0.00883665
2439.9521	0.0089858
2441.8809	0.00905104
2443.8098	0.00908833
2445.7386	0.00913494
2447.6674	0.00920019
2449.5962	0.00910697
2451.5250	0.00904172
2453.4538	0.0089858
2455.3827	0.00907901
2457.3115	0.00914426
2459.2403	0.00923747
2461.1691	0.00908833
2463.0979	0.00911629
2465.0267	0.00931204
2466.9555	0.00934933
2468.8844	0.00922815
2470.8132	0.00919086
2472.7420	0.00921883
2474.6708	0.00935865
2476.5996	0.00946118
2478.5284	0.00947051
2480.4573	0.00931204
2482.3861	0.00938661
2484.3149	0.00934933
2486.2437	0.00939594
2488.1725	0.00940526
2490.1013	0.00960101
2492.0302	0.00962897
2493.9590	0.00966625
2495.8878	0.00970354
2497.8166	0.00976879
2499.7454	0.0096849
2501.6742	0.00967558
2503.6030	0.00978743
2505.5319	0.00988997
2507.4607	0.00977811
2509.3895	0.00984336
2511.3183	0.00988997
2513.2471	0.00983404
2515.1759	0.0098154
2517.1048	0.0100764
2519.0336	0.0100578
2520.9624	0.0100298
2522.8912	0.010151
2524.8200	0.0101603
2526.7488	0.0100018
2528.6777	0.0100391
2530.6065	0.0100298
2532.5353	0.0101137
2534.4641	0.0101044
2536.3929	0.010151
2538.3217	0.0101789
2540.2505	0.0103094
2542.1794	0.0104213
2544.1082	0.0104679
2546.0370	0.0103747
2547.9658	0.010412
2549.8946	0.0104492
2551.8234	0.0105331
2553.7523	0.0105145
2555.6811	0.0105797
2557.6099	0.010645
2559.5387	0.0108221
2561.4675	0.0108594
2563.3963	0.0108594
2565.3252	0.0109153
2567.2540	0.0109806
2569.1828	0.0110365
2571.1116	0.0111297
2573.0404	0.0111111
2574.9692	0.0110924
2576.8981	0.0110924
2578.8269	0.0111763
2580.7557	0.011195
2582.6845	0.0113441
2584.6133	0.0114093
2586.5421	0.0113907
2588.4709	0.0113814
2590.3998	0.0114839
2592.3286	0.0115212
2594.2574	0.0115678
2596.1862	0.0115119
2598.1150	0.0116424
2600.0438	0.011689
2601.9727	0.0117263
2603.9015	0.0117542
2605.8303	0.0118381
2607.7591	0.0119127
2609.6879	0.0120059
2611.6167	0.0119686
2613.5456	0.0120618
2615.4744	0.0121364
2617.4032	0.0121085
2619.3320	0.0120152
2621.2608	0.0120618
2623.1896	0.0121644
2625.1184	0.0123042
2627.0473	0.0122669
2628.9761	0.0122203
2630.9049	0.012183
2632.8337	0.0121923
2634.7625	0.0122203
2636.6913	0.0122576
2638.6202	0.0122762
2640.5490	0.0123322
2642.4778	0.0123322
2644.4066	0.0123601
2646.3354	0.0123695
2648.2642	0.0123601
2650.1931	0.0123135
2652.1219	0.0123508
2654.0507	0.0123974
2655.9795	0.012444
2657.9083	0.012444
2659.8371	0.0124161
2661.7659	0.0123508
2663.6948	0.0123788
2665.6236	0.0123228
2667.5524	0.0123508
2669.4812	0.0123788
2671.4100	0.0124254
2673.3388	0.0125466
2675.2677	0.0126677
2677.1965	0.0126771
2679.1253	0.0126584
2681.0541	0.0126398
2682.9829	0.0126677
2684.9117	0.012705
2686.8406	0.0127143
2688.7694	0.0126771
2690.6982	0.0126957
2692.6270	0.0127143
2694.5558	0.0127889
2696.4846	0.0128262
2698.4134	0.0129008
2700.3423	0.0129287
2702.2711	0.0129753
2704.1999	0.0130779
2706.1287	0.0131711
2708.0575	0.0132084
2709.9863	0.0132736
2711.9152	0.0133202
2713.8440	0.0134507
2715.7728	0.013516
2717.7016	0.0135626
2719.6304	0.0136465
2721.5592	0.0137863
2723.4881	0.0139354
2725.4169	0.0140566
2727.3457	0.0141312
2729.2745	0.0141405
2731.2033	0.0141312
2733.1321	0.014243
2735.0609	0.014299
2736.9898	0.0143922
2738.9186	0.0144388
2740.8474	0.0144668
2742.7762	0.0145973
2744.7050	0.0147464
2746.6338	0.0148583
2748.5627	0.0149888
2750.4915	0.015026
2752.4203	0.015054
2754.3491	0.015082
2756.2779	0.0152311
2758.2067	0.015315
2760.1356	0.0153989
2762.0644	0.0154921
2763.9932	0.0156599
2765.9220	0.015809
2767.8508	0.0158743
2769.7796	0.0159302
2771.7085	0.0160141
2773.6373	0.0162099
2775.5661	0.016387
2777.4949	0.0164242
2779.4237	0.0165361
2781.3525	0.0166293
2783.2813	0.0167318
2785.2102	0.016853
2787.1390	0.0170301
2789.0678	0.0172072
2790.9966	0.0173471
2792.9254	0.017431
2794.8542	0.0176453
2796.7831	0.017897
2798.7119	0.0180834
2800.6407	0.0181673
2802.5695	0.0182885
2804.4983	0.018419
2806.4271	0.0185961
2808.3560	0.0188571
2810.2848	0.0190995
2812.2136	0.0192766
2814.1424	0.019463
2816.0712	0.0196681
2818.0000	0.020013
2819.9288	0.0203579
2821.8577	0.0207494
2823.7865	0.0211781
2825.7153	0.0217095
2827.6441	0.0222967
2829.5729	0.0230331
2831.5017	0.0238907
2833.4306	0.0248787
2835.3594	0.0260812
2837.2882	0.0276751
2839.2170	0.0296047
2841.1458	0.0320375
2843.0746	0.0354585
2845.0035	0.0401844
2846.9323	0.0461967
2848.8611	0.0521717
2850.7899	0.0558629
2852.7187	0.0566366
2854.6475	0.0552757
2856.5763	0.0525818
2858.5052	0.0491982
2860.4340	0.0458425
2862.3628	0.043074
2864.2916	0.0412191
2866.2204	0.0402497
2868.1492	0.0399234
2870.0781	0.0399607
2872.0069	0.0400073
2873.9357	0.039681
2875.8645	0.0389819
2877.7933	0.0383854
2879.7221	0.0380871
2881.6510	0.0381244
2883.5798	0.0385438
2885.5086	0.0392336
2887.4374	0.0400166
2889.3662	0.0409488
2891.2950	0.0421232
2893.2238	0.0434376
2895.1527	0.044901
2897.0815	0.0462899
2899.0103	0.0476415
2900.9391	0.0491329
2902.8679	0.0508853
2904.7967	0.0530292
2906.7256	0.0554994
2908.6544	0.0583238
2910.5832	0.0620616
2912.5120	0.0669833
2914.4408	0.0727905
2916.3696	0.0784393
2918.2985	0.0827737
2920.2273	0.0854956
2922.1561	0.086726
2924.0849	0.0866887
2926.0137	0.0854117
2927.9425	0.0831932
2929.8713	0.0801637
2931.8002	0.0765843
2933.7290	0.072716
2935.6578	0.0688476
2937.5866	0.0651004
2939.5154	0.0616329
2941.4442	0.0587153
2943.3731	0.0563943
2945.3019	0.0545952
2947.2307	0.0532716
2949.1595	0.052414
2951.0883	0.0520598
2953.0171	0.0518827
2954.9460	0.0514633
2956.8748	0.0507642
2958.8036	0.049832
2960.7324	0.0486668
2962.6612	0.0474271
2964.5900	0.0461035
2966.5189	0.0446493
2968.4477	0.0430927
2970.3765	0.0415919
2972.3053	0.0404268
2974.2341	0.0395785
2976.1629	0.0388514
2978.0917	0.0383201
2980.0206	0.0379939
2981.9494	0.0375371
2983.8782	0.0369779
2985.8070	0.0364279
2987.7358	0.0359339
2989.6646	0.0355051
2991.5935	0.0351975
2993.5223	0.0347034
2995.4511	0.0340882
2997.3799	0.0336128
2999.3087	0.0330629
3001.2375	0.0325036
3003.1664	0.0320002
3005.0952	0.0314316
3007.0240	0.0308817
3008.9528	0.0304249
3010.8816	0.0301639
3012.8104	0.0297538
3014.7392	0.0292132
3016.6681	0.0285607
3018.5969	0.0279175
3020.5257	0.0273489
3022.4545	0.0269854
3024.3833	0.0268082
3026.3121	0.0265566
3028.2410	0.0264354
3030.1698	0.02651
3032.0986	0.0266777
3034.0274	0.0269667
3035.9562	0.0269387
3037.8850	0.0268362
3039.8139	0.0271625
3041.7427	0.0276845
3043.6715	0.0279548
3045.6003	0.0282251
3047.5291	0.0284115
3049.4579	0.0288217
3051.3867	0.029325
3053.3156	0.0296513
3055.2444	0.0300055
3057.1732	0.0303504
3059.1020	0.0305461
3061.0308	0.0307419
3062.9596	0.0311054
3064.8885	0.0315715
3066.8173	0.0320841
3068.7461	0.0322799
3070.6749	0.0321774
3072.6037	0.0320935
3074.5325	0.0321774
3076.4614	0.032457
3078.3902	0.0326993
3080.3190	0.03269
3082.2478	0.0324663
3084.1766	0.0323638
3086.1054	0.0322053
3088.0342	0.031935
3089.9631	0.0316926
3091.8919	0.031441
3093.8207	0.0311334
3095.7495	0.0309283
3097.6783	0.0307512
3099.6071	0.0306859
3101.5360	0.0304622
3103.4648	0.0301173
3105.3936	0.0299868
3107.3224	0.0300428
3109.2512	0.029875
3111.1800	0.0295767
3113.1089	0.0294089
3115.0377	0.0293903
3116.9665	0.0293437
3118.8953	0.0292971
3120.8241	0.0292598
3122.7529	0.0290827
3124.6817	0.0288589
3126.6106	0.0287751
3128.5394	0.0288962
3130.4682	0.0289522
3132.3970	0.0289894
3134.3258	0.0291479
3136.2546	0.0292038
3138.1835	0.0293996
3140.1123	0.0297072
3142.0411	0.0297631
3143.9699	0.029847
3145.8987	0.0300521
3147.8275	0.0303597
3149.7564	0.0307139
3151.6852	0.0310495
3153.6140	0.0313944
3155.5428	0.0315994
3157.4716	0.0319257
3159.4004	0.0322892
3161.3293	0.0326527
3163.2581	0.0330722
3165.1869	0.0333984
3167.1157	0.0339018
3169.0445	0.0344518
3170.9733	0.0347314
3172.9021	0.0352348
3174.8310	0.0358966
3176.7598	0.0364931
3178.6886	0.0370245
3180.6174	0.0373787
3182.5462	0.0377888
3184.4750	0.0384599
3186.4039	0.0391404
3188.3327	0.0397183
3190.2615	0.0402963
3192.1903	0.040986
3194.1191	0.0416292
3196.0479	0.0423004
3197.9768	0.0430088
3199.9056	0.0437452
3201.8344	0.0445375
3203.7632	0.0452366
3205.6920	0.0459637
3207.6208	0.0466814
3209.5496	0.0472873
3211.4785	0.0480703
3213.4073	0.0489092
3215.3361	0.0497668
3217.2649	0.050615
3219.1937	0.0514633
3221.1225	0.0522463
3223.0514	0.0531691
3224.9802	0.054241
3226.9090	0.0552477
3228.8378	0.0562638
3230.7666	0.0574942
3232.6954	0.0590415
3234.6243	0.0603186
3236.5531	0.0612227
3238.4819	0.0624811
3240.4107	0.0638513
3242.3395	0.0653241
3244.2683	0.0672443
3246.1971	0.069323
3248.1260	0.0712059
3250.0548	0.0730236
3251.9836	0.0751302
3253.9124	0.0775631
3255.8412	0.0800798
3257.7700	0.0824754
3259.6989	0.0850481
3261.6277	0.0877979
3263.5565	0.0906689
3265.4853	0.0935306
3267.4141	0.0964668
3269.3429	0.0994403
3271.2718	0.102171
3273.2006	0.104213
3275.1294	0.105779
3277.0582	0.107
3278.9870	0.108044
3280.9158	0.108799
3282.8446	0.108846
3284.7735	0.108482
3286.7023	0.107643
3288.6311	0.106394
3290.5599	0.104987
3292.4887	0.103132
3294.4175	0.100876
3296.3464	0.0985455
3298.2752	0.0960287
3300.2040	0.0934653
3302.1328	0.0909392
3304.0616	0.0884877
3305.9904	0.0860455
3307.9193	0.0836686
3309.8481	0.0812543
3311.7769	0.0788121
3313.7057	0.0764165
3315.6345	0.0741701
3317.5633	0.0720355
3319.4921	0.0700314
3321.4210	0.0682044
3323.3498	0.066452
3325.2786	0.0647369
3327.2074	0.0629472
3329.1362	0.061232
3331.0650	0.0596567
3332.9939	0.0581933
3334.9227	0.0569256
3336.8515	0.0557418
3338.7803	0.0545673
3340.7091	0.0533928
3342.6379	0.052209
3344.5668	0.051165
3346.4956	0.0502422
3348.4244	0.0494126
3350.3532	0.0487601
3352.2820	0.048005
3354.2108	0.0470729
3356.1397	0.0463085
3358.0685	0.0457772
3359.9973	0.0451993
3361.9261	0.0445934
3363.8549	0.0440341
3365.7837	0.0436053
3367.7125	0.0431486
3369.6414	0.0425986
3371.5702	0.0421326
3373.4990	0.0417131
3375.4278	0.041275
3377.3566	0.0408462
3379.2854	0.0404547
3381.2143	0.0401098
3383.1431	0.0397277
3385.0719	0.0393362
3387.0007	0.0389447
3388.9295	0.0385904
3390.8583	0.0383388
3392.7872	0.0380685
3394.7160	0.0377142
3396.6448	0.03736
3398.5736	0.0371456
3400.5024	0.0369499
3402.4312	0.0365584
3404.3600	0.0361483
3406.2889	0.0358127
3408.2177	0.0355796
3410.1465	0.0353373
3412.0753	0.0350577
3414.0041	0.0348339
3415.9329	0.0345077
3417.8618	0.0341908
3419.7906	0.0341162
3421.7194	0.0338179
3423.6482	0.0334171
3425.5770	0.0330629
3427.5058	0.0327273
3429.4347	0.0324943
3431.3635	0.0323917
3433.2923	0.0321867
3435.2211	0.0319536
3437.1499	0.0316181
3439.0787	0.0312359
3441.0075	0.0310401
3442.9364	0.0310215
3444.8652	0.0309283
3446.7940	0.0306953
3448.7228	0.0304436
3450.6516	0.0302944
3452.5804	0.0300987
3454.5093	0.029875
3456.4381	0.0297911
3458.3669	0.0296979
3460.2957	0.0294928
3462.2245	0.0292504
3464.1533	0.029064
3466.0822	0.0289242
3468.0110	0.0286912
3469.9398	0.0284861
3471.8686	0.0283556
3473.7974	0.0282251
3475.7262	0.028076
3477.6550	0.0278988
3479.5839	0.0276751
3481.5127	0.0275353
3483.4415	0.0275073
3485.3703	0.0273582
3487.2991	0.0270413
3489.2279	0.0268735
3491.1568	0.0267244
3493.0856	0.0264447
3495.0144	0.0261744
3496.9432	0.0260253
3498.8720	0.0259693
3500.8008	0.025932
3502.7297	0.0257363
3504.6585	0.0255126
3506.5873	0.0253261
3508.5161	0.0252423
3510.4449	0.0250558
3512.3737	0.0247855
3514.3025	0.024627
3516.2314	0.0244779
3518.1602	0.0242728
3520.0890	0.0241703
3522.0178	0.0239466
3523.9466	0.0237415
3525.8754	0.0234712
3527.8043	0.0232475
3529.7331	0.0230051
3531.6619	0.0228746
3533.5907	0.0227255
3535.5195	0.0224458
3537.4483	0.0221382
3539.3772	0.0218772
3541.3060	0.0216256
3543.2348	0.0214671
3545.1636	0.0212154
3547.0924	0.0210942
3549.0212	0.0208333
3550.9501	0.0204231
3552.8789	0.0201714
3554.8077	0.0199104
3556.7365	0.0196308
3558.6653	0.0195189
3560.5941	0.0194164
3562.5229	0.0190622
3564.4518	0.018652
3566.3806	0.0185588
3568.3094	0.0184936
3570.2382	0.0180368
3572.1670	0.0176267
3574.0958	0.017431
3576.0247	0.0172911
3577.9535	0.0169462
3579.8823	0.0166573
3581.8111	0.016592
3583.7399	0.0163217
3585.6687	0.0159861
3587.5976	0.0159768
3589.5264	0.0159955
3591.4552	0.0154641
3593.3840	0.0152311
3595.3128	0.0152684
3597.2416	0.0150633
3599.1704	0.0148116
3601.0993	0.0147464
3603.0281	0.0144668
3604.9569	0.0142803
3606.8857	0.0142337
3608.8145	0.0142337
3610.7433	0.0140473
3612.6722	0.013982
3614.6010	0.0139634
3616.5298	0.0134321
3618.4586	0.0132923
3620.3874	0.0134507
3622.3162	0.0129753
3624.2451	0.0124533
3626.1739	0.0119966
3628.1027	0.0121457
3630.0315	0.0128355
3631.9603	0.0120152
3633.8891	0.0114466
3635.8179	0.0111111
3637.7468	0.0107662
3639.6756	0.0107196
3641.6044	0.0105891
3643.5332	0.0105331
3645.4620	0.0102815
3647.3908	0.0102069
3649.3197	0.0105145
3651.2485	0.010673
3653.1773	0.00974083
3655.1061	0.00919086
3657.0349	0.00933069
3658.9637	0.00882733
3660.8926	0.00836126
3662.8214	0.00837991
3664.7502	0.00821212
3666.6790	0.00773673
3668.6078	0.00766216
3670.5366	0.00837058
3672.4654	0.00783927
3674.3943	0.00736388
3676.3231	0.00825873
3678.2519	0.00747573
3680.1807	0.00700967
3682.1095	0.00688849
3684.0383	0.00671138
3685.9672	0.00639446
3687.8960	0.00642242
3689.8248	0.00691645
3691.7536	0.00673935
3693.6824	0.00643174
3695.6112	0.00626396
3697.5401	0.00620803
3699.4689	0.00592839
3701.3977	0.00622667
3703.3265	0.00635717
3705.2553	0.00596567
3707.1841	0.00579789
3709.1129	0.00582585
3711.0418	0.00621735
3712.9706	0.00653428
3714.8994	0.00613346
3716.8282	0.00583517
3718.7570	0.00578857
3720.6858	0.00566739
3722.6147	0.00573264
3724.5435	0.00588178
3726.4723	0.00611482
3728.4011	0.00608685
3730.3299	0.00551825
3732.2587	0.00555553
3734.1876	0.00581653
3736.1164	0.00662749
3738.0452	0.00645971
3739.9740	0.00605889
3741.9028	0.00580721
3743.8316	0.00630124
3745.7605	0.00722406
3747.6893	0.00599364
3749.6181	0.00590975
3751.5469	0.00637581
3753.4757	0.00642242
3755.4045	0.00585382
3757.3333	0.0055835
3759.2622	0.005714
3761.1910	0.00585382
3763.1198	0.00549961
3765.0486	0.00543436
3766.9774	0.00548096
3768.9062	0.00543436
3770.8351	0.00590975
3772.7639	0.00578857
3774.6927	0.00560214
3776.6215	0.00548096
3778.5503	0.00543436
3780.4791	0.00567671
3782.4080	0.00550893
3784.3368	0.00548096
3786.2656	0.00552757
3788.1944	0.00548096
3790.1232	0.00550893
3792.0520	0.005453
3793.9808	0.00531318
3795.9097	0.00544368
3797.8385	0.00565807
3799.7673	0.00535979
3801.6961	0.00618939
3803.6249	0.00616142
3805.5537	0.00534114
3807.4826	0.00583517
3809.4114	0.00591907
3811.3402	0.00556485
3813.2690	0.00535979
3815.1978	0.00557418
3817.1266	0.00618939
3819.0555	0.00543436
3820.9843	0.00572332
3822.9131	0.00618006
3824.8419	0.00556485
3826.7707	0.00568603
3828.6995	0.00567671
3830.6283	0.00550893
3832.5572	0.00565807
3834.4860	0.0056301
3836.4148	0.00572332
3838.3436	0.00612414
3840.2724	0.00619871
3842.2012	0.00591907
3844.1301	0.00590042
3846.0589	0.00585382
3847.9877	0.00556485
3849.9165	0.00524793
3851.8453	0.00516404
3853.7741	0.00669274
3855.7030	0.00673003
3857.6318	0.00594703
3859.5606	0.00564875
3861.4894	0.0055835
3863.4182	0.00575128
3865.3470	0.00599364
3867.2758	0.00552757
3869.2047	0.00541571
3871.1335	0.00623599
3873.0623	0.00574196
3874.9911	0.00592839
3876.9199	0.00555553
3878.8487	0.00527589
3880.7776	0.00586314
3882.7064	0.0057606
3884.6352	0.00548096
3886.5640	0.00605889
3888.4928	0.00564875
3890.4216	0.0055835
3892.3505	0.00604957
3894.2793	0.00591907
3896.2081	0.00559282
3898.1369	0.00543436
3900.0657	0.00566739
3901.9945	0.00579789
3903.9233	0.0058911
3905.8522	0.0060216
3907.7810	0.00579789
3909.7098	0.00566739
3911.6386	0.00568603
3913.5674	0.0056301
3915.4962	0.00551825
3917.4251	0.00568603
3919.3539	0.00572332
3921.2827	0.00581653
3923.2115	0.00574196
3925.1403	0.0058445
3927.0691	0.00586314
3928.9980	0.00572332
3930.9268	0.00567671
3932.8556	0.00577925
3934.7844	0.00578857
3936.7132	0.00566739
3938.6420	0.00559282
3940.5709	0.00561146
3942.4997	0.00577925
3944.4285	0.00577925
3946.3573	0.00550893
3948.2861	0.0056301
3950.2149	0.00586314
3952.1437	0.00580721
3954.0726	0.00566739
3956.0014	0.00568603
3957.9302	0.00570468
3959.8590	0.00570468
3961.7878	0.00569535
3963.7166	0.00570468
3965.6455	0.00566739
3967.5743	0.005714
3969.5031	0.00569535
3971.4319	0.0057606
3973.3607	0.00583517
3975.2895	0.00585382
3977.2184	0.00575128
3979.1472	0.005714
3981.0760	0.00579789
3983.0048	0.00590042
3984.9336	0.00585382
3986.8624	0.00588178
3988.7912	0.00587246
3990.7201	0.00585382
3992.6489	0.0058445
3994.5777	0.00579789
3996.5065	0.00569535
3998.4353	0.0057606
4000.3641	0.00583517
4002.2930	0.00588178
4004.2218	0.00586314
4006.1506	0.00580721
4008.0794	0.0058445
4010.0082	0.00587246
4011.9370	0.00574196
4013.8659	0.00568603
4015.7947	0.00570468
4017.7235	0.00576992
4019.6523	0.00580721
4021.5811	0.00573264
4023.5099	0.005714
4025.4387	0.00570468
4027.3676	0.00572332
4029.2964	0.0058445
4031.2252	0.00576992
4033.1540	0.00569535
4035.0828	0.00572332
4037.0116	0.00574196
4038.9405	0.00574196
4040.8693	0.00573264
4042.7981	0.00570468
4044.7269	0.00572332
4046.6557	0.0056301
4048.5845	0.0055835
4050.5134	0.0056301
4052.4422	0.005714
4054.3710	0.00567671
4056.2998	0.00568603
4058.2286	0.00569535
4060.1574	0.00575128
4062.0862	0.00567671
4064.0151	0.00565807
4065.9439	0.00578857
4067.8727	0.00580721
4069.8015	0.00566739
4071.7303	0.0056301
4073.6591	0.00564875
4075.5880	0.00567671
4077.5168	0.00578857
4079.4456	0.00577925
4081.3744	0.00563943
4083.3032	0.00554621
4085.2320	0.00554621
4087.1609	0.00561146
4089.0897	0.00567671
4091.0185	0.005714
4092.9473	0.00568603
4094.8761	0.00573264
4096.8049	0.00570468
4098.7337	0.00572332
4100.6626	0.00565807
4102.5914	0.00556485
4104.5202	0.00553689
4106.4490	0.00564875
4108.3778	0.00570468
4110.3066	0.00561146
4112.2355	0.00549961
4114.1643	0.00547164
4116.0931	0.00547164
4118.0219	0.00555553
4119.9507	0.00550893
4121.8795	0.00552757
4123.8084	0.00564875
4125.7372	0.00567671
4127.6660	0.00568603
4129.5948	0.00564875
4131.5236	0.00568603
4133.4524	0.00574196
4135.3813	0.00563943
4137.3101	0.00553689
4139.2389	0.00550893
4141.1677	0.00552757
4143.0965	0.00556485
4145.0253	0.00563943
4146.9541	0.00562078
4148.8830	0.00565807
4150.8118	0.00564875
4152.7406	0.0055835
4154.6694	0.0055835
4156.5982	0.00566739
4158.5270	0.00565807
4160.4559	0.00568603
4162.3847	0.00574196
4164.3135	0.00575128
4166.2423	0.00577925
4168.1711	0.00563943
4170.0999	0.00562078
4172.0288	0.00572332
4173.9576	0.00561146
4175.8864	0.00552757
4177.8152	0.00554621
4179.7440	0.00557418
4181.6728	0.00559282
4183.6016	0.00557418
4185.5305	0.00551825
4187.4593	0.00550893
4189.3881	0.00549961
4191.3169	0.00552757
4193.2457	0.00565807
4195.1745	0.00570468
4197.1034	0.00551825
4199.0322	0.00549961
4200.9610	0.00560214
[truncated: 414 more rows]
