# Supplementary material for: Vibrational Study on the Structure, Bioactivity, and Silver Adsorption of Silk Fibroin Fibers Grafted with Methacrylonitrile
Source: Molecules. 2023 Mar 10;28(6):2551. doi: 10.3390/molecules28062551 (PMC10051891; doi:10.3390/molecules28062551)
Supplement: Supplementary file 1 [file molecules-28-02551-s001.zip › RAW DATA/Figure 14 IR SBF parallel/IR BF MAN 60% 28d SBF parallel p2.txt]

TITLE	BF MAN 60% 28D SBF PARALLELE P2
DATA TYPE
ORIGIN	JASCO
OWNER
DATE	23/03/01
TIME	16:01:29
SPECTROMETER/DATA SYSTEM
RESOLUTION
DELTAX	1.92882
XUNITS	1/CM
YUNITS	ABSORBANCE
FIRSTX	379.9768
LASTX	4999.4912
NPOINTS	2396
FIRSTY	0.13673
MAXY	0.21218
MINY	0.00447
XYDATA
379.9768	0.136732
381.9056	0.132814
383.8344	0.138171
385.7633	0.128902
387.6921	0.121329
389.6209	0.120679
391.5497	0.124691
393.4785	0.126554
395.4073	0.133523
397.3361	0.135081
399.2650	0.122629
401.1938	0.112868
403.1226	0.112537
405.0514	0.111953
406.9802	0.111025
408.9090	0.113943
410.8379	0.114354
412.7667	0.115938
414.6955	0.115229
416.6243	0.116243
418.5531	0.121581
420.4819	0.120096
422.4108	0.11999
424.3396	0.121342
426.2684	0.120368
428.1972	0.116761
430.1260	0.113909
432.0548	0.112643
433.9837	0.111449
435.9125	0.107889
437.8413	0.106881
439.7701	0.10572
441.6989	0.104633
443.6277	0.104726
445.5565	0.105369
447.4854	0.105256
449.4142	0.104607
451.3430	0.105939
453.2718	0.106503
455.2006	0.10572
457.1294	0.105893
459.0583	0.106025
460.9871	0.106277
462.9159	0.106165
464.8447	0.106443
466.7735	0.106907
468.7023	0.107418
470.6312	0.107889
472.5600	0.108001
474.4888	0.108141
476.4176	0.108791
478.3464	0.109546
480.2752	0.109785
482.2040	0.110554
484.1329	0.11072
486.0617	0.111111
487.9905	0.112033
489.9193	0.11251
491.8481	0.112524
493.7769	0.111569
495.7058	0.110853
497.6346	0.111682
499.5634	0.112219
501.4922	0.112636
503.4210	0.113074
505.3498	0.113677
507.2787	0.114069
509.2075	0.114725
511.1363	0.116031
513.0651	0.116542
514.9939	0.117105
516.9227	0.117888
518.8515	0.118916
520.7804	0.119453
522.7092	0.120209
524.6380	0.120839
526.5668	0.121641
528.4956	0.122536
530.4244	0.123869
532.3533	0.125394
534.2821	0.127091
536.2109	0.128689
538.1397	0.130486
540.0685	0.132462
541.9973	0.13418
543.9262	0.135778
545.8550	0.13784
547.7838	0.139968
549.7126	0.14156
551.6414	0.141255
553.5702	0.140088
555.4990	0.138006
557.4279	0.134863
559.3567	0.130626
561.2855	0.126408
563.2143	0.12247
565.1431	0.119446
567.0719	0.116761
569.0008	0.114553
570.9296	0.113008
572.8584	0.111748
574.7872	0.111111
576.7160	0.110806
578.6448	0.110243
580.5737	0.109898
582.5025	0.109851
584.4313	0.109838
586.3601	0.109666
588.2889	0.109984
590.2177	0.110647
592.1465	0.111018
594.0754	0.111662
596.0042	0.112166
597.9330	0.113246
599.8618	0.114573
601.7906	0.115574
603.7194	0.117125
605.6483	0.118796
607.5771	0.120116
609.5059	0.121163
611.4347	0.121641
613.3635	0.121588
615.2923	0.121051
617.2212	0.120142
619.1500	0.119559
621.0788	0.119174
623.0076	0.118756
624.9364	0.118286
626.8652	0.117881
628.7941	0.117284
630.7229	0.116953
632.6517	0.116144
634.5805	0.11509
636.5093	0.114321
638.4381	0.113843
640.3669	0.113352
642.2958	0.112829
644.2246	0.112497
646.1534	0.111715
648.0822	0.111158
650.0110	0.110621
651.9398	0.109719
653.8687	0.109049
655.7975	0.108598
657.7263	0.10832
659.6551	0.107743
661.5839	0.107584
663.5127	0.107458
665.4416	0.108048
667.3704	0.109149
669.2992	0.106715
671.2280	0.10643
673.1568	0.10712
675.0856	0.107425
677.0144	0.107756
678.9433	0.107909
680.8721	0.107948
682.8009	0.107856
684.7297	0.107856
686.6585	0.108048
688.5873	0.108585
690.5162	0.108419
692.4450	0.107789
694.3738	0.107524
696.3026	0.107537
698.2314	0.107166
700.1602	0.10633
702.0891	0.10525
704.0179	0.10399
705.9467	0.102829
707.8755	0.101556
709.8043	0.100396
711.7331	0.0995473
713.6619	0.0986654
715.5908	0.0979559
717.5196	0.0976045
719.4484	0.0971005
721.3772	0.0960661
723.3060	0.0945278
725.2348	0.0923993
727.1637	0.0903703
729.0925	0.0885867
731.0213	0.0862261
732.9501	0.083408
734.8789	0.0806961
736.8077	0.0784151
738.7366	0.076101
740.6654	0.0737669
742.5942	0.0715722
744.5230	0.0695631
746.4518	0.0675407
748.3806	0.0658034
750.3094	0.0644508
752.2383	0.0630848
754.1671	0.0616526
756.0959	0.0606712
758.0247	0.059849
759.9535	0.0591926
761.8823	0.0583372
763.8112	0.0577736
765.7400	0.0574686
767.6688	0.0566597
769.5976	0.0553932
771.5264	0.0541996
773.4552	0.0528868
775.3841	0.0516601
777.3129	0.05044
779.2417	0.0494056
781.1705	0.0485436
783.0993	0.0479137
785.0281	0.0471644
786.9569	0.0462295
788.8858	0.0454338
790.8146	0.0449763
792.7434	0.0445586
794.6722	0.0439949
796.6010	0.0434247
798.5298	0.0431794
800.4587	0.0429274
802.3875	0.0428213
804.3163	0.0427019
806.2451	0.0424168
808.1739	0.041946
810.1027	0.0417339
812.0316	0.0415084
813.9604	0.0414222
815.8892	0.0412366
817.8180	0.0412034
819.7468	0.0411106
821.6756	0.0413228
823.6045	0.0415548
825.5333	0.0418002
827.4621	0.042072
829.3909	0.0420057
831.3197	0.0413228
833.2485	0.0406
835.1773	0.0398507
837.1062	0.0393932
839.0350	0.038876
840.9638	0.0385577
842.8926	0.0382527
844.8214	0.0382129
846.7502	0.0383124
848.6791	0.0385246
850.6079	0.0386705
852.5367	0.0385975
854.4655	0.0379212
856.3943	0.0369067
858.3231	0.0359651
860.2520	0.0353219
862.1808	0.0344268
864.1096	0.0338499
866.0384	0.0334985
867.9672	0.0333393
869.8960	0.0331935
871.8248	0.0332531
873.7537	0.0334189
875.6825	0.0338234
877.6113	0.0337372
879.5401	0.0332797
881.4689	0.0329216
883.3977	0.0327956
885.3266	0.0324575
887.2554	0.0323182
889.1842	0.0322983
891.1130	0.0321524
893.0418	0.0319137
894.9706	0.0319137
896.8995	0.0318408
898.8283	0.0317082
900.7571	0.0314894
902.6859	0.0314628
904.6147	0.0313103
906.5435	0.0312374
908.4723	0.0313037
910.4012	0.0315756
912.3300	0.0318806
914.2588	0.0322519
916.1876	0.0325304
918.1164	0.0330277
920.0452	0.0336643
921.9741	0.0344268
923.9029	0.0350037
925.8317	0.0356203
927.7605	0.0360513
929.6893	0.0361176
931.6181	0.0359983
933.5470	0.0360182
935.4758	0.0359054
937.4046	0.035985
939.3334	0.0360977
941.2622	0.0362834
943.1910	0.0363298
945.1198	0.0365818
947.0487	0.0369398
948.9775	0.0373708
950.9063	0.037709
952.8351	0.0380206
954.7639	0.0383853
956.6927	0.0388296
958.6216	0.0392341
960.5504	0.0397579
962.4792	0.0403281
964.4080	0.0410111
966.3368	0.0418333
968.2656	0.0429274
970.1945	0.0440546
972.1233	0.045162
974.0521	0.0459709
975.9809	0.046382
977.9097	0.0463953
979.8385	0.046077
981.7673	0.0456327
983.6962	0.0453277
985.6250	0.0450824
987.5538	0.045036
989.4826	0.0452349
991.4114	0.0455598
993.3402	0.045825
995.2691	0.0459709
997.1979	0.0460372
999.1267	0.0459643
1001.0555	0.0457322
1002.9843	0.0455134
1004.9131	0.0452747
1006.8420	0.0452879
1008.7708	0.045467
1010.6996	0.0459709
1012.6284	0.0465809
1014.5572	0.0470981
1016.4860	0.04737
1018.4149	0.0474893
1020.3437	0.0475225
1022.2725	0.0476684
1024.2013	0.048053
1026.1301	0.0487492
1028.0589	0.0498101
1029.9877	0.0509705
1031.9166	0.052038
1033.8454	0.0531255
1035.7742	0.0542063
1037.7030	0.0552738
1039.6318	0.0562154
1041.5606	0.0569912
1043.4895	0.0575946
1045.4183	0.0580057
1047.3471	0.0582775
1049.2759	0.0586157
1051.2047	0.0590799
1053.1335	0.0598092
1055.0624	0.0606513
1056.9912	0.0615863
1058.9200	0.0624881
1060.8488	0.0633368
1062.7776	0.0640397
1064.7064	0.064537
1066.6352	0.0647956
1068.5641	0.0649746
1070.4929	0.0648088
1072.4217	0.0642717
1074.3505	0.0633235
1076.2793	0.0621234
1078.2081	0.0606447
1080.1370	0.0589141
1082.0658	0.0571039
1083.9946	0.0554462
1085.9234	0.0537421
1087.8522	0.0521574
1089.7810	0.0507649
1091.7099	0.0496974
1093.6387	0.0489282
1095.5675	0.0484773
1097.4963	0.0483314
1099.4251	0.0483314
1101.3539	0.0484309
1103.2827	0.0485834
1105.2116	0.0485171
1107.1404	0.0483845
1109.0692	0.0482121
1110.9980	0.0482121
1112.9268	0.0482121
1114.8556	0.0482585
1116.7845	0.0482055
1118.7133	0.0479933
1120.6421	0.0476485
1122.5709	0.0472639
1124.4997	0.0467865
1126.4285	0.0464616
1128.3574	0.0461632
1130.2862	0.0459377
1132.2150	0.0458847
1134.1438	0.046077
1136.0726	0.0464218
1138.0014	0.0470384
1139.9302	0.0477347
1141.8591	0.0486033
1143.7879	0.0494587
1145.7167	0.0504732
1147.6455	0.051733
1149.5743	0.0530592
1151.5031	0.0544052
1153.4320	0.0558441
1155.3608	0.0571967
1157.2896	0.0584765
1159.2184	0.0595971
1161.1472	0.0605983
1163.0760	0.0614802
1165.0049	0.0623289
1166.9337	0.0630981
1168.8625	0.0638076
1170.7913	0.0643248
1172.7201	0.0644242
1174.6489	0.0639866
1176.5777	0.0632241
1178.5066	0.0624416
1180.4354	0.0618847
1182.3642	0.0614736
1184.2930	0.0614537
1186.2218	0.0618117
1188.1506	0.0624682
1190.0795	0.06337
1192.0083	0.0645171
1193.9371	0.0658697
1195.8659	0.0673683
1197.7947	0.068953
1199.7235	0.0707168
1201.6524	0.0726861
1203.5812	0.0750135
1205.5100	0.0775332
1207.4388	0.0803446
1209.3676	0.0833019
1211.2964	0.0860935
1213.2253	0.0884739
1215.1541	0.0900454
1217.0829	0.0904234
1219.0117	0.0896277
1220.9405	0.0880562
1222.8693	0.086372
1224.7981	0.085384
1226.7270	0.085205
1228.6558	0.0854768
1230.5846	0.0858084
1232.5134	0.0857553
1234.4422	0.0852845
1236.3710	0.0844424
1238.2999	0.0833948
1240.2287	0.0823405
1242.1575	0.0813857
1244.0863	0.0805303
1246.0151	0.0797147
1247.9439	0.0789853
1249.8728	0.0784217
1251.8016	0.0779509
1253.7304	0.0776592
1255.6592	0.0775796
1257.5880	0.0777189
1259.5168	0.077878
1261.4456	0.0779045
1263.3745	0.0775995
1265.3033	0.0768237
1267.2321	0.0754843
1269.1609	0.0736741
1271.0897	0.0715722
1273.0185	0.0694172
1274.9474	0.0673219
1276.8762	0.0654852
1278.8050	0.0639535
1280.7338	0.0626605
1282.6626	0.061573
1284.5914	0.0607574
1286.5203	0.060101
1288.4491	0.0595308
1290.3779	0.0590003
1292.3067	0.0585759
1294.2355	0.0582179
1296.1643	0.0580388
1298.0931	0.0580256
1300.0220	0.0580985
1301.9508	0.0581781
1303.8796	0.0582577
1305.8084	0.0581449
1307.7372	0.0579991
1309.6660	0.0578465
1311.5949	0.0577471
1313.5237	0.0575482
1315.4525	0.0574752
1317.3813	0.0574222
1319.3101	0.0573758
1321.2389	0.0574354
1323.1678	0.0577935
1325.0966	0.0582179
1327.0254	0.0587218
1328.9542	0.0591661
1330.8830	0.059617
1332.8118	0.0599949
1334.7406	0.0603729
1336.6695	0.060585
1338.5983	0.060658
1340.5271	0.0604126
1342.4559	0.0603264
1344.3847	0.0603397
1346.3135	0.0603861
1348.2424	0.0604193
1350.1712	0.0606845
1352.1000	0.0610956
1354.0288	0.0616725
1355.9576	0.0624416
1357.8864	0.0636087
1359.8153	0.0652199
1361.7441	0.0673086
1363.6729	0.0696625
1365.6017	0.0721159
1367.5305	0.0738996
1369.4593	0.074682
1371.3881	0.0751395
1373.3170	0.0754114
1375.2458	0.0752721
1377.1746	0.0752124
1379.1034	0.0747682
1381.0322	0.0745427
1382.9610	0.0750599
1384.8899	0.0761872
1386.8187	0.0770823
1388.7475	0.0774404
1390.6763	0.0780172
1392.6051	0.0786538
1394.5339	0.0785676
1396.4628	0.0779775
1398.3916	0.0775133
1400.3204	0.0763728
1402.2492	0.0760015
1404.1780	0.0754644
1406.1068	0.0746886
1408.0357	0.0745162
1409.9645	0.0745958
1411.8933	0.074503
1413.8221	0.0745825
1415.7509	0.0748809
1417.6797	0.0752655
1419.6085	0.074556
1421.5374	0.0746886
1423.4662	0.0758158
1425.3950	0.0771751
1427.3238	0.0796617
1429.2526	0.0829704
1431.1814	0.0871677
1433.1103	0.0922402
1435.0391	0.0977039
1436.9679	0.102093
1438.8967	0.105435
1440.8255	0.1083
1442.7543	0.110077
1444.6832	0.111635
1446.6120	0.112398
1448.5408	0.111456
1450.4696	0.109904
1452.3984	0.108167
1454.3272	0.106602
1456.2560	0.104361
1458.1849	0.0972464
1460.1137	0.0949654
1462.0425	0.0949323
1463.9713	0.0945609
1465.9001	0.0921208
1467.8289	0.0903902
1469.7578	0.0884607
1471.6866	0.0857885
1473.6154	0.0807557
1475.5442	0.077825
1477.4730	0.0750931
1479.4018	0.0735747
1481.3307	0.0720562
1483.2595	0.0712539
1485.1883	0.0715589
1487.1171	0.0728254
1489.0459	0.0744963
1490.9747	0.0768967
1492.9035	0.0804441
1494.8324	0.0850392
1496.7612	0.0896807
1498.6900	0.0944548
1500.6188	0.0995141
1502.5476	0.105568
1504.4764	0.112205
1506.4053	0.11818
1508.3341	0.121939
1510.2629	0.127761
1512.1917	0.13351
1514.1205	0.13902
1516.0493	0.14203
1517.9782	0.141162
1519.9070	0.141938
1521.8358	0.138311
1523.7646	0.13652
1525.6934	0.136713
1527.6222	0.135015
1529.5510	0.134498
1531.4799	0.134902
1533.4087	0.132668
1535.3375	0.129518
1537.2663	0.131594
1539.1951	0.130844
1541.1239	0.124452
1543.0528	0.121183
1544.9816	0.118392
1546.9104	0.115938
1548.8392	0.114871
1550.7680	0.111416
1552.6968	0.109958
1554.6257	0.107332
1556.5545	0.106775
1558.4833	0.104739
1560.4121	0.0948394
1562.3409	0.0934006
1564.2697	0.0918026
1566.1985	0.088454
1568.1274	0.0865908
1570.0562	0.082493
1571.9850	0.080086
1573.9138	0.0797744
1575.8426	0.0784549
1577.7714	0.0758623
1579.7003	0.0759551
1581.6291	0.0761474
1583.5579	0.0769497
1585.4867	0.078309
1587.4155	0.0806695
1589.3443	0.0836865
1591.2732	0.0877976
1593.2020	0.0925054
1595.1308	0.0979559
1597.0596	0.103904
1598.9884	0.110932
1600.9172	0.119108
1602.8461	0.129047
1604.7749	0.14034
1606.7037	0.152713
1608.6325	0.164966
1610.5613	0.176802
1612.4901	0.188227
1614.4189	0.199811
1616.3478	0.206601
1618.2766	0.207986
1620.2054	0.212018
1622.1342	0.212184
1624.0630	0.203703
1625.9918	0.197669
1627.9207	0.189971
1629.8495	0.180011
1631.7783	0.173646
1633.7071	0.169077
1635.6359	0.158203
1637.5647	0.145903
1639.4936	0.141759
1641.4224	0.137018
1643.3512	0.133921
1645.2800	0.13168
1647.2088	0.124983
1649.1376	0.121018
1651.0664	0.12312
1652.9953	0.119241
1654.9241	0.109029
1656.8529	0.108094
1658.7817	0.105926
1660.7105	0.10334
1662.6393	0.0992489
1664.5682	0.0949787
1666.4970	0.0934934
1668.4258	0.0913716
1670.3546	0.0866571
1672.2834	0.0839982
1674.2122	0.08244
1676.1411	0.0780769
1678.0699	0.0755241
1679.9987	0.0736211
1681.9275	0.0721689
1683.8563	0.0700206
1685.7851	0.0648884
1687.7139	0.0637214
1689.6428	0.0622626
1691.5716	0.0609365
1693.5004	0.0608635
1695.4292	0.0609763
1697.3580	0.060585
1699.2868	0.0611155
1701.2157	0.0573095
1703.1445	0.0543522
1705.0733	0.050818
1707.0021	0.0465809
1708.9309	0.0437562
1710.8597	0.0416543
1712.7886	0.0394463
1714.7174	0.0374703
1716.6462	0.0352822
1718.5750	0.0331139
1720.5038	0.0312109
1722.4326	0.0305942
1724.3614	0.0299179
1726.2903	0.0296792
1728.2191	0.0296858
1730.1479	0.0303754
1732.0767	0.0310252
1734.0055	0.0320397
1735.9343	0.0318872
1737.8632	0.0316551
1739.7920	0.0308992
1741.7208	0.0296527
1743.6496	0.0277629
1745.5784	0.0259063
1747.5072	0.0240099
1749.4361	0.022266
1751.3649	0.0202635
1753.2937	0.0185926
1755.2225	0.0170808
1757.1513	0.0161392
1759.0801	0.0150186
1761.0089	0.0144417
1762.9378	0.0138052
1764.8666	0.0132548
1766.7954	0.0127575
1768.7242	0.0127973
1770.6530	0.0123928
1772.5818	0.0124127
1774.5107	0.0119618
1776.4395	0.0118226
1778.3683	0.0115309
1780.2971	0.011438
1782.2259	0.0111396
1784.1547	0.0110402
1786.0836	0.0108678
1788.0124	0.0107285
1789.9412	0.0105694
1791.8700	0.0108214
1793.7988	0.010576
1795.7276	0.0103638
1797.6565	0.0101052
1799.5853	0.0101052
1801.5141	0.0100522
1803.4429	0.00991295
1805.3717	0.0096212
1807.3005	0.00963446
1809.2293	0.00944217
1811.1582	0.00960131
1813.0870	0.00952837
1815.0158	0.00928966
1816.9446	0.00909737
1818.8734	0.00933608
1820.8022	0.00932945
1822.7311	0.00936923
1824.6599	0.00934271
1826.5887	0.00950185
1828.5175	0.00918357
1830.4463	0.00942891
1832.3751	0.00917031
1834.3040	0.00915042
1836.2328	0.00900454
1838.1616	0.00914379
1840.0904	0.00914379
1842.0192	0.00923662
1843.9480	0.00954826
1845.8768	0.00972729
1847.8057	0.00912389
1849.7345	0.00904432
1851.6633	0.00897802
1853.5921	0.00912389
1855.5209	0.00896476
1857.4497	0.00903106
1859.3786	0.00897802
1861.3074	0.0092764
1863.2362	0.00919683
1865.1650	0.00935597
1867.0938	0.00946206
1869.0226	0.0098798
1870.9515	0.00946206
1872.8803	0.00921672
1874.8091	0.00913053
1876.7379	0.00948195
1878.6667	0.009535
1880.5955	0.00976708
1882.5243	0.00956815
1884.4532	0.00964772
1886.3820	0.00950185
1888.3108	0.00966761
1890.2396	0.00968751
1892.1684	0.00974718
1894.0972	0.00949522
1896.0261	0.00971403
1897.9549	0.0096212
1899.8837	0.0097936
1901.8125	0.00984001
1903.7413	0.0100854
1905.6701	0.00993947
1907.5990	0.00994611
1909.5278	0.00968088
1911.4566	0.00989306
1913.3854	0.00989969
1915.3142	0.0102113
1917.2430	0.0102312
1919.1718	0.0105296
1921.1007	0.0100787
1923.0295	0.0103174
1924.9583	0.0103771
1926.8871	0.0107683
1928.8159	0.0106423
1930.7447	0.0106357
1932.6736	0.0105097
1934.6024	0.0111728
1936.5312	0.0111595
1938.4600	0.0112258
1940.3888	0.0112126
1942.3176	0.0117696
1944.2465	0.0116966
1946.1753	0.0115441
1948.1041	0.0109805
1950.0329	0.0117961
1951.9617	0.0120414
1953.8905	0.0123133
1955.8193	0.012373
1957.7482	0.0129565
1959.6770	0.0133145
1961.6058	0.0141831
1963.5346	0.0141168
1965.4634	0.0147401
1967.3922	0.0152905
1969.3211	0.0160199
1971.2499	0.0154032
1973.1787	0.0155491
1975.1075	0.0155955
1977.0363	0.0166829
1978.9651	0.0167028
1980.8940	0.0162718
1982.8228	0.0145081
1984.7516	0.013845
1986.6804	0.0136792
1988.6092	0.0149722
1990.5380	0.0143423
1992.4669	0.0139776
1994.3957	0.0138383
1996.3245	0.0137919
1998.2533	0.0133477
2000.1821	0.013772
2002.1109	0.0133145
2004.0397	0.0136394
2005.9686	0.0145081
2007.8974	0.0160928
2009.8262	0.0162785
2011.7550	0.016358
2013.6838	0.0154496
2015.6126	0.0154231
2017.5415	0.0151247
2019.4703	0.0155424
2021.3991	0.0159005
2023.3279	0.0164973
2025.2567	0.0161525
2027.1855	0.0157347
2029.1144	0.0149523
2031.0432	0.0155955
2032.9720	0.0162652
2034.9008	0.0165503
2036.8296	0.0152905
2038.7584	0.0146407
2040.6872	0.0143821
2042.6161	0.0143224
2044.5449	0.0135134
2046.4737	0.0133609
2048.4025	0.0129631
2050.3313	0.0129565
2052.2601	0.0125454
2054.1890	0.0124194
2056.1178	0.0119618
2058.0466	0.0120149
2059.9754	0.0118823
2061.9042	0.0119287
2063.8330	0.0115309
2065.7619	0.0116303
2067.6907	0.0115773
2069.6195	0.0115176
2071.5483	0.0107948
2073.4771	0.0102644
2075.4059	0.0103572
2077.3347	0.0109341
2079.2636	0.0108081
2081.1924	0.0107882
2083.1212	0.0103904
2085.0500	0.0103174
2086.9788	0.00997926
2088.9076	0.0102511
2090.8365	0.0103373
2092.7653	0.010271
2094.6941	0.00997263
2096.6229	0.0100986
2098.5517	0.0101119
2100.4805	0.0101251
2102.4094	0.00983338
2104.3382	0.0098798
2106.2670	0.0100588
2108.1958	0.0102047
2110.1246	0.00984001
2112.0534	0.00985328
2113.9822	0.0100854
2115.9111	0.0100986
2117.8399	0.00962783
2119.7687	0.00938912
2121.6975	0.00938912
2123.6263	0.00960131
2125.5551	0.00913053
2127.4840	0.00915705
2129.4128	0.00946206
2131.3416	0.00948195
2133.2704	0.00942891
2135.1992	0.0102379
2137.1280	0.0103307
2139.0569	0.0107484
2140.9857	0.0108943
2142.9145	0.01108
2144.8433	0.0109739
2146.7721	0.011312
2148.7009	0.0116436
2150.6297	0.012247
2152.5586	0.0126382
2154.4874	0.0131156
2156.4162	0.0127045
2158.3450	0.0143357
2160.2738	0.0166962
2162.2026	0.0172001
2164.1315	0.0158143
2166.0603	0.015065
2167.9891	0.0143688
2169.9179	0.013971
2171.8467	0.0132681
2173.7755	0.0134737
2175.7044	0.0134869
2177.6332	0.0139577
2179.5620	0.0139113
2181.4908	0.0137853
2183.4196	0.0139776
2185.3484	0.0143953
2187.2773	0.0137323
2189.2061	0.0133808
2191.1349	0.0132615
2193.0637	0.0131355
2194.9925	0.0127111
2196.9213	0.0124857
2198.8501	0.0116436
2200.7790	0.0113783
2202.7078	0.0111595
2204.6366	0.0113054
2206.5654	0.0114447
2208.4942	0.0117563
2210.4230	0.0119088
2212.3519	0.0117165
2214.2807	0.0112325
2216.2095	0.0111065
2218.1383	0.0111728
2220.0671	0.0115773
2221.9959	0.0114447
2223.9248	0.0119154
2225.8536	0.0127111
2227.7824	0.0140373
2229.7112	0.0155822
2231.6400	0.017472
2233.5688	0.0184533
2235.4976	0.0189042
2237.4265	0.0187252
2239.3553	0.0177372
2241.2841	0.0164243
2243.2129	0.0152374
2245.1417	0.0137588
2247.0705	0.012678
2248.9994	0.0117298
2250.9282	0.011133
2252.8570	0.0107153
2254.7858	0.0107816
2256.7146	0.0106689
2258.6434	0.010271
2260.5723	0.00977371
2262.5011	0.00972066
2264.4299	0.0096212
2266.3587	0.00964772
2268.2875	0.00976044
2270.2163	0.00963446
2272.1451	0.0093626
2274.0740	0.00940902
2276.0028	0.00939575
2277.9316	0.00938912
2279.8604	0.00931619
2281.7892	0.00946869
2283.7180	0.00938249
2285.6469	0.00921672
2287.5757	0.00899791
2289.5045	0.00891834
2291.4333	0.00866637
2293.3621	0.00846082
2295.2909	0.00824864
2297.2198	0.00806298
2299.1486	0.00784416
2301.0774	0.0079171
2303.0062	0.00784416
2304.9350	0.00769165
2306.8638	0.00759219
2308.7926	0.00743306
2310.7215	0.00712141
2312.6503	0.00712804
2314.5791	0.00702195
2316.5079	0.00687607
2318.4367	0.006644
2320.3655	0.00665063
2322.2944	0.00649149
2324.2232	0.00645171
2326.1520	0.00578863
2328.0808	0.00532448
2330.0096	0.00521176
2331.9384	0.00515208
2333.8673	0.00500621
2335.7961	0.00512556
2337.7249	0.00507914
2339.6537	0.00497305
2341.5825	0.0046813
2343.5113	0.00474098
2345.4401	0.00501947
2347.3690	0.00559634
2349.2978	0.00555656
2351.2266	0.00515871
2353.1554	0.00477413
2355.0842	0.00462162
2357.0130	0.00446912
2358.9419	0.00474098
2360.8707	0.00503273
2362.7995	0.00536427
2364.7283	0.00546373
2366.6571	0.00558308
2368.5859	0.00536427
2370.5148	0.00578863
2372.4436	0.00612017
2374.3724	0.00647823
2376.3012	0.00675009
2378.2300	0.00704184
2380.1588	0.00729381
2382.0877	0.00759882
2384.0165	0.00776459
2385.9453	0.00797678
2387.8741	0.00803645
2389.8029	0.00797015
2391.7317	0.00795025
2393.6605	0.00805635
2395.5894	0.00812265
2397.5182	0.00822874
2399.4470	0.00814254
2401.3758	0.00816244
2403.3046	0.0081757
2405.2334	0.0082619
2407.1623	0.00828179
2409.0911	0.00838788
2411.0199	0.00844093
2412.9487	0.00842767
2414.8775	0.00838788
2416.8063	0.00850724
2418.7352	0.00848734
2420.6640	0.00851387
2422.5928	0.0085006
2424.5216	0.00855365
2426.4504	0.00856691
2428.3792	0.00856691
2430.3080	0.00851387
2432.2369	0.00858017
2434.1657	0.00856691
2436.0945	0.00859344
2438.0233	0.00857354
2439.9521	0.00857354
2441.8809	0.00865974
2443.8098	0.0087791
2445.7386	0.0088454
2447.6674	0.00899128
2449.5962	0.00895813
2451.5250	0.00882551
2453.4538	0.00881888
2455.3827	0.0089316
2457.3115	0.00891834
2459.2403	0.00900454
2461.1691	0.0089515
2463.0979	0.00901117
2465.0267	0.00913053
2466.9555	0.00911063
2468.8844	0.00896476
2470.8132	0.00897139
2472.7420	0.00903106
2474.6708	0.00917031
2476.5996	0.00928966
2478.5284	0.00930955
2480.4573	0.00922335
2482.3861	0.00919683
2484.3149	0.009104
2486.2437	0.00918357
2488.1725	0.00922999
2490.1013	0.00938912
2492.0302	0.00943554
2493.9590	0.0094488
2495.8878	0.00944217
2497.8166	0.00949522
2499.7454	0.00947532
2501.6742	0.00958805
2503.6030	0.00960794
2505.5319	0.00961457
2507.4607	0.00966098
2509.3895	0.00969414
2511.3183	0.00970077
2513.2471	0.00976708
2515.1759	0.00976708
2517.1048	0.00981349
2519.0336	0.00983338
2520.9624	0.00994611
2522.8912	0.009966
2524.8200	0.00993947
2526.7488	0.00993947
2528.6777	0.00999915
2530.6065	0.0100124
2532.5353	0.0100588
2534.4641	0.0100323
2536.3929	0.0100389
2538.3217	0.0100721
2540.2505	0.0102312
2542.1794	0.0102047
2544.1082	0.0101981
2546.0370	0.0102047
2547.9658	0.0102246
2549.8946	0.0103174
2551.8234	0.0103771
2553.7523	0.0104368
2555.6811	0.0104633
2557.6099	0.0104898
2559.5387	0.0106357
2561.4675	0.0106622
2563.3963	0.010649
2565.3252	0.0106821
2567.2540	0.0107749
2569.1828	0.0108147
2571.1116	0.010881
2573.0404	0.0108678
2574.9692	0.010954
2576.8981	0.0109739
2578.8269	0.0108877
2580.7557	0.0107882
2582.6845	0.0108877
2584.6133	0.0110601
2586.5421	0.0111595
2588.4709	0.0111927
2590.3998	0.0111728
2592.3286	0.0111197
2594.2574	0.0111728
2596.1862	0.0112192
2598.1150	0.0113253
2600.0438	0.0114248
2601.9727	0.0115507
2603.9015	0.011511
2605.8303	0.0114844
2607.7591	0.0115043
2609.6879	0.0115309
2611.6167	0.0115309
2613.5456	0.0115706
2615.4744	0.0116767
2617.4032	0.0116966
2619.3320	0.0116104
2621.2608	0.0115773
2623.1896	0.0116104
2625.1184	0.0117165
2627.0473	0.0117165
2628.9761	0.0117828
2630.9049	0.0118359
2632.8337	0.0117961
2634.7625	0.0118027
2636.6913	0.0118292
2638.6202	0.0118624
2640.5490	0.0119088
2642.4778	0.0118889
2644.4066	0.0118425
2646.3354	0.011869
2648.2642	0.0119353
2650.1931	0.0118756
2652.1219	0.0118889
2654.0507	0.0119154
2655.9795	0.0120016
2657.9083	0.011995
2659.8371	0.0119486
2661.7659	0.0119022
2663.6948	0.0119088
2665.6236	0.0119022
2667.5524	0.0119022
2669.4812	0.0119022
2671.4100	0.0119353
2673.3388	0.0120414
2675.2677	0.0121342
2677.1965	0.0121409
2679.1253	0.0121077
2681.0541	0.0120679
2682.9829	0.0121276
2684.9117	0.0121342
2686.8406	0.012121
2688.7694	0.0121409
2690.6982	0.0121608
2692.6270	0.0121873
2694.5558	0.012247
2696.4846	0.0122536
2698.4134	0.012247
2700.3423	0.0122337
2702.2711	0.0123199
2704.1999	0.0124061
2706.1287	0.0124592
2708.0575	0.012479
2709.9863	0.0125122
2711.9152	0.0125984
2713.8440	0.0127575
2715.7728	0.0128238
2717.7016	0.012857
2719.6304	0.01291
2721.5592	0.0130095
2723.4881	0.0131355
2725.4169	0.0132747
2727.3457	0.0133344
2729.2745	0.0133477
2731.2033	0.0133543
2733.1321	0.013467
2735.0609	0.0135466
2736.9898	0.0136063
2738.9186	0.0136129
2740.8474	0.0136461
2742.7762	0.0137389
2744.7050	0.0138118
2746.6338	0.0138715
2748.5627	0.0140107
2750.4915	0.0140837
2752.4203	0.0140771
2754.3491	0.0141367
2756.2779	0.0142627
2758.2067	0.0143025
2760.1356	0.0143754
2762.0644	0.0144616
2763.9932	0.0146141
2765.9220	0.0147269
2767.8508	0.0147335
2769.7796	0.01476
2771.7085	0.014886
2773.6373	0.0150916
2775.5661	0.0152175
2777.4949	0.0152109
2779.4237	0.0152971
2781.3525	0.0153899
2783.2813	0.0155159
2785.2102	0.0156552
2787.1390	0.0157613
2789.0678	0.0159204
2790.9966	0.0160729
2792.9254	0.0161458
2794.8542	0.0163448
2796.7831	0.0165835
2798.7119	0.0168023
2800.6407	0.0168752
2802.5695	0.0169681
2804.4983	0.0171338
2806.4271	0.0173659
2808.3560	0.0175449
2810.2848	0.0177637
2812.2136	0.0179494
2814.1424	0.0180754
2816.0712	0.0182146
2818.0000	0.0185528
2819.9288	0.0189904
2821.8577	0.0194082
2823.7865	0.019806
2825.7153	0.0202901
2827.6441	0.0208603
2829.5729	0.0216162
2831.5017	0.022445
2833.4306	0.0233866
2835.3594	0.0245669
2837.2882	0.0260124
2839.2170	0.0277894
2841.1458	0.0302229
2843.0746	0.0335979
2845.0035	0.038266
2846.9323	0.0443
2848.8611	0.0503472
2850.7899	0.0541002
2852.7187	0.0549091
2854.6475	0.0535498
2856.5763	0.0508113
2858.5052	0.0474031
2860.4340	0.0440679
2862.3628	0.0412366
2864.2916	0.0392009
2866.2204	0.0379809
2868.1492	0.0375101
2870.0781	0.0374305
2872.0069	0.037331
2873.9357	0.0369332
2875.8645	0.0361839
2877.7933	0.0355673
2879.7221	0.035302
2881.6510	0.0353286
2883.5798	0.0357132
2885.5086	0.0364094
2887.4374	0.0372448
2889.3662	0.0381732
2891.2950	0.0392473
2893.2238	0.0405602
2895.1527	0.0419527
2897.0815	0.0432921
2899.0103	0.0446978
2900.9391	0.0461765
2902.8679	0.0479469
2904.7967	0.0499891
2906.7256	0.0522568
2908.6544	0.0549953
2910.5832	0.058556
2912.5120	0.0631843
2914.4408	0.0687143
2916.3696	0.0741913
2918.2985	0.0784549
2920.2273	0.0812663
2922.1561	0.0825659
2924.0849	0.0824532
2926.0137	0.0811337
2927.9425	0.0788063
2929.8713	0.0758158
2931.8002	0.0723148
2933.7290	0.068469
2935.6578	0.0645502
2937.5866	0.0608436
2939.5154	0.0574155
2941.4442	0.0545444
2943.3731	0.0522635
2945.3019	0.0504732
2947.2307	0.0491139
2949.1595	0.0482917
2951.0883	0.0478474
2953.0171	0.0475358
2954.9460	0.0472506
2956.8748	0.0466936
2958.8036	0.045825
2960.7324	0.0446646
2962.6612	0.0434645
2964.5900	0.0421118
2966.5189	0.040547
2968.4477	0.0389556
2970.3765	0.0374769
2972.3053	0.0362105
2974.2341	0.0352225
2976.1629	0.0344268
2978.0917	0.0337836
2980.0206	0.0332929
2981.9494	0.0328023
2983.8782	0.0323116
2985.8070	0.0317944
2987.7358	0.0313634
2989.6646	0.0309788
2991.5935	0.0305942
2993.5223	0.0301897
2995.4511	0.0297389
2997.3799	0.0293609
2999.3087	0.0289564
3001.2375	0.0285387
3003.1664	0.0282005
3005.0952	0.0277894
3007.0240	0.0273452
3008.9528	0.0269805
3010.8816	0.0267749
3012.8104	0.0264235
3014.7392	0.0259063
3016.6681	0.0253228
3018.5969	0.024852
3020.5257	0.0244542
3022.4545	0.0241425
3024.3833	0.0240099
3026.3121	0.0238176
3028.2410	0.0236983
3030.1698	0.0236717
3032.0986	0.0237115
3034.0274	0.0239237
3035.9562	0.0238574
3037.8850	0.023738
3039.8139	0.0239834
3041.7427	0.0243879
3043.6715	0.0245934
3045.6003	0.0247592
3047.5291	0.0249183
3049.4579	0.0252498
3051.3867	0.0255946
3053.3156	0.0258068
3055.2444	0.0260588
3057.1732	0.0263174
3059.1020	0.0264699
3061.0308	0.0266622
3062.9596	0.0269672
3064.8885	0.027312
3066.8173	0.0276568
3068.7461	0.0277297
3070.6749	0.0276303
3072.6037	0.0276502
3074.5325	0.0277496
3076.4614	0.0279287
3078.3902	0.028121
3080.3190	0.0281077
3082.2478	0.0279486
3084.1766	0.0279353
3086.1054	0.0278358
3088.0342	0.0275242
3089.9631	0.0272921
3091.8919	0.0271794
3093.8207	0.0270004
3095.7495	0.0268479
3097.6783	0.0266755
3099.6071	0.0266224
3101.5360	0.0264566
3103.4648	0.026145
3105.3936	0.0260256
3107.3224	0.0261052
3109.2512	0.026019
3111.1800	0.0257405
3113.1089	0.0256013
3115.0377	0.0255217
3116.9665	0.0255151
3118.8953	0.0255615
3120.8241	0.0255482
3122.7529	0.025409
3124.6817	0.0252101
3126.6106	0.025104
3128.5394	0.0251902
3130.4682	0.0253029
3132.3970	0.0252896
3134.3258	0.0253294
3136.2546	0.0254355
3138.1835	0.025588
3140.1123	0.0257007
3142.0411	0.0257405
3143.9699	0.02584
3145.8987	0.0260522
3147.8275	0.0262909
3149.7564	0.0265097
3151.6852	0.0268545
3153.6140	0.0270866
3155.5428	0.0271927
3157.4716	0.0274181
3159.4004	0.0277165
3161.3293	0.0279751
3163.2581	0.028227
3165.1869	0.0285718
3167.1157	0.0290294
3169.0445	0.0294139
3170.9733	0.0296261
3172.9021	0.0300505
3174.8310	0.0304948
3176.7598	0.0308661
3178.6886	0.0312971
3180.6174	0.0316419
3182.5462	0.0319867
3184.4750	0.0323911
3186.4039	0.0328885
3188.3327	0.0333725
3190.2615	0.03383
3192.1903	0.0342809
3194.1191	0.0347981
3196.0479	0.0354081
3197.9768	0.0359519
3199.9056	0.0364492
3201.8344	0.0369531
3203.7632	0.037457
3205.6920	0.0381201
3207.6208	0.0386904
3209.5496	0.0391147
3211.4785	0.0397778
3213.4073	0.0404608
3215.3361	0.0409448
3217.2649	0.0414819
3219.1937	0.0421582
3221.1225	0.0427683
3223.0514	0.0434579
3224.9802	0.0443132
3226.9090	0.0450559
3228.8378	0.0458582
3230.7666	0.0468395
3232.6954	0.0480198
3234.6243	0.0489746
3236.5531	0.0496443
3238.4819	0.0505395
3240.4107	0.0515208
3242.3395	0.0526547
3244.2683	0.0541798
3246.1971	0.0557512
3248.1260	0.0570243
3250.0548	0.058324
3251.9836	0.0598358
3253.9124	0.0615332
3255.8412	0.0634827
3257.7700	0.0653327
3259.6989	0.0671296
3261.6277	0.0690525
3263.5565	0.0710417
3265.4853	0.0729514
3267.4141	0.0748478
3269.3429	0.0769033
3271.2718	0.0787665
3273.2006	0.0800927
3275.1294	0.0810143
3277.0582	0.0816973
3278.9870	0.0823073
3280.9158	0.0826389
3282.8446	0.0824797
3284.7735	0.0820156
3286.7023	0.0812729
3288.6311	0.0802916
3290.5599	0.0791909
3292.4887	0.0777719
3294.4175	0.0761341
3296.3464	0.07443
3298.2752	0.0726464
3300.2040	0.0709025
3302.1328	0.0690857
3304.0616	0.0673484
3305.9904	0.0657172
3307.9193	0.0640529
3309.8481	0.062309
3311.7769	0.0605983
3313.7057	0.0589605
3315.6345	0.0573625
3317.5633	0.0558374
3319.4921	0.0544715
3321.4210	0.0531586
3323.3498	0.0519187
3325.2786	0.0507119
3327.2074	0.0494587
3329.1362	0.0482718
3331.0650	0.0471976
3332.9939	0.0461632
3334.9227	0.0452017
3336.8515	0.0443066
3338.7803	0.0434844
3340.7091	0.0426953
3342.6379	0.0418532
3344.5668	0.0410907
3346.4956	0.0403878
3348.4244	0.0397977
3350.3532	0.0393004
3352.2820	0.0386771
3354.2108	0.0379742
3356.1397	0.037404
3358.0685	0.0370128
3359.9973	0.0366282
3361.9261	0.0361309
3363.8549	0.03568
3365.7837	0.035375
3367.7125	0.0350965
3369.6414	0.034765
3371.5702	0.0344003
3373.4990	0.0339825
3375.4278	0.0336178
3377.3566	0.033346
3379.2854	0.0331205
3381.2143	0.0328354
3383.1431	0.0324707
3385.0719	0.0321591
3387.0007	0.0318275
3388.9295	0.0315557
3390.8583	0.0313236
3392.7872	0.0310716
3394.7160	0.0308793
3396.6448	0.0307003
3398.5736	0.0304881
3400.5024	0.0302693
3402.4312	0.0300969
3404.3600	0.0298715
3406.2889	0.0295333
3408.2177	0.0291951
3410.1465	0.0289564
3412.0753	0.0287973
3414.0041	0.0286713
3415.9329	0.0284525
3417.8618	0.0282005
3419.7906	0.0281674
3421.7194	0.0280149
3423.6482	0.0277231
3425.5770	0.0274977
3427.5058	0.0271794
3429.4347	0.0268545
3431.3635	0.0266821
3433.2923	0.0265428
3435.2211	0.0264102
3437.1499	0.0262511
3439.0787	0.0259859
3441.0075	0.0258532
3442.9364	0.0258002
3444.8652	0.0256344
3446.7940	0.025462
3448.7228	0.0252764
3450.6516	0.0251305
3452.5804	0.0250377
3454.5093	0.0248056
3456.4381	0.0246398
3458.3669	0.0246332
3460.2957	0.0244542
3462.2245	0.0242751
3464.1533	0.0241956
3466.0822	0.0240431
3468.0110	0.0238773
3469.9398	0.0236916
3471.8686	0.0235656
3473.7974	0.0234595
3475.7262	0.0233004
3477.6550	0.023128
3479.5839	0.0229888
3481.5127	0.0228031
3483.4415	0.0226572
3485.3703	0.022571
3487.2991	0.0224252
3489.2279	0.0223058
3491.1568	0.0221732
3493.0856	0.0220207
3495.0144	0.0218019
3496.9432	0.0217157
3498.8720	0.0216759
3500.8008	0.0215764
3502.7297	0.0213377
3504.6585	0.0211388
3506.5873	0.0210062
3508.5161	0.0209266
3510.4449	0.0208006
3512.3737	0.0205155
3514.3025	0.0203365
3516.2314	0.0202503
3518.1602	0.0200911
3520.0890	0.0199718
3522.0178	0.0198259
3523.9466	0.01968
3525.8754	0.0195275
3527.8043	0.0194347
3529.7331	0.0193618
3531.6619	0.0192225
3533.5907	0.0190103
3535.5195	0.0187716
3537.4483	0.0185395
3539.3772	0.0182677
3541.3060	0.0180754
3543.2348	0.018029
3545.1636	0.0178964
3547.0924	0.0177372
3549.0212	0.0173924
3550.9501	0.0171802
3552.8789	0.0172001
3554.8077	0.0169681
3556.7365	0.0166962
3558.6653	0.0165238
3560.5941	0.0163249
3562.5229	0.0161193
3564.4518	0.0159337
3566.3806	0.0160331
3568.3094	0.0160199
3570.2382	0.015496
3572.1670	0.0150982
3574.0958	0.0149589
3576.0247	0.0148462
3577.9535	0.0146407
3579.8823	0.0143754
3581.8111	0.0142362
3583.7399	0.0140771
3585.6687	0.0139511
3587.5976	0.0140306
3589.5264	0.0139047
3591.4552	0.0134339
3593.3840	0.013341
3595.3128	0.0133609
3597.2416	0.0131023
3599.1704	0.0129498
3601.0993	0.0129432
3603.0281	0.0126912
3604.9569	0.0125188
3606.8857	0.0125652
3608.8145	0.0126316
3610.7433	0.0125056
3612.6722	0.0124459
3614.6010	0.0124127
3616.5298	0.0119154
3618.4586	0.0118823
3620.3874	0.0120016
3622.3162	0.0115507
3624.2451	0.0111861
3626.1739	0.0109275
3628.1027	0.011133
3630.0315	0.0118292
3631.9603	0.0109938
3633.8891	0.0105628
3635.8179	0.0104036
3637.7468	0.010019
3639.6756	0.009966
3641.6044	0.00993947
3643.5332	0.00980023
3645.4620	0.00957478
3647.3908	0.00993947
3649.3197	0.0104169
3651.2485	0.010397
3653.1773	0.0094488
3655.1061	0.00887193
3657.0349	0.00929629
3658.9637	0.00885203
3660.8926	0.00833484
3662.8214	0.00830831
3664.7502	0.00821548
3666.6790	0.00793699
3668.6078	0.00795025
3670.5366	0.0085205
3672.4654	0.00784416
3674.3943	0.0073137
3676.3231	0.00849397
3678.2519	0.00778449
3680.1807	0.00739327
3682.1095	0.00726729
3684.0383	0.00701532
3685.9672	0.00675009
3687.8960	0.00695564
3689.8248	0.00763861
3691.7536	0.00734686
3693.6824	0.00684292
3695.6112	0.00657769
3697.5401	0.00663737
3699.4689	0.00644508
3701.3977	0.00671031
3703.3265	0.00692912
3705.2553	0.00650475
3707.1841	0.00633898
3709.1129	0.0063854
3711.0418	0.00665063
3712.9706	0.00708826
3714.8994	0.00685618
3716.8282	0.0064716
3718.7570	0.00641855
3720.6858	0.0063854
3722.6147	0.00648486
3724.5435	0.00651138
3726.4723	0.0064716
3728.4011	0.00633898
3730.3299	0.0058019
3732.2587	0.00617985
3734.1876	0.00671694
3736.1164	0.00730044
3738.0452	0.00702195
3739.9740	0.00661748
3741.9028	0.00641192
3743.8316	0.00693575
3745.7605	0.00802319
3747.6893	0.0068164
3749.6181	0.00673683
3751.5469	0.00726729
3753.4757	0.007075
3755.4045	0.00642518
3757.3333	0.00637877
3759.2622	0.00657106
3761.1910	0.00669041
3763.1198	0.006213
3765.0486	0.00619974
3766.9774	0.00641192
3768.9062	0.00627268
3770.8351	0.0067302
3772.7639	0.00651801
3774.6927	0.00627268
3776.6215	0.00617985
3778.5503	0.00619974
3780.4791	0.00648486
3782.4080	0.00629257
3784.3368	0.00631909
3786.2656	0.00645834
3788.1944	0.006213
3790.1232	0.00621963
3792.0520	0.00637214
3793.9808	0.00616659
3795.9097	0.00619311
3797.8385	0.00656443
3799.7673	0.00614669
3801.6961	0.00675009
3803.6249	0.00678987
3805.5537	0.00600745
3807.4826	0.00653791
3809.4114	0.00657769
3811.3402	0.006213
3813.2690	0.00606712
3815.1978	0.00627931
3817.1266	0.00692249
3819.0555	0.00615332
3820.9843	0.0064716
3822.9131	0.00703521
3824.8419	0.006213
3826.7707	0.00622626
3828.6995	0.00639866
3830.6283	0.00623952
3832.5572	0.00647823
3834.4860	0.00650475
3836.4148	0.00648486
3838.3436	0.00677661
3840.2724	0.00682966
3842.2012	0.00657106
3844.1301	0.00657769
3846.0589	0.00654454
3847.9877	0.00615332
3849.9165	0.00588809
3851.8453	0.00590799
3853.7741	0.00747947
3855.7030	0.00745295
3857.6318	0.00659095
3859.5606	0.00634562
3861.4894	0.00623289
3863.4182	0.0062992
3865.3470	0.00663074
3867.2758	0.00639866
3869.2047	0.00629257
3871.1335	0.00708163
3873.0623	0.00639203
3874.9911	0.00655117
3876.9199	0.00620637
3878.8487	0.00576874
3880.7776	0.00643845
3882.7064	0.00649149
3884.6352	0.00609365
3886.5640	0.00675672
3888.4928	0.00628594
3890.4216	0.00608039
3892.3505	0.00671031
3894.2793	0.00657769
3896.2081	0.00621963
3898.1369	0.00624615
3900.0657	0.00654454
3901.9945	0.00646497
3903.9233	0.0064716
3905.8522	0.00667715
3907.7810	0.00636551
3909.7098	0.00623952
3911.6386	0.00634562
3913.5674	0.00631909
3915.4962	0.00619974
3917.4251	0.00643845
3919.3539	0.00656443
3921.2827	0.00653791
3923.2115	0.00624615
3925.1403	0.00639866
3927.0691	0.00648486
3928.9980	0.00632572
3930.9268	0.00641192
3932.8556	0.00663737
3934.7844	0.00656443
3936.7132	0.00633235
3938.6420	0.00626605
3940.5709	0.00631246
3942.4997	0.00649149
3944.4285	0.0064716
3946.3573	0.00619974
3948.2861	0.00632572
3950.2149	0.00651801
3952.1437	0.00643181
3954.0726	0.00641192
3956.0014	0.00643181
3957.9302	0.00632572
3959.8590	0.00633235
3961.7878	0.00641855
3963.7166	0.00644508
3965.6455	0.00643181
3967.5743	0.00639866
3969.5031	0.00637877
3971.4319	0.00643181
3973.3607	0.00649149
3975.2895	0.00646497
3977.2184	0.00643181
3979.1472	0.00645171
3981.0760	0.0064716
3983.0048	0.0065578
3984.9336	0.00659095
3986.8624	0.00652465
3988.7912	0.00650475
3990.7201	0.00654454
3992.6489	0.00646497
3994.5777	0.00635888
3996.5065	0.00630583
3998.4353	0.00637214
4000.3641	0.00641192
4002.2930	0.00647823
4004.2218	0.00651801
4006.1506	0.00651138
4008.0794	0.00657769
4010.0082	0.00659095
4011.9370	0.00643845
4013.8659	0.00637877
4015.7947	0.00642518
4017.7235	0.00651138
4019.6523	0.00652465
4021.5811	0.00643181
4023.5099	0.00641192
4025.4387	0.00646497
4027.3676	0.00651138
4029.2964	0.00661084
4031.2252	0.00653128
4033.1540	0.00637214
4035.0828	0.00633898
4037.0116	0.00637214
4038.9405	0.00632572
4040.8693	0.00627268
4042.7981	0.00634562
4044.7269	0.00635888
4046.6557	0.00627268
4048.5845	0.0062992
4050.5134	0.00633235
4052.4422	0.00633898
4054.3710	0.00633235
4056.2998	0.00629257
4058.2286	0.00633235
4060.1574	0.00649149
4062.0862	0.00652465
4064.0151	0.00645834
4065.9439	0.00641855
4067.8727	0.00637877
4069.8015	0.00635888
4071.7303	0.00642518
4073.6591	0.00643845
4075.5880	0.00648486
4077.5168	0.00648486
4079.4456	0.00643845
4081.3744	0.0063854
4083.3032	0.00633898
4085.2320	0.00637877
4087.1609	0.00644508
4089.0897	0.00643181
4091.0185	0.00639866
4092.9473	0.00639866
4094.8761	0.00645834
4096.8049	0.00639866
4098.7337	0.00637214
4100.6626	0.00634562
4102.5914	0.00631246
4104.5202	0.00630583
4106.4490	0.00639866
4108.3778	0.00637214
4110.3066	0.00632572
4112.2355	0.00628594
4114.1643	0.00616659
4116.0931	0.00613343
4118.0219	0.00625279
4119.9507	0.00633898
4121.8795	0.00633235
4123.8084	0.00639203
4125.7372	0.0063854
4127.6660	0.00635888
4129.5948	0.00633898
4131.5236	0.00641192
4133.4524	0.00647823
4135.3813	0.00643181
4137.3101	0.00645171
4139.2389	0.00635225
4141.1677	0.00619974
4143.0965	0.00623289
4145.0253	0.00636551
4146.9541	0.00637214
4148.8830	0.00637877
4150.8118	0.00641192
4152.7406	0.00634562
4154.6694	0.00627268
4156.5982	0.00639203
4158.5270	0.00653128
4160.4559	0.00656443
4162.3847	0.0065578
4164.3135	0.00653128
4166.2423	0.00652465
4168.1711	0.00639866
4170.0999	0.00639203
4172.0288	0.00644508
4173.9576	0.00643181
4175.8864	0.00641192
4177.8152	0.00634562
4179.7440	0.00629257
4181.6728	0.00639203
4183.6016	0.00652465
4185.5305	0.00655117
4187.4593	0.00640529
4189.3881	0.00627931
4191.3169	0.00633235
4193.2457	0.00651138
4195.1745	0.00656443
4197.1034	0.00642518
4199.0322	0.00636551
4200.9610	0.00634562
[truncated: 414 more rows]
