# Supplementary material for: Vibrational Study on the Structure, Bioactivity, and Silver Adsorption of Silk Fibroin Fibers Grafted with Methacrylonitrile
Source: Molecules. 2023 Mar 10;28(6):2551. doi: 10.3390/molecules28062551 (PMC10051891; doi:10.3390/molecules28062551)
Supplement: Supplementary file 1 [file molecules-28-02551-s001.zip › RAW DATA/Figure 14 IR SBF parallel/IR BF MAN 60% 28d SBF parallel p3.txt]

TITLE	BF MAN 60% 28D SBF PARALLELE P3
DATA TYPE
ORIGIN	JASCO
OWNER
DATE	23/03/01
TIME	16:01:29
SPECTROMETER/DATA SYSTEM
RESOLUTION
DELTAX	1.92882
XUNITS	1/CM
YUNITS	ABSORBANCE
FIRSTX	379.9768
LASTX	4999.4912
NPOINTS	2396
FIRSTY	0.18067
MAXY	0.26932
MINY	0.00088
XYDATA
379.9768	0.180666
381.9056	0.171559
383.8344	0.179033
385.7633	0.173099
387.6921	0.16172
389.6209	0.157176
391.5497	0.159103
393.4785	0.164229
395.4073	0.168639
397.3361	0.168302
399.2650	0.163345
401.1938	0.155358
403.1226	0.150771
405.0514	0.149727
406.9802	0.150283
408.9090	0.152159
410.8379	0.149946
412.7667	0.150577
414.6955	0.15003
416.6243	0.15152
418.5531	0.159793
420.4819	0.160298
422.4108	0.157714
424.3396	0.159625
426.2684	0.158876
428.1972	0.15439
430.1260	0.151318
432.0548	0.148305
433.9837	0.146655
435.9125	0.143962
437.8413	0.141723
439.7701	0.140772
441.6989	0.139964
443.6277	0.139123
445.5565	0.139417
447.4854	0.138904
449.4142	0.138062
451.3430	0.138862
453.2718	0.139611
455.2006	0.139299
457.1294	0.140393
459.0583	0.140427
460.9871	0.139442
462.9159	0.139426
464.8447	0.140048
466.7735	0.140326
468.7023	0.141201
470.6312	0.141942
472.5600	0.142228
474.4888	0.142136
476.4176	0.142809
478.3464	0.144341
480.2752	0.144795
482.2040	0.14514
484.1329	0.145948
486.0617	0.146672
487.9905	0.147253
489.9193	0.147606
491.8481	0.147758
493.7769	0.146537
495.7058	0.146251
497.6346	0.147278
499.5634	0.148052
501.4922	0.14796
503.4210	0.148473
505.3498	0.150123
507.2787	0.150947
509.2075	0.151427
511.1363	0.152547
513.0651	0.153481
514.9939	0.154011
516.9227	0.154482
518.8515	0.155492
520.7804	0.156157
522.7092	0.1571
524.6380	0.158219
526.5668	0.1596
528.4956	0.160753
530.4244	0.162192
532.3533	0.163362
534.2821	0.165297
536.2109	0.167326
538.1397	0.169851
540.0685	0.172578
541.9973	0.175001
543.9262	0.177375
545.8550	0.179942
547.7838	0.182256
549.7126	0.18431
551.6414	0.18463
553.5702	0.183401
555.4990	0.181154
557.4279	0.177164
559.3567	0.172073
561.2855	0.166888
563.2143	0.16199
565.1431	0.157706
567.0719	0.153733
569.0008	0.151158
570.9296	0.149003
572.8584	0.147295
574.7872	0.146209
576.7160	0.145527
578.6448	0.144543
580.5737	0.144181
582.5025	0.14397
584.4313	0.143911
586.3601	0.143684
588.2889	0.143886
590.2177	0.144189
592.1465	0.144223
594.0754	0.145132
596.0042	0.146689
597.9330	0.148027
599.8618	0.14913
601.7906	0.150325
603.7194	0.152294
605.6483	0.154146
607.5771	0.155661
609.5059	0.1571
611.4347	0.15763
613.3635	0.157075
615.2923	0.156452
617.2212	0.155534
619.1500	0.154726
621.0788	0.154247
623.0076	0.153784
624.9364	0.153169
626.8652	0.152606
628.7941	0.151478
630.7229	0.150358
632.6517	0.149357
634.5805	0.148246
636.5093	0.147093
638.4381	0.146024
640.3669	0.145056
642.2958	0.144206
644.2246	0.143415
646.1534	0.142447
648.0822	0.141429
650.0110	0.140486
651.9398	0.139434
653.8687	0.138786
655.7975	0.138012
657.7263	0.137464
659.6551	0.136985
661.5839	0.136623
663.5127	0.136429
665.4416	0.136673
667.3704	0.137347
669.2992	0.136497
671.2280	0.135815
673.1568	0.135916
675.0856	0.135933
677.0144	0.136387
678.9433	0.136623
680.8721	0.136396
682.8009	0.136101
684.7297	0.136042
686.6585	0.135992
688.5873	0.136109
690.5162	0.135554
692.4450	0.135133
694.3738	0.134906
696.3026	0.134325
698.2314	0.13345
700.1602	0.132431
702.0891	0.13095
704.0179	0.129057
705.9467	0.127314
707.8755	0.12574
709.8043	0.124268
711.7331	0.12277
713.6619	0.12144
715.5908	0.120438
717.5196	0.119992
719.4484	0.119277
721.3772	0.117602
723.3060	0.115296
725.2348	0.11267
727.1637	0.110153
729.0925	0.107671
731.0213	0.104767
732.9501	0.101299
734.8789	0.0978992
736.8077	0.0952059
738.7366	0.0925211
740.6654	0.089508
742.5942	0.0866633
744.5230	0.0843151
746.4518	0.0821942
748.3806	0.0802416
750.3094	0.0783395
752.2383	0.0766899
754.1671	0.0752086
756.0959	0.0740556
758.0247	0.0729446
759.9535	0.0719515
761.8823	0.0708574
763.8112	0.0701504
765.7400	0.069435
767.6688	0.0684082
769.5976	0.0671542
771.5264	0.0656813
773.4552	0.0639223
775.3841	0.0624831
777.3129	0.0610523
779.2417	0.0598824
781.1705	0.0589735
783.0993	0.0581571
785.0281	0.057063
786.9569	0.0560362
788.8858	0.0553039
790.8146	0.0547569
792.7434	0.0539657
794.6722	0.0534018
796.6010	0.0529979
798.5298	0.0526023
800.4587	0.0521141
802.3875	0.0520805
804.3163	0.0519458
806.2451	0.0515082
808.1739	0.0510032
810.1027	0.050717
812.0316	0.0504224
813.9604	0.0504309
815.8892	0.0502794
817.8180	0.050069
819.7468	0.0498585
821.6756	0.0500774
823.6045	0.0501615
825.5333	0.050515
827.4621	0.0506834
829.3909	0.0505571
831.3197	0.0500521
833.2485	0.0492862
835.1773	0.0483941
837.1062	0.0478218
839.0350	0.0472242
840.9638	0.0467445
842.8926	0.0464583
844.8214	0.0463658
846.7502	0.04629
848.6791	0.0465677
850.6079	0.0466351
852.5367	0.0463994
854.4655	0.0456756
856.3943	0.0444637
858.3231	0.043016
860.2520	0.0421071
862.1808	0.0413328
864.1096	0.0407857
866.0384	0.0402639
867.9672	0.040003
869.8960	0.0398347
871.8248	0.0401124
873.7537	0.0403396
875.6825	0.0407268
877.6113	0.0406931
879.5401	0.0401881
881.4689	0.0394896
883.3977	0.039094
885.3266	0.0387321
887.2554	0.0386227
889.1842	0.0383702
891.1130	0.0381598
893.0418	0.0380336
894.9706	0.0381261
896.8995	0.0379157
898.8283	0.037638
900.7571	0.0374528
902.6859	0.0375117
904.6147	0.0372677
906.5435	0.0371246
908.4723	0.0371667
910.4012	0.0374697
912.3300	0.0377306
914.2588	0.0381598
916.1876	0.0385974
918.1164	0.0392623
920.0452	0.0400282
921.9741	0.0409204
923.9029	0.0415684
925.8317	0.0422249
927.7605	0.042671
929.6893	0.042974
931.6181	0.0428898
933.5470	0.0427383
935.4758	0.0425616
937.4046	0.0426457
939.3334	0.0428645
941.2622	0.0432012
943.1910	0.0434032
945.1198	0.0437819
947.0487	0.0442448
948.9775	0.0447414
950.9063	0.0451117
952.8351	0.0456672
954.7639	0.0463321
956.6927	0.0469717
958.6216	0.0475104
960.5504	0.04815
962.4792	0.0488486
964.4080	0.0497576
966.3368	0.0508517
968.2656	0.0522656
970.1945	0.0537385
972.1233	0.0550935
974.0521	0.0560277
975.9809	0.0565411
977.9097	0.0566253
979.8385	0.0563139
981.7673	0.0557921
983.6962	0.0552871
985.6250	0.0551019
987.5538	0.0552198
989.4826	0.0553965
991.4114	0.05575
993.3402	0.0561287
995.2691	0.0562802
997.1979	0.0561877
999.1267	0.0559436
1001.0555	0.0555143
1002.9843	0.0550851
1004.9131	0.0547569
1006.8420	0.0547569
1008.7708	0.0551356
1010.6996	0.0557753
1012.6284	0.0564906
1014.5572	0.0572313
1016.4860	0.0576605
1018.4149	0.0578625
1020.3437	0.0578793
1022.2725	0.0580224
1024.2013	0.0586116
1026.1301	0.0596215
1028.0589	0.0608672
1029.9877	0.0622727
1031.9166	0.0636361
1033.8454	0.0649659
1035.7742	0.0662705
1037.7030	0.067575
1039.6318	0.0687112
1041.5606	0.0696286
1043.4895	0.0703608
1045.4183	0.070992
1047.3471	0.0714297
1049.2759	0.071901
1051.2047	0.0724817
1053.1335	0.073256
1055.0624	0.0742744
1056.9912	0.0755285
1058.9200	0.0766983
1060.8488	0.0777335
1062.7776	0.0784573
1064.7064	0.0788529
1066.6352	0.0791054
1068.5641	0.0791727
1070.4929	0.0788613
1072.4217	0.0781544
1074.3505	0.0769592
1076.2793	0.0753601
1078.2081	0.0734244
1080.1370	0.0713034
1082.0658	0.0691489
1083.9946	0.0669774
1085.9234	0.0648397
1087.8522	0.062946
1089.7810	0.0613553
1091.7099	0.0601013
1093.6387	0.0591334
1095.5675	0.05862
1097.4963	0.0585527
1099.4251	0.0586873
1101.3539	0.0587462
1103.2827	0.0588051
1105.2116	0.0586368
1107.1404	0.0584517
1109.0692	0.0582749
1110.9980	0.0582244
1112.9268	0.0581739
1114.8556	0.0580898
1116.7845	0.0579467
1118.7133	0.0576605
1120.6421	0.0572313
1122.5709	0.056802
1124.4997	0.0562971
1126.4285	0.0559436
1128.3574	0.0556322
1130.2862	0.0554302
1132.2150	0.0554302
1134.1438	0.0556743
1136.0726	0.0560193
1138.0014	0.0566506
1139.9302	0.057509
1141.8591	0.0585358
1143.7879	0.0596468
1145.7167	0.0609597
1147.6455	0.0624073
1149.5743	0.0639896
1151.5031	0.0656813
1153.4320	0.0674656
1155.3608	0.0691573
1157.2896	0.0706638
1159.2184	0.0719094
1161.1472	0.073054
1163.0760	0.0740977
1165.0049	0.0750824
1166.9337	0.0759493
1168.8625	0.076732
1170.7913	0.0772959
1172.7201	0.0773296
1174.6489	0.0766983
1176.5777	0.0757641
1178.5066	0.0748804
1180.4354	0.0742323
1182.3642	0.0737947
1184.2930	0.0737779
1186.2218	0.0742408
1188.1506	0.0751413
1190.0795	0.0763028
1192.0083	0.077742
1193.9371	0.079501
1195.8659	0.0815209
1197.7947	0.0837176
1199.7235	0.0860826
1201.6524	0.0885907
1203.5812	0.0915364
1205.5100	0.0949113
1207.4388	0.0985388
1209.3676	0.102183
1211.2964	0.105575
1213.2253	0.108512
1215.1541	0.110296
1217.0829	0.110566
1219.0117	0.109413
1220.9405	0.107283
1222.8693	0.105028
1224.7981	0.103681
1226.7270	0.103395
1228.6558	0.103648
1230.5846	0.103866
1232.5134	0.103698
1234.4422	0.103042
1236.3710	0.102015
1238.2999	0.100803
1240.2287	0.0995993
1242.1575	0.0984715
1244.0863	0.0974363
1246.0151	0.0964768
1247.9439	0.0956267
1249.8728	0.0949198
1251.8016	0.0943643
1253.7304	0.0940697
1255.6592	0.0939519
1257.5880	0.0939687
1259.5168	0.0940024
1261.4456	0.0937667
1263.3745	0.0930597
1265.3033	0.0917805
1267.2321	0.0898699
1269.1609	0.0874965
1271.0897	0.0848875
1273.0185	0.0823373
1274.9474	0.079905
1276.8762	0.0777588
1278.8050	0.0759661
1280.7338	0.0744764
1282.6626	0.0732392
1284.5914	0.072305
1286.5203	0.0715475
1288.4491	0.0708995
1290.3779	0.0703187
1292.3067	0.0698558
1294.2355	0.0694771
1296.1643	0.0693172
1298.0931	0.0693256
1300.0220	0.0693677
1301.9508	0.0695192
1303.8796	0.0696033
1305.8084	0.0695276
1307.7372	0.0693929
1309.6660	0.0692078
1311.5949	0.0690226
1313.5237	0.0688374
1315.4525	0.0687112
1317.3813	0.0686186
1319.3101	0.0686775
1321.2389	0.0688206
1323.1678	0.069132
1325.0966	0.069637
1327.0254	0.0702346
1328.9542	0.070849
1330.8830	0.0714802
1332.8118	0.0720273
1334.7406	0.072406
1336.6695	0.0725575
1338.5983	0.0726501
1340.5271	0.0726416
1342.4559	0.0724986
1344.3847	0.0723976
1346.3135	0.0724565
1348.2424	0.0725238
1350.1712	0.0728521
1352.1000	0.0733823
1354.0288	0.0740556
1355.9576	0.075074
1357.8864	0.0764963
1359.8153	0.0783732
1361.7441	0.0809065
1363.6729	0.0842057
1365.6017	0.087
1367.5305	0.0889441
1369.4593	0.0900719
1371.3881	0.0904591
1373.3170	0.0907705
1375.2458	0.091225
1377.1746	0.0909893
1379.1034	0.0903665
1381.0322	0.0901645
1382.9610	0.0909977
1384.8899	0.0922854
1386.8187	0.0936573
1388.7475	0.0948609
1390.6763	0.0954163
1392.6051	0.0956267
1394.5339	0.0957361
1396.4628	0.0953658
1398.3916	0.0945579
1400.3204	0.0935311
1402.2492	0.0924033
1404.1780	0.091427
1406.1068	0.0907537
1408.0357	0.0902739
1409.9645	0.0901729
1411.8933	0.0901729
1413.8221	0.0902403
1415.7509	0.0903833
1417.6797	0.0906442
1419.6085	0.0911576
1421.5374	0.0914943
1423.4662	0.0923444
1425.3950	0.094541
1427.3238	0.0971333
1429.2526	0.101232
1431.1814	0.106846
1433.1103	0.112863
1435.0391	0.11841
1436.9679	0.125404
1438.8967	0.130033
1440.8255	0.132524
1442.7543	0.134813
1444.6832	0.1368
1446.6120	0.137616
1448.5408	0.137439
1450.4696	0.135369
1452.3984	0.132558
1454.3272	0.129259
1456.2560	0.12585
1458.1849	0.120564
1460.1137	0.117476
1462.0425	0.115944
1463.9713	0.114917
1465.9001	0.113242
1467.8289	0.111046
1469.7578	0.108159
1471.6866	0.105306
1473.6154	0.101594
1475.5442	0.0983284
1477.4730	0.0953827
1479.4018	0.0932449
1481.3307	0.0915195
1483.2595	0.090821
1485.1883	0.0910651
1487.1171	0.0928157
1489.0459	0.0956857
1490.9747	0.10055
1492.9035	0.105045
1494.8324	0.109977
1496.7612	0.117122
1498.6900	0.124419
1500.6188	0.131144
1502.5476	0.137885
1504.4764	0.143667
1506.4053	0.152614
1508.3341	0.162941
1510.2629	0.168209
1512.1917	0.174286
1514.1205	0.179622
1516.0493	0.182189
1517.9782	0.182088
1519.9070	0.179875
1521.8358	0.177392
1523.7646	0.174934
1525.6934	0.173099
1527.6222	0.17129
1529.5510	0.169447
1531.4799	0.167502
1533.4087	0.165558
1535.3375	0.163101
1537.2663	0.161207
1539.1951	0.159591
1541.1239	0.156603
1543.0528	0.152303
1544.9816	0.148347
1546.9104	0.144559
1548.8392	0.141319
1550.7680	0.137692
1552.6968	0.134485
1554.6257	0.131051
1556.5545	0.128265
1558.4833	0.125236
1560.4121	0.119108
1562.3409	0.114631
1564.2697	0.110978
1566.1985	0.106955
1568.1274	0.103631
1570.0562	0.100087
1571.9850	0.0974699
1573.9138	0.0956183
1575.8426	0.0943895
1577.7714	0.0929503
1579.7003	0.0921003
1581.6291	0.0919572
1583.5579	0.0927315
1585.4867	0.0943222
1587.4155	0.0969986
1589.3443	0.10071
1591.2732	0.105575
1593.2020	0.11129
1595.1308	0.117955
1597.0596	0.125446
1598.9884	0.133871
1600.9172	0.144113
1602.8461	0.156671
1604.7749	0.171164
1606.7037	0.186549
1608.6325	0.203163
1610.5613	0.219339
1612.4901	0.234472
1614.4189	0.24665
1616.3478	0.25882
1618.2766	0.267918
1620.2054	0.269324
1622.1342	0.26743
1624.0630	0.261589
1625.9918	0.253265
1627.9207	0.243326
1629.8495	0.232115
1631.7783	0.221805
1633.7071	0.212757
1635.6359	0.202313
1637.5647	0.191439
1639.4936	0.183704
1641.4224	0.177106
1643.3512	0.171517
1645.2800	0.167124
1647.2088	0.16231
1649.1376	0.157899
1651.0664	0.154777
1652.9953	0.151831
1654.9241	0.145258
1656.8529	0.140579
1658.7817	0.135992
1660.7105	0.13159
1662.6393	0.12675
1664.5682	0.122239
1666.4970	0.118334
1668.4258	0.114841
1670.3546	0.110423
1672.2834	0.106576
1674.2122	0.102957
1676.1411	0.0989091
1678.0699	0.0949534
1679.9987	0.0917973
1681.9275	0.0887758
1683.8563	0.0860321
1685.7851	0.0818828
1687.7139	0.0789371
1689.6428	0.0764374
1691.5716	0.0744596
1693.5004	0.073012
1695.4292	0.0726669
1697.3580	0.0724144
1699.2868	0.0711435
1701.2157	0.0671121
1703.1445	0.0620202
1705.0733	0.0564233
1707.0021	0.0510789
1708.9309	0.0469717
1710.8597	0.0439671
1712.7886	0.0409877
1714.7174	0.0386984
1716.6462	0.0362745
1718.5750	0.0345576
1720.5038	0.0324872
1722.4326	0.0315866
1724.3614	0.0308712
1726.2903	0.0307197
1728.2191	0.030644
1730.1479	0.0313846
1732.0767	0.0318307
1734.0055	0.0330258
1735.9343	0.0331605
1737.8632	0.0324535
1739.7920	0.0314856
1741.7208	0.0300885
1743.6496	0.0279171
1745.5784	0.0259224
1747.5072	0.0238436
1749.4361	0.0221603
1751.3649	0.0201993
1753.2937	0.0186507
1755.2225	0.0170347
1757.1513	0.0161173
1759.0801	0.0149643
1761.0089	0.0143752
1762.9378	0.0137692
1764.8666	0.0132726
1766.7954	0.0128097
1768.7242	0.0128939
1770.6530	0.0123721
1772.5818	0.0124478
1774.5107	0.011926
1776.4395	0.0117661
1778.3683	0.0114547
1780.2971	0.0113789
1782.2259	0.0110423
1784.1547	0.0109497
1786.0836	0.0107898
1788.0124	0.0106972
1789.9412	0.010512
1791.8700	0.0108234
1793.7988	0.0105205
1795.7276	0.0102595
1797.6565	0.00996498
1799.5853	0.00999022
1801.5141	0.00983873
1803.4429	0.00975457
1805.3717	0.00945999
1807.3005	0.00946841
1809.2293	0.00923275
1811.1582	0.00935058
1813.0870	0.009157
1815.0158	0.00891293
1816.9446	0.00876985
1818.8734	0.00913176
1820.8022	0.00904759
1822.7311	0.00914017
1824.6599	0.00917384
1826.5887	0.00939266
1828.5175	0.00902234
1830.4463	0.00917384
1832.3751	0.00882877
1834.3040	0.00890451
1836.2328	0.00877827
1838.1616	0.00895501
1840.0904	0.00885402
1842.0192	0.00897184
1843.9480	0.00918225
1845.8768	0.00926642
1847.8057	0.00875302
1849.7345	0.00881193
1851.6633	0.00868569
1853.5921	0.00876985
1855.5209	0.00866044
1857.4497	0.00895501
1859.3786	0.00888768
1861.3074	0.0089466
1863.2362	0.00871935
1865.1650	0.00893818
1867.0938	0.00890451
1869.0226	0.00934216
1870.9515	0.00910651
1872.8803	0.00914859
1874.8091	0.00906442
1876.7379	0.0092075
1878.6667	0.00903076
1880.5955	0.00906442
1882.5243	0.00892976
1884.4532	0.00924958
1886.3820	0.00919909
1888.3108	0.00935058
1890.2396	0.00923275
1892.1684	0.00928325
1894.0972	0.00905601
1896.0261	0.009258
1897.9549	0.00912334
1899.8837	0.00944316
1901.8125	0.00942633
1903.7413	0.00968724
1905.6701	0.00963674
1907.5990	0.00986398
1909.5278	0.00944316
1911.4566	0.00944316
1913.3854	0.00932533
1915.3142	0.00981348
1917.2430	0.0100744
1919.1718	0.0103774
1921.1007	0.00973773
1923.0295	0.00983873
1924.9583	0.0096704
1926.8871	0.00985556
1928.8159	0.00991448
1930.7447	0.0100744
1932.6736	0.00981348
1934.6024	0.0103269
1936.5312	0.0101417
1938.4600	0.010613
1940.3888	0.0107898
1942.3176	0.0114378
1944.2465	0.0113116
1946.1753	0.0116735
1948.1041	0.0111349
1950.0329	0.0113873
1951.9617	0.0118082
1953.8905	0.0124226
1955.8193	0.0119933
1957.7482	0.0123047
1959.6770	0.0127171
1961.6058	0.0138533
1963.5346	0.013887
1965.4634	0.0149306
1967.3922	0.0154104
1969.3211	0.0154945
1971.2499	0.0145014
1973.1787	0.0148886
1975.1075	0.0144172
1977.0363	0.0162183
1978.9651	0.016959
1980.8940	0.0165297
1982.8228	0.0146192
1984.7516	0.0141984
1986.6804	0.0137439
1988.6092	0.014695
1990.5380	0.0144846
1992.4669	0.0142489
1994.3957	0.0132053
1996.3245	0.0131043
1998.2533	0.0132221
2000.1821	0.0137776
2002.1109	0.0128518
2004.0397	0.0130706
2005.9686	0.0138028
2007.8974	0.0151326
2009.8262	0.0149811
2011.7550	0.0152925
2013.6838	0.0148717
2015.6126	0.0154188
2017.5415	0.0149895
2019.4703	0.015343
2021.3991	0.0154609
2023.3279	0.0156713
2025.2567	0.014939
2027.1855	0.0150148
2029.1144	0.0149475
2031.0432	0.0159995
2032.9720	0.0158396
2034.9008	0.0160248
2036.8296	0.0153851
2038.7584	0.015099
2040.6872	0.0146024
2042.6161	0.0148128
2044.5449	0.0144761
2046.4737	0.0146192
2048.4025	0.0141142
2050.3313	0.0134157
2052.2601	0.0123216
2054.1890	0.012431
2056.1178	0.0120691
2058.0466	0.0118755
2059.9754	0.0115641
2061.9042	0.0114378
2063.8330	0.0110339
2065.7619	0.0110254
2067.6907	0.0110507
2069.6195	0.0113368
2071.5483	0.0103942
2073.4771	0.0100576
2075.4059	0.0102175
2077.3347	0.0108403
2079.2636	0.0107814
2081.1924	0.0106046
2083.1212	0.0101333
2085.0500	0.0102091
2086.9788	0.00988081
2088.9076	0.00998181
2090.8365	0.00993973
2092.7653	0.00979665
2094.6941	0.00928325
2096.6229	0.00978823
2098.5517	0.0101586
2100.4805	0.0105794
2102.4094	0.0102091
2104.3382	0.00991448
2106.2670	0.00993973
2108.1958	0.0100491
2110.1246	0.00968724
2112.0534	0.00988923
2113.9822	0.0100744
2115.9111	0.00985556
2117.8399	0.00938425
2119.7687	0.009359
2121.6975	0.00900551
2123.6263	0.00898868
2125.5551	0.00864361
2127.4840	0.00870252
2129.4128	0.00882877
2131.3416	0.00897184
2133.2704	0.00892976
2135.1992	0.00981348
2137.1280	0.0101501
2139.0569	0.0105962
2140.9857	0.01031
2142.9145	0.0103353
2144.8433	0.00991448
2146.7721	0.0102764
2148.7009	0.0108234
2150.6297	0.0114378
2152.5586	0.0110675
2154.4874	0.0116398
2156.4162	0.0117829
2158.3450	0.0139543
2160.2738	0.0170684
2162.2026	0.0180531
2164.1315	0.0164877
2166.0603	0.0155366
2167.9891	0.0150737
2169.9179	0.0149727
2171.8467	0.0136513
2173.7755	0.0132221
2175.7044	0.0128013
2177.6332	0.0135419
2179.5620	0.0131548
2181.4908	0.0131884
2183.4196	0.0137523
2185.3484	0.0143078
2187.2773	0.0131632
2189.2061	0.0127424
2191.1349	0.0127087
2193.0637	0.0129949
2194.9925	0.0129107
2196.9213	0.0128181
2198.8501	0.0118839
2200.7790	0.0116567
2202.7078	0.0118334
2204.6366	0.0122458
2206.5654	0.0118334
2208.4942	0.0116314
2210.4230	0.0112695
2212.3519	0.0115136
2214.2807	0.0115473
2216.2095	0.0114799
2218.1383	0.0111264
2220.0671	0.0111685
2221.9959	0.0111012
2223.9248	0.011724
2225.8536	0.0129275
2227.7824	0.0150148
2229.7112	0.0170347
2231.6400	0.019324
2233.5688	0.0204349
2235.4976	0.0208978
2237.4265	0.0206369
2239.3553	0.0195344
2241.2841	0.018112
2243.2129	0.016555
2245.1417	0.0146108
2247.0705	0.0134241
2248.9994	0.0122963
2250.9282	0.0114799
2252.8570	0.0108992
2254.7858	0.0108992
2256.7146	0.0104868
2258.6434	0.00998181
2260.5723	0.00975457
2262.5011	0.00984715
2264.4299	0.00937583
2266.3587	0.00939266
2268.2875	0.00943474
2270.2163	0.009258
2272.1451	0.00899709
2274.0740	0.00913176
2276.0028	0.00907284
2277.9316	0.00921592
2279.8604	0.00941791
2281.7892	0.00941791
2283.7180	0.00914017
2285.6469	0.00916542
2287.5757	0.00895501
2289.5045	0.0086941
2291.4333	0.00827329
2293.3621	0.00813021
2295.2909	0.00789455
2297.2198	0.00768414
2299.1486	0.00733907
2301.0774	0.00716233
2303.0062	0.00703608
2304.9350	0.00703608
2306.8638	0.00682567
2308.7926	0.00655635
2310.7215	0.00627019
2312.6503	0.0061692
2314.5791	0.00585779
2316.5079	0.00572313
2318.4367	0.0054538
2320.3655	0.00520973
2322.2944	0.00484783
2324.2232	0.00470475
2326.1520	0.00377895
2328.0808	0.00319822
2330.0096	0.00297939
2331.9384	0.0028279
2333.8673	0.00255016
2335.7961	0.00257541
2337.7249	0.00249966
2339.6537	0.00242391
2341.5825	0.00217142
2343.5113	0.0022135
2345.4401	0.00255857
2347.3690	0.0036022
2349.2978	0.00377053
2351.2266	0.00300464
2353.1554	0.00214617
2355.0842	0.00159069
2357.0130	0.000883718
2358.9419	0.000917384
2360.8707	0.000951049
2362.7995	0.00150653
2364.7283	0.00164961
2366.6571	0.00202834
2368.5859	0.00249124
2370.5148	0.00310564
2372.4436	0.00368637
2374.3724	0.00444384
2376.3012	0.00499932
2378.2300	0.00566421
2380.1588	0.00621969
2382.0877	0.00679201
2384.0165	0.00713708
2385.9453	0.0074569
2387.8741	0.00759156
2389.8029	0.00762523
2391.7317	0.00763364
2393.6605	0.00765048
2395.5894	0.00770097
2397.5182	0.00789455
2399.4470	0.00786089
2401.3758	0.0078188
2403.3046	0.00785247
2405.2334	0.0079198
2407.1623	0.00802921
2409.0911	0.00822279
2411.0199	0.00817229
2412.9487	0.00815546
2414.8775	0.00818912
2416.8063	0.00834903
2418.7352	0.00832378
2420.6640	0.00830695
2422.5928	0.00829854
2424.5216	0.00834062
2426.4504	0.00832378
2428.3792	0.0083827
2430.3080	0.00834062
2432.2369	0.00839112
2434.1657	0.0084332
2436.0945	0.00851736
2438.0233	0.00850894
2439.9521	0.00862677
2441.8809	0.00864361
2443.8098	0.00863519
2445.7386	0.00865202
2447.6674	0.00877827
2449.5962	0.00880352
2451.5250	0.00880352
2453.4538	0.00875302
2455.3827	0.00886243
2457.3115	0.00886243
2459.2403	0.00893818
2461.1691	0.00890451
2463.0979	0.00887085
2465.0267	0.00887926
2466.9555	0.00893818
2468.8844	0.00891293
2470.8132	0.00887926
2472.7420	0.00890451
2474.6708	0.00901393
2476.5996	0.00912334
2478.5284	0.00919909
2480.4573	0.00911492
2482.3861	0.00908967
2484.3149	0.00888768
2486.2437	0.00895501
2488.1725	0.00923275
2490.1013	0.00956099
2492.0302	0.00946841
2493.9590	0.00934216
2495.8878	0.009258
2497.8166	0.00924117
2499.7454	0.0092075
2501.6742	0.00934216
2503.6030	0.00938425
2505.5319	0.00950208
2507.4607	0.00951891
2509.3895	0.00954416
2511.3183	0.00957782
2513.2471	0.00963674
2515.1759	0.00962832
2517.1048	0.00976298
2519.0336	0.00971248
2520.9624	0.00973773
2522.8912	0.00980507
2524.8200	0.00978823
2526.7488	0.00963674
2528.6777	0.0097209
2530.6065	0.00972932
2532.5353	0.00978823
2534.4641	0.00985556
2536.3929	0.00992289
2538.3217	0.00993131
2540.2505	0.010066
2542.1794	0.0100323
2544.1082	0.0100828
2546.0370	0.0100996
2547.9658	0.0102006
2549.8946	0.0103016
2551.8234	0.0104279
2553.7523	0.0104447
2555.6811	0.0103942
2557.6099	0.0102932
2559.5387	0.0103858
2561.4675	0.0105205
2563.3963	0.0106299
2565.3252	0.0106551
2567.2540	0.0106888
2569.1828	0.0108066
2571.1116	0.0109581
2573.0404	0.0108487
2574.9692	0.0108066
2576.8981	0.0108487
2578.8269	0.0109497
2580.7557	0.0109497
2582.6845	0.0110928
2584.6133	0.0112106
2586.5421	0.0112527
2588.4709	0.011219
2590.3998	0.0112358
2592.3286	0.0112863
2594.2574	0.0114294
2596.1862	0.0114715
2598.1150	0.0114799
2600.0438	0.011522
2601.9727	0.0117156
2603.9015	0.0117408
2605.8303	0.0116819
2607.7591	0.0116903
2609.6879	0.0117661
2611.6167	0.0117324
2613.5456	0.0118166
2615.4744	0.0119597
2617.4032	0.012027
2619.3320	0.0119007
2621.2608	0.0118755
2623.1896	0.0119765
2625.1184	0.0121616
2627.0473	0.0121448
2628.9761	0.0120775
2630.9049	0.0120522
2632.8337	0.0120943
2634.7625	0.0120859
2636.6913	0.0121196
2638.6202	0.0121869
2640.5490	0.0122542
2642.4778	0.012229
2644.4066	0.0122206
2646.3354	0.0122121
2648.2642	0.0122542
2650.1931	0.0122374
2652.1219	0.0122037
2654.0507	0.0121701
2655.9795	0.0122542
2657.9083	0.0122795
2659.8371	0.0122121
2661.7659	0.0121364
2663.6948	0.0121448
2665.6236	0.0120522
2667.5524	0.0120354
2669.4812	0.0120775
2671.4100	0.0121616
2673.3388	0.0122963
2675.2677	0.0124057
2677.1965	0.0124057
2679.1253	0.0124141
2681.0541	0.0123889
2682.9829	0.0123973
2684.9117	0.0123721
2686.8406	0.0124141
2688.7694	0.012431
2690.6982	0.0124562
2692.6270	0.0125151
2694.5558	0.012574
2696.4846	0.0125909
2698.4134	0.012633
2700.3423	0.0126414
2702.2711	0.0127255
2704.1999	0.012835
2706.1287	0.0129696
2708.0575	0.0130117
2709.9863	0.0130454
2711.9152	0.0131127
2713.8440	0.0132305
2715.7728	0.0132979
2717.7016	0.0133315
2719.6304	0.013382
2721.5592	0.0135503
2723.4881	0.0137271
2725.4169	0.0138533
2727.3457	0.0139038
2729.2745	0.013887
2731.2033	0.0139291
2733.1321	0.0140806
2735.0609	0.0141227
2736.9898	0.01419
2738.9186	0.0142489
2740.8474	0.0142826
2742.7762	0.0144172
2744.7050	0.0145519
2746.6338	0.0146192
2748.5627	0.0147118
2750.4915	0.0147876
2752.4203	0.0148044
2754.3491	0.0148633
2756.2779	0.0149811
2758.2067	0.0150653
2760.1356	0.0151831
2762.0644	0.0152757
2763.9932	0.0154188
2765.9220	0.0155534
2767.8508	0.0156124
2769.7796	0.0156713
2771.7085	0.0158396
2773.6373	0.0160416
2775.5661	0.0161847
2777.4949	0.0162352
2779.4237	0.016353
2781.3525	0.0164456
2783.2813	0.0165213
2785.2102	0.0166812
2787.1390	0.0168496
2789.0678	0.0170011
2790.9966	0.017161
2792.9254	0.017304
2794.8542	0.0175145
2796.7831	0.0177501
2798.7119	0.0179521
2800.6407	0.0179942
2802.5695	0.0181204
2804.4983	0.0182803
2806.4271	0.0185665
2808.3560	0.0188527
2810.2848	0.0190546
2812.2136	0.019223
2814.1424	0.0194418
2816.0712	0.0197448
2818.0000	0.0201488
2819.9288	0.0205107
2821.8577	0.0209147
2823.7865	0.0213691
2825.7153	0.021891
2827.6441	0.0225138
2829.5729	0.0232965
2831.5017	0.0241802
2833.4306	0.025207
2835.3594	0.0264779
2837.2882	0.0281612
2839.2170	0.0301474
2841.1458	0.0326555
2843.0746	0.0362156
2845.0035	0.0412907
2846.9323	0.047805
2848.8611	0.0541004
2850.7899	0.0575174
2852.7187	0.0575511
2854.6475	0.0555901
2856.5763	0.052577
2858.5052	0.0491011
2860.4340	0.0458944
2862.3628	0.0432433
2864.2916	0.0414422
2866.2204	0.040449
2868.1492	0.0401545
2870.0781	0.0401881
2872.0069	0.0401881
2873.9357	0.0398094
2875.8645	0.0391361
2877.7933	0.0385806
2879.7221	0.0383702
2881.6510	0.0385133
2883.5798	0.0389678
2885.5086	0.0396747
2887.4374	0.0404659
2889.3662	0.0414674
2891.2950	0.0426457
2893.2238	0.0439587
2895.1527	0.045381
2897.0815	0.0468118
2899.0103	0.0482847
2900.9391	0.0498417
2902.8679	0.0517186
2904.7967	0.0538395
2906.7256	0.0563139
2908.6544	0.0593775
2910.5832	0.0633247
2912.5120	0.0684503
2914.4408	0.0744848
2916.3696	0.0802332
2918.2985	0.0844666
2920.2273	0.0867896
2922.1561	0.0874544
2924.0849	0.0868821
2926.0137	0.0852746
2927.9425	0.0827918
2929.8713	0.0797451
2931.8002	0.0762523
2933.7290	0.0724396
2935.6578	0.0685597
2937.5866	0.0648481
2939.5154	0.0615152
2941.4442	0.0587462
2943.3731	0.0564233
2945.3019	0.054639
2947.2307	0.0533261
2949.1595	0.0525013
2951.0883	0.0520721
2953.0171	0.0518027
2954.9460	0.0514661
2956.8748	0.0507928
2958.8036	0.0498249
2960.7324	0.0486718
2962.6612	0.0474346
2964.5900	0.0459954
2966.5189	0.0444468
2968.4477	0.0428898
2970.3765	0.0414001
2972.3053	0.0401545
2974.2341	0.0391445
2976.1629	0.0383618
2978.0917	0.0377642
2980.0206	0.0373097
2981.9494	0.0367963
2983.8782	0.0362914
2985.8070	0.0357443
2987.7358	0.035273
2989.6646	0.0348606
2991.5935	0.0344734
2993.5223	0.0339853
2995.4511	0.0334635
2997.3799	0.0330006
2999.3087	0.0325124
3001.2375	0.0320159
3003.1664	0.0315698
3005.0952	0.0310564
3007.0240	0.0305346
3008.9528	0.0301558
3010.8816	0.0299202
3012.8104	0.0295835
3014.7392	0.0290449
3016.6681	0.0283968
3018.5969	0.0278077
3020.5257	0.0273027
3022.4545	0.0269913
3024.3833	0.0268735
3026.3121	0.0266967
3028.2410	0.026621
3030.1698	0.0266462
3032.0986	0.026764
3034.0274	0.0269913
3035.9562	0.0269408
3037.8850	0.0269071
3039.8139	0.027168
3041.7427	0.0276141
3043.6715	0.0279087
3045.6003	0.0281359
3047.5291	0.0283716
3049.4579	0.0287419
3051.3867	0.029087
3053.3156	0.0293815
3055.2444	0.0297266
3057.1732	0.0300464
3059.1020	0.0302652
3061.0308	0.0305767
3062.9596	0.0308965
3064.8885	0.031191
3066.8173	0.0315361
3068.7461	0.0316371
3070.6749	0.0315698
3072.6037	0.0315614
3074.5325	0.0316876
3076.4614	0.031898
3078.3902	0.0320327
3080.3190	0.0319906
3082.2478	0.0318812
3084.1766	0.0318391
3086.1054	0.0316371
3088.0342	0.0312836
3089.9631	0.031048
3091.8919	0.0309554
3093.8207	0.0306945
3095.7495	0.0304757
3097.6783	0.0303242
3099.6071	0.03024
3101.5360	0.0300548
3103.4648	0.0298023
3105.3936	0.0296761
3107.3224	0.0296929
3109.2512	0.0295162
3111.1800	0.0292216
3113.1089	0.0291122
3115.0377	0.0290196
3116.9665	0.0289607
3118.8953	0.0290785
3120.8241	0.0291038
3122.7529	0.0290196
3124.6817	0.0288765
3126.6106	0.0287671
3128.5394	0.0288092
3130.4682	0.028885
3132.3970	0.0289186
3134.3258	0.029129
3136.2546	0.0292553
3138.1835	0.0294068
3140.1123	0.0296004
3142.0411	0.0297182
3143.9699	0.0298781
3145.8987	0.030139
3147.8275	0.0304588
3149.7564	0.0307702
3151.6852	0.0311153
3153.6140	0.0314267
3155.5428	0.0316876
3157.4716	0.0320159
3159.4004	0.032403
3161.3293	0.0327481
3163.2581	0.0330511
3165.1869	0.033413
3167.1157	0.0338927
3169.0445	0.0343219
3170.9733	0.0346586
3172.9021	0.0352477
3174.8310	0.035879
3176.7598	0.0364008
3178.6886	0.0368553
3180.6174	0.0372677
3182.5462	0.0377979
3184.4750	0.038446
3186.4039	0.0390099
3188.3327	0.0394475
3190.2615	0.0399693
3192.1903	0.04071
3194.1191	0.0413917
3196.0479	0.0420061
3197.9768	0.042671
3199.9056	0.0433779
3201.8344	0.0440176
3203.7632	0.0446404
3205.6920	0.0454231
3207.6208	0.0461638
3209.5496	0.0467613
3211.4785	0.047443
3213.4073	0.0481584
3215.3361	0.0488991
3217.2649	0.0495387
3219.1937	0.0503046
3221.1225	0.0512136
3223.0514	0.05203
3224.9802	0.0528884
3226.9090	0.0537806
3228.8378	0.05474
3230.7666	0.0558258
3232.6954	0.0571303
3234.6243	0.0582244
3236.5531	0.0590745
3238.4819	0.0602107
3240.4107	0.0614226
3242.3395	0.0627356
3244.2683	0.0644189
3246.1971	0.0662452
3248.1260	0.0678275
3250.0548	0.0694266
3251.9836	0.0712361
3253.9124	0.0733234
3255.8412	0.0755705
3257.7700	0.0776915
3259.6989	0.0799134
3261.6277	0.0823205
3263.5565	0.0847275
3265.4853	0.0870925
3267.4141	0.0895838
3269.3429	0.0921171
3271.2718	0.0942885
3273.2006	0.0961149
3275.1294	0.097613
3277.0582	0.0986314
3278.9870	0.0995067
3280.9158	0.100071
3282.8446	0.100062
3284.7735	0.0997255
3286.7023	0.0990101
3288.6311	0.0980591
3290.5599	0.0968892
3292.4887	0.0953406
3294.4175	0.0935395
3296.3464	0.0916121
3298.2752	0.0895585
3300.2040	0.0874797
3302.1328	0.0854008
3304.0616	0.083322
3305.9904	0.08126
3307.9193	0.0792822
3309.8481	0.0772286
3311.7769	0.0751666
3313.7057	0.073113
3315.6345	0.0711856
3317.5633	0.0694013
3319.4921	0.0677602
3321.4210	0.0662452
3323.3498	0.0647303
3325.2786	0.0631143
3327.2074	0.0614984
3329.1362	0.0599919
3331.0650	0.0586452
3332.9939	0.0574333
3334.9227	0.0562718
3336.8515	0.0551777
3338.7803	0.0541004
3340.7091	0.0530315
3342.6379	0.0520552
3344.5668	0.0510958
3346.4956	0.0502457
3348.4244	0.0494546
3350.3532	0.0487308
3352.2820	0.0479901
3354.2108	0.0472074
3356.1397	0.046492
3358.0685	0.0459618
3359.9973	0.045381
3361.9261	0.0447751
3363.8549	0.044228
3365.7837	0.0437988
3367.7125	0.0433864
3369.6414	0.0428814
3371.5702	0.0423343
3373.4990	0.0418798
3375.4278	0.0414338
3377.3566	0.041055
3379.2854	0.040752
3381.2143	0.040449
3383.1431	0.0400619
3385.0719	0.0396158
3387.0007	0.0392118
3388.9295	0.038892
3390.8583	0.0385469
3392.7872	0.0381766
3394.7160	0.0378147
3396.6448	0.0375202
3398.5736	0.0373097
3400.5024	0.0369647
3402.4312	0.0366785
3404.3600	0.0364344
3406.2889	0.0360389
3408.2177	0.0357191
3410.1465	0.0354413
3412.0753	0.0350878
3414.0041	0.0348017
3415.9329	0.0345408
3417.8618	0.0341957
3419.7906	0.0340442
3421.7194	0.0338254
3423.6482	0.0334214
3425.5770	0.0330511
3427.5058	0.0327481
3429.4347	0.0324619
3431.3635	0.0321926
3433.2923	0.0319317
3435.2211	0.0316287
3437.1499	0.0313005
3439.0787	0.0310143
3441.0075	0.030846
3442.9364	0.0308039
3444.8652	0.0305262
3446.7940	0.0303157
3448.7228	0.0302063
3450.6516	0.0300128
3452.5804	0.029836
3454.5093	0.0296509
3456.4381	0.0294741
3458.3669	0.0293142
3460.2957	0.0289944
3462.2245	0.0288261
3464.1533	0.0287671
3466.0822	0.0285988
3468.0110	0.0283547
3469.9398	0.0280938
3471.8686	0.0279003
3473.7974	0.0277403
3475.7262	0.0275468
3477.6550	0.0273616
3479.5839	0.027168
3481.5127	0.0270754
3483.4415	0.0270165
3485.3703	0.0266715
3487.2991	0.0263601
3489.2279	0.0263348
3491.1568	0.0261496
3493.0856	0.0258972
3495.0144	0.0257036
3496.9432	0.0255857
3498.8720	0.0254595
3500.8008	0.0254174
3502.7297	0.0251733
3504.6585	0.0249545
3506.5873	0.0247189
3508.5161	0.024601
3510.4449	0.0243906
3512.3737	0.0240624
3514.3025	0.0239361
3516.2314	0.0237846
3518.1602	0.0235406
3520.0890	0.0233554
3522.0178	0.0231618
3523.9466	0.0231029
3525.8754	0.0228673
3527.8043	0.0227074
3529.7331	0.0226064
3531.6619	0.0223875
3533.5907	0.0220593
3535.5195	0.0217984
3537.4483	0.0216637
3539.3772	0.0213439
3541.3060	0.0210241
3543.2348	0.0208558
3545.1636	0.0206622
3547.0924	0.0204686
3549.0212	0.0201151
3550.9501	0.0197616
3552.8789	0.0197111
3554.8077	0.0194166
3556.7365	0.0190378
3558.6653	0.0188863
3560.5941	0.018718
3562.5229	0.0184318
3564.4518	0.018112
3566.3806	0.0179605
3568.3094	0.0180363
3570.2382	0.0175986
3572.1670	0.0170684
3574.0958	0.0167906
3576.0247	0.0165971
3577.9535	0.0163698
3579.8823	0.016151
3581.8111	0.01605
3583.7399	0.0158312
3585.6687	0.0154693
3587.5976	0.0154777
3589.5264	0.0155114
3591.4552	0.0149559
3593.3840	0.0147286
3595.3128	0.0147539
3597.2416	0.0144425
3599.1704	0.0141058
3601.0993	0.0141311
3603.0281	0.0139543
3604.9569	0.0136766
3606.8857	0.0135588
3608.8145	0.013685
3610.7433	0.0134998
3612.6722	0.0133399
3614.6010	0.0134325
3616.5298	0.0129275
3618.4586	0.0127508
3620.3874	0.0128686
3622.3162	0.0123721
3624.2451	0.0119512
3626.1739	0.0116651
3628.1027	0.0117913
3630.0315	0.0124899
3631.9603	0.0116146
3633.8891	0.0110844
3635.8179	0.0107814
3637.7468	0.0103605
3639.6756	0.0103437
3641.6044	0.0101838
3643.5332	0.010066
3645.4620	0.00984715
3647.3908	0.010066
3649.3197	0.01047
3651.2485	0.0104531
3653.1773	0.00951891
3655.1061	0.00891293
3657.0349	0.00913176
3658.9637	0.00860152
3660.8926	0.00818071
3662.8214	0.00809654
3664.7502	0.00792822
3666.6790	0.0075579
3668.6078	0.00738115
3670.5366	0.00807971
3672.4654	0.00768414
3674.3943	0.00706133
3676.3231	0.0079703
3678.2519	0.00719599
3680.1807	0.00672468
3682.1095	0.00664893
3684.0383	0.0065311
3685.9672	0.00632069
3687.8960	0.00644694
3689.8248	0.00701925
3691.7536	0.00664051
3693.6824	0.00615236
3695.6112	0.00592512
3697.5401	0.0060682
3699.4689	0.00589987
3701.3977	0.00597562
3703.3265	0.0060177
3705.2553	0.00569788
3707.1841	0.00558847
3709.1129	0.00572313
3711.0418	0.00611028
3712.9706	0.0064806
3714.8994	0.0061187
3716.8282	0.00574838
3718.7570	0.00564738
3720.6858	0.00548747
3722.6147	0.0054538
3724.5435	0.00551272
3726.4723	0.00563896
3728.4011	0.0057063
3730.3299	0.00515923
3732.2587	0.00538647
3734.1876	0.00578204
3736.1164	0.00636277
3738.0452	0.00612711
3739.9740	0.00572313
3741.9028	0.00563896
3743.8316	0.00614395
3745.7605	0.00720441
3747.6893	0.00613553
3749.6181	0.0061692
3751.5469	0.00650585
3753.4757	0.00640485
3755.4045	0.00587462
3757.3333	0.00571471
3759.2622	0.00585779
3761.1910	0.0059672
3763.1198	0.00558847
3765.0486	0.00556322
3766.9774	0.00573996
3768.9062	0.00547905
3770.8351	0.00580729
3772.7639	0.00575679
3774.6927	0.00568946
3776.6215	0.0056558
3778.5503	0.00558847
3780.4791	0.00573154
3782.4080	0.00552955
3784.3368	0.0055043
3786.2656	0.00562213
3788.1944	0.00547905
3790.1232	0.00554638
3792.0520	0.00562213
3793.9808	0.00540331
3795.9097	0.00546222
3797.8385	0.00593354
3799.7673	0.00559688
3801.6961	0.00603453
3803.6249	0.0061187
3805.5537	0.00538647
3807.4826	0.00577363
3809.4114	0.00580729
3811.3402	0.00549589
3813.2690	0.00543697
3815.1978	0.00556322
3817.1266	0.00613553
3819.0555	0.00546222
3820.9843	0.00567263
3822.9131	0.0061187
3824.8419	0.00534439
3826.7707	0.00546222
3828.6995	0.0057063
3830.6283	0.00549589
3832.5572	0.00571471
3834.4860	0.00573154
3836.4148	0.00576521
3838.3436	0.00610186
3840.2724	0.00610186
3842.2012	0.00579888
3844.1301	0.00588304
3846.0589	0.00589987
3847.9877	0.00563055
3849.9165	0.00549589
3851.8453	0.00542014
3853.7741	0.00659001
3855.7030	0.00655635
3857.6318	0.00581571
3859.5606	0.0057063
3861.4894	0.00566421
3863.4182	0.00567263
3865.3470	0.00595037
3867.2758	0.00572313
3869.2047	0.00558005
3871.1335	0.00634594
3873.0623	0.00562213
3874.9911	0.00585779
3876.9199	0.00567263
3878.8487	0.00528548
3880.7776	0.00587462
3882.7064	0.00589987
3884.6352	0.0054538
3886.5640	0.00602612
3888.4928	0.0057063
3890.4216	0.00557163
3892.3505	0.00605137
3894.2793	0.00598404
3896.2081	0.00568105
3898.1369	0.00564738
3900.0657	0.0059167
3901.9945	0.00584096
3903.9233	0.00582412
3905.8522	0.00604295
3907.7810	0.00584096
3909.7098	0.00569788
3911.6386	0.00582412
3913.5674	0.00585779
3915.4962	0.00572313
3917.4251	0.00585779
3919.3539	0.00584096
3921.2827	0.00590829
3923.2115	0.00580729
3925.1403	0.0059167
3927.0691	0.00594195
3928.9980	0.00584096
3930.9268	0.00582412
3932.8556	0.00595037
3934.7844	0.0059167
3936.7132	0.00571471
3938.6420	0.00566421
3940.5709	0.00574838
3942.4997	0.00590829
3944.4285	0.00588304
3946.3573	0.00562213
3948.2861	0.00576521
3950.2149	0.00600087
3952.1437	0.00592512
3954.0726	0.00576521
3956.0014	0.00580729
3957.9302	0.00579046
3959.8590	0.00572313
3961.7878	0.00571471
3963.7166	0.00579046
3965.6455	0.00573154
3967.5743	0.00580729
3969.5031	0.00586621
3971.4319	0.00585779
3973.3607	0.00588304
3975.2895	0.00590829
3977.2184	0.00588304
3979.1472	0.00589987
3981.0760	0.00588304
3983.0048	0.0059167
3984.9336	0.00589987
3986.8624	0.00588304
3988.7912	0.00594195
3990.7201	0.00605137
3992.6489	0.0059672
3994.5777	0.00589987
3996.5065	0.00590829
3998.4353	0.00589987
4000.3641	0.00588304
4002.2930	0.00592512
4004.2218	0.00599245
4006.1506	0.0059672
4008.0794	0.00600087
4010.0082	0.00604295
4011.9370	0.00588304
4013.8659	0.00579888
4015.7947	0.00582412
4017.7235	0.00586621
4019.6523	0.00586621
4021.5811	0.00589987
4023.5099	0.00590829
4025.4387	0.00582412
4027.3676	0.00575679
4029.2964	0.0059167
4031.2252	0.00590829
4033.1540	0.00588304
4035.0828	0.00589146
4037.0116	0.00583254
4038.9405	0.00582412
4040.8693	0.00582412
4042.7981	0.00584096
4044.7269	0.00589987
4046.6557	0.00584937
4048.5845	0.00581571
4050.5134	0.00580729
4052.4422	0.00579888
4054.3710	0.00573996
4056.2998	0.00580729
4058.2286	0.00587462
4060.1574	0.00583254
4062.0862	0.00576521
4064.0151	0.00577363
4065.9439	0.00579046
4067.8727	0.00578204
4069.8015	0.00572313
4071.7303	0.00580729
4073.6591	0.0059167
4075.5880	0.00593354
4077.5168	0.0059167
4079.4456	0.00594195
4081.3744	0.00588304
4083.3032	0.00583254
4085.2320	0.00586621
4087.1609	0.00595879
4089.0897	0.00592512
4091.0185	0.00584096
4092.9473	0.00584096
4094.8761	0.00597562
4096.8049	0.00595037
4098.7337	0.00593354
4100.6626	0.00585779
4102.5914	0.00576521
4104.5202	0.00579888
4106.4490	0.00593354
4108.3778	0.00587462
4110.3066	0.00581571
4112.2355	0.00571471
4114.1643	0.00563896
4116.0931	0.00573996
4118.0219	0.00581571
4119.9507	0.00581571
4121.8795	0.00579888
4123.8084	0.00581571
4125.7372	0.00586621
4127.6660	0.00593354
4129.5948	0.00597562
4131.5236	0.00598404
4133.4524	0.00590829
4135.3813	0.00578204
4137.3101	0.00575679
4139.2389	0.00573154
4141.1677	0.00573996
4143.0965	0.00575679
4145.0253	0.00583254
4146.9541	0.00579046
4148.8830	0.00580729
4150.8118	0.00589987
4152.7406	0.00588304
4154.6694	0.00582412
4156.5982	0.00588304
4158.5270	0.00582412
4160.4559	0.00578204
4162.3847	0.00588304
4164.3135	0.00599245
4166.2423	0.00595879
4168.1711	0.00582412
4170.0999	0.00583254
4172.0288	0.00589146
4173.9576	0.00586621
4175.8864	0.00590829
4177.8152	0.00589987
4179.7440	0.00589146
4181.6728	0.00589987
4183.6016	0.00580729
4185.5305	0.00582412
4187.4593	0.00589146
4189.3881	0.00587462
4191.3169	0.00578204
4193.2457	0.00584096
4195.1745	0.0059167
4197.1034	0.00590829
4199.0322	0.0059167
4200.9610	0.00589987
[truncated: 414 more rows]
