# Supplementary material for: Vibrational Study on the Structure, Bioactivity, and Silver Adsorption of Silk Fibroin Fibers Grafted with Methacrylonitrile
Source: Molecules. 2023 Mar 10;28(6):2551. doi: 10.3390/molecules28062551 (PMC10051891; doi:10.3390/molecules28062551)
Supplement: Supplementary file 1 [file molecules-28-02551-s001.zip › RAW DATA/Figure 15 IR SBF perpendicular/Average IR BF control 28d SBF perpendic.txt]

TITLE	BFCONTROLLO 28D SBFPERPENDICOLARE P4 | AV. OF 3
DATA TYPE
ORIGIN	JASCO
OWNER
DATE	23/03/01
TIME	16:03:40
SPECTROMETER/DATA SYSTEM
RESOLUTION
DELTAX	1.92882
XUNITS	1/CM
YUNITS	ABSORBANCE
FIRSTX	379.9768
LASTX	4999.4912
NPOINTS	2396
FIRSTY	0.22162
MAXY	0.25274
MINY	0.01757
XYDATA
379.9768	0.221621
381.9056	0.219164
383.8344	0.221833
385.7633	0.220269
387.6921	0.211552
389.6209	0.208106
391.5497	0.2065
393.4785	0.211382
395.4073	0.213212
397.3361	0.220358
399.2650	0.213436
401.1938	0.203805
403.1226	0.200383
405.0514	0.204022
406.9802	0.204818
408.9090	0.204013
410.8379	0.20506
412.7667	0.205643
414.6955	0.21043
416.6243	0.217074
418.5531	0.222378
420.4819	0.218705
422.4108	0.217538
424.3396	0.216582
426.2684	0.214422
428.1972	0.209512
430.1260	0.204585
432.0548	0.200542
433.9837	0.196756
435.9125	0.192571
437.8413	0.19046
439.7701	0.191732
441.6989	0.192917
443.6277	0.192427
445.5565	0.191805
447.4854	0.190288
449.4142	0.188849
451.3430	0.189001
453.2718	0.189788
455.2006	0.190407
457.1294	0.191227
459.0583	0.190584
460.9871	0.190879
462.9159	0.190942
464.8447	0.191431
466.7735	0.19258
468.7023	0.193661
470.6312	0.193786
472.5600	0.195288
474.4888	0.19645
476.4176	0.197088
478.3464	0.197288
480.2752	0.198246
482.2040	0.199694
484.1329	0.200724
486.0617	0.201513
487.9905	0.202182
489.9193	0.202218
491.8481	0.202694
493.7769	0.202767
495.7058	0.202044
497.6346	0.201945
499.5634	0.202044
501.4922	0.202073
503.4210	0.203212
505.3498	0.204369
507.2787	0.204924
509.2075	0.205747
511.1363	0.206557
513.0651	0.207081
514.9939	0.208277
516.9227	0.209053
518.8515	0.209677
520.7804	0.210162
522.7092	0.210563
524.6380	0.212016
526.5668	0.213584
528.4956	0.213641
530.4244	0.214599
532.3533	0.21648
534.2821	0.217818
536.2109	0.2196
538.1397	0.221353
540.0685	0.222532
541.9973	0.224531
543.9262	0.226064
545.8550	0.22667
547.7838	0.227319
549.7126	0.227163
551.6414	0.224725
553.5702	0.221683
555.4990	0.217465
557.4279	0.212676
559.3567	0.208072
561.2855	0.203542
563.2143	0.198954
565.1431	0.196125
567.0719	0.193535
569.0008	0.191121
570.9296	0.189903
572.8584	0.18917
574.7872	0.188505
576.7160	0.188216
578.6448	0.187842
580.5737	0.187784
582.5025	0.188001
584.4313	0.188643
586.3601	0.18926
588.2889	0.189753
590.2177	0.190161
592.1465	0.191206
594.0754	0.192333
596.0042	0.193529
597.9330	0.195103
599.8618	0.196935
601.7906	0.198325
603.7194	0.200107
605.6483	0.201434
607.5771	0.202266
609.5059	0.203085
611.4347	0.203633
613.3635	0.203645
615.2923	0.203338
617.2212	0.20326
619.1500	0.203283
621.0788	0.203381
623.0076	0.203602
624.9364	0.203501
626.8652	0.203216
628.7941	0.202588
630.7229	0.20171
632.6517	0.200604
634.5805	0.199039
636.5093	0.197499
638.4381	0.196049
640.3669	0.194496
642.2958	0.192748
644.2246	0.190997
646.1534	0.189188
648.0822	0.18739
650.0110	0.185611
651.9398	0.183921
653.8687	0.182013
655.7975	0.18035
657.7263	0.179129
659.6551	0.178295
661.5839	0.177406
663.5127	0.176621
665.4416	0.17641
667.3704	0.177654
669.2992	0.177463
671.2280	0.175296
673.1568	0.174424
675.0856	0.173878
677.0144	0.173327
678.9433	0.17279
680.8721	0.172721
682.8009	0.172372
684.7297	0.171835
686.6585	0.171472
688.5873	0.1707
690.5162	0.169603
692.4450	0.168662
694.3738	0.167743
696.3026	0.166905
698.2314	0.166089
700.1602	0.164848
702.0891	0.163249
704.0179	0.161437
705.9467	0.159293
707.8755	0.157149
709.8043	0.155037
711.7331	0.152753
713.6619	0.150273
715.5908	0.147916
717.5196	0.14593
719.4484	0.143802
721.3772	0.14155
723.3060	0.138859
725.2348	0.135804
727.1637	0.132857
729.0925	0.130317
731.0213	0.127259
732.9501	0.124192
734.8789	0.121241
736.8077	0.118457
738.7366	0.1158
740.6654	0.113416
742.5942	0.111058
744.5230	0.109006
746.4518	0.107003
748.3806	0.105161
750.3094	0.103407
752.2383	0.102036
754.1671	0.100633
756.0959	0.0994581
758.0247	0.0980294
759.9535	0.096792
761.8823	0.0955784
763.8112	0.0945922
765.7400	0.0935175
767.6688	0.0923477
769.5976	0.0909229
771.5264	0.0894352
773.4552	0.0877962
775.3841	0.0865068
777.3129	0.0850676
779.2417	0.0840838
781.1705	0.0831491
783.0993	0.0820506
785.0281	0.080822
786.9569	0.0799352
788.8858	0.078835
790.8146	0.0778719
792.7434	0.0770078
794.6722	0.0763323
796.6010	0.0757602
798.5298	0.0755209
800.4587	0.0751957
802.3875	0.075243
804.3163	0.0751703
806.2451	0.0749978
808.1739	0.0747711
810.1027	0.0749681
812.0316	0.0749908
813.9604	0.0754385
815.8892	0.0757552
817.8180	0.0753759
819.7468	0.0743971
821.6756	0.073751
823.6045	0.0733728
825.5333	0.0733003
827.4621	0.0729213
829.3909	0.0725362
831.3197	0.0717099
833.2485	0.070536
835.1773	0.0693121
837.1062	0.0684325
839.0350	0.0674741
840.9638	0.0668769
842.8926	0.0664316
844.8214	0.0663975
846.7502	0.0665764
848.6791	0.0669882
850.6079	0.0670618
852.5367	0.0668955
854.4655	0.0661531
856.3943	0.0648544
858.3231	0.0634088
860.2520	0.0625237
862.1808	0.0613784
864.1096	0.0604364
866.0384	0.0600305
867.9672	0.0601637
869.8960	0.0602429
871.8248	0.0605993
873.7537	0.0609081
875.6825	0.0612113
877.6113	0.0610407
879.5401	0.0606732
881.4689	0.060266
883.3977	0.0603748
885.3266	0.0604696
887.2554	0.060613
889.1842	0.0608163
891.1130	0.0611788
893.0418	0.0616327
894.9706	0.0624544
896.8995	0.063324
898.8283	0.0642262
900.7571	0.0645479
902.6859	0.0643703
904.6147	0.0636958
906.5435	0.0631198
908.4723	0.062643
910.4012	0.0626908
912.3300	0.0630544
914.2588	0.0638929
916.1876	0.0651604
918.1164	0.0674854
920.0452	0.0700215
921.9741	0.0710394
923.9029	0.0704504
925.8317	0.0700169
927.7605	0.0698652
929.6893	0.0697844
931.6181	0.0696315
933.5470	0.0697587
935.4758	0.070008
937.4046	0.0704433
939.3334	0.0713267
941.2622	0.0724883
943.1910	0.0728144
945.1198	0.0728172
947.0487	0.0728598
948.9775	0.0733255
950.9063	0.0743582
952.8351	0.0758141
954.7639	0.0775123
956.6927	0.0796279
958.6216	0.0810114
960.5504	0.0816399
962.4792	0.0823001
964.4080	0.083667
966.3368	0.0858256
968.2656	0.0884711
970.1945	0.0910618
972.1233	0.0932447
974.0521	0.0943775
975.9809	0.0942651
977.9097	0.0929457
979.8385	0.0910285
981.7673	0.0891551
983.6962	0.0879068
985.6250	0.0877965
987.5538	0.0893712
989.4826	0.0920009
991.4114	0.0947902
993.3402	0.0966746
995.2691	0.0974827
997.1979	0.0972926
999.1267	0.0962587
1001.0555	0.0947028
1002.9843	0.0929963
1004.9131	0.0912238
1006.8420	0.0900057
1008.7708	0.0894696
1010.6996	0.0895602
1012.6284	0.0900194
1014.5572	0.0906243
1016.4860	0.0912112
1018.4149	0.0919967
1020.3437	0.0923569
1022.2725	0.0919799
1024.2013	0.0916827
1026.1301	0.092379
1028.0589	0.0938636
1029.9877	0.095747
1031.9166	0.0974344
1033.8454	0.0990004
1035.7742	0.100448
1037.7030	0.101767
1039.6318	0.102905
1041.5606	0.103895
1043.4895	0.104606
1045.4183	0.105278
1047.3471	0.105951
1049.2759	0.106656
1051.2047	0.107705
1053.1335	0.109124
1055.0624	0.110466
1056.9912	0.11158
1058.9200	0.11225
1060.8488	0.112574
1062.7776	0.11267
1064.7064	0.112663
1066.6352	0.112532
1068.5641	0.112221
1070.4929	0.111446
1072.4217	0.110158
1074.3505	0.108389
1076.2793	0.106255
1078.2081	0.103787
1080.1370	0.101282
1082.0658	0.0987675
1083.9946	0.0962659
1085.9234	0.0938739
1087.8522	0.0917946
1089.7810	0.0899882
1091.7099	0.0886766
1093.6387	0.0877766
1095.5675	0.0874847
1097.4963	0.0876718
1099.4251	0.0881747
1101.3539	0.0886512
1103.2827	0.0889466
1105.2116	0.0888415
1107.1404	0.0886149
1109.0692	0.0884134
1110.9980	0.088426
1112.9268	0.0885668
1114.8556	0.0888409
1116.7845	0.0890419
1118.7133	0.089292
1120.6421	0.0894526
1122.5709	0.0895703
1124.4997	0.0897002
1126.4285	0.0900215
1128.3574	0.0902642
1130.2862	0.0905776
1132.2150	0.0910864
1134.1438	0.0919036
1136.0726	0.0930213
1138.0014	0.094583
1139.9302	0.0964086
1141.8591	0.0986508
1143.7879	0.101261
1145.7167	0.104119
1147.6455	0.107058
1149.5743	0.110079
1151.5031	0.113031
1153.4320	0.115755
1155.3608	0.117966
1157.2896	0.11955
1159.2184	0.120569
1161.1472	0.121124
1163.0760	0.121134
1165.0049	0.120726
1166.9337	0.119948
1168.8625	0.118872
1170.7913	0.117366
1172.7201	0.115202
1174.6489	0.112298
1176.5777	0.109348
1178.5066	0.106925
1180.4354	0.1053
1182.3642	0.104458
1184.2930	0.10436
1186.2218	0.10499
1188.1506	0.106388
1190.0795	0.10832
1192.0083	0.11076
1193.9371	0.113496
1195.8659	0.116363
1197.7947	0.119489
1199.7235	0.122925
1201.6524	0.126519
1203.5812	0.130522
1205.5100	0.134931
1207.4388	0.1395
1209.3676	0.144055
1211.2964	0.148373
1213.2253	0.152266
1215.1541	0.155758
1217.0829	0.158985
1219.0117	0.161878
1220.9405	0.164568
1222.8693	0.166849
1224.7981	0.168503
1226.7270	0.169408
1228.6558	0.169248
1230.5846	0.167711
1232.5134	0.165302
1234.4422	0.162226
1236.3710	0.158869
1238.2999	0.155845
1240.2287	0.15318
1242.1575	0.150862
1244.0863	0.149136
1246.0151	0.147669
1247.9439	0.146514
1249.8728	0.145824
1251.8016	0.14537
1253.7304	0.145079
1255.6592	0.145048
1257.5880	0.144895
1259.5168	0.144457
1261.4456	0.143502
1263.3745	0.141582
1265.3033	0.138722
1267.2321	0.135175
1269.1609	0.131048
1271.0897	0.126765
1273.0185	0.122754
1274.9474	0.119141
1276.8762	0.116223
1278.8050	0.114079
1280.7338	0.112489
1282.6626	0.111438
1284.5914	0.110914
1286.5203	0.110627
1288.4491	0.110708
1290.3779	0.111038
1292.3067	0.111081
1294.2355	0.110654
1296.1643	0.11
1298.0931	0.109338
1300.0220	0.109177
1301.9508	0.109425
1303.8796	0.109836
1305.8084	0.110466
1307.7372	0.111475
1309.6660	0.112815
1311.5949	0.114947
1313.5237	0.117526
1315.4525	0.118683
1317.3813	0.117488
1319.3101	0.115382
1321.2389	0.11413
1323.1678	0.114339
1325.0966	0.115254
1327.0254	0.11599
1328.9542	0.116596
1330.8830	0.117268
1332.8118	0.117762
1334.7406	0.117834
1336.6695	0.117553
1338.5983	0.117422
1340.5271	0.117507
1342.4559	0.117386
1344.3847	0.117351
1346.3135	0.11781
1348.2424	0.118483
1350.1712	0.119561
1352.1000	0.121221
1354.0288	0.123333
1355.9576	0.125784
1357.8864	0.128688
1359.8153	0.13206
1361.7441	0.136165
1363.6729	0.14039
1365.6017	0.14242
1367.5305	0.142519
1369.4593	0.14147
1371.3881	0.140171
1373.3170	0.139934
1375.2458	0.140734
1377.1746	0.141287
1379.1034	0.141933
1381.0322	0.142941
1382.9610	0.1443
1384.8899	0.145874
1386.8187	0.148031
1388.7475	0.150569
1390.6763	0.153338
1392.6051	0.156744
1394.5339	0.160279
1396.4628	0.161921
1398.3916	0.161884
1400.3204	0.161611
1402.2492	0.161754
1404.1780	0.16241
1406.1068	0.162696
1408.0357	0.161845
1409.9645	0.160471
1411.8933	0.158856
1413.8221	0.157644
1415.7509	0.156747
1417.6797	0.156136
1419.6085	0.155375
1421.5374	0.154284
1423.4662	0.153832
1425.3950	0.154763
1427.3238	0.156622
1429.2526	0.160261
1431.1814	0.165295
1433.1103	0.170712
1435.0391	0.175794
1436.9679	0.18223
1438.8967	0.185938
1440.8255	0.187816
1442.7543	0.189346
1444.6832	0.190143
1446.6120	0.189444
1448.5408	0.187395
1450.4696	0.183682
1452.3984	0.179539
1454.3272	0.175587
1456.2560	0.172719
1458.1849	0.16886
1460.1137	0.166644
1462.0425	0.166213
1463.9713	0.166953
1465.9001	0.168057
1467.8289	0.168628
1469.7578	0.168986
1471.6866	0.170594
1473.6154	0.173535
1475.5442	0.17535
1477.4730	0.177226
1479.4018	0.179448
1481.3307	0.183373
1483.2595	0.188601
1485.1883	0.193987
1487.1171	0.200278
1489.0459	0.207179
1490.9747	0.214415
1492.9035	0.219573
1494.8324	0.224493
1496.7612	0.230859
1498.6900	0.235826
1500.6188	0.239534
1502.5476	0.24284
1504.4764	0.24571
1506.4053	0.250489
1508.3341	0.252736
1510.2629	0.251937
1512.1917	0.251345
1514.1205	0.249744
1516.0493	0.24588
1517.9782	0.23917
1519.9070	0.233062
1521.8358	0.226285
1523.7646	0.219848
1525.6934	0.215316
1527.6222	0.210162
1529.5510	0.205641
1531.4799	0.201743
1533.4087	0.197935
1535.3375	0.193455
1537.2663	0.190447
1539.1951	0.18822
1541.1239	0.184601
1543.0528	0.180182
1544.9816	0.176536
1546.9104	0.17299
1548.8392	0.170224
1550.7680	0.167213
1552.6968	0.164579
1554.6257	0.162048
1556.5545	0.159816
1558.4833	0.158378
1560.4121	0.152875
1562.3409	0.147458
1564.2697	0.143533
1566.1985	0.139175
1568.1274	0.135707
1570.0562	0.132296
1571.9850	0.129136
1573.9138	0.126944
1575.8426	0.126126
1577.7714	0.125032
1579.7003	0.124277
1581.6291	0.124609
1583.5579	0.125734
1585.4867	0.127512
1587.4155	0.130176
1589.3443	0.133597
1591.2732	0.137706
1593.2020	0.142146
1595.1308	0.146833
1597.0596	0.15186
1598.9884	0.157213
1600.9172	0.163359
1602.8461	0.170485
1604.7749	0.178288
1606.7037	0.186201
1608.6325	0.194621
1610.5613	0.20257
1612.4901	0.209745
1614.4189	0.21543
1616.3478	0.221584
1618.2766	0.226554
1620.2054	0.228741
1622.1342	0.23084
1624.0630	0.232158
1625.9918	0.231107
1627.9207	0.228813
1629.8495	0.225301
1631.7783	0.221365
1633.7071	0.217837
1635.6359	0.213579
1637.5647	0.207532
1639.4936	0.202266
1641.4224	0.19755
1643.3512	0.192949
1645.2800	0.189145
1647.2088	0.184408
1649.1376	0.179243
1651.0664	0.175578
1652.9953	0.1727
1654.9241	0.165057
1656.8529	0.159486
1658.7817	0.154388
1660.7105	0.149811
1662.6393	0.144973
1664.5682	0.14018
1666.4970	0.136039
1668.4258	0.132685
1670.3546	0.128416
1672.2834	0.124266
1674.2122	0.120438
1676.1411	0.116392
1678.0699	0.111954
1679.9987	0.108589
1681.9275	0.105377
1683.8563	0.10349
1685.7851	0.100299
1687.7139	0.0976492
1689.6428	0.0963932
1691.5716	0.0959365
1693.5004	0.0958871
1695.4292	0.097621
1697.3580	0.0986913
1699.2868	0.096157
1701.2157	0.0875476
1703.1445	0.0783432
1705.0733	0.0690469
1707.0021	0.0604528
1708.9309	0.0540021
1710.8597	0.0498792
1712.7886	0.0462769
1714.7174	0.0443387
1716.6462	0.0422732
1718.5750	0.0415581
1720.5038	0.0394886
1722.4326	0.0386072
1724.3614	0.0379097
1726.2903	0.0376395
1728.2191	0.0372276
1730.1479	0.0378589
1732.0767	0.0377203
1734.0055	0.0390767
1735.9343	0.0389756
1737.8632	0.0379271
1739.7920	0.0373951
1741.7208	0.0364022
1743.6496	0.0347212
1745.5784	0.0334327
1747.5072	0.0320187
1749.4361	0.0312808
1751.3649	0.030207
1753.2937	0.0291207
1755.2225	0.0276921
1757.1513	0.0275369
1759.0801	0.0266155
1761.0089	0.0263109
1762.9378	0.0261839
1764.8666	0.0257003
1766.7954	0.0252141
1768.7242	0.0255684
1770.6530	0.0250449
1772.5818	0.0256272
1774.5107	0.0252221
1776.4395	0.0248208
1778.3683	0.0243989
1780.2971	0.0245639
1782.2259	0.0242915
1784.1547	0.0242388
1786.0836	0.0241716
1788.0124	0.0239726
1789.9412	0.0235498
1791.8700	0.0241478
1793.7988	0.0241679
1795.7276	0.0237048
1797.6565	0.0233989
1799.5853	0.0235547
1801.5141	0.0234185
1803.4429	0.023321
1805.3717	0.0230053
1807.3005	0.0230376
1809.2293	0.0228857
1811.1582	0.0230704
1813.0870	0.022812
1815.0158	0.0226855
1816.9446	0.0225455
1818.8734	0.0227849
1820.8022	0.0227687
1822.7311	0.0228864
1824.6599	0.0229746
1826.5887	0.0232188
1828.5175	0.0227296
1830.4463	0.0234024
1832.3751	0.0230632
1834.3040	0.0228597
1836.2328	0.0226783
1838.1616	0.0229106
1840.0904	0.0226728
1842.0192	0.0226354
1843.9480	0.023138
1845.8768	0.0235463
1847.8057	0.0228959
1849.7345	0.0230694
1851.6633	0.0227307
1853.5921	0.0229274
1855.5209	0.0228668
1857.4497	0.0230136
1859.3786	0.0227699
1861.3074	0.0229764
1863.2362	0.0229017
1865.1650	0.0231963
1867.0938	0.0232528
1869.0226	0.0239172
1870.9515	0.0237065
1872.8803	0.0234895
1874.8091	0.0231694
1876.7379	0.0232987
1878.6667	0.0232971
1880.5955	0.0235495
1882.5243	0.0232693
1884.4532	0.0234652
1886.3820	0.0232991
1888.3108	0.0236376
1890.2396	0.0236393
1892.1684	0.0235742
1894.0972	0.0234927
1896.0261	0.0238788
1897.9549	0.0235254
1899.8837	0.023767
1901.8125	0.0235189
1903.7413	0.0235716
1905.6701	0.0235793
1907.5990	0.023904
1909.5278	0.0236851
1911.4566	0.0239455
1913.3854	0.0237201
1915.3142	0.0240183
1917.2430	0.024243
1919.1718	0.0245685
1921.1007	0.0237349
1923.0295	0.0242983
1924.9583	0.0241263
1926.8871	0.0242324
1928.8159	0.0240655
1930.7447	0.0242056
1932.6736	0.0240713
1934.6024	0.0246384
1936.5312	0.0243416
1938.4600	0.0247641
1940.3888	0.0245821
1942.3176	0.0253296
1944.2465	0.0255581
1946.1753	0.0256287
1948.1041	0.0251185
1950.0329	0.0258977
1951.9617	0.0255763
1953.8905	0.0257382
1955.8193	0.0255117
1957.7482	0.0259773
1959.6770	0.0255605
1961.6058	0.0265267
1963.5346	0.0264949
1965.4634	0.0270891
1967.3922	0.0272566
1969.3211	0.028136
1971.2499	0.0279979
1973.1787	0.028782
1975.1075	0.028028
1977.0363	0.0293611
1978.9651	0.0301983
1980.8940	0.0299138
1982.8228	0.0284238
1984.7516	0.0285491
1986.6804	0.0276969
1988.6092	0.0279687
1990.5380	0.0278441
1992.4669	0.0281612
1994.3957	0.0270426
1996.3245	0.0269945
1998.2533	0.0264059
2000.1821	0.0266949
2002.1109	0.02614
2004.0397	0.0267897
2005.9686	0.0270121
2007.8974	0.0281564
2009.8262	0.0281302
2011.7550	0.0288235
2013.6838	0.0280426
2015.6126	0.0286454
2017.5415	0.029059
2019.4703	0.0293042
2021.3991	0.0284598
2023.3279	0.0292983
2025.2567	0.0282383
2027.1855	0.0279994
2029.1144	0.0276225
2031.0432	0.0287594
2032.9720	0.0291515
2034.9008	0.0296997
2036.8296	0.0286871
2038.7584	0.0286157
2040.6872	0.0275407
2042.6161	0.0277968
2044.5449	0.0278578
2046.4737	0.0277531
2048.4025	0.0269642
2050.3313	0.027558
2052.2601	0.0262884
2054.1890	0.0259604
2056.1178	0.0261421
2058.0466	0.0263079
2059.9754	0.0258367
2061.9042	0.0259763
2063.8330	0.0258081
2065.7619	0.0262113
2067.6907	0.0261004
2069.6195	0.0259719
2071.5483	0.025589
2073.4771	0.0259695
2075.4059	0.0255514
2077.3347	0.0255423
2079.2636	0.0254139
2081.1924	0.0254244
2083.1212	0.0250791
2085.0500	0.0252287
2086.9788	0.0249037
2088.9076	0.0248734
2090.8365	0.0246448
2092.7653	0.0247059
2094.6941	0.0244823
2096.6229	0.0247823
2098.5517	0.0247099
2100.4805	0.0250893
2102.4094	0.0251902
2104.3382	0.0252228
2106.2670	0.0249862
2108.1958	0.0253899
2110.1246	0.0251729
2112.0534	0.0251278
2113.9822	0.0248015
2115.9111	0.0248683
2117.8399	0.0245578
2119.7687	0.0244852
2121.6975	0.0240943
2123.6263	0.0241873
2125.5551	0.0239283
2127.4840	0.0239417
2129.4128	0.0237909
2131.3416	0.0238522
2133.2704	0.0238017
2135.1992	0.0247837
2137.1280	0.0249071
2139.0569	0.0249863
2140.9857	0.0250036
2142.9145	0.0254482
2144.8433	0.0248395
2146.7721	0.0255376
2148.7009	0.0259543
2150.6297	0.0266404
2152.5586	0.0264445
2154.4874	0.0264744
2156.4162	0.0258522
2158.3450	0.0279594
2160.2738	0.0299159
2162.2026	0.0302485
2164.1315	0.0295627
2166.0603	0.0298963
2167.9891	0.0288456
2169.9179	0.0285438
2171.8467	0.0276505
2173.7755	0.0274777
2175.7044	0.0277371
2177.6332	0.0282774
2179.5620	0.027172
2181.4908	0.0275705
2183.4196	0.0280966
2185.3484	0.0284318
2187.2773	0.0279994
2189.2061	0.0278091
2191.1349	0.0273174
2193.0637	0.0272086
2194.9925	0.0266132
2196.9213	0.0266511
2198.8501	0.026384
2200.7790	0.0264571
2202.7078	0.0261384
2204.6366	0.0263577
2206.5654	0.025824
2208.4942	0.025992
2210.4230	0.0259487
2212.3519	0.0261791
2214.2807	0.025827
2216.2095	0.0259914
2218.1383	0.0259651
2220.0671	0.0259994
2221.9959	0.0256559
2223.9248	0.025561
2225.8536	0.0252958
2227.7824	0.0255122
2229.7112	0.0252046
2231.6400	0.0252812
2233.5688	0.0253652
2235.4976	0.0255651
2237.4265	0.0253095
2239.3553	0.0253433
2241.2841	0.0250205
2243.2129	0.0251977
2245.1417	0.0250126
2247.0705	0.0251264
2248.9994	0.0250904
2250.9282	0.0251052
2252.8570	0.0249827
2254.7858	0.0251229
2256.7146	0.0249853
2258.6434	0.0250972
2260.5723	0.024981
2262.5011	0.0247418
2264.4299	0.0244033
2266.3587	0.0247464
2268.2875	0.0249118
2270.2163	0.0249817
2272.1451	0.0248466
2274.0740	0.0248527
2276.0028	0.0246515
2277.9316	0.0247891
2279.8604	0.0247047
2281.7892	0.0247488
2283.7180	0.0247597
2285.6469	0.0248906
2287.5757	0.0248238
2289.5045	0.02481
2291.4333	0.024619
2293.3621	0.0246985
2295.2909	0.0246396
2297.2198	0.0246745
2299.1486	0.0245648
2301.0774	0.0245316
2303.0062	0.0243884
2304.9350	0.0245557
2306.8638	0.0245724
2308.7926	0.0247157
2310.7215	0.0247671
2312.6503	0.0249713
2314.5791	0.0249046
2316.5079	0.0248676
2318.4367	0.0248727
2320.3655	0.0253983
2322.2944	0.0258762
2324.2232	0.0261141
2326.1520	0.0254468
2328.0808	0.0250959
2330.0096	0.0249556
2331.9384	0.0249817
2333.8673	0.0247565
2335.7961	0.02478
2337.7249	0.0246401
2339.6537	0.0247871
2341.5825	0.024804
2343.5113	0.0250546
2345.4401	0.0251791
2347.3690	0.0251389
2349.2978	0.0243415
2351.2266	0.0240725
2353.1554	0.0245924
2355.0842	0.0254046
2357.0130	0.0257907
2358.9419	0.0261903
2360.8707	0.0261267
2362.7995	0.0262032
2364.7283	0.0259467
2366.6571	0.0260557
2368.5859	0.0258805
2370.5148	0.0254598
2372.4436	0.0250981
2374.3724	0.0250494
2376.3012	0.0247935
2378.2300	0.0247165
2380.1588	0.0245175
2382.0877	0.0243422
2384.0165	0.0241538
2385.9453	0.0241435
2387.8741	0.0240343
2389.8029	0.0239443
2391.7317	0.0239032
2393.6605	0.024022
2395.5894	0.0239936
2397.5182	0.0240266
2399.4470	0.0239669
2401.3758	0.0240832
2403.3046	0.0240841
2405.2334	0.0240922
2407.1623	0.0241276
2409.0911	0.0243461
2411.0199	0.0243395
2412.9487	0.0243865
2414.8775	0.0243707
2416.8063	0.0244392
2418.7352	0.0244078
2420.6640	0.0245038
2422.5928	0.0245221
2424.5216	0.0245816
2426.4504	0.0245596
2428.3792	0.0246851
2430.3080	0.0247003
2432.2369	0.0248383
2434.1657	0.0248388
2436.0945	0.0249059
2438.0233	0.0248604
2439.9521	0.0249394
2441.8809	0.0249285
2443.8098	0.0248681
2445.7386	0.0247568
2447.6674	0.0248435
2449.5962	0.0249045
2451.5250	0.0250999
2453.4538	0.0251001
2455.3827	0.0251819
2457.3115	0.0251473
2459.2403	0.0250957
2461.1691	0.0250225
2463.0979	0.02507
2465.0267	0.0250204
2466.9555	0.0250883
2468.8844	0.0250313
2470.8132	0.0250141
2472.7420	0.0250374
2474.6708	0.0252419
2476.5996	0.0253078
2478.5284	0.0254063
2480.4573	0.0254023
2482.3861	0.0254301
2484.3149	0.0253875
2486.2437	0.0254355
2488.1725	0.0254238
2490.1013	0.0254739
2492.0302	0.025452
2493.9590	0.0256302
2495.8878	0.0256767
2497.8166	0.025738
2499.7454	0.0256703
2501.6742	0.0257143
2503.6030	0.0256758
2505.5319	0.0257312
2507.4607	0.0258063
2509.3895	0.0259221
2511.3183	0.0258625
2513.2471	0.025968
2515.1759	0.0259431
2517.1048	0.025984
2519.0336	0.0259397
2520.9624	0.0259391
2522.8912	0.0260018
2524.8200	0.0261769
2526.7488	0.0260977
2528.6777	0.0260666
2530.6065	0.026012
2532.5353	0.0261773
2534.4641	0.0262225
2536.3929	0.0262063
2538.3217	0.0261552
2540.2505	0.0263069
2542.1794	0.0264309
2544.1082	0.0264921
2546.0370	0.0263306
2547.9658	0.0263889
2549.8946	0.0265274
2551.8234	0.0266649
2553.7523	0.0265936
2555.6811	0.026702
2557.6099	0.0267903
2559.5387	0.0268917
2561.4675	0.0268426
2563.3963	0.0269864
2565.3252	0.0269887
2567.2540	0.0270062
2569.1828	0.0270472
2571.1116	0.0272722
2573.0404	0.0272608
2574.9692	0.0272633
2576.8981	0.0273688
2578.8269	0.027538
2580.7557	0.0276169
2582.6845	0.0277595
2584.6133	0.0278096
2586.5421	0.0279683
2588.4709	0.0280469
2590.3998	0.0280877
2592.3286	0.0281237
2594.2574	0.0282462
2596.1862	0.0282757
2598.1150	0.0282982
2600.0438	0.028342
2601.9727	0.0286106
2603.9015	0.0287034
2605.8303	0.0286789
2607.7591	0.0286599
2609.6879	0.0287563
2611.6167	0.0288561
2613.5456	0.0289288
2615.4744	0.0288849
2617.4032	0.0289512
2619.3320	0.0289888
2621.2608	0.0290504
2623.1896	0.0290999
2625.1184	0.0291658
2627.0473	0.0291347
2628.9761	0.0291773
2630.9049	0.0291626
2632.8337	0.0291938
2634.7625	0.0292577
2636.6913	0.0292961
2638.6202	0.0292977
2640.5490	0.0293344
2642.4778	0.0293609
2644.4066	0.0293795
2646.3354	0.0293789
2648.2642	0.0294119
2650.1931	0.0294014
2652.1219	0.0294624
2654.0507	0.029516
2655.9795	0.0296097
2657.9083	0.0296223
2659.8371	0.0296088
2661.7659	0.0295394
2663.6948	0.0295343
2665.6236	0.0295077
2667.5524	0.0294852
2669.4812	0.0294924
2671.4100	0.029624
2673.3388	0.0296645
2675.2677	0.0297029
2677.1965	0.0297954
2679.1253	0.0299089
2681.0541	0.0299506
2682.9829	0.0299958
2684.9117	0.030006
2686.8406	0.0301131
2688.7694	0.030155
2690.6982	0.0302141
2692.6270	0.0302705
2694.5558	0.030354
2696.4846	0.0303887
2698.4134	0.0304451
2700.3423	0.0304673
2702.2711	0.0305757
2704.1999	0.0305664
2706.1287	0.0306619
2708.0575	0.030819
2709.9863	0.0309555
2711.9152	0.0310175
2713.8440	0.0311096
2715.7728	0.0311635
2717.7016	0.0312621
2719.6304	0.0313654
2721.5592	0.031509
2723.4881	0.0316241
2725.4169	0.031815
2727.3457	0.0318646
2729.2745	0.0318981
2731.2033	0.0319782
2733.1321	0.0320493
2735.0609	0.0321101
2736.9898	0.0322348
2738.9186	0.0322902
2740.8474	0.0324092
2742.7762	0.0325121
2744.7050	0.0326199
2746.6338	0.0327596
2748.5627	0.0329514
2750.4915	0.032985
2752.4203	0.0330591
2754.3491	0.0331106
2756.2779	0.0332219
2758.2067	0.0333452
2760.1356	0.0335162
2762.0644	0.0336248
2763.9932	0.0337529
2765.9220	0.0338859
2767.8508	0.0340839
2769.7796	0.0342434
2771.7085	0.0343957
2773.6373	0.0345371
2775.5661	0.0347235
2777.4949	0.0347619
2779.4237	0.0349
2781.3525	0.0350066
2783.2813	0.0351851
2785.2102	0.0353731
2787.1390	0.0356259
2789.0678	0.0357915
2790.9966	0.0358667
2792.9254	0.0359268
2794.8542	0.0361273
2796.7831	0.0363714
2798.7119	0.0365993
2800.6407	0.0367194
2802.5695	0.0368617
2804.4983	0.0369997
2806.4271	0.0371512
2808.3560	0.0373446
2810.2848	0.0376498
2812.2136	0.0378134
2814.1424	0.0380413
2816.0712	0.0383062
2818.0000	0.0386152
2819.9288	0.0389418
2821.8577	0.0393009
2823.7865	0.0396599
2825.7153	0.0400441
2827.6441	0.0404959
2829.5729	0.0410667
2831.5017	0.0417217
2833.4306	0.0426496
2835.3594	0.0437134
2837.2882	0.0450286
2839.2170	0.0467042
2841.1458	0.0487458
2843.0746	0.051622
2845.0035	0.0557262
2846.9323	0.0610628
2848.8611	0.0663428
2850.7899	0.0695092
2852.7187	0.0698383
2854.6475	0.0681587
2856.5763	0.0655835
2858.5052	0.0627431
2860.4340	0.060105
2862.3628	0.0579982
2864.2916	0.0566531
2866.2204	0.0560006
2868.1492	0.0558894
2870.0781	0.0561374
2872.0069	0.0564005
2873.9357	0.0561702
2875.8645	0.0554278
2877.7933	0.0547836
2879.7221	0.0545267
2881.6510	0.0545123
2883.5798	0.0547639
2885.5086	0.0551574
2887.4374	0.0558154
2889.3662	0.0566852
2891.2950	0.0576889
2893.2238	0.0587453
2895.1527	0.0600044
2897.0815	0.0612487
2899.0103	0.062524
2900.9391	0.0639223
2902.8679	0.0654988
2904.7967	0.0672709
2906.7256	0.0693531
2908.6544	0.0719563
2910.5832	0.0753822
2912.5120	0.0797818
2914.4408	0.0849631
2916.3696	0.0901011
2918.2985	0.0941096
2920.2273	0.0964711
2922.1561	0.0973767
2924.0849	0.0969187
2926.0137	0.0953079
2927.9425	0.0929311
2929.8713	0.0901441
2931.8002	0.0869195
2933.7290	0.0835801
2935.6578	0.0802673
2937.5866	0.0770308
2939.5154	0.0740881
2941.4442	0.0715379
2943.3731	0.0693818
2945.3019	0.0676289
2947.2307	0.0663724
2949.1595	0.0656445
2951.0883	0.065465
2953.0171	0.0655597
2954.9460	0.0654087
2956.8748	0.0651233
2958.8036	0.0646221
2960.7324	0.0640284
2962.6612	0.0632967
2964.5900	0.0622741
2966.5189	0.0611214
2968.4477	0.0600213
2970.3765	0.0589574
2972.3053	0.0580544
2974.2341	0.0572568
2976.1629	0.056457
2978.0917	0.0557975
2980.0206	0.0552604
2981.9494	0.0544797
2983.8782	0.0535596
2985.8070	0.0526874
2987.7358	0.0519499
2989.6646	0.0513318
2991.5935	0.0510267
2993.5223	0.0505192
2995.4511	0.0498326
2997.3799	0.0493692
2999.3087	0.0489105
3001.2375	0.048552
3003.1664	0.0484487
3005.0952	0.0482323
3007.0240	0.047933
3008.9528	0.0478812
3010.8816	0.0481041
3012.8104	0.048145
3014.7392	0.0480472
3016.6681	0.0478696
3018.5969	0.0478408
3020.5257	0.0478533
3022.4545	0.0480151
3024.3833	0.0485135
3026.3121	0.0489824
3028.2410	0.0493366
3030.1698	0.0497035
3032.0986	0.0499713
3034.0274	0.0503297
3035.9562	0.0503649
3037.8850	0.0504524
3039.8139	0.0509844
3041.7427	0.0516337
3043.6715	0.0519761
3045.6003	0.0522357
3047.5291	0.0524529
3049.4579	0.0528842
3051.3867	0.0533657
3053.3156	0.053802
3055.2444	0.054165
3057.1732	0.0544788
3059.1020	0.0546391
3061.0308	0.0548857
3062.9596	0.055252
3064.8885	0.0556045
3066.8173	0.0559285
3068.7461	0.0560048
3070.6749	0.0558564
3072.6037	0.0558252
3074.5325	0.0558352
3076.4614	0.0560196
3078.3902	0.0561712
3080.3190	0.0561989
3082.2478	0.0559992
3084.1766	0.0557777
3086.1054	0.0555084
3088.0342	0.0552657
3089.9631	0.0551022
3091.8919	0.0548509
3093.8207	0.0544701
3095.7495	0.0542277
3097.6783	0.0540316
3099.6071	0.0539373
3101.5360	0.0538022
3103.4648	0.0535473
3105.3936	0.0532403
3107.3224	0.0531724
3109.2512	0.053155
3111.1800	0.0529232
3113.1089	0.0527956
3115.0377	0.0529239
3116.9665	0.0529483
3118.8953	0.0529532
3120.8241	0.0528538
3122.7529	0.0527002
3124.6817	0.0525988
3126.6106	0.0527211
3128.5394	0.0529238
3130.4682	0.053091
3132.3970	0.053203
3134.3258	0.0533566
3136.2546	0.0535062
3138.1835	0.053854
3140.1123	0.0541665
3142.0411	0.0544327
3143.9699	0.0547592
3145.8987	0.0551589
3147.8275	0.0556002
3149.7564	0.0560534
3151.6852	0.0565843
3153.6140	0.0571155
3155.5428	0.057505
3157.4716	0.0579452
3159.4004	0.0583963
3161.3293	0.0589436
3163.2581	0.0595281
3165.1869	0.0601028
3167.1157	0.0605935
3169.0445	0.0611355
3170.9733	0.0618527
3172.9021	0.0625376
3174.8310	0.0630913
3176.7598	0.0638058
3178.6886	0.0645435
3180.6174	0.0652912
3182.5462	0.0660634
3184.4750	0.0667651
3186.4039	0.0674111
3188.3327	0.0681911
3190.2615	0.0689879
3192.1903	0.0697167
3194.1191	0.0704125
3196.0479	0.0712664
3197.9768	0.0721518
3199.9056	0.0729113
3201.8344	0.0736257
3203.7632	0.074413
3205.6920	0.0752413
3207.6208	0.0760256
3209.5496	0.0767653
3211.4785	0.0776491
3213.4073	0.0785433
3215.3361	0.0794057
3217.2649	0.0802044
3219.1937	0.0810709
3221.1225	0.0818783
3223.0514	0.0827435
3224.9802	0.0836475
3226.9090	0.0845821
3228.8378	0.0855953
3230.7666	0.0867243
3232.6954	0.0880138
3234.6243	0.0891483
3236.5531	0.0900373
3238.4819	0.0910472
3240.4107	0.0922216
3242.3395	0.0935206
3244.2683	0.0949144
3246.1971	0.0965319
3248.1260	0.0979937
3250.0548	0.0993669
3251.9836	0.100797
3253.9124	0.102335
3255.8412	0.103992
3257.7700	0.105767
3259.6989	0.107461
3261.6277	0.109189
3263.5565	0.110886
3265.4853	0.11268
3267.4141	0.114321
3269.3429	0.115945
3271.2718	0.117382
3273.2006	0.118515
3275.1294	0.119415
3277.0582	0.119989
3278.9870	0.120375
3280.9158	0.120595
3282.8446	0.120511
3284.7735	0.120125
3286.7023	0.119569
3288.6311	0.118901
3290.5599	0.118009
3292.4887	0.116852
3294.4175	0.115412
3296.3464	0.113804
3298.2752	0.112178
3300.2040	0.110408
3302.1328	0.108574
3304.0616	0.106927
3305.9904	0.10518
3307.9193	0.103281
3309.8481	0.101377
3311.7769	0.0994352
3313.7057	0.0975232
3315.6345	0.095717
3317.5633	0.0939332
3319.4921	0.09229
3321.4210	0.0906135
3323.3498	0.088933
3325.2786	0.0873388
3327.2074	0.0858621
3329.1362	0.0843166
3331.0650	0.0828544
3332.9939	0.0814771
3334.9227	0.0801566
3336.8515	0.0788441
3338.7803	0.0777335
3340.7091	0.0766396
3342.6379	0.0756449
3344.5668	0.074665
3346.4956	0.0736884
3348.4244	0.0727944
3350.3532	0.0720443
3352.2820	0.0712075
3354.2108	0.0704616
3356.1397	0.0697425
3358.0685	0.0691208
3359.9973	0.068535
3361.9261	0.0679198
3363.8549	0.0673603
3365.7837	0.0669459
3367.7125	0.0664261
3369.6414	0.0658831
3371.5702	0.0654084
3373.4990	0.0649853
3375.4278	0.0645352
3377.3566	0.0641488
3379.2854	0.0637097
3381.2143	0.0633061
3383.1431	0.0629034
3385.0719	0.0625412
3387.0007	0.0621019
3388.9295	0.061755
3390.8583	0.0613849
3392.7872	0.0610703
3394.7160	0.0606142
3396.6448	0.0602132
3398.5736	0.0600083
3400.5024	0.0596702
3402.4312	0.0592469
3404.3600	0.058901
3406.2889	0.0584868
3408.2177	0.0580239
3410.1465	0.0576272
3412.0753	0.0572559
3414.0041	0.0568805
3415.9329	0.0565674
3417.8618	0.0561389
3419.7906	0.0557487
3421.7194	0.0554835
3423.6482	0.0551879
3425.5770	0.0547006
3427.5058	0.0542418
3429.4347	0.0538266
3431.3635	0.0534706
3433.2923	0.0532015
3435.2211	0.0529226
3437.1499	0.0525952
3439.0787	0.0523183
3441.0075	0.0520808
3442.9364	0.05182
3444.8652	0.0513798
3446.7940	0.0512856
3448.7228	0.0512224
3450.6516	0.0508341
3452.5804	0.050585
3454.5093	0.0503632
3456.4381	0.0499755
3458.3669	0.0496364
3460.2957	0.0493969
3462.2245	0.049325
3464.1533	0.0491178
3466.0822	0.0488348
3468.0110	0.0486475
3469.9398	0.048349
3471.8686	0.0480465
3473.7974	0.0478319
3475.7262	0.0475802
3477.6550	0.0473369
3479.5839	0.0470855
3481.5127	0.0469374
3483.4415	0.046757
3485.3703	0.0463765
3487.2991	0.0460589
3489.2279	0.0459589
3491.1568	0.0457626
3493.0856	0.0455307
3495.0144	0.0453139
3496.9432	0.0451212
3498.8720	0.0447839
3500.8008	0.0445035
3502.7297	0.04439
3504.6585	0.0443063
3506.5873	0.043837
3508.5161	0.0435962
3510.4449	0.0435775
3512.3737	0.0432792
3514.3025	0.0429023
3516.2314	0.0426228
3518.1602	0.0424306
3520.0890	0.0422259
3522.0178	0.0418413
3523.9466	0.0416962
3525.8754	0.0414573
3527.8043	0.0412947
3529.7331	0.0410237
3531.6619	0.0404627
3533.5907	0.0397777
3535.5195	0.0393782
3537.4483	0.0391472
3539.3772	0.0386727
3541.3060	0.038197
3543.2348	0.0378035
3545.1636	0.0376139
3547.0924	0.0375351
3549.0212	0.0369659
3550.9501	0.0364483
3552.8789	0.0363326
3554.8077	0.0358955
3556.7365	0.0352885
3558.6653	0.0349595
3560.5941	0.0346827
3562.5229	0.0342218
3564.4518	0.0336502
3566.3806	0.0339043
3568.3094	0.0344097
3570.2382	0.0335326
3572.1670	0.0325395
3574.0958	0.0321077
3576.0247	0.0317981
3577.9535	0.0315184
3579.8823	0.0312538
3581.8111	0.030921
3583.7399	0.0303346
3585.6687	0.0300352
3587.5976	0.0307227
3589.5264	0.0308307
3591.4552	0.0295635
3593.3840	0.0290489
3595.3128	0.0292003
3597.2416	0.0289524
3599.1704	0.028465
3601.0993	0.0284262
3603.0281	0.028041
3604.9569	0.0273711
3606.8857	0.0270896
3608.8145	0.0275655
3610.7433	0.0272005
3612.6722	0.0267628
3614.6010	0.0267641
3616.5298	0.0259891
3618.4586	0.0259198
3620.3874	0.0264471
3622.3162	0.0256963
3624.2451	0.0247577
3626.1739	0.0239272
3628.1027	0.0243698
3630.0315	0.0261889
3631.9603	0.0246977
3633.8891	0.0239643
3635.8179	0.0237952
3637.7468	0.0231597
3639.6756	0.0228892
3641.6044	0.0226576
3643.5332	0.0224386
3645.4620	0.0217981
3647.3908	0.0222339
3649.3197	0.0233345
3651.2485	0.023708
3653.1773	0.0220207
3655.1061	0.0208601
3657.0349	0.0215623
3658.9637	0.0211619
3660.8926	0.0206475
3662.8214	0.0205783
3664.7502	0.0203451
3666.6790	0.0197852
3668.6078	0.0198078
3670.5366	0.0214699
3672.4654	0.0207121
3674.3943	0.0197436
3676.3231	0.0219138
3678.2519	0.0207304
3680.1807	0.0199242
3682.1095	0.0197599
3684.0383	0.0192829
3685.9672	0.0186691
3687.8960	0.0189598
3689.8248	0.0204793
3691.7536	0.0203232
3693.6824	0.0195279
3695.6112	0.0190341
3697.5401	0.0190973
3699.4689	0.0186132
3701.3977	0.0190409
3703.3265	0.0195109
3705.2553	0.0188998
3707.1841	0.0183558
3709.1129	0.018455
3711.0418	0.0193196
3712.9706	0.0202251
3714.8994	0.0195053
3716.8282	0.0186438
3718.7570	0.0185643
3720.6858	0.0186766
3722.6147	0.0189876
3724.5435	0.0190128
3726.4723	0.0191973
3728.4011	0.0190786
3730.3299	0.0180668
3732.2587	0.0185129
3734.1876	0.0193633
3736.1164	0.0207154
3738.0452	0.0203806
3739.9740	0.0192202
3741.9028	0.0183068
3743.8316	0.0189531
3745.7605	0.021102
3747.6893	0.0189827
3749.6181	0.0189979
3751.5469	0.0205781
3753.4757	0.0203777
3755.4045	0.0189289
3757.3333	0.0186022
3759.2622	0.0190893
3761.1910	0.0192743
3763.1198	0.0184432
3765.0486	0.0184387
3766.9774	0.018805
3768.9062	0.018537
3770.8351	0.0192681
3772.7639	0.0189798
3774.6927	0.0184902
3776.6215	0.0182013
3778.5503	0.0183548
3780.4791	0.0190436
3782.4080	0.0185993
3784.3368	0.0184938
3786.2656	0.0187992
3788.1944	0.0184591
3790.1232	0.01843
3792.0520	0.0184364
3793.9808	0.0181523
3795.9097	0.0183584
3797.8385	0.018808
3799.7673	0.0181042
3801.6961	0.0195454
3803.6249	0.0196419
3805.5537	0.0181182
3807.4826	0.0191617
3809.4114	0.0192044
3811.3402	0.0184441
3813.2690	0.0179442
3815.1978	0.0181299
3817.1266	0.0194526
3819.0555	0.0183024
3820.9843	0.0190761
3822.9131	0.0201552
3824.8419	0.0186782
3826.7707	0.0187761
3828.6995	0.0188054
3830.6283	0.0183038
3832.5572	0.0186559
3834.4860	0.0184722
3836.4148	0.0184289
3838.3436	0.0192589
3840.2724	0.0196372
3842.2012	0.0191258
3844.1301	0.0191388
3846.0589	0.0189563
3847.9877	0.0183778
3849.9165	0.0177547
3851.8453	0.017566
3853.7741	0.0205277
3855.7030	0.0209292
3857.6318	0.0192771
3859.5606	0.0184888
3861.4894	0.0182883
3863.4182	0.0186812
3865.3470	0.0193245
3867.2758	0.0186108
3869.2047	0.0183207
3871.1335	0.0196417
3873.0623	0.0187361
3874.9911	0.0192782
3876.9199	0.0187219
3878.8487	0.01806
3880.7776	0.0191372
3882.7064	0.0189957
3884.6352	0.0183466
3886.5640	0.0195969
3888.4928	0.0187244
3890.4216	0.0183198
3892.3505	0.0194373
3894.2793	0.0190548
3896.2081	0.0182535
3898.1369	0.0182093
3900.0657	0.0187883
3901.9945	0.0189896
3903.9233	0.0193358
3905.8522	0.0197366
3907.7810	0.0189977
3909.7098	0.0184631
3911.6386	0.0184283
3913.5674	0.018368
3915.4962	0.0182768
3917.4251	0.0187782
3919.3539	0.0188524
3921.2827	0.0187263
3923.2115	0.0185178
3925.1403	0.0189721
3927.0691	0.0188661
3928.9980	0.0183853
3930.9268	0.018519
3932.8556	0.0190223
3934.7844	0.0189579
3936.7132	0.0185955
3938.6420	0.0185022
3940.5709	0.018397
3942.4997	0.0187222
3944.4285	0.0189549
3946.3573	0.0185631
3948.2861	0.0186345
3950.2149	0.0188537
3952.1437	0.0188492
3954.0726	0.0187714
3956.0014	0.0186954
3957.9302	0.0186791
3959.8590	0.0187192
3961.7878	0.0187576
3963.7166	0.018787
3965.6455	0.0186963
3967.5743	0.0187502
3969.5031	0.0187526
3971.4319	0.0187547
3973.3607	0.0186317
3975.2895	0.0186542
3977.2184	0.01868
3979.1472	0.0186573
3981.0760	0.0187114
3983.0048	0.0186952
3984.9336	0.0185836
3986.8624	0.0186679
3988.7912	0.0187563
3990.7201	0.0188682
3992.6489	0.0188235
3994.5777	0.0187888
3996.5065	0.0188332
3998.4353	0.01875
4000.3641	0.018701
4002.2930	0.0187438
4004.2218	0.0187343
4006.1506	0.0187408
4008.0794	0.0187441
4010.0082	0.0187571
4011.9370	0.0186622
4013.8659	0.018667
4015.7947	0.0185949
4017.7235	0.0186136
4019.6523	0.0186282
4021.5811	0.0186156
4023.5099	0.0185731
4025.4387	0.0186025
4027.3676	0.0185495
4029.2964	0.0185641
4031.2252	0.0185605
4033.1540	0.0184909
4035.0828	0.0183991
4037.0116	0.0184506
4038.9405	0.0184596
4040.8693	0.0185192
4042.7981	0.0184846
4044.7269	0.0185219
4046.6557	0.018473
4048.5845	0.0184254
4050.5134	0.0184382
4052.4422	0.0184683
4054.3710	0.0184725
4056.2998	0.0184744
4058.2286	0.0184519
4060.1574	0.0184784
4062.0862	0.0184862
4064.0151	0.0184646
4065.9439	0.0183992
4067.8727	0.0184189
4069.8015	0.0184005
4071.7303	0.0183845
4073.6591	0.018362
4075.5880	0.0183151
4077.5168	0.0181939
4079.4456	0.0182402
4081.3744	0.0183234
4083.3032	0.0183113
4085.2320	0.0182128
4087.1609	0.0182584
4089.0897	0.0182369
4091.0185	0.0181903
4092.9473	0.018202
4094.8761	0.0182874
4096.8049	0.0183365
4098.7337	0.018242
4100.6626	0.0180995
4102.5914	0.0180467
4104.5202	0.0181164
4106.4490	0.0182289
4108.3778	0.0181326
4110.3066	0.0181071
4112.2355	0.01807
4114.1643	0.0180846
4116.0931	0.0181701
4118.0219	0.0181783
4119.9507	0.0181523
4121.8795	0.0181522
4123.8084	0.0181053
4125.7372	0.0180601
4127.6660	0.018039
4129.5948	0.0179577
4131.5236	0.0179172
4133.4524	0.0180181
4135.3813	0.0181222
4137.3101	0.0181753
4139.2389	0.0181278
4141.1677	0.0181145
4143.0965	0.0181568
4145.0253	0.018212
4146.9541	0.0181766
4148.8830	0.0181226
4150.8118	0.0180902
4152.7406	0.018144
4154.6694	0.0181653
4156.5982	0.0182032
4158.5270	0.0181801
4160.4559	0.0181312
4162.3847	0.0181621
4164.3135	0.0182133
4166.2423	0.0181273
4168.1711	0.018112
4170.0999	0.0181204
4172.0288	0.0181176
4173.9576	0.0180889
4175.8864	0.0181628
4177.8152	0.0182206
4179.7440	0.0181925
4181.6728	0.018163
4183.6016	0.0182114
4185.5305	0.0181916
4187.4593	0.0181283
4189.3881	0.0181126
4191.3169	0.0180999
4193.2457	0.0180837
4195.1745	0.0181257
4197.1034	0.0181499
4199.0322	0.0181497
4200.9610	0.0181692
[truncated: 414 more rows]
