# Supplementary material for: Vibrational Study on the Structure, Bioactivity, and Silver Adsorption of Silk Fibroin Fibers Grafted with Methacrylonitrile
Source: Molecules. 2023 Mar 10;28(6):2551. doi: 10.3390/molecules28062551 (PMC10051891; doi:10.3390/molecules28062551)
Supplement: Supplementary file 1 [file molecules-28-02551-s001.zip › RAW DATA/Figure 15 IR SBF perpendicular/Average IR BF MAN 40% 28d SBF perpendic.txt]

TITLE	BF MAN 40% 28D SBF PERPENDICOLARE P3 | AV. OF 3
DATA TYPE
ORIGIN	JASCO
OWNER
DATE	23/03/01
TIME	16:03:26
SPECTROMETER/DATA SYSTEM
RESOLUTION
DELTAX	1.92882
XUNITS	1/CM
YUNITS	ABSORBANCE
FIRSTX	379.9768
LASTX	4999.4912
NPOINTS	2396
FIRSTY	0.14845
MAXY	0.19640
MINY	0.01791
XYDATA
379.9768	0.148454
381.9056	0.148691
383.8344	0.158002
385.7633	0.161244
387.6921	0.151638
389.6209	0.142273
391.5497	0.142897
393.4785	0.147698
395.4073	0.149811
397.3361	0.149726
399.2650	0.144634
401.1938	0.138631
403.1226	0.136068
405.0514	0.138384
406.9802	0.138582
408.9090	0.138145
410.8379	0.140322
412.7667	0.141304
414.6955	0.143925
416.6243	0.147767
418.5531	0.153569
420.4819	0.151981
422.4108	0.150404
424.3396	0.147887
426.2684	0.146024
428.1972	0.143114
430.1260	0.139308
432.0548	0.136501
433.9837	0.134814
435.9125	0.132013
437.8413	0.129826
439.7701	0.129924
441.6989	0.12967
443.6277	0.129003
445.5565	0.128619
447.4854	0.128313
449.4142	0.127895
451.3430	0.127608
453.2718	0.127765
455.2006	0.128038
457.1294	0.129072
459.0583	0.129197
460.9871	0.12853
462.9159	0.128659
464.8447	0.128833
466.7735	0.129175
468.7023	0.12977
470.6312	0.130193
472.5600	0.130688
474.4888	0.130407
476.4176	0.130493
478.3464	0.131012
480.2752	0.131861
482.2040	0.132331
484.1329	0.132733
486.0617	0.133982
487.9905	0.134484
489.9193	0.1343
491.8481	0.134254
493.7769	0.134568
495.7058	0.134613
497.6346	0.134586
499.5634	0.134939
501.4922	0.135382
503.4210	0.135301
505.3498	0.135483
507.2787	0.136689
509.2075	0.137
511.1363	0.137669
513.0651	0.138345
514.9939	0.139349
516.9227	0.140279
518.8515	0.140576
520.7804	0.140744
522.7092	0.141086
524.6380	0.141876
526.5668	0.142764
528.4956	0.143327
530.4244	0.144217
532.3533	0.145268
534.2821	0.146601
536.2109	0.148379
538.1397	0.149407
540.0685	0.150676
541.9973	0.152253
543.9262	0.153829
545.8550	0.155189
547.7838	0.156226
549.7126	0.156929
551.6414	0.156521
553.5702	0.155589
555.4990	0.153784
557.4279	0.15109
559.3567	0.147818
561.2855	0.144899
563.2143	0.142266
565.1431	0.139608
567.0719	0.13695
569.0008	0.135018
570.9296	0.133802
572.8584	0.132944
574.7872	0.132257
576.7160	0.131929
578.6448	0.131787
580.5737	0.131803
582.5025	0.131766
584.4313	0.131785
586.3601	0.131671
588.2889	0.131842
590.2177	0.132107
592.1465	0.132587
594.0754	0.133327
596.0042	0.134486
597.9330	0.135528
599.8618	0.136578
601.7906	0.137464
603.7194	0.138664
605.6483	0.140012
607.5771	0.141285
609.5059	0.142268
611.4347	0.142943
613.3635	0.143026
615.2923	0.14326
617.2212	0.143675
619.1500	0.143569
621.0788	0.143401
623.0076	0.143959
624.9364	0.144302
626.8652	0.144427
628.7941	0.14434
630.7229	0.143961
632.6517	0.143326
634.5805	0.142512
636.5093	0.141792
638.4381	0.140914
640.3669	0.140072
642.2958	0.139283
644.2246	0.138165
646.1534	0.137266
648.0822	0.136489
650.0110	0.135382
651.9398	0.134097
653.8687	0.133012
655.7975	0.132112
657.7263	0.131171
659.6551	0.1304
661.5839	0.129669
663.5127	0.129025
665.4416	0.129097
667.3704	0.132277
669.2992	0.134094
671.2280	0.129993
673.1568	0.128823
675.0856	0.128826
677.0144	0.129091
678.9433	0.129058
680.8721	0.128996
682.8009	0.128764
684.7297	0.128473
686.6585	0.128173
688.5873	0.127781
690.5162	0.127248
692.4450	0.126698
694.3738	0.125983
696.3026	0.125236
698.2314	0.124316
700.1602	0.123227
702.0891	0.121937
704.0179	0.120433
705.9467	0.118883
707.8755	0.117349
709.8043	0.115811
711.7331	0.114475
713.6619	0.113319
715.5908	0.112511
717.5196	0.111736
719.4484	0.110972
721.3772	0.109514
723.3060	0.107298
725.2348	0.105043
727.1637	0.103033
729.0925	0.100944
731.0213	0.0986915
732.9501	0.0964053
734.8789	0.0941123
736.8077	0.0918989
738.7366	0.089788
740.6654	0.0880356
742.5942	0.0862729
744.5230	0.0844586
746.4518	0.0827727
748.3806	0.0813317
750.3094	0.0800918
752.2383	0.0791246
754.1671	0.0781405
756.0959	0.0772945
758.0247	0.0764555
759.9535	0.075497
761.8823	0.0745676
763.8112	0.0737137
765.7400	0.0727643
767.6688	0.0718201
769.5976	0.0708056
771.5264	0.0696445
773.4552	0.0680936
775.3841	0.0672394
777.3129	0.0665681
779.2417	0.0659019
781.1705	0.0651326
783.0993	0.0644361
785.0281	0.0637259
786.9569	0.063139
788.8858	0.0624324
790.8146	0.0618152
792.7434	0.0613283
794.6722	0.0609307
796.6010	0.0607024
798.5298	0.0606696
800.4587	0.0603003
802.3875	0.0601537
804.3163	0.0601672
806.2451	0.0601158
808.1739	0.0598307
810.1027	0.0594637
812.0316	0.0591461
813.9604	0.0591508
815.8892	0.0590925
817.8180	0.0588989
819.7468	0.0587602
821.6756	0.0589234
823.6045	0.0591333
825.5333	0.0594933
827.4621	0.0594674
829.3909	0.0591288
831.3197	0.0585601
833.2485	0.0580364
835.1773	0.0572708
837.1062	0.0565836
839.0350	0.0560219
840.9638	0.0556546
842.8926	0.0553554
844.8214	0.055196
846.7502	0.0552538
848.6791	0.0554982
850.6079	0.0555115
852.5367	0.0552866
854.4655	0.0547692
856.3943	0.0540914
858.3231	0.0531955
860.2520	0.0524056
862.1808	0.0517507
864.1096	0.0513186
866.0384	0.0509384
867.9672	0.050851
869.8960	0.0508582
871.8248	0.0509817
873.7537	0.051169
875.6825	0.0514322
877.6113	0.0514351
879.5401	0.0511928
881.4689	0.0509499
883.3977	0.050853
885.3266	0.05072
887.2554	0.0507263
889.1842	0.0507887
891.1130	0.0510587
893.0418	0.0510892
894.9706	0.0509934
896.8995	0.0509807
898.8283	0.0508581
900.7571	0.050589
902.6859	0.0507091
904.6147	0.0506812
906.5435	0.0507424
908.4723	0.0507671
910.4012	0.0509079
912.3300	0.0510989
914.2588	0.0516
916.1876	0.0520679
918.1164	0.0527158
920.0452	0.0534789
921.9741	0.054194
923.9029	0.0548267
925.8317	0.0553426
927.7605	0.0556313
929.6893	0.0557897
931.6181	0.0558695
933.5470	0.055996
935.4758	0.0560884
937.4046	0.0562429
939.3334	0.0565037
941.2622	0.056972
943.1910	0.0573884
945.1198	0.057942
947.0487	0.0586056
948.9775	0.0593973
950.9063	0.0601462
952.8351	0.0608591
954.7639	0.0614234
956.6927	0.062126
958.6216	0.0629969
960.5504	0.0639529
962.4792	0.0649646
964.4080	0.0662424
966.3368	0.0678441
968.2656	0.0698572
970.1945	0.0719228
972.1233	0.073599
974.0521	0.0745913
975.9809	0.074782
977.9097	0.0740191
979.8385	0.0727074
981.7673	0.071363
983.6962	0.0704199
985.6250	0.0701694
987.5538	0.070744
989.4826	0.0718935
991.4114	0.0732243
993.3402	0.0740891
995.2691	0.0743785
997.1979	0.0740412
999.1267	0.073145
1001.0555	0.0719177
1002.9843	0.0706098
1004.9131	0.0693372
1006.8420	0.0685309
1008.7708	0.0681228
1010.6996	0.0681138
1012.6284	0.0685264
1014.5572	0.0689875
1016.4860	0.0691808
1018.4149	0.0692414
1020.3437	0.0693469
1022.2725	0.0697266
1024.2013	0.0703713
1026.1301	0.071288
1028.0589	0.0723279
1029.9877	0.0734321
1031.9166	0.0746333
1033.8454	0.0758118
1035.7742	0.0769207
1037.7030	0.0779273
1039.6318	0.0787435
1041.5606	0.0793849
1043.4895	0.0798721
1045.4183	0.0802654
1047.3471	0.0805432
1049.2759	0.0807897
1051.2047	0.0811561
1053.1335	0.0818385
1055.0624	0.0826441
1056.9912	0.083419
1058.9200	0.08419
1060.8488	0.084816
1062.7776	0.0852572
1064.7064	0.0855004
1066.6352	0.0855577
1068.5641	0.0854461
1070.4929	0.0850485
1072.4217	0.0843425
1074.3505	0.0833351
1076.2793	0.0820517
1078.2081	0.0805169
1080.1370	0.0788706
1082.0658	0.0772267
1083.9946	0.0756655
1085.9234	0.0742303
1087.8522	0.0728606
1089.7810	0.0716642
1091.7099	0.0707698
1093.6387	0.0701044
1095.5675	0.0698877
1097.4963	0.0700053
1099.4251	0.0702922
1101.3539	0.0705521
1103.2827	0.0707246
1105.2116	0.0707665
1107.1404	0.0707744
1109.0692	0.0707218
1110.9980	0.0707153
1112.9268	0.0708115
1114.8556	0.0710495
1116.7845	0.0711473
1118.7133	0.0712026
1120.6421	0.0712039
1122.5709	0.0711356
1124.4997	0.0710642
1126.4285	0.0710496
1128.3574	0.0710371
1130.2862	0.0711686
1132.2150	0.0714982
1134.1438	0.0720539
1136.0726	0.0727632
1138.0014	0.0738283
1139.9302	0.075257
1141.8591	0.0768747
1143.7879	0.0785877
1145.7167	0.0805214
1147.6455	0.082646
1149.5743	0.0849397
1151.5031	0.0872068
1153.4320	0.0893811
1155.3608	0.0912921
1157.2896	0.0928649
1159.2184	0.094123
1161.1472	0.0949481
1163.0760	0.0950642
1165.0049	0.0949498
1166.9337	0.0947664
1168.8625	0.0944419
1170.7913	0.093713
1172.7201	0.0924484
1174.6489	0.090699
1176.5777	0.0888352
1178.5066	0.0872493
1180.4354	0.0861892
1182.3642	0.0856884
1184.2930	0.085631
1186.2218	0.0860504
1188.1506	0.0868754
1190.0795	0.0879645
1192.0083	0.0893407
1193.9371	0.090984
1195.8659	0.0929559
1197.7947	0.0952853
1199.7235	0.0978593
1201.6524	0.100681
1203.5812	0.103798
1205.5100	0.107212
1207.4388	0.110682
1209.3676	0.11409
1211.2964	0.117184
1213.2253	0.119766
1215.1541	0.121513
1217.0829	0.122355
1219.0117	0.122381
1220.9405	0.122024
1222.8693	0.121781
1224.7981	0.122037
1226.7270	0.122496
1228.6558	0.122753
1230.5846	0.122235
1232.5134	0.120862
1234.4422	0.118808
1236.3710	0.116512
1238.2999	0.114289
1240.2287	0.112342
1242.1575	0.110682
1244.0863	0.109374
1246.0151	0.108303
1247.9439	0.107595
1249.8728	0.107226
1251.8016	0.107069
1253.7304	0.107019
1255.6592	0.107151
1257.5880	0.107441
1259.5168	0.107666
1261.4456	0.107299
1263.3745	0.106138
1265.3033	0.104233
1267.2321	0.101732
1269.1609	0.0987657
1271.0897	0.0956449
1273.0185	0.0925969
1274.9474	0.0898415
1276.8762	0.0875438
1278.8050	0.0857214
1280.7338	0.0843202
1282.6626	0.0832989
1284.5914	0.0825238
1286.5203	0.0818586
1288.4491	0.0813193
1290.3779	0.0808252
1292.3067	0.0804664
1294.2355	0.0802574
1296.1643	0.0803047
1298.0931	0.0804411
1300.0220	0.0806151
1301.9508	0.0808261
1303.8796	0.0809496
1305.8084	0.0809397
1307.7372	0.0809463
1309.6660	0.0809186
1311.5949	0.0807947
1313.5237	0.0807229
1315.4525	0.0806044
1317.3813	0.0805472
1319.3101	0.0806391
1321.2389	0.0808591
1323.1678	0.081285
1325.0966	0.0818735
1327.0254	0.0825248
1328.9542	0.0831504
1330.8830	0.0837288
1332.8118	0.0841824
1334.7406	0.0844826
1336.6695	0.0847763
1338.5983	0.0850528
1340.5271	0.0851345
1342.4559	0.0849163
1344.3847	0.0847807
1346.3135	0.0848637
1348.2424	0.0850971
1350.1712	0.0854747
1352.1000	0.0860217
1354.0288	0.086762
1355.9576	0.0878036
1357.8864	0.089166
1359.8153	0.0908821
1361.7441	0.0932143
1363.6729	0.0960013
1365.6017	0.0979992
1367.5305	0.099423
1369.4593	0.100297
1371.3881	0.100514
1373.3170	0.101106
1375.2458	0.101951
1377.1746	0.102068
1379.1034	0.102126
1381.0322	0.10238
1382.9610	0.103223
1384.8899	0.104211
1386.8187	0.105459
1388.7475	0.106393
1390.6763	0.106696
1392.6051	0.107046
1394.5339	0.107867
1396.4628	0.108331
1398.3916	0.10846
1400.3204	0.108649
1402.2492	0.108431
1404.1780	0.10842
1406.1068	0.108382
1408.0357	0.107937
1409.9645	0.107559
1411.8933	0.107158
1413.8221	0.106784
1415.7509	0.106509
1417.6797	0.106601
1419.6085	0.107179
1421.5374	0.107276
1423.4662	0.107966
1425.3950	0.109864
1427.3238	0.111965
1429.2526	0.115533
1431.1814	0.120018
1433.1103	0.124522
1435.0391	0.128831
1436.9679	0.134951
1438.8967	0.138536
1440.8255	0.140458
1442.7543	0.142495
1444.6832	0.144159
1446.6120	0.144901
1448.5408	0.14497
1450.4696	0.143185
1452.3984	0.140791
1454.3272	0.138059
1456.2560	0.136116
1458.1849	0.133363
1460.1137	0.130862
1462.0425	0.129622
1463.9713	0.129722
1465.9001	0.130052
1467.8289	0.129317
1469.7578	0.127844
1471.6866	0.127214
1473.6154	0.127178
1475.5442	0.126758
1477.4730	0.127144
1479.4018	0.128142
1481.3307	0.130355
1483.2595	0.133479
1485.1883	0.136874
1487.1171	0.141673
1489.0459	0.147494
1490.9747	0.15438
1492.9035	0.159067
1494.8324	0.163549
1496.7612	0.170249
1498.6900	0.17606
1500.6188	0.180284
1502.5476	0.183694
1504.4764	0.186494
1506.4053	0.192239
1508.3341	0.196401
1510.2629	0.195958
1512.1917	0.196048
1514.1205	0.195487
1516.0493	0.193207
1517.9782	0.188564
1519.9070	0.183312
1521.8358	0.178227
1523.7646	0.17251
1525.6934	0.168125
1527.6222	0.163577
1529.5510	0.159276
1531.4799	0.15563
1533.4087	0.152478
1535.3375	0.148242
1537.2663	0.144996
1539.1951	0.143163
1541.1239	0.140511
1543.0528	0.136468
1544.9816	0.132875
1546.9104	0.12916
1548.8392	0.126278
1550.7680	0.123682
1552.6968	0.121043
1554.6257	0.11844
1556.5545	0.116024
1558.4833	0.114741
1560.4121	0.110763
1562.3409	0.106116
1564.2697	0.10283
1566.1985	0.0994852
1568.1274	0.0968444
1570.0562	0.0944759
1571.9850	0.0918934
1573.9138	0.0899415
1575.8426	0.0892737
1577.7714	0.0884466
1579.7003	0.0875071
1581.6291	0.0874286
1583.5579	0.0879613
1585.4867	0.0889982
1587.4155	0.0906024
1589.3443	0.092816
1591.2732	0.0955333
1593.2020	0.098692
1595.1308	0.102336
1597.0596	0.106202
1598.9884	0.110282
1600.9172	0.115211
1602.8461	0.120974
1604.7749	0.127498
1606.7037	0.134283
1608.6325	0.141726
1610.5613	0.148943
1612.4901	0.155741
1614.4189	0.161186
1616.3478	0.167728
1618.2766	0.173366
1620.2054	0.175193
1622.1342	0.176839
1624.0630	0.178235
1625.9918	0.177255
1627.9207	0.175528
1629.8495	0.172709
1631.7783	0.169299
1633.7071	0.1662
1635.6359	0.163416
1637.5647	0.159052
1639.4936	0.154657
1641.4224	0.151128
1643.3512	0.147957
1645.2800	0.145774
1647.2088	0.143956
1649.1376	0.1406
1651.0664	0.137579
1652.9953	0.136979
1654.9241	0.132429
1656.8529	0.127528
1658.7817	0.123455
1660.7105	0.119907
1662.6393	0.116602
1664.5682	0.112978
1666.4970	0.109417
1668.4258	0.106888
1670.3546	0.104051
1672.2834	0.100766
1674.2122	0.0978249
1676.1411	0.0951827
1678.0699	0.0919321
1679.9987	0.0894703
1681.9275	0.0870571
1683.8563	0.0861355
1685.7851	0.0841187
1687.7139	0.0817314
1689.6428	0.0808143
1691.5716	0.0805188
1693.5004	0.0805938
1695.4292	0.0825283
1697.3580	0.0844618
1699.2868	0.0830866
1701.2157	0.0770768
1703.1445	0.0694442
1705.0733	0.0622145
1707.0021	0.0557589
1708.9309	0.0510223
1710.8597	0.0478917
1712.7886	0.0450469
1714.7174	0.0433645
1716.6462	0.0416292
1718.5750	0.0405758
1720.5038	0.038443
1722.4326	0.037601
1724.3614	0.0370062
1726.2903	0.0368331
1728.2191	0.0368853
1730.1479	0.0376586
1732.0767	0.0378907
1734.0055	0.0394387
1735.9343	0.0396661
1737.8632	0.0390466
1739.7920	0.0387977
1741.7208	0.0379944
1743.6496	0.0365619
1745.5784	0.0350666
1747.5072	0.0333142
1749.4361	0.0320781
1751.3649	0.0305514
1753.2937	0.0289637
1755.2225	0.0273382
1757.1513	0.0267159
1759.0801	0.0257967
1761.0089	0.025383
1762.9378	0.0249667
1764.8666	0.0243606
1766.7954	0.023963
1768.7242	0.0242589
1770.6530	0.0240319
1772.5818	0.024553
1774.5107	0.0240145
1776.4395	0.0235962
1778.3683	0.023243
1780.2971	0.0234289
1782.2259	0.0232387
1784.1547	0.0231623
1786.0836	0.0230465
1788.0124	0.0229137
1789.9412	0.0227438
1791.8700	0.0232719
1793.7988	0.0231954
1795.7276	0.0228559
1797.6565	0.0225926
1799.5853	0.0226815
1801.5141	0.0226661
1803.4429	0.0225833
1805.3717	0.0222563
1807.3005	0.0222185
1809.2293	0.0221759
1811.1582	0.0224474
1813.0870	0.0222256
1815.0158	0.0220028
1816.9446	0.0219154
1818.8734	0.0222273
1820.8022	0.0221623
1822.7311	0.02225
1824.6599	0.0224619
1826.5887	0.0226493
1828.5175	0.0224172
1830.4463	0.0228511
1832.3751	0.0223626
1834.3040	0.0222485
1836.2328	0.0221824
1838.1616	0.0223188
1840.0904	0.0220762
1842.0192	0.0221689
1843.9480	0.0226465
1845.8768	0.0228981
1847.8057	0.0225133
1849.7345	0.0225755
1851.6633	0.0223705
1853.5921	0.0225265
1855.5209	0.0223594
1857.4497	0.0225162
1859.3786	0.022558
1861.3074	0.022752
1863.2362	0.0226027
1865.1650	0.0226917
1867.0938	0.022732
1869.0226	0.0233552
1870.9515	0.023055
1872.8803	0.0227431
1874.8091	0.0225429
1876.7379	0.0228294
1878.6667	0.0228795
1880.5955	0.0231414
1882.5243	0.0230087
1884.4532	0.0231024
1886.3820	0.0229704
1888.3108	0.0231949
1890.2396	0.0233346
1892.1684	0.0232404
1894.0972	0.0230268
1896.0261	0.0233952
1897.9549	0.02324
1899.8837	0.023257
1901.8125	0.023213
1903.7413	0.0234923
1905.6701	0.0233079
1907.5990	0.0235009
1909.5278	0.0235881
1911.4566	0.0238305
1913.3854	0.0234599
1915.3142	0.0236714
1917.2430	0.0239335
1919.1718	0.0243041
1921.1007	0.02382
1923.0295	0.0240993
1924.9583	0.0237929
1926.8871	0.0241848
1928.8159	0.024254
1930.7447	0.0245201
1932.6736	0.0252734
1934.6024	0.0270585
1936.5312	0.0253885
1938.4600	0.0242403
1940.3888	0.024417
1942.3176	0.0249663
1944.2465	0.0247746
1946.1753	0.0249198
1948.1041	0.0250699
1950.0329	0.0258133
1951.9617	0.0257046
1953.8905	0.0261217
1955.8193	0.0260327
1957.7482	0.0263432
1959.6770	0.0266854
1961.6058	0.0269414
1963.5346	0.0271954
1965.4634	0.0287453
1967.3922	0.0287836
1969.3211	0.0286088
1971.2499	0.0274668
1973.1787	0.0283678
1975.1075	0.0292664
1977.0363	0.0304329
1978.9651	0.0305918
1980.8940	0.0303218
1982.8228	0.0288652
1984.7516	0.0284447
1986.6804	0.027962
1988.6092	0.02812
1990.5380	0.0275837
1992.4669	0.0282645
1994.3957	0.0279287
1996.3245	0.0276481
1998.2533	0.0270764
2000.1821	0.027533
2002.1109	0.0276635
2004.0397	0.0280568
2005.9686	0.0279423
2007.8974	0.028727
2009.8262	0.0285722
2011.7550	0.0290777
2013.6838	0.0286523
2015.6126	0.0291497
2017.5415	0.0291361
2019.4703	0.029308
2021.3991	0.0289869
2023.3279	0.029108
2025.2567	0.0286848
2027.1855	0.0299394
2029.1144	0.0305529
2031.0432	0.0307411
2032.9720	0.0304316
2034.9008	0.0305838
2036.8296	0.0296779
2038.7584	0.0290882
2040.6872	0.0285767
2042.6161	0.0287952
2044.5449	0.0279842
2046.4737	0.0281369
2048.4025	0.0278044
2050.3313	0.0273423
2052.2601	0.026104
2054.1890	0.0258916
2056.1178	0.0261628
2058.0466	0.0263513
2059.9754	0.0258784
2061.9042	0.025768
2063.8330	0.0255706
2065.7619	0.025859
2067.6907	0.0256122
2069.6195	0.0252633
2071.5483	0.0249654
2073.4771	0.0250288
2075.4059	0.0249763
2077.3347	0.0253258
2079.2636	0.0250557
2081.1924	0.0251778
2083.1212	0.025066
2085.0500	0.0251892
2086.9788	0.0247744
2088.9076	0.0245258
2090.8365	0.0243279
2092.7653	0.0243045
2094.6941	0.0242335
2096.6229	0.024708
2098.5517	0.0248234
2100.4805	0.0251982
2102.4094	0.0251002
2104.3382	0.0247278
2106.2670	0.0244879
2108.1958	0.024463
2110.1246	0.0242606
2112.0534	0.0244736
2113.9822	0.0247815
2115.9111	0.0247834
2117.8399	0.0242686
2119.7687	0.0243698
2121.6975	0.02429
2123.6263	0.024406
2125.5551	0.0241206
2127.4840	0.0240012
2129.4128	0.0240533
2131.3416	0.0240626
2133.2704	0.0237873
2135.1992	0.0246291
2137.1280	0.0248904
2139.0569	0.0248821
2140.9857	0.025027
2142.9145	0.0250849
2144.8433	0.0247811
2146.7721	0.025791
2148.7009	0.0259401
2150.6297	0.0264876
2152.5586	0.02675
2154.4874	0.0271242
2156.4162	0.0273771
2158.3450	0.0303287
2160.2738	0.0324249
2162.2026	0.0316864
2164.1315	0.0299517
2166.0603	0.0295269
2167.9891	0.0287625
2169.9179	0.0283331
2171.8467	0.0270273
2173.7755	0.0270169
2175.7044	0.0273783
2177.6332	0.0276383
2179.5620	0.0272478
2181.4908	0.0277271
2183.4196	0.027953
2185.3484	0.0279841
2187.2773	0.0275662
2189.2061	0.0274417
2191.1349	0.0269133
2193.0637	0.0271995
2194.9925	0.0267267
2196.9213	0.026546
2198.8501	0.0263238
2200.7790	0.0266754
2202.7078	0.0263317
2204.6366	0.026541
2206.5654	0.0268336
2208.4942	0.0267329
2210.4230	0.0259097
2212.3519	0.0257586
2214.2807	0.0258814
2216.2095	0.0261124
2218.1383	0.0256117
2220.0671	0.025902
2221.9959	0.0262067
2223.9248	0.0265189
2225.8536	0.0268318
2227.7824	0.0278863
2229.7112	0.0288751
2231.6400	0.0300276
2233.5688	0.0305694
2235.4976	0.0308892
2237.4265	0.0306198
2239.3553	0.0300977
2241.2841	0.0291344
2243.2129	0.0281703
2245.1417	0.0271792
2247.0705	0.0266043
2248.9994	0.0258614
2250.9282	0.0255265
2252.8570	0.0251148
2254.7858	0.0251269
2256.7146	0.0251723
2258.6434	0.0251895
2260.5723	0.0249488
2262.5011	0.0245862
2264.4299	0.0243038
2266.3587	0.0246112
2268.2875	0.0246402
2270.2163	0.0245615
2272.1451	0.0243296
2274.0740	0.0243762
2276.0028	0.0244327
2277.9316	0.0245216
2279.8604	0.0244117
2281.7892	0.0244057
2283.7180	0.0242483
2285.6469	0.0242928
2287.5757	0.0243343
2289.5045	0.0242563
2291.4333	0.0242556
2293.3621	0.0245886
2295.2909	0.0246264
2297.2198	0.0247671
2299.1486	0.0249746
2301.0774	0.0252562
2303.0062	0.0254125
2304.9350	0.0258167
2306.8638	0.0263569
2308.7926	0.0269301
2310.7215	0.0270785
2312.6503	0.0272852
2314.5791	0.0275881
2316.5079	0.0281795
2318.4367	0.0289038
2320.3655	0.029862
2322.2944	0.0305848
2324.2232	0.0311002
2326.1520	0.0308337
2328.0808	0.0311933
2330.0096	0.0316697
2331.9384	0.0319177
2333.8673	0.0317775
2335.7961	0.0319587
2337.7249	0.0322937
2339.6537	0.0329492
2341.5825	0.0333724
2343.5113	0.033157
2345.4401	0.0321397
2347.3690	0.0302441
2349.2978	0.0292629
2351.2266	0.0305218
2353.1554	0.0325938
2355.0842	0.034758
2357.0130	0.0365266
2358.9419	0.0378143
2360.8707	0.0382319
2362.7995	0.0381113
2364.7283	0.0369191
2366.6571	0.0353912
2368.5859	0.0339434
2370.5148	0.0323461
2372.4436	0.0305689
2374.3724	0.0291418
2376.3012	0.0278444
2378.2300	0.0265656
2380.1588	0.025356
2382.0877	0.0244533
2384.0165	0.0237117
2385.9453	0.0232092
2387.8741	0.0230104
2389.8029	0.0229329
2391.7317	0.0228471
2393.6605	0.0229203
2395.5894	0.0229561
2397.5182	0.022988
2399.4470	0.022906
2401.3758	0.0228816
2403.3046	0.0228564
2405.2334	0.0229943
2407.1623	0.0231129
2409.0911	0.0232287
2411.0199	0.023222
2412.9487	0.0232576
2414.8775	0.0231966
2416.8063	0.0231575
2418.7352	0.0231567
2420.6640	0.0231982
2422.5928	0.0231838
2424.5216	0.0234154
2426.4504	0.0234703
2428.3792	0.0234242
2430.3080	0.0233832
2432.2369	0.0234618
2434.1657	0.023441
2436.0945	0.0234859
2438.0233	0.0234416
2439.9521	0.023498
2441.8809	0.0235969
2443.8098	0.0236176
2445.7386	0.0235536
2447.6674	0.023614
2449.5962	0.0235997
2451.5250	0.0237082
2453.4538	0.0237374
2455.3827	0.0236962
2457.3115	0.0235957
2459.2403	0.0236781
2461.1691	0.0236806
2463.0979	0.0237412
2465.0267	0.0237141
2466.9555	0.0237828
2468.8844	0.023826
2470.8132	0.0240186
2472.7420	0.0240257
2474.6708	0.0239329
2476.5996	0.0238666
2478.5284	0.0240043
2480.4573	0.0240332
2482.3861	0.0240343
2484.3149	0.023974
2486.2437	0.0240453
2488.1725	0.0241238
2490.1013	0.0241498
2492.0302	0.0241748
2493.9590	0.0243029
2495.8878	0.0242694
2497.8166	0.0242916
2499.7454	0.0242236
2501.6742	0.0243366
2503.6030	0.0243537
2505.5319	0.0243044
2507.4607	0.0241909
2509.3895	0.0242752
2511.3183	0.0243426
2513.2471	0.0243866
2515.1759	0.0243619
2517.1048	0.0244453
2519.0336	0.0243699
2520.9624	0.0244164
2522.8912	0.0245054
2524.8200	0.0245727
2526.7488	0.0244898
2528.6777	0.0242732
2530.6065	0.0241672
2532.5353	0.0244953
2534.4641	0.0245882
2536.3929	0.0246231
2538.3217	0.024603
2540.2505	0.0247285
2542.1794	0.0247214
2544.1082	0.0248195
2546.0370	0.0249233
2547.9658	0.0250381
2549.8946	0.0250308
2551.8234	0.0249482
2553.7523	0.0248798
2555.6811	0.0250679
2557.6099	0.0251363
2559.5387	0.0252594
2561.4675	0.0252233
2563.3963	0.0251899
2565.3252	0.0251915
2567.2540	0.0253394
2569.1828	0.0253448
2571.1116	0.0253963
2573.0404	0.0253917
2574.9692	0.0254564
2576.8981	0.0255297
2578.8269	0.0256095
2580.7557	0.0256576
2582.6845	0.0257817
2584.6133	0.0257918
2586.5421	0.0258774
2588.4709	0.0258962
2590.3998	0.0259315
2592.3286	0.0260031
2594.2574	0.0261407
2596.1862	0.0260956
2598.1150	0.0261075
2600.0438	0.0261193
2601.9727	0.0261869
2603.9015	0.0262672
2605.8303	0.0264535
2607.7591	0.0265036
2609.6879	0.0264953
2611.6167	0.0264541
2613.5456	0.026507
2615.4744	0.0265897
2617.4032	0.0266174
2619.3320	0.0265998
2621.2608	0.0266249
2623.1896	0.0266124
2625.1184	0.0266401
2627.0473	0.0265968
2628.9761	0.0266486
2630.9049	0.0266307
2632.8337	0.0266545
2634.7625	0.0266809
2636.6913	0.0267465
2638.6202	0.026762
2640.5490	0.0267583
2642.4778	0.0267323
2644.4066	0.0267631
2646.3354	0.0267971
2648.2642	0.0268573
2650.1931	0.0268411
2652.1219	0.0268433
2654.0507	0.0268217
2655.9795	0.0268869
2657.9083	0.0269115
2659.8371	0.0268788
2661.7659	0.0268718
2663.6948	0.026885
2665.6236	0.0268391
2667.5524	0.02681
2669.4812	0.0267661
2671.4100	0.0268141
2673.3388	0.0269091
2675.2677	0.0269917
2677.1965	0.0270406
2679.1253	0.0270707
2681.0541	0.0270612
2682.9829	0.0270782
2684.9117	0.0270632
2686.8406	0.0271232
2688.7694	0.027152
2690.6982	0.0272122
2692.6270	0.0272472
2694.5558	0.0272372
2696.4846	0.0272739
2698.4134	0.0273499
2700.3423	0.0273438
2702.2711	0.0273972
2704.1999	0.027449
2706.1287	0.0276006
2708.0575	0.0277965
2709.9863	0.0277701
2711.9152	0.0276542
2713.8440	0.0277331
2715.7728	0.0277967
2717.7016	0.0278878
2719.6304	0.0279573
2721.5592	0.0280653
2723.4881	0.0281812
2725.4169	0.0283123
2727.3457	0.0283543
2729.2745	0.0283328
2731.2033	0.0283706
2733.1321	0.0284708
2735.0609	0.0284724
2736.9898	0.0284918
2738.9186	0.0285207
2740.8474	0.0286264
2742.7762	0.0286705
2744.7050	0.0287691
2746.6338	0.0288315
2748.5627	0.0289558
2750.4915	0.0290076
2752.4203	0.0290433
2754.3491	0.0291397
2756.2779	0.0292441
2758.2067	0.0292867
2760.1356	0.0293637
2762.0644	0.0294657
2763.9932	0.0295817
2765.9220	0.029652
2767.8508	0.0297649
2769.7796	0.029871
2771.7085	0.0299646
2773.6373	0.0300836
2775.5661	0.0301952
2777.4949	0.0302516
2779.4237	0.030393
2781.3525	0.0304841
2783.2813	0.030557
2785.2102	0.0306623
2787.1390	0.0308539
2789.0678	0.0310633
2790.9966	0.0312291
2792.9254	0.0312789
2794.8542	0.031391
2796.7831	0.0315556
2798.7119	0.0317259
2800.6407	0.0318459
2802.5695	0.0320409
2804.4983	0.0322033
2806.4271	0.0323187
2808.3560	0.0325537
2810.2848	0.0328199
2812.2136	0.0329459
2814.1424	0.0331561
2816.0712	0.0334435
2818.0000	0.033759
2819.9288	0.0340191
2821.8577	0.0343564
2823.7865	0.0347419
2825.7153	0.0351726
2827.6441	0.0356545
2829.5729	0.0362311
2831.5017	0.0369171
2833.4306	0.0378508
2835.3594	0.038888
2837.2882	0.040094
2839.2170	0.0416311
2841.1458	0.0436347
2843.0746	0.0463057
2845.0035	0.0499978
2846.9323	0.0547997
2848.8611	0.0597858
2850.7899	0.0632353
2852.7187	0.064205
2854.6475	0.0631044
2856.5763	0.0607062
2858.5052	0.0577509
2860.4340	0.0549038
2862.3628	0.052522
2864.2916	0.0509561
2866.2204	0.0501346
2868.1492	0.0497952
2870.0781	0.0498004
2872.0069	0.0498981
2873.9357	0.0496344
2875.8645	0.0490035
2877.7933	0.0484714
2879.7221	0.0482498
2881.6510	0.048282
2883.5798	0.048594
2885.5086	0.0491031
2887.4374	0.0498195
2889.3662	0.0506517
2891.2950	0.0516392
2893.2238	0.0527354
2895.1527	0.0540124
2897.0815	0.0552046
2899.0103	0.056307
2900.9391	0.057588
2902.8679	0.0590673
2904.7967	0.0607983
2906.7256	0.0627837
2908.6544	0.0651511
2910.5832	0.0681398
2912.5120	0.071924
2914.4408	0.0764
2916.3696	0.0809712
2918.2985	0.0848434
2920.2273	0.0875312
2922.1561	0.0889638
2924.0849	0.0890453
2926.0137	0.0878749
2927.9425	0.0857951
2929.8713	0.082982
2931.8002	0.0797058
2933.7290	0.0763464
2935.6578	0.0730322
2937.5866	0.0698672
2939.5154	0.0668967
2941.4442	0.0644004
2943.3731	0.0624384
2945.3019	0.0608511
2947.2307	0.0596776
2949.1595	0.0589621
2951.0883	0.0586965
2953.0171	0.0585794
2954.9460	0.0582046
2956.8748	0.0577236
2958.8036	0.0570268
2960.7324	0.0561756
2962.6612	0.0551783
2964.5900	0.054006
2966.5189	0.0526968
2968.4477	0.0513598
2970.3765	0.0501623
2972.3053	0.0491785
2974.2341	0.0483694
2976.1629	0.0477647
2978.0917	0.0472908
2980.0206	0.046861
2981.9494	0.0462657
2983.8782	0.0456538
2985.8070	0.0451188
2987.7358	0.0446127
2989.6646	0.0440801
2991.5935	0.0437285
2993.5223	0.0432483
2995.4511	0.0427621
2997.3799	0.0424398
2999.3087	0.0420033
3001.2375	0.041517
3003.1664	0.0412019
3005.0952	0.0408521
3007.0240	0.0404301
3008.9528	0.0401349
3010.8816	0.0400733
3012.8104	0.0398915
3014.7392	0.0395586
3016.6681	0.0390886
3018.5969	0.0386915
3020.5257	0.0384236
3022.4545	0.0382556
3024.3833	0.0382411
3026.3121	0.0381685
3028.2410	0.0380983
3030.1698	0.0382905
3032.0986	0.0385043
3034.0274	0.038712
3035.9562	0.0387192
3037.8850	0.0387217
3039.8139	0.0391083
3041.7427	0.0395792
3043.6715	0.0397678
3045.6003	0.0399557
3047.5291	0.0401223
3049.4579	0.0405069
3051.3867	0.0408846
3053.3156	0.0411246
3055.2444	0.0414085
3057.1732	0.0416396
3059.1020	0.0417467
3061.0308	0.0419015
3062.9596	0.0421599
3064.8885	0.0424933
3066.8173	0.042794
3068.7461	0.04291
3070.6749	0.0428759
3072.6037	0.0428343
3074.5325	0.0428116
3076.4614	0.0430127
3078.3902	0.0432131
3080.3190	0.0431363
3082.2478	0.0429623
3084.1766	0.0429222
3086.1054	0.0427273
3088.0342	0.0425599
3089.9631	0.0425108
3091.8919	0.0423121
3093.8207	0.042036
3095.7495	0.0419036
3097.6783	0.0417311
3099.6071	0.041666
3101.5360	0.0416024
3103.4648	0.0414882
3105.3936	0.0413718
3107.3224	0.0413029
3109.2512	0.0412278
3111.1800	0.0409709
3113.1089	0.0408669
3115.0377	0.0409819
3116.9665	0.0410118
3118.8953	0.0410071
3120.8241	0.0409252
3122.7529	0.0408305
3124.6817	0.0407715
3126.6106	0.0408183
3128.5394	0.0408974
3130.4682	0.0409977
3132.3970	0.0410611
3134.3258	0.0411661
3136.2546	0.0412964
3138.1835	0.0415381
3140.1123	0.041759
3142.0411	0.0418681
3143.9699	0.0420022
3145.8987	0.042243
3147.8275	0.0425024
3149.7564	0.0428192
3151.6852	0.0431572
3153.6140	0.0434376
3155.5428	0.0437411
3157.4716	0.0440591
3159.4004	0.0442687
3161.3293	0.0445991
3163.2581	0.0450837
3165.1869	0.0454846
3167.1157	0.0457444
3169.0445	0.0460563
3170.9733	0.046486
3172.9021	0.0469332
3174.8310	0.0473577
3176.7598	0.0477939
3178.6886	0.0482316
3180.6174	0.0487083
3182.5462	0.0491722
3184.4750	0.0496659
3186.4039	0.0501211
3188.3327	0.0505403
3190.2615	0.0510373
3192.1903	0.0516285
3194.1191	0.0521536
3196.0479	0.0526682
3197.9768	0.0531761
3199.9056	0.0537875
3201.8344	0.054366
3203.7632	0.0548669
3205.6920	0.0553083
3207.6208	0.0559219
3209.5496	0.0565422
3211.4785	0.057049
3213.4073	0.0576075
3215.3361	0.0581705
3217.2649	0.0587535
3219.1937	0.059454
3221.1225	0.0600597
3223.0514	0.0606596
3224.9802	0.0613369
3226.9090	0.0619889
3228.8378	0.0626431
3230.7666	0.0634876
3232.6954	0.0645293
3234.6243	0.0653496
3236.5531	0.065935
3238.4819	0.066694
3240.4107	0.0676447
3242.3395	0.0686151
3244.2683	0.0696866
3246.1971	0.0708898
3248.1260	0.0719553
3250.0548	0.0730256
3251.9836	0.0742123
3253.9124	0.0756275
3255.8412	0.0770306
3257.7700	0.0783106
3259.6989	0.0797246
3261.6277	0.0812938
3263.5565	0.082768
3265.4853	0.084264
3267.4141	0.085801
3269.3429	0.0872995
3271.2718	0.0885232
3273.2006	0.0895156
3275.1294	0.0904474
3277.0582	0.0911518
3278.9870	0.0915145
3280.9158	0.0916833
3282.8446	0.091741
3284.7735	0.0915161
3286.7023	0.0910842
3288.6311	0.0906385
3290.5599	0.0900065
3292.4887	0.0890635
3294.4175	0.0880213
3296.3464	0.086849
3298.2752	0.0853454
3300.2040	0.0837947
3302.1328	0.0825542
3304.0616	0.081328
3305.9904	0.0799446
3307.9193	0.0785288
3309.8481	0.0770414
3311.7769	0.0755833
3313.7057	0.0742066
3315.6345	0.0728358
3317.5633	0.0714716
3319.4921	0.0702037
3321.4210	0.0689393
3323.3498	0.0677721
3325.2786	0.066691
3327.2074	0.0655625
3329.1362	0.0644363
3331.0650	0.0633456
3332.9939	0.062345
3334.9227	0.0614033
3336.8515	0.0605135
3338.7803	0.0597135
3340.7091	0.058922
3342.6379	0.0582301
3344.5668	0.0574876
3346.4956	0.0567935
3348.4244	0.056153
3350.3532	0.0556091
3352.2820	0.0550013
3354.2108	0.0543628
3356.1397	0.0537729
3358.0685	0.0533542
3359.9973	0.0529122
3361.9261	0.0524985
3363.8549	0.0520548
3365.7837	0.051697
3367.7125	0.0513571
3369.6414	0.0509369
3371.5702	0.0505134
3373.4990	0.0501662
3375.4278	0.0498511
3377.3566	0.0495644
3379.2854	0.0492038
3381.2143	0.0489442
3383.1431	0.0486784
3385.0719	0.0483714
3387.0007	0.0480463
3388.9295	0.0477175
3390.8583	0.0474644
3392.7872	0.0473301
3394.7160	0.0470078
3396.6448	0.0467211
3398.5736	0.0465264
3400.5024	0.0463141
3402.4312	0.046004
3404.3600	0.04571
3406.2889	0.0454506
3408.2177	0.0452202
3410.1465	0.0449217
3412.0753	0.0446666
3414.0041	0.0444253
3415.9329	0.0441792
3417.8618	0.0438846
3419.7906	0.043636
3421.7194	0.0434714
3423.6482	0.0432295
3425.5770	0.042929
3427.5058	0.0427232
3429.4347	0.0424725
3431.3635	0.0422697
3433.2923	0.0419382
3435.2211	0.0416275
3437.1499	0.0414657
3439.0787	0.0413692
3441.0075	0.0412898
3442.9364	0.0412084
3444.8652	0.0409143
3446.7940	0.0407669
3448.7228	0.04067
3450.6516	0.0404266
3452.5804	0.0402409
3454.5093	0.0400821
3456.4381	0.0398918
3458.3669	0.0396713
3460.2957	0.0394846
3462.2245	0.0394671
3464.1533	0.039358
3466.0822	0.039179
3468.0110	0.0389893
3469.9398	0.0386869
3471.8686	0.0384327
3473.7974	0.0383514
3475.7262	0.0382648
3477.6550	0.0379729
3479.5839	0.0377225
3481.5127	0.0376922
3483.4415	0.0376345
3485.3703	0.0373598
3487.2991	0.0371924
3489.2279	0.0370553
3491.1568	0.0367232
3493.0856	0.0364998
3495.0144	0.0364288
3496.9432	0.0363579
3498.8720	0.0361324
3500.8008	0.0359978
3502.7297	0.035976
3504.6585	0.0358725
3506.5873	0.03548
3508.5161	0.0353143
3510.4449	0.035265
3512.3737	0.0349718
3514.3025	0.0347331
3516.2314	0.0345936
3518.1602	0.0343813
3520.0890	0.0341192
3522.0178	0.0339375
3523.9466	0.033904
3525.8754	0.0336675
3527.8043	0.0335988
3529.7331	0.0335088
3531.6619	0.0332126
3533.5907	0.0327674
3535.5195	0.032502
3537.4483	0.0324406
3539.3772	0.0321598
3541.3060	0.0317227
3543.2348	0.0315366
3545.1636	0.0316132
3547.0924	0.0316785
3549.0212	0.0312127
3550.9501	0.0307974
3552.8789	0.0308258
3554.8077	0.0305686
3556.7365	0.0301015
3558.6653	0.0299084
3560.5941	0.0298202
3562.5229	0.0294898
3564.4518	0.0291425
3566.3806	0.0295988
3568.3094	0.0300631
3570.2382	0.029209
3572.1670	0.0283811
3574.0958	0.0281058
3576.0247	0.027988
3577.9535	0.0279241
3579.8823	0.0277873
3581.8111	0.0275573
3583.7399	0.0271688
3585.6687	0.0270596
3587.5976	0.0277269
3589.5264	0.0277247
3591.4552	0.0268866
3593.3840	0.0267086
3595.3128	0.0268483
3597.2416	0.0265816
3599.1704	0.0262242
3601.0993	0.0262516
3603.0281	0.0261204
3604.9569	0.0256444
3606.8857	0.0254623
3608.8145	0.025802
3610.7433	0.0254315
3612.6722	0.0253127
3614.6010	0.0252148
3616.5298	0.0245672
3618.4586	0.0247428
3620.3874	0.0252596
3622.3162	0.0246978
3624.2451	0.0239993
3626.1739	0.0234476
3628.1027	0.0240012
3630.0315	0.0253347
3631.9603	0.0240039
3633.8891	0.0233565
3635.8179	0.0229674
3637.7468	0.0225237
3639.6756	0.0223563
3641.6044	0.0220928
3643.5332	0.0218781
3645.4620	0.0214205
3647.3908	0.0218422
3649.3197	0.0229218
3651.2485	0.0231304
3653.1773	0.0216246
3655.1061	0.0208592
3657.0349	0.0213079
3658.9637	0.0208371
3660.8926	0.0204868
3662.8214	0.0203969
3664.7502	0.02002
3666.6790	0.0195785
3668.6078	0.0198853
3670.5366	0.0210814
3672.4654	0.0201382
3674.3943	0.0197112
3676.3231	0.0214314
3678.2519	0.0203904
3680.1807	0.019797
3682.1095	0.0195033
3684.0383	0.0192047
3685.9672	0.0188743
3687.8960	0.0192383
3689.8248	0.0202434
3691.7536	0.0202036
3693.6824	0.0196644
3695.6112	0.0192153
3697.5401	0.0192589
3699.4689	0.0189914
3701.3977	0.0193362
3703.3265	0.0197266
3705.2553	0.0193304
3707.1841	0.0189234
3709.1129	0.0190027
3711.0418	0.0196899
3712.9706	0.0202243
3714.8994	0.0193694
3716.8282	0.0187741
3718.7570	0.0188981
3720.6858	0.0190576
3722.6147	0.0194267
3724.5435	0.0196802
3726.4723	0.0200743
3728.4011	0.0198355
3730.3299	0.0190862
3732.2587	0.0193187
3734.1876	0.0197445
3736.1164	0.0209437
3738.0452	0.0207158
3739.9740	0.0195696
3741.9028	0.018609
3743.8316	0.0193722
3745.7605	0.0209195
3747.6893	0.019108
3749.6181	0.0191369
3751.5469	0.0201561
3753.4757	0.0200717
3755.4045	0.0189471
3757.3333	0.0186356
3759.2622	0.0190698
3761.1910	0.0190905
3763.1198	0.0184183
3765.0486	0.0184846
3766.9774	0.0186187
3768.9062	0.0184711
3770.8351	0.0190575
3772.7639	0.0187672
3774.6927	0.0183667
3776.6215	0.0181934
3778.5503	0.0184253
3780.4791	0.018943
3782.4080	0.0184906
3784.3368	0.0183865
3786.2656	0.018545
3788.1944	0.0183428
3790.1232	0.0183461
3792.0520	0.0182965
3793.9808	0.0181146
3795.9097	0.0184196
3797.8385	0.01866
3799.7673	0.018152
3801.6961	0.019418
3803.6249	0.019402
3805.5537	0.0184164
3807.4826	0.0193244
3809.4114	0.0191552
3811.3402	0.018397
3813.2690	0.0179572
3815.1978	0.0182856
3817.1266	0.0191999
3819.0555	0.0183661
3820.9843	0.0192412
3822.9131	0.0197878
3824.8419	0.0186246
3826.7707	0.018595
3828.6995	0.0184888
3830.6283	0.0184049
3832.5572	0.0188146
3834.4860	0.0185701
3836.4148	0.0185775
3838.3436	0.019388
3840.2724	0.0195876
3842.2012	0.0189803
3844.1301	0.0190048
3846.0589	0.0189271
3847.9877	0.0184134
3849.9165	0.0179141
3851.8453	0.0180182
3853.7741	0.0203391
3855.7030	0.0204757
3857.6318	0.0192294
3859.5606	0.0184516
3861.4894	0.0183762
3863.4182	0.0188703
3865.3470	0.0193835
3867.2758	0.0188891
3869.2047	0.0188502
3871.1335	0.0195853
3873.0623	0.0188673
3874.9911	0.019059
3876.9199	0.0185353
3878.8487	0.0181681
3880.7776	0.0189258
3882.7064	0.0187479
3884.6352	0.0185276
3886.5640	0.0194356
3888.4928	0.0186359
3890.4216	0.0184206
3892.3505	0.0192465
3894.2793	0.0190079
3896.2081	0.0183686
3898.1369	0.018351
3900.0657	0.0189602
3901.9945	0.0191058
3903.9233	0.0193334
3905.8522	0.0194334
3907.7810	0.0188127
3909.7098	0.0185063
3911.6386	0.018438
3913.5674	0.0183159
3915.4962	0.0182482
3917.4251	0.0187039
3919.3539	0.0187546
3921.2827	0.0185667
3923.2115	0.0184067
3925.1403	0.0187764
3927.0691	0.0186999
3928.9980	0.0184935
3930.9268	0.0186826
3932.8556	0.0189822
3934.7844	0.0188332
3936.7132	0.0185228
3938.6420	0.018448
3940.5709	0.0183732
3942.4997	0.0186076
3944.4285	0.0187257
3946.3573	0.0184993
3948.2861	0.0187534
3950.2149	0.0189077
3952.1437	0.0187615
3954.0726	0.018586
3956.0014	0.0185801
3957.9302	0.0186144
3959.8590	0.0186319
3961.7878	0.0186944
3963.7166	0.0187181
3965.6455	0.0185708
3967.5743	0.0185778
3969.5031	0.0185747
3971.4319	0.01854
3973.3607	0.018514
3975.2895	0.0185909
3977.2184	0.0185717
3979.1472	0.0185776
3981.0760	0.0186086
3983.0048	0.018657
3984.9336	0.0185775
3986.8624	0.0185011
3988.7912	0.0184898
3990.7201	0.0186724
3992.6489	0.0187218
3994.5777	0.0186225
3996.5065	0.018563
3998.4353	0.0185693
4000.3641	0.0186371
4002.2930	0.0187601
4004.2218	0.0187351
4006.1506	0.018612
4008.0794	0.0185798
4010.0082	0.0186809
4011.9370	0.0186475
4013.8659	0.0185938
4015.7947	0.0185544
4017.7235	0.0185684
4019.6523	0.0186501
4021.5811	0.0186334
4023.5099	0.0185841
4025.4387	0.0186475
4027.3676	0.0186262
4029.2964	0.0185156
4031.2252	0.0184982
4033.1540	0.0185577
4035.0828	0.0185273
4037.0116	0.0185417
4038.9405	0.0184484
4040.8693	0.0184138
4042.7981	0.0184196
4044.7269	0.0184456
4046.6557	0.0184569
4048.5845	0.0185481
4050.5134	0.0185356
4052.4422	0.0185775
4054.3710	0.01852
4056.2998	0.0183966
4058.2286	0.0183859
4060.1574	0.0184853
4062.0862	0.0185057
4064.0151	0.0185043
4065.9439	0.0185077
4067.8727	0.0184617
4069.8015	0.0184224
4071.7303	0.0184943
4073.6591	0.0185571
4075.5880	0.0184479
4077.5168	0.0184251
4079.4456	0.0184169
4081.3744	0.0183838
4083.3032	0.0184872
4085.2320	0.0185126
4087.1609	0.0184695
4089.0897	0.0184761
4091.0185	0.0184482
4092.9473	0.0183471
4094.8761	0.0183414
4096.8049	0.0184432
4098.7337	0.0184658
4100.6626	0.0183448
4102.5914	0.0183312
4104.5202	0.0183471
4106.4490	0.0182969
4108.3778	0.0182696
4110.3066	0.0183229
4112.2355	0.0182353
4114.1643	0.0182383
4116.0931	0.0183587
4118.0219	0.0184351
4119.9507	0.0184312
4121.8795	0.0183735
4123.8084	0.0183462
4125.7372	0.0182763
4127.6660	0.0182401
4129.5948	0.0182838
4131.5236	0.0183132
4133.4524	0.0183476
4135.3813	0.0183318
4137.3101	0.0183619
4139.2389	0.0184361
4141.1677	0.0184353
4143.0965	0.0183445
4145.0253	0.0183981
4146.9541	0.0183985
4148.8830	0.0182739
4150.8118	0.0182731
4152.7406	0.0183286
4154.6694	0.0184087
4156.5982	0.0183885
4158.5270	0.0184427
4160.4559	0.0185367
4162.3847	0.0184462
4164.3135	0.0183427
4166.2423	0.018308
4168.1711	0.0183756
4170.0999	0.0183785
4172.0288	0.0183636
4173.9576	0.018401
4175.8864	0.0184402
4177.8152	0.0184098
4179.7440	0.0184511
4181.6728	0.0185054
4183.6016	0.0185232
4185.5305	0.018458
4187.4593	0.0183352
4189.3881	0.0182975
4191.3169	0.0184644
4193.2457	0.0184428
4195.1745	0.018485
4197.1034	0.0185452
4199.0322	0.0185706
4200.9610	0.0185624
[truncated: 414 more rows]
