# Supplementary material for: Vibrational Study on the Structure, Bioactivity, and Silver Adsorption of Silk Fibroin Fibers Grafted with Methacrylonitrile
Source: Molecules. 2023 Mar 10;28(6):2551. doi: 10.3390/molecules28062551 (PMC10051891; doi:10.3390/molecules28062551)
Supplement: Supplementary file 1 [file molecules-28-02551-s001.zip › RAW DATA/Figure 15 IR SBF perpendicular/Average IR BF MAN 60% 28d SBF perpendic.txt]

TITLE	BF MAN 60% 28D SBF PERPENDICOLARE P3 | AV. OF 3
DATA TYPE
ORIGIN	JASCO
OWNER
DATE	23/03/01
TIME	16:03:26
SPECTROMETER/DATA SYSTEM
RESOLUTION
DELTAX	1.92882
XUNITS	1/CM
YUNITS	ABSORBANCE
FIRSTX	379.9768
LASTX	4999.4912
NPOINTS	2396
FIRSTY	0.17551
MAXY	0.22340
MINY	0.00917
XYDATA
379.9768	0.175513
381.9056	0.170283
383.8344	0.176752
385.7633	0.170941
387.6921	0.164266
389.6209	0.16393
391.5497	0.165979
393.4785	0.165406
395.4073	0.169128
397.3361	0.172015
399.2650	0.166551
401.1938	0.156791
403.1226	0.154599
405.0514	0.153859
406.9802	0.153625
408.9090	0.157014
410.8379	0.157712
412.7667	0.158297
414.6955	0.157981
416.6243	0.161886
418.5531	0.171012
420.4819	0.168705
422.4108	0.166603
424.3396	0.166226
426.2684	0.163277
428.1972	0.159827
430.1260	0.15632
432.0548	0.151852
433.9837	0.148621
435.9125	0.145743
437.8413	0.144223
439.7701	0.143357
441.6989	0.143156
443.6277	0.142276
445.5565	0.14179
447.4854	0.142061
449.4142	0.14147
451.3430	0.141433
453.2718	0.14183
455.2006	0.141973
457.1294	0.142242
459.0583	0.141486
460.9871	0.141321
462.9159	0.141907
464.8447	0.142341
466.7735	0.142605
468.7023	0.143318
470.6312	0.143722
472.5600	0.144497
474.4888	0.144799
476.4176	0.144851
478.3464	0.145457
480.2752	0.14622
482.2040	0.146559
484.1329	0.146563
486.0617	0.147386
487.9905	0.148055
489.9193	0.148086
491.8481	0.148396
493.7769	0.147721
495.7058	0.147107
497.6346	0.147621
499.5634	0.147937
501.4922	0.148236
503.4210	0.148772
505.3498	0.149654
507.2787	0.15038
509.2075	0.150623
511.1363	0.151514
513.0651	0.152149
514.9939	0.152896
516.9227	0.153789
518.8515	0.154871
520.7804	0.15543
522.7092	0.15607
524.6380	0.156847
526.5668	0.157715
528.4956	0.15875
530.4244	0.159946
532.3533	0.161102
534.2821	0.162512
536.2109	0.164103
538.1397	0.165922
540.0685	0.167748
541.9973	0.16968
543.9262	0.171308
545.8550	0.173554
547.7838	0.17522
549.7126	0.176373
551.6414	0.176472
553.5702	0.17547
555.4990	0.173591
557.4279	0.170718
559.3567	0.166773
561.2855	0.162786
563.2143	0.159074
565.1431	0.155993
567.0719	0.153075
569.0008	0.150956
570.9296	0.14912
572.8584	0.147944
574.7872	0.147318
576.7160	0.146924
578.6448	0.146115
580.5737	0.145751
582.5025	0.145712
584.4313	0.145545
586.3601	0.145311
588.2889	0.145241
590.2177	0.145497
592.1465	0.145909
594.0754	0.146668
596.0042	0.147551
597.9330	0.148781
599.8618	0.150195
601.7906	0.151372
603.7194	0.153219
605.6483	0.154979
607.5771	0.156524
609.5059	0.157874
611.4347	0.158854
613.3635	0.159215
615.2923	0.159126
617.2212	0.158733
619.1500	0.158696
621.0788	0.159106
623.0076	0.159618
624.9364	0.159898
626.8652	0.160209
628.7941	0.160182
630.7229	0.159804
632.6517	0.158814
634.5805	0.157737
636.5093	0.15682
638.4381	0.155706
640.3669	0.154654
642.2958	0.153682
644.2246	0.152586
646.1534	0.150937
648.0822	0.149453
650.0110	0.148325
651.9398	0.146734
653.8687	0.145248
655.7975	0.144252
657.7263	0.143473
659.6551	0.143015
661.5839	0.142831
663.5127	0.142541
665.4416	0.142419
667.3704	0.14237
669.2992	0.141358
671.2280	0.141163
673.1568	0.141469
675.0856	0.14127
677.0144	0.141339
678.9433	0.141422
680.8721	0.14118
682.8009	0.140967
684.7297	0.14101
686.6585	0.140898
688.5873	0.140829
690.5162	0.140441
692.4450	0.140035
694.3738	0.139719
696.3026	0.139286
698.2314	0.138591
700.1602	0.137525
702.0891	0.136066
704.0179	0.134243
705.9467	0.132361
707.8755	0.130561
709.8043	0.128938
711.7331	0.127551
713.6619	0.126323
715.5908	0.125282
717.5196	0.124624
719.4484	0.123615
721.3772	0.121847
723.3060	0.119569
725.2348	0.117164
727.1637	0.11472
729.0925	0.112343
731.0213	0.109609
732.9501	0.106571
734.8789	0.103774
736.8077	0.101205
738.7366	0.0987802
740.6654	0.0963828
742.5942	0.0940634
744.5230	0.0921683
746.4518	0.0903094
748.3806	0.0886608
750.3094	0.0871221
752.2383	0.0857792
754.1671	0.0845996
756.0959	0.08356
758.0247	0.0824891
759.9535	0.0815529
761.8823	0.0803052
763.8112	0.0792824
765.7400	0.078423
767.6688	0.0774101
769.5976	0.0761093
771.5264	0.0747318
773.4552	0.0731106
775.3841	0.0717213
777.3129	0.0704959
779.2417	0.0695041
781.1705	0.0685987
783.0993	0.067805
785.0281	0.0669263
786.9569	0.0659956
788.8858	0.0652622
790.8146	0.0646971
792.7434	0.0641078
794.6722	0.063553
796.6010	0.0630574
798.5298	0.0629292
800.4587	0.0627231
802.3875	0.0625837
804.3163	0.0623696
806.2451	0.0620208
808.1739	0.0616265
810.1027	0.061394
812.0316	0.0611258
813.9604	0.0610804
815.8892	0.060923
817.8180	0.0608558
819.7468	0.0607753
821.6756	0.0610262
823.6045	0.0612306
825.5333	0.0614582
827.4621	0.061564
829.3909	0.0613504
831.3197	0.0607123
833.2485	0.0599097
835.1773	0.0591519
837.1062	0.0586603
839.0350	0.058109
840.9638	0.0577139
842.8926	0.0573727
844.8214	0.0573267
846.7502	0.0573484
848.6791	0.0575682
850.6079	0.0576359
852.5367	0.0573765
854.4655	0.0566415
856.3943	0.0555446
858.3231	0.0543948
860.2520	0.0537016
862.1808	0.052983
864.1096	0.0524064
866.0384	0.0519716
867.9672	0.0518068
869.8960	0.0517769
871.8248	0.0520957
873.7537	0.0522656
875.6825	0.0524616
877.6113	0.0524142
879.5401	0.0521079
881.4689	0.0516685
883.3977	0.0514331
885.3266	0.0511514
887.2554	0.0510859
889.1842	0.0510347
891.1130	0.0510128
893.0418	0.0508912
894.9706	0.050915
896.8995	0.0507616
898.8283	0.0506328
900.7571	0.0505581
902.6859	0.0506542
904.6147	0.0505249
906.5435	0.0504633
908.4723	0.0505521
910.4012	0.0508614
912.3300	0.0510893
914.2588	0.0514399
916.1876	0.0517913
918.1164	0.0524909
920.0452	0.053307
921.9741	0.0541719
923.9029	0.0549181
925.8317	0.0555615
927.7605	0.0559673
929.6893	0.0562794
931.6181	0.056309
933.5470	0.0564413
935.4758	0.0565199
937.4046	0.0567382
939.3334	0.0571037
941.2622	0.057647
943.1910	0.0580874
945.1198	0.0587117
947.0487	0.0594188
948.9775	0.0601981
950.9063	0.0609189
952.8351	0.0617406
954.7639	0.0626336
956.6927	0.0635688
958.6216	0.0644951
960.5504	0.0655562
962.4792	0.0667012
964.4080	0.0681343
966.3368	0.0699097
968.2656	0.0721008
970.1945	0.0744133
972.1233	0.0764564
974.0521	0.0776759
975.9809	0.0780505
977.9097	0.0775667
979.8385	0.0763611
981.7673	0.0748803
983.6962	0.0736785
985.6250	0.0731102
987.5538	0.0734709
989.4826	0.0744434
991.4114	0.0755621
993.3402	0.0762891
995.2691	0.0763924
997.1979	0.0759307
999.1267	0.0750228
1001.0555	0.0737758
1002.9843	0.0724129
1004.9131	0.071125
1006.8420	0.0702696
1008.7708	0.0699287
1010.6996	0.0700889
1012.6284	0.0704317
1014.5572	0.0709706
1016.4860	0.0713377
1018.4149	0.0715247
1020.3437	0.0716437
1022.2725	0.0718893
1024.2013	0.0724549
1026.1301	0.0734538
1028.0589	0.0747236
1029.9877	0.076026
1031.9166	0.0773001
1033.8454	0.0785492
1035.7742	0.079663
1037.7030	0.0807574
1039.6318	0.0817052
1041.5606	0.0824357
1043.4895	0.0829718
1045.4183	0.0833636
1047.3471	0.0835491
1049.2759	0.0837665
1051.2047	0.0842342
1053.1335	0.0849409
1055.0624	0.0858385
1056.9912	0.0868928
1058.9200	0.0877647
1060.8488	0.0884852
1062.7776	0.0890382
1064.7064	0.0894377
1066.6352	0.0896013
1068.5641	0.0896018
1070.4929	0.0892399
1072.4217	0.0885256
1074.3505	0.0874326
1076.2793	0.0859868
1078.2081	0.0842491
1080.1370	0.0823795
1082.0658	0.080483
1083.9946	0.078708
1085.9234	0.0769959
1087.8522	0.0754504
1089.7810	0.0740903
1091.7099	0.0730602
1093.6387	0.0723731
1095.5675	0.0720605
1097.4963	0.0720973
1099.4251	0.0723162
1101.3539	0.072596
1103.2827	0.072824
1105.2116	0.0728389
1107.1404	0.0728498
1109.0692	0.0728797
1110.9980	0.0730714
1112.9268	0.0732716
1114.8556	0.0734433
1116.7845	0.0735511
1118.7133	0.0735205
1120.6421	0.0733866
1122.5709	0.0732404
1124.4997	0.0729532
1126.4285	0.0727706
1128.3574	0.0726364
1130.2862	0.0726045
1132.2150	0.0727956
1134.1438	0.073325
1136.0726	0.074117
1138.0014	0.0752088
1139.9302	0.0765379
1141.8591	0.0781425
1143.7879	0.079916
1145.7167	0.0820011
1147.6455	0.0843454
1149.5743	0.0868444
1151.5031	0.0894349
1153.4320	0.0920328
1155.3608	0.0943204
1157.2896	0.0962274
1159.2184	0.0976288
1161.1472	0.0986429
1163.0760	0.0993413
1165.0049	0.0997604
1166.9337	0.0998585
1168.8625	0.0996666
1170.7913	0.0990788
1172.7201	0.09783
1174.6489	0.0959804
1176.5777	0.0940571
1178.5066	0.0925072
1180.4354	0.0914845
1182.3642	0.0909872
1184.2930	0.0911356
1186.2218	0.0918211
1188.1506	0.092951
1190.0795	0.0943242
1192.0083	0.0959513
1193.9371	0.0979209
1195.8659	0.100216
1197.7947	0.102816
1199.7235	0.105772
1201.6524	0.109091
1203.5812	0.11278
1205.5100	0.116798
1207.4388	0.121104
1209.3676	0.125364
1211.2964	0.129181
1213.2253	0.13235
1215.1541	0.13416
1217.0829	0.134344
1219.0117	0.133157
1220.9405	0.131309
1222.8693	0.129631
1224.7981	0.128963
1226.7270	0.129115
1228.6558	0.129388
1230.5846	0.129038
1232.5134	0.127752
1234.4422	0.125695
1236.3710	0.123188
1238.2999	0.120613
1240.2287	0.118358
1242.1575	0.116464
1244.0863	0.114957
1246.0151	0.113796
1247.9439	0.112998
1249.8728	0.112512
1251.8016	0.112278
1253.7304	0.112334
1255.6592	0.112717
1257.5880	0.113207
1259.5168	0.113506
1261.4456	0.11331
1263.3745	0.112296
1265.3033	0.110395
1267.2321	0.10767
1269.1609	0.104363
1271.0897	0.100851
1273.0185	0.0974177
1274.9474	0.0942302
1276.8762	0.0915628
1278.8050	0.0894565
1280.7338	0.0878057
1282.6626	0.0864678
1284.5914	0.0854447
1286.5203	0.0846187
1288.4491	0.0839548
1290.3779	0.0833614
1292.3067	0.082907
1294.2355	0.0825985
1296.1643	0.0825169
1298.0931	0.0826155
1300.0220	0.0828184
1301.9508	0.0830078
1303.8796	0.0830823
1305.8084	0.082964
1307.7372	0.0828256
1309.6660	0.0826498
1311.5949	0.0825011
1313.5237	0.0824007
1315.4525	0.082357
1317.3813	0.0823195
1319.3101	0.0823642
1321.2389	0.0825512
1323.1678	0.0830022
1325.0966	0.0835978
1327.0254	0.0842886
1328.9542	0.0849646
1330.8830	0.0856339
1332.8118	0.0861689
1334.7406	0.0865145
1336.6695	0.0866531
1338.5983	0.0867558
1340.5271	0.0868113
1342.4559	0.0867725
1344.3847	0.0867797
1346.3135	0.0869643
1348.2424	0.0871972
1350.1712	0.0876942
1352.1000	0.088373
1354.0288	0.0892683
1355.9576	0.0904881
1357.8864	0.0921268
1359.8153	0.0941921
1361.7441	0.0968172
1363.6729	0.100091
1365.6017	0.102835
1367.5305	0.104729
1369.4593	0.105891
1371.3881	0.106441
1373.3170	0.106986
1375.2458	0.107636
1377.1746	0.107687
1379.1034	0.107502
1381.0322	0.107724
1382.9610	0.108913
1384.8899	0.110572
1386.8187	0.11226
1388.7475	0.113714
1390.6763	0.114547
1392.6051	0.115102
1394.5339	0.115653
1396.4628	0.115723
1398.3916	0.115346
1400.3204	0.114765
1402.2492	0.114005
1404.1780	0.113263
1406.1068	0.112644
1408.0357	0.111992
1409.9645	0.111531
1411.8933	0.111079
1413.8221	0.110729
1415.7509	0.110603
1417.6797	0.110741
1419.6085	0.111229
1421.5374	0.111693
1423.4662	0.112705
1425.3950	0.114987
1427.3238	0.117672
1429.2526	0.121838
1431.1814	0.127345
1433.1103	0.133101
1435.0391	0.138555
1436.9679	0.145729
1438.8967	0.150899
1440.8255	0.154205
1442.7543	0.157336
1444.6832	0.160109
1446.6120	0.161711
1448.5408	0.162275
1450.4696	0.1608
1452.3984	0.158384
1454.3272	0.155348
1456.2560	0.152399
1458.1849	0.147754
1460.1137	0.145285
1462.0425	0.144393
1463.9713	0.144402
1465.9001	0.144156
1467.8289	0.143151
1469.7578	0.141211
1471.6866	0.13947
1473.6154	0.137493
1475.5442	0.136003
1477.4730	0.135074
1479.4018	0.135033
1481.3307	0.135892
1483.2595	0.138115
1485.1883	0.141193
1487.1171	0.145967
1489.0459	0.151963
1490.9747	0.159806
1492.9035	0.1664
1494.8324	0.172872
1496.7612	0.181417
1498.6900	0.189427
1500.6188	0.195978
1502.5476	0.201848
1504.4764	0.206704
1506.4053	0.213627
1508.3341	0.219316
1510.2629	0.22112
1512.1917	0.22281
1514.1205	0.2234
1516.0493	0.221196
1517.9782	0.215791
1519.9070	0.210149
1521.8358	0.203145
1523.7646	0.196397
1525.6934	0.191407
1527.6222	0.185963
1529.5510	0.181178
1531.4799	0.177043
1533.4087	0.172852
1535.3375	0.168177
1537.2663	0.165066
1539.1951	0.162255
1541.1239	0.157919
1543.0528	0.153029
1544.9816	0.14861
1546.9104	0.144384
1548.8392	0.140898
1550.7680	0.13708
1552.6968	0.133717
1554.6257	0.130302
1556.5545	0.127429
1558.4833	0.12473
1560.4121	0.119175
1562.3409	0.114899
1564.2697	0.111446
1566.1985	0.107686
1568.1274	0.104648
1570.0562	0.101501
1571.9850	0.0989338
1573.9138	0.0970631
1575.8426	0.0958499
1577.7714	0.0944839
1579.7003	0.0933417
1581.6291	0.0927731
1583.5579	0.0929074
1585.4867	0.0936655
1587.4155	0.0951945
1589.3443	0.0974616
1591.2732	0.100565
1593.2020	0.104175
1595.1308	0.108289
1597.0596	0.11287
1598.9884	0.117803
1600.9172	0.123715
1602.8461	0.131022
1604.7749	0.139571
1606.7037	0.148776
1608.6325	0.158937
1610.5613	0.169135
1612.4901	0.179133
1614.4189	0.187586
1616.3478	0.197148
1618.2766	0.206155
1620.2054	0.210389
1622.1342	0.213474
1624.0630	0.215324
1625.9918	0.214285
1627.9207	0.211575
1629.8495	0.207364
1631.7783	0.202477
1633.7071	0.19781
1635.6359	0.192175
1637.5647	0.185292
1639.4936	0.179913
1641.4224	0.175263
1643.3512	0.17123
1645.2800	0.168141
1647.2088	0.16474
1649.1376	0.161047
1651.0664	0.158305
1652.9953	0.156079
1654.9241	0.150089
1656.8529	0.145468
1658.7817	0.140982
1660.7105	0.136741
1662.6393	0.132254
1664.5682	0.127812
1666.4970	0.123867
1668.4258	0.120369
1670.3546	0.116216
1672.2834	0.112477
1674.2122	0.109023
1676.1411	0.105308
1678.0699	0.101458
1679.9987	0.0983667
1681.9275	0.0955145
1683.8563	0.0933344
1685.7851	0.0902505
1687.7139	0.0879084
1689.6428	0.0865486
1691.5716	0.0860223
1693.5004	0.0861135
1695.4292	0.0878064
1697.3580	0.0896345
1699.2868	0.0881986
1701.2157	0.080944
1703.1445	0.0730486
1705.0733	0.0649247
1707.0021	0.0576036
1708.9309	0.0525074
1710.8597	0.0491996
1712.7886	0.0460926
1714.7174	0.043968
1716.6462	0.0416759
1718.5750	0.0403138
1720.5038	0.0383686
1722.4326	0.0375716
1724.3614	0.0369084
1726.2903	0.0367954
1728.2191	0.0366584
1730.1479	0.0373591
1732.0767	0.0377194
1734.0055	0.0392026
1735.9343	0.0396392
1737.8632	0.0391807
1739.7920	0.0386323
1741.7208	0.037675
1743.6496	0.0358463
1745.5784	0.0340963
1747.5072	0.0321002
1749.4361	0.0305039
1751.3649	0.0285346
1753.2937	0.0269255
1755.2225	0.0252542
1757.1513	0.0243578
1759.0801	0.0231431
1761.0089	0.0225549
1762.9378	0.0220231
1764.8666	0.0215077
1766.7954	0.0209327
1768.7242	0.0210446
1770.6530	0.0205853
1772.5818	0.0208823
1774.5107	0.0204786
1776.4395	0.020266
1778.3683	0.0198984
1780.2971	0.0198993
1782.2259	0.0196287
1784.1547	0.0195873
1786.0836	0.0194612
1788.0124	0.0193483
1789.9412	0.0191004
1791.8700	0.0195076
1793.7988	0.0194247
1795.7276	0.01919
1797.6565	0.0188566
1799.5853	0.0188886
1801.5141	0.0188083
1803.4429	0.0187779
1805.3717	0.0184989
1807.3005	0.0185273
1809.2293	0.0183133
1811.1582	0.0184907
1813.0870	0.0184046
1815.0158	0.0182931
1816.9446	0.0181428
1818.8734	0.0183843
1820.8022	0.0182754
1822.7311	0.0183846
1824.6599	0.0185184
1826.5887	0.0187758
1828.5175	0.0183523
1830.4463	0.0186949
1832.3751	0.0183918
1834.3040	0.0183819
1836.2328	0.0182748
1838.1616	0.0184409
1840.0904	0.0183299
1842.0192	0.0184164
1843.9480	0.0186296
1845.8768	0.018902
1847.8057	0.018389
1849.7345	0.0184774
1851.6633	0.018374
1853.5921	0.0185155
1855.5209	0.0183159
1857.4497	0.0184461
1859.3786	0.0183684
1861.3074	0.0186078
1863.2362	0.0184622
1865.1650	0.0186733
1867.0938	0.0186926
1869.0226	0.0191411
1870.9515	0.0188808
1872.8803	0.0188014
1874.8091	0.0186139
1876.7379	0.0188943
1878.6667	0.0188409
1880.5955	0.0191122
1882.5243	0.0190337
1884.4532	0.0192426
1886.3820	0.0191081
1888.3108	0.0192868
1890.2396	0.0191654
1892.1684	0.0192203
1894.0972	0.0189166
1896.0261	0.0191027
1897.9549	0.0189037
1899.8837	0.0191505
1901.8125	0.019185
1903.7413	0.0195953
1905.6701	0.0195273
1907.5990	0.0196273
1909.5278	0.0193884
1911.4566	0.0195639
1913.3854	0.0193614
1915.3142	0.0197112
1917.2430	0.0197927
1919.1718	0.0202423
1921.1007	0.0196335
1923.0295	0.0198981
1924.9583	0.0199729
1926.8871	0.0201967
1928.8159	0.0200025
1930.7447	0.020136
1932.6736	0.0199249
1934.6024	0.0204176
1936.5312	0.0203045
1938.4600	0.020707
1940.3888	0.0207634
1942.3176	0.0211867
1944.2465	0.0207668
1946.1753	0.0210339
1948.1041	0.0204962
1950.0329	0.0212689
1951.9617	0.0214718
1953.8905	0.0219742
1955.8193	0.0218408
1957.7482	0.0224771
1959.6770	0.0230424
1961.6058	0.023863
1963.5346	0.0231063
1965.4634	0.0239018
1967.3922	0.0246853
1969.3211	0.0253643
1971.2499	0.0246622
1973.1787	0.0251714
1975.1075	0.024794
1977.0363	0.0261225
1978.9651	0.0263101
1980.8940	0.0260725
1982.8228	0.024619
1984.7516	0.0240333
1986.6804	0.0233612
1988.6092	0.0241896
1990.5380	0.0236902
1992.4669	0.0237039
1994.3957	0.0230184
1996.3245	0.0230793
1998.2533	0.0229804
2000.1821	0.0236036
2002.1109	0.0230894
2004.0397	0.023391
2005.9686	0.0238626
2007.8974	0.0254338
2009.8262	0.0250168
2011.7550	0.025435
2013.6838	0.0254178
2015.6126	0.0257043
2017.5415	0.0250383
2019.4703	0.0253414
2021.3991	0.0250583
2023.3279	0.0257664
2025.2567	0.0253857
2027.1855	0.0253889
2029.1144	0.0251356
2031.0432	0.0259247
2032.9720	0.0260255
2034.9008	0.0260415
2036.8296	0.0250601
2038.7584	0.0248901
2040.6872	0.0245029
2042.6161	0.0245469
2044.5449	0.0237699
2046.4737	0.0234829
2048.4025	0.0227364
2050.3313	0.0227806
2052.2601	0.0221947
2054.1890	0.0223495
2056.1178	0.0216396
2058.0466	0.021592
2059.9754	0.0214268
2061.9042	0.0217229
2063.8330	0.0213431
2065.7619	0.0212164
2067.6907	0.0212439
2069.6195	0.0214559
2071.5483	0.0209121
2073.4771	0.0206344
2075.4059	0.0205735
2077.3347	0.0210635
2079.2636	0.0207055
2081.1924	0.0206238
2083.1212	0.0203182
2085.0500	0.0204497
2086.9788	0.0202176
2088.9076	0.0202908
2090.8365	0.0200422
2092.7653	0.0200365
2094.6941	0.0198253
2096.6229	0.020259
2098.5517	0.0204337
2100.4805	0.0205514
2102.4094	0.0202226
2104.3382	0.0202563
2106.2670	0.0202224
2108.1958	0.020288
2110.1246	0.0199084
2112.0534	0.0201201
2113.9822	0.0202881
2115.9111	0.0202576
2117.8399	0.0198869
2119.7687	0.0198675
2121.6975	0.0195824
2123.6263	0.0195224
2125.5551	0.0191818
2127.4840	0.0193885
2129.4128	0.0193619
2131.3416	0.0194174
2133.2704	0.0193338
2135.1992	0.0200643
2137.1280	0.0203491
2139.0569	0.0210173
2140.9857	0.0209833
2142.9145	0.0211847
2144.8433	0.0208966
2146.7721	0.0212745
2148.7009	0.021374
2150.6297	0.0220112
2152.5586	0.0219418
2154.4874	0.022416
2156.4162	0.0225955
2158.3450	0.024717
2160.2738	0.0271922
2162.2026	0.0276441
2164.1315	0.0263129
2166.0603	0.0256322
2167.9891	0.0245454
2169.9179	0.0239564
2171.8467	0.0229272
2173.7755	0.0231002
2175.7044	0.0233099
2177.6332	0.0241273
2179.5620	0.0235916
2181.4908	0.0235835
2183.4196	0.0240285
2185.3484	0.0244091
2187.2773	0.02349
2189.2061	0.023235
2191.1349	0.0229733
2193.0637	0.022885
2194.9925	0.0226711
2196.9213	0.0227277
2198.8501	0.0219651
2200.7790	0.0220951
2202.7078	0.0219691
2204.6366	0.0219545
2206.5654	0.0216724
2208.4942	0.0215688
2210.4230	0.0215743
2212.3519	0.0218633
2214.2807	0.0215147
2216.2095	0.0214464
2218.1383	0.0214124
2220.0671	0.0219354
2221.9959	0.0218986
2223.9248	0.022497
2225.8536	0.023536
2227.7824	0.0253907
2229.7112	0.0273864
2231.6400	0.02963
2233.5688	0.0306251
2235.4976	0.0308858
2237.4265	0.0305062
2239.3553	0.0294105
2241.2841	0.0276732
2243.2129	0.0260543
2245.1417	0.0244132
2247.0705	0.0231671
2248.9994	0.0219764
2250.9282	0.0212948
2252.8570	0.0208143
2254.7858	0.020878
2256.7146	0.0205387
2258.6434	0.0201387
2260.5723	0.0197119
2262.5011	0.019576
2264.4299	0.0193085
2266.3587	0.0194131
2268.2875	0.0193084
2270.2163	0.0191616
2272.1451	0.0190502
2274.0740	0.0191915
2276.0028	0.0191122
2277.9316	0.0192495
2279.8604	0.0192977
2281.7892	0.0193179
2283.7180	0.0191684
2285.6469	0.0191443
2287.5757	0.0188912
2289.5045	0.01868
2291.4333	0.01828
2293.3621	0.0180667
2295.2909	0.0177792
2297.2198	0.017594
2299.1486	0.0173323
2301.0774	0.0172492
2303.0062	0.0170027
2304.9350	0.016773
2306.8638	0.0164292
2308.7926	0.0161782
2310.7215	0.0158106
2312.6503	0.0156824
2314.5791	0.0154454
2316.5079	0.0152699
2318.4367	0.01475
2320.3655	0.0143684
2322.2944	0.0139508
2324.2232	0.0136517
2326.1520	0.0127849
2328.0808	0.0121924
2330.0096	0.0118276
2331.9384	0.0116248
2333.8673	0.0115007
2335.7961	0.0116323
2337.7249	0.0113364
2339.6537	0.0111665
2341.5825	0.0108114
2343.5113	0.0110064
2345.4401	0.0117617
2347.3690	0.0130754
2349.2978	0.0129997
2351.2266	0.0120385
2353.1554	0.0108941
2355.0842	0.0100418
2357.0130	0.00932308
2358.9419	0.00936527
2360.8707	0.00916837
2362.7995	0.00946582
2364.7283	0.00993676
2366.6571	0.0107666
2368.5859	0.0113215
2370.5148	0.0121374
2372.4436	0.0130618
2374.3724	0.0140626
2376.3012	0.0148031
2378.2300	0.015562
2380.1588	0.0162531
2382.0877	0.0169684
2384.0165	0.0173689
2385.9453	0.017702
2387.8741	0.0178649
2389.8029	0.017954
2391.7317	0.0179897
2393.6605	0.0180923
2395.5894	0.0181097
2397.5182	0.0182287
2399.4470	0.018175
2401.3758	0.0181917
2403.3046	0.0181919
2405.2334	0.0182269
2407.1623	0.01824
2409.0911	0.0184413
2411.0199	0.0184636
2412.9487	0.0184163
2414.8775	0.0183173
2416.8063	0.0184363
2418.7352	0.0185358
2420.6640	0.0185501
2422.5928	0.0184344
2424.5216	0.0184792
2426.4504	0.0184246
2428.3792	0.0185338
2430.3080	0.0185191
2432.2369	0.0185815
2434.1657	0.0185371
2436.0945	0.0185675
2438.0233	0.0185551
2439.9521	0.0186538
2441.8809	0.0187025
2443.8098	0.0187349
2445.7386	0.0187593
2447.6674	0.0189121
2449.5962	0.0188724
2451.5250	0.0188196
2453.4538	0.0187981
2455.3827	0.0189233
2457.3115	0.0188497
2459.2403	0.0188965
2461.1691	0.0188907
2463.0979	0.018957
2465.0267	0.0189591
2466.9555	0.0189258
2468.8844	0.0189101
2470.8132	0.0190297
2472.7420	0.0190008
2474.6708	0.0190813
2476.5996	0.0192301
2478.5284	0.0193106
2480.4573	0.0191352
2482.3861	0.0191115
2484.3149	0.0189807
2486.2437	0.0190762
2488.1725	0.0191613
2490.1013	0.019351
2492.0302	0.0193423
2493.9590	0.0193815
2495.8878	0.0194086
2497.8166	0.0193961
2499.7454	0.0193139
2501.6742	0.0194079
2503.6030	0.0194509
2505.5319	0.0195917
2507.4607	0.0196021
2509.3895	0.0196563
2511.3183	0.0196476
2513.2471	0.0195978
2515.1759	0.0195228
2517.1048	0.0196838
2519.0336	0.0196896
2520.9624	0.0197329
2522.8912	0.0198205
2524.8200	0.019903
2526.7488	0.0197343
2528.6777	0.0197623
2530.6065	0.0197754
2532.5353	0.019821
2534.4641	0.0197481
2536.3929	0.0198044
2538.3217	0.0198649
2540.2505	0.0200389
2542.1794	0.020042
2544.1082	0.0200816
2546.0370	0.0200386
2547.9658	0.0200591
2549.8946	0.020086
2551.8234	0.0202063
2553.7523	0.02022
2555.6811	0.020247
2557.6099	0.0202435
2559.5387	0.0204579
2561.4675	0.0205357
2563.3963	0.0205172
2565.3252	0.020515
2567.2540	0.0206113
2569.1828	0.0206868
2571.1116	0.0208436
2573.0404	0.0208284
2574.9692	0.0208211
2576.8981	0.0208218
2578.8269	0.0208755
2580.7557	0.0208431
2582.6845	0.0209245
2584.6133	0.0210328
2586.5421	0.021139
2588.4709	0.0211258
2590.3998	0.0211658
2592.3286	0.0211759
2594.2574	0.0212924
2596.1862	0.0213222
2598.1150	0.0213955
2600.0438	0.0214292
2601.9727	0.0215551
2603.9015	0.0215962
2605.8303	0.0215973
2607.7591	0.0216011
2609.6879	0.0216975
2611.6167	0.0217106
2613.5456	0.0217578
2615.4744	0.0217896
2617.4032	0.0218092
2619.3320	0.0217964
2621.2608	0.0218665
2623.1896	0.0218848
2625.1184	0.0219824
2627.0473	0.0220036
2628.9761	0.0220357
2630.9049	0.0220171
2632.8337	0.0220056
2634.7625	0.0219961
2636.6913	0.0220374
2638.6202	0.0220666
2640.5490	0.0221288
2642.4778	0.0220953
2644.4066	0.0221204
2646.3354	0.022118
2648.2642	0.0221644
2650.1931	0.0221527
2652.1219	0.0221778
2654.0507	0.0221971
2655.9795	0.0222748
2657.9083	0.0222824
2659.8371	0.022264
2661.7659	0.0221702
2663.6948	0.0221701
2665.6236	0.0221362
2667.5524	0.0221686
2669.4812	0.0221911
2671.4100	0.0222164
2673.3388	0.0222927
2675.2677	0.0224044
2677.1965	0.0224251
2679.1253	0.0224118
2681.0541	0.0223703
2682.9829	0.0224226
2684.9117	0.0224555
2686.8406	0.0224451
2688.7694	0.0224223
2690.6982	0.0224565
2692.6270	0.0224705
2694.5558	0.02253
2696.4846	0.0225687
2698.4134	0.0226266
2700.3423	0.0226251
2702.2711	0.0226719
2704.1999	0.0227705
2706.1287	0.0228618
2708.0575	0.0228623
2709.9863	0.0229263
2711.9152	0.0230288
2713.8440	0.023195
2715.7728	0.0232478
2717.7016	0.0232766
2719.6304	0.0233208
2721.5592	0.0234393
2723.4881	0.0235673
2725.4169	0.0237133
2727.3457	0.023752
2729.2745	0.0237563
2731.2033	0.0237857
2733.1321	0.0238816
2735.0609	0.0239045
2736.9898	0.023964
2738.9186	0.0240018
2740.8474	0.0240499
2742.7762	0.0241879
2744.7050	0.0243261
2746.6338	0.0243913
2748.5627	0.0244659
2750.4915	0.0245065
2752.4203	0.0245318
2754.3491	0.0245569
2756.2779	0.0246828
2758.2067	0.0247776
2760.1356	0.0248799
2762.0644	0.0249694
2763.9932	0.0251329
2765.9220	0.0252518
2767.8508	0.025298
2769.7796	0.0253499
2771.7085	0.0254541
2773.6373	0.0256293
2775.5661	0.0257944
2777.4949	0.025835
2779.4237	0.0259523
2781.3525	0.0260725
2783.2813	0.0261906
2785.2102	0.0263174
2787.1390	0.0265099
2789.0678	0.0267298
2790.9966	0.0268914
2792.9254	0.0269868
2794.8542	0.0271791
2796.7831	0.027392
2798.7119	0.0276366
2800.6407	0.0277446
2802.5695	0.0278574
2804.4983	0.0280001
2806.4271	0.0282273
2808.3560	0.0284783
2810.2848	0.0287758
2812.2136	0.0289734
2814.1424	0.0291415
2816.0712	0.0293777
2818.0000	0.0297897
2819.9288	0.0301871
2821.8577	0.0305878
2823.7865	0.0310482
2825.7153	0.0315719
2827.6441	0.0321891
2829.5729	0.0329823
2831.5017	0.0338566
2833.4306	0.0348863
2835.3594	0.0361465
2837.2882	0.0377736
2839.2170	0.0397068
2841.1458	0.0421903
2843.0746	0.0457162
2845.0035	0.0506277
2846.9323	0.0568749
2848.8611	0.0631214
2850.7899	0.0668298
2852.7187	0.0673344
2854.6475	0.0656367
2856.5763	0.0626525
2858.5052	0.0590894
2860.4340	0.0556549
2862.3628	0.0528021
2864.2916	0.0509148
2866.2204	0.0498787
2868.1492	0.0494749
2870.0781	0.0494171
2872.0069	0.049426
2873.9357	0.0490514
2875.8645	0.0483433
2877.7933	0.0477733
2879.7221	0.047573
2881.6510	0.0476453
2883.5798	0.0480587
2885.5086	0.0487481
2887.4374	0.0495949
2889.3662	0.0506034
2891.2950	0.0517926
2893.2238	0.0531659
2895.1527	0.0546682
2897.0815	0.0560895
2899.0103	0.0575271
2900.9391	0.0590584
2902.8679	0.0609433
2904.7967	0.0631723
2906.7256	0.0656514
2908.6544	0.0686228
2910.5832	0.0724995
2912.5120	0.0776121
2914.4408	0.0837428
2916.3696	0.0896822
2918.2985	0.0941978
2920.2273	0.0969648
2922.1561	0.0981018
2924.0849	0.0977401
2926.0137	0.0960964
2927.9425	0.0934596
2929.8713	0.09015
2931.8002	0.0863203
2933.7290	0.0822337
2935.6578	0.0781419
2937.5866	0.0742898
2939.5154	0.0707658
2941.4442	0.0678612
2943.3731	0.06553
2945.3019	0.0636491
2947.2307	0.0622949
2949.1595	0.0614409
2951.0883	0.0610332
2953.0171	0.0608396
2954.9460	0.0604393
2956.8748	0.0597851
2958.8036	0.0588446
2960.7324	0.057683
2962.6612	0.0564232
2964.5900	0.0549762
2966.5189	0.0533347
2968.4477	0.0516616
2970.3765	0.0501634
2972.3053	0.0490027
2974.2341	0.0481028
2976.1629	0.0473631
2978.0917	0.0468428
2980.0206	0.0464703
2981.9494	0.0459302
2983.8782	0.0453046
2985.8070	0.0446594
2987.7358	0.0441484
2989.6646	0.0437084
2991.5935	0.0433277
2993.5223	0.0427599
2995.4511	0.0421509
2997.3799	0.0416698
2999.3087	0.0410451
3001.2375	0.0404071
3003.1664	0.039941
3005.0952	0.0393933
3007.0240	0.0388513
3008.9528	0.0384014
3010.8816	0.0381582
3012.8104	0.0378644
3014.7392	0.0373616
3016.6681	0.0366493
3018.5969	0.0360269
3020.5257	0.0355036
3022.4545	0.0351567
3024.3833	0.0350371
3026.3121	0.0348421
3028.2410	0.034692
3030.1698	0.0347127
3032.0986	0.0348545
3034.0274	0.0351348
3035.9562	0.0350924
3037.8850	0.0349939
3039.8139	0.0352162
3041.7427	0.0356798
3043.6715	0.0359549
3045.6003	0.0361068
3047.5291	0.0362075
3049.4579	0.0365844
3051.3867	0.0369795
3053.3156	0.0372098
3055.2444	0.0374732
3057.1732	0.0377567
3059.1020	0.0379046
3061.0308	0.0381106
3062.9596	0.0384036
3064.8885	0.0387633
3066.8173	0.0391304
3068.7461	0.0391768
3070.6749	0.039003
3072.6037	0.039013
3074.5325	0.0391154
3076.4614	0.0393296
3078.3902	0.039496
3080.3190	0.0394777
3082.2478	0.0392806
3084.1766	0.0391815
3086.1054	0.0390564
3088.0342	0.0388153
3089.9631	0.0386052
3091.8919	0.0384312
3093.8207	0.0381648
3095.7495	0.0380083
3097.6783	0.0379072
3099.6071	0.0379196
3101.5360	0.0377503
3103.4648	0.0374836
3105.3936	0.0374063
3107.3224	0.0374614
3109.2512	0.0373463
3111.1800	0.0371321
3113.1089	0.0370338
3115.0377	0.0370241
3116.9665	0.0370425
3118.8953	0.0370929
3120.8241	0.0370687
3122.7529	0.03698
3124.6817	0.0368558
3126.6106	0.0367943
3128.5394	0.0369065
3130.4682	0.0370486
3132.3970	0.0371185
3134.3258	0.0372639
3136.2546	0.0373474
3138.1835	0.0375811
3140.1123	0.0378197
3142.0411	0.0379296
3143.9699	0.038044
3145.8987	0.0382621
3147.8275	0.0384607
3149.7564	0.0386906
3151.6852	0.0390793
3153.6140	0.0394872
3155.5428	0.0397473
3157.4716	0.0400345
3159.4004	0.0403767
3161.3293	0.0407255
3163.2581	0.0410662
3165.1869	0.0414272
3167.1157	0.0418821
3169.0445	0.042345
3170.9733	0.0425972
3172.9021	0.043004
3174.8310	0.0435316
3176.7598	0.0439957
3178.6886	0.0444867
3180.6174	0.0448881
3182.5462	0.0452662
3184.4750	0.0457806
3186.4039	0.0463003
3188.3327	0.0467961
3190.2615	0.0472615
3192.1903	0.0478073
3194.1191	0.0483451
3196.0479	0.0489479
3197.9768	0.0495336
3199.9056	0.0501021
3201.8344	0.0506878
3203.7632	0.0513126
3205.6920	0.0519583
3207.6208	0.0525036
3209.5496	0.0529584
3211.4785	0.053579
3213.4073	0.0541954
3215.3361	0.0547587
3217.2649	0.0552666
3219.1937	0.0559622
3221.1225	0.0566255
3223.0514	0.0572991
3224.9802	0.0580699
3226.9090	0.0587816
3228.8378	0.059562
3230.7666	0.0605374
3232.6954	0.0615915
3234.6243	0.0624202
3236.5531	0.0630806
3238.4819	0.0639714
3240.4107	0.0649212
3242.3395	0.0659576
3244.2683	0.06727
3246.1971	0.0687269
3248.1260	0.0699805
3250.0548	0.07122
3251.9836	0.0725798
3253.9124	0.0741525
3255.8412	0.0758343
3257.7700	0.0774826
3259.6989	0.0792278
3261.6277	0.0810642
3263.5565	0.0828634
3265.4853	0.0846186
3267.4141	0.0864452
3269.3429	0.0883904
3271.2718	0.0900679
3273.2006	0.0913881
3275.1294	0.0925089
3277.0582	0.0933947
3278.9870	0.0941424
3280.9158	0.0946475
3282.8446	0.0947605
3284.7735	0.0946625
3286.7023	0.09424
3288.6311	0.0936429
3290.5599	0.0929356
3292.4887	0.0918783
3294.4175	0.0905331
3296.3464	0.0891065
3298.2752	0.0875594
3300.2040	0.0859622
3302.1328	0.0843854
3304.0616	0.0828235
3305.9904	0.0812965
3307.9193	0.0798266
3309.8481	0.0781681
3311.7769	0.0764358
3313.7057	0.0747778
3315.6345	0.073241
3317.5633	0.0717787
3319.4921	0.0704015
3321.4210	0.0690666
3323.3498	0.0678434
3325.2786	0.0665787
3327.2074	0.0652171
3329.1362	0.0639441
3331.0650	0.0628109
3332.9939	0.0617456
3334.9227	0.0607905
3336.8515	0.0598616
3338.7803	0.0588844
3340.7091	0.0579595
3342.6379	0.0571342
3344.5668	0.0563127
3346.4956	0.0555523
3348.4244	0.0549417
3350.3532	0.054418
3352.2820	0.05372
3354.2108	0.0529436
3356.1397	0.0523642
3358.0685	0.0519495
3359.9973	0.0514026
3361.9261	0.0509148
3363.8549	0.0504355
3365.7837	0.0500611
3367.7125	0.0497398
3369.6414	0.0493226
3371.5702	0.0487917
3373.4990	0.0483722
3375.4278	0.0480009
3377.3566	0.0476433
3379.2854	0.047292
3381.2143	0.046998
3383.1431	0.0466448
3385.0719	0.0463299
3387.0007	0.0459233
3388.9295	0.0455998
3390.8583	0.0453418
3392.7872	0.0450831
3394.7160	0.0447253
3396.6448	0.0445138
3398.5736	0.0443915
3400.5024	0.0440592
3402.4312	0.0436799
3404.3600	0.0434252
3406.2889	0.0431586
3408.2177	0.0428541
3410.1465	0.0425816
3412.0753	0.0423035
3414.0041	0.0420816
3415.9329	0.0418106
3417.8618	0.0414223
3419.7906	0.041267
3421.7194	0.0411227
3423.6482	0.040821
3425.5770	0.0404862
3427.5058	0.0401592
3429.4347	0.0398276
3431.3635	0.0396147
3433.2923	0.0394082
3435.2211	0.0391853
3437.1499	0.0389437
3439.0787	0.0387071
3441.0075	0.0384911
3442.9364	0.0383604
3444.8652	0.0380812
3446.7940	0.0378742
3448.7228	0.0377857
3450.6516	0.0375956
3452.5804	0.0373692
3454.5093	0.0371411
3456.4381	0.0369796
3458.3669	0.0368976
3460.2957	0.0366553
3462.2245	0.0364739
3464.1533	0.0363485
3466.0822	0.0361391
3468.0110	0.0359379
3469.9398	0.0357948
3471.8686	0.0355873
3473.7974	0.0353492
3475.7262	0.0351566
3477.6550	0.0350052
3479.5839	0.0347702
3481.5127	0.0346516
3483.4415	0.0346144
3485.3703	0.0343303
3487.2991	0.0339811
3489.2279	0.0338586
3491.1568	0.0337483
3493.0856	0.0335281
3495.0144	0.0332643
3496.9432	0.0331504
3498.8720	0.0330018
3500.8008	0.0328146
3502.7297	0.0326268
3504.6585	0.0325056
3506.5873	0.0322154
3508.5161	0.0321201
3510.4449	0.0320513
3512.3737	0.0317637
3514.3025	0.031567
3516.2314	0.0313726
3518.1602	0.0311027
3520.0890	0.0309392
3522.0178	0.0307341
3523.9466	0.0306331
3525.8754	0.0303381
3527.8043	0.0301321
3529.7331	0.0300387
3531.6619	0.0298482
3533.5907	0.029503
3535.5195	0.0291808
3537.4483	0.0290207
3539.3772	0.0287758
3541.3060	0.028496
3543.2348	0.0282988
3545.1636	0.0281076
3547.0924	0.028014
3549.0212	0.0276112
3550.9501	0.0271851
3552.8789	0.0271704
3554.8077	0.0269121
3556.7365	0.0265403
3558.6653	0.0263454
3560.5941	0.0261975
3562.5229	0.0258763
3564.4518	0.0253996
3566.3806	0.0254258
3568.3094	0.0257343
3570.2382	0.025163
3572.1670	0.0245325
3574.0958	0.0242689
3576.0247	0.0241259
3577.9535	0.0238632
3579.8823	0.0236693
3581.8111	0.023519
3583.7399	0.02311
3585.6687	0.022679
3587.5976	0.0229624
3589.5264	0.0231744
3591.4552	0.0224318
3593.3840	0.0221726
3595.3128	0.0222161
3597.2416	0.0219255
3599.1704	0.0216441
3601.0993	0.0216554
3603.0281	0.0214742
3604.9569	0.0211155
3606.8857	0.0209712
3608.8145	0.0212221
3610.7433	0.0210725
3612.6722	0.0209834
3614.6010	0.0210637
3616.5298	0.020304
3618.4586	0.0201139
3620.3874	0.0204757
3622.3162	0.0199314
3624.2451	0.0192876
3626.1739	0.0186777
3628.1027	0.018733
3630.0315	0.0199153
3631.9603	0.019102
3633.8891	0.0184951
3635.8179	0.0182264
3637.7468	0.0178366
3639.6756	0.0178142
3641.6044	0.0176622
3643.5332	0.0175393
3645.4620	0.0171066
3647.3908	0.0171927
3649.3197	0.0178035
3651.2485	0.0181039
3653.1773	0.0170439
3655.1061	0.0162291
3657.0349	0.0165484
3658.9637	0.0160809
3660.8926	0.0155339
3662.8214	0.0154928
3664.7502	0.0153131
3666.6790	0.0147561
3668.6078	0.0145961
3670.5366	0.0155452
3672.4654	0.0150236
3674.3943	0.0142493
3676.3231	0.0155492
3678.2519	0.0147927
3680.1807	0.0141656
3682.1095	0.0140807
3684.0383	0.0138715
3685.9672	0.0134516
3687.8960	0.013487
3689.8248	0.0143061
3691.7536	0.0141461
3693.6824	0.0136566
3695.6112	0.0133612
3697.5401	0.013344
3699.4689	0.0129883
3701.3977	0.0132281
3703.3265	0.013448
3705.2553	0.0130297
3707.1841	0.0127803
3709.1129	0.0128139
3711.0418	0.0131697
3712.9706	0.0139279
3714.8994	0.0136593
3716.8282	0.013061
3718.7570	0.0128779
3720.6858	0.0127143
3722.6147	0.0127167
3724.5435	0.0127967
3726.4723	0.0129668
3728.4011	0.0129952
3730.3299	0.0123346
3732.2587	0.0126243
3734.1876	0.0131024
3736.1164	0.0138615
3738.0452	0.0138458
3739.9740	0.0132988
3741.9028	0.0128741
3743.8316	0.0133593
3745.7605	0.0148352
3747.6893	0.0135232
3749.6181	0.013372
3751.5469	0.0140038
3753.4757	0.0140319
3755.4045	0.0132953
3757.3333	0.0129814
3759.2622	0.0132638
3761.1910	0.0135654
3763.1198	0.013075
3765.0486	0.012938
3766.9774	0.013084
3768.9062	0.0128286
3770.8351	0.013323
3772.7639	0.0131622
3774.6927	0.012987
3776.6215	0.012914
3778.5503	0.0128755
3780.4791	0.0132021
3782.4080	0.0129904
3784.3368	0.0129322
3786.2656	0.0131683
3788.1944	0.0130525
3790.1232	0.0130558
3792.0520	0.0130816
3793.9808	0.0128668
3795.9097	0.0128934
3797.8385	0.0132701
3799.7673	0.0127611
3801.6961	0.0135049
3803.6249	0.0137005
3805.5537	0.0127116
3807.4826	0.0133105
3809.4114	0.0134877
3811.3402	0.0130099
3813.2690	0.0127183
3815.1978	0.0128238
3817.1266	0.0135932
3819.0555	0.0127208
3820.9843	0.013044
3822.9131	0.0138492
3824.8419	0.012985
3826.7707	0.0130426
3828.6995	0.0131899
3830.6283	0.0129087
3832.5572	0.0131514
3834.4860	0.013132
3836.4148	0.013101
3838.3436	0.0135584
3840.2724	0.013751
3842.2012	0.013467
3844.1301	0.0135177
3846.0589	0.0134757
3847.9877	0.0130755
3849.9165	0.0126767
3851.8453	0.0124196
3853.7741	0.0142001
3855.7030	0.0145894
3857.6318	0.0135615
3859.5606	0.0131075
3861.4894	0.0129111
3863.4182	0.0130225
3865.3470	0.0133921
3867.2758	0.0130987
3869.2047	0.0128769
3871.1335	0.0138332
3873.0623	0.0131781
3874.9911	0.0135092
3876.9199	0.0131668
3878.8487	0.0126319
3880.7776	0.0132953
3882.7064	0.0133302
3884.6352	0.0128683
3886.5640	0.0136396
3888.4928	0.0131708
3890.4216	0.0129195
3892.3505	0.0136478
3894.2793	0.0134863
3896.2081	0.0129625
3898.1369	0.0128732
3900.0657	0.0132115
3901.9945	0.0132844
3903.9233	0.0134114
3905.8522	0.0137122
3907.7810	0.0134129
3909.7098	0.0131657
3911.6386	0.0131476
3913.5674	0.0130846
3915.4962	0.012954
3917.4251	0.0132394
3919.3539	0.0133247
3921.2827	0.0133639
3923.2115	0.013181
3925.1403	0.0133444
3927.0691	0.0133472
3928.9980	0.0131403
3930.9268	0.0131399
3932.8556	0.013388
3934.7844	0.0133658
3936.7132	0.0131177
3938.6420	0.0130294
3940.5709	0.0130509
3942.4997	0.0132155
3944.4285	0.0132826
3946.3573	0.0129709
3948.2861	0.0131141
3950.2149	0.0133632
3952.1437	0.0132675
3954.0726	0.0131915
3956.0014	0.0132418
3957.9302	0.013169
3959.8590	0.0131422
3961.7878	0.0131588
3963.7166	0.0132303
3965.6455	0.0131768
3967.5743	0.013164
3969.5031	0.0131697
3971.4319	0.0132206
3973.3607	0.0132402
3975.2895	0.0132473
3977.2184	0.0132807
3979.1472	0.0133095
3981.0760	0.0132978
3983.0048	0.0132986
3984.9336	0.01331
3986.8624	0.0133393
3988.7912	0.0133066
3990.7201	0.0133657
3992.6489	0.0133138
3994.5777	0.0132695
3996.5065	0.0132172
3998.4353	0.0132193
4000.3641	0.0132288
4002.2930	0.0132712
4004.2218	0.0133003
4006.1506	0.0132291
4008.0794	0.0132648
4010.0082	0.0133815
4011.9370	0.0132662
4013.8659	0.0132011
4015.7947	0.0131773
4017.7235	0.0132532
4019.6523	0.0132653
4021.5811	0.0131723
4023.5099	0.0131752
4025.4387	0.0132173
4027.3676	0.0131557
4029.2964	0.0132501
4031.2252	0.0132461
4033.1540	0.0131833
4035.0828	0.0131591
4037.0116	0.0131895
4038.9405	0.0131661
4040.8693	0.0131087
4042.7981	0.0131091
4044.7269	0.0132112
4046.6557	0.0131633
4048.5845	0.0130827
4050.5134	0.0130294
4052.4422	0.0130829
4054.3710	0.0131139
4056.2998	0.0130747
4058.2286	0.0130865
4060.1574	0.0131386
4062.0862	0.0131146
4064.0151	0.013154
4065.9439	0.0131569
4067.8727	0.0131541
4069.8015	0.0131169
4071.7303	0.0131821
4073.6591	0.013149
4075.5880	0.0130462
4077.5168	0.0130513
4079.4456	0.0131591
4081.3744	0.0131411
4083.3032	0.0130416
4085.2320	0.0130339
4087.1609	0.0131479
4089.0897	0.0131274
4091.0185	0.0130458
4092.9473	0.0130624
4094.8761	0.013187
4096.8049	0.0131378
4098.7337	0.0130802
4100.6626	0.0130483
4102.5914	0.0130035
4104.5202	0.0129697
4106.4490	0.0130567
4108.3778	0.0130098
4110.3066	0.0129757
4112.2355	0.0129401
4114.1643	0.0129206
4116.0931	0.0129119
4118.0219	0.0129499
4119.9507	0.0129879
4121.8795	0.0130232
4123.8084	0.0130763
4125.7372	0.0130806
4127.6660	0.0130864
4129.5948	0.0131075
4131.5236	0.0131493
4133.4524	0.013101
4135.3813	0.0129899
4137.3101	0.0129708
4139.2389	0.0128832
4141.1677	0.0128889
4143.0965	0.0129428
4145.0253	0.01298
4146.9541	0.012933
4148.8830	0.0130006
4150.8118	0.0130815
4152.7406	0.013015
4154.6694	0.0129806
4156.5982	0.0131045
4158.5270	0.0131112
4160.4559	0.0130676
4162.3847	0.0131029
4164.3135	0.0130785
4166.2423	0.013027
4168.1711	0.0129949
4170.0999	0.0130309
4172.0288	0.0130787
4173.9576	0.0130593
4175.8864	0.0130094
4177.8152	0.0129732
4179.7440	0.0129328
4181.6728	0.0129127
4183.6016	0.0129536
4185.5305	0.0129933
4187.4593	0.0130437
4189.3881	0.012975
4191.3169	0.0129474
4193.2457	0.0129947
4195.1745	0.0130529
4197.1034	0.0129819
4199.0322	0.0129991
4200.9610	0.0130855
[truncated: 414 more rows]
