# Supplementary material for: Vibrational Study on the Structure, Bioactivity, and Silver Adsorption of Silk Fibroin Fibers Grafted with Methacrylonitrile
Source: Molecules. 2023 Mar 10;28(6):2551. doi: 10.3390/molecules28062551 (PMC10051891; doi:10.3390/molecules28062551)
Supplement: Supplementary file 1 [file molecules-28-02551-s001.zip › RAW DATA/Figure 15 IR SBF perpendicular/IR BF control 28d SBF perpendic p1.txt]

TITLE	BFCONTROLLO 28D SBFPERPENDICOLARE P2
DATA TYPE
ORIGIN	JASCO
OWNER
DATE	23/03/01
TIME	16:04:26
SPECTROMETER/DATA SYSTEM
RESOLUTION
DELTAX	1.92882
XUNITS	1/CM
YUNITS	ABSORBANCE
FIRSTX	379.9768
LASTX	4999.4912
NPOINTS	2396
FIRSTY	0.29203
MAXY	0.35633
MINY	0.01460
XYDATA
379.9768	0.292034
381.9056	0.289484
383.8344	0.2915
385.7633	0.290898
387.6921	0.279629
389.6209	0.271968
391.5497	0.271122
393.4785	0.282914
395.4073	0.284852
397.3361	0.290709
399.2650	0.283527
401.1938	0.272403
403.1226	0.26728
405.0514	0.274407
406.9802	0.278572
408.9090	0.276723
410.8379	0.278137
412.7667	0.280342
414.6955	0.285965
416.6243	0.292591
418.5531	0.299428
420.4819	0.297179
422.4108	0.297947
424.3396	0.296054
426.2684	0.292324
428.1972	0.285052
430.1260	0.277425
432.0548	0.27208
433.9837	0.266646
435.9125	0.260621
437.8413	0.257615
439.7701	0.25904
441.6989	0.260031
443.6277	0.259296
445.5565	0.258383
447.4854	0.25688
449.4142	0.256067
451.3430	0.256045
453.2718	0.256624
455.2006	0.257314
457.1294	0.258227
459.0583	0.257871
460.9871	0.258751
462.9159	0.259463
464.8447	0.260588
466.7735	0.262425
468.7023	0.264018
470.6312	0.263962
472.5600	0.266367
474.4888	0.268416
476.4176	0.268717
478.3464	0.269262
480.2752	0.271278
482.2040	0.273071
484.1329	0.274641
486.0617	0.276044
487.9905	0.276723
489.9193	0.277057
491.8481	0.27748
493.7769	0.277202
495.7058	0.276545
497.6346	0.277235
499.5634	0.277413
501.4922	0.277436
503.4210	0.278928
505.3498	0.280966
507.2787	0.282268
509.2075	0.283504
511.1363	0.284874
513.0651	0.286021
514.9939	0.287858
516.9227	0.288371
518.8515	0.289072
520.7804	0.290197
522.7092	0.291466
524.6380	0.293716
526.5668	0.295386
528.4956	0.29582
530.4244	0.297947
532.3533	0.300809
534.2821	0.302724
536.2109	0.305641
538.1397	0.308592
540.0685	0.310541
541.9973	0.313169
543.9262	0.315118
545.8550	0.315964
547.7838	0.317066
549.7126	0.316844
551.6414	0.31347
553.5702	0.309138
555.4990	0.302323
557.4279	0.294751
559.3567	0.287524
561.2855	0.280932
563.2143	0.273861
565.1431	0.268706
567.0719	0.264697
569.0008	0.261334
570.9296	0.259408
572.8584	0.258294
574.7872	0.257247
576.7160	0.256724
578.6448	0.256245
580.5737	0.256167
582.5025	0.25649
584.4313	0.257348
586.3601	0.25835
588.2889	0.259274
590.2177	0.259842
592.1465	0.261223
594.0754	0.262693
596.0042	0.264352
597.9330	0.266879
599.8618	0.269563
601.7906	0.271645
603.7194	0.274451
605.6483	0.276534
607.5771	0.278037
609.5059	0.279618
611.4347	0.280476
613.3635	0.280465
615.2923	0.279963
617.2212	0.279574
619.1500	0.279607
621.0788	0.279808
623.0076	0.280041
624.9364	0.279618
626.8652	0.279139
628.7941	0.278226
630.7229	0.276589
632.6517	0.27444
634.5805	0.272002
636.5093	0.269641
638.4381	0.26728
640.3669	0.264641
642.2958	0.261846
644.2246	0.25914
646.1534	0.256112
648.0822	0.253205
650.0110	0.250377
651.9398	0.24776
653.8687	0.245199
655.7975	0.242872
657.7263	0.240945
659.6551	0.239631
661.5839	0.238418
663.5127	0.237304
665.4416	0.236903
667.3704	0.237059
669.2992	0.235456
671.2280	0.23422
673.1568	0.233763
675.0856	0.233039
677.0144	0.232015
678.9433	0.231046
680.8721	0.230456
682.8009	0.229788
684.7297	0.228986
686.6585	0.228407
688.5873	0.227138
690.5162	0.225545
692.4450	0.224242
694.3738	0.222784
696.3026	0.22147
698.2314	0.2201
700.1602	0.217962
702.0891	0.215423
704.0179	0.212673
705.9467	0.209522
707.8755	0.206359
709.8043	0.203186
711.7331	0.199878
713.6619	0.196538
715.5908	0.193465
717.5196	0.190692
719.4484	0.187574
721.3772	0.184178
723.3060	0.180269
725.2348	0.17596
727.1637	0.171806
729.0925	0.168154
731.0213	0.163811
732.9501	0.159502
734.8789	0.155348
736.8077	0.151373
738.7366	0.147587
740.6654	0.144224
742.5942	0.140995
744.5230	0.138256
746.4518	0.135505
748.3806	0.133011
750.3094	0.130628
752.2383	0.128668
754.1671	0.126586
756.0959	0.124927
758.0247	0.123056
759.9535	0.121453
761.8823	0.119782
763.8112	0.118368
765.7400	0.116787
767.6688	0.115039
769.5976	0.113112
771.5264	0.111175
773.4552	0.109037
775.3841	0.107289
777.3129	0.105462
779.2417	0.104204
781.1705	0.102946
783.0993	0.101543
785.0281	0.0999058
786.9569	0.0986921
788.8858	0.0971777
790.8146	0.0957858
792.7434	0.0946945
794.6722	0.093915
796.6010	0.0932692
798.5298	0.0931133
800.4587	0.0925677
802.3875	0.0924897
804.3163	0.0924006
806.2451	0.0921445
808.1739	0.0919218
810.1027	0.0921111
812.0316	0.0918773
813.9604	0.0921
815.8892	0.0922893
817.8180	0.0918661
819.7468	0.0909308
821.6756	0.0904742
823.6045	0.0901513
825.5333	0.0901624
827.4621	0.0897616
829.3909	0.0892939
831.3197	0.0882026
833.2485	0.086755
835.1773	0.0850179
837.1062	0.0837374
839.0350	0.0825682
840.9638	0.0817887
842.8926	0.0812765
844.8214	0.0813433
846.7502	0.0816217
848.6791	0.0821784
850.6079	0.0823343
852.5367	0.0820337
854.4655	0.0808645
856.3943	0.0792276
858.3231	0.0774014
860.2520	0.076132
862.1808	0.0746955
864.1096	0.0735931
866.0384	0.0731032
867.9672	0.0732702
869.8960	0.0734706
871.8248	0.0741499
873.7537	0.0747623
875.6825	0.0751855
877.6113	0.0749962
879.5401	0.074484
881.4689	0.0737936
883.3977	0.0738047
885.3266	0.0738158
887.2554	0.0740497
889.1842	0.0743281
891.1130	0.074818
893.0418	0.0754193
894.9706	0.0763547
896.8995	0.0772901
898.8283	0.0782922
900.7571	0.0785706
902.6859	0.0783479
904.6147	0.0777243
906.5435	0.0772121
908.4723	0.076789
910.4012	0.0770451
912.3300	0.0777243
914.2588	0.0789269
916.1876	0.0804636
918.1164	0.0831361
920.0452	0.086009
921.9741	0.0873118
923.9029	0.0869889
925.8317	0.0868553
927.7605	0.0868887
929.6893	0.0869889
931.6181	0.0869778
933.5470	0.0870891
935.4758	0.0873564
937.4046	0.0879577
939.3334	0.0889153
941.2622	0.0902181
943.1910	0.0907415
945.1198	0.0910644
947.0487	0.091443
948.9775	0.0923338
950.9063	0.0938148
952.8351	0.0957635
954.7639	0.0979906
956.6927	0.100786
958.6216	0.102734
960.5504	0.103937
962.4792	0.105306
964.4080	0.107578
966.3368	0.110818
968.2656	0.114582
970.1945	0.11819
972.1233	0.12123
974.0521	0.122733
975.9809	0.122477
977.9097	0.120573
979.8385	0.117834
981.7673	0.115128
983.6962	0.11348
985.6250	0.113558
987.5538	0.115918
989.4826	0.119615
991.4114	0.123424
993.3402	0.126007
995.2691	0.127076
997.1979	0.126686
999.1267	0.12515
1001.0555	0.122956
1002.9843	0.120484
1004.9131	0.118045
1006.8420	0.116475
1008.7708	0.11584
1010.6996	0.116085
1012.6284	0.116754
1014.5572	0.117477
1016.4860	0.11809
1018.4149	0.118925
1020.3437	0.119359
1022.2725	0.119148
1024.2013	0.119226
1026.1301	0.120617
1028.0589	0.122856
1029.9877	0.125428
1031.9166	0.127755
1033.8454	0.129837
1035.7742	0.131719
1037.7030	0.133367
1039.6318	0.134804
1041.5606	0.13614
1043.4895	0.137075
1045.4183	0.137911
1047.3471	0.138779
1049.2759	0.13977
1051.2047	0.141129
1053.1335	0.142977
1055.0624	0.144725
1056.9912	0.146162
1058.9200	0.147086
1060.8488	0.147554
1062.7776	0.147643
1064.7064	0.147609
1066.6352	0.147364
1068.5641	0.146797
1070.4929	0.145616
1072.4217	0.143779
1074.3505	0.141307
1076.2793	0.138256
1078.2081	0.134704
1080.1370	0.131174
1082.0658	0.127711
1083.9946	0.124292
1085.9234	0.121018
1087.8522	0.118257
1089.7810	0.11603
1091.7099	0.114371
1093.6387	0.113201
1095.5675	0.11289
1097.4963	0.113224
1099.4251	0.114014
1101.3539	0.114738
1103.2827	0.115183
1105.2116	0.115039
1107.1404	0.114693
1109.0692	0.114449
1110.9980	0.114482
1112.9268	0.114671
1114.8556	0.11505
1116.7845	0.115362
1118.7133	0.11564
1120.6421	0.11574
1122.5709	0.115963
1124.4997	0.116174
1126.4285	0.116464
1128.3574	0.116742
1130.2862	0.117188
1132.2150	0.117923
1134.1438	0.119059
1136.0726	0.120606
1138.0014	0.122811
1139.9302	0.125417
1141.8591	0.128579
1143.7879	0.132209
1145.7167	0.136207
1147.6455	0.140383
1149.5743	0.144725
1151.5031	0.148923
1153.4320	0.152776
1155.3608	0.155872
1157.2896	0.158077
1159.2184	0.15948
1161.1472	0.160125
1163.0760	0.15997
1165.0049	0.159235
1166.9337	0.157987
1168.8625	0.156217
1170.7913	0.153845
1172.7201	0.150672
1174.6489	0.146529
1176.5777	0.142354
1178.5066	0.139035
1180.4354	0.13692
1182.3642	0.135839
1184.2930	0.135806
1186.2218	0.136808
1188.1506	0.138757
1190.0795	0.141385
1192.0083	0.144759
1193.9371	0.148589
1195.8659	0.152732
1197.7947	0.157319
1199.7235	0.162364
1201.6524	0.167697
1203.5812	0.173555
1205.5100	0.179824
1207.4388	0.186316
1209.3676	0.192774
1211.2964	0.198809
1213.2253	0.204277
1215.1541	0.209232
1217.0829	0.213764
1219.0117	0.217784
1220.9405	0.22157
1222.8693	0.224766
1224.7981	0.22706
1226.7270	0.228184
1228.6558	0.227739
1230.5846	0.225334
1232.5134	0.221626
1234.4422	0.216993
1236.3710	0.211994
1238.2999	0.207439
1240.2287	0.203475
1242.1575	0.200168
1244.0863	0.197696
1246.0151	0.195603
1247.9439	0.19391
1249.8728	0.192841
1251.8016	0.192184
1253.7304	0.191705
1255.6592	0.191516
1257.5880	0.191193
1259.5168	0.190391
1261.4456	0.188765
1263.3745	0.185859
1265.3033	0.181639
1267.2321	0.176472
1269.1609	0.17057
1271.0897	0.164446
1273.0185	0.158812
1274.9474	0.153867
1276.8762	0.149836
1278.8050	0.146874
1280.7338	0.144748
1282.6626	0.143244
1284.5914	0.142331
1286.5203	0.141775
1288.4491	0.141685
1290.3779	0.141908
1292.3067	0.141897
1294.2355	0.141429
1296.1643	0.140817
1298.0931	0.140271
1300.0220	0.140271
1301.9508	0.140683
1303.8796	0.141273
1305.8084	0.142008
1307.7372	0.1431
1309.6660	0.144514
1311.5949	0.146774
1313.5237	0.149525
1315.4525	0.150805
1317.3813	0.149491
1319.3101	0.147253
1321.2389	0.146095
1323.1678	0.146585
1325.0966	0.147788
1327.0254	0.14889
1328.9542	0.14987
1330.8830	0.15085
1332.8118	0.151518
1334.7406	0.151718
1336.6695	0.151484
1338.5983	0.151329
1340.5271	0.151373
1342.4559	0.151317
1344.3847	0.151284
1346.3135	0.151785
1348.2424	0.152565
1350.1712	0.153867
1352.1000	0.155916
1354.0288	0.158522
1355.9576	0.16164
1357.8864	0.165459
1359.8153	0.169913
1361.7441	0.175314
1363.6729	0.181082
1365.6017	0.184322
1367.5305	0.184957
1369.4593	0.184022
1371.3881	0.18283
1373.3170	0.182752
1375.2458	0.183866
1377.1746	0.184857
1379.1034	0.185714
1381.0322	0.186828
1382.9610	0.18842
1384.8899	0.190347
1386.8187	0.192852
1388.7475	0.195825
1390.6763	0.199266
1392.6051	0.203397
1394.5339	0.207673
1396.4628	0.209989
1398.3916	0.21039
1400.3204	0.210591
1402.2492	0.211337
1404.1780	0.212328
1406.1068	0.212695
1408.0357	0.211693
1409.9645	0.209978
1411.8933	0.207974
1413.8221	0.206471
1415.7509	0.205357
1417.6797	0.204566
1419.6085	0.203575
1421.5374	0.202751
1423.4662	0.202763
1425.3950	0.204533
1427.3238	0.207874
1429.2526	0.213452
1431.1814	0.220958
1433.1103	0.229187
1435.0391	0.236937
1436.9679	0.245934
1438.8967	0.251557
1440.8255	0.254608
1442.7543	0.256702
1444.6832	0.257804
1446.6120	0.256758
1448.5408	0.253506
1450.4696	0.248183
1452.3984	0.242137
1454.3272	0.236391
1456.2560	0.231748
1458.1849	0.225579
1460.1137	0.223107
1462.0425	0.223062
1463.9713	0.224287
1465.9001	0.225957
1467.8289	0.227249
1469.7578	0.228129
1471.6866	0.230289
1473.6154	0.233975
1475.5442	0.237226
1477.4730	0.24099
1479.4018	0.245544
1481.3307	0.252203
1483.2595	0.260555
1485.1883	0.269151
1487.1171	0.278872
1489.0459	0.289273
1490.9747	0.300107
1492.9035	0.308704
1494.8324	0.31671
1496.7612	0.325885
1498.6900	0.333257
1500.6188	0.338958
1502.5476	0.34417
1504.4764	0.348757
1506.4053	0.354492
1508.3341	0.356329
1510.2629	0.355962
1512.1917	0.354971
1514.1205	0.352042
1516.0493	0.345027
1517.9782	0.333301
1519.9070	0.323547
1521.8358	0.311777
1523.7646	0.301755
1525.6934	0.294896
1527.6222	0.2867
1529.5510	0.279808
1531.4799	0.273884
1533.4087	0.26747
1535.3375	0.260466
1537.2663	0.256357
1539.1951	0.252081
1541.1239	0.2455
1543.0528	0.239208
1544.9816	0.233774
1546.9104	0.228485
1548.8392	0.224265
1550.7680	0.219254
1552.6968	0.215067
1554.6257	0.210502
1556.5545	0.20666
1558.4833	0.203119
1560.4121	0.194634
1562.3409	0.18773
1564.2697	0.182107
1566.1985	0.175804
1568.1274	0.170949
1570.0562	0.165927
1571.9850	0.161963
1573.9138	0.159335
1575.8426	0.157943
1577.7714	0.156584
1579.7003	0.15615
1581.6291	0.15674
1583.5579	0.158366
1585.4867	0.160949
1587.4155	0.164758
1589.3443	0.169624
1591.2732	0.175514
1593.2020	0.181895
1595.1308	0.188732
1597.0596	0.196092
1598.9884	0.203921
1600.9172	0.213007
1602.8461	0.223652
1604.7749	0.235556
1606.7037	0.247805
1608.6325	0.260811
1610.5613	0.273305
1612.4901	0.284663
1614.4189	0.293593
1616.3478	0.302891
1618.2766	0.310875
1620.2054	0.314717
1622.1342	0.317846
1624.0630	0.319683
1625.9918	0.318369
1627.9207	0.315017
1629.8495	0.309795
1631.7783	0.304105
1633.7071	0.298771
1635.6359	0.291589
1637.5647	0.282591
1639.4936	0.275365
1641.4224	0.268438
1643.3512	0.261757
1645.2800	0.256056
1647.2088	0.248362
1649.1376	0.241046
1651.0664	0.236313
1652.9953	0.230757
1654.9241	0.219076
1656.8529	0.211804
1658.7817	0.204433
1660.7105	0.197618
1662.6393	0.19018
1664.5682	0.182919
1666.4970	0.177051
1668.4258	0.171818
1670.3546	0.165092
1672.2834	0.159413
1674.2122	0.15419
1676.1411	0.148133
1678.0699	0.142331
1679.9987	0.137699
1681.9275	0.133278
1683.8563	0.129927
1685.7851	0.125205
1687.7139	0.122332
1689.6428	0.120651
1691.5716	0.120072
1693.5004	0.12035
1695.4292	0.12231
1697.3580	0.123457
1699.2868	0.120283
1701.2157	0.107255
1703.1445	0.0952847
1705.0733	0.0826573
1707.0021	0.0707759
1708.9309	0.0623576
1710.8597	0.056957
1712.7886	0.0522356
1714.7174	0.0494964
1716.6462	0.0464564
1718.5750	0.0450757
1720.5038	0.0428152
1722.4326	0.0420357
1724.3614	0.0410558
1726.2903	0.0408108
1728.2191	0.0402875
1730.1479	0.040989
1732.0767	0.0409111
1734.0055	0.0421025
1735.9343	0.0418798
1737.8632	0.0412006
1739.7920	0.0403097
1741.7208	0.0391071
1743.6496	0.0370137
1745.5784	0.0353991
1747.5072	0.0335506
1749.4361	0.032426
1751.3649	0.0308002
1753.2937	0.0296199
1755.2225	0.0281389
1757.1513	0.0277491
1759.0801	0.026669
1761.0089	0.0263016
1762.9378	0.0258784
1764.8666	0.0255555
1766.7954	0.025021
1768.7242	0.0252437
1770.6530	0.0246869
1772.5818	0.0250878
1774.5107	0.0245756
1776.4395	0.0243195
1778.3683	0.0238852
1780.2971	0.0240411
1782.2259	0.023707
1784.1547	0.0236848
1786.0836	0.0233952
1788.0124	0.0232839
1789.9412	0.0228719
1791.8700	0.023373
1793.7988	0.0232393
1795.7276	0.0229944
1797.6565	0.0226714
1799.5853	0.0228273
1801.5141	0.0225712
1803.4429	0.0225712
1805.3717	0.0222706
1807.3005	0.0223597
1809.2293	0.0221481
1811.1582	0.0223151
1813.0870	0.0219365
1815.0158	0.0219254
1816.9446	0.021725
1818.8734	0.0220479
1820.8022	0.0219477
1822.7311	0.0221258
1824.6599	0.0221147
1826.5887	0.0224487
1828.5175	0.0219699
1830.4463	0.0224933
1832.3751	0.022226
1834.3040	0.022226
1836.2328	0.021892
1838.1616	0.0220701
1840.0904	0.0217918
1842.0192	0.0219031
1843.9480	0.0222372
1845.8768	0.0226714
1847.8057	0.022059
1849.7345	0.022304
1851.6633	0.0219254
1853.5921	0.0222038
1855.5209	0.0221147
1857.4497	0.022304
1859.3786	0.0219699
1861.3074	0.022226
1863.2362	0.0221147
1865.1650	0.022549
1867.0938	0.0225824
1869.0226	0.0231725
1870.9515	0.0228608
1872.8803	0.0227939
1874.8091	0.0224042
1876.7379	0.0225601
1878.6667	0.0224822
1880.5955	0.022883
1882.5243	0.0226714
1884.4532	0.0229387
1886.3820	0.0227049
1888.3108	0.0229944
1890.2396	0.0226269
1892.1684	0.0227939
1894.0972	0.0229164
1896.0261	0.0233507
1897.9549	0.022883
1899.8837	0.0231614
1901.8125	0.0228051
1903.7413	0.022883
1905.6701	0.0227717
1907.5990	0.0230723
1909.5278	0.0227271
1911.4566	0.0231057
1913.3854	0.0228608
1915.3142	0.0234732
1917.2430	0.0236625
1919.1718	0.0238518
1921.1007	0.0229276
1923.0295	0.0235734
1924.9583	0.0232839
1926.8871	0.0233284
1928.8159	0.0229498
1930.7447	0.0231948
1932.6736	0.0229944
1934.6024	0.0234955
1936.5312	0.0230946
1938.4600	0.0238407
1940.3888	0.0237293
1942.3176	0.0244642
1944.2465	0.0244308
1946.1753	0.0246313
1948.1041	0.0238741
1950.0329	0.0247426
1951.9617	0.0242861
1953.8905	0.0243752
1955.8193	0.0237738
1957.7482	0.0242749
1959.6770	0.0240411
1961.6058	0.0251769
1963.5346	0.0247537
1965.4634	0.0257114
1967.3922	0.0255889
1969.3211	0.0263684
1971.2499	0.0260566
1973.1787	0.0271033
1975.1075	0.0258784
1977.0363	0.0269919
1978.9651	0.0277937
1980.8940	0.0283839
1982.8228	0.0268138
1984.7516	0.0270476
1986.6804	0.0260343
1988.6092	0.0263684
1990.5380	0.0262347
1992.4669	0.0268361
1994.3957	0.025511
1996.3245	0.0253328
1998.2533	0.024442
2000.1821	0.0250544
2002.1109	0.0245644
2004.0397	0.0255666
2005.9686	0.0252771
2007.8974	0.0263572
2009.8262	0.0257337
2011.7550	0.0268026
2013.6838	0.0263572
2015.6126	0.0266468
2017.5415	0.0263016
2019.4703	0.0271701
2021.3991	0.0264352
2023.3279	0.0272703
2025.2567	0.0257337
2027.1855	0.0257559
2029.1144	0.0249096
2031.0432	0.0262013
2032.9720	0.0268583
2034.9008	0.0276601
2036.8296	0.0267136
2038.7584	0.0271924
2040.6872	0.0259564
2042.6161	0.0264686
2044.5449	0.0265243
2046.4737	0.0264909
2048.4025	0.0258339
2050.3313	0.0267247
2052.2601	0.0253105
2054.1890	0.0250655
2056.1178	0.0255778
2058.0466	0.0258227
2059.9754	0.0250433
2061.9042	0.0252214
2063.8330	0.0251546
2065.7619	0.0259564
2067.6907	0.0257114
2069.6195	0.0256112
2071.5483	0.0251101
2073.4771	0.0255666
2075.4059	0.0253662
2077.3347	0.025433
2079.2636	0.0249542
2081.1924	0.025188
2083.1212	0.0249876
2085.0500	0.0251212
2086.9788	0.0245644
2088.9076	0.0244976
2090.8365	0.0242527
2092.7653	0.0244642
2094.6941	0.0242638
2096.6229	0.024531
2098.5517	0.0242638
2100.4805	0.0246869
2102.4094	0.0248651
2104.3382	0.0250321
2106.2670	0.0246424
2108.1958	0.0250655
2110.1246	0.0249542
2112.0534	0.0251546
2113.9822	0.0248206
2115.9111	0.0248317
2117.8399	0.0242638
2119.7687	0.024119
2121.6975	0.0236625
2123.6263	0.023952
2125.5551	0.0237293
2127.4840	0.0235845
2129.4128	0.0232728
2131.3416	0.0233284
2133.2704	0.0231391
2135.1992	0.0240968
2137.1280	0.0240634
2139.0569	0.0241747
2140.9857	0.0237293
2142.9145	0.0243306
2144.8433	0.0238407
2146.7721	0.0244531
2148.7009	0.0244976
2150.6297	0.0249987
2152.5586	0.0245867
2154.4874	0.0250099
2156.4162	0.0240968
2158.3450	0.0262125
2160.2738	0.027571
2162.2026	0.0276712
2164.1315	0.0270142
2166.0603	0.0278939
2167.9891	0.0270699
2169.9179	0.0274708
2171.8467	0.0265911
2173.7755	0.0263572
2175.7044	0.026257
2177.6332	0.0271924
2179.5620	0.0261791
2181.4908	0.0264463
2183.4196	0.0268026
2185.3484	0.0274374
2187.2773	0.0268917
2189.2061	0.0266245
2191.1349	0.0261568
2193.0637	0.0263572
2194.9925	0.0258227
2196.9213	0.0259341
2198.8501	0.0255666
2200.7790	0.0257671
2202.7078	0.0255332
2204.6366	0.026012
2206.5654	0.0254219
2208.4942	0.0257114
2210.4230	0.0256668
2212.3519	0.0260009
2214.2807	0.0254998
2216.2095	0.0253773
2218.1383	0.0252771
2220.0671	0.0254998
2221.9959	0.0251212
2223.9248	0.0251212
2225.8536	0.0247872
2227.7824	0.0251101
2229.7112	0.0249096
2231.6400	0.0249653
2233.5688	0.0249987
2235.4976	0.0254441
2237.4265	0.0253551
2239.3553	0.0252548
2241.2841	0.0246981
2243.2129	0.0250655
2245.1417	0.0249542
2247.0705	0.0250321
2248.9994	0.0249096
2250.9282	0.0249653
2252.8570	0.0248651
2254.7858	0.0251212
2256.7146	0.0248317
2258.6434	0.0248985
2260.5723	0.0248428
2262.5011	0.0247315
2264.4299	0.0243863
2266.3587	0.0245756
2268.2875	0.0247537
2270.2163	0.0250989
2272.1451	0.0249765
2274.0740	0.0249542
2276.0028	0.0247315
2277.9316	0.0249542
2279.8604	0.0248874
2281.7892	0.0251324
2283.7180	0.0251435
2285.6469	0.025188
2287.5757	0.0250655
2289.5045	0.0249765
2291.4333	0.0246869
2293.3621	0.0247092
2295.2909	0.0244865
2297.2198	0.0244642
2299.1486	0.0242304
2301.0774	0.0241302
2303.0062	0.0239297
2304.9350	0.0239186
2306.8638	0.0235957
2308.7926	0.0235066
2310.7215	0.023373
2312.6503	0.0235066
2314.5791	0.0232616
2316.5079	0.0230723
2318.4367	0.0228608
2320.3655	0.0229944
2322.2944	0.0230389
2324.2232	0.0230946
2326.1520	0.0222929
2328.0808	0.0217584
2330.0096	0.0213352
2331.9384	0.0213352
2333.8673	0.0211236
2335.7961	0.0210568
2337.7249	0.0206671
2339.6537	0.020745
2341.5825	0.0204778
2343.5113	0.0205335
2345.4401	0.0210346
2347.3690	0.0222038
2349.2978	0.0220367
2351.2266	0.021235
2353.1554	0.0206114
2355.0842	0.0206003
2357.0130	0.0198765
2358.9419	0.0196315
2360.8707	0.0194756
2362.7995	0.0197095
2364.7283	0.0198654
2366.6571	0.0207228
2368.5859	0.0211125
2370.5148	0.02148
2372.4436	0.0217918
2374.3724	0.0225824
2376.3012	0.0229498
2378.2300	0.0234064
2380.1588	0.0237293
2382.0877	0.0241413
2384.0165	0.024364
2385.9453	0.0246201
2387.8741	0.0246201
2389.8029	0.0246424
2391.7317	0.0245867
2393.6605	0.0247092
2395.5894	0.0246981
2397.5182	0.0247426
2399.4470	0.0246647
2401.3758	0.0247649
2403.3046	0.0247203
2405.2334	0.0248206
2407.1623	0.0248874
2409.0911	0.0250878
2411.0199	0.0250321
2412.9487	0.0250989
2414.8775	0.0250433
2416.8063	0.0251212
2418.7352	0.0251101
2420.6640	0.0252326
2422.5928	0.025266
2424.5216	0.0253773
2426.4504	0.0253551
2428.3792	0.0254553
2430.3080	0.0254107
2432.2369	0.0255889
2434.1657	0.0255778
2436.0945	0.0256446
2438.0233	0.0255332
2439.9521	0.0255778
2441.8809	0.0255666
2443.8098	0.0255332
2445.7386	0.025433
2447.6674	0.0255555
2449.5962	0.0256112
2451.5250	0.0257782
2453.4538	0.0257782
2455.3827	0.0258896
2457.3115	0.0258116
2459.2403	0.0258116
2461.1691	0.0257893
2463.0979	0.0258116
2465.0267	0.0257114
2466.9555	0.0257893
2468.8844	0.0257559
2470.8132	0.0258227
2472.7420	0.0258339
2474.6708	0.0260677
2476.5996	0.0261123
2478.5284	0.0262013
2480.4573	0.0262013
2482.3861	0.0262125
2484.3149	0.0261791
2486.2437	0.0263238
2488.1725	0.0262793
2490.1013	0.0262459
2492.0302	0.0261568
2493.9590	0.0264463
2495.8878	0.0265911
2497.8166	0.0266022
2499.7454	0.026502
2501.6742	0.0265688
2503.6030	0.0265131
2505.5319	0.0265799
2507.4607	0.0266802
2509.3895	0.0268806
2511.3183	0.0267581
2513.2471	0.0268249
2515.1759	0.0268138
2517.1048	0.0269585
2519.0336	0.0269585
2520.9624	0.0269363
2522.8912	0.0269474
2524.8200	0.0271478
2526.7488	0.0270588
2528.6777	0.0270588
2530.6065	0.0270253
2532.5353	0.0271924
2534.4641	0.0271812
2536.3929	0.0271812
2538.3217	0.0271144
2540.2505	0.0273037
2542.1794	0.0274262
2544.1082	0.0275376
2546.0370	0.027404
2547.9658	0.0274708
2549.8946	0.027571
2551.8234	0.0276601
2553.7523	0.0276155
2555.6811	0.0277714
2557.6099	0.0278382
2559.5387	0.0279941
2561.4675	0.0279941
2563.3963	0.0281611
2565.3252	0.0281834
2567.2540	0.0282502
2569.1828	0.0282836
2571.1116	0.0285286
2573.0404	0.0285286
2574.9692	0.0285843
2576.8981	0.0286845
2578.8269	0.028807
2580.7557	0.0288738
2582.6845	0.0290408
2584.6133	0.0291522
2586.5421	0.029386
2588.4709	0.0294863
2590.3998	0.0295531
2592.3286	0.0295976
2594.2574	0.0297646
2596.1862	0.029798
2598.1150	0.0298537
2600.0438	0.0299428
2601.9727	0.0301989
2603.9015	0.0302657
2605.8303	0.0302991
2607.7591	0.0303548
2609.6879	0.0304327
2611.6167	0.0304773
2613.5456	0.0306221
2615.4744	0.0306332
2617.4032	0.0307668
2619.3320	0.0307445
2621.2608	0.0308002
2623.1896	0.0308782
2625.1184	0.0309227
2627.0473	0.0309004
2628.9761	0.0310006
2630.9049	0.0309895
2632.8337	0.0310006
2634.7625	0.0310786
2636.6913	0.0311788
2638.6202	0.0312234
2640.5490	0.031279
2642.4778	0.031279
2644.4066	0.0313013
2646.3354	0.0313124
2648.2642	0.0313792
2650.1931	0.0313681
2652.1219	0.0314572
2654.0507	0.0315463
2655.9795	0.031691
2657.9083	0.0317244
2659.8371	0.0317133
2661.7659	0.0316354
2663.6948	0.0316465
2665.6236	0.0316354
2667.5524	0.0316242
2669.4812	0.0316576
2671.4100	0.0317913
2673.3388	0.0318358
2675.2677	0.031936
2677.1965	0.0320585
2679.1253	0.0322033
2681.0541	0.0322478
2682.9829	0.0322812
2684.9117	0.0322812
2686.8406	0.032426
2688.7694	0.0325039
2690.6982	0.0325485
2692.6270	0.0325819
2694.5558	0.0326932
2696.4846	0.03276
2698.4134	0.0328491
2700.3423	0.0328714
2702.2711	0.0329605
2704.1999	0.0329716
2706.1287	0.0331498
2708.0575	0.0333279
2709.9863	0.0334727
2711.9152	0.0335618
2713.8440	0.0336843
2715.7728	0.0337288
2717.7016	0.033829
2719.6304	0.0339626
2721.5592	0.0341853
2723.4881	0.0343524
2725.4169	0.0345751
2727.3457	0.0346419
2729.2745	0.0346642
2731.2033	0.0347644
2733.1321	0.0348535
2735.0609	0.0349091
2736.9898	0.0350762
2738.9186	0.0351096
2740.8474	0.0352543
2742.7762	0.0353991
2744.7050	0.0355104
2746.6338	0.0357331
2748.5627	0.0360227
2750.4915	0.0360672
2752.4203	0.0361229
2754.3491	0.0361786
2756.2779	0.0363345
2758.2067	0.0364458
2760.1356	0.0366574
2762.0644	0.0368133
2763.9932	0.0369692
2765.9220	0.0371362
2767.8508	0.0373923
2769.7796	0.0375927
2771.7085	0.0377932
2773.6373	0.0379936
2775.5661	0.038194
2777.4949	0.0382052
2779.4237	0.0383945
2781.3525	0.0385392
2783.2813	0.0387063
2785.2102	0.0389067
2787.1390	0.0392519
2789.0678	0.039508
2790.9966	0.0396416
2792.9254	0.0397419
2794.8542	0.0399868
2796.7831	0.0402541
2798.7119	0.0405213
2800.6407	0.0406549
2802.5695	0.0408331
2804.4983	0.0410558
2806.4271	0.0412897
2808.3560	0.0415235
2810.2848	0.0419355
2812.2136	0.0421693
2814.1424	0.0424589
2816.0712	0.0427929
2818.0000	0.0431715
2819.9288	0.0435947
2821.8577	0.0440512
2823.7865	0.0444966
2825.7153	0.0449866
2827.6441	0.0455879
2829.5729	0.0463339
2831.5017	0.0472025
2833.4306	0.0484051
2835.3594	0.0498304
2837.2882	0.0515453
2839.2170	0.0536721
2841.1458	0.0562889
2843.0746	0.0599524
2845.0035	0.0651749
2846.9323	0.0719451
2848.8611	0.0784481
2850.7899	0.0821116
2852.7187	0.0824123
2854.6475	0.0804747
2856.5763	0.0774348
2858.5052	0.0739495
2860.4340	0.0706868
2862.3628	0.0680255
2864.2916	0.0663441
2866.2204	0.0655757
2868.1492	0.06552
2870.0781	0.065843
2872.0069	0.0661659
2873.9357	0.0658986
2875.8645	0.064941
2877.7933	0.0640725
2879.7221	0.0636827
2881.6510	0.0636048
2883.5798	0.0639277
2885.5086	0.0644511
2887.4374	0.0652862
2889.3662	0.0663886
2891.2950	0.0676803
2893.2238	0.0690833
2895.1527	0.0707759
2897.0815	0.072346
2899.0103	0.0739495
2900.9391	0.0758091
2902.8679	0.0778245
2904.7967	0.0800071
2906.7256	0.0826684
2908.6544	0.0860535
2910.5832	0.0904965
2912.5120	0.096131
2914.4408	0.102623
2916.3696	0.108981
2918.2985	0.113847
2920.2273	0.116609
2922.1561	0.117611
2924.0849	0.117065
2926.0137	0.115128
2927.9425	0.112188
2929.8713	0.108669
2931.8002	0.104505
2933.7290	0.100229
2935.6578	0.0959973
2937.5866	0.0918773
2939.5154	0.0880913
2941.4442	0.0848843
2943.3731	0.082223
2945.3019	0.0800627
2947.2307	0.0785149
2949.1595	0.0776464
2951.0883	0.0774571
2953.0171	0.0775684
2954.9460	0.0773457
2956.8748	0.0769337
2958.8036	0.0763213
2960.7324	0.0755975
2962.6612	0.0746176
2964.5900	0.0732813
2966.5189	0.0717447
2968.4477	0.070286
2970.3765	0.0689386
2972.3053	0.0678473
2974.2341	0.0668229
2976.1629	0.0657316
2978.0917	0.0648631
2980.0206	0.0642618
2981.9494	0.063215
2983.8782	0.0619122
2985.8070	0.0607207
2987.7358	0.0597742
2989.6646	0.0589502
2991.5935	0.0585494
2993.5223	0.0578144
2995.4511	0.0568011
2997.3799	0.0561998
2999.3087	0.0556542
3001.2375	0.0551642
3003.1664	0.0549415
3005.0952	0.0546297
3007.0240	0.0543179
3008.9528	0.0543179
3010.8816	0.0546631
3012.8104	0.0547634
3014.7392	0.0546075
3016.6681	0.0543736
3018.5969	0.0543068
3020.5257	0.0542845
3022.4545	0.0545295
3024.3833	0.0551976
3026.3121	0.055721
3028.2410	0.0560662
3030.1698	0.0565339
3032.0986	0.0569347
3034.0274	0.0574804
3035.9562	0.0575806
3037.8850	0.0576919
3039.8139	0.0584825
3041.7427	0.0594068
3043.6715	0.0598633
3045.6003	0.0601751
3047.5291	0.0603867
3049.4579	0.060988
3051.3867	0.0617006
3053.3156	0.0622351
3055.2444	0.0626805
3057.1732	0.0631148
3059.1020	0.0633375
3061.0308	0.0636048
3062.9596	0.0640502
3064.8885	0.064529
3066.8173	0.0649967
3068.7461	0.065108
3070.6749	0.0649521
3072.6037	0.0648519
3074.5325	0.0648631
3076.4614	0.0651414
3078.3902	0.0653864
3080.3190	0.0653753
3082.2478	0.0649967
3084.1766	0.0647294
3086.1054	0.0644065
3088.0342	0.0640391
3089.9631	0.0638163
3091.8919	0.0634823
3093.8207	0.0629589
3095.7495	0.0626137
3097.6783	0.0624578
3099.6071	0.062391
3101.5360	0.0621238
3103.4648	0.0617341
3105.3936	0.0613889
3107.3224	0.0613443
3109.2512	0.061322
3111.1800	0.0610771
3113.1089	0.0609657
3115.0377	0.0611773
3116.9665	0.0611884
3118.8953	0.0611773
3120.8241	0.0610771
3122.7529	0.0608321
3124.6817	0.0606762
3126.6106	0.0608655
3128.5394	0.0611662
3130.4682	0.0614668
3132.3970	0.0616116
3134.3258	0.0618009
3136.2546	0.062057
3138.1835	0.0625247
3140.1123	0.062881
3142.0411	0.0631705
3143.9699	0.0636716
3145.8987	0.064284
3147.8275	0.0648519
3149.7564	0.0654421
3151.6852	0.0661436
3153.6140	0.0668006
3155.5428	0.0672349
3157.4716	0.0678139
3159.4004	0.0683929
3161.3293	0.0691167
3163.2581	0.069963
3165.1869	0.0707536
3167.1157	0.0713995
3169.0445	0.0720787
3170.9733	0.0729696
3172.9021	0.0738715
3174.8310	0.0747067
3176.7598	0.075642
3178.6886	0.0764994
3180.6174	0.0774459
3182.5462	0.0784815
3184.4750	0.0794726
3186.4039	0.0803188
3188.3327	0.0812653
3190.2615	0.0823232
3192.1903	0.0833476
3194.1191	0.0842941
3196.0479	0.0853631
3197.9768	0.0864767
3199.9056	0.0874566
3201.8344	0.0883919
3203.7632	0.0894386
3205.6920	0.090541
3207.6208	0.09161
3209.5496	0.0925899
3211.4785	0.0937146
3213.4073	0.0948615
3215.3361	0.0959973
3217.2649	0.097122
3219.1937	0.0982689
3221.1225	0.0993157
3223.0514	0.100451
3224.9802	0.101621
3226.9090	0.102812
3228.8378	0.104226
3230.7666	0.105796
3232.6954	0.107533
3234.6243	0.109014
3236.5531	0.110173
3238.4819	0.111564
3240.4107	0.113146
3242.3395	0.114861
3244.2683	0.116754
3246.1971	0.119014
3248.1260	0.121029
3250.0548	0.122889
3251.9836	0.124871
3253.9124	0.127087
3255.8412	0.129414
3257.7700	0.131764
3259.6989	0.134125
3261.6277	0.136597
3263.5565	0.139002
3265.4853	0.14153
3267.4141	0.143968
3269.3429	0.146407
3271.2718	0.148567
3273.2006	0.150193
3275.1294	0.151496
3277.0582	0.152375
3278.9870	0.152977
3280.9158	0.153377
3282.8446	0.1534
3284.7735	0.152988
3286.7023	0.152275
3288.6311	0.151306
3290.5599	0.150026
3292.4887	0.148567
3294.4175	0.146674
3296.3464	0.14448
3298.2752	0.142053
3300.2040	0.139503
3302.1328	0.137053
3304.0616	0.134793
3305.9904	0.132343
3307.9193	0.129626
3309.8481	0.126875
3311.7769	0.124136
3313.7057	0.121453
3315.6345	0.118969
3317.5633	0.116486
3319.4921	0.114114
3321.4210	0.111809
3323.3498	0.109504
3325.2786	0.107311
3327.2074	0.105206
3329.1362	0.103057
3331.0650	0.101064
3332.9939	0.0991486
3334.9227	0.0973113
3336.8515	0.0956187
3338.7803	0.0941266
3340.7091	0.0925565
3342.6379	0.0911758
3344.5668	0.0898172
3346.4956	0.088481
3348.4244	0.0872673
3350.3532	0.0861871
3352.2820	0.0850179
3354.2108	0.0839824
3356.1397	0.082969
3358.0685	0.0820225
3359.9973	0.0811985
3361.9261	0.0803745
3363.8549	0.0796062
3365.7837	0.079016
3367.7125	0.07827
3369.6414	0.0774793
3371.5702	0.0768558
3373.4990	0.0763101
3375.4278	0.075642
3377.3566	0.0750964
3379.2854	0.0745842
3381.2143	0.0739829
3383.1431	0.0733704
3385.0719	0.0728471
3387.0007	0.0722569
3388.9295	0.0718226
3390.8583	0.0713661
3392.7872	0.0708761
3394.7160	0.0702303
3396.6448	0.0696958
3398.5736	0.0694174
3400.5024	0.0690388
3402.4312	0.0684709
3404.3600	0.0679475
3406.2889	0.0673351
3408.2177	0.0667561
3410.1465	0.0663107
3412.0753	0.0658318
3414.0041	0.0652973
3415.9329	0.0647963
3417.8618	0.0642618
3419.7906	0.0637718
3421.7194	0.0632819
3423.6482	0.0628364
3425.5770	0.0622908
3427.5058	0.0617897
3429.4347	0.0611884
3431.3635	0.0606651
3433.2923	0.0602865
3435.2211	0.0598745
3437.1499	0.0594736
3439.0787	0.0591173
3441.0075	0.0587832
3442.9364	0.0584603
3444.8652	0.0579481
3446.7940	0.0577031
3448.7228	0.0575026
3450.6516	0.0571352
3452.5804	0.0568345
3454.5093	0.0564782
3456.4381	0.055888
3458.3669	0.0554983
3460.2957	0.0551976
3462.2245	0.0550083
3464.1533	0.0546743
3466.0822	0.0543402
3468.0110	0.0540396
3469.9398	0.0537055
3471.8686	0.053416
3473.7974	0.053171
3475.7262	0.0527813
3477.6550	0.0524695
3479.5839	0.0521243
3481.5127	0.0518571
3483.4415	0.0516009
3485.3703	0.0512112
3487.2991	0.0507769
3489.2279	0.0505876
3491.1568	0.0503761
3493.0856	0.0500977
3495.0144	0.0497079
3496.9432	0.0493961
3498.8720	0.049051
3500.8008	0.0487169
3502.7297	0.0483828
3504.6585	0.048149
3506.5873	0.0476813
3508.5161	0.0474252
3510.4449	0.0473027
3512.3737	0.0469018
3514.3025	0.046423
3516.2314	0.0461335
3518.1602	0.0458997
3520.0890	0.0455545
3522.0178	0.0450311
3523.9466	0.0447973
3525.8754	0.0444298
3527.8043	0.0441514
3529.7331	0.0437951
3531.6619	0.0431827
3533.5907	0.0424255
3535.5195	0.0419021
3537.4483	0.0415124
3539.3772	0.0410224
3541.3060	0.0404768
3543.2348	0.0399646
3545.1636	0.0395637
3547.0924	0.0393187
3549.0212	0.0387619
3550.9501	0.038272
3552.8789	0.0379713
3554.8077	0.0374034
3556.7365	0.0368133
3558.6653	0.0364458
3560.5941	0.0360227
3562.5229	0.0355327
3564.4518	0.0349203
3566.3806	0.0348869
3568.3094	0.0350094
3570.2382	0.0342856
3572.1670	0.0334504
3574.0958	0.0328714
3576.0247	0.032426
3577.9535	0.0321142
3579.8823	0.0317356
3581.8111	0.0313124
3583.7399	0.0307445
3585.6687	0.0303882
3587.5976	0.0306221
3589.5264	0.0305218
3591.4552	0.0295085
3593.3840	0.0290297
3595.3128	0.0289072
3597.2416	0.028562
3599.1704	0.0280721
3601.0993	0.0279384
3603.0281	0.0274819
3604.9569	0.0269474
3606.8857	0.0266245
3608.8145	0.0268472
3610.7433	0.0265131
3612.6722	0.0259898
3614.6010	0.0258116
3616.5298	0.0251769
3618.4586	0.0249096
3620.3874	0.0251101
3622.3162	0.0244197
3624.2451	0.0236402
3626.1739	0.022883
3628.1027	0.0230166
3630.0315	0.0241302
3631.9603	0.0230612
3633.8891	0.0224376
3635.8179	0.0221926
3637.7468	0.0216136
3639.6756	0.021402
3641.6044	0.0211571
3643.5332	0.0209121
3645.4620	0.020411
3647.3908	0.0206894
3649.3197	0.0212795
3651.2485	0.0212127
3653.1773	0.0200435
3655.1061	0.0191082
3657.0349	0.0193865
3658.9637	0.019175
3660.8926	0.0188075
3662.8214	0.0186739
3664.7502	0.0184289
3666.6790	0.0179835
3668.6078	0.0179835
3670.5366	0.0190748
3672.4654	0.0185069
3674.3943	0.0178165
3676.3231	0.0189411
3678.2519	0.0179612
3680.1807	0.0174713
3682.1095	0.0175047
3684.0383	0.0171149
3685.9672	0.0166807
3687.8960	0.0167586
3689.8248	0.0176828
3691.7536	0.0174824
3693.6824	0.0169368
3695.6112	0.0165359
3697.5401	0.0165359
3699.4689	0.0161907
3701.3977	0.0164691
3703.3265	0.0167029
3705.2553	0.0162575
3707.1841	0.0159012
3709.1129	0.0160348
3711.0418	0.0165582
3712.9706	0.0171706
3714.8994	0.0168477
3716.8282	0.0163021
3718.7570	0.0161462
3720.6858	0.016213
3722.6147	0.0163911
3724.5435	0.0162909
3726.4723	0.0162798
3728.4011	0.0161907
3730.3299	0.0155337
3732.2587	0.0159791
3734.1876	0.0166473
3736.1164	0.0174824
3738.0452	0.0172152
3739.9740	0.0165804
3741.9028	0.016135
3743.8316	0.0165693
3745.7605	0.0180169
3747.6893	0.0165916
3749.6181	0.016458
3751.5469	0.0175269
3753.4757	0.0174156
3755.4045	0.0165359
3757.3333	0.0163243
3759.2622	0.016547
3761.1910	0.0166695
3763.1198	0.0162575
3765.0486	0.0161796
3766.9774	0.0164357
3768.9062	0.0162353
3770.8351	0.0166695
3772.7639	0.0165248
3774.6927	0.0163021
3776.6215	0.0161239
3778.5503	0.0161239
3780.4791	0.0165248
3782.4080	0.0162798
3784.3368	0.0161462
3786.2656	0.0163243
3788.1944	0.0160237
3790.1232	0.0160237
3792.0520	0.0160571
3793.9808	0.0159346
3795.9097	0.0160682
3797.8385	0.0164357
3799.7673	0.0160014
3801.6961	0.016959
3803.6249	0.0170481
3805.5537	0.015968
3807.4826	0.0164802
3809.4114	0.0166027
3811.3402	0.0161796
3813.2690	0.0159123
3815.1978	0.0159457
3817.1266	0.0168588
3819.0555	0.0161684
3820.9843	0.0166361
3822.9131	0.0173711
3824.8419	0.0163466
3826.7707	0.0163689
3828.6995	0.0164357
3830.6283	0.0161128
3832.5572	0.0164023
3834.4860	0.0162909
3836.4148	0.016213
3838.3436	0.0166361
3840.2724	0.0169702
3842.2012	0.016625
3844.1301	0.0166473
3846.0589	0.0166473
3847.9877	0.0163466
3849.9165	0.0159012
3851.8453	0.0157564
3853.7741	0.0176272
3855.7030	0.0179055
3857.6318	0.0168366
3859.5606	0.0163466
3861.4894	0.0162241
3863.4182	0.016547
3865.3470	0.0168922
3867.2758	0.0164134
3869.2047	0.0161239
3871.1335	0.017037
3873.0623	0.0164134
3874.9911	0.0168143
3876.9199	0.0165136
3878.8487	0.0160794
3880.7776	0.0167363
3882.7064	0.0166473
3884.6352	0.0161573
3886.5640	0.0170704
3888.4928	0.0165582
3890.4216	0.0162241
3892.3505	0.0169368
3894.2793	0.0166695
3896.2081	0.0161907
3898.1369	0.016213
3900.0657	0.0165693
3901.9945	0.0167809
3903.9233	0.0169925
3905.8522	0.0172486
3907.7810	0.0167141
3909.7098	0.0163577
3911.6386	0.0163355
3913.5674	0.0163021
3915.4962	0.0162798
3917.4251	0.016625
3919.3539	0.0166139
3921.2827	0.0164802
3923.2115	0.0163132
3925.1403	0.0166918
3927.0691	0.0167141
3928.9980	0.0163911
3930.9268	0.0164802
3932.8556	0.01687
3934.7844	0.0168366
3936.7132	0.0164691
3938.6420	0.0163466
3940.5709	0.0163577
3942.4997	0.0165916
3944.4285	0.0167475
3946.3573	0.0164468
3948.2861	0.0165025
3950.2149	0.0166695
3952.1437	0.0167141
3954.0726	0.0166918
3956.0014	0.0166695
3957.9302	0.0166473
3959.8590	0.0167029
3961.7878	0.0166918
3963.7166	0.0167141
3965.6455	0.0167029
3967.5743	0.0166918
3969.5031	0.0166027
3971.4319	0.0166807
3973.3607	0.016625
3975.2895	0.0166584
3977.2184	0.0166807
3979.1472	0.0166695
3981.0760	0.0167141
3983.0048	0.0166361
3984.9336	0.0164468
3986.8624	0.0165693
3988.7912	0.0167363
3990.7201	0.0169034
3992.6489	0.0168477
3994.5777	0.0167697
3996.5065	0.0168032
3998.4353	0.0166918
4000.3641	0.0166584
4002.2930	0.0166918
4004.2218	0.016625
4006.1506	0.0166695
4008.0794	0.0166584
4010.0082	0.016625
4011.9370	0.016625
4013.8659	0.0166807
4015.7947	0.0166139
4017.7235	0.0165804
4019.6523	0.0165248
4021.5811	0.0165582
4023.5099	0.0165359
4025.4387	0.0165248
4027.3676	0.0164802
4029.2964	0.0165359
4031.2252	0.0165025
4033.1540	0.0164246
4035.0828	0.01638
4037.0116	0.0163911
4038.9405	0.0163577
4040.8693	0.0164246
4042.7981	0.0164357
4044.7269	0.0164914
4046.6557	0.0164468
4048.5845	0.0163911
4050.5134	0.01638
4052.4422	0.0164357
4054.3710	0.0164246
4056.2998	0.0164134
4058.2286	0.01638
4060.1574	0.0164134
4062.0862	0.0164357
4064.0151	0.0164246
4065.9439	0.0163577
4067.8727	0.0163132
4069.8015	0.0162575
4071.7303	0.0163021
4073.6591	0.0162687
4075.5880	0.0161573
4077.5168	0.0160125
4079.4456	0.0160794
4081.3744	0.0162241
4083.3032	0.0162687
4085.2320	0.0161016
4087.1609	0.0160794
4089.0897	0.0161016
4091.0185	0.0160905
4092.9473	0.0160794
4094.8761	0.016213
4096.8049	0.0162353
4098.7337	0.0161128
4100.6626	0.015968
4102.5914	0.0158678
4104.5202	0.0159123
4106.4490	0.0159903
4108.3778	0.0159012
4110.3066	0.0159346
4112.2355	0.0159235
4114.1643	0.0159569
4116.0931	0.016046
4118.0219	0.0160682
4119.9507	0.0160014
4121.8795	0.0160125
4123.8084	0.0159346
4125.7372	0.0158678
4127.6660	0.0158678
4129.5948	0.015801
4131.5236	0.0158344
4133.4524	0.0160014
4135.3813	0.0160014
4137.3101	0.015968
4139.2389	0.0159123
4141.1677	0.0159012
4143.0965	0.0159791
4145.0253	0.0160794
4146.9541	0.0160905
4148.8830	0.0160014
4150.8118	0.0159235
4152.7406	0.0159791
4154.6694	0.0160125
4156.5982	0.0160682
4158.5270	0.0160905
4160.4559	0.0160237
4162.3847	0.0160014
4164.3135	0.0160571
4166.2423	0.0159791
4168.1711	0.0159123
4170.0999	0.0158789
4172.0288	0.0158789
4173.9576	0.0158678
4175.8864	0.0159123
4177.8152	0.0160014
4179.7440	0.0159791
4181.6728	0.0159123
4183.6016	0.0159791
4185.5305	0.0160237
4187.4593	0.0160014
4189.3881	0.0159457
4191.3169	0.0159235
4193.2457	0.0158789
4195.1745	0.0158901
4197.1034	0.0159903
4199.0322	0.0160237
4200.9610	0.0160014
[truncated: 414 more rows]
