# Supplementary material for: Vibrational Study on the Structure, Bioactivity, and Silver Adsorption of Silk Fibroin Fibers Grafted with Methacrylonitrile
Source: Molecules. 2023 Mar 10;28(6):2551. doi: 10.3390/molecules28062551 (PMC10051891; doi:10.3390/molecules28062551)
Supplement: Supplementary file 1 [file molecules-28-02551-s001.zip › RAW DATA/Figure 15 IR SBF perpendicular/IR BF control 28d SBF perpendic p2.txt]

TITLE	BFCONTROLLO 28D SBFPERPENDICOLARE P3
DATA TYPE
ORIGIN	JASCO
OWNER
DATE	23/03/01
TIME	16:04:26
SPECTROMETER/DATA SYSTEM
RESOLUTION
DELTAX	1.92882
XUNITS	1/CM
YUNITS	ABSORBANCE
FIRSTX	379.9768
LASTX	4999.4912
NPOINTS	2396
FIRSTY	0.19848
MAXY	0.21063
MINY	0.01917
XYDATA
379.9768	0.198482
381.9056	0.195388
383.8344	0.197639
385.7633	0.195
387.6921	0.183909
389.6209	0.180782
391.5497	0.180163
393.4785	0.18385
395.4073	0.185607
397.3361	0.194447
399.2650	0.188615
401.1938	0.177195
403.1226	0.174746
405.0514	0.177807
406.9802	0.177392
408.9090	0.174022
410.8379	0.173239
412.7667	0.175641
414.6955	0.181078
416.6243	0.187213
418.5531	0.191729
420.4819	0.188516
422.4108	0.185462
424.3396	0.183698
426.2684	0.182513
428.1972	0.179801
430.1260	0.176925
432.0548	0.173739
433.9837	0.170474
435.9125	0.167124
437.8413	0.16565
439.7701	0.167012
441.6989	0.16923
443.6277	0.169105
445.5565	0.168361
447.4854	0.166143
449.4142	0.163668
451.3430	0.163214
453.2718	0.163932
455.2006	0.164333
457.1294	0.164906
459.0583	0.164379
460.9871	0.164491
462.9159	0.164208
464.8447	0.164024
466.7735	0.164893
468.7023	0.166143
470.6312	0.166479
472.5600	0.167591
474.4888	0.167907
476.4176	0.169
478.3464	0.169191
480.2752	0.16925
482.2040	0.170599
484.1329	0.172054
486.0617	0.172719
487.9905	0.173055
489.9193	0.172989
491.8481	0.174246
493.7769	0.174496
495.7058	0.173206
497.6346	0.172278
499.5634	0.172028
501.4922	0.171936
503.4210	0.173246
505.3498	0.174002
507.2787	0.174332
509.2075	0.174937
511.1363	0.175661
513.0651	0.176122
514.9939	0.176965
516.9227	0.17755
518.8515	0.178294
520.7804	0.178643
522.7092	0.178643
524.6380	0.179861
526.5668	0.181605
528.4956	0.181533
530.4244	0.181855
532.3533	0.183573
534.2821	0.185067
536.2109	0.186213
538.1397	0.187397
540.0685	0.188273
541.9973	0.190155
543.9262	0.19159
545.8550	0.192499
547.7838	0.193407
549.7126	0.193229
551.6414	0.190919
553.5702	0.187799
555.4990	0.184034
557.4279	0.180256
559.3567	0.176833
561.2855	0.173009
563.2143	0.169263
565.1431	0.167453
567.0719	0.165307
569.0008	0.1633
570.9296	0.162688
572.8584	0.162075
574.7872	0.161648
576.7160	0.161601
578.6448	0.161101
580.5737	0.160963
582.5025	0.16122
584.4313	0.161917
586.3601	0.162444
588.2889	0.162707
590.2177	0.163003
592.1465	0.16409
594.0754	0.165182
596.0042	0.166314
597.9330	0.167506
599.8618	0.169112
601.7906	0.170277
603.7194	0.171534
605.6483	0.172752
607.5771	0.173509
609.5059	0.173891
611.4347	0.174193
613.3635	0.174035
615.2923	0.173693
617.2212	0.173897
619.1500	0.17416
621.0788	0.174404
623.0076	0.174773
624.9364	0.174792
626.8652	0.174648
628.7941	0.174042
630.7229	0.173476
632.6517	0.172923
634.5805	0.171778
636.5093	0.170718
638.4381	0.169763
640.3669	0.168671
642.2958	0.167315
644.2246	0.165952
646.1534	0.164754
648.0822	0.163445
650.0110	0.162141
651.9398	0.160812
653.8687	0.159113
655.7975	0.157547
657.7263	0.156474
659.6551	0.155822
661.5839	0.155289
663.5127	0.15473
665.4416	0.154275
667.3704	0.15521
669.2992	0.155776
671.2280	0.153696
673.1568	0.152768
675.0856	0.152189
677.0144	0.151708
678.9433	0.1513
680.8721	0.151445
682.8009	0.151274
684.7297	0.150984
686.6585	0.15078
688.5873	0.150313
690.5162	0.149641
692.4450	0.149161
694.3738	0.148944
696.3026	0.148522
698.2314	0.148108
700.1602	0.147627
702.0891	0.146666
704.0179	0.145277
705.9467	0.143533
707.8755	0.141828
709.8043	0.140196
711.7331	0.13805
713.6619	0.135384
715.5908	0.132876
717.5196	0.130994
719.4484	0.129256
721.3772	0.127499
723.3060	0.125386
725.2348	0.122674
727.1637	0.120074
729.0925	0.11781
731.0213	0.115098
732.9501	0.112485
734.8789	0.109924
736.8077	0.107574
738.7366	0.10533
740.6654	0.10325
742.5942	0.101229
744.5230	0.099445
746.4518	0.0977402
748.3806	0.0960815
750.3094	0.0944688
752.2383	0.0933762
754.1671	0.0923362
756.0959	0.091283
758.0247	0.0899731
759.9535	0.0889463
761.8823	0.0879919
763.8112	0.0872481
765.7400	0.0864121
767.6688	0.0855235
769.5976	0.0842334
771.5264	0.0828314
773.4552	0.081403
775.3841	0.0803169
777.3129	0.0790268
779.2417	0.0781645
781.1705	0.0773418
783.0993	0.0762623
785.0281	0.0751038
786.9569	0.0743863
788.8858	0.0734187
790.8146	0.0727342
792.7434	0.0720101
794.6722	0.071319
796.6010	0.0707266
798.5298	0.0704633
800.4587	0.0703382
802.3875	0.0703909
804.3163	0.0702856
806.2451	0.0701737
808.1739	0.0700749
810.1027	0.0705423
812.0316	0.0710952
813.9604	0.0719706
815.8892	0.0725104
817.8180	0.0719509
819.7468	0.0704698
821.6756	0.0693706
823.6045	0.0687321
825.5333	0.0685215
827.4621	0.0681858
829.3909	0.0678567
831.3197	0.067001
833.2485	0.0658952
835.1773	0.0648749
837.1062	0.0641443
839.0350	0.063203
840.9638	0.0626633
842.8926	0.0624131
844.8214	0.0623934
846.7502	0.0625382
848.6791	0.0629661
850.6079	0.0630845
852.5367	0.0627488
854.4655	0.0620972
856.3943	0.0610572
858.3231	0.0597539
860.2520	0.058918
862.1808	0.0580359
864.1096	0.0572329
866.0384	0.0567919
867.9672	0.0569169
869.8960	0.0569301
871.8248	0.0571407
873.7537	0.0574369
875.6825	0.0577858
877.6113	0.0575949
879.5401	0.0572197
881.4689	0.0569038
883.3977	0.0570157
885.3266	0.0572592
887.2554	0.0575093
889.1842	0.057799
891.1130	0.0582531
893.0418	0.058918
894.9706	0.060083
896.8995	0.0614455
898.8283	0.0628212
900.7571	0.0634663
902.6859	0.0631504
904.6147	0.0619655
906.5435	0.0607676
908.4723	0.0600172
910.4012	0.0598987
912.3300	0.060083
914.2588	0.0609058
916.1876	0.0624724
918.1164	0.0653883
920.0452	0.0685939
921.9741	0.0693706
923.9029	0.0677711
925.8317	0.0665205
927.7605	0.0659544
929.6893	0.0656714
931.6181	0.0654212
933.5470	0.0655661
935.4758	0.0659807
937.4046	0.0666258
939.3334	0.0679357
941.2622	0.0694364
943.1910	0.0695747
945.1198	0.0689493
947.0487	0.0684952
948.9775	0.0686071
950.9063	0.0694233
952.8351	0.0708385
954.7639	0.0727737
956.6927	0.0751301
958.6216	0.0762623
960.5504	0.0758871
962.4792	0.0755777
964.4080	0.076361
966.3368	0.0780066
968.2656	0.0800997
970.1945	0.0822916
972.1233	0.0841807
974.0521	0.0850957
975.9809	0.0849969
977.9097	0.0839767
979.8385	0.0824167
981.7673	0.0808172
983.6962	0.0796587
985.6250	0.0794349
987.5538	0.0806987
989.4826	0.0829367
991.4114	0.0853985
993.3402	0.0871296
995.2691	0.0878931
997.1979	0.0878142
999.1267	0.087044
1001.0555	0.0858131
1002.9843	0.0844506
1004.9131	0.0829104
1006.8420	0.0818243
1008.7708	0.0813109
1010.6996	0.0813438
1012.6284	0.081844
1014.5572	0.0825944
1016.4860	0.0835093
1018.4149	0.0848455
1020.3437	0.0854379
1022.2725	0.0844769
1024.2013	0.0832921
1026.1301	0.0833316
1028.0589	0.0844177
1029.9877	0.0860435
1031.9166	0.0874455
1033.8454	0.0887883
1035.7742	0.0900719
1037.7030	0.0912567
1039.6318	0.0923098
1041.5606	0.0932379
1043.4895	0.0939093
1045.4183	0.0945807
1047.3471	0.0952587
1049.2759	0.0959959
1051.2047	0.0971017
1053.1335	0.0985367
1055.0624	0.0998334
1056.9912	0.100742
1058.9200	0.101058
1060.8488	0.101064
1062.7776	0.101038
1064.7064	0.100952
1066.6352	0.100794
1068.5641	0.100577
1070.4929	0.099965
1072.4217	0.0989185
1074.3505	0.0974769
1076.2793	0.0957326
1078.2081	0.0937448
1080.1370	0.0916977
1082.0658	0.089565
1083.9946	0.087439
1085.9234	0.0854314
1087.8522	0.0836344
1089.7810	0.082002
1091.7099	0.0808501
1093.6387	0.0800602
1095.5675	0.0797772
1097.4963	0.0799088
1099.4251	0.0803104
1101.3539	0.0807053
1103.2827	0.080883
1105.2116	0.0807843
1107.1404	0.0806526
1109.0692	0.0805144
1110.9980	0.0805605
1112.9268	0.0806921
1114.8556	0.0809028
1116.7845	0.0810805
1118.7133	0.0813372
1120.6421	0.0815215
1122.5709	0.0815741
1124.4997	0.0816268
1126.4285	0.0819428
1128.3574	0.0821534
1130.2862	0.0823969
1132.2150	0.0827524
1134.1438	0.0834106
1136.0726	0.0843255
1138.0014	0.0856223
1139.9302	0.0871428
1141.8591	0.0889858
1143.7879	0.0911843
1145.7167	0.0935671
1147.6455	0.0959433
1149.5743	0.0984511
1151.5031	0.100952
1153.4320	0.103204
1155.3608	0.10502
1157.2896	0.106337
1159.2184	0.107219
1161.1472	0.107719
1163.0760	0.107772
1165.0049	0.107489
1166.9337	0.106909
1168.8625	0.106133
1170.7913	0.104941
1172.7201	0.103125
1174.6489	0.100669
1176.5777	0.0981878
1178.5066	0.0961341
1180.4354	0.0947255
1182.3642	0.0940541
1184.2930	0.0940344
1186.2218	0.09464
1188.1506	0.0960552
1190.0795	0.0979969
1192.0083	0.100294
1193.9371	0.102723
1195.8659	0.10502
1197.7947	0.10737
1199.7235	0.109904
1201.6524	0.112478
1203.5812	0.115486
1205.5100	0.11906
1207.4388	0.122852
1209.3676	0.126676
1211.2964	0.130336
1213.2253	0.133686
1215.1541	0.136641
1217.0829	0.139353
1219.0117	0.141848
1220.9405	0.144172
1222.8693	0.146133
1224.7981	0.147529
1226.7270	0.148312
1228.6558	0.1482
1230.5846	0.146884
1232.5134	0.144909
1234.4422	0.142421
1236.3710	0.139656
1238.2999	0.137201
1240.2287	0.135035
1242.1575	0.133087
1244.0863	0.131646
1246.0151	0.130434
1247.9439	0.129487
1249.8728	0.128999
1251.8016	0.128736
1253.7304	0.128611
1255.6592	0.128743
1257.5880	0.128822
1259.5168	0.128716
1261.4456	0.128236
1263.3745	0.126887
1265.3033	0.124728
1267.2321	0.12193
1269.1609	0.118553
1271.0897	0.115032
1273.0185	0.111681
1274.9474	0.108621
1276.8762	0.106172
1278.8050	0.104382
1280.7338	0.103065
1282.6626	0.102348
1284.5914	0.102216
1286.5203	0.102361
1288.4491	0.102901
1290.3779	0.103658
1292.3067	0.103862
1294.2355	0.103223
1296.1643	0.102071
1298.0931	0.100893
1300.0220	0.10038
1301.9508	0.100478
1303.8796	0.100919
1305.8084	0.101769
1307.7372	0.10319
1309.6660	0.105257
1311.5949	0.10845
1313.5237	0.112109
1315.4525	0.113498
1317.3813	0.111504
1319.3101	0.108259
1321.2389	0.106264
1323.1678	0.106212
1325.0966	0.106988
1327.0254	0.10737
1328.9542	0.107587
1330.8830	0.108074
1332.8118	0.108522
1334.7406	0.108311
1336.6695	0.107679
1338.5983	0.107429
1340.5271	0.107647
1342.4559	0.107666
1344.3847	0.107824
1346.3135	0.108502
1348.2424	0.109437
1350.1712	0.110852
1352.1000	0.112919
1354.0288	0.115466
1355.9576	0.118231
1357.8864	0.121252
1359.8153	0.124649
1361.7441	0.128611
1363.6729	0.132297
1365.6017	0.133317
1367.5305	0.132192
1369.4593	0.129967
1371.3881	0.127775
1373.3170	0.127018
1375.2458	0.127676
1377.1746	0.128223
1379.1034	0.129059
1381.0322	0.130421
1382.9610	0.132198
1384.8899	0.13416
1386.8187	0.136846
1388.7475	0.140321
1390.6763	0.143974
1392.6051	0.14816
1394.5339	0.151985
1396.4628	0.152952
1398.3916	0.151807
1400.3204	0.150589
1402.2492	0.150194
1404.1780	0.15055
1406.1068	0.150635
1408.0357	0.149418
1409.9645	0.147621
1411.8933	0.145712
1413.8221	0.144376
1415.7509	0.143322
1417.6797	0.142526
1419.6085	0.141598
1421.5374	0.139926
1423.4662	0.138636
1425.3950	0.138695
1427.3238	0.13938
1429.2526	0.141795
1431.1814	0.145508
1433.1103	0.14953
1435.0391	0.153202
1436.9679	0.15885
1438.8967	0.162121
1440.8255	0.163629
1442.7543	0.165162
1444.6832	0.165854
1446.6120	0.16511
1448.5408	0.163438
1450.4696	0.160127
1452.3984	0.15648
1454.3272	0.1529
1456.2560	0.150517
1458.1849	0.148167
1460.1137	0.146127
1462.0425	0.145409
1463.9713	0.145896
1465.9001	0.146969
1467.8289	0.147153
1469.7578	0.146995
1471.6866	0.148187
1473.6154	0.151412
1475.5442	0.152729
1477.4730	0.153183
1479.4018	0.153466
1481.3307	0.155605
1483.2595	0.159278
1485.1883	0.16301
1487.1171	0.167651
1489.0459	0.173028
1490.9747	0.179137
1492.9035	0.182698
1494.8324	0.185897
1496.7612	0.191294
1498.6900	0.19552
1500.6188	0.198456
1502.5476	0.200766
1504.4764	0.202333
1506.4053	0.20694
1508.3341	0.210633
1510.2629	0.209343
1512.1917	0.208823
1514.1205	0.207671
1516.0493	0.205077
1517.9782	0.200891
1519.9070	0.196093
1521.8358	0.192051
1523.7646	0.18743
1525.6934	0.183777
1527.6222	0.180282
1529.5510	0.176826
1531.4799	0.173608
1533.4087	0.171146
1535.3375	0.168144
1537.2663	0.16513
1539.1951	0.16376
1541.1239	0.162233
1543.0528	0.15889
1544.9816	0.156276
1546.9104	0.153828
1548.8392	0.151866
1550.7680	0.150352
1552.6968	0.148812
1554.6257	0.147818
1556.5545	0.146745
1558.4833	0.146594
1560.4121	0.143349
1562.3409	0.138419
1564.2697	0.134831
1566.1985	0.130928
1568.1274	0.127716
1570.0562	0.124747
1571.9850	0.121627
1573.9138	0.119258
1575.8426	0.118488
1577.7714	0.117454
1579.7003	0.116342
1581.6291	0.116408
1583.5579	0.117224
1585.4867	0.118527
1587.4155	0.12062
1589.3443	0.123405
1591.2732	0.126709
1593.2020	0.130224
1595.1308	0.133844
1597.0596	0.137793
1598.9884	0.142052
1600.9172	0.14689
1602.8461	0.152531
1604.7749	0.158639
1606.7037	0.164721
1608.6325	0.171185
1610.5613	0.177188
1612.4901	0.182592
1614.4189	0.186772
1616.3478	0.191617
1618.2766	0.195698
1620.2054	0.197244
1622.1342	0.199002
1624.0630	0.200457
1625.9918	0.199496
1627.9207	0.197416
1629.8495	0.194434
1631.7783	0.190761
1633.7071	0.187411
1635.6359	0.184323
1637.5647	0.179722
1639.4936	0.174845
1641.4224	0.170725
1643.3512	0.166578
1645.2800	0.163161
1647.2088	0.159758
1649.1376	0.15546
1651.0664	0.151563
1652.9953	0.150023
1654.9241	0.145021
1656.8529	0.13988
1658.7817	0.135687
1660.7105	0.132047
1662.6393	0.128466
1664.5682	0.125083
1666.4970	0.121614
1668.4258	0.119067
1670.3546	0.116184
1672.2834	0.112748
1674.2122	0.109259
1676.1411	0.106119
1678.0699	0.101966
1679.9987	0.0988395
1681.9275	0.0958774
1683.8563	0.0944754
1685.7851	0.0922374
1687.7139	0.0894729
1689.6428	0.0883605
1691.5716	0.0880116
1693.5004	0.0876628
1695.4292	0.0893149
1697.3580	0.0905063
1699.2868	0.0878997
1701.2157	0.0815544
1703.1445	0.0733463
1705.0733	0.0652567
1707.0021	0.0581807
1708.9309	0.0525661
1710.8597	0.0489985
1712.7886	0.0458653
1714.7174	0.0442066
1716.6462	0.0425083
1718.5750	0.0422516
1720.5038	0.0402638
1722.4326	0.0392238
1724.3614	0.0386314
1726.2903	0.0383286
1728.2191	0.0379271
1730.1479	0.0385458
1732.0767	0.0383154
1734.0055	0.0397767
1735.9343	0.0398754
1737.8632	0.0385985
1739.7920	0.0382101
1741.7208	0.0372886
1743.6496	0.0357615
1745.5784	0.0345504
1747.5072	0.0332207
1749.4361	0.0326218
1751.3649	0.0318451
1753.2937	0.0308182
1755.2225	0.0293043
1757.1513	0.0292582
1759.0801	0.028363
1761.0089	0.0280142
1762.9378	0.02808
1764.8666	0.0275139
1766.7954	0.0270202
1768.7242	0.0274481
1770.6530	0.0268228
1772.5818	0.0274876
1774.5107	0.0271848
1776.4395	0.0266911
1778.3683	0.0262962
1780.2971	0.0264739
1782.2259	0.0262238
1784.1547	0.0261119
1786.0836	0.026158
1788.0124	0.0258815
1789.9412	0.0254076
1791.8700	0.026079
1793.7988	0.0261711
1795.7276	0.025559
1797.6565	0.0252628
1799.5853	0.025401
1801.5141	0.0253023
1803.4429	0.025243
1805.3717	0.0249732
1807.3005	0.0249271
1809.2293	0.0247428
1811.1582	0.0249205
1813.0870	0.0247691
1815.0158	0.024598
1816.9446	0.0244202
1818.8734	0.0246243
1820.8022	0.0246638
1822.7311	0.0246835
1824.6599	0.0248218
1826.5887	0.0250587
1828.5175	0.0245124
1830.4463	0.0253023
1832.3751	0.0250061
1834.3040	0.0246704
1836.2328	0.0245321
1838.1616	0.0247757
1840.0904	0.0245321
1842.0192	0.0243742
1843.9480	0.0249205
1845.8768	0.0253944
1847.8057	0.0247428
1849.7345	0.024881
1851.6633	0.0245782
1853.5921	0.0247823
1855.5209	0.0247494
1857.4497	0.024881
1859.3786	0.0245914
1861.3074	0.0247099
1863.2362	0.0247164
1865.1650	0.0248613
1867.0938	0.0247823
1869.0226	0.0256116
1870.9515	0.0255721
1872.8803	0.0253286
1874.8091	0.025039
1876.7379	0.0251575
1878.6667	0.0252364
1880.5955	0.0254076
1882.5243	0.0249995
1884.4532	0.0251706
1886.3820	0.0250258
1888.3108	0.0253154
1890.2396	0.0255326
1892.1684	0.0254273
1894.0972	0.0252694
1896.0261	0.0256051
1897.9549	0.0252694
1899.8837	0.0254471
1901.8125	0.0251904
1903.7413	0.0252167
1905.6701	0.0253154
1907.5990	0.0257499
1909.5278	0.0256116
1911.4566	0.0258289
1913.3854	0.025559
1915.3142	0.025638
1917.2430	0.025842
1919.1718	0.0263423
1921.1007	0.0255129
1923.0295	0.0260132
1924.9583	0.0260856
1926.8871	0.0261382
1928.8159	0.0259802
1930.7447	0.0261316
1932.6736	0.0258815
1934.6024	0.0263883
1936.5312	0.0262633
1938.4600	0.0266714
1940.3888	0.0265595
1942.3176	0.0272243
1944.2465	0.0275666
1946.1753	0.02756
1948.1041	0.0270137
1950.0329	0.0276521
1951.9617	0.0273954
1953.8905	0.0278101
1955.8193	0.0277377
1957.7482	0.0280537
1959.6770	0.0276587
1961.6058	0.0288238
1963.5346	0.0290081
1965.4634	0.0293372
1967.3922	0.0296992
1969.3211	0.0306734
1971.2499	0.0304694
1973.1787	0.030759
1975.1075	0.0300086
1977.0363	0.0316213
1978.9651	0.0327995
1980.8940	0.0323058
1982.8228	0.0307985
1984.7516	0.0306537
1986.6804	0.0296005
1988.6092	0.0298967
1990.5380	0.0297519
1992.4669	0.0300481
1994.3957	0.0291529
1996.3245	0.0290015
1998.2533	0.0281326
2000.1821	0.0285605
2002.1109	0.0283959
2004.0397	0.0290081
2005.9686	0.0292714
2007.8974	0.03016
2009.8262	0.0305615
2011.7550	0.0312197
2013.6838	0.0301534
2015.6126	0.0308775
2017.5415	0.0316147
2019.4703	0.0314699
2021.3991	0.0303706
2023.3279	0.0316805
2025.2567	0.0309038
2027.1855	0.0302126
2029.1144	0.0298506
2031.0432	0.0310552
2032.9720	0.0313711
2034.9008	0.0320228
2036.8296	0.0309235
2038.7584	0.0303443
2040.6872	0.0293175
2042.6161	0.0294359
2044.5449	0.0295873
2046.4737	0.0295873
2048.4025	0.0289357
2050.3313	0.029324
2052.2601	0.0281129
2054.1890	0.0278101
2056.1178	0.0277114
2058.0466	0.027922
2059.9754	0.0278496
2061.9042	0.0278694
2063.8330	0.0275271
2065.7619	0.0278035
2067.6907	0.0278233
2069.6195	0.0276456
2071.5483	0.0273625
2073.4771	0.0278562
2075.4059	0.0272506
2077.3347	0.0270071
2079.2636	0.0269873
2081.1924	0.0270597
2083.1212	0.0267504
2085.0500	0.0269281
2086.9788	0.0268623
2088.9076	0.0267306
2090.8365	0.0263554
2092.7653	0.0263094
2094.6941	0.0261975
2096.6229	0.0266451
2098.5517	0.0265397
2100.4805	0.0267767
2102.4094	0.0268952
2104.3382	0.0269873
2106.2670	0.0266911
2108.1958	0.0270729
2110.1246	0.0269215
2112.0534	0.0267175
2113.9822	0.0262699
2115.9111	0.0263752
2117.8399	0.0261909
2119.7687	0.0261119
2121.6975	0.0256709
2123.6263	0.0257499
2125.5551	0.0255063
2127.4840	0.0256972
2129.4128	0.0255326
2131.3416	0.0254997
2133.2704	0.0256511
2135.1992	0.0269281
2137.1280	0.0272243
2139.0569	0.0271651
2140.9857	0.0273099
2142.9145	0.0276061
2144.8433	0.0269215
2146.7721	0.0276324
2148.7009	0.0281326
2150.6297	0.028883
2152.5586	0.0288567
2154.4874	0.028804
2156.4162	0.0281853
2158.3450	0.030443
2160.2738	0.0326349
2162.2026	0.0330364
2164.1315	0.0324309
2166.0603	0.032319
2167.9891	0.0311144
2169.9179	0.0304957
2171.8467	0.0293767
2173.7755	0.0293372
2175.7044	0.0301797
2177.6332	0.0307458
2179.5620	0.0294886
2181.4908	0.02964
2183.4196	0.0300613
2185.3484	0.0303245
2187.2773	0.0300152
2189.2061	0.0298967
2191.1349	0.0295347
2193.0637	0.0294623
2194.9925	0.0286526
2196.9213	0.0282906
2198.8501	0.027797
2200.7790	0.028001
2202.7078	0.0278825
2204.6366	0.0280076
2206.5654	0.027481
2208.4942	0.0277311
2210.4230	0.0279089
2212.3519	0.0280866
2214.2807	0.027639
2216.2095	0.0277706
2218.1383	0.0276785
2220.0671	0.0278035
2221.9959	0.0275402
2223.9248	0.0274349
2225.8536	0.0270926
2227.7824	0.0272638
2229.7112	0.026882
2231.6400	0.0270861
2233.5688	0.0272506
2235.4976	0.0273691
2237.4265	0.0270861
2239.3553	0.0271321
2241.2841	0.026882
2243.2129	0.0269742
2245.1417	0.0266319
2247.0705	0.0267043
2248.9994	0.0266648
2250.9282	0.0266714
2252.8570	0.0266911
2254.7858	0.0267899
2256.7146	0.0266187
2258.6434	0.0266845
2260.5723	0.0264871
2262.5011	0.0262633
2264.4299	0.0259934
2266.3587	0.0263554
2268.2875	0.0264344
2270.2163	0.0264542
2272.1451	0.0263686
2274.0740	0.0262896
2276.0028	0.0261119
2277.9316	0.026362
2279.8604	0.0262172
2281.7892	0.0260987
2283.7180	0.0261382
2285.6469	0.026283
2287.5757	0.0261514
2289.5045	0.0260856
2291.4333	0.0258618
2293.3621	0.0259408
2295.2909	0.025921
2297.2198	0.026
2299.1486	0.0259408
2301.0774	0.0258157
2303.0062	0.0256643
2304.9350	0.0258486
2306.8638	0.0258749
2308.7926	0.0259934
2310.7215	0.0260066
2312.6503	0.0261448
2314.5791	0.0261119
2316.5079	0.0260527
2318.4367	0.0258552
2320.3655	0.0263423
2322.2944	0.0269544
2324.2232	0.0270926
2326.1520	0.0263883
2328.0808	0.0260197
2330.0096	0.0258486
2331.9384	0.0258552
2333.8673	0.0256182
2335.7961	0.0255524
2337.7249	0.0254208
2339.6537	0.0256643
2341.5825	0.0257433
2343.5113	0.0260987
2345.4401	0.0263357
2347.3690	0.026283
2349.2978	0.0252233
2351.2266	0.0247757
2353.1554	0.0253813
2355.0842	0.0260658
2357.0130	0.0265792
2358.9419	0.0270729
2360.8707	0.0269544
2362.7995	0.0270992
2364.7283	0.0269808
2366.6571	0.0271256
2368.5859	0.0269873
2370.5148	0.0266187
2372.4436	0.026441
2374.3724	0.0263291
2376.3012	0.0260724
2378.2300	0.0260066
2380.1588	0.0258157
2382.0877	0.0256906
2384.0165	0.0255063
2385.9453	0.0254405
2387.8741	0.0253878
2389.8029	0.0252628
2391.7317	0.0251772
2393.6605	0.0253154
2395.5894	0.0253549
2397.5182	0.0254273
2399.4470	0.0253681
2401.3758	0.0254734
2403.3046	0.0254668
2405.2334	0.0254208
2407.1623	0.0254602
2409.0911	0.0256643
2411.0199	0.0256643
2412.9487	0.0256906
2414.8775	0.025717
2416.8063	0.0258025
2418.7352	0.0258091
2420.6640	0.0258552
2422.5928	0.0258289
2424.5216	0.0259078
2426.4504	0.0258881
2428.3792	0.0259671
2430.3080	0.0259737
2432.2369	0.0261316
2434.1657	0.026204
2436.0945	0.0263028
2438.0233	0.0262238
2439.9521	0.0263028
2441.8809	0.0262633
2443.8098	0.0262172
2445.7386	0.0261448
2447.6674	0.0262106
2449.5962	0.0262962
2451.5250	0.0265002
2453.4538	0.0265068
2455.3827	0.0265332
2457.3115	0.0264476
2459.2403	0.0263883
2461.1691	0.0263225
2463.0979	0.0263949
2465.0267	0.0263225
2466.9555	0.0264542
2468.8844	0.0264542
2470.8132	0.0264015
2472.7420	0.0263883
2474.6708	0.0265529
2476.5996	0.0266582
2478.5284	0.0268228
2480.4573	0.026757
2482.3861	0.0267635
2484.3149	0.0267767
2486.2437	0.0267701
2488.1725	0.0267438
2490.1013	0.0268557
2492.0302	0.0268491
2493.9590	0.0269808
2495.8878	0.0269873
2497.8166	0.0270466
2499.7454	0.0269676
2501.6742	0.0270268
2503.6030	0.0270268
2505.5319	0.0271321
2507.4607	0.0271914
2509.3895	0.0272309
2511.3183	0.0272045
2513.2471	0.0273823
2515.1759	0.0273428
2517.1048	0.0272967
2519.0336	0.0272177
2520.9624	0.027244
2522.8912	0.0273494
2524.8200	0.0275008
2526.7488	0.0274481
2528.6777	0.0273428
2530.6065	0.0272243
2532.5353	0.0274218
2534.4641	0.0275205
2536.3929	0.0275139
2538.3217	0.027481
2540.2505	0.0275797
2542.1794	0.0276258
2544.1082	0.0276324
2546.0370	0.0275205
2547.9658	0.0276587
2549.8946	0.0277706
2551.8234	0.027843
2553.7523	0.0277575
2555.6811	0.0279089
2557.6099	0.0280471
2559.5387	0.0280997
2561.4675	0.0279944
2563.3963	0.0281392
2565.3252	0.0281656
2567.2540	0.0282051
2569.1828	0.0282051
2571.1116	0.0283959
2573.0404	0.0284157
2574.9692	0.0284091
2576.8981	0.0284881
2578.8269	0.0286461
2580.7557	0.0287382
2582.6845	0.0289094
2584.6133	0.0289423
2586.5421	0.0291068
2588.4709	0.0292187
2590.3998	0.0292385
2592.3286	0.0292121
2594.2574	0.0293109
2596.1862	0.0293899
2598.1150	0.0293899
2600.0438	0.0293306
2601.9727	0.0295873
2603.9015	0.0297453
2605.8303	0.0296861
2607.7591	0.0295676
2609.6879	0.0296532
2611.6167	0.0298243
2613.5456	0.0299099
2615.4744	0.0298506
2617.4032	0.0299099
2619.3320	0.0299494
2621.2608	0.0299889
2623.1896	0.0300415
2625.1184	0.0301468
2627.0473	0.0301534
2628.9761	0.0301271
2630.9049	0.0300942
2632.8337	0.0301468
2634.7625	0.0302126
2636.6913	0.0302456
2638.6202	0.0302061
2640.5490	0.0302126
2642.4778	0.0302324
2644.4066	0.0302719
2646.3354	0.0303245
2648.2642	0.0303509
2650.1931	0.0303245
2652.1219	0.0303706
2654.0507	0.0304364
2655.9795	0.0304891
2657.9083	0.0304694
2659.8371	0.0304759
2661.7659	0.0304233
2663.6948	0.030397
2665.6236	0.030364
2667.5524	0.0303377
2669.4812	0.0303377
2671.4100	0.0304496
2673.3388	0.030443
2675.2677	0.0304759
2677.1965	0.030601
2679.1253	0.0307129
2681.0541	0.0307458
2682.9829	0.0307524
2684.9117	0.030759
2686.8406	0.0308577
2688.7694	0.0308577
2690.6982	0.0309367
2692.6270	0.0310486
2694.5558	0.0311342
2696.4846	0.0311473
2698.4134	0.0311737
2700.3423	0.0312
2702.2711	0.0312987
2704.1999	0.0312658
2706.1287	0.0313382
2708.0575	0.0314699
2709.9863	0.0316213
2711.9152	0.0317002
2713.8440	0.0317463
2715.7728	0.0317858
2717.7016	0.0318977
2719.6304	0.0319964
2721.5592	0.0321149
2723.4881	0.0322334
2725.4169	0.032398
2727.3457	0.032444
2729.2745	0.0325164
2731.2033	0.0326086
2733.1321	0.0326613
2735.0609	0.0326744
2736.9898	0.0327797
2738.9186	0.0328587
2740.8474	0.0329575
2742.7762	0.0330496
2744.7050	0.0331483
2746.6338	0.0332668
2748.5627	0.0334511
2750.4915	0.0334775
2752.4203	0.0335367
2754.3491	0.0335696
2756.2779	0.0336881
2758.2067	0.0338329
2760.1356	0.0339909
2762.0644	0.034083
2763.9932	0.034162
2765.9220	0.0342805
2767.8508	0.0345109
2769.7796	0.0346754
2771.7085	0.0348005
2773.6373	0.0348926
2775.5661	0.0350901
2777.4949	0.0351823
2779.4237	0.0352876
2781.3525	0.0353732
2783.2813	0.0355443
2785.2102	0.0357286
2787.1390	0.0359985
2789.0678	0.0361433
2790.9966	0.0361696
2792.9254	0.0361959
2794.8542	0.0363671
2796.7831	0.0366172
2798.7119	0.0368542
2800.6407	0.0369792
2802.5695	0.0370845
2804.4983	0.0371504
2806.4271	0.0372754
2808.3560	0.0374663
2810.2848	0.0377428
2812.2136	0.0378744
2814.1424	0.0380653
2816.0712	0.0383286
2818.0000	0.038638
2819.9288	0.0389078
2821.8577	0.0392238
2823.7865	0.0395924
2825.7153	0.0399742
2827.6441	0.0403757
2829.5729	0.0408759
2831.5017	0.0414881
2833.4306	0.0423701
2835.3594	0.0433772
2837.2882	0.0446278
2839.2170	0.0462668
2841.1458	0.0483402
2843.0746	0.0512496
2845.0035	0.0552977
2846.9323	0.0604253
2848.8611	0.0653818
2850.7899	0.0682648
2852.7187	0.0684557
2854.6475	0.0667706
2856.5763	0.0642364
2858.5052	0.0614719
2860.4340	0.0588521
2862.3628	0.056759
2864.2916	0.055403
2866.2204	0.0546921
2868.1492	0.0545276
2870.0781	0.0547514
2872.0069	0.0549488
2873.9357	0.0546987
2875.8645	0.0540207
2877.7933	0.0534349
2879.7221	0.0531914
2881.6510	0.0531782
2883.5798	0.0534547
2885.5086	0.053843
2887.4374	0.0544618
2889.3662	0.0553175
2891.2950	0.0562719
2893.2238	0.057279
2895.1527	0.0584375
2897.0815	0.0596617
2899.0103	0.0608861
2900.9391	0.0621696
2902.8679	0.0636704
2904.7967	0.0653818
2906.7256	0.0673893
2908.6544	0.0698774
2910.5832	0.0731423
2912.5120	0.0773418
2914.4408	0.0823179
2916.3696	0.0872678
2918.2985	0.0912238
2920.2273	0.0937119
2922.1561	0.0947453
2924.0849	0.0942516
2926.0137	0.0924744
2927.9425	0.0899271
2929.8713	0.0870572
2931.8002	0.0839504
2933.7290	0.0807185
2935.6578	0.077605
2937.5866	0.0746035
2939.5154	0.0718324
2941.4442	0.0692653
2943.3731	0.0670602
2945.3019	0.0653423
2947.2307	0.0641245
2949.1595	0.0634071
2951.0883	0.0632491
2953.0171	0.0633742
2954.9460	0.0632754
2956.8748	0.0630582
2958.8036	0.0625974
2960.7324	0.0620182
2962.6612	0.061281
2964.5900	0.0602607
2966.5189	0.0591878
2968.4477	0.0581412
2970.3765	0.0571276
2972.3053	0.056239
2974.2341	0.0554623
2976.1629	0.054758
2978.0917	0.0541919
2980.0206	0.0536719
2981.9494	0.0529742
2983.8782	0.052204
2985.8070	0.0514602
2987.7358	0.0508218
2989.6646	0.0502754
2991.5935	0.0499463
2993.5223	0.0495053
2995.4511	0.0489787
2997.3799	0.0485904
2999.3087	0.048202
3001.2375	0.0479453
3003.1664	0.0479058
3005.0952	0.0477478
3007.0240	0.0474187
3008.9528	0.0473529
3010.8816	0.0474911
3012.8104	0.0474121
3014.7392	0.0473463
3016.6681	0.0472147
3018.5969	0.0471949
3020.5257	0.0472607
3022.4545	0.0474056
3024.3833	0.0478861
3026.3121	0.0484587
3028.2410	0.0489129
3030.1698	0.0491696
3032.0986	0.0492552
3034.0274	0.0494263
3035.9562	0.0493539
3037.8850	0.0493737
3039.8139	0.049683
3041.7427	0.0501569
3043.6715	0.0504466
3045.6003	0.0506506
3047.5291	0.0508218
3049.4579	0.0511377
3051.3867	0.0514273
3053.3156	0.0517894
3055.2444	0.052158
3057.1732	0.0524081
3059.1020	0.0525529
3061.0308	0.0527504
3062.9596	0.0530334
3064.8885	0.0532835
3066.8173	0.0535007
3068.7461	0.0535468
3070.6749	0.0533888
3072.6037	0.0533296
3074.5325	0.0533428
3076.4614	0.0535337
3078.3902	0.0536061
3080.3190	0.0535929
3082.2478	0.0534678
3084.1766	0.053244
3086.1054	0.0529742
3088.0342	0.0527569
3089.9631	0.0526385
3091.8919	0.0524278
3093.8207	0.0521316
3095.7495	0.0519407
3097.6783	0.0517235
3099.6071	0.0515853
3101.5360	0.0515129
3103.4648	0.0513352
3105.3936	0.0510521
3107.3224	0.0509468
3109.2512	0.050881
3111.1800	0.050598
3113.1089	0.05044
3115.0377	0.0505058
3116.9665	0.0505321
3118.8953	0.0505519
3120.8241	0.0504795
3122.7529	0.0503413
3124.6817	0.0502886
3126.6106	0.0504005
3128.5394	0.0505585
3130.4682	0.0506638
3132.3970	0.0507296
3134.3258	0.0508218
3136.2546	0.0509007
3138.1835	0.0511838
3140.1123	0.0514602
3142.0411	0.0517301
3143.9699	0.0519276
3145.8987	0.0521975
3147.8275	0.0526187
3149.7564	0.0530597
3151.6852	0.0535205
3153.6140	0.0539549
3155.5428	0.0543367
3157.4716	0.0547316
3159.4004	0.0550937
3161.3293	0.0555215
3163.2581	0.0559625
3165.1869	0.0564299
3167.1157	0.056838
3169.0445	0.0573185
3170.9733	0.0579635
3172.9021	0.0585428
3174.8310	0.0589443
3176.7598	0.0595367
3178.6886	0.060241
3180.6174	0.0609519
3182.5462	0.0616233
3184.4750	0.0621696
3186.4039	0.0626699
3188.3327	0.0633281
3190.2615	0.064039
3192.1903	0.0646511
3194.1191	0.0652304
3196.0479	0.0659939
3197.9768	0.066718
3199.9056	0.0673828
3201.8344	0.068041
3203.7632	0.0686926
3205.6920	0.069364
3207.6208	0.0700025
3209.5496	0.0706081
3211.4785	0.0714177
3213.4073	0.0721944
3215.3361	0.0728987
3217.2649	0.0735964
3219.1937	0.0743797
3221.1225	0.0750379
3223.0514	0.0757686
3224.9802	0.0765585
3226.9090	0.077322
3228.8378	0.0781645
3230.7666	0.0791387
3232.6954	0.0802182
3234.6243	0.0811726
3236.5531	0.0819164
3238.4819	0.0827655
3240.4107	0.0837331
3242.3395	0.0848455
3244.2683	0.0860106
3246.1971	0.0872876
3248.1260	0.0884921
3250.0548	0.0896704
3251.9836	0.0908552
3253.9124	0.0920531
3255.8412	0.0934157
3257.7700	0.0949098
3259.6989	0.096246
3261.6277	0.0975888
3263.5565	0.0989579
3265.4853	0.100452
3267.4141	0.101709
3269.3429	0.102953
3271.2718	0.104046
3273.2006	0.104889
3275.1294	0.105573
3277.0582	0.106034
3278.9870	0.10631
3280.9158	0.106468
3282.8446	0.106337
3284.7735	0.105948
3286.7023	0.105514
3288.6311	0.104981
3290.5599	0.10423
3292.4887	0.103223
3294.4175	0.102038
3296.3464	0.100735
3298.2752	0.0994845
3300.2040	0.0981286
3302.1328	0.0966015
3304.0616	0.0951995
3305.9904	0.0937777
3307.9193	0.0923033
3309.8481	0.090842
3311.7769	0.0892557
3313.7057	0.0877154
3315.6345	0.0862739
3317.5633	0.0848521
3319.4921	0.0835554
3321.4210	0.0821336
3323.3498	0.0807777
3325.2786	0.0795336
3327.2074	0.0783554
3329.1362	0.0770455
3331.0650	0.0758476
3332.9939	0.0747483
3334.9227	0.073682
3336.8515	0.0725367
3338.7803	0.0715757
3340.7091	0.0707068
3342.6379	0.0698445
3344.5668	0.0690283
3346.4956	0.0682714
3348.4244	0.0675802
3350.3532	0.0670076
3352.2820	0.0663296
3354.2108	0.0657372
3356.1397	0.0651909
3358.0685	0.0647564
3359.9973	0.0642891
3361.9261	0.0637757
3363.8549	0.0633017
3365.7837	0.0629595
3367.7125	0.0625645
3369.6414	0.0621564
3371.5702	0.0617681
3373.4990	0.061439
3375.4278	0.0611691
3377.3566	0.0608663
3379.2854	0.0604319
3381.2143	0.0601093
3383.1431	0.0598066
3385.0719	0.0595301
3387.0007	0.0591549
3388.9295	0.0587995
3390.8583	0.0584506
3392.7872	0.0582597
3394.7160	0.057878
3396.6448	0.0574962
3398.5736	0.0572855
3400.5024	0.0569367
3402.4312	0.0565812
3404.3600	0.056318
3406.2889	0.0560283
3408.2177	0.0556729
3410.1465	0.055245
3412.0753	0.0548369
3414.0041	0.0545144
3415.9329	0.0542972
3417.8618	0.0539286
3419.7906	0.0535468
3421.7194	0.0533428
3423.6482	0.0530926
3425.5770	0.0526187
3427.5058	0.0521975
3429.4347	0.0518881
3431.3635	0.0516182
3433.2923	0.0513747
3435.2211	0.0511772
3437.1499	0.0509007
3439.0787	0.0506177
3441.0075	0.0503347
3442.9364	0.0500845
3444.8652	0.0497423
3446.7940	0.0497225
3448.7228	0.0497094
3450.6516	0.0492947
3452.5804	0.0490511
3454.5093	0.0488734
3456.4381	0.0485575
3458.3669	0.0482349
3460.2957	0.048044
3462.2245	0.0480177
3464.1533	0.0478795
3466.0822	0.0476096
3468.0110	0.0474977
3469.9398	0.047241
3471.8686	0.0468921
3473.7974	0.0466486
3475.7262	0.0465104
3477.6550	0.0463195
3479.5839	0.0460957
3481.5127	0.0459904
3483.4415	0.0458785
3485.3703	0.0455033
3487.2991	0.0451939
3489.2279	0.0450952
3491.1568	0.0449569
3493.0856	0.0447726
3495.0144	0.0446673
3496.9432	0.0445686
3498.8720	0.0442066
3500.8008	0.0439564
3502.7297	0.0440157
3504.6585	0.0440223
3506.5873	0.0435483
3508.5161	0.043285
3510.4449	0.0433575
3512.3737	0.0431205
3514.3025	0.0427914
3516.2314	0.0425413
3518.1602	0.042324
3520.0890	0.0421924
3522.0178	0.0419028
3523.9466	0.0418567
3525.8754	0.0416987
3527.8043	0.0415671
3529.7331	0.0413433
3531.6619	0.0407509
3533.5907	0.0400268
3535.5195	0.0396385
3537.4483	0.0394607
3539.3772	0.0389934
3541.3060	0.0385063
3543.2348	0.0381311
3545.1636	0.0380587
3547.0924	0.0380851
3549.0212	0.0374663
3550.9501	0.0368278
3552.8789	0.0367752
3554.8077	0.0364263
3556.7365	0.0357813
3558.6653	0.0354126
3560.5941	0.0352086
3562.5229	0.0347939
3564.4518	0.0341159
3566.3806	0.0343858
3568.3094	0.0352415
3570.2382	0.0343858
3572.1670	0.0332339
3574.0958	0.0328521
3576.0247	0.032602
3577.9535	0.0322597
3579.8823	0.0320359
3581.8111	0.0317595
3583.7399	0.0310881
3585.6687	0.0307195
3587.5976	0.0316937
3589.5264	0.0320162
3591.4552	0.0304891
3593.3840	0.0298901
3595.3128	0.0302456
3597.2416	0.0300744
3599.1704	0.0295742
3601.0993	0.0295676
3603.0281	0.0292451
3604.9569	0.0284749
3606.8857	0.0281326
3608.8145	0.0288238
3610.7433	0.0285408
3612.6722	0.02808
3614.6010	0.0281721
3616.5298	0.027277
3618.4586	0.0273362
3620.3874	0.0281261
3622.3162	0.0272572
3624.2451	0.0261711
3626.1739	0.0252496
3628.1027	0.0257564
3630.0315	0.0282116
3631.9603	0.0264805
3633.8891	0.0256511
3635.8179	0.0255919
3637.7468	0.0249337
3639.6756	0.0245848
3641.6044	0.0243083
3643.5332	0.0240516
3645.4620	0.0232289
3647.3908	0.023762
3649.3197	0.0253023
3651.2485	0.0260592
3653.1773	0.0240253
3655.1061	0.0225904
3657.0349	0.0236238
3658.9637	0.0231959
3660.8926	0.022564
3662.8214	0.0225377
3664.7502	0.0222744
3666.6790	0.0215899
3668.6078	0.0214846
3670.5366	0.023479
3672.4654	0.0226759
3674.3943	0.0214648
3676.3231	0.0244005
3678.2519	0.023163
3680.1807	0.0221428
3682.1095	0.0218137
3684.0383	0.0212147
3685.9672	0.0204709
3687.8960	0.0208527
3689.8248	0.0227418
3691.7536	0.0226891
3693.6824	0.0217215
3695.6112	0.0211489
3697.5401	0.0212608
3699.4689	0.0205959
3701.3977	0.0210567
3703.3265	0.0216952
3705.2553	0.0210304
3707.1841	0.0203524
3709.1129	0.0203787
3711.0418	0.0215109
3712.9706	0.0227483
3714.8994	0.0218202
3716.8282	0.0207078
3718.7570	0.0205894
3720.6858	0.0206683
3722.6147	0.0210106
3724.5435	0.021037
3726.4723	0.0213924
3728.4011	0.0212213
3730.3299	0.0199246
3732.2587	0.0204051
3734.1876	0.02132
3736.1164	0.0230051
3738.0452	0.0227878
3739.9740	0.0214056
3741.9028	0.0201747
3743.8316	0.0208724
3745.7605	0.0236304
3747.6893	0.0210106
3749.6181	0.0210765
3751.5469	0.0231104
3753.4757	0.0229195
3755.4045	0.0210962
3757.3333	0.0206683
3759.2622	0.0213332
3761.1910	0.0216162
3763.1198	0.0204972
3765.0486	0.020484
3766.9774	0.0209382
3768.9062	0.0206157
3770.8351	0.0216096
3772.7639	0.0212542
3774.6927	0.0205696
3776.6215	0.0201681
3778.5503	0.0204314
3780.4791	0.0213858
3782.4080	0.0207342
3784.3368	0.020563
3786.2656	0.0209843
3788.1944	0.0206354
3790.1232	0.0205959
3792.0520	0.0205696
3793.9808	0.0201747
3795.9097	0.020438
3797.8385	0.0209711
3799.7673	0.0200233
3801.6961	0.0217873
3803.6249	0.0219519
3805.5537	0.0200628
3807.4826	0.0214977
3809.4114	0.021557
3811.3402	0.0205301
3813.2690	0.0198653
3815.1978	0.0201023
3817.1266	0.0217347
3819.0555	0.0201878
3820.9843	0.0211028
3822.9131	0.0225772
3824.8419	0.0207605
3826.7707	0.0209185
3828.6995	0.0209514
3830.6283	0.0203195
3832.5572	0.0207276
3834.4860	0.0204314
3836.4148	0.0203195
3838.3436	0.0214121
3840.2724	0.0218663
3842.2012	0.0212871
3844.1301	0.0213397
3846.0589	0.0211028
3847.9877	0.0203195
3849.9165	0.019523
3851.8453	0.0191676
3853.7741	0.0228471
3855.7030	0.0234921
3857.6318	0.0214516
3859.5606	0.0204314
3861.4894	0.0201615
3863.4182	0.020563
3865.3470	0.0214187
3867.2758	0.0206289
3869.2047	0.0202932
3871.1335	0.0218729
3873.0623	0.0207539
3874.9911	0.0214714
3876.9199	0.0207605
3878.8487	0.0198785
3880.7776	0.0212937
3882.7064	0.0211554
3884.6352	0.0203195
3886.5640	0.0218663
3888.4928	0.0208132
3890.4216	0.02028
3892.3505	0.0216886
3894.2793	0.0212805
3896.2081	0.0202339
3898.1369	0.0201089
3900.0657	0.0208263
3901.9945	0.0209975
3903.9233	0.0214121
3905.8522	0.0220177
3907.7810	0.0212081
3909.7098	0.0205104
3911.6386	0.0204643
3913.5674	0.0204182
3915.4962	0.0202208
3917.4251	0.0208
3919.3539	0.0209382
3921.2827	0.0208132
3923.2115	0.0205696
3925.1403	0.0210699
3927.0691	0.020879
3928.9980	0.0203392
3930.9268	0.0205499
3932.8556	0.0210962
3934.7844	0.0209843
3936.7132	0.0206289
3938.6420	0.0205433
3940.5709	0.0203063
3942.4997	0.0206354
3944.4285	0.0209448
3946.3573	0.0205301
3948.2861	0.0206289
3950.2149	0.020958
3952.1437	0.0209777
3954.0726	0.0208263
3956.0014	0.0206683
3957.9302	0.0205762
3959.8590	0.0206289
3961.7878	0.0207671
3963.7166	0.0208329
3965.6455	0.0206618
3967.5743	0.020721
3969.5031	0.0207934
3971.4319	0.0207276
3973.3607	0.0205696
3975.2895	0.0206157
3977.2184	0.0206947
3979.1472	0.0206618
3981.0760	0.0207078
3983.0048	0.0207013
3984.9336	0.0206157
3986.8624	0.0206683
3988.7912	0.0206947
3990.7201	0.0207737
3992.6489	0.0207671
3994.5777	0.0207408
3996.5065	0.0207868
3998.4353	0.0207144
4000.3641	0.0206486
4002.2930	0.0207078
4004.2218	0.0207342
4006.1506	0.020721
4008.0794	0.0207539
4010.0082	0.0208263
4011.9370	0.0206552
4013.8659	0.0205959
4015.7947	0.0205301
4017.7235	0.0205959
4019.6523	0.0206354
4021.5811	0.0205762
4023.5099	0.0205367
4025.4387	0.020642
4027.3676	0.0205696
4029.2964	0.0205038
4031.2252	0.0204906
4033.1540	0.0204314
4035.0828	0.0203261
4037.0116	0.0203919
4038.9405	0.0203985
4040.8693	0.0204446
4042.7981	0.0203656
4044.7269	0.0203919
4046.6557	0.0203853
4048.5845	0.0204116
4050.5134	0.0204314
4052.4422	0.0204182
4054.3710	0.0204182
4056.2998	0.0204051
4058.2286	0.0204248
4060.1574	0.0204709
4062.0862	0.0204182
4064.0151	0.0203524
4065.9439	0.0203129
4067.8727	0.0203985
4069.8015	0.0204051
4071.7303	0.0203721
4073.6591	0.0203261
4075.5880	0.0203327
4077.5168	0.0201615
4079.4456	0.0201681
4081.3744	0.0202668
4083.3032	0.0202339
4085.2320	0.0201352
4087.1609	0.0201747
4089.0897	0.0201418
4091.0185	0.0201089
4092.9473	0.0201549
4094.8761	0.0201878
4096.8049	0.0202471
4098.7337	0.0201878
4100.6626	0.0200364
4102.5914	0.0199904
4104.5202	0.0200891
4106.4490	0.0202471
4108.3778	0.0201549
4110.3066	0.0200628
4112.2355	0.0199509
4114.1643	0.0199311
4116.0931	0.0200628
4118.0219	0.0200891
4119.9507	0.0200957
4121.8795	0.0201023
4123.8084	0.0200694
4125.7372	0.0200364
4127.6660	0.019997
4129.5948	0.0198916
4131.5236	0.0198324
4133.4524	0.0199443
4135.3813	0.0201549
4137.3101	0.0202339
4139.2389	0.0201352
4141.1677	0.0200825
4143.0965	0.0201615
4145.0253	0.0202208
4146.9541	0.0201154
4148.8830	0.0200364
4150.8118	0.0200233
4152.7406	0.0200694
4154.6694	0.0200759
4156.5982	0.020122
4158.5270	0.0200364
4160.4559	0.0200101
4162.3847	0.0201549
4164.3135	0.0201813
4166.2423	0.020043
4168.1711	0.0200759
4170.0999	0.0201286
4172.0288	0.0200364
4173.9576	0.0199377
4175.8864	0.0201089
4177.8152	0.0201813
4179.7440	0.0201549
4181.6728	0.0201154
4183.6016	0.020122
4185.5305	0.0200957
4187.4593	0.0200299
4189.3881	0.0199904
4191.3169	0.0199509
4193.2457	0.0199706
4195.1745	0.0200496
4197.1034	0.0200759
4199.0322	0.0200957
4200.9610	0.0201286
[truncated: 414 more rows]
