# Supplementary material for: Vibrational Study on the Structure, Bioactivity, and Silver Adsorption of Silk Fibroin Fibers Grafted with Methacrylonitrile
Source: Molecules. 2023 Mar 10;28(6):2551. doi: 10.3390/molecules28062551 (PMC10051891; doi:10.3390/molecules28062551)
Supplement: Supplementary file 1 [file molecules-28-02551-s001.zip › RAW DATA/Figure 15 IR SBF perpendicular/IR BF control 28d SBF perpendic p3.txt]

TITLE	BFCONTROLLO 28D SBFPERPENDICOLARE P4
DATA TYPE
ORIGIN	JASCO
OWNER
DATE	23/03/01
TIME	16:04:26
SPECTROMETER/DATA SYSTEM
RESOLUTION
DELTAX	1.92882
XUNITS	1/CM
YUNITS	ABSORBANCE
FIRSTX	379.9768
LASTX	4999.4912
NPOINTS	2396
FIRSTY	0.17435
MAXY	0.19125
MINY	0.01777
XYDATA
379.9768	0.174346
381.9056	0.172618
383.8344	0.17636
385.7633	0.174907
387.6921	0.171118
389.6209	0.171567
391.5497	0.168214
393.4785	0.167383
395.4073	0.169176
397.3361	0.175917
399.2650	0.168166
401.1938	0.161819
403.1226	0.159123
405.0514	0.159853
406.9802	0.15849
408.9090	0.161293
410.8379	0.163803
412.7667	0.160946
414.6955	0.164245
416.6243	0.171417
418.5531	0.175977
420.4819	0.170419
422.4108	0.169206
424.3396	0.169995
426.2684	0.168429
428.1972	0.163684
430.1260	0.159404
432.0548	0.155807
433.9837	0.153147
435.9125	0.149968
437.8413	0.148115
439.7701	0.149143
441.6989	0.149489
443.6277	0.14888
445.5565	0.148671
447.4854	0.14784
449.4142	0.146812
451.3430	0.147744
453.2718	0.148808
455.2006	0.149573
457.1294	0.150547
459.0583	0.149501
460.9871	0.149394
462.9159	0.149155
464.8447	0.149681
466.7735	0.150422
468.7023	0.150822
470.6312	0.150918
472.5600	0.151904
474.4888	0.153027
476.4176	0.153547
478.3464	0.15341
480.2752	0.154211
482.2040	0.155412
484.1329	0.155478
486.0617	0.155777
487.9905	0.156769
489.9193	0.156607
491.8481	0.156356
493.7769	0.156601
495.7058	0.15638
497.6346	0.156321
499.5634	0.156691
501.4922	0.156846
503.4210	0.157462
505.3498	0.158137
507.2787	0.158173
509.2075	0.158801
511.1363	0.159135
513.0651	0.1591
514.9939	0.160008
516.9227	0.161239
518.8515	0.161663
520.7804	0.161646
522.7092	0.16158
524.6380	0.16247
526.5668	0.163761
528.4956	0.16357
530.4244	0.163994
532.3533	0.165058
534.2821	0.165662
536.2109	0.166947
538.1397	0.16807
540.0685	0.168781
541.9973	0.17027
543.9262	0.171483
545.8550	0.171549
547.7838	0.171483
549.7126	0.171417
551.6414	0.169786
553.5702	0.168112
555.4990	0.166038
557.4279	0.16302
559.3567	0.159859
561.2855	0.156685
563.2143	0.153739
565.1431	0.152215
567.0719	0.150601
569.0008	0.14873
570.9296	0.147613
572.8584	0.147141
574.7872	0.146621
576.7160	0.146322
578.6448	0.146178
580.5737	0.14622
582.5025	0.146292
584.4313	0.146663
586.3601	0.146985
588.2889	0.147278
590.2177	0.147637
592.1465	0.148306
594.0754	0.149125
596.0042	0.14992
597.9330	0.150924
599.8618	0.152131
601.7906	0.153051
603.7194	0.154336
605.6483	0.155018
607.5771	0.155251
609.5059	0.155747
611.4347	0.156231
613.3635	0.156434
615.2923	0.156356
617.2212	0.156309
619.1500	0.156081
621.0788	0.155932
623.0076	0.155992
624.9364	0.156093
626.8652	0.15586
628.7941	0.155496
630.7229	0.155065
632.6517	0.15445
634.5805	0.153338
636.5093	0.152137
638.4381	0.151103
640.3669	0.150177
642.2958	0.149083
644.2246	0.1479
646.1534	0.146698
648.0822	0.145521
650.0110	0.144314
651.9398	0.14319
653.8687	0.141726
655.7975	0.140632
657.7263	0.139969
659.6551	0.139431
661.5839	0.138511
663.5127	0.137829
665.4416	0.13805
667.3704	0.140692
669.2992	0.141158
671.2280	0.137973
673.1568	0.136742
675.0856	0.136407
677.0144	0.136258
678.9433	0.136024
680.8721	0.136263
682.8009	0.136054
684.7297	0.135534
686.6585	0.13523
688.5873	0.13465
690.5162	0.133622
692.4450	0.132582
694.3738	0.1315
696.3026	0.130723
698.2314	0.13006
700.1602	0.128954
702.0891	0.127657
704.0179	0.12636
705.9467	0.124825
707.8755	0.123259
709.8043	0.121729
711.7331	0.12033
713.6619	0.118896
715.5908	0.117408
717.5196	0.116105
719.4484	0.114575
721.3772	0.112973
723.3060	0.110923
725.2348	0.108778
727.1637	0.106692
729.0925	0.104989
731.0213	0.102867
732.9501	0.10059
734.8789	0.0984504
736.8077	0.0964243
738.7366	0.094482
740.6654	0.0927727
742.5942	0.0909499
744.5230	0.0893183
746.4518	0.0877644
748.3806	0.0863899
750.3094	0.0851228
752.2383	0.084065
754.1671	0.0829773
756.0959	0.0821645
758.0247	0.0810589
759.9535	0.0799771
761.8823	0.0789611
763.8112	0.0781603
765.7400	0.0773534
767.6688	0.0764809
769.5976	0.075423
771.5264	0.0742995
773.4552	0.0729488
775.3841	0.0719149
777.3129	0.0707136
779.2417	0.0698829
781.1705	0.0691597
783.0993	0.0683469
785.0281	0.0674564
786.9569	0.0667273
788.8858	0.0659085
790.8146	0.0650957
792.7434	0.0643188
794.6722	0.0637629
796.6010	0.0632848
798.5298	0.062986
800.4587	0.0626812
802.3875	0.0628485
804.3163	0.0628246
806.2451	0.0626752
808.1739	0.0623166
810.1027	0.0622509
812.0316	0.0619999
813.9604	0.0622449
815.8892	0.0624661
817.8180	0.0623107
819.7468	0.0617907
821.6756	0.0614082
823.6045	0.0612349
825.5333	0.061217
827.4621	0.0608165
829.3909	0.060458
831.3197	0.0599261
833.2485	0.0589579
835.1773	0.0580435
837.1062	0.0574159
839.0350	0.056651
840.9638	0.0561788
842.8926	0.0556051
844.8214	0.0554557
846.7502	0.0555692
848.6791	0.0558202
850.6079	0.0557664
852.5367	0.0559039
854.4655	0.0554975
856.3943	0.0542783
858.3231	0.053071
860.2520	0.0525212
862.1808	0.0514036
864.1096	0.0504832
866.0384	0.0501964
867.9672	0.0503039
869.8960	0.0503278
871.8248	0.0505071
873.7537	0.0505251
875.6825	0.0506625
877.6113	0.050531
879.5401	0.0503159
881.4689	0.0501007
883.3977	0.0503039
885.3266	0.0503338
887.2554	0.05028
889.1842	0.0503219
891.1130	0.0504653
893.0418	0.0505609
894.9706	0.0509255
896.8995	0.0512363
898.8283	0.051565
900.7571	0.0516068
902.6859	0.0516128
904.6147	0.0513976
906.5435	0.0513797
908.4723	0.0511227
910.4012	0.0511287
912.3300	0.0513558
914.2588	0.0518459
916.1876	0.0525451
918.1164	0.0539317
920.0452	0.0554616
921.9741	0.0564358
923.9029	0.0565912
925.8317	0.0566749
927.7605	0.0567526
929.6893	0.0566928
931.6181	0.0564956
933.5470	0.0566211
935.4758	0.0566868
937.4046	0.0567466
939.3334	0.0571291
941.2622	0.0578104
943.1910	0.0581271
945.1198	0.0584379
947.0487	0.0586411
948.9775	0.0590356
950.9063	0.0598364
952.8351	0.0608405
954.7639	0.0617728
956.6927	0.0629681
958.6216	0.0640379
960.5504	0.0650957
962.4792	0.0660161
964.4080	0.067062
966.3368	0.0686517
968.2656	0.0707315
970.1945	0.0727037
972.1233	0.0743234
974.0521	0.0753035
975.9809	0.0753214
977.9097	0.0742875
979.8385	0.0728352
981.7673	0.0715204
983.6962	0.0705821
985.6250	0.0703968
987.5538	0.0714965
989.4826	0.0734508
991.4114	0.0755485
993.3402	0.0768873
995.2691	0.0774789
997.1979	0.0773773
999.1267	0.0765825
1001.0555	0.0753394
1002.9843	0.0740544
1004.9131	0.0727157
1006.8420	0.0717176
1008.7708	0.0712574
1010.6996	0.0712515
1012.6284	0.0714606
1014.5572	0.0718013
1016.4860	0.0720344
1018.4149	0.0722197
1020.3437	0.0722734
1022.2725	0.0723153
1024.2013	0.0725304
1026.1301	0.0731878
1028.0589	0.0743174
1029.9877	0.0757697
1031.9166	0.0771024
1033.8454	0.0783754
1035.7742	0.0795528
1037.7030	0.0806764
1039.6318	0.0816027
1041.5606	0.0823079
1043.4895	0.0828339
1045.4183	0.0833419
1047.3471	0.083814
1049.2759	0.0842025
1051.2047	0.0848838
1053.1335	0.085858
1055.0624	0.0868381
1056.9912	0.0878362
1058.9200	0.0886071
1060.8488	0.0891032
1062.7776	0.0893303
1064.7064	0.0894259
1066.6352	0.0894379
1068.5641	0.0892884
1070.4929	0.0887565
1072.4217	0.0877764
1074.3505	0.0863839
1076.2793	0.0847762
1078.2081	0.0829116
1080.1370	0.0809752
1082.0658	0.0790268
1083.9946	0.0770666
1085.9234	0.075172
1087.8522	0.0734926
1089.7810	0.0719328
1091.7099	0.0708092
1093.6387	0.0700681
1095.5675	0.0697872
1097.4963	0.0698829
1099.4251	0.0701996
1101.3539	0.0705104
1103.2827	0.0707733
1105.2116	0.0707016
1107.1404	0.0704984
1109.0692	0.0702773
1110.9980	0.0702355
1112.9268	0.0703371
1114.8556	0.0705701
1116.7845	0.0706837
1118.7133	0.0708989
1120.6421	0.0710961
1122.5709	0.0711738
1124.4997	0.0712993
1126.4285	0.0716579
1128.3574	0.0718969
1130.2862	0.0721479
1132.2150	0.0725842
1134.1438	0.0732416
1136.0726	0.0741321
1138.0014	0.0753155
1139.9302	0.0766661
1141.8591	0.0783874
1143.7879	0.0803895
1145.7167	0.0825828
1147.6455	0.0848479
1149.5743	0.0870592
1151.5031	0.0892167
1153.4320	0.0912846
1155.3608	0.0930058
1157.2896	0.094237
1159.2184	0.0950079
1161.1472	0.0955279
1163.0760	0.0956594
1165.0049	0.0954562
1166.9337	0.0949482
1168.8625	0.0942668
1170.7913	0.0933106
1172.7201	0.0918105
1174.6489	0.0896949
1176.5777	0.0875015
1178.5066	0.0856069
1180.4354	0.0842563
1182.3642	0.0834793
1184.2930	0.0832403
1186.2218	0.0835212
1188.1506	0.0843519
1190.0795	0.0855771
1192.0083	0.0872266
1193.9371	0.0891749
1195.8659	0.0913384
1197.7947	0.0937768
1199.7235	0.096508
1201.6524	0.0993827
1203.5812	0.102526
1205.5100	0.105909
1207.4388	0.109334
1209.3676	0.112716
1211.2964	0.115973
1213.2253	0.118836
1215.1541	0.1214
1217.0829	0.123838
1219.0117	0.126002
1220.9405	0.127962
1222.8693	0.129648
1224.7981	0.130921
1226.7270	0.131727
1228.6558	0.131805
1230.5846	0.130915
1232.5134	0.129373
1234.4422	0.127263
1236.3710	0.124956
1238.2999	0.122894
1240.2287	0.121029
1242.1575	0.119332
1244.0863	0.118065
1246.0151	0.116971
1247.9439	0.116147
1249.8728	0.115633
1251.8016	0.11519
1253.7304	0.114922
1255.6592	0.114886
1257.5880	0.114671
1259.5168	0.114264
1261.4456	0.113505
1263.3745	0.111999
1265.3033	0.1098
1267.2321	0.107122
1269.1609	0.10402
1271.0897	0.100817
1273.0185	0.0977691
1274.9474	0.0949362
1276.8762	0.0926592
1278.8050	0.0909798
1280.7338	0.089653
1282.6626	0.0887207
1284.5914	0.0881948
1286.5203	0.0877465
1288.4491	0.0875373
1290.3779	0.0875493
1292.3067	0.0874836
1294.2355	0.0873102
1296.1643	0.087113
1298.0931	0.08685
1300.0220	0.0868799
1301.9508	0.087113
1303.8796	0.0873162
1305.8084	0.087621
1307.7372	0.088135
1309.6660	0.0886729
1311.5949	0.0896172
1313.5237	0.0909439
1315.4525	0.0917448
1317.3813	0.0914699
1319.3101	0.0906332
1321.2389	0.0900295
1323.1678	0.0902208
1325.0966	0.0909858
1327.0254	0.0917089
1328.9542	0.0923305
1330.8830	0.0928803
1332.8118	0.0932449
1334.7406	0.093472
1336.6695	0.0934959
1338.5983	0.0935078
1340.5271	0.0935019
1342.4559	0.0931732
1344.3847	0.092946
1346.3135	0.0931433
1348.2424	0.0934481
1350.1712	0.093962
1352.1000	0.0948286
1354.0288	0.096012
1355.9576	0.0974822
1357.8864	0.0993528
1359.8153	0.101618
1361.7441	0.10457
1363.6729	0.107792
1365.6017	0.10962
1367.5305	0.110409
1369.4593	0.110421
1371.3881	0.109907
1373.3170	0.110033
1375.2458	0.11066
1377.1746	0.11078
1379.1034	0.111025
1381.0322	0.111575
1382.9610	0.11228
1384.8899	0.113117
1386.8187	0.114396
1388.7475	0.115561
1390.6763	0.116774
1392.6051	0.118675
1394.5339	0.121179
1396.4628	0.122822
1398.3916	0.123456
1400.3204	0.123653
1402.2492	0.123731
1404.1780	0.124352
1406.1068	0.124759
1408.0357	0.124424
1409.9645	0.123815
1411.8933	0.122882
1413.8221	0.122087
1415.7509	0.121561
1417.6797	0.121316
1419.6085	0.120952
1421.5374	0.120175
1423.4662	0.120097
1425.3950	0.121059
1427.3238	0.122613
1429.2526	0.125536
1431.1814	0.12942
1433.1103	0.133419
1435.0391	0.137244
1436.9679	0.141905
1438.8967	0.144135
1440.8255	0.14521
1442.7543	0.146172
1444.6832	0.14677
1446.6120	0.146465
1448.5408	0.14524
1450.4696	0.142736
1452.3984	0.139999
1454.3272	0.137471
1456.2560	0.135893
1458.1849	0.132833
1460.1137	0.130699
1462.0425	0.130167
1463.9713	0.130675
1465.9001	0.131243
1467.8289	0.131482
1469.7578	0.131835
1471.6866	0.133305
1473.6154	0.135218
1475.5442	0.136096
1477.4730	0.137507
1479.4018	0.139335
1481.3307	0.142312
1483.2595	0.145969
1485.1883	0.1498
1487.1171	0.154312
1489.0459	0.159237
1490.9747	0.164
1492.9035	0.167317
1494.8324	0.170873
1496.7612	0.175397
1498.6900	0.178702
1500.6188	0.181189
1502.5476	0.183585
1504.4764	0.186042
1506.4053	0.190034
1508.3341	0.191247
1510.2629	0.190506
1512.1917	0.190243
1514.1205	0.18952
1516.0493	0.187536
1517.9782	0.183316
1519.9070	0.179545
1521.8358	0.175027
1523.7646	0.170359
1525.6934	0.167275
1527.6222	0.163504
1529.5510	0.160289
1531.4799	0.157737
1533.4087	0.155191
1535.3375	0.151754
1537.2663	0.149854
1539.1951	0.14882
1541.1239	0.146071
1543.0528	0.142449
1544.9816	0.139557
1546.9104	0.136658
1548.8392	0.134542
1550.7680	0.132032
1552.6968	0.129857
1554.6257	0.127825
1556.5545	0.126044
1558.4833	0.125422
1560.4121	0.120641
1562.3409	0.116224
1564.2697	0.11366
1566.1985	0.110792
1568.1274	0.108455
1570.0562	0.106214
1571.9850	0.103817
1573.9138	0.102239
1575.8426	0.101947
1577.7714	0.101056
1579.7003	0.100339
1581.6291	0.10068
1583.5579	0.101612
1585.4867	0.103058
1587.4155	0.10515
1589.3443	0.107762
1591.2732	0.110893
1593.2020	0.114318
1595.1308	0.117922
1597.0596	0.121693
1598.9884	0.125667
1600.9172	0.130179
1602.8461	0.135271
1604.7749	0.140668
1606.7037	0.146077
1608.6325	0.151868
1610.5613	0.157217
1612.4901	0.16198
1614.4189	0.165925
1616.3478	0.170246
1618.2766	0.173091
1620.2054	0.174262
1622.1342	0.175672
1624.0630	0.176336
1625.9918	0.175457
1627.9207	0.174005
1629.8495	0.171674
1631.7783	0.16923
1633.7071	0.167329
1635.6359	0.164825
1637.5647	0.160283
1639.4936	0.156589
1641.4224	0.153488
1643.3512	0.150511
1645.2800	0.148216
1647.2088	0.145103
1649.1376	0.141224
1651.0664	0.138857
1652.9953	0.137321
1654.9241	0.131076
1656.8529	0.126773
1658.7817	0.123044
1660.7105	0.119768
1662.6393	0.116272
1664.5682	0.112537
1666.4970	0.109453
1668.4258	0.10717
1670.3546	0.103973
1672.2834	0.100638
1674.2122	0.0978647
1676.1411	0.0949243
1678.0699	0.0915655
1679.9987	0.0892287
1681.9275	0.0869756
1683.8563	0.0860671
1685.7851	0.0834554
1687.7139	0.0811425
1689.6428	0.0801684
1691.5716	0.0797261
1693.5004	0.0796484
1695.4292	0.0812381
1697.3580	0.0821107
1699.2868	0.0802879
1701.2157	0.0738333
1703.1445	0.0663986
1705.0733	0.0592268
1707.0021	0.0524017
1708.9309	0.0470826
1710.8597	0.043682
1712.7886	0.0407296
1714.7174	0.0393132
1716.6462	0.037855
1718.5750	0.037347
1720.5038	0.0353867
1722.4326	0.0345619
1724.3614	0.034042
1726.2903	0.033779
1728.2191	0.0334682
1730.1479	0.034042
1732.0767	0.0339344
1734.0055	0.0353508
1735.9343	0.0351715
1737.8632	0.0339822
1739.7920	0.0336654
1741.7208	0.0328108
1743.6496	0.0313884
1745.5784	0.0303485
1747.5072	0.0292847
1749.4361	0.0287946
1751.3649	0.0279759
1753.2937	0.026924
1755.2225	0.0256331
1757.1513	0.0256032
1759.0801	0.0248143
1761.0089	0.0246171
1762.9378	0.0245932
1764.8666	0.0240314
1766.7954	0.0236011
1768.7242	0.0240135
1770.6530	0.023625
1772.5818	0.0243063
1774.5107	0.0239059
1776.4395	0.0234517
1778.3683	0.0230154
1780.2971	0.0231767
1782.2259	0.0229437
1784.1547	0.0229198
1786.0836	0.0229616
1788.0124	0.0227524
1789.9412	0.0223699
1791.8700	0.0229915
1793.7988	0.0230931
1795.7276	0.0225612
1797.6565	0.0222623
1799.5853	0.0224357
1801.5141	0.0223819
1803.4429	0.0221488
1805.3717	0.0217723
1807.3005	0.0218261
1809.2293	0.0217663
1811.1582	0.0219755
1813.0870	0.0217304
1815.0158	0.0215332
1816.9446	0.0214914
1818.8734	0.0216826
1820.8022	0.0216946
1822.7311	0.02185
1824.6599	0.0219874
1826.5887	0.0221488
1828.5175	0.0217065
1830.4463	0.0224118
1832.3751	0.0219575
1834.3040	0.0216826
1836.2328	0.0216109
1838.1616	0.0218858
1840.0904	0.0216946
1842.0192	0.0216288
1843.9480	0.0222564
1845.8768	0.0225731
1847.8057	0.0218858
1849.7345	0.0220233
1851.6633	0.0216886
1853.5921	0.0217962
1855.5209	0.0217364
1857.4497	0.0218559
1859.3786	0.0217484
1861.3074	0.0219934
1863.2362	0.0218739
1865.1650	0.0221787
1867.0938	0.0223938
1869.0226	0.0229676
1870.9515	0.0226867
1872.8803	0.022346
1874.8091	0.0220651
1876.7379	0.0221787
1878.6667	0.0221727
1880.5955	0.022358
1882.5243	0.0221368
1884.4532	0.0222863
1886.3820	0.0221667
1888.3108	0.022603
1890.2396	0.0227584
1892.1684	0.0225014
1894.0972	0.0222922
1896.0261	0.0226807
1897.9549	0.0224237
1899.8837	0.0226927
1901.8125	0.0225612
1903.7413	0.022615
1905.6701	0.0226508
1907.5990	0.0228899
1909.5278	0.0227166
1911.4566	0.0229018
1913.3854	0.0227405
1915.3142	0.0229437
1917.2430	0.0232246
1919.1718	0.0235114
1921.1007	0.0227644
1923.0295	0.0233082
1924.9583	0.0230094
1926.8871	0.0232305
1928.8159	0.0232664
1930.7447	0.0232903
1932.6736	0.0233381
1934.6024	0.0240314
1936.5312	0.0236668
1938.4600	0.0237804
1940.3888	0.0234576
1942.3176	0.0243003
1944.2465	0.0246768
1946.1753	0.0246948
1948.1041	0.0244677
1950.0329	0.0252984
1951.9617	0.0250474
1953.8905	0.0250295
1955.8193	0.0250235
1957.7482	0.0256032
1959.6770	0.0249816
1961.6058	0.0255793
1963.5346	0.0257227
1965.4634	0.0262188
1967.3922	0.0264817
1969.3211	0.0273663
1971.2499	0.0274679
1973.1787	0.0284839
1975.1075	0.028197
1977.0363	0.02947
1978.9651	0.0300019
1980.8940	0.0290516
1982.8228	0.0276591
1984.7516	0.027946
1986.6804	0.0274559
1988.6092	0.0276412
1990.5380	0.0275455
1992.4669	0.0275993
1994.3957	0.0264638
1996.3245	0.0266491
1998.2533	0.0266431
2000.1821	0.0264698
2002.1109	0.0254598
2004.0397	0.0257944
2005.9686	0.0264877
2007.8974	0.0279519
2009.8262	0.0280954
2011.7550	0.028448
2013.6838	0.0276173
2015.6126	0.0284121
2017.5415	0.0292608
2019.4703	0.0292727
2021.3991	0.0285735
2023.3279	0.028944
2025.2567	0.0280775
2027.1855	0.0280296
2029.1144	0.0281073
2031.0432	0.0290217
2032.9720	0.0292249
2034.9008	0.0294162
2036.8296	0.0284241
2038.7584	0.0283105
2040.6872	0.0273483
2042.6161	0.0274858
2044.5449	0.0274619
2046.4737	0.027181
2048.4025	0.0261231
2050.3313	0.0266252
2052.2601	0.0254418
2054.1890	0.0250055
2056.1178	0.025137
2058.0466	0.0251789
2059.9754	0.0246171
2061.9042	0.0248382
2063.8330	0.0247426
2065.7619	0.0248741
2067.6907	0.0247665
2069.6195	0.0246589
2071.5483	0.0242943
2073.4771	0.0244856
2075.4059	0.0240374
2077.3347	0.0241868
2079.2636	0.0243003
2081.1924	0.0240254
2083.1212	0.0234995
2085.0500	0.0236369
2086.9788	0.0232843
2088.9076	0.0233919
2090.8365	0.0233262
2092.7653	0.0233441
2094.6941	0.0229855
2096.6229	0.0231708
2098.5517	0.0233262
2100.4805	0.0238043
2102.4094	0.0238103
2104.3382	0.0236489
2106.2670	0.023625
2108.1958	0.0240314
2110.1246	0.0236429
2112.0534	0.0235114
2113.9822	0.0233142
2115.9111	0.0233979
2117.8399	0.0232186
2119.7687	0.0232246
2121.6975	0.0229496
2123.6263	0.02286
2125.5551	0.0225492
2127.4840	0.0225432
2129.4128	0.0225671
2131.3416	0.0227285
2133.2704	0.022615
2135.1992	0.0233262
2137.1280	0.0234337
2139.0569	0.023619
2140.9857	0.0239716
2142.9145	0.0244079
2144.8433	0.0237565
2146.7721	0.0245274
2148.7009	0.0252327
2150.6297	0.0260395
2152.5586	0.0258901
2154.4874	0.0256092
2156.4162	0.0252745
2158.3450	0.0272228
2160.2738	0.0295417
2162.2026	0.0300377
2164.1315	0.0292429
2166.0603	0.0294759
2167.9891	0.0283524
2169.9179	0.0276651
2171.8467	0.0269838
2173.7755	0.0267387
2175.7044	0.0267746
2177.6332	0.0268941
2179.5620	0.0258482
2181.4908	0.0266252
2183.4196	0.027426
2185.3484	0.0275336
2187.2773	0.0270913
2189.2061	0.0269061
2191.1349	0.0262606
2193.0637	0.0258064
2194.9925	0.0253641
2196.9213	0.0257287
2198.8501	0.0257885
2200.7790	0.0256032
2202.7078	0.0249996
2204.6366	0.0250534
2206.5654	0.0245693
2208.4942	0.0245334
2210.4230	0.0242704
2212.3519	0.0244497
2214.2807	0.0243422
2216.2095	0.0248263
2218.1383	0.0249398
2220.0671	0.0246948
2221.9959	0.0243063
2223.9248	0.024127
2225.8536	0.0240075
2227.7824	0.0241629
2229.7112	0.0238222
2231.6400	0.0237923
2233.5688	0.0238461
2235.4976	0.023882
2237.4265	0.0234875
2239.3553	0.0236429
2241.2841	0.0234815
2243.2129	0.0235533
2245.1417	0.0234517
2247.0705	0.0236429
2248.9994	0.0236967
2250.9282	0.0236788
2252.8570	0.0233919
2254.7858	0.0234576
2256.7146	0.0235055
2258.6434	0.0237087
2260.5723	0.023613
2262.5011	0.0232305
2264.4299	0.0228301
2266.3587	0.0233082
2268.2875	0.0235473
2270.2163	0.0233919
2272.1451	0.0231947
2274.0740	0.0233142
2276.0028	0.023111
2277.9316	0.0230512
2279.8604	0.0230094
2281.7892	0.0230154
2283.7180	0.0229975
2285.6469	0.0232007
2287.5757	0.0232544
2289.5045	0.023368
2291.4333	0.0233082
2293.3621	0.0234457
2295.2909	0.0235114
2297.2198	0.0235592
2299.1486	0.0235234
2301.0774	0.0236489
2303.0062	0.0235712
2304.9350	0.0238999
2306.8638	0.0242465
2308.7926	0.024647
2310.7215	0.0249219
2312.6503	0.0252625
2314.5791	0.0253402
2316.5079	0.0254777
2318.4367	0.025902
2320.3655	0.0268583
2322.2944	0.0276352
2324.2232	0.0281551
2326.1520	0.0276591
2328.0808	0.0275097
2330.0096	0.027683
2331.9384	0.0277547
2333.8673	0.0275276
2335.7961	0.0277308
2337.7249	0.0278324
2339.6537	0.0279519
2341.5825	0.028191
2343.5113	0.0285317
2345.4401	0.0281671
2347.3690	0.02693
2349.2978	0.0257646
2351.2266	0.0262068
2353.1554	0.0277846
2355.0842	0.0295477
2357.0130	0.0309163
2358.9419	0.0318665
2360.8707	0.0319502
2362.7995	0.0318008
2364.7283	0.030994
2366.6571	0.0303186
2368.5859	0.0295417
2370.5148	0.0282807
2372.4436	0.0270615
2374.3724	0.0262367
2376.3012	0.0253582
2378.2300	0.0247366
2380.1588	0.0240075
2382.0877	0.0231947
2384.0165	0.0225911
2385.9453	0.0223699
2387.8741	0.022095
2389.8029	0.0219277
2391.7317	0.0219456
2393.6605	0.0220412
2395.5894	0.0219277
2397.5182	0.0219097
2399.4470	0.0218679
2401.3758	0.0220113
2403.3046	0.0220651
2405.2334	0.0220352
2407.1623	0.0220352
2409.0911	0.0222863
2411.0199	0.0223221
2412.9487	0.0223699
2414.8775	0.022352
2416.8063	0.0223938
2418.7352	0.0223042
2420.6640	0.0224237
2422.5928	0.0224715
2424.5216	0.0224596
2426.4504	0.0224357
2428.3792	0.0226329
2430.3080	0.0227166
2432.2369	0.0227943
2434.1657	0.0227345
2436.0945	0.0227703
2438.0233	0.0228241
2439.9521	0.0229377
2441.8809	0.0229556
2443.8098	0.022854
2445.7386	0.0226927
2447.6674	0.0227644
2449.5962	0.0228062
2451.5250	0.0230214
2453.4538	0.0230154
2455.3827	0.023123
2457.3115	0.0231827
2459.2403	0.0230871
2461.1691	0.0229556
2463.0979	0.0230034
2465.0267	0.0230273
2466.9555	0.0230214
2468.8844	0.0228839
2470.8132	0.0228182
2472.7420	0.0228899
2474.6708	0.023105
2476.5996	0.0231528
2478.5284	0.0231947
2480.4573	0.0232485
2482.3861	0.0233142
2484.3149	0.0232066
2486.2437	0.0232126
2488.1725	0.0232485
2490.1013	0.0233202
2492.0302	0.0233501
2493.9590	0.0234636
2495.8878	0.0234517
2497.8166	0.0235652
2499.7454	0.0235413
2501.6742	0.0235473
2503.6030	0.0234875
2505.5319	0.0234815
2507.4607	0.0235473
2509.3895	0.0236549
2511.3183	0.023625
2513.2471	0.0236967
2515.1759	0.0236728
2517.1048	0.0236967
2519.0336	0.0236429
2520.9624	0.0236369
2522.8912	0.0237087
2524.8200	0.023882
2526.7488	0.0237863
2528.6777	0.0237983
2530.6065	0.0237863
2532.5353	0.0239178
2534.4641	0.0239656
2536.3929	0.0239238
2538.3217	0.02387
2540.2505	0.0240374
2542.1794	0.0242406
2544.1082	0.0243063
2546.0370	0.0240672
2547.9658	0.0240374
2549.8946	0.0242406
2551.8234	0.0244916
2553.7523	0.0244079
2555.6811	0.0244258
2557.6099	0.0244856
2559.5387	0.0245812
2561.4675	0.0245394
2563.3963	0.0246589
2565.3252	0.0246171
2567.2540	0.0245633
2569.1828	0.0246529
2571.1116	0.024892
2573.0404	0.0248382
2574.9692	0.0247964
2576.8981	0.0249338
2578.8269	0.0251609
2580.7557	0.0252386
2582.6845	0.0253283
2584.6133	0.0253343
2586.5421	0.0254119
2588.4709	0.0254359
2590.3998	0.0254717
2592.3286	0.0255614
2594.2574	0.025663
2596.1862	0.0256391
2598.1150	0.025651
2600.0438	0.0257526
2601.9727	0.0260455
2603.9015	0.0260992
2605.8303	0.0260514
2607.7591	0.0260574
2609.6879	0.0261829
2611.6167	0.0262666
2613.5456	0.0262546
2615.4744	0.026171
2617.4032	0.0261769
2619.3320	0.0262726
2621.2608	0.0263622
2623.1896	0.0263801
2625.1184	0.0264279
2627.0473	0.0263503
2628.9761	0.026404
2630.9049	0.026404
2632.8337	0.0264339
2634.7625	0.0264817
2636.6913	0.0264638
2638.6202	0.0264638
2640.5490	0.0265116
2642.4778	0.0265714
2644.4066	0.0265654
2646.3354	0.0264997
2648.2642	0.0265056
2650.1931	0.0265116
2652.1219	0.0265594
2654.0507	0.0265654
2655.9795	0.0266491
2657.9083	0.026673
2659.8371	0.0266371
2661.7659	0.0265594
2663.6948	0.0265594
2665.6236	0.0265236
2667.5524	0.0264937
2669.4812	0.0264817
2671.4100	0.0266311
2673.3388	0.0267148
2675.2677	0.0266969
2677.1965	0.0267268
2679.1253	0.0268104
2681.0541	0.0268583
2682.9829	0.0269539
2684.9117	0.0269778
2686.8406	0.0270555
2688.7694	0.0271033
2690.6982	0.0271571
2692.6270	0.027181
2694.5558	0.0272348
2696.4846	0.0272587
2698.4134	0.0273125
2700.3423	0.0273304
2702.2711	0.0274679
2704.1999	0.0274619
2706.1287	0.0274977
2708.0575	0.0276591
2709.9863	0.0277727
2711.9152	0.0277906
2713.8440	0.0278982
2715.7728	0.0279759
2717.7016	0.0280595
2719.6304	0.0281372
2721.5592	0.0282269
2723.4881	0.0282866
2725.4169	0.0284719
2727.3457	0.0285078
2729.2745	0.0285137
2731.2033	0.0285615
2733.1321	0.0286333
2735.0609	0.0287468
2736.9898	0.0288484
2738.9186	0.0289022
2740.8474	0.0290158
2742.7762	0.0290875
2744.7050	0.029201
2746.6338	0.0292787
2748.5627	0.0293803
2750.4915	0.0294102
2752.4203	0.0295178
2754.3491	0.0295835
2756.2779	0.0296433
2758.2067	0.0297568
2760.1356	0.0299003
2762.0644	0.029978
2763.9932	0.0301274
2765.9220	0.0302409
2767.8508	0.0303485
2769.7796	0.0304621
2771.7085	0.0305935
2773.6373	0.030725
2775.5661	0.0308864
2777.4949	0.0308983
2779.4237	0.0310179
2781.3525	0.0311075
2783.2813	0.0313047
2785.2102	0.031484
2787.1390	0.0316275
2789.0678	0.0317231
2790.9966	0.0317888
2792.9254	0.0318426
2794.8542	0.0320279
2796.7831	0.0322431
2798.7119	0.0324223
2800.6407	0.0325239
2802.5695	0.0326674
2804.4983	0.0327929
2806.4271	0.0328885
2808.3560	0.0330439
2810.2848	0.033271
2812.2136	0.0333965
2814.1424	0.0335997
2816.0712	0.0337969
2818.0000	0.034036
2819.9288	0.0343229
2821.8577	0.0346277
2823.7865	0.0348906
2825.7153	0.0351715
2827.6441	0.0355241
2829.5729	0.0359903
2831.5017	0.0364744
2833.4306	0.0371736
2835.3594	0.0379326
2837.2882	0.0389128
2839.2170	0.0401738
2841.1458	0.0416082
2843.0746	0.0436641
2845.0035	0.0467061
2846.9323	0.0508179
2848.8611	0.0551987
2850.7899	0.058151
2852.7187	0.0586471
2854.6475	0.0572307
2856.5763	0.0550791
2858.5052	0.0528081
2860.4340	0.0507761
2862.3628	0.0492102
2864.2916	0.0482122
2866.2204	0.0477341
2868.1492	0.0476205
2870.0781	0.0478177
2872.0069	0.0480867
2873.9357	0.0479134
2875.8645	0.0473217
2877.7933	0.0468436
2879.7221	0.0467061
2881.6510	0.0467539
2883.5798	0.0469093
2885.5086	0.0471782
2887.4374	0.0476982
2889.3662	0.0483496
2891.2950	0.0491146
2893.2238	0.0498736
2895.1527	0.0508
2897.0815	0.0517383
2899.0103	0.0527364
2900.9391	0.0537882
2902.8679	0.0550014
2904.7967	0.0564238
2906.7256	0.0580016
2908.6544	0.059938
2910.5832	0.0625079
2912.5120	0.0658726
2914.4408	0.0699486
2916.3696	0.0740544
2918.2985	0.0772578
2920.2273	0.0790926
2922.1561	0.0797739
2924.0849	0.0794392
2926.0137	0.0783216
2927.9425	0.0766781
2929.8713	0.0747059
2931.8002	0.0723033
2933.7290	0.0697932
2935.6578	0.0671994
2937.5866	0.0646116
2939.5154	0.0623405
2941.4442	0.0604639
2943.3731	0.0588622
2945.3019	0.0574817
2947.2307	0.0564776
2949.1595	0.05588
2951.0883	0.0556887
2953.0171	0.0557365
2954.9460	0.0556051
2956.8748	0.055378
2958.8036	0.0549477
2960.7324	0.0544695
2962.6612	0.0539914
2964.5900	0.0532802
2966.5189	0.0524316
2968.4477	0.0516367
2970.3765	0.050806
2972.3053	0.0500768
2974.2341	0.0494852
2976.1629	0.0488815
2978.0917	0.0483377
2980.0206	0.0478476
2981.9494	0.04725
2983.8782	0.0465627
2985.8070	0.0458814
2987.7358	0.0452538
2989.6646	0.0447697
2991.5935	0.0445845
2993.5223	0.0442378
2995.4511	0.0437179
2997.3799	0.0433174
2999.3087	0.0428752
3001.2375	0.0425465
3003.1664	0.0424987
3005.0952	0.0423194
3007.0240	0.0420624
3008.9528	0.0419727
3010.8816	0.042158
3012.8104	0.0422596
3014.7392	0.0421879
3016.6681	0.0420206
3018.5969	0.0420206
3020.5257	0.0420146
3022.4545	0.0421102
3024.3833	0.0424568
3026.3121	0.0427676
3028.2410	0.0430306
3030.1698	0.0434071
3032.0986	0.0437238
3034.0274	0.0440824
3035.9562	0.0441601
3037.8850	0.0442916
3039.8139	0.0447877
3041.7427	0.0453375
3043.6715	0.0456184
3045.6003	0.0458814
3047.5291	0.0461503
3049.4579	0.0465268
3051.3867	0.0469691
3053.3156	0.0473814
3055.2444	0.0476564
3057.1732	0.0479134
3059.1020	0.0480269
3061.0308	0.0483018
3062.9596	0.0486724
3064.8885	0.0490011
3066.8173	0.0492879
3068.7461	0.0493597
3070.6749	0.0492282
3072.6037	0.0492939
3074.5325	0.0492999
3076.4614	0.0493836
3078.3902	0.049521
3080.3190	0.0496286
3082.2478	0.049533
3084.1766	0.0493597
3086.1054	0.0491445
3088.0342	0.0490011
3089.9631	0.0488517
3091.8919	0.0486425
3093.8207	0.0483198
3095.7495	0.0481285
3097.6783	0.0479134
3099.6071	0.0478357
3101.5360	0.0477699
3103.4648	0.0475727
3105.3936	0.0472798
3107.3224	0.0472261
3109.2512	0.0472619
3111.1800	0.0470946
3113.1089	0.046981
3115.0377	0.0470886
3116.9665	0.0471245
3118.8953	0.0471304
3120.8241	0.0470049
3122.7529	0.0469272
3124.6817	0.0468316
3126.6106	0.0468974
3128.5394	0.0470468
3130.4682	0.0471424
3132.3970	0.0472679
3134.3258	0.0474472
3136.2546	0.0475607
3138.1835	0.0478536
3140.1123	0.0481584
3142.0411	0.0483974
3143.9699	0.0486783
3145.8987	0.0489951
3147.8275	0.0493298
3149.7564	0.0496585
3151.6852	0.0500888
3153.6140	0.0505908
3155.5428	0.0509434
3157.4716	0.0512901
3159.4004	0.0517024
3161.3293	0.0521925
3163.2581	0.0526587
3165.1869	0.0531248
3167.1157	0.0535432
3169.0445	0.0540094
3170.9733	0.0546249
3172.9021	0.0551987
3174.8310	0.055623
3176.7598	0.0562386
3178.6886	0.05689
3180.6174	0.0574757
3182.5462	0.0580853
3184.4750	0.0586531
3186.4039	0.0592447
3188.3327	0.0599798
3190.2615	0.0606014
3192.1903	0.0611512
3194.1191	0.061713
3196.0479	0.0624421
3197.9768	0.0632609
3199.9056	0.0638944
3201.8344	0.0644443
3203.7632	0.0651077
3205.6920	0.0658189
3207.6208	0.0664643
3209.5496	0.0670978
3211.4785	0.067815
3213.4073	0.068574
3215.3361	0.0693211
3217.2649	0.0698948
3219.1937	0.0705642
3221.1225	0.0712813
3223.0514	0.0720105
3224.9802	0.0727635
3226.9090	0.0736122
3228.8378	0.0743951
3230.7666	0.0752378
3232.6954	0.0762896
3234.6243	0.0772578
3236.5531	0.0780228
3238.4819	0.0788117
3240.4107	0.0797859
3242.3395	0.0808557
3244.2683	0.0819792
3246.1971	0.083294
3248.1260	0.0844595
3250.0548	0.0855412
3251.9836	0.0866648
3253.9124	0.087866
3255.8412	0.089145
3257.7700	0.0906272
3259.6989	0.0920137
3261.6277	0.0933823
3263.5565	0.0946972
3265.4853	0.0960598
3267.4141	0.097285
3269.3429	0.0984743
3271.2718	0.0995321
3273.2006	0.100464
3275.1294	0.101176
3277.0582	0.101558
3278.9870	0.101839
3280.9158	0.101941
3282.8446	0.101797
3284.7735	0.101439
3286.7023	0.100919
3288.6311	0.100417
3290.5599	0.0997712
3292.4887	0.0987671
3294.4175	0.097524
3296.3464	0.0961972
3298.2752	0.094996
3300.2040	0.0935915
3302.1328	0.0920675
3304.0616	0.0907885
3305.9904	0.0894199
3307.9193	0.0879139
3309.8481	0.0864138
3311.7769	0.0849137
3313.7057	0.0834016
3315.6345	0.0819075
3317.5633	0.0804612
3319.4921	0.0792002
3321.4210	0.0778973
3323.3498	0.0765167
3325.2786	0.075172
3327.2074	0.0740245
3329.1362	0.0728472
3331.0650	0.0716519
3332.9939	0.0705343
3334.9227	0.0694765
3336.8515	0.0683768
3338.7803	0.0674982
3340.7091	0.0666556
3342.6379	0.0659145
3344.5668	0.0651495
3346.4956	0.0643128
3348.4244	0.0635358
3350.3532	0.0629382
3352.2820	0.0622748
3354.2108	0.0616652
3356.1397	0.0610676
3358.0685	0.0605835
3359.9973	0.0601173
3361.9261	0.0596093
3363.8549	0.059173
3365.7837	0.0588622
3367.7125	0.0584439
3369.6414	0.0580136
3371.5702	0.0576012
3373.4990	0.0572068
3375.4278	0.0567944
3377.3566	0.0564836
3379.2854	0.0561131
3381.2143	0.0558262
3383.1431	0.0555333
3385.0719	0.0552465
3387.0007	0.0548939
3388.9295	0.0546429
3390.8583	0.0543381
3392.7872	0.0540751
3394.7160	0.0537344
3396.6448	0.0534476
3398.5736	0.0533221
3400.5024	0.0530352
3402.4312	0.0526886
3404.3600	0.0524375
3406.2889	0.0520969
3408.2177	0.0516427
3410.1465	0.0513259
3412.0753	0.0510988
3414.0041	0.0508299
3415.9329	0.0506087
3417.8618	0.0502262
3419.7906	0.0499274
3421.7194	0.0498258
3423.6482	0.0496346
3425.5770	0.0491923
3427.5058	0.0487381
3429.4347	0.0484034
3431.3635	0.0481285
3433.2923	0.0479432
3435.2211	0.0477161
3437.1499	0.0474113
3439.0787	0.0472201
3441.0075	0.0471245
3442.9364	0.0469153
3444.8652	0.0464491
3446.7940	0.0464312
3448.7228	0.0464551
3450.6516	0.0460726
3452.5804	0.0458694
3454.5093	0.0457379
3456.4381	0.0454809
3458.3669	0.0451761
3460.2957	0.044949
3462.2245	0.044949
3464.1533	0.0447996
3466.0822	0.0445546
3468.0110	0.0444052
3469.9398	0.0441004
3471.8686	0.0438314
3473.7974	0.043676
3475.7262	0.0434489
3477.6550	0.0432218
3479.5839	0.0430366
3481.5127	0.0429648
3483.4415	0.0427915
3485.3703	0.042415
3487.2991	0.0422058
3489.2279	0.0421939
3491.1568	0.0419548
3493.0856	0.0417217
3495.0144	0.0415663
3496.9432	0.041399
3498.8720	0.0410942
3500.8008	0.0408372
3502.7297	0.0407715
3504.6585	0.0407476
3506.5873	0.0402814
3508.5161	0.0400782
3510.4449	0.0400722
3512.3737	0.0398152
3514.3025	0.0394925
3516.2314	0.0391937
3518.1602	0.0390682
3520.0890	0.0389307
3522.0178	0.0385901
3523.9466	0.0384347
3525.8754	0.0382434
3527.8043	0.0381657
3529.7331	0.0379326
3531.6619	0.0374545
3533.5907	0.0368808
3535.5195	0.0365939
3537.4483	0.0364684
3539.3772	0.0360022
3541.3060	0.0356078
3543.2348	0.035315
3545.1636	0.0352193
3547.0924	0.0352014
3549.0212	0.0346695
3550.9501	0.0342452
3552.8789	0.0342511
3554.8077	0.0338567
3556.7365	0.033271
3558.6653	0.03302
3560.5941	0.0328168
3562.5229	0.0323387
3564.4518	0.0319143
3566.3806	0.0324403
3568.3094	0.0329782
3570.2382	0.0319263
3572.1670	0.0309342
3574.0958	0.0305995
3576.0247	0.0303664
3577.9535	0.0301812
3579.8823	0.0299899
3581.8111	0.0296911
3583.7399	0.0291711
3585.6687	0.0289978
3587.5976	0.0298525
3589.5264	0.0299541
3591.4552	0.028693
3593.3840	0.0282269
3595.3128	0.028448
3597.2416	0.0282209
3599.1704	0.0277487
3601.0993	0.0277727
3603.0281	0.0273961
3604.9569	0.0266909
3606.8857	0.0265116
3608.8145	0.0270256
3610.7433	0.0265475
3612.6722	0.0262188
3614.6010	0.0263084
3616.5298	0.0255135
3618.4586	0.0255135
3620.3874	0.0261052
3622.3162	0.0254119
3624.2451	0.0244617
3626.1739	0.0236489
3628.1027	0.0243362
3630.0315	0.0262247
3631.9603	0.0245513
3633.8891	0.0238043
3635.8179	0.0236011
3637.7468	0.0229317
3639.6756	0.0226807
3641.6044	0.0225074
3643.5332	0.022352
3645.4620	0.0217543
3647.3908	0.0222504
3649.3197	0.0234218
3651.2485	0.0238521
3653.1773	0.0219934
3655.1061	0.0208818
3657.0349	0.0216767
3658.9637	0.0211149
3660.8926	0.020571
3662.8214	0.0205232
3664.7502	0.0203319
3666.6790	0.0197821
3668.6078	0.0199554
3670.5366	0.0218559
3672.4654	0.0209535
3674.3943	0.0199495
3676.3231	0.0223998
3678.2519	0.0210671
3680.1807	0.0201586
3682.1095	0.0199614
3684.0383	0.0195191
3685.9672	0.0188558
3687.8960	0.0192681
3689.8248	0.0210133
3691.7536	0.0207981
3693.6824	0.0199255
3695.6112	0.0194175
3697.5401	0.0194952
3699.4689	0.019053
3701.3977	0.0195968
3703.3265	0.0201347
3705.2553	0.0194116
3707.1841	0.0188139
3709.1129	0.0189514
3711.0418	0.0198897
3712.9706	0.0207563
3714.8994	0.0198479
3716.8282	0.0189215
3718.7570	0.0189574
3720.6858	0.0191486
3722.6147	0.019561
3724.5435	0.0197104
3726.4723	0.0199196
3728.4011	0.0198239
3730.3299	0.0187422
3732.2587	0.0191546
3734.1876	0.0201228
3736.1164	0.0216587
3738.0452	0.0211388
3739.9740	0.0196745
3741.9028	0.0186107
3743.8316	0.0194175
3745.7605	0.0216587
3747.6893	0.0193458
3749.6181	0.0194594
3751.5469	0.0210969
3753.4757	0.0207981
3755.4045	0.0191546
3757.3333	0.0188139
3759.2622	0.0193877
3761.1910	0.0195371
3763.1198	0.0185749
3765.0486	0.0186526
3766.9774	0.019041
3768.9062	0.0187601
3770.8351	0.0195251
3772.7639	0.0191606
3774.6927	0.0185988
3776.6215	0.0183119
3778.5503	0.0185091
3780.4791	0.0192203
3782.4080	0.018784
3784.3368	0.0187721
3786.2656	0.0190888
3788.1944	0.0187183
3790.1232	0.0186705
3792.0520	0.0186824
3793.9808	0.0183478
3795.9097	0.0185689
3797.8385	0.0190171
3799.7673	0.018288
3801.6961	0.0198897
3803.6249	0.0199255
3805.5537	0.0183239
3807.4826	0.0195072
3809.4114	0.0194534
3811.3402	0.0186227
3813.2690	0.0180549
3815.1978	0.0183418
3817.1266	0.0197642
3819.0555	0.018551
3820.9843	0.0194893
3822.9131	0.0205172
3824.8419	0.0189275
3826.7707	0.019041
3828.6995	0.0190291
3830.6283	0.0184792
3832.5572	0.0188378
3834.4860	0.0186944
3836.4148	0.0187542
3838.3436	0.0197283
3840.2724	0.020075
3842.2012	0.0194654
3844.1301	0.0194295
3846.0589	0.0191187
3847.9877	0.0184673
3849.9165	0.0178398
3851.8453	0.017774
3853.7741	0.0211089
3855.7030	0.0213898
3857.6318	0.0195431
3859.5606	0.0186884
3861.4894	0.0184792
3863.4182	0.0189335
3865.3470	0.0196626
3867.2758	0.01879
3869.2047	0.018545
3871.1335	0.0200152
3873.0623	0.019041
3874.9911	0.019549
3876.9199	0.0188916
3878.8487	0.0182223
3880.7776	0.0193817
3882.7064	0.0191845
3884.6352	0.0185629
3886.5640	0.0198538
3888.4928	0.018802
3890.4216	0.0184553
3892.3505	0.0196865
3894.2793	0.0192143
3896.2081	0.0183358
3898.1369	0.0183059
3900.0657	0.0189693
3901.9945	0.0191904
3903.9233	0.0196028
3905.8522	0.0199435
3907.7810	0.0190709
3909.7098	0.0185211
3911.6386	0.0184852
3913.5674	0.0183836
3915.4962	0.0183298
3917.4251	0.0189095
3919.3539	0.0190052
3921.2827	0.0188856
3923.2115	0.0186705
3925.1403	0.0191546
3927.0691	0.0190052
3928.9980	0.0184255
3930.9268	0.0185271
3932.8556	0.0191008
3934.7844	0.019053
3936.7132	0.0186884
3938.6420	0.0186167
3940.5709	0.0185271
3942.4997	0.0189394
3944.4285	0.0191725
3946.3573	0.0187123
3948.2861	0.0187721
3950.2149	0.0189335
3952.1437	0.0188558
3954.0726	0.018796
3956.0014	0.0187482
3957.9302	0.0188139
3959.8590	0.0188259
3961.7878	0.0188139
3963.7166	0.0188139
3965.6455	0.0187243
3967.5743	0.0188378
3969.5031	0.0188617
3971.4319	0.0188558
3973.3607	0.0187004
3975.2895	0.0186884
3977.2184	0.0186645
3979.1472	0.0186406
3981.0760	0.0187123
3983.0048	0.0187482
3984.9336	0.0186884
3986.8624	0.0187661
3988.7912	0.0188378
3990.7201	0.0189275
3992.6489	0.0188558
3994.5777	0.0188558
3996.5065	0.0189095
3998.4353	0.0188438
4000.3641	0.018796
4002.2930	0.0188319
4004.2218	0.0188438
4006.1506	0.0188319
4008.0794	0.0188199
4010.0082	0.0188199
4011.9370	0.0187063
4013.8659	0.0187243
4015.7947	0.0186406
4017.7235	0.0186645
4019.6523	0.0187243
4021.5811	0.0187123
4023.5099	0.0186466
4025.4387	0.0186406
4027.3676	0.0185988
4029.2964	0.0186526
4031.2252	0.0186884
4033.1540	0.0186167
4035.0828	0.0184912
4037.0116	0.0185689
4038.9405	0.0186227
4040.8693	0.0186884
4042.7981	0.0186526
4044.7269	0.0186824
4046.6557	0.0185868
4048.5845	0.0184733
4050.5134	0.0185031
4052.4422	0.018551
4054.3710	0.0185749
4056.2998	0.0186047
4058.2286	0.018551
4060.1574	0.018551
4062.0862	0.0186047
4064.0151	0.0186167
4065.9439	0.0185271
4067.8727	0.018545
4069.8015	0.018539
4071.7303	0.0184792
4073.6591	0.0184912
4075.5880	0.0184553
4077.5168	0.0184075
4079.4456	0.0184733
4081.3744	0.0184792
4083.3032	0.0184314
4085.2320	0.0184015
4087.1609	0.0185211
4089.0897	0.0184673
4091.0185	0.0183717
4092.9473	0.0183717
4094.8761	0.0184613
4096.8049	0.0185271
4098.7337	0.0184255
4100.6626	0.018294
4102.5914	0.018282
4104.5202	0.0183478
4106.4490	0.0184494
4108.3778	0.0183418
4110.3066	0.0183239
4112.2355	0.0183358
4114.1643	0.0183657
4116.0931	0.0184015
4118.0219	0.0183776
4119.9507	0.0183597
4121.8795	0.0183418
4123.8084	0.0183119
4125.7372	0.018276
4127.6660	0.0182521
4129.5948	0.0181804
4131.5236	0.0180848
4133.4524	0.0181087
4135.3813	0.0182103
4137.3101	0.0183239
4139.2389	0.0183358
4141.1677	0.0183597
4143.0965	0.0183298
4145.0253	0.0183358
4146.9541	0.0183239
4148.8830	0.0183298
4150.8118	0.0183239
4152.7406	0.0183836
4154.6694	0.0184075
4156.5982	0.0184195
4158.5270	0.0184135
4160.4559	0.0183597
4162.3847	0.0183298
4164.3135	0.0184015
4166.2423	0.0183597
4168.1711	0.0183478
4170.0999	0.0183537
4172.0288	0.0184374
4173.9576	0.0184613
4175.8864	0.0184673
4177.8152	0.0184792
4179.7440	0.0184434
4181.6728	0.0184613
4183.6016	0.018533
4185.5305	0.0184553
4187.4593	0.0183537
4189.3881	0.0184015
4191.3169	0.0184255
4193.2457	0.0184015
4195.1745	0.0184374
4197.1034	0.0183836
4199.0322	0.0183298
4200.9610	0.0183776
[truncated: 414 more rows]
