# Supplementary material for: Vibrational Study on the Structure, Bioactivity, and Silver Adsorption of Silk Fibroin Fibers Grafted with Methacrylonitrile
Source: Molecules. 2023 Mar 10;28(6):2551. doi: 10.3390/molecules28062551 (PMC10051891; doi:10.3390/molecules28062551)
Supplement: Supplementary file 1 [file molecules-28-02551-s001.zip › RAW DATA/Figure 15 IR SBF perpendicular/IR BF MAN 40% 28d SBF perpendic p1.txt]

TITLE	BF MAN 40% 28D SBF PERPENDICOLARE P1
DATA TYPE
ORIGIN	JASCO
OWNER
DATE	23/03/01
TIME	16:04:26
SPECTROMETER/DATA SYSTEM
RESOLUTION
DELTAX	1.92882
XUNITS	1/CM
YUNITS	ABSORBANCE
FIRSTX	379.9768
LASTX	4999.4912
NPOINTS	2396
FIRSTY	0.17007
MAXY	0.25281
MINY	0.01375
XYDATA
379.9768	0.170071
381.9056	0.172054
383.8344	0.177236
385.7633	0.176383
387.6921	0.170742
389.6209	0.165883
391.5497	0.163355
393.4785	0.166128
395.4073	0.169541
397.3361	0.173413
399.2650	0.170292
401.1938	0.162273
403.1226	0.159848
405.0514	0.161285
406.9802	0.162044
408.9090	0.161191
410.8379	0.163118
412.7667	0.165986
414.6955	0.170355
416.6243	0.173563
418.5531	0.177126
420.4819	0.174937
422.4108	0.175103
424.3396	0.17316
426.2684	0.170347
428.1972	0.166271
430.1260	0.162076
432.0548	0.158734
433.9837	0.156529
435.9125	0.15344
437.8413	0.15047
439.7701	0.149348
441.6989	0.149316
443.6277	0.149237
445.5565	0.148937
447.4854	0.148771
449.4142	0.148305
451.3430	0.146962
453.2718	0.146504
455.2006	0.147365
457.1294	0.148795
459.0583	0.148779
460.9871	0.148234
462.9159	0.148376
464.8447	0.148708
466.7735	0.14923
468.7023	0.14979
470.6312	0.150344
472.5600	0.151568
474.4888	0.151363
476.4176	0.151118
478.3464	0.151663
480.2752	0.153022
482.2040	0.154072
484.1329	0.154594
486.0617	0.155344
487.9905	0.156174
489.9193	0.156727
491.8481	0.156577
493.7769	0.156553
495.7058	0.156466
497.6346	0.156466
499.5634	0.157011
501.4922	0.157454
503.4210	0.157722
505.3498	0.158015
507.2787	0.159405
509.2075	0.159761
511.1363	0.160717
513.0651	0.161918
514.9939	0.163024
516.9227	0.16375
518.8515	0.164145
520.7804	0.164675
522.7092	0.165236
524.6380	0.16616
526.5668	0.167195
528.4956	0.168238
530.4244	0.169375
532.3533	0.17045
534.2821	0.171998
536.2109	0.174021
538.1397	0.17583
540.0685	0.177932
541.9973	0.180223
543.9262	0.182466
545.8550	0.184449
547.7838	0.185753
549.7126	0.186337
551.6414	0.185721
553.5702	0.184481
555.4990	0.181953
557.4279	0.177995
559.3567	0.173413
561.2855	0.16966
563.2143	0.16586
565.1431	0.162478
567.0719	0.159911
569.0008	0.157628
570.9296	0.155771
572.8584	0.154673
574.7872	0.153954
576.7160	0.153496
578.6448	0.15303
580.5737	0.153093
582.5025	0.153203
584.4313	0.153401
586.3601	0.153196
588.2889	0.15348
590.2177	0.154009
592.1465	0.154554
594.0754	0.155463
596.0042	0.156514
597.9330	0.157636
599.8618	0.159247
601.7906	0.160535
603.7194	0.162328
605.6483	0.16439
607.5771	0.166381
609.5059	0.16774
611.4347	0.168704
613.3635	0.168957
615.2923	0.169186
617.2212	0.169431
619.1500	0.169273
621.0788	0.169233
623.0076	0.169928
624.9364	0.170616
626.8652	0.171035
628.7941	0.171248
630.7229	0.170861
632.6517	0.170158
634.5805	0.169312
636.5093	0.168475
638.4381	0.167598
640.3669	0.166587
642.2958	0.165639
644.2246	0.16428
646.1534	0.163008
648.0822	0.161649
650.0110	0.159974
651.9398	0.158465
653.8687	0.157098
655.7975	0.155795
657.7263	0.154483
659.6551	0.153306
661.5839	0.152406
663.5127	0.151442
665.4416	0.15141
667.3704	0.154388
669.2992	0.155668
671.2280	0.151837
673.1568	0.150873
675.0856	0.150786
677.0144	0.15111
678.9433	0.151236
680.8721	0.151086
682.8009	0.15077
684.7297	0.150525
686.6585	0.150312
688.5873	0.149783
690.5162	0.149079
692.4450	0.148519
694.3738	0.147626
696.3026	0.146773
698.2314	0.145753
700.1602	0.144244
702.0891	0.142404
704.0179	0.140468
705.9467	0.138359
707.8755	0.136233
709.8043	0.134251
711.7331	0.132591
713.6619	0.130893
715.5908	0.129479
717.5196	0.128302
719.4484	0.126958
721.3772	0.124999
723.3060	0.122455
725.2348	0.11969
727.1637	0.117288
729.0925	0.11495
731.0213	0.112264
732.9501	0.10923
734.8789	0.106473
736.8077	0.103961
738.7366	0.101417
740.6654	0.0991177
742.5942	0.0968898
744.5230	0.0947251
746.4518	0.0926868
748.3806	0.0908618
750.3094	0.0895425
752.2383	0.0886339
754.1671	0.0874331
756.0959	0.0863033
758.0247	0.0851657
759.9535	0.0841386
761.8823	0.0830089
763.8112	0.0819423
765.7400	0.0810259
767.6688	0.0799831
769.5976	0.0786558
771.5264	0.077455
773.4552	0.0760487
775.3841	0.0746266
777.3129	0.0733468
779.2417	0.0723987
781.1705	0.0714586
783.0993	0.0705975
785.0281	0.0697363
786.9569	0.0689384
788.8858	0.0680772
790.8146	0.06754
792.7434	0.066908
794.6722	0.0663076
796.6010	0.0659521
798.5298	0.06596
800.4587	0.0656834
802.3875	0.0656202
804.3163	0.0655807
806.2451	0.0654622
808.1739	0.0651067
810.1027	0.0648934
812.0316	0.0646959
813.9604	0.0646327
815.8892	0.06453
817.8180	0.0644431
819.7468	0.0643641
821.6756	0.064609
823.6045	0.0648855
825.5333	0.0653595
827.4621	0.0654227
829.3909	0.0650435
831.3197	0.0643088
833.2485	0.0636531
835.1773	0.0627761
837.1062	0.0620493
839.0350	0.0614252
840.9638	0.0610617
842.8926	0.0606825
844.8214	0.0604218
846.7502	0.0605561
848.6791	0.0608958
850.6079	0.0609748
852.5367	0.0607378
854.4655	0.0599873
856.3943	0.0591578
858.3231	0.0581623
860.2520	0.0573407
862.1808	0.0565664
864.1096	0.0560924
866.0384	0.055808
867.9672	0.0557764
869.8960	0.0557527
871.8248	0.0560213
873.7537	0.0563689
875.6825	0.0567087
877.6113	0.056685
879.5401	0.05644
881.4689	0.0562583
883.3977	0.0561872
885.3266	0.0559502
887.2554	0.0560213
889.1842	0.0560845
891.1130	0.0563531
893.0418	0.0564163
894.9706	0.0564321
896.8995	0.0565506
898.8283	0.0565743
900.7571	0.0564005
902.6859	0.05644
904.6147	0.0563531
906.5435	0.0564558
908.4723	0.0564084
910.4012	0.0565902
912.3300	0.0569931
914.2588	0.0575935
916.1876	0.0581781
918.1164	0.0591025
920.0452	0.0600663
921.9741	0.0607457
923.9029	0.0615121
925.8317	0.0622863
927.7605	0.0627524
929.6893	0.0630605
931.6181	0.0630684
933.5470	0.0631948
935.4758	0.0634397
937.4046	0.0638032
939.3334	0.0639849
941.2622	0.064372
943.1910	0.0649487
945.1198	0.0656597
947.0487	0.0664261
948.9775	0.0674136
950.9063	0.0683222
952.8351	0.0691833
954.7639	0.0700602
956.6927	0.0710715
958.6216	0.072138
960.5504	0.0733389
962.4792	0.074674
964.4080	0.076341
966.3368	0.0783477
968.2656	0.0808995
970.1945	0.0835777
972.1233	0.0857661
974.0521	0.0870539
975.9809	0.0872514
977.9097	0.0862796
979.8385	0.0846048
981.7673	0.0826929
983.6962	0.0811365
985.6250	0.0805835
987.5538	0.0813103
989.4826	0.0829378
991.4114	0.0848339
993.3402	0.0860821
995.2691	0.086406
997.1979	0.0859478
999.1267	0.0849603
1001.0555	0.0834513
1002.9843	0.0815868
1004.9131	0.0797224
1006.8420	0.078403
1008.7708	0.0775893
1010.6996	0.0773285
1012.6284	0.0775735
1014.5572	0.0779685
1016.4860	0.0781581
1018.4149	0.078166
1020.3437	0.0782055
1022.2725	0.07864
1024.2013	0.0794695
1026.1301	0.0805835
1028.0589	0.0818001
1029.9877	0.0831353
1031.9166	0.084589
1033.8454	0.0859715
1035.7742	0.0873067
1037.7030	0.0884838
1039.6318	0.0894319
1041.5606	0.090214
1043.4895	0.0908934
1045.4183	0.0913912
1047.3471	0.0917151
1049.2759	0.0919916
1051.2047	0.0924498
1053.1335	0.0933504
1055.0624	0.0943775
1056.9912	0.0953887
1058.9200	0.0963368
1060.8488	0.0970241
1062.7776	0.0974981
1064.7064	0.0977272
1066.6352	0.0976877
1068.5641	0.0974981
1070.4929	0.0968977
1072.4217	0.0959259
1074.3505	0.0945592
1076.2793	0.0928369
1078.2081	0.0908776
1080.1370	0.0888235
1082.0658	0.0867537
1083.9946	0.0847786
1085.9234	0.0829773
1087.8522	0.0813814
1089.7810	0.0799989
1091.7099	0.0789639
1093.6387	0.078245
1095.5675	0.0781107
1097.4963	0.078324
1099.4251	0.0787348
1101.3539	0.0791219
1103.2827	0.0793984
1105.2116	0.0794616
1107.1404	0.0794221
1109.0692	0.0793036
1110.9980	0.0793194
1112.9268	0.0794695
1114.8556	0.0797224
1116.7845	0.0799041
1118.7133	0.0801095
1120.6421	0.0801806
1122.5709	0.0802438
1124.4997	0.0803386
1126.4285	0.080465
1128.3574	0.0805993
1130.2862	0.0809074
1132.2150	0.0814446
1134.1438	0.0822426
1136.0726	0.0831985
1138.0014	0.0845732
1139.9302	0.0863191
1141.8591	0.0883021
1143.7879	0.09053
1145.7167	0.0930265
1147.6455	0.0957442
1149.5743	0.0987148
1151.5031	0.101662
1153.4320	0.104482
1155.3608	0.107018
1157.2896	0.109048
1159.2184	0.110391
1161.1472	0.111166
1163.0760	0.111482
1165.0049	0.111371
1166.9337	0.110937
1168.8625	0.110233
1170.7913	0.109064
1172.7201	0.107105
1174.6489	0.104522
1176.5777	0.101962
1178.5066	0.0999551
1180.4354	0.0987306
1182.3642	0.0982803
1184.2930	0.0984541
1186.2218	0.0991967
1188.1506	0.100358
1190.0795	0.101788
1192.0083	0.103573
1193.9371	0.105675
1195.8659	0.108132
1197.7947	0.111055
1199.7235	0.114405
1201.6524	0.118134
1203.5812	0.122242
1205.5100	0.126706
1207.4388	0.131312
1209.3676	0.135878
1211.2964	0.140026
1213.2253	0.143486
1215.1541	0.145801
1217.0829	0.146875
1219.0117	0.146852
1220.9405	0.146441
1222.8693	0.146291
1224.7981	0.146733
1226.7270	0.147412
1228.6558	0.147736
1230.5846	0.146891
1232.5134	0.144742
1234.4422	0.141606
1236.3710	0.138185
1238.2999	0.134867
1240.2287	0.131944
1242.1575	0.129487
1244.0863	0.127527
1246.0151	0.125995
1247.9439	0.124991
1249.8728	0.12447
1251.8016	0.124296
1253.7304	0.124359
1255.6592	0.124794
1257.5880	0.125457
1259.5168	0.126018
1261.4456	0.125813
1263.3745	0.12462
1265.3033	0.122368
1267.2321	0.119161
1269.1609	0.115282
1271.0897	0.11111
1273.0185	0.107002
1274.9474	0.103344
1276.8762	0.100342
1278.8050	0.0980669
1280.7338	0.0963052
1282.6626	0.0949858
1284.5914	0.0940141
1286.5203	0.0931766
1288.4491	0.0924893
1290.3779	0.0919205
1292.3067	0.0915808
1294.2355	0.091407
1296.1643	0.0915097
1298.0931	0.0917467
1300.0220	0.0920074
1301.9508	0.0923155
1303.8796	0.0925367
1305.8084	0.0925762
1307.7372	0.0925367
1309.6660	0.0925209
1311.5949	0.0925367
1313.5237	0.0925841
1315.4525	0.092592
1317.3813	0.0926473
1319.3101	0.0928132
1321.2389	0.093145
1323.1678	0.0937613
1325.0966	0.0945592
1327.0254	0.0954677
1328.9542	0.0963131
1330.8830	0.0970873
1332.8118	0.0976482
1334.7406	0.0980116
1336.6695	0.0982882
1338.5983	0.0985094
1340.5271	0.0985094
1342.4559	0.0983119
1344.3847	0.0981617
1346.3135	0.0982645
1348.2424	0.0985726
1350.1712	0.0990308
1352.1000	0.0997339
1354.0288	0.100658
1355.9576	0.101938
1357.8864	0.103629
1359.8153	0.105809
1361.7441	0.108638
1363.6729	0.111837
1365.6017	0.114294
1367.5305	0.116024
1369.4593	0.116965
1371.3881	0.117336
1373.3170	0.11781
1375.2458	0.118371
1377.1746	0.118521
1379.1034	0.118671
1381.0322	0.119177
1382.9610	0.120472
1384.8899	0.121965
1386.8187	0.123577
1388.7475	0.124802
1390.6763	0.125497
1392.6051	0.126121
1394.5339	0.127014
1396.4628	0.127519
1398.3916	0.127788
1400.3204	0.127993
1402.2492	0.127922
1404.1780	0.127899
1406.1068	0.127741
1408.0357	0.127148
1409.9645	0.126492
1411.8933	0.125742
1413.8221	0.125126
1415.7509	0.124715
1417.6797	0.124754
1419.6085	0.12507
1421.5374	0.125386
1423.4662	0.126477
1425.3950	0.128799
1427.3238	0.131549
1429.2526	0.135917
1431.1814	0.141424
1433.1103	0.14727
1435.0391	0.152943
1436.9679	0.160519
1438.8967	0.165457
1440.8255	0.168285
1442.7543	0.170924
1444.6832	0.173049
1446.6120	0.173831
1448.5408	0.173468
1450.4696	0.170853
1452.3984	0.167306
1454.3272	0.163395
1456.2560	0.160077
1458.1849	0.155447
1460.1137	0.152516
1462.0425	0.151276
1463.9713	0.151402
1465.9001	0.151876
1467.8289	0.151702
1469.7578	0.15092
1471.6866	0.150873
1473.6154	0.151299
1475.5442	0.151829
1477.4730	0.153306
1479.4018	0.155495
1481.3307	0.158971
1483.2595	0.163695
1485.1883	0.168917
1487.1171	0.175838
1489.0459	0.18407
1490.9747	0.193874
1492.9035	0.20123
1494.8324	0.208095
1496.7612	0.217417
1498.6900	0.225705
1500.6188	0.231938
1502.5476	0.237066
1504.4764	0.241142
1506.4053	0.247968
1508.3341	0.252811
1510.2629	0.2527
1512.1917	0.252566
1514.1205	0.251136
1516.0493	0.246917
1517.9782	0.239444
1519.9070	0.231867
1521.8358	0.223753
1523.7646	0.215585
1525.6934	0.209185
1527.6222	0.20217
1529.5510	0.195802
1531.4799	0.190296
1533.4087	0.184781
1535.3375	0.178564
1537.2663	0.174234
1539.1951	0.170703
1541.1239	0.165789
1543.0528	0.160322
1544.9816	0.15555
1546.9104	0.151031
1548.8392	0.147326
1550.7680	0.143518
1552.6968	0.140065
1554.6257	0.136629
1556.5545	0.133642
1558.4833	0.131288
1560.4121	0.125552
1562.3409	0.120559
1564.2697	0.116664
1566.1985	0.112453
1568.1274	0.109159
1570.0562	0.105754
1571.9850	0.102712
1573.9138	0.100635
1575.8426	0.0994969
1577.7714	0.098217
1579.7003	0.0974112
1581.6291	0.0974823
1583.5579	0.0982487
1585.4867	0.0995996
1587.4155	0.101685
1589.3443	0.10449
1591.2732	0.107998
1593.2020	0.112027
1595.1308	0.116498
1597.0596	0.121286
1598.9884	0.126413
1600.9172	0.132599
1602.8461	0.139868
1604.7749	0.148179
1606.7037	0.156948
1608.6325	0.166563
1610.5613	0.175941
1612.4901	0.184773
1614.4189	0.191955
1616.3478	0.200313
1618.2766	0.207818
1620.2054	0.210694
1622.1342	0.212851
1624.0630	0.214431
1625.9918	0.213167
1627.9207	0.210686
1629.8495	0.20676
1631.7783	0.202107
1633.7071	0.197651
1635.6359	0.192958
1637.5647	0.186898
1639.4936	0.181416
1641.4224	0.176707
1643.3512	0.172433
1645.2800	0.169162
1647.2088	0.166081
1649.1376	0.161949
1651.0664	0.158402
1652.9953	0.15649
1654.9241	0.150438
1656.8529	0.144948
1658.7817	0.140002
1660.7105	0.135507
1662.6393	0.131019
1664.5682	0.126413
1666.4970	0.122258
1668.4258	0.118884
1670.3546	0.114903
1672.2834	0.110952
1674.2122	0.107397
1676.1411	0.103858
1678.0699	0.100184
1679.9987	0.097269
1681.9275	0.0944802
1683.8563	0.0927816
1685.7851	0.0900639
1687.7139	0.0877491
1689.6428	0.0868801
1691.5716	0.0869117
1693.5004	0.0876306
1695.4292	0.0901903
1697.3580	0.0928527
1699.2868	0.091162
1701.2157	0.0819265
1703.1445	0.072217
1705.0733	0.0624443
1707.0021	0.0536196
1708.9309	0.0476944
1710.8597	0.0440523
1712.7886	0.0408764
1714.7174	0.0390356
1716.6462	0.0369894
1718.5750	0.0356147
1720.5038	0.0335844
1722.4326	0.0329365
1724.3614	0.0322413
1726.2903	0.0321623
1728.2191	0.032107
1730.1479	0.0328417
1732.0767	0.0331261
1734.0055	0.0344297
1735.9343	0.0345561
1737.8632	0.0344297
1739.7920	0.0341769
1741.7208	0.0336002
1743.6496	0.0323519
1745.5784	0.0312222
1747.5072	0.0298001
1749.4361	0.0287572
1751.3649	0.0271061
1753.2937	0.0257709
1755.2225	0.0245306
1757.1513	0.0239143
1759.0801	0.0230058
1761.0089	0.0226898
1762.9378	0.022121
1764.8666	0.021797
1766.7954	0.0215363
1768.7242	0.0218049
1770.6530	0.0216311
1772.5818	0.0220341
1774.5107	0.0215126
1776.4395	0.0213072
1778.3683	0.021007
1780.2971	0.0211966
1782.2259	0.0209991
1784.1547	0.0210386
1786.0836	0.0208332
1788.0124	0.0209122
1789.9412	0.0209122
1791.8700	0.0212756
1793.7988	0.0209912
1795.7276	0.0209201
1797.6565	0.0207779
1799.5853	0.0209122
1801.5141	0.0207384
1803.4429	0.0207068
1805.3717	0.0204777
1807.3005	0.020533
1809.2293	0.0204777
1811.1582	0.02077
1813.0870	0.0205804
1815.0158	0.0205251
1816.9446	0.0203671
1818.8734	0.0206831
1820.8022	0.0206199
1822.7311	0.0207937
1824.6599	0.0208885
1826.5887	0.0211413
1828.5175	0.0210781
1830.4463	0.0212993
1832.3751	0.0207305
1834.3040	0.0207779
1836.2328	0.0207384
1838.1616	0.0209043
1840.0904	0.0207305
1842.0192	0.0210228
1843.9480	0.0212835
1845.8768	0.0214652
1847.8057	0.0212361
1849.7345	0.0214178
1851.6633	0.0211966
1853.5921	0.0213072
1855.5209	0.0211097
1857.4497	0.0212519
1859.3786	0.0212519
1861.3074	0.0215442
1863.2362	0.0215126
1865.1650	0.0217022
1867.0938	0.0216864
1869.0226	0.0222553
1870.9515	0.0219392
1872.8803	0.0217259
1874.8091	0.0215284
1876.7379	0.0218681
1878.6667	0.0218523
1880.5955	0.0221131
1882.5243	0.0219867
1884.4532	0.0221684
1886.3820	0.022042
1888.3108	0.0222553
1890.2396	0.0223185
1892.1684	0.0223738
1894.0972	0.0221289
1896.0261	0.0222948
1897.9549	0.0221289
1899.8837	0.0223264
1901.8125	0.0222316
1903.7413	0.0227135
1905.6701	0.0225713
1907.5990	0.0227214
1909.5278	0.0226424
1911.4566	0.0227451
1913.3854	0.0224054
1915.3142	0.0229031
1917.2430	0.0232191
1919.1718	0.0235667
1921.1007	0.0231717
1923.0295	0.0232191
1924.9583	0.0227451
1926.8871	0.0230532
1928.8159	0.023069
1930.7447	0.0233613
1932.6736	0.0231085
1934.6024	0.023385
1936.5312	0.0231796
1938.4600	0.0236536
1940.3888	0.0237089
1942.3176	0.0242461
1944.2465	0.0240091
1946.1753	0.024017
1948.1041	0.0236931
1950.0329	0.0246017
1951.9617	0.024736
1953.8905	0.0252653
1955.8193	0.0251547
1957.7482	0.0259368
1959.6770	0.0259368
1961.6058	0.026
1963.5346	0.0258262
1965.4634	0.0272088
1967.3922	0.0277776
1969.3211	0.0279751
1971.2499	0.0266084
1973.1787	0.0280146
1975.1075	0.0290101
1977.0363	0.029808
1978.9651	0.0290259
1980.8940	0.0289706
1982.8228	0.0277776
1984.7516	0.0277144
1986.6804	0.0275564
1988.6092	0.0278092
1990.5380	0.0268296
1992.4669	0.0272878
1994.3957	0.0267664
1996.3245	0.0266874
1998.2533	0.0262054
2000.1821	0.0270587
2002.1109	0.0273273
2004.0397	0.0275801
2005.9686	0.027193
2007.8974	0.0278171
2009.8262	0.0277302
2011.7550	0.0283306
2013.6838	0.0279751
2015.6126	0.0287809
2017.5415	0.0288837
2019.4703	0.0292629
2021.3991	0.028615
2023.3279	0.0283543
2025.2567	0.0278329
2027.1855	0.0296105
2029.1144	0.0299502
2031.0432	0.0299107
2032.9720	0.0299344
2034.9008	0.0307718
2036.8296	0.0300055
2038.7584	0.0294288
2040.6872	0.0283701
2042.6161	0.028378
2044.5449	0.0275643
2046.4737	0.0278408
2048.4025	0.0272641
2050.3313	0.026719
2052.2601	0.0256445
2054.1890	0.0255971
2056.1178	0.0257393
2058.0466	0.0261027
2059.9754	0.0256682
2061.9042	0.025368
2063.8330	0.0251784
2065.7619	0.0253285
2067.6907	0.024894
2069.6195	0.0247597
2071.5483	0.024657
2073.4771	0.0247281
2075.4059	0.0244595
2077.3347	0.0247518
2079.2636	0.0246412
2081.1924	0.0247834
2083.1212	0.0243805
2085.0500	0.0246333
2086.9788	0.0243015
2088.9076	0.0240644
2090.8365	0.023938
2092.7653	0.0242145
2094.6941	0.0241908
2096.6229	0.024578
2098.5517	0.0245859
2100.4805	0.0247202
2102.4094	0.0246649
2104.3382	0.0247123
2106.2670	0.0242699
2108.1958	0.0242382
2110.1246	0.024175
2112.0534	0.0245543
2113.9822	0.0245385
2115.9111	0.0242461
2117.8399	0.0238432
2119.7687	0.0240407
2121.6975	0.0240565
2123.6263	0.0242145
2125.5551	0.023859
2127.4840	0.0239301
2129.4128	0.0239538
2131.3416	0.0241039
2133.2704	0.0239933
2135.1992	0.0248545
2137.1280	0.0250283
2139.0569	0.024894
2140.9857	0.024736
2142.9145	0.0250441
2144.8433	0.0250204
2146.7721	0.0258894
2148.7009	0.0259526
2150.6297	0.0264503
2152.5586	0.0265767
2154.4874	0.0269639
2156.4162	0.0270903
2158.3450	0.0295631
2160.2738	0.0310088
2162.2026	0.0308034
2164.1315	0.0293577
2166.0603	0.0284096
2167.9891	0.0276907
2169.9179	0.0280225
2171.8467	0.0274774
2173.7755	0.0274221
2175.7044	0.0269402
2177.6332	0.026956
2179.5620	0.0266637
2181.4908	0.0273905
2183.4196	0.0278803
2185.3484	0.0279435
2187.2773	0.0273352
2189.2061	0.0272957
2191.1349	0.0266558
2193.0637	0.0268375
2194.9925	0.0261659
2196.9213	0.026079
2198.8501	0.0259526
2200.7790	0.0267506
2202.7078	0.0263081
2204.6366	0.0264029
2206.5654	0.0268849
2208.4942	0.0267348
2210.4230	0.0257867
2212.3519	0.0255655
2214.2807	0.0255576
2216.2095	0.0259289
2218.1383	0.0254865
2220.0671	0.0259052
2221.9959	0.0263476
2223.9248	0.0266479
2225.8536	0.0272641
2227.7824	0.0287888
2229.7112	0.0299028
2231.6400	0.0312222
2233.5688	0.0319332
2235.4976	0.0322492
2237.4265	0.0316567
2239.3553	0.0307007
2241.2841	0.0295473
2243.2129	0.0284649
2245.1417	0.0272088
2247.0705	0.0264977
2248.9994	0.0258025
2250.9282	0.0255102
2252.8570	0.0250441
2254.7858	0.0249493
2256.7146	0.0249967
2258.6434	0.0252416
2260.5723	0.0250125
2262.5011	0.0247281
2264.4299	0.0244121
2266.3587	0.0244832
2268.2875	0.0243647
2270.2163	0.0241671
2272.1451	0.024017
2274.0740	0.0242303
2276.0028	0.0242619
2277.9316	0.0242145
2279.8604	0.0240881
2281.7892	0.0242857
2283.7180	0.0241513
2285.6469	0.0242145
2287.5757	0.0242778
2289.5045	0.0241276
2291.4333	0.0240407
2293.3621	0.0244042
2295.2909	0.0245938
2297.2198	0.0247676
2299.1486	0.0248229
2301.0774	0.025052
2303.0062	0.0252021
2304.9350	0.025684
2306.8638	0.0262054
2308.7926	0.0268375
2310.7215	0.0270666
2312.6503	0.0272325
2314.5791	0.0273273
2316.5079	0.0277302
2318.4367	0.028457
2320.3655	0.029729
2322.2944	0.0304637
2324.2232	0.0306533
2326.1520	0.0305427
2328.0808	0.0310957
2330.0096	0.0314671
2331.9384	0.0314908
2333.8673	0.0313091
2335.7961	0.031633
2337.7249	0.0320359
2339.6537	0.0328022
2341.5825	0.033055
2343.5113	0.0326126
2345.4401	0.0313723
2347.3690	0.0296816
2349.2978	0.0292471
2351.2266	0.0306928
2353.1554	0.0325968
2355.0842	0.0345798
2357.0130	0.0361994
2358.9419	0.0374081
2360.8707	0.0374397
2362.7995	0.0371869
2364.7283	0.036073
2366.6571	0.0347062
2368.5859	0.0333473
2370.5148	0.031791
2372.4436	0.0300845
2374.3724	0.0287651
2376.3012	0.0274853
2378.2300	0.0261817
2380.1588	0.0249414
2382.0877	0.0240881
2384.0165	0.0234956
2385.9453	0.0231559
2387.8741	0.02299
2389.8029	0.0228478
2391.7317	0.0227609
2393.6605	0.0228794
2395.5894	0.0228478
2397.5182	0.0228794
2399.4470	0.0228557
2401.3758	0.0228162
2403.3046	0.0227688
2405.2334	0.0229031
2407.1623	0.0229821
2409.0911	0.0231006
2411.0199	0.0230453
2412.9487	0.0230848
2414.8775	0.0230137
2416.8063	0.0230137
2418.7352	0.0230216
2420.6640	0.0230216
2422.5928	0.0230137
2424.5216	0.0232112
2426.4504	0.0232112
2428.3792	0.0232191
2430.3080	0.0231875
2432.2369	0.023227
2434.1657	0.0231717
2436.0945	0.023227
2438.0233	0.0231796
2439.9521	0.0232507
2441.8809	0.0233613
2443.8098	0.0233455
2445.7386	0.023148
2447.6674	0.0232191
2449.5962	0.0233218
2451.5250	0.0234245
2453.4538	0.0234008
2455.3827	0.0234482
2457.3115	0.0233613
2459.2403	0.0233613
2461.1691	0.0233297
2463.0979	0.0234482
2465.0267	0.0234008
2466.9555	0.0234561
2468.8844	0.0234798
2470.8132	0.023622
2472.7420	0.0236378
2474.6708	0.0236062
2476.5996	0.023543
2478.5284	0.0236931
2480.4573	0.0237721
2482.3861	0.0238432
2484.3149	0.0237089
2486.2437	0.0237168
2488.1725	0.0237958
2490.1013	0.0238274
2492.0302	0.0238432
2493.9590	0.024017
2495.8878	0.0240486
2497.8166	0.0240881
2499.7454	0.0238906
2501.6742	0.0239143
2503.6030	0.0239459
2505.5319	0.0239064
2507.4607	0.0238748
2509.3895	0.0239617
2511.3183	0.0239222
2513.2471	0.0240091
2515.1759	0.024017
2517.1048	0.0240881
2519.0336	0.0240091
2520.9624	0.0240565
2522.8912	0.0240328
2524.8200	0.0240407
2526.7488	0.0240407
2528.6777	0.0240249
2530.6065	0.0239696
2532.5353	0.0240802
2534.4641	0.0241355
2536.3929	0.0241513
2538.3217	0.0241197
2540.2505	0.0243489
2542.1794	0.0243805
2544.1082	0.0243963
2546.0370	0.0244753
2547.9658	0.0246491
2549.8946	0.0246649
2551.8234	0.024578
2553.7523	0.0244832
2555.6811	0.0246333
2557.6099	0.0247439
2559.5387	0.0248782
2561.4675	0.0247913
2563.3963	0.024736
2565.3252	0.0247755
2567.2540	0.0249888
2569.1828	0.0249888
2571.1116	0.0250125
2573.0404	0.0250599
2574.9692	0.0251705
2576.8981	0.0252416
2578.8269	0.0252732
2580.7557	0.0252495
2582.6845	0.0253996
2584.6133	0.0254312
2586.5421	0.0255339
2588.4709	0.025605
2590.3998	0.0256682
2592.3286	0.0257077
2594.2574	0.0258183
2596.1862	0.0257788
2598.1150	0.0258183
2600.0438	0.0258894
2601.9727	0.0259842
2603.9015	0.0260316
2605.8303	0.026158
2607.7591	0.0262212
2609.6879	0.0262291
2611.6167	0.0261659
2613.5456	0.0261738
2615.4744	0.0262212
2617.4032	0.026316
2619.3320	0.026316
2621.2608	0.0263081
2623.1896	0.0262686
2625.1184	0.026316
2627.0473	0.0262923
2628.9761	0.0263397
2630.9049	0.0263318
2632.8337	0.0263318
2634.7625	0.0263318
2636.6913	0.0264029
2638.6202	0.0264345
2640.5490	0.0264503
2642.4778	0.0264108
2644.4066	0.0264266
2646.3354	0.0264503
2648.2642	0.0265609
2650.1931	0.026553
2652.1219	0.0265135
2654.0507	0.0264977
2655.9795	0.0265926
2657.9083	0.0266479
2659.8371	0.02664
2661.7659	0.0266321
2663.6948	0.0266321
2665.6236	0.0266005
2667.5524	0.0265926
2669.4812	0.026553
2671.4100	0.0266084
2673.3388	0.0267111
2675.2677	0.0267743
2677.1965	0.0268612
2679.1253	0.0269244
2681.0541	0.0268928
2682.9829	0.0269007
2684.9117	0.0269402
2686.8406	0.0270192
2688.7694	0.0270034
2690.6982	0.0270745
2692.6270	0.0271061
2694.5558	0.0271219
2696.4846	0.0271772
2698.4134	0.0272562
2700.3423	0.0272641
2702.2711	0.0272957
2704.1999	0.0272878
2706.1287	0.0273668
2708.0575	0.0274221
2709.9863	0.0274932
2711.9152	0.0275406
2713.8440	0.0276196
2715.7728	0.0276828
2717.7016	0.0277855
2719.6304	0.0278961
2721.5592	0.0280067
2723.4881	0.0280936
2725.4169	0.0282437
2727.3457	0.028299
2729.2745	0.0282674
2731.2033	0.0283227
2733.1321	0.0284491
2735.0609	0.0284649
2736.9898	0.0285123
2738.9186	0.0285281
2740.8474	0.0286308
2742.7762	0.0286861
2744.7050	0.0287809
2746.6338	0.0288441
2748.5627	0.0289706
2750.4915	0.0290259
2752.4203	0.0291049
2754.3491	0.0292313
2756.2779	0.0293577
2758.2067	0.0293656
2760.1356	0.0294446
2762.0644	0.0295552
2763.9932	0.0296816
2765.9220	0.0297685
2767.8508	0.0298791
2769.7796	0.0299976
2771.7085	0.0301082
2773.6373	0.030203
2775.5661	0.0303215
2777.4949	0.0304163
2779.4237	0.0305664
2781.3525	0.0306138
2783.2813	0.0306849
2785.2102	0.0308034
2787.1390	0.0310246
2789.0678	0.0312933
2790.9966	0.0314671
2792.9254	0.0314671
2794.8542	0.0315382
2796.7831	0.0317199
2798.7119	0.0319095
2800.6407	0.0320043
2802.5695	0.0322097
2804.4983	0.032344
2806.4271	0.0324862
2808.3560	0.0327706
2810.2848	0.0330155
2812.2136	0.0331419
2814.1424	0.0333868
2816.0712	0.0336397
2818.0000	0.0339083
2819.9288	0.0341216
2821.8577	0.0344771
2823.7865	0.0349037
2825.7153	0.0352829
2827.6441	0.0356937
2829.5729	0.0362468
2831.5017	0.0369578
2833.4306	0.0378821
2835.3594	0.0388381
2837.2882	0.0399757
2839.2170	0.0414294
2841.1458	0.0432228
2843.0746	0.0456482
2845.0035	0.0490611
2846.9323	0.0533905
2848.8611	0.057791
2850.7899	0.0607773
2852.7187	0.0616543
2854.6475	0.0607931
2856.5763	0.058739
2858.5052	0.0560608
2860.4340	0.0534932
2862.3628	0.0514628
2864.2916	0.0501751
2866.2204	0.0495114
2868.1492	0.0492823
2870.0781	0.0493692
2872.0069	0.0496062
2873.9357	0.0494561
2875.8645	0.0488399
2877.7933	0.0483422
2879.7221	0.0481526
2881.6510	0.0481684
2883.5798	0.048437
2885.5086	0.0489821
2887.4374	0.0496853
2889.3662	0.0503489
2891.2950	0.0512179
2893.2238	0.0522529
2895.1527	0.0534695
2897.0815	0.0546072
2899.0103	0.0556184
2900.9391	0.0568114
2902.8679	0.0582571
2904.7967	0.0599162
2906.7256	0.061836
2908.6544	0.0640718
2910.5832	0.0669238
2912.5120	0.070637
2914.4408	0.0748952
2916.3696	0.0791535
2918.2985	0.0827482
2920.2273	0.0852131
2922.1561	0.0866589
2924.0849	0.0869275
2926.0137	0.0859794
2927.9425	0.0840833
2929.8713	0.0814446
2931.8002	0.0783635
2933.7290	0.0751164
2935.6578	0.071901
2937.5866	0.0688831
2939.5154	0.0660232
2941.4442	0.0637005
2943.3731	0.0619071
2945.3019	0.0603665
2947.2307	0.0592842
2949.1595	0.0586521
2951.0883	0.058344
2953.0171	0.0581702
2954.9460	0.0576962
2956.8748	0.0571748
2958.8036	0.0564795
2960.7324	0.0556658
2962.6612	0.0547573
2964.5900	0.0537223
2966.5189	0.0525689
2968.4477	0.0513285
2970.3765	0.0502225
2972.3053	0.0494166
2974.2341	0.0487767
2976.1629	0.0483185
2978.0917	0.0480183
2980.0206	0.0477418
2981.9494	0.0472045
2983.8782	0.0465567
2985.8070	0.0459642
2987.7358	0.0454744
2989.6646	0.0449687
2991.5935	0.0446369
2993.5223	0.0440602
2995.4511	0.0434124
2997.3799	0.0430253
2999.3087	0.0424959
3001.2375	0.0418402
3003.1664	0.0414057
3005.0952	0.0409475
3007.0240	0.0404181
3008.9528	0.0401179
3010.8816	0.04011
3012.8104	0.0399046
3014.7392	0.0395175
3016.6681	0.0389961
3018.5969	0.0385853
3020.5257	0.0383088
3022.4545	0.0380954
3024.3833	0.0381429
3026.3121	0.0380717
3028.2410	0.0380006
3030.1698	0.0382535
3032.0986	0.03853
3034.0274	0.038846
3035.9562	0.0388776
3037.8850	0.0388934
3039.8139	0.0393516
3041.7427	0.0399678
3043.6715	0.040268
3045.6003	0.0404734
3047.5291	0.0406078
3049.4579	0.0411292
3051.3867	0.0416348
3053.3156	0.0418876
3055.2444	0.0421799
3057.1732	0.0424564
3059.1020	0.042646
3061.0308	0.0428752
3062.9596	0.0432465
3064.8885	0.043681
3066.8173	0.0440681
3068.7461	0.0441945
3070.6749	0.0441629
3072.6037	0.0441155
3074.5325	0.0440839
3076.4614	0.0443288
3078.3902	0.04455
3080.3190	0.0444394
3082.2478	0.0442261
3084.1766	0.0442024
3086.1054	0.0440128
3088.0342	0.0438785
3089.9631	0.0438232
3091.8919	0.0435388
3093.8207	0.0431438
3095.7495	0.042891
3097.6783	0.0426618
3099.6071	0.0426144
3101.5360	0.0425591
3103.4648	0.0424406
3105.3936	0.042251
3107.3224	0.042172
3109.2512	0.0421404
3111.1800	0.041856
3113.1089	0.0417296
3115.0377	0.0418876
3116.9665	0.0419271
3118.8953	0.0419192
3120.8241	0.0418086
3122.7529	0.041619
3124.6817	0.0415005
3126.6106	0.0415637
3128.5394	0.0416506
3130.4682	0.0417454
3132.3970	0.0417928
3134.3258	0.0419666
3136.2546	0.0421799
3138.1835	0.0424248
3140.1123	0.0426539
3142.0411	0.0428041
3143.9699	0.0429621
3145.8987	0.0432939
3147.8275	0.0436178
3149.7564	0.0439891
3151.6852	0.0443999
3153.6140	0.0447001
3155.5428	0.0450161
3157.4716	0.0454112
3159.4004	0.0456403
3161.3293	0.0460432
3163.2581	0.0466041
3165.1869	0.0470465
3167.1157	0.0473942
3169.0445	0.0477971
3170.9733	0.0482948
3172.9021	0.0487925
3174.8310	0.0493218
3176.7598	0.0498907
3178.6886	0.05042
3180.6174	0.050973
3182.5462	0.0515181
3184.4750	0.0520949
3186.4039	0.0526795
3188.3327	0.0532325
3190.2615	0.0537539
3192.1903	0.0543781
3194.1191	0.0550338
3196.0479	0.0556974
3197.9768	0.0562899
3199.9056	0.0570326
3201.8344	0.0577278
3203.7632	0.0583361
3205.6920	0.058897
3207.6208	0.0596792
3209.5496	0.0604139
3211.4785	0.0610143
3213.4073	0.0616938
3215.3361	0.0624206
3217.2649	0.0631553
3219.1937	0.0639375
3221.1225	0.0646959
3223.0514	0.0655412
3224.9802	0.066355
3226.9090	0.0671134
3228.8378	0.0678955
3230.7666	0.0689305
3232.6954	0.0702498
3234.6243	0.0713085
3236.5531	0.0720116
3238.4819	0.0729676
3240.4107	0.0741447
3242.3395	0.0753693
3244.2683	0.0767518
3246.1971	0.0782529
3248.1260	0.0795564
3250.0548	0.08086
3251.9836	0.0823927
3253.9124	0.0842018
3255.8412	0.0860268
3257.7700	0.0876464
3259.6989	0.0894003
3261.6277	0.0914149
3263.5565	0.0933346
3265.4853	0.0952228
3267.4141	0.0972137
3269.3429	0.0991809
3271.2718	0.100785
3273.2006	0.102041
3275.1294	0.103218
3277.0582	0.104063
3278.9870	0.104498
3280.9158	0.104774
3282.8446	0.10483
3284.7735	0.104466
3286.7023	0.103771
3288.6311	0.103052
3290.5599	0.102151
3292.4887	0.100903
3294.4175	0.0995127
3296.3464	0.0979563
3298.2752	0.0959655
3300.2040	0.0939035
3302.1328	0.0922681
3304.0616	0.090688
3305.9904	0.0888551
3307.9193	0.0869907
3309.8481	0.0850867
3311.7769	0.0832143
3313.7057	0.0814288
3315.6345	0.079667
3317.5633	0.0778895
3319.4921	0.0762146
3321.4210	0.0746424
3323.3498	0.0731651
3325.2786	0.0717509
3327.2074	0.0702814
3329.1362	0.0688673
3331.0650	0.0675479
3332.9939	0.0663313
3334.9227	0.0651541
3336.8515	0.0640086
3338.7803	0.0629973
3340.7091	0.0620414
3342.6379	0.0611881
3344.5668	0.0602796
3346.4956	0.0594185
3348.4244	0.058581
3350.3532	0.0579016
3352.2820	0.0572143
3354.2108	0.0564558
3356.1397	0.0557211
3358.0685	0.0551839
3359.9973	0.0546072
3361.9261	0.054141
3363.8549	0.0536512
3365.7837	0.053193
3367.7125	0.0527743
3369.6414	0.0523319
3371.5702	0.0518341
3373.4990	0.0513759
3375.4278	0.0510125
3377.3566	0.0507202
3379.2854	0.0503489
3381.2143	0.0500487
3383.1431	0.049701
3385.0719	0.0492744
3387.0007	0.0488162
3388.9295	0.048516
3390.8583	0.0483185
3392.7872	0.0480499
3394.7160	0.0476391
3396.6448	0.0473704
3398.5736	0.0471176
3400.5024	0.0468095
3402.4312	0.0464461
3404.3600	0.046138
3406.2889	0.045901
3408.2177	0.0456561
3410.1465	0.0453401
3412.0753	0.0450794
3414.0041	0.0447475
3415.9329	0.0444157
3417.8618	0.0440681
3419.7906	0.0437363
3421.7194	0.0435072
3423.6482	0.043286
3425.5770	0.0429858
3427.5058	0.0427646
3429.4347	0.0423695
3431.3635	0.0420693
3433.2923	0.0417296
3435.2211	0.0414215
3437.1499	0.0412556
3439.0787	0.041145
3441.0075	0.0410107
3442.9364	0.0408053
3444.8652	0.0405762
3446.7940	0.040426
3448.7228	0.0401811
3450.6516	0.0398888
3452.5804	0.0396913
3454.5093	0.0395807
3456.4381	0.0394227
3458.3669	0.0391699
3460.2957	0.0389487
3462.2245	0.0388302
3464.1533	0.0386722
3466.0822	0.0384747
3468.0110	0.0382535
3469.9398	0.0379532
3471.8686	0.0376609
3473.7974	0.0375819
3475.7262	0.0375108
3477.6550	0.0372343
3479.5839	0.0369025
3481.5127	0.0367682
3483.4415	0.0366813
3485.3703	0.0364443
3487.2991	0.0362626
3489.2279	0.0361283
3491.1568	0.0358755
3493.0856	0.0356463
3495.0144	0.0354646
3496.9432	0.0353145
3498.8720	0.0351012
3500.8008	0.0349827
3502.7297	0.0348484
3504.6585	0.0346667
3506.5873	0.0343428
3508.5161	0.0342006
3510.4449	0.0340347
3512.3737	0.0336871
3514.3025	0.0334737
3516.2314	0.0333394
3518.1602	0.0330866
3520.0890	0.0328101
3522.0178	0.0325336
3523.9466	0.032423
3525.8754	0.0322176
3527.8043	0.0321228
3529.7331	0.0319885
3531.6619	0.0316488
3533.5907	0.031238
3535.5195	0.0309377
3537.4483	0.030756
3539.3772	0.0304558
3541.3060	0.0300924
3543.2348	0.0299502
3545.1636	0.0298317
3547.0924	0.029729
3549.0212	0.0293814
3550.9501	0.0290101
3552.8789	0.0288916
3554.8077	0.0286624
3556.7365	0.0282042
3558.6653	0.027983
3560.5941	0.0278092
3562.5229	0.0275406
3564.4518	0.0273194
3566.3806	0.0274221
3568.3094	0.0273984
3570.2382	0.0267822
3572.1670	0.0261975
3574.0958	0.0259447
3576.0247	0.025684
3577.9535	0.0255655
3579.8823	0.025368
3581.8111	0.0251468
3583.7399	0.0249493
3585.6687	0.0249019
3587.5976	0.0250125
3589.5264	0.0247992
3591.4552	0.0243094
3593.3840	0.0242303
3595.3128	0.024175
3597.2416	0.0238669
3599.1704	0.0236062
3601.0993	0.0235904
3603.0281	0.0234166
3604.9569	0.0230532
3606.8857	0.0228636
3608.8145	0.0229268
3610.7433	0.0226345
3612.6722	0.0225081
3614.6010	0.0222948
3616.5298	0.0219392
3618.4586	0.0219551
3620.3874	0.0220341
3622.3162	0.0216153
3624.2451	0.0212203
3626.1739	0.0209912
3628.1027	0.0212203
3630.0315	0.0214968
3631.9603	0.020612
3633.8891	0.0201301
3635.8179	0.0197746
3637.7468	0.0193637
3639.6756	0.0192136
3641.6044	0.0189134
3643.5332	0.0187475
3645.4620	0.0185974
3647.3908	0.0189134
3649.3197	0.0191978
3651.2485	0.018945
3653.1773	0.0182024
3655.1061	0.017681
3657.0349	0.0176336
3658.9637	0.017278
3660.8926	0.0169936
3662.8214	0.0169462
3664.7502	0.0167092
3666.6790	0.0164643
3668.6078	0.0167092
3670.5366	0.017199
3672.4654	0.0166618
3674.3943	0.0163695
3676.3231	0.0170094
3678.2519	0.01633
3680.1807	0.0158718
3682.1095	0.0157375
3684.0383	0.0155953
3685.9672	0.0156269
3687.8960	0.0158797
3689.8248	0.0162431
3691.7536	0.0159903
3693.6824	0.0157217
3695.6112	0.0155321
3697.5401	0.0156585
3699.4689	0.0155163
3701.3977	0.0155242
3703.3265	0.0157138
3705.2553	0.0155716
3707.1841	0.0154057
3709.1129	0.0155953
3711.0418	0.0159113
3712.9706	0.0159113
3714.8994	0.0153741
3716.8282	0.0151687
3718.7570	0.0153583
3720.6858	0.0155242
3722.6147	0.015698
3724.5435	0.0159587
3726.4723	0.0162115
3728.4011	0.0160772
3730.3299	0.0156901
3732.2587	0.0159192
3734.1876	0.0162036
3736.1164	0.0165512
3738.0452	0.0163458
3739.9740	0.0157454
3741.9028	0.0154057
3743.8316	0.0157612
3745.7605	0.016567
3747.6893	0.0157533
3749.6181	0.0155795
3751.5469	0.0158718
3753.4757	0.015619
3755.4045	0.0150581
3757.3333	0.0150106
3759.2622	0.0152714
3761.1910	0.0151924
3763.1198	0.0149237
3765.0486	0.0148368
3766.9774	0.0149474
3768.9062	0.0148447
3770.8351	0.0150976
3772.7639	0.0149079
3774.6927	0.0146788
3776.6215	0.014663
3778.5503	0.0148368
3780.4791	0.0150423
3782.4080	0.0148289
3784.3368	0.014742
3786.2656	0.0148052
3788.1944	0.0145998
3790.1232	0.0146551
3792.0520	0.0146788
3793.9808	0.0146946
3795.9097	0.0148368
3797.8385	0.015066
3799.7673	0.0148605
3801.6961	0.0152872
3803.6249	0.0153741
3805.5537	0.0149395
3807.4826	0.0152951
3809.4114	0.0152161
3811.3402	0.0147736
3813.2690	0.0147025
3815.1978	0.0148526
3817.1266	0.0153741
3819.0555	0.0150818
3820.9843	0.0153425
3822.9131	0.0155479
3824.8419	0.0149869
3826.7707	0.0148526
3828.6995	0.0148289
3830.6283	0.0148763
3832.5572	0.0151924
3834.4860	0.0151213
3836.4148	0.0151134
3838.3436	0.0155084
3840.2724	0.01554
3842.2012	0.0150897
3844.1301	0.0150818
3846.0589	0.0150976
3847.9877	0.0149079
3849.9165	0.0148368
3851.8453	0.0149869
3853.7741	0.0157533
3855.7030	0.0157612
3857.6318	0.0151687
3859.5606	0.0148526
3861.4894	0.0149316
3863.4182	0.0152161
3865.3470	0.0153978
3867.2758	0.0152793
3869.2047	0.0151924
3871.1335	0.0155084
3873.0623	0.0151608
3874.9911	0.0152161
3876.9199	0.0150818
3878.8487	0.0148605
3880.7776	0.0151292
3882.7064	0.0152082
3884.6352	0.0150581
3886.5640	0.0153741
3888.4928	0.015145
3890.4216	0.0150344
3892.3505	0.0153346
3894.2793	0.0151924
3896.2081	0.0149237
3898.1369	0.0150976
3900.0657	0.0155084
3901.9945	0.0155163
3903.9233	0.0154136
3905.8522	0.0153425
3907.7810	0.015066
3909.7098	0.0149711
3911.6386	0.0149158
3913.5674	0.0149
3915.4962	0.0148684
3917.4251	0.0151055
3919.3539	0.0150976
3921.2827	0.0149948
3923.2115	0.0148921
3925.1403	0.0150344
3927.0691	0.0150344
3928.9980	0.0150581
3930.9268	0.0151687
3932.8556	0.0152556
3934.7844	0.0151608
3936.7132	0.0149711
3938.6420	0.0149237
3940.5709	0.0149079
3942.4997	0.0150106
3944.4285	0.0150739
3946.3573	0.0149395
3948.2861	0.0151292
3950.2149	0.0152477
3952.1437	0.0151292
3954.0726	0.0150027
3956.0014	0.014979
3957.9302	0.0150344
3959.8590	0.0151213
3961.7878	0.0151845
3963.7166	0.0151687
3965.6455	0.015066
3967.5743	0.0150739
3969.5031	0.0150106
3971.4319	0.0149869
3973.3607	0.0149632
3975.2895	0.0149711
3977.2184	0.0149711
3979.1472	0.015066
3981.0760	0.0151055
3983.0048	0.0150976
3984.9336	0.0150185
3986.8624	0.0149869
3988.7912	0.0149869
3990.7201	0.015066
3992.6489	0.0151213
3994.5777	0.0150344
3996.5065	0.0150027
3998.4353	0.0150423
4000.3641	0.0151292
4002.2930	0.0152319
4004.2218	0.015224
4006.1506	0.015145
4008.0794	0.0150423
4010.0082	0.0151055
4011.9370	0.0151134
4013.8659	0.0150976
4015.7947	0.0150897
4017.7235	0.0150897
4019.6523	0.0151055
4021.5811	0.0150897
4023.5099	0.0150581
4025.4387	0.0150739
4027.3676	0.0150502
4029.2964	0.0150185
4031.2252	0.014979
4033.1540	0.0150106
4035.0828	0.0149948
4037.0116	0.0149711
4038.9405	0.0148605
4040.8693	0.014821
4042.7981	0.0148842
4044.7269	0.0149237
4046.6557	0.0149
4048.5845	0.0149553
4050.5134	0.0149474
4052.4422	0.0149395
4054.3710	0.0148842
4056.2998	0.0148131
4058.2286	0.0148131
4060.1574	0.0148842
4062.0862	0.0149632
4064.0151	0.0150897
4065.9439	0.0150265
4067.8727	0.0148763
4069.8015	0.0147973
4071.7303	0.0149
4073.6591	0.0150106
4075.5880	0.0149632
4077.5168	0.0148605
4079.4456	0.0148289
4081.3744	0.0147815
4083.3032	0.0149079
4085.2320	0.0149079
4087.1609	0.0149
4089.0897	0.0149632
4091.0185	0.0148842
4092.9473	0.0147262
4094.8761	0.0146946
4096.8049	0.0147815
4098.7337	0.0148684
4100.6626	0.0148131
4102.5914	0.0147894
4104.5202	0.0147736
4106.4490	0.0147499
4108.3778	0.0147499
4110.3066	0.0147341
4112.2355	0.0146314
4114.1643	0.0145998
4116.0931	0.0146788
4118.0219	0.0147736
4119.9507	0.0148131
4121.8795	0.0147499
4123.8084	0.014663
4125.7372	0.0146235
4127.6660	0.0146709
4129.5948	0.0146946
4131.5236	0.0147025
4133.4524	0.0147025
4135.3813	0.0146551
4137.3101	0.014663
4139.2389	0.0147894
4141.1677	0.014821
4143.0965	0.0147578
4145.0253	0.014821
4146.9541	0.0147499
4148.8830	0.0146551
4150.8118	0.0146709
4152.7406	0.0146867
4154.6694	0.0147499
4156.5982	0.014742
4158.5270	0.0147499
4160.4559	0.0148526
4162.3847	0.0148289
4164.3135	0.014742
4166.2423	0.0146472
4168.1711	0.014663
4170.0999	0.014663
4172.0288	0.0146314
4173.9576	0.0146788
4175.8864	0.0147736
4177.8152	0.0147657
4179.7440	0.014742
4181.6728	0.014742
4183.6016	0.0147578
4185.5305	0.0147262
4187.4593	0.0146077
4189.3881	0.0145208
4191.3169	0.0147025
4193.2457	0.0147973
4195.1745	0.0149079
4197.1034	0.0148763
4199.0322	0.0148605
4200.9610	0.0149
[truncated: 414 more rows]
