# Supplementary material for: Vibrational Study on the Structure, Bioactivity, and Silver Adsorption of Silk Fibroin Fibers Grafted with Methacrylonitrile
Source: Molecules. 2023 Mar 10;28(6):2551. doi: 10.3390/molecules28062551 (PMC10051891; doi:10.3390/molecules28062551)
Supplement: Supplementary file 1 [file molecules-28-02551-s001.zip › RAW DATA/Figure 15 IR SBF perpendicular/IR BF MAN 40% 28d SBF perpendic p2.txt]

TITLE	BF MAN 40% 28D SBF PERPENDICOLARE P2
DATA TYPE
ORIGIN	JASCO
OWNER
DATE	23/03/01
TIME	16:04:26
SPECTROMETER/DATA SYSTEM
RESOLUTION
DELTAX	1.92882
XUNITS	1/CM
YUNITS	ABSORBANCE
FIRSTX	379.9768
LASTX	4999.4912
NPOINTS	2396
FIRSTY	0.14795
MAXY	0.18558
MINY	0.01705
XYDATA
379.9768	0.147952
381.9056	0.146844
383.8344	0.163778
385.7633	0.173428
387.6921	0.156616
389.6209	0.137125
391.5497	0.141718
393.4785	0.149837
395.4073	0.151124
397.3361	0.146752
399.2650	0.137751
401.1938	0.133622
403.1226	0.133001
405.0514	0.138093
406.9802	0.137084
408.9090	0.13622
410.8379	0.139236
412.7667	0.139856
414.6955	0.141358
416.6243	0.145551
418.5531	0.153734
420.4819	0.15251
422.4108	0.150127
424.3396	0.146462
426.2684	0.14409
428.1972	0.141567
430.1260	0.138198
432.0548	0.134689
433.9837	0.133303
435.9125	0.130641
437.8413	0.128971
439.7701	0.129899
441.6989	0.129504
443.6277	0.128292
445.5565	0.128031
447.4854	0.12744
449.4142	0.12784
451.3430	0.128327
453.2718	0.128327
455.2006	0.128176
457.1294	0.1294
459.0583	0.129475
460.9871	0.1286
462.9159	0.128954
464.8447	0.128838
466.7735	0.128907
468.7023	0.129702
470.6312	0.130009
472.5600	0.130421
474.4888	0.130427
476.4176	0.130827
478.3464	0.13125
480.2752	0.131702
482.2040	0.131383
484.1329	0.13176
486.0617	0.133419
487.9905	0.133709
489.9193	0.133013
491.8481	0.133686
493.7769	0.134416
495.7058	0.134138
497.6346	0.134167
499.5634	0.134416
501.4922	0.134875
503.4210	0.134811
505.3498	0.135083
507.2787	0.136307
509.2075	0.136487
511.1363	0.137148
513.0651	0.137757
514.9939	0.139073
516.9227	0.140053
518.8515	0.140106
520.7804	0.140082
522.7092	0.140442
524.6380	0.141289
526.5668	0.142495
528.4956	0.142878
530.4244	0.143927
532.3533	0.144925
534.2821	0.146206
536.2109	0.148184
538.1397	0.148793
540.0685	0.149721
541.9973	0.151194
543.9262	0.152765
545.8550	0.153914
547.7838	0.154992
549.7126	0.155961
551.6414	0.155706
553.5702	0.155155
555.4990	0.153653
557.4279	0.151437
559.3567	0.148752
561.2855	0.145714
563.2143	0.143237
565.1431	0.140129
567.0719	0.135976
569.0008	0.133952
570.9296	0.133315
572.8584	0.132537
574.7872	0.131784
576.7160	0.131697
578.6448	0.131888
580.5737	0.131697
582.5025	0.131378
584.4313	0.131412
586.3601	0.131256
588.2889	0.131291
590.2177	0.131285
592.1465	0.13183
594.0754	0.132996
596.0042	0.13477
597.9330	0.135802
599.8618	0.136481
601.7906	0.137305
603.7194	0.13829
605.6483	0.139439
607.5771	0.14039
609.5059	0.141271
611.4347	0.141903
613.3635	0.141886
615.2923	0.142222
617.2212	0.142808
619.1500	0.142692
621.0788	0.142541
623.0076	0.143197
624.9364	0.143185
626.8652	0.143173
628.7941	0.143179
630.7229	0.142704
632.6517	0.141816
634.5805	0.141022
636.5093	0.140529
638.4381	0.139531
640.3669	0.138563
642.2958	0.137623
644.2246	0.136359
646.1534	0.135466
648.0822	0.134956
650.0110	0.13397
651.9398	0.132648
653.8687	0.13165
655.7975	0.130803
657.7263	0.129806
659.6551	0.129058
661.5839	0.128443
663.5127	0.128101
665.4416	0.128142
667.3704	0.131528
669.2992	0.134486
671.2280	0.129603
673.1568	0.127991
675.0856	0.128043
677.0144	0.128339
678.9433	0.128124
680.8721	0.128026
682.8009	0.12791
684.7297	0.127707
686.6585	0.127318
688.5873	0.126877
690.5162	0.126303
692.4450	0.125665
694.3738	0.125091
696.3026	0.124401
698.2314	0.12352
700.1602	0.122406
702.0891	0.121008
704.0179	0.119564
705.9467	0.118277
707.8755	0.116978
709.8043	0.115505
711.7331	0.114159
713.6619	0.113243
715.5908	0.112721
717.5196	0.111967
719.4484	0.111387
721.3772	0.109984
723.3060	0.107658
725.2348	0.10553
727.1637	0.103448
729.0925	0.101094
731.0213	0.0988261
732.9501	0.0965991
734.8789	0.0940938
736.8077	0.0916813
738.7366	0.0894196
740.6654	0.0877668
742.5942	0.0861488
744.5230	0.0842988
746.4518	0.0824198
748.3806	0.0810106
750.3094	0.0796188
752.2383	0.0783893
754.1671	0.0773918
756.0959	0.0765915
758.0247	0.0758202
759.9535	0.0748343
761.8823	0.0741326
763.8112	0.0732453
765.7400	0.0719405
767.6688	0.070914
769.5976	0.0698295
771.5264	0.0682115
773.4552	0.066002
775.3841	0.0657758
777.3129	0.0657816
779.2417	0.0651553
781.1705	0.0644709
783.0993	0.0638504
785.0281	0.0630617
786.9569	0.0624006
788.8858	0.0616699
790.8146	0.0608928
792.7434	0.0605448
794.6722	0.0603012
796.6010	0.0601273
798.5298	0.0599881
800.4587	0.0594487
802.3875	0.0591994
804.3163	0.0591994
806.2451	0.0592342
808.1739	0.0590834
810.1027	0.0585209
812.0316	0.0580105
813.9604	0.0580453
815.8892	0.0581381
817.8180	0.0578423
819.7468	0.057477
821.6756	0.057651
823.6045	0.0579757
825.5333	0.0583179
827.4621	0.0582193
829.3909	0.0578655
831.3197	0.0573842
833.2485	0.056926
835.1773	0.0561141
837.1062	0.0554298
839.0350	0.0547977
840.9638	0.054328
842.8926	0.0541772
844.8214	0.0539974
846.7502	0.0538292
848.6791	0.054067
850.6079	0.0540844
852.5367	0.0538872
854.4655	0.0534813
856.3943	0.0527911
858.3231	0.0519096
860.2520	0.0510165
862.1808	0.0504482
864.1096	0.050135
866.0384	0.0495899
867.9672	0.0493405
869.8960	0.0493811
871.8248	0.0494971
873.7537	0.0495087
875.6825	0.0497465
877.6113	0.0497929
879.5401	0.0495609
881.4689	0.0492826
883.3977	0.0490912
885.3266	0.048981
887.2554	0.0490042
889.1842	0.0489868
891.1130	0.0493115
893.0418	0.0493869
894.9706	0.0492014
896.8995	0.0490448
898.8283	0.0487664
900.7571	0.0485054
902.6859	0.0487084
904.6147	0.0486736
906.5435	0.0488302
908.4723	0.0489752
910.4012	0.0490274
912.3300	0.0490796
914.2588	0.0496479
916.1876	0.0500945
918.1164	0.0505294
920.0452	0.0511905
921.9741	0.0521474
923.9029	0.0527795
925.8317	0.0531855
927.7605	0.0534581
929.6893	0.053545
931.6181	0.0536494
933.5470	0.0538176
935.4758	0.0537132
937.4046	0.0536436
939.3334	0.0542584
941.2622	0.0550123
943.1910	0.0552558
945.1198	0.055772
947.0487	0.0564969
948.9775	0.0573378
950.9063	0.0582425
952.8351	0.0589732
954.7639	0.0592284
956.6927	0.0596981
958.6216	0.0605796
960.5504	0.0614785
962.4792	0.0623774
964.4080	0.0636011
966.3368	0.0652307
968.2656	0.067243
970.1945	0.0692206
972.1233	0.0707458
974.0521	0.0717375
975.9809	0.0719753
977.9097	0.071059
979.8385	0.0695859
981.7673	0.0683507
983.6962	0.067794
985.6250	0.0678925
987.5538	0.0684841
989.4826	0.0694758
991.4114	0.070653
993.3402	0.0713721
995.2691	0.0717375
997.1979	0.0714997
999.1267	0.0704442
1001.0555	0.0691336
1002.9843	0.0679795
1004.9131	0.0668603
1006.8420	0.0662745
1008.7708	0.0660948
1010.6996	0.0662107
1012.6284	0.0668313
1014.5572	0.0674518
1016.4860	0.067649
1018.4149	0.0677476
1020.3437	0.0678925
1022.2725	0.0682579
1024.2013	0.0688958
1026.1301	0.0698295
1028.0589	0.070856
1029.9877	0.0719521
1031.9166	0.0731641
1033.8454	0.0743936
1035.7742	0.075565
1037.7030	0.0766205
1039.6318	0.0774614
1041.5606	0.0781225
1043.4895	0.0785749
1045.4183	0.078946
1047.3471	0.0792244
1049.2759	0.0795086
1051.2047	0.0798855
1053.1335	0.0805466
1055.0624	0.0813238
1056.9912	0.0820197
1058.9200	0.082791
1060.8488	0.0834347
1062.7776	0.0838697
1064.7064	0.084177
1066.6352	0.0842988
1068.5641	0.0842524
1070.4929	0.0839334
1072.4217	0.0833245
1074.3505	0.0824372
1076.2793	0.0812426
1078.2081	0.0797521
1080.1370	0.0781399
1082.0658	0.0764987
1083.9946	0.0749967
1085.9234	0.0736281
1087.8522	0.0721376
1089.7810	0.0708502
1091.7099	0.0699513
1093.6387	0.0692206
1095.5675	0.0689074
1097.4963	0.0690234
1099.4251	0.0693366
1101.3539	0.0695454
1103.2827	0.0696497
1105.2116	0.0696555
1107.1404	0.0696671
1109.0692	0.0696323
1110.9980	0.0696207
1112.9268	0.0697309
1114.8556	0.0700035
1116.7845	0.0700209
1118.7133	0.0699861
1120.6421	0.0699803
1122.5709	0.0698063
1124.4997	0.0695917
1126.4285	0.0694874
1128.3574	0.0694004
1130.2862	0.0694352
1132.2150	0.0696555
1134.1438	0.0701195
1136.0726	0.07074
1138.0014	0.0716795
1139.9302	0.0731119
1141.8591	0.0747473
1143.7879	0.0763247
1145.7167	0.0781399
1147.6455	0.0802219
1149.5743	0.0824546
1151.5031	0.0845888
1153.4320	0.0866417
1155.3608	0.0883873
1157.2896	0.0899299
1159.2184	0.0915363
1161.1472	0.0927426
1163.0760	0.0924874
1165.0049	0.0921511
1166.9337	0.0920873
1168.8625	0.0919771
1170.7913	0.0913508
1172.7201	0.0903127
1174.6489	0.088944
1176.5777	0.0873028
1178.5066	0.0858008
1180.4354	0.0846931
1182.3642	0.0840842
1184.2930	0.0838464
1186.2218	0.0841596
1188.1506	0.0849831
1190.0795	0.0860096
1192.0083	0.087297
1193.9371	0.0888861
1195.8659	0.0908694
1197.7947	0.0932239
1199.7235	0.095706
1201.6524	0.0983447
1203.5812	0.10132
1205.5100	0.104654
1207.4388	0.107914
1209.3676	0.111092
1211.2964	0.11402
1213.2253	0.116491
1215.1541	0.118178
1217.0829	0.118979
1219.0117	0.119042
1220.9405	0.118706
1222.8693	0.118416
1224.7981	0.118625
1226.7270	0.119025
1228.6558	0.119303
1230.5846	0.118892
1232.5134	0.117749
1234.4422	0.116067
1236.3710	0.114113
1238.2999	0.112199
1240.2287	0.110541
1242.1575	0.109149
1244.0863	0.108093
1246.0151	0.107154
1247.9439	0.106499
1249.8728	0.106133
1251.8016	0.105994
1253.7304	0.105936
1255.6592	0.105924
1257.5880	0.105971
1259.5168	0.105982
1261.4456	0.105443
1263.3745	0.104063
1265.3033	0.102079
1267.2321	0.099725
1269.1609	0.0969123
1271.0897	0.0940068
1273.0185	0.0911768
1274.9474	0.0885903
1276.8762	0.0863865
1278.8050	0.0845192
1280.7338	0.0831563
1282.6626	0.0822226
1284.5914	0.0814629
1286.5203	0.0807902
1288.4491	0.0802509
1290.3779	0.0797521
1292.3067	0.0793404
1294.2355	0.0790852
1296.1643	0.0790678
1298.0931	0.0791316
1300.0220	0.079294
1301.9508	0.079468
1303.8796	0.0795608
1305.8084	0.0795434
1307.7372	0.0796594
1309.6660	0.0796767
1311.5949	0.0793694
1313.5237	0.079149
1315.4525	0.0788706
1317.3813	0.0786909
1319.3101	0.0787489
1321.2389	0.0789402
1323.1678	0.079352
1325.0966	0.0799377
1327.0254	0.0805118
1328.9542	0.081086
1330.8830	0.0816369
1332.8118	0.0820835
1334.7406	0.082385
1336.6695	0.0827446
1338.5983	0.083023
1340.5271	0.0830983
1342.4559	0.0828722
1344.3847	0.0827852
1346.3135	0.0828606
1348.2424	0.0830171
1350.1712	0.0833477
1352.1000	0.0838754
1354.0288	0.084583
1355.9576	0.0856268
1357.8864	0.0870477
1359.8153	0.0887005
1361.7441	0.0909506
1363.6729	0.0938735
1365.6017	0.095996
1367.5305	0.0975618
1369.4593	0.0985187
1371.3881	0.0985013
1373.3170	0.0992146
1375.2458	0.10038
1377.1746	0.100525
1379.1034	0.100554
1381.0322	0.100763
1382.9610	0.101494
1384.8899	0.102329
1386.8187	0.103535
1388.7475	0.104492
1390.6763	0.104625
1392.6051	0.10484
1394.5339	0.105663
1396.4628	0.106174
1398.3916	0.106255
1400.3204	0.10647
1402.2492	0.106197
1404.1780	0.106174
1406.1068	0.106185
1408.0357	0.105803
1409.9645	0.105507
1411.8933	0.105223
1413.8221	0.104915
1415.7509	0.104567
1417.6797	0.104573
1419.6085	0.105258
1421.5374	0.10524
1423.4662	0.105739
1425.3950	0.107589
1427.3238	0.109607
1429.2526	0.113174
1431.1814	0.117639
1433.1103	0.121965
1435.0391	0.126089
1436.9679	0.132213
1438.8967	0.135617
1440.8255	0.137351
1442.7543	0.139392
1444.6832	0.141039
1446.6120	0.141816
1448.5408	0.142147
1450.4696	0.140604
1452.3984	0.138459
1454.3272	0.135942
1456.2560	0.134341
1458.1849	0.132288
1460.1137	0.129823
1462.0425	0.128461
1463.9713	0.128536
1465.9001	0.128774
1467.8289	0.127637
1469.7578	0.125561
1471.6866	0.124436
1473.6154	0.124111
1475.5442	0.123125
1477.4730	0.12298
1479.4018	0.123502
1481.3307	0.125323
1483.2595	0.128031
1485.1883	0.130879
1487.1171	0.135066
1489.0459	0.140367
1490.9747	0.146734
1492.9035	0.150794
1494.8324	0.15461
1496.7612	0.160815
1498.6900	0.166185
1500.6188	0.169931
1502.5476	0.172819
1504.4764	0.175203
1506.4053	0.180979
1508.3341	0.185578
1510.2629	0.185073
1512.1917	0.185456
1514.1205	0.185334
1516.0493	0.183693
1517.9782	0.179953
1519.9070	0.175133
1521.8358	0.170952
1523.7646	0.165866
1525.6934	0.161963
1527.6222	0.158286
1529.5510	0.15461
1531.4799	0.151588
1533.4087	0.149309
1535.3375	0.145534
1537.2663	0.142425
1539.1951	0.141149
1541.1239	0.139427
1543.0528	0.135802
1544.9816	0.132253
1546.9104	0.128339
1548.8392	0.125538
1550.7680	0.123351
1552.6968	0.120887
1554.6257	0.1183
1556.5545	0.115801
1558.4833	0.114594
1560.4121	0.111242
1562.3409	0.106528
1564.2697	0.103152
1566.1985	0.099783
1568.1274	0.0970921
1570.0562	0.0948477
1571.9850	0.0922439
1573.9138	0.0901155
1575.8426	0.0894196
1577.7714	0.0887411
1579.7003	0.0877842
1581.6291	0.0876566
1583.5579	0.0880973
1585.4867	0.0890368
1587.4155	0.0905621
1589.3443	0.0927252
1591.2732	0.0952769
1593.2020	0.0982635
1595.1308	0.101888
1597.0596	0.105756
1598.9884	0.109787
1600.9172	0.114647
1602.8461	0.120324
1604.7749	0.126756
1606.7037	0.133402
1608.6325	0.140738
1610.5613	0.1479
1612.4901	0.154644
1614.4189	0.160009
1616.3478	0.166504
1618.2766	0.172054
1620.2054	0.17373
1622.1342	0.175354
1624.0630	0.176914
1625.9918	0.176079
1627.9207	0.174536
1629.8495	0.172013
1631.7783	0.168882
1633.7071	0.166017
1635.6359	0.163767
1637.5647	0.159858
1639.4936	0.155572
1641.4224	0.152278
1643.3512	0.149286
1645.2800	0.147314
1647.2088	0.145945
1649.1376	0.142762
1651.0664	0.139659
1652.9953	0.139473
1654.9241	0.135362
1656.8529	0.130351
1658.7817	0.126268
1660.7105	0.122742
1662.6393	0.119588
1664.5682	0.11605
1666.4970	0.112362
1668.4258	0.109862
1670.3546	0.107241
1672.2834	0.104005
1674.2122	0.101065
1676.1411	0.0985013
1678.0699	0.0951145
1679.9987	0.0925106
1681.9275	0.0898835
1683.8563	0.0890484
1685.7851	0.0873086
1687.7139	0.0847569
1689.6428	0.0836899
1691.5716	0.0831911
1693.5004	0.0829708
1695.4292	0.0846874
1697.3580	0.0864445
1699.2868	0.0850701
1701.2157	0.0799145
1703.1445	0.072561
1705.0733	0.0657584
1707.0021	0.0598489
1708.9309	0.05525
1710.8597	0.0519792
1712.7886	0.0489868
1714.7174	0.0471658
1716.6462	0.0452694
1718.5750	0.0441908
1720.5038	0.0419058
1722.4326	0.0409373
1724.3614	0.0402298
1726.2903	0.0399167
1728.2191	0.0401428
1730.1479	0.0409315
1732.0767	0.0409663
1734.0055	0.0425206
1735.9343	0.0427699
1737.8632	0.0418014
1739.7920	0.0413027
1741.7208	0.0402472
1743.6496	0.0385364
1745.5784	0.036698
1747.5072	0.0344653
1749.4361	0.0329169
1751.3649	0.0313453
1753.2937	0.0295997
1755.2225	0.0275989
1757.1513	0.026961
1759.0801	0.0261723
1761.0089	0.025662
1762.9378	0.0253024
1764.8666	0.0245717
1766.7954	0.0240729
1768.7242	0.0244093
1770.6530	0.0242179
1772.5818	0.0247515
1774.5107	0.0241193
1776.4395	0.0235742
1778.3683	0.0231683
1780.2971	0.0232958
1782.2259	0.0231161
1784.1547	0.0230407
1786.0836	0.0229363
1788.0124	0.0226521
1789.9412	0.0223216
1791.8700	0.0228261
1793.7988	0.0228667
1795.7276	0.0224143
1797.6565	0.0220258
1799.5853	0.0220026
1801.5141	0.0220548
1803.4429	0.0220548
1805.3717	0.0216894
1807.3005	0.0216198
1809.2293	0.0215096
1811.1582	0.02173
1813.0870	0.0214807
1815.0158	0.0211501
1816.9446	0.0210979
1818.8734	0.0214864
1820.8022	0.0213879
1822.7311	0.0214111
1824.6599	0.0216314
1826.5887	0.0217996
1828.5175	0.0214633
1830.4463	0.0219736
1832.3751	0.0215386
1834.3040	0.0213705
1836.2328	0.0212777
1838.1616	0.0213937
1840.0904	0.0211037
1842.0192	0.0211037
1843.9480	0.0216488
1845.8768	0.0219156
1847.8057	0.0214807
1849.7345	0.021556
1851.6633	0.0213415
1853.5921	0.0215386
1855.5209	0.0213763
1857.4497	0.0215676
1859.3786	0.0216836
1861.3074	0.021846
1863.2362	0.0215618
1865.1650	0.0215966
1867.0938	0.0215966
1869.0226	0.022252
1870.9515	0.0219736
1872.8803	0.021614
1874.8091	0.0213995
1876.7379	0.021759
1878.6667	0.0218402
1880.5955	0.0221534
1882.5243	0.0219852
1884.4532	0.0220374
1886.3820	0.0218576
1888.3108	0.022049
1890.2396	0.0222636
1892.1684	0.0220954
1894.0972	0.0218692
1896.0261	0.0226057
1897.9549	0.0223389
1899.8837	0.022136
1901.8125	0.0221128
1903.7413	0.0221012
1905.6701	0.0217938
1907.5990	0.022223
1909.5278	0.0224549
1911.4566	0.0229711
1913.3854	0.0224723
1915.3142	0.0222462
1917.2430	0.0224433
1919.1718	0.0228493
1921.1007	0.0222868
1923.0295	0.0229595
1924.9583	0.0228725
1926.8871	0.023377
1928.8159	0.0232436
1930.7447	0.02358
1932.6736	0.0262767
1934.6024	0.0311481
1936.5312	0.0266072
1938.4600	0.0225709
1940.3888	0.0229421
1942.3176	0.023261
1944.2465	0.0229653
1946.1753	0.0233364
1948.1041	0.0241483
1950.0329	0.0250646
1951.9617	0.0247457
1953.8905	0.0247747
1955.8193	0.0245195
1957.7482	0.0244615
1959.6770	0.0253372
1961.6058	0.0257779
1963.5346	0.0262709
1965.4634	0.028289
1967.3922	0.0279295
1969.3211	0.0270944
1971.2499	0.0254358
1973.1787	0.0259925
1975.1075	0.0271698
1977.0363	0.0288864
1978.9651	0.0298955
1980.8940	0.0294141
1982.8228	0.0272742
1984.7516	0.0265377
1986.6804	0.0254126
1988.6092	0.0255112
1990.5380	0.0258243
1992.4669	0.0268102
1994.3957	0.0267812
1996.3245	0.0262825
1998.2533	0.0253604
2000.1821	0.0257026
2002.1109	0.0259055
2004.0397	0.0263753
2005.9686	0.0262825
2007.8974	0.0274655
2009.8262	0.0271118
2011.7550	0.0272974
2013.6838	0.026584
2015.6126	0.0269262
2017.5415	0.0268392
2019.4703	0.0270654
2021.3991	0.027193
2023.3279	0.0274539
2025.2567	0.0271582
2027.1855	0.028579
2029.1144	0.0291183
2031.0432	0.0292981
2032.9720	0.0283412
2034.9008	0.0277671
2036.8296	0.0268856
2038.7584	0.0264333
2040.6872	0.0268624
2042.6161	0.0274249
2044.5449	0.0260273
2046.4737	0.0259403
2048.4025	0.0257315
2050.3313	0.0255692
2052.2601	0.0246065
2054.1890	0.0243513
2056.1178	0.0245891
2058.0466	0.0245601
2059.9754	0.0241367
2061.9042	0.0242237
2063.8330	0.0239106
2065.7619	0.0242817
2067.6907	0.0241831
2069.6195	0.0237656
2071.5483	0.0233422
2073.4771	0.0234002
2075.4059	0.0233132
2077.3347	0.0238526
2079.2636	0.0236902
2081.1924	0.0239802
2083.1212	0.0240903
2085.0500	0.0240092
2086.9788	0.0233886
2088.9076	0.0230639
2090.8365	0.0226811
2092.7653	0.0225419
2094.6941	0.0224375
2096.6229	0.0229885
2098.5517	0.0233596
2100.4805	0.0242179
2102.4094	0.0239744
2104.3382	0.0229653
2106.2670	0.0227681
2108.1958	0.0225883
2110.1246	0.022049
2112.0534	0.0222288
2113.9822	0.0232436
2115.9111	0.0236264
2117.8399	0.0228667
2119.7687	0.0228551
2121.6975	0.0225999
2123.6263	0.0228841
2125.5551	0.0226521
2127.4840	0.0220954
2129.4128	0.0221244
2131.3416	0.0221766
2133.2704	0.0215792
2135.1992	0.0225129
2137.1280	0.0231277
2139.0569	0.0232088
2140.9857	0.0234292
2142.9145	0.0229885
2144.8433	0.0221244
2146.7721	0.0231161
2148.7009	0.0233306
2150.6297	0.0243339
2152.5586	0.0248674
2154.4874	0.0251458
2156.4162	0.0251748
2158.3450	0.028927
2160.2738	0.0315831
2162.2026	0.030313
2164.1315	0.028289
2166.0603	0.0280803
2167.9891	0.0267464
2169.9179	0.0256214
2171.8467	0.0236206
2173.7755	0.0241773
2175.7044	0.0258707
2177.6332	0.0264275
2179.5620	0.0257837
2181.4908	0.0262593
2183.4196	0.0262303
2185.3484	0.0260389
2187.2773	0.0262419
2189.2061	0.0261955
2191.1349	0.0252502
2193.0637	0.0253662
2194.9925	0.0249776
2196.9213	0.0247863
2198.8501	0.0243687
2200.7790	0.0243049
2202.7078	0.0239802
2204.6366	0.0245369
2206.5654	0.0249892
2208.4942	0.024908
2210.4230	0.0240555
2212.3519	0.0241251
2214.2807	0.0243977
2216.2095	0.0244557
2218.1383	0.0238294
2220.0671	0.0241309
2221.9959	0.0243339
2223.9248	0.0247631
2225.8536	0.0250994
2227.7824	0.0259983
2229.7112	0.0270306
2231.6400	0.0280803
2233.5688	0.0285326
2235.4976	0.0289734
2237.4265	0.0288284
2239.3553	0.028463
2241.2841	0.0274713
2243.2129	0.0265145
2245.1417	0.0256504
2247.0705	0.0252212
2248.9994	0.0244557
2250.9282	0.0240497
2252.8570	0.023493
2254.7858	0.0234118
2256.7146	0.0234582
2258.6434	0.0234582
2260.5723	0.0231914
2262.5011	0.0226521
2264.4299	0.0223563
2266.3587	0.0228493
2268.2875	0.0229653
2270.2163	0.0230117
2272.1451	0.0227913
2274.0740	0.0227507
2276.0028	0.0227565
2277.9316	0.0229247
2279.8604	0.0228203
2281.7892	0.0227507
2283.7180	0.0225825
2285.6469	0.0226057
2287.5757	0.0226057
2289.5045	0.0226115
2291.4333	0.0226869
2293.3621	0.0230349
2295.2909	0.0230059
2297.2198	0.0230987
2299.1486	0.023435
2301.0774	0.0237772
2303.0062	0.0240208
2304.9350	0.0244731
2306.8638	0.0250588
2308.7926	0.02543
2310.7215	0.025401
2312.6503	0.0257373
2314.5791	0.0262825
2316.5079	0.0271118
2318.4367	0.0279121
2320.3655	0.0284166
2322.2944	0.0287994
2324.2232	0.0298781
2326.1520	0.0296461
2328.0808	0.0298375
2330.0096	0.0303014
2331.9384	0.030574
2333.8673	0.0304812
2335.7961	0.0305218
2337.7249	0.0308929
2339.6537	0.0316642
2341.5825	0.0321862
2343.5113	0.032105
2345.4401	0.0310379
2347.3690	0.0290024
2349.2978	0.0278367
2351.2266	0.0290082
2353.1554	0.0311945
2355.0842	0.0335316
2357.0130	0.0353468
2358.9419	0.0367096
2360.8707	0.0373418
2362.7995	0.037162
2364.7283	0.0359673
2366.6571	0.0343667
2368.5859	0.0328763
2370.5148	0.0313279
2372.4436	0.0293619
2374.3724	0.0277903
2376.3012	0.0264739
2378.2300	0.025256
2380.1588	0.0240787
2382.0877	0.0230581
2384.0165	0.022194
2385.9453	0.0215966
2387.8741	0.0213357
2389.8029	0.0213067
2391.7317	0.0212023
2393.6605	0.0212893
2395.5894	0.0214517
2397.5182	0.0214923
2399.4470	0.0213125
2401.3758	0.0212835
2403.3046	0.0212835
2405.2334	0.0214169
2407.1623	0.021585
2409.0911	0.0217764
2411.0199	0.021788
2412.9487	0.0217706
2414.8775	0.021701
2416.8063	0.0216024
2418.7352	0.0215734
2420.6640	0.0216836
2422.5928	0.0217474
2424.5216	0.021962
2426.4504	0.0219852
2428.3792	0.0219098
2430.3080	0.021875
2432.2369	0.021991
2434.1657	0.0219794
2436.0945	0.0219504
2438.0233	0.0219214
2439.9521	0.0219156
2441.8809	0.0219794
2443.8098	0.0221186
2445.7386	0.022223
2447.6674	0.0223332
2449.5962	0.0222346
2451.5250	0.0222926
2453.4538	0.0223332
2455.3827	0.0221998
2457.3115	0.0220606
2459.2403	0.022223
2461.1691	0.022281
2463.0979	0.0223158
2465.0267	0.0222868
2466.9555	0.0223621
2468.8844	0.0224491
2470.8132	0.0227623
2472.7420	0.0227913
2474.6708	0.0226057
2476.5996	0.0224607
2478.5284	0.0226057
2480.4573	0.0226463
2482.3861	0.0226115
2484.3149	0.0226405
2486.2437	0.0228087
2488.1725	0.0228899
2490.1013	0.0228609
2492.0302	0.0228493
2493.9590	0.0229421
2495.8878	0.0228145
2497.8166	0.0228087
2499.7454	0.0229247
2501.6742	0.023174
2503.6030	0.0231277
2505.5319	0.0230523
2507.4607	0.0228377
2509.3895	0.0229189
2511.3183	0.0230523
2513.2471	0.0230407
2515.1759	0.0230059
2517.1048	0.0230059
2519.0336	0.0229247
2520.9624	0.0231393
2522.8912	0.0233074
2524.8200	0.0233364
2526.7488	0.0231914
2528.6777	0.0226753
2530.6065	0.0224549
2532.5353	0.0232204
2534.4641	0.023406
2536.3929	0.023377
2538.3217	0.0233248
2540.2505	0.0233828
2542.1794	0.0233016
2544.1082	0.0235046
2546.0370	0.0237134
2547.9658	0.02387
2549.8946	0.02387
2551.8234	0.0236902
2553.7523	0.0236032
2555.6811	0.0238526
2557.6099	0.0238294
2559.5387	0.0239512
2561.4675	0.0240381
2563.3963	0.0240497
2565.3252	0.0239918
2567.2540	0.0241135
2569.1828	0.0241251
2571.1116	0.0241947
2573.0404	0.0241193
2574.9692	0.0241367
2576.8981	0.0242527
2578.8269	0.0243803
2580.7557	0.0244963
2582.6845	0.0246007
2584.6133	0.0245949
2586.5421	0.0247631
2588.4709	0.0247341
2590.3998	0.0247109
2592.3286	0.0247921
2594.2574	0.024995
2596.1862	0.0250124
2598.1150	0.0250182
2600.0438	0.0249776
2601.9727	0.0250008
2603.9015	0.0251284
2605.8303	0.0253488
2607.7591	0.0253604
2609.6879	0.0253372
2611.6167	0.0252908
2613.5456	0.0253662
2615.4744	0.0254822
2617.4032	0.0254184
2619.3320	0.0253894
2621.2608	0.0255054
2623.1896	0.025517
2625.1184	0.0255054
2627.0473	0.0254416
2628.9761	0.0255402
2630.9049	0.0255228
2632.8337	0.0255518
2634.7625	0.0256214
2636.6913	0.0257141
2638.6202	0.0257431
2640.5490	0.0257257
2642.4778	0.0256968
2644.4066	0.0257026
2646.3354	0.0257431
2648.2642	0.0257895
2650.1931	0.0257489
2652.1219	0.0258185
2654.0507	0.0257837
2655.9795	0.0258185
2657.9083	0.0258417
2659.8371	0.0258127
2661.7659	0.0258185
2663.6948	0.0258533
2665.6236	0.0257663
2667.5524	0.0257199
2669.4812	0.0256794
2671.4100	0.0257257
2673.3388	0.0258185
2675.2677	0.0259229
2677.1965	0.0259403
2679.1253	0.0259345
2681.0541	0.0259751
2682.9829	0.0260041
2684.9117	0.0259055
2686.8406	0.0259925
2688.7694	0.0260853
2690.6982	0.0260911
2692.6270	0.0260795
2694.5558	0.0260621
2696.4846	0.0261027
2698.4134	0.0262187
2700.3423	0.0262303
2702.2711	0.0262883
2704.1999	0.0264043
2706.1287	0.0267
2708.0575	0.0272278
2709.9863	0.0270538
2711.9152	0.026555
2713.8440	0.026642
2715.7728	0.0267696
2717.7016	0.0268508
2719.6304	0.026845
2721.5592	0.0270016
2723.4881	0.0271872
2725.4169	0.0273032
2727.3457	0.0273032
2729.2745	0.0273032
2731.2033	0.0273612
2733.1321	0.0274365
2735.0609	0.0274017
2736.9898	0.0273844
2738.9186	0.0274365
2740.8474	0.0275989
2742.7762	0.0276337
2744.7050	0.0277497
2746.6338	0.0278077
2748.5627	0.0279411
2750.4915	0.0280223
2752.4203	0.0280223
2754.3491	0.0280861
2756.2779	0.0282021
2758.2067	0.028289
2760.1356	0.0283702
2762.0644	0.0284572
2763.9932	0.0285848
2765.9220	0.0286428
2767.8508	0.028753
2769.7796	0.0288632
2771.7085	0.0289676
2773.6373	0.0290835
2775.5661	0.0291821
2777.4949	0.0292517
2779.4237	0.0294315
2781.3525	0.0295301
2783.2813	0.0295881
2785.2102	0.0296867
2787.1390	0.0299128
2789.0678	0.0301216
2790.9966	0.0302898
2792.9254	0.0303826
2794.8542	0.030516
2796.7831	0.0306726
2798.7119	0.0308523
2800.6407	0.0309857
2802.5695	0.0312003
2804.4983	0.0313975
2806.4271	0.0315309
2808.3560	0.0317628
2810.2848	0.0320528
2812.2136	0.032163
2814.1424	0.0323602
2816.0712	0.0327197
2818.0000	0.0330677
2819.9288	0.0333518
2821.8577	0.0337114
2823.7865	0.0341347
2825.7153	0.0346567
2827.6441	0.035225
2829.5729	0.0358455
2831.5017	0.0365705
2833.4306	0.0375563
2835.3594	0.0386988
2837.2882	0.0400384
2839.2170	0.0417492
2841.1458	0.0440864
2843.0746	0.0471948
2845.0035	0.0514225
2846.9323	0.0570072
2848.8611	0.0628239
2850.7899	0.0667501
2852.7187	0.067736
2854.6475	0.0663557
2856.5763	0.0635199
2858.5052	0.0602027
2860.4340	0.0570188
2862.3628	0.05427
2864.2916	0.05242
2866.2204	0.0514863
2868.1492	0.0510977
2870.0781	0.0510687
2872.0069	0.0510919
2873.9357	0.050715
2875.8645	0.0500133
2877.7933	0.0494333
2879.7221	0.0491608
2881.6510	0.0491898
2883.5798	0.0495319
2885.5086	0.0499437
2887.4374	0.050744
2889.3662	0.0517995
2891.2950	0.0529361
2893.2238	0.0541482
2895.1527	0.0555748
2897.0815	0.056897
2899.0103	0.0581323
2900.9391	0.0595995
2902.8679	0.0612813
2904.7967	0.0631893
2906.7256	0.065364
2908.6544	0.0680201
2910.5832	0.0713489
2912.5120	0.0755244
2914.4408	0.080622
2916.3696	0.0858356
2918.2985	0.0900401
2920.2273	0.0928296
2922.1561	0.0941924
2924.0849	0.094088
2926.0137	0.0927078
2927.9425	0.0904809
2929.8713	0.087442
2931.8002	0.0838522
2933.7290	0.0802683
2935.6578	0.0767365
2937.5866	0.0732569
2939.5154	0.0699861
2941.4442	0.067214
2943.3731	0.0650161
2945.3019	0.0632415
2947.2307	0.0618497
2949.1595	0.061061
2951.0883	0.0608174
2953.0171	0.0607246
2954.9460	0.0603476
2956.8748	0.0598315
2958.8036	0.0591008
2960.7324	0.0581903
2962.6612	0.0570826
2964.5900	0.0557836
2966.5189	0.0543338
2968.4477	0.0528781
2970.3765	0.0515559
2972.3053	0.050367
2974.2341	0.0494043
2976.1629	0.0487084
2978.0917	0.0481053
2980.0206	0.0475544
2981.9494	0.0468758
2983.8782	0.0462205
2985.8070	0.0456464
2987.7358	0.0450375
2989.6646	0.0444401
2991.5935	0.0440516
2993.5223	0.0435412
2995.4511	0.0430367
2997.3799	0.0427351
2999.3087	0.0422944
3001.2375	0.0418304
3003.1664	0.0415695
3005.0952	0.0412563
3007.0240	0.0408214
3008.9528	0.040514
3010.8816	0.0404502
3012.8104	0.0402704
3014.7392	0.0398993
3016.6681	0.0394063
3018.5969	0.0389888
3020.5257	0.0387162
3022.4545	0.038548
3024.3833	0.03849
3026.3121	0.0384378
3028.2410	0.0383972
3030.1698	0.0385654
3032.0986	0.0387278
3034.0274	0.0389076
3035.9562	0.0388786
3037.8850	0.0388844
3039.8139	0.0392845
3041.7427	0.0397369
3043.6715	0.0399225
3045.6003	0.0401486
3047.5291	0.0402878
3049.4579	0.0405952
3051.3867	0.0409257
3053.3156	0.0411809
3055.2444	0.0414999
3057.1732	0.0417376
3059.1020	0.0418362
3061.0308	0.0420102
3062.9596	0.0422538
3064.8885	0.0425322
3066.8173	0.0427641
3068.7461	0.0428917
3070.6749	0.0428917
3072.6037	0.0428047
3074.5325	0.0427351
3076.4614	0.0429381
3078.3902	0.0431295
3080.3190	0.0430193
3082.2478	0.0428801
3084.1766	0.0428685
3086.1054	0.0425959
3088.0342	0.0423176
3089.9631	0.0422538
3091.8919	0.0421494
3093.8207	0.0419754
3095.7495	0.0419348
3097.6783	0.0417782
3099.6071	0.0416681
3101.5360	0.0415231
3103.4648	0.0413839
3105.3936	0.0413375
3107.3224	0.0412853
3109.2512	0.0411809
3111.1800	0.0409257
3113.1089	0.0408156
3115.0377	0.0409083
3116.9665	0.0409489
3118.8953	0.0409663
3120.8241	0.0408735
3122.7529	0.0407982
3124.6817	0.0407112
3126.6106	0.040746
3128.5394	0.0408446
3130.4682	0.0409895
3132.3970	0.0411229
3134.3258	0.0412215
3136.2546	0.0413143
3138.1835	0.0415637
3140.1123	0.0417898
3142.0411	0.0418304
3143.9699	0.0419522
3145.8987	0.0422248
3147.8275	0.0424858
3149.7564	0.0428105
3151.6852	0.0431121
3153.6140	0.0434078
3155.5428	0.0437384
3157.4716	0.0440052
3159.4004	0.0442024
3161.3293	0.0445503
3163.2581	0.0450897
3165.1869	0.0454492
3167.1157	0.0456406
3169.0445	0.0459943
3170.9733	0.0464699
3172.9021	0.046899
3174.8310	0.0472992
3176.7598	0.0477515
3178.6886	0.0481865
3180.6174	0.0486678
3182.5462	0.0491608
3184.4750	0.0496363
3186.4039	0.0500075
3188.3327	0.050396
3190.2615	0.050918
3192.1903	0.0515443
3194.1191	0.052101
3196.0479	0.052623
3197.9768	0.0530405
3199.9056	0.0536088
3201.8344	0.0542816
3203.7632	0.0548035
3205.6920	0.0551805
3207.6208	0.0557488
3209.5496	0.0563519
3211.4785	0.0568855
3213.4073	0.057448
3215.3361	0.0580047
3217.2649	0.0585383
3219.1937	0.0592168
3221.1225	0.0597851
3223.0514	0.0603012
3224.9802	0.0609682
3226.9090	0.0616235
3228.8378	0.0622904
3230.7666	0.0631197
3232.6954	0.0641288
3234.6243	0.0649233
3236.5531	0.0654626
3238.4819	0.0661991
3240.4107	0.0671908
3242.3395	0.0681187
3244.2683	0.0691162
3246.1971	0.0702587
3248.1260	0.0713315
3250.0548	0.0723812
3251.9836	0.0735179
3253.9124	0.0748749
3255.8412	0.076232
3257.7700	0.0774672
3259.6989	0.0788242
3261.6277	0.0803437
3263.5565	0.0818051
3265.4853	0.0833303
3267.4141	0.0848381
3269.3429	0.086259
3271.2718	0.0874072
3273.2006	0.0883931
3275.1294	0.0893326
3277.0582	0.0900633
3278.9870	0.0904577
3280.9158	0.0906027
3282.8446	0.090678
3284.7735	0.0904751
3286.7023	0.0901387
3288.6311	0.0898313
3290.5599	0.08935
3292.4887	0.0885091
3294.4175	0.0875174
3296.3464	0.0863865
3298.2752	0.0849599
3300.2040	0.0835623
3302.1328	0.082414
3304.0616	0.0812252
3305.9904	0.0798739
3307.9193	0.0784995
3309.8481	0.0770961
3311.7769	0.0757158
3313.7057	0.0743704
3315.6345	0.0730423
3317.5633	0.0717549
3319.4921	0.0705544
3321.4210	0.0693656
3323.3498	0.0682463
3325.2786	0.0671618
3327.2074	0.0660658
3329.1362	0.0649639
3331.0650	0.0638736
3332.9939	0.0628471
3334.9227	0.0619251
3336.8515	0.061061
3338.7803	0.0602896
3340.7091	0.0595357
3342.6379	0.0588456
3344.5668	0.0581207
3346.4956	0.0574132
3348.4244	0.0567579
3350.3532	0.0562533
3352.2820	0.055598
3354.2108	0.0549311
3356.1397	0.0543627
3358.0685	0.053922
3359.9973	0.053545
3361.9261	0.0532319
3363.8549	0.0527157
3365.7837	0.052275
3367.7125	0.0519096
3369.6414	0.0514921
3371.5702	0.0511151
3373.4990	0.0508194
3375.4278	0.0504308
3377.3566	0.0500655
3379.2854	0.0496943
3381.2143	0.0494043
3383.1431	0.0491666
3385.0719	0.0489172
3387.0007	0.0485982
3388.9295	0.0481807
3390.8583	0.0478733
3392.7872	0.0477863
3394.7160	0.0474848
3396.6448	0.0471948
3398.5736	0.046986
3400.5024	0.046841
3402.4312	0.0465569
3404.3600	0.0461857
3406.2889	0.0459132
3408.2177	0.0456696
3410.1465	0.0452926
3412.0753	0.0450143
3414.0041	0.0448345
3415.9329	0.0446257
3417.8618	0.0443299
3419.7906	0.0440574
3421.7194	0.0438776
3423.6482	0.0435992
3425.5770	0.0432571
3427.5058	0.0430541
3429.4347	0.0428337
3431.3635	0.0426481
3433.2923	0.0423234
3435.2211	0.0420102
3437.1499	0.0417898
3439.0787	0.0416391
3441.0075	0.0415637
3442.9364	0.0415579
3444.8652	0.0412157
3446.7940	0.0410649
3448.7228	0.0410475
3450.6516	0.0407982
3452.5804	0.0405894
3454.5093	0.040398
3456.4381	0.0402066
3458.3669	0.0399863
3460.2957	0.0398123
3462.2245	0.0398123
3464.1533	0.0397137
3466.0822	0.0394875
3468.0110	0.0392903
3469.9398	0.0389946
3471.8686	0.0387974
3473.7974	0.0386466
3475.7262	0.0384958
3477.6550	0.0381653
3479.5839	0.0379391
3481.5127	0.0379449
3483.4415	0.0378869
3485.3703	0.0375447
3487.2991	0.037394
3489.2279	0.037249
3491.1568	0.0368024
3493.0856	0.0365357
3495.0144	0.0365705
3496.9432	0.0365879
3498.8720	0.0363037
3500.8008	0.0360891
3502.7297	0.0360543
3504.6585	0.0359963
3506.5873	0.0355904
3508.5161	0.0353816
3510.4449	0.0353526
3512.3737	0.0351032
3514.3025	0.0348597
3516.2314	0.0346509
3518.1602	0.0344131
3520.0890	0.0341811
3522.0178	0.0340304
3523.9466	0.033984
3525.8754	0.0337346
3527.8043	0.033694
3529.7331	0.0335722
3531.6619	0.0332591
3533.5907	0.0328009
3535.5195	0.0325689
3537.4483	0.0325805
3539.3772	0.0323022
3541.3060	0.0318208
3543.2348	0.0315367
3545.1636	0.0316352
3547.0924	0.0317454
3549.0212	0.0312235
3550.9501	0.0308059
3552.8789	0.0308871
3554.8077	0.0306088
3556.7365	0.0301274
3558.6653	0.0299013
3560.5941	0.0298201
3562.5229	0.0294083
3564.4518	0.028927
3566.3806	0.0295475
3568.3094	0.030342
3570.2382	0.0294141
3572.1670	0.0283586
3574.0958	0.0280165
3576.0247	0.0279991
3577.9535	0.0279353
3579.8823	0.0278309
3581.8111	0.0276685
3583.7399	0.0272046
3585.6687	0.0269668
3587.5976	0.0277555
3589.5264	0.0278773
3591.4552	0.026932
3593.3840	0.0267174
3595.3128	0.0268856
3597.2416	0.0265724
3599.1704	0.0261665
3601.0993	0.0262361
3603.0281	0.0261955
3604.9569	0.0256446
3606.8857	0.0253256
3608.8145	0.0257489
3610.7433	0.025401
3612.6722	0.0253314
3614.6010	0.0252038
3616.5298	0.0244035
3618.4586	0.0247167
3620.3874	0.0253256
3622.3162	0.0246761
3624.2451	0.0239512
3626.1739	0.0232842
3628.1027	0.0238816
3630.0315	0.0256968
3631.9603	0.0242295
3633.8891	0.0234524
3635.8179	0.0230697
3637.7468	0.0226347
3639.6756	0.0223911
3641.6044	0.0220374
3643.5332	0.0217996
3645.4620	0.0212603
3647.3908	0.021672
3649.3197	0.0230523
3651.2485	0.0235162
3653.1773	0.0217068
3655.1061	0.0208369
3657.0349	0.0214575
3658.9637	0.0208717
3660.8926	0.0205296
3662.8214	0.0204252
3664.7502	0.0199554
3666.6790	0.0195263
3668.6078	0.0198626
3670.5366	0.0212313
3672.4654	0.0200888
3674.3943	0.0195669
3676.3231	0.0218112
3678.2519	0.0206919
3680.1807	0.020025
3682.1095	0.0197119
3684.0383	0.0193117
3685.9672	0.0188072
3687.8960	0.0191609
3689.8248	0.0203614
3691.7536	0.0205702
3693.6824	0.0199612
3695.6112	0.0193407
3697.5401	0.0193639
3699.4689	0.0190101
3701.3977	0.0194567
3703.3265	0.019967
3705.2553	0.0195147
3707.1841	0.0189638
3709.1129	0.0188942
3711.0418	0.0198104
3712.9706	0.0207441
3714.8994	0.0197583
3716.8282	0.0188942
3718.7570	0.0189116
3720.6858	0.0190217
3722.6147	0.0195263
3724.5435	0.0198046
3726.4723	0.0202628
3728.4011	0.0199728
3730.3299	0.0190217
3732.2587	0.0192073
3734.1876	0.0196771
3736.1164	0.0213531
3738.0452	0.0211385
3739.9740	0.0196249
3741.9028	0.0183316
3743.8316	0.0192711
3745.7605	0.0212835
3747.6893	0.0190333
3749.6181	0.0191145
3751.5469	0.020518
3753.4757	0.0205412
3755.4045	0.0191609
3757.3333	0.0187028
3759.2622	0.0192073
3761.1910	0.0193813
3763.1198	0.0185288
3765.0486	0.0185462
3766.9774	0.018668
3768.9062	0.0185636
3770.8351	0.0193349
3772.7639	0.0189927
3774.6927	0.0184824
3776.6215	0.0181808
3778.5503	0.0184012
3780.4791	0.0190797
3782.4080	0.0185578
3784.3368	0.018436
3786.2656	0.0186506
3788.1944	0.0184708
3790.1232	0.0184302
3792.0520	0.0183142
3793.9808	0.0180591
3795.9097	0.018436
3797.8385	0.018697
3799.7673	0.0180243
3801.6961	0.0196423
3803.6249	0.0196017
3805.5537	0.0183896
3807.4826	0.0195611
3809.4114	0.0193349
3811.3402	0.018436
3813.2690	0.0178097
3815.1978	0.018117
3817.1266	0.0192073
3819.0555	0.018233
3820.9843	0.0194335
3822.9131	0.0201468
3824.8419	0.0187028
3826.7707	0.0187202
3828.6995	0.0186042
3830.6283	0.0184418
3832.5572	0.018813
3834.4860	0.018523
3836.4148	0.0186332
3838.3436	0.0195669
3840.2724	0.0197757
3842.2012	0.0191725
3844.1301	0.0192537
3846.0589	0.0191841
3847.9877	0.0185346
3849.9165	0.0177865
3851.8453	0.0177981
3853.7741	0.0207847
3855.7030	0.0210689
3857.6318	0.0195437
3859.5606	0.0185868
3861.4894	0.0185172
3863.4182	0.0191261
3865.3470	0.0198336
3867.2758	0.0192653
3869.2047	0.0190565
3871.1335	0.0197061
3873.0623	0.0188188
3874.9911	0.0191029
3876.9199	0.0185288
3878.8487	0.0181055
3880.7776	0.0190449
3882.7064	0.0187666
3884.6352	0.0185056
3886.5640	0.0197119
3888.4928	0.0187202
3890.4216	0.0184534
3892.3505	0.0194857
3894.2793	0.0192421
3896.2081	0.0184128
3898.1369	0.0182852
3900.0657	0.0190043
3901.9945	0.0191551
3903.9233	0.0195495
3905.8522	0.0197699
3907.7810	0.0190043
3909.7098	0.0186042
3911.6386	0.0184592
3913.5674	0.0182736
3915.4962	0.0182388
3917.4251	0.018813
3919.3539	0.0188362
3921.2827	0.0185636
3923.2115	0.0183606
3925.1403	0.0188942
3927.0691	0.0188768
3928.9980	0.0185636
3930.9268	0.0187376
3932.8556	0.0190971
3934.7844	0.0189522
3936.7132	0.0186158
3938.6420	0.018552
3940.5709	0.0184708
3942.4997	0.0187318
3944.4285	0.0188768
3946.3573	0.01861
3948.2861	0.0188246
3950.2149	0.0189522
3952.1437	0.0188536
3954.0726	0.0186796
3956.0014	0.0186622
3957.9302	0.0187144
3959.8590	0.0187318
3961.7878	0.0187666
3963.7166	0.0187782
3965.6455	0.0186274
3967.5743	0.018697
3969.5031	0.0187086
3971.4319	0.018581
3973.3607	0.0185172
3975.2895	0.0186506
3977.2184	0.0186448
3979.1472	0.01861
3981.0760	0.0186448
3983.0048	0.0187318
3984.9336	0.0186854
3986.8624	0.0185868
3988.7912	0.0185578
3990.7201	0.0187956
3992.6489	0.018813
3994.5777	0.0187434
3996.5065	0.0187144
3998.4353	0.0186796
4000.3641	0.018697
4002.2930	0.0188362
4004.2218	0.018755
4006.1506	0.0185636
4008.0794	0.0186216
4010.0082	0.0187956
4011.9370	0.0187724
4013.8659	0.018726
4015.7947	0.0186158
4017.7235	0.0185636
4019.6523	0.0186796
4021.5811	0.0186738
4023.5099	0.0186564
4025.4387	0.0188072
4027.3676	0.0187434
4029.2964	0.0184998
4031.2252	0.0184824
4033.1540	0.0185868
4035.0828	0.0185868
4037.0116	0.018668
4038.9405	0.0185694
4040.8693	0.018552
4042.7981	0.0185346
4044.7269	0.0184882
4046.6557	0.018494
4048.5845	0.0186274
4050.5134	0.0186216
4052.4422	0.0186796
4054.3710	0.0186332
4056.2998	0.0185462
4058.2286	0.0184998
4060.1574	0.018581
4062.0862	0.0185868
4064.0151	0.0185172
4065.9439	0.0185578
4067.8727	0.0186216
4069.8015	0.0186158
4071.7303	0.0186158
4073.6591	0.0186274
4075.5880	0.018465
4077.5168	0.018523
4079.4456	0.0183838
4081.3744	0.0183838
4083.3032	0.01861
4085.2320	0.018639
4087.1609	0.018494
4089.0897	0.018465
4091.0185	0.018465
4092.9473	0.0184186
4094.8761	0.0184708
4096.8049	0.018581
4098.7337	0.0186042
4100.6626	0.0184708
4102.5914	0.0184302
4104.5202	0.0183664
4106.4490	0.0181924
4108.3778	0.0181576
4110.3066	0.0183664
4112.2355	0.0183664
4114.1643	0.018407
4116.0931	0.0185056
4118.0219	0.0185926
4119.9507	0.0185462
4121.8795	0.0184882
4123.8084	0.0185404
4125.7372	0.018436
4127.6660	0.0183084
4129.5948	0.018378
4131.5236	0.0184302
4133.4524	0.0184766
4135.3813	0.0184766
4137.3101	0.0185404
4139.2389	0.0185752
4141.1677	0.018494
4143.0965	0.0183838
4145.0253	0.0184766
4146.9541	0.0185868
4148.8830	0.0185056
4150.8118	0.0184592
4152.7406	0.0185346
4154.6694	0.0186738
4156.5982	0.0185694
4158.5270	0.0186158
4160.4559	0.0186912
4162.3847	0.018552
4164.3135	0.018465
4166.2423	0.018465
4168.1711	0.0185578
4170.0999	0.0186042
4172.0288	0.01861
4173.9576	0.0186042
4175.8864	0.0185752
4177.8152	0.0185578
4179.7440	0.0186158
4181.6728	0.0186796
4183.6016	0.0186796
4185.5305	0.01861
4187.4593	0.0184824
4189.3881	0.018494
4191.3169	0.0186622
4193.2457	0.0185404
4195.1745	0.0185752
4197.1034	0.018726
4199.0322	0.0187144
4200.9610	0.0186738
[truncated: 414 more rows]
