# Supplementary material for: Vibrational Study on the Structure, Bioactivity, and Silver Adsorption of Silk Fibroin Fibers Grafted with Methacrylonitrile
Source: Molecules. 2023 Mar 10;28(6):2551. doi: 10.3390/molecules28062551 (PMC10051891; doi:10.3390/molecules28062551)
Supplement: Supplementary file 1 [file molecules-28-02551-s001.zip › RAW DATA/Figure 15 IR SBF perpendicular/IR BF MAN 40% 28d SBF perpendic p3.txt]

TITLE	BF MAN 40% 28D SBF PERPENDICOLARE P3
DATA TYPE
ORIGIN	JASCO
OWNER
DATE	23/03/01
TIME	16:04:26
SPECTROMETER/DATA SYSTEM
RESOLUTION
DELTAX	1.92882
XUNITS	1/CM
YUNITS	ABSORBANCE
FIRSTX	379.9768
LASTX	4999.4912
NPOINTS	2396
FIRSTY	0.12734
MAXY	0.15082
MINY	0.02112
XYDATA
379.9768	0.12734
381.9056	0.127175
383.8344	0.132991
385.7633	0.133919
387.6921	0.127557
389.6209	0.12381
391.5497	0.123617
393.4785	0.127128
395.4073	0.128768
397.3361	0.129013
399.2650	0.12586
401.1938	0.119997
403.1226	0.115355
405.0514	0.115774
406.9802	0.116618
408.9090	0.117023
410.8379	0.118612
412.7667	0.11807
414.6955	0.120063
416.6243	0.124187
418.5531	0.129847
420.4819	0.128495
422.4108	0.125983
424.3396	0.124041
426.2684	0.123636
428.1972	0.121505
430.1260	0.11765
432.0548	0.116081
433.9837	0.11461
435.9125	0.111957
437.8413	0.110039
439.7701	0.110524
441.6989	0.110189
443.6277	0.109478
445.5565	0.108889
447.4854	0.108728
449.4142	0.107541
451.3430	0.107536
453.2718	0.108465
455.2006	0.108573
457.1294	0.109021
459.0583	0.109336
460.9871	0.108757
462.9159	0.108648
464.8447	0.108955
466.7735	0.109388
468.7023	0.109817
470.6312	0.110227
472.5600	0.110076
474.4888	0.109431
476.4176	0.109534
478.3464	0.110124
480.2752	0.110859
482.2040	0.111537
484.1329	0.111844
486.0617	0.113182
487.9905	0.113569
489.9193	0.113159
491.8481	0.112499
493.7769	0.112734
495.7058	0.113234
497.6346	0.113126
499.5634	0.11339
501.4922	0.113818
503.4210	0.113371
505.3498	0.113352
507.2787	0.114356
509.2075	0.114752
511.1363	0.115143
513.0651	0.11536
514.9939	0.115949
516.9227	0.117033
518.8515	0.117476
520.7804	0.117476
522.7092	0.117579
524.6380	0.118178
526.5668	0.118602
528.4956	0.118866
530.4244	0.119347
532.3533	0.120431
534.2821	0.1216
536.2109	0.122933
538.1397	0.123598
540.0685	0.124376
541.9973	0.125342
543.9262	0.126256
545.8550	0.127203
547.7838	0.127934
549.7126	0.12849
551.6414	0.128137
553.5702	0.127133
555.4990	0.125747
557.4279	0.123838
559.3567	0.121289
561.2855	0.119323
563.2143	0.117702
565.1431	0.116217
567.0719	0.114964
569.0008	0.113474
570.9296	0.11232
572.8584	0.111622
574.7872	0.111033
576.7160	0.110595
578.6448	0.110444
580.5737	0.110618
582.5025	0.110717
584.4313	0.110543
586.3601	0.110562
588.2889	0.110755
590.2177	0.111028
592.1465	0.111377
594.0754	0.111523
596.0042	0.112174
597.9330	0.113145
599.8618	0.114007
601.7906	0.114554
603.7194	0.115374
605.6483	0.116208
607.5771	0.117085
609.5059	0.117792
611.4347	0.11822
613.3635	0.118235
615.2923	0.118371
617.2212	0.118786
619.1500	0.118744
621.0788	0.118428
623.0076	0.118753
624.9364	0.119106
626.8652	0.119073
628.7941	0.118593
630.7229	0.118319
632.6517	0.118004
634.5805	0.117202
636.5093	0.116373
638.4381	0.115614
640.3669	0.115067
642.2958	0.114587
644.2246	0.113856
646.1534	0.113324
648.0822	0.112862
650.0110	0.112202
651.9398	0.111179
653.8687	0.110288
655.7975	0.109737
657.7263	0.109223
659.6551	0.108837
661.5839	0.108158
663.5127	0.107531
665.4416	0.107739
667.3704	0.110915
669.2992	0.112127
671.2280	0.10854
673.1568	0.107607
675.0856	0.107649
677.0144	0.107824
678.9433	0.107814
680.8721	0.107875
682.8009	0.107611
684.7297	0.107187
686.6585	0.10689
688.5873	0.106683
690.5162	0.106363
692.4450	0.10591
694.3738	0.105231
696.3026	0.104534
698.2314	0.103676
700.1602	0.10303
702.0891	0.102399
704.0179	0.101268
705.9467	0.100014
707.8755	0.0988359
709.8043	0.0976765
711.7331	0.0966726
713.6619	0.0958196
715.5908	0.0953342
717.5196	0.0949383
719.4484	0.0945707
721.3772	0.0935574
723.3060	0.0917806
725.2348	0.0899095
727.1637	0.0883637
729.0925	0.0867895
731.0213	0.0849845
732.9501	0.0833868
734.8789	0.0817702
736.8077	0.0800547
738.7366	0.0785277
740.6654	0.0772222
742.5942	0.07578
744.5230	0.074352
746.4518	0.0732114
748.3806	0.0721227
750.3094	0.0711142
752.2383	0.0703507
754.1671	0.0695966
756.0959	0.0689886
758.0247	0.0683806
759.9535	0.0675182
761.8823	0.0665614
763.8112	0.0659534
765.7400	0.0653266
767.6688	0.0645631
769.5976	0.0639316
771.5264	0.063267
773.4552	0.0622302
775.3841	0.0613159
777.3129	0.0605759
779.2417	0.0601518
781.1705	0.0594684
783.0993	0.0588604
785.0281	0.0583797
786.9569	0.0580781
788.8858	0.0575502
790.8146	0.0570129
792.7434	0.0565322
794.6722	0.0561834
796.6010	0.0560279
798.5298	0.0560609
800.4587	0.0557687
802.3875	0.0556414
804.3163	0.0557216
806.2451	0.0556509
808.1739	0.0553021
810.1027	0.0549769
812.0316	0.0547318
813.9604	0.0547743
815.8892	0.0546093
817.8180	0.0544114
819.7468	0.0544396
821.6756	0.0545103
823.6045	0.0545386
825.5333	0.0548025
827.4621	0.0547601
829.3909	0.0544773
831.3197	0.0539872
833.2485	0.05353
835.1773	0.0529221
837.1062	0.0522717
839.0350	0.0518428
840.9638	0.0515741
842.8926	0.0512065
844.8214	0.0511688
846.7502	0.0513762
848.6791	0.0515317
850.6079	0.0514752
852.5367	0.0512348
854.4655	0.0508389
856.3943	0.0503252
858.3231	0.0495146
860.2520	0.0488595
862.1808	0.0482374
864.1096	0.0477284
866.0384	0.0474173
867.9672	0.0474361
869.8960	0.0474409
871.8248	0.0474267
873.7537	0.0476294
875.6825	0.0478415
877.6113	0.0478273
879.5401	0.0475775
881.4689	0.0473089
883.3977	0.0472806
885.3266	0.0472288
887.2554	0.0471534
889.1842	0.0472948
891.1130	0.0475116
893.0418	0.0474644
894.9706	0.0473466
896.8995	0.0473466
898.8283	0.0472335
900.7571	0.0468612
902.6859	0.046979
904.6147	0.0470167
906.5435	0.0469413
908.4723	0.0469177
910.4012	0.0471062
912.3300	0.0472241
914.2588	0.0475587
916.1876	0.047931
918.1164	0.0485154
920.0452	0.0491799
921.9741	0.049689
923.9029	0.0501885
925.8317	0.0505561
927.7605	0.0506834
929.6893	0.0507635
931.6181	0.0508908
933.5470	0.0509756
935.4758	0.0511123
937.4046	0.0512819
939.3334	0.0512678
941.2622	0.0515317
943.1910	0.0519606
945.1198	0.0523942
947.0487	0.0528938
948.9775	0.0534405
950.9063	0.0538741
952.8351	0.0544208
954.7639	0.0549816
956.6927	0.0556085
958.6216	0.056273
960.5504	0.0570412
962.4792	0.0578424
964.4080	0.058785
966.3368	0.0599538
968.2656	0.061429
970.1945	0.0629701
972.1233	0.064285
974.0521	0.0649826
975.9809	0.0651192
977.9097	0.0647186
979.8385	0.0639316
981.7673	0.0630455
983.6962	0.0623292
985.6250	0.0620322
987.5538	0.0624376
989.4826	0.063267
991.4114	0.0641861
993.3402	0.0648129
995.2691	0.064992
997.1979	0.0646762
999.1267	0.0640306
1001.0555	0.0631681
1002.9843	0.0622632
1004.9131	0.061429
1006.8420	0.0609153
1008.7708	0.0606843
1010.6996	0.0608022
1012.6284	0.0611745
1014.5572	0.0615421
1016.4860	0.0617353
1018.4149	0.0618107
1020.3437	0.0619427
1022.2725	0.062282
1024.2013	0.0627486
1026.1301	0.0634509
1028.0589	0.0643275
1029.9877	0.0652088
1031.9166	0.0661467
1033.8454	0.0670704
1035.7742	0.0678905
1037.7030	0.0686775
1039.6318	0.0693374
1041.5606	0.0698181
1043.4895	0.070148
1045.4183	0.0704591
1047.3471	0.07069
1049.2759	0.0708691
1051.2047	0.071133
1053.1335	0.0716184
1055.0624	0.0722311
1056.9912	0.0728485
1058.9200	0.0734424
1060.8488	0.0739891
1062.7776	0.0744038
1064.7064	0.0745971
1066.6352	0.0746866
1068.5641	0.0745876
1070.4929	0.0743143
1072.4217	0.073777
1074.3505	0.0730088
1076.2793	0.0720756
1078.2081	0.0709209
1080.1370	0.0696484
1082.0658	0.0684278
1083.9946	0.0672212
1085.9234	0.0660854
1087.8522	0.0650627
1089.7810	0.0641437
1091.7099	0.0633943
1093.6387	0.0628476
1095.5675	0.0626449
1097.4963	0.0626685
1099.4251	0.0628052
1101.3539	0.062989
1103.2827	0.0631257
1105.2116	0.0631822
1107.1404	0.0632341
1109.0692	0.0632293
1110.9980	0.0632058
1112.9268	0.0632341
1114.8556	0.0634226
1116.7845	0.0635168
1118.7133	0.0635121
1120.6421	0.0634509
1122.5709	0.0633566
1124.4997	0.0632623
1126.4285	0.0631964
1128.3574	0.0631115
1130.2862	0.0631634
1132.2150	0.0633943
1134.1438	0.0637996
1136.0726	0.064351
1138.0014	0.0652324
1139.9302	0.0663399
1141.8591	0.0675747
1143.7879	0.0689085
1145.7167	0.0703978
1147.6455	0.0719719
1149.5743	0.0736497
1151.5031	0.07537
1153.4320	0.0770195
1155.3608	0.0784711
1157.2896	0.0796164
1159.2184	0.0804411
1161.1472	0.080936
1163.0760	0.0812235
1165.0049	0.0813272
1166.9337	0.0812753
1168.8625	0.0811151
1170.7913	0.0807239
1172.7201	0.0799274
1174.6489	0.0786314
1176.5777	0.077241
1178.5066	0.0759921
1180.4354	0.0751438
1182.3642	0.0747007
1184.2930	0.0745923
1186.2218	0.074795
1188.1506	0.0752851
1190.0795	0.0760958
1192.0083	0.0771515
1193.9371	0.078391
1195.8659	0.0798662
1197.7947	0.081577
1199.7235	0.0834669
1201.6524	0.0855642
1203.5812	0.0878311
1205.5100	0.0902771
1207.4388	0.0928221
1209.3676	0.0953012
1211.2964	0.0975069
1213.2253	0.0993214
1215.1541	0.100561
1217.0829	0.101211
1219.0117	0.101249
1220.9405	0.100924
1222.8693	0.100636
1224.7981	0.100754
1226.7270	0.101051
1228.6558	0.101221
1230.5846	0.100924
1232.5134	0.100094
1234.4422	0.0987511
1236.3710	0.0972382
1238.2999	0.0958007
1240.2287	0.0945424
1242.1575	0.0934113
1244.0863	0.0925017
1246.0151	0.0917617
1247.9439	0.0912951
1249.8728	0.0910736
1251.8016	0.0909181
1253.7304	0.0907626
1255.6592	0.0907343
1257.5880	0.0908945
1259.5168	0.0909982
1261.4456	0.09064
1263.3745	0.0897304
1265.3033	0.0882506
1267.2321	0.0863088
1269.1609	0.0841031
1271.0897	0.0818173
1273.0185	0.0796117
1274.9474	0.0775898
1276.8762	0.0759025
1278.8050	0.0745782
1280.7338	0.0734989
1282.6626	0.0726883
1284.5914	0.0720945
1286.5203	0.071609
1288.4491	0.0712178
1290.3779	0.0708031
1292.3067	0.0704779
1294.2355	0.07028
1296.1643	0.0703365
1298.0931	0.0704449
1300.0220	0.0705439
1301.9508	0.0706947
1303.8796	0.0707513
1305.8084	0.0706994
1307.7372	0.0706429
1309.6660	0.070558
1311.5949	0.0704779
1313.5237	0.0704355
1315.4525	0.0703507
1317.3813	0.0703035
1319.3101	0.0703554
1321.2389	0.070492
1323.1678	0.0707418
1325.0966	0.0711236
1327.0254	0.0715949
1328.9542	0.072052
1330.8830	0.0724621
1332.8118	0.0728155
1334.7406	0.0730512
1336.6695	0.0732963
1338.5983	0.0736262
1340.5271	0.0737958
1342.4559	0.0735649
1344.3847	0.0733952
1346.3135	0.0734659
1348.2424	0.0737016
1350.1712	0.0740456
1352.1000	0.0744557
1354.0288	0.0750448
1355.9576	0.075846
1357.8864	0.0768216
1359.8153	0.0781365
1361.7441	0.0800547
1363.6729	0.0822933
1365.6017	0.0837072
1367.5305	0.0846828
1369.4593	0.0854086
1371.3881	0.0857055
1373.3170	0.0862947
1375.2458	0.0871006
1377.1746	0.0871571
1379.1034	0.0871524
1381.0322	0.0871996
1382.9610	0.0877038
1384.8899	0.0883401
1386.8187	0.0892638
1388.7475	0.089886
1390.6763	0.0899661
1392.6051	0.0901782
1394.5339	0.0909228
1396.4628	0.0912999
1398.3916	0.0913376
1400.3204	0.0914837
1402.2492	0.0911726
1404.1780	0.0911867
1406.1068	0.0912197
1408.0357	0.0908615
1409.9645	0.0906777
1411.8933	0.0905081
1413.8221	0.0903101
1415.7509	0.0902441
1417.6797	0.0904751
1419.6085	0.0912103
1421.5374	0.0912009
1423.4662	0.0916816
1425.3950	0.0932039
1427.3238	0.0947403
1429.2526	0.0975069
1431.1814	0.10099
1433.1103	0.104331
1435.0391	0.107461
1436.9679	0.112122
1438.8967	0.114535
1440.8255	0.115737
1442.7543	0.117169
1444.6832	0.11839
1446.6120	0.119055
1448.5408	0.119295
1450.4696	0.118098
1452.3984	0.116609
1454.3272	0.114841
1456.2560	0.113932
1458.1849	0.112353
1460.1137	0.110246
1462.0425	0.109129
1463.9713	0.109228
1465.9001	0.109506
1467.8289	0.108611
1469.7578	0.107051
1471.6866	0.106334
1473.6154	0.106122
1475.5442	0.105321
1477.4730	0.105147
1479.4018	0.105429
1481.3307	0.106773
1483.2595	0.10871
1485.1883	0.110826
1487.1171	0.114115
1489.0459	0.118046
1490.9747	0.122533
1492.9035	0.125177
1494.8324	0.127943
1496.7612	0.132515
1498.6900	0.13629
1500.6188	0.138981
1502.5476	0.141196
1504.4764	0.143138
1506.4053	0.147771
1508.3341	0.150815
1510.2629	0.150099
1512.1917	0.150123
1514.1205	0.149991
1516.0493	0.14901
1517.9782	0.146296
1519.9070	0.142935
1521.8358	0.139976
1523.7646	0.136078
1525.6934	0.133227
1527.6222	0.130276
1529.5510	0.127415
1531.4799	0.125007
1533.4087	0.123343
1535.3375	0.120629
1537.2663	0.118329
1539.1951	0.117636
1541.1239	0.116316
1543.0528	0.113281
1544.9816	0.110821
1546.9104	0.108111
1548.8392	0.105971
1550.7680	0.104176
1552.6968	0.102177
1554.6257	0.100391
1556.5545	0.0986285
1558.4833	0.0983411
1560.4121	0.0954944
1562.3409	0.0912621
1564.2697	0.0886747
1566.1985	0.0862193
1568.1274	0.0842822
1570.0562	0.0828259
1571.9850	0.0807239
1573.9138	0.0790744
1575.8426	0.0789047
1577.7714	0.0783816
1579.7003	0.0773259
1581.6291	0.0771468
1583.5579	0.077538
1585.4867	0.078358
1587.4155	0.0795598
1589.3443	0.0812329
1591.2732	0.0833255
1593.2020	0.0857857
1595.1308	0.0886229
1597.0596	0.0915638
1598.9884	0.0946461
1600.9172	0.0983882
1602.8461	0.102729
1604.7749	0.10756
1606.7037	0.112499
1608.6325	0.117876
1610.5613	0.12299
1612.4901	0.127807
1614.4189	0.131596
1616.3478	0.136365
1618.2766	0.140225
1620.2054	0.141154
1622.1342	0.142313
1624.0630	0.143359
1625.9918	0.142521
1627.9207	0.141361
1629.8495	0.139353
1631.7783	0.136907
1633.7071	0.134933
1635.6359	0.133523
1637.5647	0.130399
1639.4936	0.126982
1641.4224	0.124399
1643.3512	0.122151
1645.2800	0.120846
1647.2088	0.119842
1649.1376	0.117089
1651.0664	0.114676
1652.9953	0.114973
1654.9241	0.111486
1656.8529	0.107286
1658.7817	0.104096
1660.7105	0.10147
1662.6393	0.0991988
1664.5682	0.09647
1666.4970	0.0936328
1668.4258	0.0919173
1670.3546	0.0900085
1672.2834	0.087341
1674.2122	0.0850127
1676.1411	0.0831888
1678.0699	0.0804977
1679.9987	0.0786314
1681.9275	0.0768074
1683.8563	0.0765765
1685.7851	0.0749835
1687.7139	0.0726883
1689.6428	0.0718729
1691.5716	0.0714535
1693.5004	0.0711801
1695.4292	0.0727071
1697.3580	0.0740881
1699.2868	0.0730276
1701.2157	0.0693892
1703.1445	0.0635545
1705.0733	0.058441
1707.0021	0.0538081
1708.9309	0.0501225
1710.8597	0.0476435
1712.7886	0.0452776
1714.7174	0.043892
1716.6462	0.0426289
1718.5750	0.041922
1720.5038	0.0398388
1722.4326	0.0389292
1724.3614	0.0385475
1726.2903	0.0384202
1728.2191	0.0384061
1730.1479	0.0392026
1732.0767	0.0395796
1734.0055	0.0413658
1735.9343	0.0416722
1737.8632	0.0409087
1739.7920	0.0409134
1741.7208	0.0401357
1743.6496	0.0387973
1745.5784	0.0372797
1747.5072	0.0356773
1749.4361	0.0345603
1751.3649	0.0332029
1753.2937	0.0315204
1755.2225	0.029885
1757.1513	0.0292723
1759.0801	0.0282119
1761.0089	0.0277972
1762.9378	0.0274767
1764.8666	0.0267132
1766.7954	0.0262796
1768.7242	0.0265624
1770.6530	0.0262466
1772.5818	0.0268734
1774.5107	0.0264115
1776.4395	0.0259073
1778.3683	0.0255538
1780.2971	0.0257941
1782.2259	0.0256009
1784.1547	0.0254077
1786.0836	0.02537
1788.0124	0.0251767
1789.9412	0.0249976
1791.8700	0.025714
1793.7988	0.0257282
1795.7276	0.0252333
1797.6565	0.0249741
1799.5853	0.0251296
1801.5141	0.025205
1803.4429	0.0249882
1805.3717	0.0246018
1807.3005	0.0245028
1809.2293	0.0245405
1811.1582	0.0248421
1813.0870	0.0246159
1815.0158	0.0243331
1816.9446	0.0242813
1818.8734	0.0245122
1820.8022	0.0244792
1822.7311	0.0245452
1824.6599	0.0248657
1826.5887	0.0250071
1828.5175	0.0247102
1830.4463	0.0252804
1832.3751	0.0248186
1834.3040	0.024597
1836.2328	0.0245311
1838.1616	0.0246583
1840.0904	0.0243944
1842.0192	0.0243802
1843.9480	0.0250071
1845.8768	0.0253134
1847.8057	0.0248233
1849.7345	0.0247526
1851.6633	0.0245735
1853.5921	0.0247337
1855.5209	0.0245923
1857.4497	0.024729
1859.3786	0.0247384
1861.3074	0.0248657
1863.2362	0.0247337
1865.1650	0.0247761
1867.0938	0.0249128
1869.0226	0.0255585
1870.9515	0.0252522
1872.8803	0.0248893
1874.8091	0.0247007
1876.7379	0.024861
1878.6667	0.0249458
1880.5955	0.0251579
1882.5243	0.0250542
1884.4532	0.0251013
1886.3820	0.0250118
1888.3108	0.0252804
1890.2396	0.0254218
1892.1684	0.0252522
1894.0972	0.0250825
1896.0261	0.0252851
1897.9549	0.0252522
1899.8837	0.0253087
1901.8125	0.0252946
1903.7413	0.0256622
1905.6701	0.0255585
1907.5990	0.0255585
1909.5278	0.0256669
1911.4566	0.0257753
1913.3854	0.0255019
1915.3142	0.0258648
1917.2430	0.0261382
1919.1718	0.0264964
1921.1007	0.0260015
1923.0295	0.0261193
1924.9583	0.0257612
1926.8871	0.0261241
1928.8159	0.0264492
1930.7447	0.0266189
1932.6736	0.0264351
1934.6024	0.0266425
1936.5312	0.0263786
1938.4600	0.0264964
1940.3888	0.0266001
1942.3176	0.0273918
1944.2465	0.0273494
1946.1753	0.027406
1948.1041	0.0273683
1950.0329	0.0277736
1951.9617	0.0276322
1953.8905	0.028325
1955.8193	0.028424
1957.7482	0.0286314
1959.6770	0.0287822
1961.6058	0.0290461
1963.5346	0.0294891
1965.4634	0.0307381
1967.3922	0.0306438
1969.3211	0.0307569
1971.2499	0.0303563
1973.1787	0.0310962
1975.1075	0.0316194
1977.0363	0.0326044
1978.9651	0.0328542
1980.8940	0.0325808
1982.8228	0.031544
1984.7516	0.0310821
1986.6804	0.0309172
1988.6092	0.0310397
1990.5380	0.0300971
1992.4669	0.0306956
1994.3957	0.0302385
1996.3245	0.0299746
1998.2533	0.0296635
2000.1821	0.0298379
2002.1109	0.0297578
2004.0397	0.0302149
2005.9686	0.0303516
2007.8974	0.0308983
2009.8262	0.0308747
2011.7550	0.0316052
2013.6838	0.0313979
2015.6126	0.0317419
2017.5415	0.0316854
2019.4703	0.0315958
2021.3991	0.0311528
2023.3279	0.0315157
2025.2567	0.0310633
2027.1855	0.0316288
2029.1144	0.0325903
2031.0432	0.0330144
2032.9720	0.0330191
2034.9008	0.0332124
2036.8296	0.0321425
2038.7584	0.0314026
2040.6872	0.0304977
2042.6161	0.0305825
2044.5449	0.030361
2046.4737	0.0306297
2048.4025	0.0304176
2050.3313	0.0297389
2052.2601	0.0280611
2054.1890	0.0277265
2056.1178	0.0281601
2058.0466	0.028391
2059.9754	0.0278301
2061.9042	0.0277123
2063.8330	0.0276228
2065.7619	0.0279668
2067.6907	0.0277595
2069.6195	0.0272646
2071.5483	0.026897
2073.4771	0.0269582
2075.4059	0.0271562
2077.3347	0.027373
2079.2636	0.0268357
2081.1924	0.0267697
2083.1212	0.0267273
2085.0500	0.0269253
2086.9788	0.0266331
2088.9076	0.0264492
2090.8365	0.0263644
2092.7653	0.026157
2094.6941	0.0260722
2096.6229	0.0265576
2098.5517	0.0265247
2100.4805	0.0266566
2102.4094	0.0266613
2104.3382	0.0265058
2106.2670	0.0264257
2108.1958	0.0265624
2110.1246	0.0265576
2112.0534	0.0266378
2113.9822	0.0265624
2115.9111	0.0264775
2117.8399	0.0260958
2119.7687	0.0262136
2121.6975	0.0262136
2123.6263	0.0261193
2125.5551	0.0258507
2127.4840	0.0259779
2129.4128	0.0260816
2131.3416	0.0259073
2133.2704	0.0257894
2135.1992	0.0265199
2137.1280	0.0265152
2139.0569	0.0265435
2140.9857	0.0269158
2142.9145	0.0272222
2144.8433	0.0271986
2146.7721	0.0283674
2148.7009	0.0285371
2150.6297	0.0286785
2152.5586	0.0288057
2154.4874	0.0292629
2156.4162	0.0298662
2158.3450	0.032496
2160.2738	0.0346828
2162.2026	0.0339429
2164.1315	0.0322085
2166.0603	0.0320907
2167.9891	0.0318503
2169.9179	0.0313555
2171.8467	0.029984
2173.7755	0.0294514
2175.7044	0.0293242
2177.6332	0.0295315
2179.5620	0.0292959
2181.4908	0.0295315
2183.4196	0.0297483
2185.3484	0.0299698
2187.2773	0.0291215
2189.2061	0.028834
2191.1349	0.028834
2193.0637	0.0293949
2194.9925	0.0290367
2196.9213	0.0287727
2198.8501	0.0286502
2200.7790	0.0289707
2202.7078	0.0287068
2204.6366	0.0286832
2206.5654	0.0286266
2208.4942	0.0285559
2210.4230	0.0278867
2212.3519	0.0275851
2214.2807	0.0276888
2216.2095	0.0279527
2218.1383	0.0275191
2220.0671	0.0276699
2221.9959	0.0279385
2223.9248	0.0281459
2225.8536	0.0281318
2227.7824	0.0288717
2229.7112	0.0296918
2231.6400	0.0307805
2233.5688	0.0312423
2235.4976	0.031445
2237.4265	0.0313743
2239.3553	0.0311292
2241.2841	0.0303846
2243.2129	0.0295315
2245.1417	0.0286785
2247.0705	0.0280941
2248.9994	0.0273259
2250.9282	0.0270195
2252.8570	0.0268074
2254.7858	0.0270195
2256.7146	0.0270619
2258.6434	0.0268687
2260.5723	0.0266425
2262.5011	0.0263786
2264.4299	0.0261429
2266.3587	0.0265011
2268.2875	0.0265906
2270.2163	0.0265058
2272.1451	0.0261806
2274.0740	0.0261476
2276.0028	0.0262796
2277.9316	0.0264257
2279.8604	0.0263267
2281.7892	0.0261806
2283.7180	0.0260109
2285.6469	0.0260581
2287.5757	0.0261193
2289.5045	0.0260298
2291.4333	0.0260392
2293.3621	0.0263267
2295.2909	0.0262796
2297.2198	0.0264351
2299.1486	0.026666
2301.0774	0.0269394
2303.0062	0.0270148
2304.9350	0.0272929
2306.8638	0.0278066
2308.7926	0.028523
2310.7215	0.028768
2312.6503	0.0288859
2314.5791	0.0291545
2316.5079	0.0296965
2318.4367	0.0303422
2320.3655	0.0314403
2322.2944	0.0324913
2324.2232	0.0327694
2326.1520	0.0323122
2328.0808	0.0326468
2330.0096	0.0332406
2331.9384	0.0336884
2333.8673	0.0335423
2335.7961	0.0337214
2337.7249	0.0339523
2339.6537	0.0343812
2341.5825	0.0348761
2343.5113	0.0347535
2345.4401	0.0340089
2347.3690	0.0320483
2349.2978	0.0307051
2351.2266	0.0318645
2353.1554	0.03399
2355.0842	0.0361627
2357.0130	0.0380337
2358.9419	0.0393251
2360.8707	0.0399142
2362.7995	0.0399849
2364.7283	0.0387171
2366.6571	0.0371006
2368.5859	0.0356066
2370.5148	0.0339193
2372.4436	0.0322604
2374.3724	0.03087
2376.3012	0.029574
2378.2300	0.028259
2380.1588	0.0270478
2382.0877	0.0262136
2384.0165	0.0254454
2385.9453	0.0248751
2387.8741	0.0247054
2389.8029	0.0246442
2391.7317	0.0245782
2393.6605	0.0245923
2395.5894	0.0245688
2397.5182	0.0245923
2399.4470	0.0245499
2401.3758	0.0245452
2403.3046	0.0245169
2405.2334	0.024663
2407.1623	0.0247714
2409.0911	0.0248091
2411.0199	0.0248327
2412.9487	0.0249175
2414.8775	0.0248751
2416.8063	0.0248563
2418.7352	0.0248751
2420.6640	0.0248893
2422.5928	0.0247903
2424.5216	0.0250731
2426.4504	0.0252144
2428.3792	0.0251438
2430.3080	0.0250872
2432.2369	0.0251673
2434.1657	0.025172
2436.0945	0.0252804
2438.0233	0.0252239
2439.9521	0.0253276
2441.8809	0.0254501
2443.8098	0.0253888
2445.7386	0.0252899
2447.6674	0.0252899
2449.5962	0.0252427
2451.5250	0.0254077
2453.4538	0.0254784
2455.3827	0.0254407
2457.3115	0.0253653
2459.2403	0.0254501
2461.1691	0.0254312
2463.0979	0.0254595
2465.0267	0.0254548
2466.9555	0.0255302
2468.8844	0.0255491
2470.8132	0.0256716
2472.7420	0.025648
2474.6708	0.0255868
2476.5996	0.0255962
2478.5284	0.025714
2480.4573	0.025681
2482.3861	0.025648
2484.3149	0.0255726
2486.2437	0.0256103
2488.1725	0.0256857
2490.1013	0.0257612
2492.0302	0.0258318
2493.9590	0.0259497
2495.8878	0.025945
2497.8166	0.0259779
2499.7454	0.0258554
2501.6742	0.0259214
2503.6030	0.0259874
2505.5319	0.0259544
2507.4607	0.0258601
2509.3895	0.025945
2511.3183	0.0260534
2513.2471	0.0261099
2515.1759	0.0260628
2517.1048	0.0262419
2519.0336	0.0261759
2520.9624	0.0260534
2522.8912	0.0261759
2524.8200	0.0263408
2526.7488	0.0262372
2528.6777	0.0261193
2530.6065	0.0260769
2532.5353	0.0261853
2534.4641	0.026223
2536.3929	0.0263408
2538.3217	0.0263644
2540.2505	0.026454
2542.1794	0.0264822
2544.1082	0.0265576
2546.0370	0.0265812
2547.9658	0.0265953
2549.8946	0.0265576
2551.8234	0.0265765
2553.7523	0.0265529
2555.6811	0.0267179
2557.6099	0.0268357
2559.5387	0.0269488
2561.4675	0.0268404
2563.3963	0.0267839
2565.3252	0.0268074
2567.2540	0.0269158
2569.1828	0.0269205
2571.1116	0.0269818
2573.0404	0.026996
2574.9692	0.0270619
2576.8981	0.0270949
2578.8269	0.027175
2580.7557	0.0272269
2582.6845	0.0273447
2584.6133	0.0273494
2586.5421	0.0273353
2588.4709	0.0273494
2590.3998	0.0274154
2592.3286	0.0275097
2594.2574	0.0276086
2596.1862	0.0274955
2598.1150	0.0274861
2600.0438	0.0274908
2601.9727	0.0275756
2603.9015	0.0276416
2605.8303	0.0278537
2607.7591	0.0279291
2609.6879	0.0279197
2611.6167	0.0279056
2613.5456	0.027981
2615.4744	0.0280658
2617.4032	0.0281176
2619.3320	0.0280941
2621.2608	0.0280611
2623.1896	0.0280517
2625.1184	0.0280988
2627.0473	0.0280564
2628.9761	0.0280658
2630.9049	0.0280375
2632.8337	0.0280799
2634.7625	0.0280894
2636.6913	0.0281224
2638.6202	0.0281082
2640.5490	0.0280988
2642.4778	0.0280894
2644.4066	0.0281601
2646.3354	0.0281978
2648.2642	0.0282213
2650.1931	0.0282213
2652.1219	0.0281978
2654.0507	0.0281836
2655.9795	0.0282496
2657.9083	0.0282449
2659.8371	0.0281836
2661.7659	0.0281648
2663.6948	0.0281695
2665.6236	0.0281506
2667.5524	0.0281176
2669.4812	0.0280658
2671.4100	0.0281082
2673.3388	0.0281978
2675.2677	0.0282779
2677.1965	0.0283203
2679.1253	0.0283533
2681.0541	0.0283156
2682.9829	0.0283297
2684.9117	0.0283439
2686.8406	0.028358
2688.7694	0.0283674
2690.6982	0.0284711
2692.6270	0.0285559
2694.5558	0.0285277
2696.4846	0.0285418
2698.4134	0.0285748
2700.3423	0.0285371
2702.2711	0.0286078
2704.1999	0.0286549
2706.1287	0.028735
2708.0575	0.0287398
2709.9863	0.0287633
2711.9152	0.028867
2713.8440	0.0289377
2715.7728	0.0289377
2717.7016	0.0290272
2719.6304	0.0291309
2721.5592	0.0291875
2723.4881	0.0292629
2725.4169	0.0293901
2727.3457	0.0294608
2729.2745	0.0294279
2731.2033	0.0294279
2733.1321	0.0295268
2735.0609	0.0295504
2736.9898	0.0295787
2738.9186	0.0295975
2740.8474	0.0296494
2742.7762	0.0296918
2744.7050	0.0297766
2746.6338	0.0298426
2748.5627	0.0299557
2750.4915	0.0299746
2752.4203	0.0300028
2754.3491	0.0301018
2756.2779	0.0301725
2758.2067	0.0302055
2760.1356	0.0302762
2762.0644	0.0303846
2763.9932	0.0304788
2765.9220	0.0305448
2767.8508	0.0306627
2769.7796	0.0307522
2771.7085	0.0308182
2773.6373	0.0309643
2775.5661	0.0310821
2777.4949	0.0310868
2779.4237	0.0311811
2781.3525	0.0313083
2783.2813	0.0313979
2785.2102	0.0314968
2787.1390	0.0316241
2789.0678	0.0317749
2790.9966	0.0319304
2792.9254	0.031987
2794.8542	0.032119
2796.7831	0.0322745
2798.7119	0.0324159
2800.6407	0.0325478
2802.5695	0.0327128
2804.4983	0.0328683
2806.4271	0.032939
2808.3560	0.0331275
2810.2848	0.0333915
2812.2136	0.0335329
2814.1424	0.0337214
2816.0712	0.0339712
2818.0000	0.0343011
2819.9288	0.0345838
2821.8577	0.0348808
2823.7865	0.0351871
2825.7153	0.0355783
2827.6441	0.0360449
2829.5729	0.036601
2831.5017	0.0372231
2833.4306	0.0381139
2835.3594	0.0391272
2837.2882	0.0402677
2839.2170	0.0417146
2841.1458	0.0435951
2843.0746	0.0460741
2845.0035	0.0495099
2846.9323	0.0540013
2848.8611	0.0587426
2850.7899	0.0621784
2852.7187	0.0632246
2854.6475	0.0621642
2856.5763	0.0598596
2858.5052	0.0569894
2860.4340	0.0541993
2862.3628	0.0518334
2864.2916	0.0502734
2866.2204	0.0494062
2868.1492	0.0490056
2870.0781	0.0489632
2872.0069	0.0489961
2873.9357	0.0487322
2875.8645	0.0481572
2877.7933	0.0476388
2879.7221	0.0474361
2881.6510	0.047488
2883.5798	0.0478132
2885.5086	0.0483835
2887.4374	0.0490291
2889.3662	0.0498068
2891.2950	0.0507635
2893.2238	0.0518051
2895.1527	0.0529928
2897.0815	0.0541097
2899.0103	0.0551701
2900.9391	0.0563531
2902.8679	0.0576633
2904.7967	0.0592893
2906.7256	0.0611509
2908.6544	0.0633613
2910.5832	0.0661467
2912.5120	0.0696107
2914.4408	0.0736827
2916.3696	0.0779244
2918.2985	0.0817419
2920.2273	0.0845509
2922.1561	0.0860402
2924.0849	0.0861203
2926.0137	0.0849373
2927.9425	0.0828212
2929.8713	0.0800594
2931.8002	0.0769017
2933.7290	0.0736545
2935.6578	0.0704591
2937.5866	0.0674616
2939.5154	0.0646809
2941.4442	0.0622867
2943.3731	0.0603921
2945.3019	0.0589452
2947.2307	0.057899
2949.1595	0.0571732
2951.0883	0.0569281
2953.0171	0.0568433
2954.9460	0.0565699
2956.8748	0.0561646
2958.8036	0.0555001
2960.7324	0.0546706
2962.6612	0.053695
2964.5900	0.052512
2966.5189	0.0511877
2968.4477	0.0498728
2970.3765	0.0487087
2972.3053	0.0477519
2974.2341	0.0469271
2976.1629	0.0462673
2978.0917	0.0457489
2980.0206	0.045287
2981.9494	0.0447168
2983.8782	0.0441842
2985.8070	0.0437459
2987.7358	0.0433264
2989.6646	0.0428316
2991.5935	0.0424969
2993.5223	0.0421435
2995.4511	0.0418371
2997.3799	0.0415591
2999.3087	0.0412197
3001.2375	0.0408804
3003.1664	0.0406306
3005.0952	0.0403525
3007.0240	0.0400509
3008.9528	0.0397728
3010.8816	0.0396597
3012.8104	0.0394995
3014.7392	0.0392591
3016.6681	0.0388632
3018.5969	0.0385003
3020.5257	0.0382458
3022.4545	0.0381233
3024.3833	0.0380903
3026.3121	0.037996
3028.2410	0.0378971
3030.1698	0.0380526
3032.0986	0.0382553
3034.0274	0.0383825
3035.9562	0.0384014
3037.8850	0.0383872
3039.8139	0.0386889
3041.7427	0.0390329
3043.6715	0.039113
3045.6003	0.039245
3047.5291	0.0394712
3049.4579	0.0397964
3051.3867	0.0400933
3053.3156	0.0403054
3055.2444	0.0405458
3057.1732	0.0407249
3059.1020	0.0407579
3061.0308	0.0408191
3062.9596	0.0409794
3064.8885	0.0412669
3066.8173	0.0415496
3068.7461	0.0416439
3070.6749	0.0415732
3072.6037	0.0415826
3074.5325	0.0416156
3076.4614	0.0417711
3078.3902	0.0419597
3080.3190	0.0419502
3082.2478	0.0417806
3084.1766	0.0416957
3086.1054	0.0415732
3088.0342	0.0414837
3089.9631	0.0414554
3091.8919	0.041248
3093.8207	0.0409888
3095.7495	0.0408851
3097.6783	0.0407531
3099.6071	0.0407154
3101.5360	0.0407249
3103.4648	0.04064
3105.3936	0.0405269
3107.3224	0.0404515
3109.2512	0.040362
3111.1800	0.040131
3113.1089	0.0400556
3115.0377	0.0401499
3116.9665	0.0401593
3118.8953	0.0401357
3120.8241	0.0400933
3122.7529	0.0400745
3124.6817	0.0401028
3126.6106	0.0401452
3128.5394	0.040197
3130.4682	0.0402583
3132.3970	0.0402677
3134.3258	0.0403101
3136.2546	0.040395
3138.1835	0.0406259
3140.1123	0.0408333
3142.0411	0.0409699
3143.9699	0.0410925
3145.8987	0.0412103
3147.8275	0.0414035
3149.7564	0.041658
3151.6852	0.0419597
3153.6140	0.0422047
3155.5428	0.0424687
3157.4716	0.0427609
3159.4004	0.0429635
3161.3293	0.0432039
3163.2581	0.0435574
3165.1869	0.043958
3167.1157	0.0441983
3169.0445	0.0443774
3170.9733	0.0446932
3172.9021	0.0451079
3174.8310	0.045452
3176.7598	0.0457395
3178.6886	0.0460882
3180.6174	0.0464841
3182.5462	0.0468376
3184.4750	0.0472665
3186.4039	0.0476765
3188.3327	0.0479923
3190.2615	0.04844
3192.1903	0.0489632
3194.1191	0.0493261
3196.0479	0.0496842
3197.9768	0.050198
3199.9056	0.0507211
3201.8344	0.0510887
3203.7632	0.051461
3205.6920	0.0518475
3207.6208	0.0523377
3209.5496	0.0528608
3211.4785	0.0532473
3213.4073	0.0536808
3215.3361	0.0540862
3217.2649	0.0545669
3219.1937	0.0552079
3221.1225	0.055698
3223.0514	0.0561363
3224.9802	0.0566877
3226.9090	0.0572297
3228.8378	0.0577434
3230.7666	0.0584127
3232.6954	0.0592092
3234.6243	0.0598172
3236.5531	0.0603309
3238.4819	0.0609153
3240.4107	0.0615987
3242.3395	0.0623574
3244.2683	0.0631916
3246.1971	0.0641578
3248.1260	0.0649779
3250.0548	0.0658356
3251.9836	0.0667264
3253.9124	0.0678056
3255.8412	0.0688331
3257.7700	0.0698181
3259.6989	0.0709492
3261.6277	0.0721227
3263.5565	0.0731643
3265.4853	0.0742389
3267.4141	0.0753511
3269.3429	0.0764587
3271.2718	0.0773777
3273.2006	0.0781129
3275.1294	0.0787916
3277.0582	0.0793289
3278.9870	0.0795881
3280.9158	0.0796729
3282.8446	0.0797153
3284.7735	0.079607
3286.7023	0.079343
3288.6311	0.079032
3290.5599	0.0785182
3292.4887	0.0777783
3294.4175	0.0770337
3296.3464	0.0762042
3298.2752	0.0751108
3300.2040	0.0739184
3302.1328	0.0729805
3304.0616	0.0720709
3305.9904	0.0711047
3307.9193	0.0700962
3309.8481	0.0689415
3311.7769	0.0678198
3313.7057	0.0668206
3315.6345	0.0657979
3317.5633	0.0647705
3319.4921	0.063842
3321.4210	0.0628099
3323.3498	0.061905
3325.2786	0.0611603
3327.2074	0.0603403
3329.1362	0.0594778
3331.0650	0.0586153
3332.9939	0.0578565
3334.9227	0.0571308
3336.8515	0.0564709
3338.7803	0.0558535
3340.7091	0.055189
3342.6379	0.0546564
3344.5668	0.0540626
3346.4956	0.0535489
3348.4244	0.05312
3350.3532	0.0526723
3352.2820	0.0521915
3354.2108	0.0517014
3356.1397	0.0512348
3358.0685	0.0509567
3359.9973	0.0505844
3361.9261	0.0501225
3363.8549	0.0497974
3365.7837	0.049623
3367.7125	0.0493873
3369.6414	0.0489867
3371.5702	0.0485908
3373.4990	0.0483033
3375.4278	0.0481101
3377.3566	0.0479074
3379.2854	0.0475681
3381.2143	0.0473796
3383.1431	0.0471675
3385.0719	0.0469224
3387.0007	0.0467245
3388.9295	0.0464558
3390.8583	0.0462013
3392.7872	0.0461542
3394.7160	0.0458997
3396.6448	0.0455981
3398.5736	0.0454755
3400.5024	0.0452917
3402.4312	0.045009
3404.3600	0.0448063
3406.2889	0.0445377
3408.2177	0.044335
3410.1465	0.0441323
3412.0753	0.0439061
3414.0041	0.043694
3415.9329	0.0434961
3417.8618	0.0432557
3419.7906	0.0431143
3421.7194	0.0430295
3423.6482	0.0428033
3425.5770	0.0425441
3427.5058	0.0423508
3429.4347	0.0422142
3431.3635	0.0420916
3433.2923	0.0417617
3435.2211	0.0414507
3437.1499	0.0413517
3439.0787	0.0413234
3441.0075	0.0412951
3442.9364	0.0412621
3444.8652	0.0409511
3446.7940	0.0408097
3448.7228	0.0407814
3450.6516	0.0405929
3452.5804	0.0404421
3454.5093	0.0402677
3456.4381	0.0400462
3458.3669	0.0398577
3460.2957	0.0396927
3462.2245	0.0397587
3464.1533	0.039688
3466.0822	0.0395749
3468.0110	0.0394241
3469.9398	0.039113
3471.8686	0.0388397
3473.7974	0.0388255
3475.7262	0.0387878
3477.6550	0.0385192
3479.5839	0.038326
3481.5127	0.0383637
3483.4415	0.0383354
3485.3703	0.0380903
3487.2991	0.0379206
3489.2279	0.0377887
3491.1568	0.0374918
3493.0856	0.0373174
3495.0144	0.0372514
3496.9432	0.0371713
3498.8720	0.0369922
3500.8008	0.0369215
3502.7297	0.0370252
3504.6585	0.0369545
3506.5873	0.0365067
3508.5161	0.0363606
3510.4449	0.0364078
3512.3737	0.036125
3514.3025	0.0358658
3516.2314	0.0357904
3518.1602	0.0356443
3520.0890	0.0353662
3522.0178	0.0352484
3523.9466	0.0353049
3525.8754	0.0350504
3527.8043	0.0349797
3529.7331	0.0349656
3531.6619	0.03473
3533.5907	0.0342634
3535.5195	0.0339994
3537.4483	0.0339853
3539.3772	0.0337214
3541.3060	0.0332548
3543.2348	0.0331228
3545.1636	0.0333726
3547.0924	0.0335611
3549.0212	0.0330333
3550.9501	0.0325761
3552.8789	0.0326987
3554.8077	0.0324347
3556.7365	0.0319729
3558.6653	0.0318409
3560.5941	0.0318315
3562.5229	0.0315204
3564.4518	0.0311811
3566.3806	0.0318268
3568.3094	0.0324489
3570.2382	0.0314309
3572.1670	0.0305872
3574.0958	0.0303563
3576.0247	0.0302809
3577.9535	0.0302715
3579.8823	0.0301631
3581.8111	0.0298567
3583.7399	0.0293524
3585.6687	0.02931
3587.5976	0.0304129
3589.5264	0.0304977
3591.4552	0.0294184
3593.3840	0.0291781
3595.3128	0.0294844
3597.2416	0.0293053
3599.1704	0.0289
3601.0993	0.0289283
3603.0281	0.0287492
3604.9569	0.0282355
3606.8857	0.0281978
3608.8145	0.0287303
3610.7433	0.028259
3612.6722	0.0280988
3614.6010	0.0281459
3616.5298	0.0273589
3618.4586	0.0275568
3620.3874	0.0284193
3622.3162	0.0278019
3624.2451	0.0268263
3626.1739	0.0260675
3628.1027	0.0269017
3630.0315	0.0288105
3631.9603	0.0271703
3633.8891	0.0264869
3635.8179	0.0260581
3637.7468	0.0255726
3639.6756	0.0254642
3641.6044	0.0253276
3643.5332	0.0250872
3645.4620	0.0244038
3647.3908	0.0249411
3649.3197	0.0265152
3651.2485	0.02693
3653.1773	0.0249647
3655.1061	0.0240598
3657.0349	0.0248327
3658.9637	0.0243614
3660.8926	0.0239372
3662.8214	0.0238194
3664.7502	0.0233952
3666.6790	0.0227448
3668.6078	0.0230842
3670.5366	0.0248138
3672.4654	0.0236639
3674.3943	0.0231973
3676.3231	0.0254737
3678.2519	0.0241493
3680.1807	0.0234942
3682.1095	0.0230606
3684.0383	0.0227071
3685.9672	0.0221887
3687.8960	0.0226741
3689.8248	0.0241257
3691.7536	0.0240503
3693.6824	0.0233104
3695.6112	0.0227731
3697.5401	0.0227543
3699.4689	0.0224479
3701.3977	0.0230276
3703.3265	0.0234989
3705.2553	0.0229051
3707.1841	0.0224008
3709.1129	0.0225186
3711.0418	0.0233481
3712.9706	0.0240173
3714.8994	0.0229758
3716.8282	0.0222594
3718.7570	0.0224244
3720.6858	0.022627
3722.6147	0.0230559
3724.5435	0.0232774
3726.4723	0.0237487
3728.4011	0.0234565
3730.3299	0.0225469
3732.2587	0.0228297
3734.1876	0.0233528
3736.1164	0.024927
3738.0452	0.024663
3739.9740	0.0233387
3741.9028	0.0220897
3743.8316	0.0230842
3745.7605	0.0249081
3747.6893	0.0225375
3749.6181	0.0227166
3751.5469	0.0240786
3753.4757	0.0240551
3755.4045	0.0226223
3757.3333	0.0221934
3759.2622	0.0227307
3761.1910	0.0226977
3763.1198	0.0218022
3765.0486	0.0220709
3766.9774	0.0222406
3768.9062	0.0220049
3770.8351	0.0227401
3772.7639	0.0224008
3774.6927	0.0219389
3776.6215	0.0217363
3778.5503	0.0220379
3780.4791	0.0227071
3782.4080	0.022085
3784.3368	0.0219813
3786.2656	0.0221793
3788.1944	0.0219578
3790.1232	0.0219531
3792.0520	0.0218965
3793.9808	0.0215902
3795.9097	0.0219861
3797.8385	0.022217
3799.7673	0.0215713
3801.6961	0.0233245
3803.6249	0.0232303
3805.5537	0.0219201
3807.4826	0.0231172
3809.4114	0.0229145
3811.3402	0.0219813
3813.2690	0.0213592
3815.1978	0.0218871
3817.1266	0.0230182
3819.0555	0.0217834
3820.9843	0.0229475
3822.9131	0.0236686
3824.8419	0.022184
3826.7707	0.0222123
3828.6995	0.0220332
3830.6283	0.0218965
3832.5572	0.0224385
3834.4860	0.0220662
3836.4148	0.0219861
3838.3436	0.0230889
3840.2724	0.0234471
3842.2012	0.0226789
3844.1301	0.0226789
3846.0589	0.0224998
3847.9877	0.0217975
3849.9165	0.0211189
3851.8453	0.0212697
3853.7741	0.0244792
3855.7030	0.024597
3857.6318	0.0229758
3859.5606	0.0219154
3861.4894	0.0216797
3863.4182	0.0222688
3865.3470	0.0229192
3867.2758	0.0221227
3869.2047	0.0223018
3871.1335	0.0235413
3873.0623	0.0226223
3874.9911	0.022858
3876.9199	0.0219955
3878.8487	0.0215383
3880.7776	0.0226035
3882.7064	0.0222688
3884.6352	0.022019
3886.5640	0.0232209
3888.4928	0.0220426
3890.4216	0.021774
3892.3505	0.0229192
3894.2793	0.0225893
3896.2081	0.0217693
3898.1369	0.0216703
3900.0657	0.0223678
3901.9945	0.0226459
3903.9233	0.023037
3905.8522	0.0231879
3907.7810	0.0223678
3909.7098	0.0219436
3911.6386	0.0219389
3913.5674	0.021774
3915.4962	0.0216373
3917.4251	0.0221934
3919.3539	0.0223301
3921.2827	0.0221416
3923.2115	0.0219672
3925.1403	0.0224008
3927.0691	0.0221887
3928.9980	0.0218588
3930.9268	0.0221416
3932.8556	0.022594
3934.7844	0.0223867
3936.7132	0.0219813
3938.6420	0.0218682
3940.5709	0.021741
3942.4997	0.0220803
3944.4285	0.0222264
3946.3573	0.0219483
3948.2861	0.0223065
3950.2149	0.0225233
3952.1437	0.0223018
3954.0726	0.0220756
3956.0014	0.0220992
3957.9302	0.0220945
3959.8590	0.0220426
3961.7878	0.0221322
3963.7166	0.0222076
3965.6455	0.022019
3967.5743	0.0219625
3969.5031	0.0220049
3971.4319	0.022052
3973.3607	0.0220615
3975.2895	0.022151
3977.2184	0.0220992
3979.1472	0.0220567
3981.0760	0.0220756
3983.0048	0.0221416
3984.9336	0.0220285
3986.8624	0.0219295
3988.7912	0.0219248
3990.7201	0.0221557
3992.6489	0.0222311
3994.5777	0.0220897
3996.5065	0.0219719
3998.4353	0.0219861
4000.3641	0.022085
4002.2930	0.0222123
4004.2218	0.0222264
4006.1506	0.0221274
4008.0794	0.0220756
4010.0082	0.0221416
4011.9370	0.0220567
4013.8659	0.0219578
4015.7947	0.0219578
4017.7235	0.022052
4019.6523	0.0221651
4021.5811	0.0221369
4023.5099	0.0220379
4025.4387	0.0220615
4027.3676	0.022085
4029.2964	0.0220285
4031.2252	0.0220332
4033.1540	0.0220756
4035.0828	0.0220002
4037.0116	0.0219861
4038.9405	0.0219154
4040.8693	0.0218682
4042.7981	0.02184
4044.7269	0.0219248
4046.6557	0.0219766
4048.5845	0.0220615
4050.5134	0.0220379
4052.4422	0.0221133
4054.3710	0.0220426
4056.2998	0.0218305
4058.2286	0.0218447
4060.1574	0.0219908
4062.0862	0.0219672
4064.0151	0.0219059
4065.9439	0.0219389
4067.8727	0.0218871
4069.8015	0.0218541
4071.7303	0.0219672
4073.6591	0.0220332
4075.5880	0.0219154
4077.5168	0.0218918
4079.4456	0.0220379
4081.3744	0.0219861
4083.3032	0.0219436
4085.2320	0.0219908
4087.1609	0.0220143
4089.0897	0.0220002
4091.0185	0.0219955
4092.9473	0.0218965
4094.8761	0.0218588
4096.8049	0.0219672
4098.7337	0.0219248
4100.6626	0.0217504
4102.5914	0.021774
4104.5202	0.0219012
4106.4490	0.0219483
4108.3778	0.0219012
4110.3066	0.0218682
4112.2355	0.021708
4114.1643	0.021708
4116.0931	0.0218918
4118.0219	0.0219389
4119.9507	0.0219342
4121.8795	0.0218824
4123.8084	0.0218352
4125.7372	0.0217693
4127.6660	0.021741
4129.5948	0.0217787
4131.5236	0.021807
4133.4524	0.0218635
4135.3813	0.0218635
4137.3101	0.0218824
4139.2389	0.0219436
4141.1677	0.0219908
4143.0965	0.0218918
4145.0253	0.0218965
4146.9541	0.0218588
4148.8830	0.0216609
4150.8118	0.0216891
4152.7406	0.0217645
4154.6694	0.0218022
4156.5982	0.0218541
4158.5270	0.0219625
4160.4559	0.0220662
4162.3847	0.0219578
4164.3135	0.0218211
4166.2423	0.0218117
4168.1711	0.0219059
4170.0999	0.0218682
4172.0288	0.0218494
4173.9576	0.0219201
4175.8864	0.0219719
4177.8152	0.0219059
4179.7440	0.0219955
4181.6728	0.0220945
4183.6016	0.0221322
4185.5305	0.0220379
4187.4593	0.0219154
4189.3881	0.0218777
4191.3169	0.0220285
4193.2457	0.0219908
4195.1745	0.0219719
4197.1034	0.0220332
4199.0322	0.0221369
4200.9610	0.0221133
[truncated: 414 more rows]
