# Supplementary material for: Vibrational Study on the Structure, Bioactivity, and Silver Adsorption of Silk Fibroin Fibers Grafted with Methacrylonitrile
Source: Molecules. 2023 Mar 10;28(6):2551. doi: 10.3390/molecules28062551 (PMC10051891; doi:10.3390/molecules28062551)
Supplement: Supplementary file 1 [file molecules-28-02551-s001.zip › RAW DATA/Figure 15 IR SBF perpendicular/IR BF MAN 60% 28d SBF perpendic p1.txt]

TITLE	BF MAN 60% 28D SBFPERPENDICOLARE P1
DATA TYPE
ORIGIN	JASCO
OWNER
DATE	23/03/01
TIME	16:04:26
SPECTROMETER/DATA SYSTEM
RESOLUTION
DELTAX	1.92882
XUNITS	1/CM
YUNITS	ABSORBANCE
FIRSTX	379.9768
LASTX	4999.4912
NPOINTS	2396
FIRSTY	0.18016
MAXY	0.26087
MINY	0.00444
XYDATA
379.9768	0.180163
381.9056	0.177815
383.8344	0.182478
385.7633	0.172655
387.6921	0.166916
389.6209	0.173372
391.5497	0.180041
393.4785	0.177163
395.4073	0.177807
397.3361	0.179935
399.2650	0.175541
401.1938	0.167706
403.1226	0.165864
405.0514	0.16306
406.9802	0.16288
408.9090	0.166109
410.8379	0.16619
412.7667	0.167136
414.6955	0.168391
416.6243	0.173022
418.5531	0.183008
420.4819	0.178981
422.4108	0.176821
424.3396	0.177106
426.2684	0.17625
428.1972	0.173209
430.1260	0.168253
432.0548	0.162864
433.9837	0.159636
435.9125	0.156277
437.8413	0.154215
439.7701	0.153456
441.6989	0.152739
443.6277	0.152062
445.5565	0.151818
447.4854	0.15097
449.4142	0.150856
451.3430	0.151141
453.2718	0.150905
455.2006	0.15119
457.1294	0.152071
459.0583	0.151532
460.9871	0.151149
462.9159	0.151247
464.8447	0.151842
466.7735	0.152079
468.7023	0.153334
470.6312	0.153913
472.5600	0.154451
474.4888	0.155388
476.4176	0.155796
478.3464	0.156465
480.2752	0.15759
482.2040	0.157973
484.1329	0.157753
486.0617	0.15869
487.9905	0.159766
489.9193	0.160003
491.8481	0.160223
493.7769	0.159285
495.7058	0.15856
497.6346	0.159367
499.5634	0.160141
501.4922	0.160321
503.4210	0.161119
505.3498	0.162114
507.2787	0.16266
509.2075	0.163109
511.1363	0.164348
513.0651	0.164894
514.9939	0.165701
516.9227	0.166907
518.8515	0.168049
520.7804	0.168538
522.7092	0.169361
524.6380	0.170307
526.5668	0.171016
528.4956	0.172321
530.4244	0.173568
532.3533	0.174905
534.2821	0.176886
536.2109	0.17894
538.1397	0.181467
540.0685	0.184068
541.9973	0.186497
543.9262	0.188519
545.8550	0.191405
547.7838	0.193696
549.7126	0.195513
551.6414	0.195122
553.5702	0.19328
555.4990	0.191022
557.4279	0.187638
559.3567	0.182576
561.2855	0.17775
563.2143	0.173266
565.1431	0.169761
567.0719	0.16641
569.0008	0.163712
570.9296	0.161429
572.8584	0.159921
574.7872	0.159334
576.7160	0.158992
578.6448	0.158193
580.5737	0.157793
582.5025	0.157598
584.4313	0.157484
586.3601	0.157728
588.2889	0.157769
590.2177	0.15781
592.1465	0.158136
594.0754	0.159057
596.0042	0.160166
597.9330	0.161698
599.8618	0.163581
601.7906	0.165122
603.7194	0.167454
605.6483	0.169671
607.5771	0.171725
609.5059	0.173331
611.4347	0.174587
613.3635	0.174815
615.2923	0.174603
617.2212	0.174196
619.1500	0.174212
621.0788	0.174693
623.0076	0.175223
624.9364	0.175524
626.8652	0.17585
628.7941	0.176193
630.7229	0.176185
632.6517	0.175206
634.5805	0.173926
636.5093	0.172549
638.4381	0.17113
640.3669	0.169956
642.2958	0.169003
644.2246	0.167878
646.1534	0.165994
648.0822	0.164144
650.0110	0.16275
651.9398	0.16081
653.8687	0.159
655.7975	0.157891
657.7263	0.156864
659.6551	0.156228
661.5839	0.156212
663.5127	0.155894
665.4416	0.155666
667.3704	0.155576
669.2992	0.154206
671.2280	0.153937
673.1568	0.154321
675.0856	0.154427
677.0144	0.154516
678.9433	0.154549
680.8721	0.154451
682.8009	0.154174
684.7297	0.1541
686.6585	0.153888
688.5873	0.153946
690.5162	0.153611
692.4450	0.153138
694.3738	0.152568
696.3026	0.152046
698.2314	0.151231
700.1602	0.149861
702.0891	0.148141
704.0179	0.145989
705.9467	0.143886
707.8755	0.141905
709.8043	0.140005
711.7331	0.138285
713.6619	0.136663
715.5908	0.135277
717.5196	0.134388
719.4484	0.1331
721.3772	0.131013
723.3060	0.128511
725.2348	0.125723
727.1637	0.122861
729.0925	0.119984
731.0213	0.116772
732.9501	0.113503
734.8789	0.110299
736.8077	0.107185
738.7366	0.104291
740.6654	0.101552
742.5942	0.0988858
744.5230	0.096701
746.4518	0.0945896
748.3806	0.0926575
750.3094	0.0909048
752.2383	0.0895189
754.1671	0.0881738
756.0959	0.0869429
758.0247	0.0857363
759.9535	0.0847173
761.8823	0.0833151
763.8112	0.0821494
765.7400	0.0812282
767.6688	0.0801521
769.5976	0.0786603
771.5264	0.0771032
773.4552	0.0752934
775.3841	0.0736793
777.3129	0.0721304
779.2417	0.0709728
781.1705	0.0698804
783.0993	0.0689021
785.0281	0.0679483
786.9569	0.0668967
788.8858	0.0660081
790.8146	0.0653804
792.7434	0.0647119
794.6722	0.0641413
796.6010	0.0636195
798.5298	0.0634646
800.4587	0.0631956
802.3875	0.0630163
804.3163	0.0627961
806.2451	0.0625027
808.1739	0.0620706
810.1027	0.0619402
812.0316	0.0617934
813.9604	0.0616711
815.8892	0.0614918
817.8180	0.0615163
819.7468	0.0614836
821.6756	0.0618097
823.6045	0.062144
825.5333	0.0624619
827.4621	0.0624456
829.3909	0.0622418
831.3197	0.0616385
833.2485	0.0607907
835.1773	0.0599021
837.1062	0.0592499
839.0350	0.0586793
840.9638	0.0582798
842.8926	0.0578641
844.8214	0.0577336
846.7502	0.0578315
848.6791	0.0581331
850.6079	0.0581983
852.5367	0.0578315
854.4655	0.0567717
856.3943	0.0555652
858.3231	0.054375
860.2520	0.0535516
862.1808	0.0527364
864.1096	0.0522228
866.0384	0.0518396
867.9672	0.0516847
869.8960	0.0516766
871.8248	0.0520353
873.7537	0.0521413
875.6825	0.0523043
877.6113	0.0522962
879.5401	0.0520353
881.4689	0.0515706
883.3977	0.0515054
885.3266	0.0513668
887.2554	0.0512527
889.1842	0.0512119
891.1130	0.0512608
893.0418	0.0511141
894.9706	0.0510081
896.8995	0.0508288
898.8283	0.0508206
900.7571	0.0507717
902.6859	0.050894
904.6147	0.0507717
906.5435	0.0507228
908.4723	0.0508288
910.4012	0.0511467
912.3300	0.0513994
914.2588	0.0518396
916.1876	0.052288
918.1164	0.0530951
920.0452	0.0539755
921.9741	0.0549375
923.9029	0.0558423
925.8317	0.0566331
927.7605	0.0571304
929.6893	0.0575298
931.6181	0.0575788
933.5470	0.057644
935.4758	0.057701
937.4046	0.0580434
939.3334	0.0584103
941.2622	0.0589972
943.1910	0.0596657
945.1198	0.060432
947.0487	0.0611739
948.9775	0.0620624
950.9063	0.062951
952.8351	0.0639048
954.7639	0.0648342
956.6927	0.0658369
958.6216	0.0668396
960.5504	0.0680787
962.4792	0.0695217
964.4080	0.0712336
966.3368	0.0732961
968.2656	0.0758233
970.1945	0.0784809
972.1233	0.0809021
974.0521	0.082394
975.9809	0.0828342
977.9097	0.0822146
979.8385	0.0807635
981.7673	0.078913
983.6962	0.0773396
985.6250	0.076557
987.5538	0.0769646
989.4826	0.0781467
991.4114	0.0794673
993.3402	0.0803478
995.2691	0.0805353
997.1979	0.0799646
999.1267	0.078807
1001.0555	0.0772825
1002.9843	0.0756195
1004.9131	0.0739646
1006.8420	0.0727907
1008.7708	0.07222
1010.6996	0.0722119
1012.6284	0.0724646
1014.5572	0.07297
1016.4860	0.073288
1018.4149	0.0734755
1020.3437	0.0735326
1022.2725	0.0738016
1024.2013	0.0744537
1026.1301	0.0755706
1028.0589	0.0769891
1029.9877	0.0784809
1031.9166	0.0799728
1033.8454	0.0814483
1035.7742	0.0827445
1037.7030	0.0839999
1039.6318	0.0851168
1041.5606	0.085932
1043.4895	0.0865516
1045.4183	0.0870978
1047.3471	0.0873505
1049.2759	0.0876113
1051.2047	0.0882064
1053.1335	0.0891276
1055.0624	0.0902445
1056.9912	0.0914918
1058.9200	0.0925189
1060.8488	0.0933994
1062.7776	0.0940026
1064.7064	0.0943939
1066.6352	0.0946222
1068.5641	0.0945651
1070.4929	0.0940189
1072.4217	0.0931385
1074.3505	0.0917853
1076.2793	0.0900081
1078.2081	0.087913
1080.1370	0.0857527
1082.0658	0.0835679
1083.9946	0.0814809
1085.9234	0.0794592
1087.8522	0.0776575
1089.7810	0.076076
1091.7099	0.0748695
1093.6387	0.0741195
1095.5675	0.0738586
1097.4963	0.0739646
1099.4251	0.0742744
1101.3539	0.0746412
1103.2827	0.0749021
1105.2116	0.0749103
1107.1404	0.0748695
1109.0692	0.0748369
1110.9980	0.0750162
1112.9268	0.0752119
1114.8556	0.0753749
1116.7845	0.0754972
1118.7133	0.0755787
1120.6421	0.0754728
1122.5709	0.075326
1124.4997	0.0750652
1126.4285	0.074951
1128.3574	0.0749347
1130.2862	0.0750081
1132.2150	0.0753097
1134.1438	0.0760353
1136.0726	0.0770298
1138.0014	0.0783423
1139.9302	0.0798749
1141.8591	0.0817092
1143.7879	0.0837798
1145.7167	0.0862255
1147.6455	0.0890054
1149.5743	0.0919646
1151.5031	0.0949972
1153.4320	0.0980869
1155.3608	0.100793
1157.2896	0.103011
1159.2184	0.104649
1161.1472	0.105864
1163.0760	0.106679
1165.0049	0.107152
1166.9337	0.107217
1168.8625	0.106891
1170.7913	0.106076
1172.7201	0.104527
1174.6489	0.102334
1176.5777	0.100027
1178.5066	0.0981766
1180.4354	0.0970516
1182.3642	0.0965787
1184.2930	0.0968722
1186.2218	0.0977689
1188.1506	0.0991303
1190.0795	0.100777
1192.0083	0.102709
1193.9371	0.105
1195.8659	0.10769
1197.7947	0.110755
1199.7235	0.114261
1201.6524	0.118158
1203.5812	0.122543
1205.5100	0.127353
1207.4388	0.132456
1209.3676	0.137543
1211.2964	0.142133
1213.2253	0.145916
1215.1541	0.148092
1217.0829	0.148378
1219.0117	0.146951
1220.9405	0.144742
1222.8693	0.142859
1224.7981	0.142125
1226.7270	0.142353
1228.6558	0.142712
1230.5846	0.142223
1232.5134	0.14056
1234.4422	0.137894
1236.3710	0.134658
1238.2999	0.131372
1240.2287	0.128552
1242.1575	0.126171
1244.0863	0.124215
1246.0151	0.122755
1247.9439	0.121753
1249.8728	0.121117
1251.8016	0.120831
1253.7304	0.120978
1255.6592	0.121508
1257.5880	0.122209
1259.5168	0.122739
1261.4456	0.122666
1263.3745	0.121581
1265.3033	0.119494
1267.2321	0.116405
1269.1609	0.112508
1271.0897	0.10835
1273.0185	0.104283
1274.9474	0.100459
1276.8762	0.0972472
1278.8050	0.0947363
1280.7338	0.0928124
1282.6626	0.0912391
1284.5914	0.0900081
1286.5203	0.089038
1288.4491	0.0882798
1290.3779	0.0875869
1292.3067	0.087057
1294.2355	0.0867554
1296.1643	0.0866738
1298.0931	0.0867798
1300.0220	0.0870488
1301.9508	0.0872771
1303.8796	0.087432
1305.8084	0.0873994
1307.7372	0.0872934
1309.6660	0.0870896
1311.5949	0.086951
1313.5237	0.0868695
1315.4525	0.086894
1317.3813	0.0869021
1319.3101	0.0869836
1321.2389	0.08722
1323.1678	0.0878151
1325.0966	0.0885896
1327.0254	0.0894456
1328.9542	0.0902037
1330.8830	0.0909374
1332.8118	0.0915814
1334.7406	0.0920461
1336.6695	0.0921929
1338.5983	0.092201
1340.5271	0.0921195
1342.4559	0.0921439
1344.3847	0.0921929
1346.3135	0.0923885
1348.2424	0.0926494
1350.1712	0.0931793
1352.1000	0.0939456
1354.0288	0.0949891
1355.9576	0.0963912
1357.8864	0.0983722
1359.8153	0.100842
1361.7441	0.10381
1363.6729	0.107388
1365.6017	0.110649
1367.5305	0.112916
1369.4593	0.114138
1371.3881	0.114734
1373.3170	0.115182
1375.2458	0.11559
1377.1746	0.115647
1379.1034	0.115451
1381.0322	0.115777
1382.9610	0.117261
1384.8899	0.119388
1386.8187	0.121402
1388.7475	0.123008
1390.6763	0.124166
1392.6051	0.12503
1394.5339	0.125535
1396.4628	0.125446
1398.3916	0.125038
1400.3204	0.124255
1402.2492	0.123587
1404.1780	0.122715
1406.1068	0.121769
1408.0357	0.120954
1409.9645	0.12035
1411.8933	0.119682
1413.8221	0.119234
1415.7509	0.119087
1417.6797	0.119242
1419.6085	0.119348
1421.5374	0.119959
1423.4662	0.121345
1425.3950	0.123954
1427.3238	0.127345
1429.2526	0.132204
1431.1814	0.138603
1433.1103	0.145516
1435.0391	0.152282
1436.9679	0.160443
1438.8967	0.166679
1440.8255	0.170967
1442.7543	0.174734
1444.6832	0.178019
1446.6120	0.179804
1448.5408	0.180032
1450.4696	0.178068
1452.3984	0.174954
1454.3272	0.171212
1456.2560	0.167225
1458.1849	0.160532
1460.1137	0.157696
1462.0425	0.156954
1463.9713	0.156946
1465.9001	0.156399
1467.8289	0.155641
1469.7578	0.154027
1471.6866	0.152234
1473.6154	0.14969
1475.5442	0.148443
1477.4730	0.14775
1479.4018	0.148231
1481.3307	0.149552
1483.2595	0.152535
1485.1883	0.156766
1487.1171	0.162872
1489.0459	0.170282
1490.9747	0.179772
1492.9035	0.188454
1494.8324	0.197103
1496.7612	0.207685
1498.6900	0.217655
1500.6188	0.226133
1502.5476	0.233983
1504.4764	0.24066
1506.4053	0.248788
1508.3341	0.255049
1510.2629	0.25791
1512.1917	0.260119
1514.1205	0.260869
1516.0493	0.257845
1517.9782	0.2505
1519.9070	0.243546
1521.8358	0.233951
1523.7646	0.225367
1525.6934	0.219008
1527.6222	0.211655
1529.5510	0.2055
1531.4799	0.200307
1533.4087	0.194364
1535.3375	0.18803
1537.2663	0.184492
1539.1951	0.180416
1541.1239	0.173853
1543.0528	0.167959
1544.9816	0.162579
1546.9104	0.157679
1548.8392	0.153774
1550.7680	0.149079
1552.6968	0.145304
1554.6257	0.141277
1556.5545	0.138204
1558.4833	0.134568
1560.4121	0.12697
1562.3409	0.122796
1564.2697	0.118989
1566.1985	0.11453
1568.1274	0.111073
1570.0562	0.106867
1571.9850	0.103834
1573.9138	0.102016
1575.8426	0.10028
1577.7714	0.098201
1579.7003	0.0972472
1581.6291	0.0968151
1583.5579	0.0971331
1585.4867	0.0981847
1587.4155	0.100182
1589.3443	0.103011
1591.2732	0.106753
1593.2020	0.11109
1595.1308	0.116022
1597.0596	0.121508
1598.9884	0.127492
1600.9172	0.134649
1602.8461	0.14347
1604.7749	0.15388
1606.7037	0.165244
1608.6325	0.177693
1610.5613	0.190133
1612.4901	0.202426
1614.4189	0.212943
1616.3478	0.224543
1618.2766	0.235386
1620.2054	0.240733
1622.1342	0.244353
1624.0630	0.246024
1625.9918	0.244394
1627.9207	0.240579
1629.8495	0.234839
1631.7783	0.228554
1633.7071	0.22257
1635.6359	0.214793
1637.5647	0.205753
1639.4936	0.199239
1641.4224	0.193345
1643.3512	0.188421
1645.2800	0.184557
1647.2088	0.179682
1649.1376	0.175215
1651.0664	0.172557
1652.9953	0.169027
1654.9241	0.16138
1656.8529	0.15675
1658.7817	0.151793
1660.7105	0.146927
1662.6393	0.141546
1664.5682	0.136288
1666.4970	0.132041
1668.4258	0.127997
1670.3546	0.122821
1672.2834	0.118622
1674.2122	0.114872
1676.1411	0.110177
1678.0699	0.106019
1679.9987	0.102595
1681.9275	0.0995869
1683.8563	0.0968151
1685.7851	0.0928043
1687.7139	0.0906684
1689.6428	0.0893314
1691.5716	0.0889565
1693.5004	0.0896249
1695.4292	0.0917526
1697.3580	0.0940842
1699.2868	0.0928124
1701.2157	0.0831358
1703.1445	0.0741195
1705.0733	0.0644429
1707.0021	0.0554347
1708.9309	0.0495896
1710.8597	0.0459293
1712.7886	0.0425543
1714.7174	0.0401739
1716.6462	0.0374348
1718.5750	0.0353967
1720.5038	0.0334483
1722.4326	0.0328532
1724.3614	0.0320462
1726.2903	0.031932
1728.2191	0.0317608
1730.1479	0.0324538
1732.0767	0.0329266
1734.0055	0.0339864
1735.9343	0.0340679
1737.8632	0.0341657
1739.7920	0.0335054
1741.7208	0.0325516
1743.6496	0.0307255
1745.5784	0.0290706
1747.5072	0.0271304
1749.4361	0.0254755
1751.3649	0.0232337
1753.2937	0.0217581
1755.2225	0.0203886
1757.1513	0.0194348
1759.0801	0.0183179
1761.0089	0.017788
1762.9378	0.017038
1764.8666	0.0167853
1766.7954	0.016394
1768.7242	0.0164592
1770.6530	0.0160435
1772.5818	0.0159864
1774.5107	0.015538
1776.4395	0.0155543
1778.3683	0.0152853
1780.2971	0.0152772
1782.2259	0.0149511
1784.1547	0.0149592
1786.0836	0.0147391
1788.0124	0.0148206
1789.9412	0.0146821
1791.8700	0.0149022
1793.7988	0.0145272
1795.7276	0.0144538
1797.6565	0.0141929
1799.5853	0.0142174
1801.5141	0.0139891
1803.4429	0.0140299
1805.3717	0.0138587
1807.3005	0.0140136
1809.2293	0.013769
1811.1582	0.0138587
1813.0870	0.0136712
1815.0158	0.0136956
1816.9446	0.0135571
1818.8734	0.013769
1820.8022	0.0135978
1822.7311	0.0138587
1824.6599	0.0139076
1826.5887	0.0141277
1828.5175	0.0138179
1830.4463	0.0139402
1832.3751	0.013663
1834.3040	0.0138016
1836.2328	0.0136223
1838.1616	0.0137935
1840.0904	0.0137201
1842.0192	0.0140625
1843.9480	0.0140054
1845.8768	0.0140543
1847.8057	0.0136793
1849.7345	0.0139321
1851.6633	0.0138913
1853.5921	0.013981
1855.5209	0.0137446
1857.4497	0.0139157
1859.3786	0.0138179
1861.3074	0.0140951
1863.2362	0.0139402
1865.1650	0.0142581
1867.0938	0.0143071
1869.0226	0.0144701
1870.9515	0.0140136
1872.8803	0.0141522
1874.8091	0.0141196
1876.7379	0.0144293
1878.6667	0.01425
1880.5955	0.0145761
1882.5243	0.0144946
1884.4532	0.0147065
1886.3820	0.0147065
1888.3108	0.015
1890.2396	0.0146087
1892.1684	0.0146984
1894.0972	0.0143397
1896.0261	0.0144701
1897.9549	0.0143152
1899.8837	0.0146576
1901.8125	0.0146413
1903.7413	0.0150571
1905.6701	0.0150244
1907.5990	0.015269
1909.5278	0.0149918
1911.4566	0.0151141
1913.3854	0.0148369
1915.3142	0.0153587
1917.2430	0.0153587
1919.1718	0.0156848
1921.1007	0.0151793
1923.0295	0.0154076
1924.9583	0.0155299
1926.8871	0.0159375
1928.8159	0.0157092
1930.7447	0.0157418
1932.6736	0.015375
1934.6024	0.0158886
1936.5312	0.0157337
1938.4600	0.0163043
1940.3888	0.0164185
1942.3176	0.0167772
1944.2465	0.0160679
1946.1753	0.0164266
1948.1041	0.0159619
1950.0329	0.0169239
1951.9617	0.0172663
1953.8905	0.0176576
1955.8193	0.0171196
1957.7482	0.017894
1959.6770	0.0183994
1961.6058	0.019231
1963.5346	0.0183505
1965.4634	0.0190516
1967.3922	0.020038
1969.3211	0.0210489
1971.2499	0.0200217
1973.1787	0.0207799
1975.1075	0.0203886
1977.0363	0.021375
1978.9651	0.0211467
1980.8940	0.0212038
1982.8228	0.0196467
1984.7516	0.0190109
1986.6804	0.0182201
1988.6092	0.0191168
1990.5380	0.0188152
1992.4669	0.0191494
1994.3957	0.0185869
1996.3245	0.0186929
1998.2533	0.0184973
2000.1821	0.0192065
2002.1109	0.0187174
2004.0397	0.0192228
2005.9686	0.0194266
2007.8974	0.0207473
2009.8262	0.0203723
2011.7550	0.0208777
2013.6838	0.020788
2015.6126	0.0210244
2017.5415	0.0197935
2019.4703	0.0204782
2021.3991	0.0204864
2023.3279	0.0210244
2025.2567	0.0202989
2027.1855	0.0202663
2029.1144	0.0201603
2031.0432	0.0208043
2032.9720	0.0207391
2034.9008	0.0209348
2036.8296	0.0203315
2038.7584	0.0201929
2040.6872	0.0197119
2042.6161	0.0202092
2044.5449	0.0191739
2046.4737	0.0187174
2048.4025	0.0180815
2050.3313	0.0182527
2052.2601	0.0176902
2054.1890	0.0177391
2056.1178	0.0168668
2058.0466	0.0170217
2059.9754	0.0170217
2061.9042	0.0175353
2063.8330	0.0172011
2065.7619	0.0167609
2067.6907	0.0162636
2069.6195	0.0165734
2071.5483	0.0163369
2073.4771	0.0162391
2075.4059	0.0162717
2077.3347	0.0167282
2079.2636	0.0162717
2081.1924	0.0162473
2083.1212	0.015856
2085.0500	0.0158804
2086.9788	0.0155625
2088.9076	0.01575
2090.8365	0.0155625
2092.7653	0.0158315
2094.6941	0.0155706
2096.6229	0.0158723
2098.5517	0.0160435
2100.4805	0.0161576
2102.4094	0.0157255
2104.3382	0.0157418
2106.2670	0.01575
2108.1958	0.0158641
2110.1246	0.0153587
2112.0534	0.0156603
2113.9822	0.015913
2115.9111	0.0158723
2117.8399	0.0152935
2119.7687	0.0153098
2121.6975	0.0152935
2123.6263	0.0153424
2125.5551	0.0149674
2127.4840	0.0151549
2129.4128	0.0150244
2131.3416	0.0150734
2133.2704	0.0148777
2135.1992	0.0155951
2137.1280	0.0157255
2139.0569	0.0165489
2140.9857	0.0168342
2142.9145	0.0169076
2144.8433	0.0162962
2146.7721	0.0166793
2148.7009	0.0169321
2150.6297	0.0176657
2152.5586	0.0174538
2154.4874	0.0178859
2156.4162	0.0184321
2158.3450	0.0202255
2160.2738	0.0212445
2162.2026	0.0222391
2164.1315	0.0214402
2166.0603	0.0203152
2167.9891	0.0188315
2169.9179	0.0187826
2171.8467	0.0178777
2173.7755	0.0181304
2175.7044	0.0182364
2177.6332	0.0193859
2179.5620	0.0190924
2181.4908	0.0192147
2183.4196	0.0192717
2185.3484	0.0192554
2187.2773	0.0187011
2189.2061	0.0186522
2191.1349	0.0183831
2193.0637	0.0182935
2194.9925	0.0180081
2196.9213	0.0183179
2198.8501	0.0175924
2200.7790	0.0176168
2202.7078	0.0174456
2204.6366	0.0174456
2206.5654	0.0172174
2208.4942	0.0170462
2210.4230	0.0170462
2212.3519	0.0175679
2214.2807	0.0172826
2216.2095	0.0172418
2218.1383	0.0171766
2220.0671	0.0175435
2221.9959	0.0174701
2223.9248	0.0182445
2225.8536	0.019394
2227.7824	0.0216032
2229.7112	0.0242853
2231.6400	0.0270652
2233.5688	0.0281739
2235.4976	0.028182
2237.4265	0.0273668
2239.3553	0.0260543
2241.2841	0.0241712
2243.2129	0.0222799
2245.1417	0.0202907
2247.0705	0.0190435
2248.9994	0.0178206
2250.9282	0.0169157
2252.8570	0.0162391
2254.7858	0.0163614
2256.7146	0.0159701
2258.6434	0.0155054
2260.5723	0.0151304
2262.5011	0.0152609
2264.4299	0.0149185
2266.3587	0.0149592
2268.2875	0.0149185
2270.2163	0.0147717
2272.1451	0.0146821
2274.0740	0.014788
2276.0028	0.0145842
2277.9316	0.0147799
2279.8604	0.0148777
2281.7892	0.0147962
2283.7180	0.0147228
2285.6469	0.0147636
2287.5757	0.0144375
2289.5045	0.0142337
2291.4333	0.0138261
2293.3621	0.013606
2295.2909	0.0133614
2297.2198	0.0133288
2299.1486	0.0131576
2301.0774	0.0130924
2303.0062	0.0127011
2304.9350	0.012481
2306.8638	0.0121712
2308.7926	0.0118777
2310.7215	0.0114783
2312.6503	0.0113967
2314.5791	0.0112337
2316.5079	0.0111359
2318.4367	0.0106141
2320.3655	0.0101984
2322.2944	0.00965217
2324.2232	0.00928532
2326.1520	0.00849456
2328.0808	0.00796467
2330.0096	0.00754891
2331.9384	0.00720652
2333.8673	0.00719836
2335.7961	0.00739402
2337.7249	0.0069701
2339.6537	0.00677445
2341.5825	0.00632608
2343.5113	0.00652173
2345.4401	0.00702717
2347.3690	0.00840488
2349.2978	0.00893478
2351.2266	0.00824999
2353.1554	0.00697826
2355.0842	0.00610597
2357.0130	0.00499728
2358.9419	0.00474456
2360.8707	0.00444293
2362.7995	0.00482608
2364.7283	0.0054538
2366.6571	0.00644021
2368.5859	0.00685597
2370.5148	0.00752445
2372.4436	0.00829891
2374.3724	0.00930162
2376.3012	0.010125
2378.2300	0.0109728
2380.1588	0.0116739
2382.0877	0.0124728
2384.0165	0.0129701
2385.9453	0.0133859
2387.8741	0.0136386
2389.8029	0.013769
2391.7317	0.0137772
2393.6605	0.0138505
2395.5894	0.0137935
2397.5182	0.0138913
2399.4470	0.0138831
2401.3758	0.0139239
2403.3046	0.0139076
2405.2334	0.0139484
2407.1623	0.013981
2409.0911	0.0141522
2411.0199	0.0141032
2412.9487	0.0139973
2414.8775	0.0138994
2416.8063	0.0140706
2418.7352	0.0141685
2420.6640	0.0141522
2422.5928	0.0140136
2424.5216	0.0140462
2426.4504	0.0140299
2428.3792	0.0141359
2430.3080	0.0141032
2432.2369	0.0141929
2434.1657	0.0141196
2436.0945	0.0141603
2438.0233	0.0141196
2439.9521	0.0142174
2441.8809	0.0142744
2443.8098	0.0142989
2445.7386	0.0142826
2447.6674	0.0144293
2449.5962	0.0143804
2451.5250	0.0143397
2453.4538	0.0143478
2455.3827	0.0144782
2457.3115	0.0143234
2459.2403	0.0143641
2461.1691	0.0144212
2463.0979	0.0144864
2465.0267	0.0144619
2466.9555	0.0144212
2468.8844	0.0144619
2470.8132	0.0146413
2472.7420	0.0146005
2474.6708	0.014625
2476.5996	0.0147799
2478.5284	0.0148859
2480.4573	0.0146984
2482.3861	0.0146576
2484.3149	0.0145109
2486.2437	0.0146331
2488.1725	0.014731
2490.1013	0.0149511
2492.0302	0.0149429
2493.9590	0.0149592
2495.8878	0.0149511
2497.8166	0.0149022
2499.7454	0.0148206
2501.6742	0.0149511
2503.6030	0.0149266
2505.5319	0.0150897
2507.4607	0.0151386
2509.3895	0.0152201
2511.3183	0.0152282
2513.2471	0.0151549
2515.1759	0.0150163
2517.1048	0.0151549
2519.0336	0.0150897
2520.9624	0.015106
2522.8912	0.0151875
2524.8200	0.0152935
2526.7488	0.0151304
2528.6777	0.0152119
2530.6065	0.0152282
2532.5353	0.0152282
2534.4641	0.0151875
2536.3929	0.0152853
2538.3217	0.0153424
2540.2505	0.0155706
2542.1794	0.0155625
2544.1082	0.0156114
2546.0370	0.0155543
2547.9658	0.0155706
2549.8946	0.0155625
2551.8234	0.0157092
2553.7523	0.01575
2555.6811	0.0158152
2557.6099	0.0158071
2559.5387	0.0160109
2561.4675	0.0161005
2563.3963	0.0160598
2565.3252	0.016019
2567.2540	0.0160842
2569.1828	0.0161821
2571.1116	0.016394
2573.0404	0.0163288
2574.9692	0.0163043
2576.8981	0.0163614
2578.8269	0.0164511
2580.7557	0.0163777
2582.6845	0.0164103
2584.6133	0.0165163
2586.5421	0.016606
2588.4709	0.0166467
2590.3998	0.016769
2592.3286	0.0167527
2594.2574	0.016875
2596.1862	0.0169157
2598.1150	0.0170543
2600.0438	0.0170625
2601.9727	0.0171114
2603.9015	0.0171196
2605.8303	0.0171032
2607.7591	0.0171277
2609.6879	0.0172907
2611.6167	0.0172989
2613.5456	0.0173641
2615.4744	0.0174049
2617.4032	0.0174293
2619.3320	0.017413
2621.2608	0.0174619
2623.1896	0.0174782
2625.1184	0.0175842
2627.0473	0.0176168
2628.9761	0.0176494
2630.9049	0.0175924
2632.8337	0.0175761
2634.7625	0.0175842
2636.6913	0.0176494
2638.6202	0.0176739
2640.5490	0.0177473
2642.4778	0.0177391
2644.4066	0.0177717
2646.3354	0.0177554
2648.2642	0.0177962
2650.1931	0.0177962
2652.1219	0.0178369
2654.0507	0.0178859
2655.9795	0.0179837
2657.9083	0.0179918
2659.8371	0.0179674
2661.7659	0.0178451
2663.6948	0.0178614
2665.6236	0.0178696
2667.5524	0.0179266
2669.4812	0.0179592
2671.4100	0.0179918
2673.3388	0.0180652
2675.2677	0.0181793
2677.1965	0.0181956
2679.1253	0.0181793
2681.0541	0.0181223
2682.9829	0.0181549
2684.9117	0.0181956
2686.8406	0.0182119
2688.7694	0.0182038
2690.6982	0.0182609
2692.6270	0.0182609
2694.5558	0.0183098
2696.4846	0.0183424
2698.4134	0.0183913
2700.3423	0.018375
2702.2711	0.0184484
2704.1999	0.0185625
2706.1287	0.018644
2708.0575	0.018644
2709.9863	0.0187174
2711.9152	0.018807
2713.8440	0.0189782
2715.7728	0.0190109
2717.7016	0.0190516
2719.6304	0.0191494
2721.5592	0.0192799
2723.4881	0.0194022
2725.4169	0.0195897
2727.3457	0.0196223
2729.2745	0.0196223
2731.2033	0.019663
2733.1321	0.0197609
2735.0609	0.0197853
2736.9898	0.0198668
2738.9186	0.0199239
2740.8474	0.0199565
2742.7762	0.0200869
2744.7050	0.0202255
2746.6338	0.0203152
2748.5627	0.0203967
2750.4915	0.0204049
2752.4203	0.0204375
2754.3491	0.0205109
2756.2779	0.0206413
2758.2067	0.0207391
2760.1356	0.0208614
2762.0644	0.0209837
2763.9932	0.0211141
2765.9220	0.0211875
2767.8508	0.0212772
2769.7796	0.0213342
2771.7085	0.0214565
2773.6373	0.0216603
2775.5661	0.0218397
2777.4949	0.0219049
2779.4237	0.0220027
2781.3525	0.0220924
2783.2813	0.0222473
2785.2102	0.0224103
2787.1390	0.022606
2789.0678	0.0228342
2790.9966	0.0229973
2792.9254	0.0230951
2794.8542	0.0232989
2796.7831	0.0235353
2798.7119	0.023788
2800.6407	0.0238288
2802.5695	0.0239185
2804.4983	0.0240978
2806.4271	0.0243587
2808.3560	0.0246032
2810.2848	0.0249049
2812.2136	0.0251087
2814.1424	0.0252636
2816.0712	0.0254837
2818.0000	0.0259076
2819.9288	0.0263152
2821.8577	0.0267473
2823.7865	0.027269
2825.7153	0.027807
2827.6441	0.0284021
2829.5729	0.0292011
2831.5017	0.0300978
2833.4306	0.0311168
2835.3594	0.0324212
2837.2882	0.0341331
2839.2170	0.0360896
2841.1458	0.0385679
2843.0746	0.0420978
2845.0035	0.0470625
2846.9323	0.0533559
2848.8611	0.0595353
2850.7899	0.0631222
2852.7187	0.0635951
2854.6475	0.0620054
2856.5763	0.0590706
2858.5052	0.0554918
2860.4340	0.0520842
2862.3628	0.0492472
2864.2916	0.0474049
2866.2204	0.0464429
2868.1492	0.0461005
2870.0781	0.0461413
2872.0069	0.0462228
2873.9357	0.0458641
2875.8645	0.0451793
2877.7933	0.044576
2879.7221	0.0444049
2881.6510	0.0444782
2883.5798	0.0448532
2885.5086	0.0455299
2887.4374	0.0463858
2889.3662	0.0474375
2891.2950	0.0486032
2893.2238	0.0499891
2895.1527	0.0515788
2897.0815	0.0530461
2899.0103	0.0544891
2900.9391	0.0560543
2902.8679	0.0580108
2904.7967	0.0602934
2906.7256	0.0628287
2908.6544	0.0659103
2910.5832	0.0699456
2912.5120	0.0752853
2914.4408	0.0815543
2916.3696	0.0875135
2918.2985	0.0920461
2920.2273	0.0948505
2922.1561	0.0961304
2924.0849	0.0959021
2926.0137	0.094288
2927.9425	0.0916874
2929.8713	0.0883695
2931.8002	0.0844238
2933.7290	0.0801766
2935.6578	0.0759537
2937.5866	0.0719836
2939.5154	0.0684048
2941.4442	0.0654538
2943.3731	0.0630489
2945.3019	0.0611739
2947.2307	0.0598288
2949.1595	0.0589972
2951.0883	0.0586059
2953.0171	0.0583777
2954.9460	0.0579293
2956.8748	0.0572282
2958.8036	0.0561603
2960.7324	0.0549701
2962.6612	0.0537309
2964.5900	0.0522635
2966.5189	0.0505434
2968.4477	0.0488233
2970.3765	0.047307
2972.3053	0.0461739
2974.2341	0.0453587
2976.1629	0.0446983
2978.0917	0.0442337
2980.0206	0.0439728
2981.9494	0.0434592
2983.8782	0.0428152
2985.8070	0.0421875
2987.7358	0.0417309
2989.6646	0.0412092
2991.5935	0.0407608
2993.5223	0.0401494
2995.4511	0.0394565
2997.3799	0.0389511
2999.3087	0.0382337
3001.2375	0.0374674
3003.1664	0.0369375
3005.0952	0.036269
3007.0240	0.0355842
3008.9528	0.0351032
3010.8816	0.034875
3012.8104	0.0345
3014.7392	0.0339212
3016.6681	0.0331467
3018.5969	0.0324701
3020.5257	0.0318913
3022.4545	0.0314918
3024.3833	0.0313451
3026.3121	0.0311331
3028.2410	0.0309864
3030.1698	0.0310435
3032.0986	0.0312146
3034.0274	0.0315163
3035.9562	0.0314185
3037.8850	0.0313369
3039.8139	0.0316875
3041.7427	0.0322255
3043.6715	0.0325027
3045.6003	0.0327228
3047.5291	0.0328695
3049.4579	0.033269
3051.3867	0.0336848
3053.3156	0.0339864
3055.2444	0.0343532
3057.1732	0.0346549
3059.1020	0.0348098
3061.0308	0.0350136
3062.9596	0.0353723
3064.8885	0.0357962
3066.8173	0.0362282
3068.7461	0.0362934
3070.6749	0.036057
3072.6037	0.0360733
3074.5325	0.0362608
3076.4614	0.0365543
3078.3902	0.0367174
3080.3190	0.0367011
3082.2478	0.036538
3084.1766	0.0364076
3086.1054	0.0362119
3088.0342	0.0359511
3089.9631	0.035682
3091.8919	0.0354701
3093.8207	0.0352011
3095.7495	0.0350217
3097.6783	0.0348831
3099.6071	0.0349076
3101.5360	0.0346793
3103.4648	0.0343288
3105.3936	0.0342717
3107.3224	0.0343288
3109.2512	0.034182
3111.1800	0.0339456
3113.1089	0.0338152
3115.0377	0.0337989
3116.9665	0.0338233
3118.8953	0.0338723
3120.8241	0.0338396
3122.7529	0.0336766
3124.6817	0.0334973
3126.6106	0.033432
3128.5394	0.0335299
3130.4682	0.0337337
3132.3970	0.0338233
3134.3258	0.0338967
3136.2546	0.034019
3138.1835	0.0343695
3140.1123	0.0346549
3142.0411	0.0347608
3143.9699	0.0348424
3145.8987	0.0350706
3147.8275	0.0352907
3149.7564	0.0355271
3151.6852	0.0359837
3153.6140	0.0364239
3155.5428	0.0366929
3157.4716	0.037019
3159.4004	0.0374184
3161.3293	0.0378342
3163.2581	0.03825
3165.1869	0.0386657
3167.1157	0.0391141
3169.0445	0.0396195
3170.9733	0.0399375
3172.9021	0.0404021
3174.8310	0.0410054
3176.7598	0.0415434
3178.6886	0.0420652
3180.6174	0.0424891
3182.5462	0.042913
3184.4750	0.0434837
3186.4039	0.0440788
3188.3327	0.044682
3190.2615	0.0451956
3192.1903	0.045807
3194.1191	0.0464755
3196.0479	0.0471521
3197.9768	0.0477799
3199.9056	0.0484483
3201.8344	0.0491657
3203.7632	0.049932
3205.6920	0.0506657
3207.6208	0.0512608
3209.5496	0.0517092
3211.4785	0.0524429
3213.4073	0.0532581
3215.3361	0.0539266
3217.2649	0.0545217
3219.1937	0.0553043
3221.1225	0.0560135
3223.0514	0.0568125
3224.9802	0.057701
3226.9090	0.0584836
3228.8378	0.0594374
3230.7666	0.0606603
3232.6954	0.0618586
3234.6243	0.0628206
3236.5531	0.063644
3238.4819	0.0646385
3240.4107	0.0657065
3242.3395	0.0669701
3244.2683	0.0685923
3246.1971	0.0703614
3248.1260	0.071894
3250.0548	0.0733369
3251.9836	0.0749184
3253.9124	0.0767934
3255.8412	0.0788233
3257.7700	0.0807798
3259.6989	0.0828994
3261.6277	0.0850923
3263.5565	0.0872608
3265.4853	0.0893559
3267.4141	0.0915488
3269.3429	0.0939945
3271.2718	0.0960896
3273.2006	0.097663
3275.1294	0.0990081
3277.0582	0.100043
3278.9870	0.100932
3280.9158	0.101552
3282.8446	0.101641
3284.7735	0.101454
3286.7023	0.100924
3288.6311	0.10019
3290.5599	0.0992363
3292.4887	0.0979238
3294.4175	0.0962934
3296.3464	0.0945407
3298.2752	0.092576
3300.2040	0.0906276
3302.1328	0.0887526
3304.0616	0.0868695
3305.9904	0.0849945
3307.9193	0.0831603
3309.8481	0.0811304
3311.7769	0.0790108
3313.7057	0.0770054
3315.6345	0.075163
3317.5633	0.0734021
3319.4921	0.0717717
3321.4210	0.0701576
3323.3498	0.068682
3325.2786	0.0671739
3327.2074	0.0655027
3329.1362	0.0639374
3331.0650	0.0626086
3332.9939	0.0613695
3334.9227	0.0602853
3336.8515	0.0591929
3338.7803	0.0580597
3340.7091	0.0569184
3342.6379	0.0559646
3344.5668	0.0550027
3346.4956	0.0540815
3348.4244	0.0534211
3350.3532	0.0528831
3352.2820	0.0520434
3354.2108	0.0511385
3356.1397	0.050413
3358.0685	0.0498831
3359.9973	0.0493369
3361.9261	0.0487907
3363.8549	0.0482119
3365.7837	0.0477391
3367.7125	0.0473722
3369.6414	0.0469402
3371.5702	0.0463695
3373.4990	0.0458804
3375.4278	0.0454483
3377.3566	0.0450081
3379.2854	0.0446087
3381.2143	0.0442907
3383.1431	0.0438913
3385.0719	0.0435407
3387.0007	0.0430924
3388.9295	0.0427581
3390.8583	0.0424891
3392.7872	0.0421386
3394.7160	0.0417554
3396.6448	0.0414701
3398.5736	0.0411929
3400.5024	0.0408342
3402.4312	0.0404837
3404.3600	0.0402146
3406.2889	0.0399456
3408.2177	0.0396684
3410.1465	0.0393668
3412.0753	0.0390407
3414.0041	0.0388206
3415.9329	0.0384864
3417.8618	0.0380054
3419.7906	0.0378261
3421.7194	0.0375896
3423.6482	0.0372554
3425.5770	0.0369049
3427.5058	0.0365788
3429.4347	0.0362201
3431.3635	0.0359429
3433.2923	0.0356902
3435.2211	0.0354293
3437.1499	0.0351521
3439.0787	0.0349565
3441.0075	0.0347527
3442.9364	0.0345815
3444.8652	0.0342636
3446.7940	0.0339619
3448.7228	0.0337907
3450.6516	0.0336848
3452.5804	0.0334973
3454.5093	0.0332445
3456.4381	0.033057
3458.3669	0.0329429
3460.2957	0.0326168
3462.2245	0.0323886
3464.1533	0.0322826
3466.0822	0.0320299
3468.0110	0.0317364
3469.9398	0.031663
3471.8686	0.0315489
3473.7974	0.0313043
3475.7262	0.0310353
3477.6550	0.0309049
3479.5839	0.0307092
3481.5127	0.030538
3483.4415	0.0304239
3485.3703	0.0301712
3487.2991	0.0298288
3489.2279	0.0296331
3491.1568	0.0294701
3493.0856	0.0292174
3495.0144	0.0288994
3496.9432	0.0288342
3498.8720	0.0287935
3500.8008	0.0286304
3502.7297	0.0282636
3504.6585	0.0280435
3506.5873	0.0279212
3508.5161	0.0278478
3510.4449	0.0276685
3512.3737	0.0273831
3514.3025	0.0271549
3516.2314	0.0269592
3518.1602	0.0266413
3520.0890	0.0265271
3522.0178	0.0263804
3523.9466	0.0261195
3525.8754	0.0258505
3527.8043	0.0256141
3529.7331	0.0254429
3531.6619	0.0253288
3533.5907	0.025019
3535.5195	0.0246358
3537.4483	0.0243505
3539.3772	0.0240897
3541.3060	0.0238614
3543.2348	0.0237962
3545.1636	0.0234619
3547.0924	0.0231277
3549.0212	0.0227609
3550.9501	0.0224348
3552.8789	0.0222636
3554.8077	0.0220109
3556.7365	0.0217907
3558.6653	0.0216195
3560.5941	0.0213505
3562.5229	0.0210815
3564.4518	0.0208206
3566.3806	0.0205598
3568.3094	0.0202337
3570.2382	0.019875
3572.1670	0.0195326
3574.0958	0.0193043
3576.0247	0.0190842
3577.9535	0.0188152
3579.8823	0.018644
3581.8111	0.0184647
3583.7399	0.0181712
3585.6687	0.0178288
3587.5976	0.0176494
3589.5264	0.0176413
3591.4552	0.0172826
3593.3840	0.0170706
3595.3128	0.016875
3597.2416	0.0165326
3599.1704	0.0162717
3601.0993	0.0161576
3603.0281	0.0160679
3604.9569	0.0160109
3606.8857	0.015913
3608.8145	0.0157092
3610.7433	0.0156359
3612.6722	0.0156685
3614.6010	0.0157255
3616.5298	0.0152282
3618.4586	0.0147799
3620.3874	0.0145516
3622.3162	0.0142255
3624.2451	0.0140543
3626.1739	0.0138179
3628.1027	0.0135571
3630.0315	0.0135489
3631.9603	0.0132636
3633.8891	0.012913
3635.8179	0.0126114
3637.7468	0.0122609
3639.6756	0.0122364
3641.6044	0.0120978
3643.5332	0.0120652
3645.4620	0.0121141
3647.3908	0.0121793
3649.3197	0.0119511
3651.2485	0.0115761
3653.1773	0.0111359
3655.1061	0.0106875
3657.0349	0.0104185
3658.9637	0.0101087
3660.8926	0.0097989
3662.8214	0.0097989
3664.7502	0.00961956
3666.6790	0.00937499
3668.6078	0.00926901
3670.5366	0.00941575
3672.4654	0.00930162
3674.3943	0.00889401
3676.3231	0.00869836
3678.2519	0.00829891
3680.1807	0.00798912
3682.1095	0.00799728
3684.0383	0.00800543
3685.9672	0.00806249
3687.8960	0.00800543
3689.8248	0.00798912
3691.7536	0.00761412
3693.6824	0.0073451
3695.6112	0.00736141
3697.5401	0.00748369
3699.4689	0.00726358
3701.3977	0.00726358
3703.3265	0.00724728
3705.2553	0.00710054
3707.1841	0.00718206
3709.1129	0.00728804
3711.0418	0.00710869
3712.9706	0.00732065
3714.8994	0.0073451
3716.8282	0.00710869
3718.7570	0.00698641
3720.6858	0.0069538
3722.6147	0.00681521
3724.5435	0.00680706
3726.4723	0.00680706
3728.4011	0.00692934
3730.3299	0.0067663
3732.2587	0.00701902
3734.1876	0.00725543
3736.1164	0.00721467
3738.0452	0.0071576
3739.9740	0.0073288
3741.9028	0.00756521
3743.8316	0.00766304
3745.7605	0.00811956
3747.6893	0.00787499
3749.6181	0.00762228
3751.5469	0.00735325
3753.4757	0.00726358
3755.4045	0.00721467
3757.3333	0.00712499
3759.2622	0.00716575
3761.1910	0.0073288
3763.1198	0.00727989
3765.0486	0.00705978
3766.9774	0.00711684
3768.9062	0.00688858
3770.8351	0.0069538
3772.7639	0.00694565
3774.6927	0.00706793
3776.6215	0.00721467
3778.5503	0.00709239
3780.4791	0.00702717
3782.4080	0.00702717
3784.3368	0.00696195
3786.2656	0.00706793
3788.1944	0.00698641
3790.1232	0.00706793
3792.0520	0.00718206
3793.9808	0.00717391
3795.9097	0.00710869
3797.8385	0.00746739
3799.7673	0.00728804
3801.6961	0.00716575
3803.6249	0.00735325
3805.5537	0.00697826
3807.4826	0.00692119
3809.4114	0.00716575
3811.3402	0.00712499
3813.2690	0.00724728
3815.1978	0.00720652
3817.1266	0.00739402
3819.0555	0.00707608
3820.9843	0.0067826
3822.9131	0.00710869
3824.8419	0.0069701
3826.7707	0.00692934
3828.6995	0.0071576
3830.6283	0.00710869
3832.5572	0.00724728
3834.4860	0.00749184
3836.4148	0.00752445
3838.3436	0.00740217
3840.2724	0.00733695
3842.2012	0.00727989
3844.1301	0.00728804
3846.0589	0.0073451
3847.9877	0.00733695
3849.9165	0.00741847
3851.8453	0.00738586
3853.7741	0.00758967
3855.7030	0.00763858
3857.6318	0.00732065
3859.5606	0.0073288
3861.4894	0.00718206
3863.4182	0.00707608
3865.3470	0.00722282
3867.2758	0.00743478
3869.2047	0.00716575
3871.1335	0.00743478
3873.0623	0.00714945
3874.9911	0.00725543
3876.9199	0.00728804
3878.8487	0.00703532
3880.7776	0.00717391
3882.7064	0.0073288
3884.6352	0.00707608
3886.5640	0.00727173
3888.4928	0.00735325
3890.4216	0.00724728
3892.3505	0.00736141
3894.2793	0.00731249
3896.2081	0.00726358
3898.1369	0.0073288
3900.0657	0.00742662
3901.9945	0.00741032
3903.9233	0.00723912
3905.8522	0.00728804
3907.7810	0.00723912
3909.7098	0.00720652
3911.6386	0.00726358
3913.5674	0.00733695
3915.4962	0.00732065
3917.4251	0.00737771
3919.3539	0.0073451
3921.2827	0.00746739
3923.2115	0.00740217
3925.1403	0.0073288
3927.0691	0.00738586
3928.9980	0.0073451
3930.9268	0.00729619
3932.8556	0.0073451
3934.7844	0.0073451
3936.7132	0.00723097
3938.6420	0.00719021
3940.5709	0.00730434
3942.4997	0.00729619
3944.4285	0.00729619
3946.3573	0.00719021
3948.2861	0.00723097
3950.2149	0.00737771
3952.1437	0.0073451
3954.0726	0.00733695
3956.0014	0.00740217
3957.9302	0.00723912
3959.8590	0.00722282
3961.7878	0.00723912
3963.7166	0.00729619
3965.6455	0.00728804
3967.5743	0.00730434
3969.5031	0.0073451
3971.4319	0.00745108
3973.3607	0.00741847
3975.2895	0.00731249
3977.2184	0.00736141
3979.1472	0.00746739
3981.0760	0.00746739
3983.0048	0.00747554
3984.9336	0.00749999
3986.8624	0.00747554
3988.7912	0.00743478
3990.7201	0.00749999
3992.6489	0.00745923
3994.5777	0.00739402
3996.5065	0.0073451
3998.4353	0.00735325
4000.3641	0.00740217
4002.2930	0.00748369
4004.2218	0.00749184
4006.1506	0.00735325
4008.0794	0.00741847
4010.0082	0.00754891
4011.9370	0.00740217
4013.8659	0.00735325
4015.7947	0.00737771
4017.7235	0.00740217
4019.6523	0.0073451
4021.5811	0.00731249
4023.5099	0.00739402
4025.4387	0.00742662
4027.3676	0.00732065
4029.2964	0.00736956
4031.2252	0.00737771
4033.1540	0.0073451
4035.0828	0.0073288
4037.0116	0.00737771
4038.9405	0.00736956
4040.8693	0.0073451
4042.7981	0.00732065
4044.7269	0.00736141
4046.6557	0.00727989
4048.5845	0.00723097
4050.5134	0.00724728
4052.4422	0.00736141
4054.3710	0.00735325
4056.2998	0.00726358
4058.2286	0.00727173
4060.1574	0.00730434
4062.0862	0.00726358
4064.0151	0.00728804
4065.9439	0.00727173
4067.8727	0.00731249
4069.8015	0.00732065
4071.7303	0.00736956
4073.6591	0.00731249
4075.5880	0.00723097
4077.5168	0.00727173
4079.4456	0.0073451
4081.3744	0.00735325
4083.3032	0.00725543
4085.2320	0.00716575
4087.1609	0.00728804
4089.0897	0.00727173
4091.0185	0.00717391
4092.9473	0.00720652
4094.8761	0.00731249
4096.8049	0.00727989
4098.7337	0.00723912
4100.6626	0.00718206
4102.5914	0.00710869
4104.5202	0.00710054
4106.4490	0.00719836
4108.3778	0.0071576
4110.3066	0.00711684
4112.2355	0.00709239
4114.1643	0.00707608
4116.0931	0.00701086
4118.0219	0.00705978
4119.9507	0.00711684
4121.8795	0.00713315
4123.8084	0.0071576
4125.7372	0.00719021
4127.6660	0.00726358
4129.5948	0.00731249
4131.5236	0.00744293
4133.4524	0.00733695
4135.3813	0.00711684
4137.3101	0.00707608
4139.2389	0.00699456
4141.1677	0.00706793
4143.0965	0.00713315
4145.0253	0.00716575
4146.9541	0.00712499
4148.8830	0.00719836
4150.8118	0.00729619
4152.7406	0.00721467
4154.6694	0.00709239
4156.5982	0.00727173
4158.5270	0.00731249
4160.4559	0.00729619
4162.3847	0.00733695
4164.3135	0.00729619
4166.2423	0.00722282
4168.1711	0.00719021
4170.0999	0.00727173
4172.0288	0.00726358
4173.9576	0.00723097
4175.8864	0.0071413
4177.8152	0.00709239
4179.7440	0.00709239
4181.6728	0.00709239
4183.6016	0.00716575
4185.5305	0.00720652
4187.4593	0.00723912
4189.3881	0.00716575
4191.3169	0.0071413
4193.2457	0.00711684
4195.1745	0.00706793
4197.1034	0.00698641
4199.0322	0.00709239
4200.9610	0.00730434
[truncated: 414 more rows]
