# Supplementary material for: Vibrational Study on the Structure, Bioactivity, and Silver Adsorption of Silk Fibroin Fibers Grafted with Methacrylonitrile
Source: Molecules. 2023 Mar 10;28(6):2551. doi: 10.3390/molecules28062551 (PMC10051891; doi:10.3390/molecules28062551)
Supplement: Supplementary file 1 [file molecules-28-02551-s001.zip › RAW DATA/Figure 15 IR SBF perpendicular/IR BF MAN 60% 28d SBF perpendic p2.txt]

TITLE	BF MAN 60% 28D SBFPERPENDICOLARE P2
DATA TYPE
ORIGIN	JASCO
OWNER
DATE	23/03/01
TIME	16:04:26
SPECTROMETER/DATA SYSTEM
RESOLUTION
DELTAX	1.92882
XUNITS	1/CM
YUNITS	ABSORBANCE
FIRSTX	379.9768
LASTX	4999.4912
NPOINTS	2396
FIRSTY	0.18666
MAXY	0.23236
MINY	0.01078
XYDATA
379.9768	0.186662
381.9056	0.178312
383.8344	0.183518
385.7633	0.181405
387.6921	0.17641
389.6209	0.171174
391.5497	0.169526
393.4785	0.170296
395.4073	0.175698
397.3361	0.178886
399.2650	0.174667
401.1938	0.163986
403.1226	0.159128
405.0514	0.160094
406.9802	0.161532
408.9090	0.16477
410.8379	0.166339
412.7667	0.166738
414.6955	0.166317
416.6243	0.170027
418.5531	0.178581
420.4819	0.177993
422.4108	0.176243
424.3396	0.175386
426.2684	0.17132
428.1972	0.168473
430.1260	0.165765
432.0548	0.160167
433.9837	0.155824
435.9125	0.152622
437.8413	0.150662
439.7701	0.150095
441.6989	0.150313
443.6277	0.149645
445.5565	0.149333
447.4854	0.150422
449.4142	0.149406
451.3430	0.148904
453.2718	0.149122
455.2006	0.148796
457.1294	0.149042
459.0583	0.148164
460.9871	0.148549
462.9159	0.149551
464.8447	0.149965
466.7735	0.14966
468.7023	0.150161
470.6312	0.150524
472.5600	0.151823
474.4888	0.151693
476.4176	0.151765
478.3464	0.152811
480.2752	0.153494
482.2040	0.153951
484.1329	0.15467
486.0617	0.155519
487.9905	0.156064
489.9193	0.155882
491.8481	0.156173
493.7769	0.155432
495.7058	0.155178
497.6346	0.155527
499.5634	0.155556
501.4922	0.155991
503.4210	0.156514
505.3498	0.157124
507.2787	0.158221
509.2075	0.158518
511.1363	0.159491
513.0651	0.160442
514.9939	0.161423
516.9227	0.162214
518.8515	0.163478
520.7804	0.164008
522.7092	0.164523
524.6380	0.1653
526.5668	0.166433
528.4956	0.167442
530.4244	0.169025
532.3533	0.170339
534.2821	0.171443
536.2109	0.173179
538.1397	0.175095
540.0685	0.176678
541.9973	0.178508
543.9262	0.180193
545.8550	0.182495
547.7838	0.184136
549.7126	0.185058
551.6414	0.185479
553.5702	0.18476
555.4990	0.182625
557.4279	0.179329
559.3567	0.175495
561.2855	0.171777
563.2143	0.167994
565.1431	0.16453
567.0719	0.161256
569.0008	0.159041
570.9296	0.157182
572.8584	0.156267
574.7872	0.155701
576.7160	0.155098
578.6448	0.154241
580.5737	0.153784
582.5025	0.153769
584.4313	0.153559
586.3601	0.153167
588.2889	0.153065
590.2177	0.153523
592.1465	0.15406
594.0754	0.154757
596.0042	0.155774
597.9330	0.157146
599.8618	0.158366
601.7906	0.159491
603.7194	0.16143
605.6483	0.163187
607.5771	0.164734
609.5059	0.166244
611.4347	0.167253
613.3635	0.167653
615.2923	0.16766
617.2212	0.167188
619.1500	0.167072
621.0788	0.167587
623.0076	0.168263
624.9364	0.168706
626.8652	0.169258
628.7941	0.168967
630.7229	0.168285
632.6517	0.167145
634.5805	0.166106
636.5093	0.165424
638.4381	0.164458
640.3669	0.163093
642.2958	0.162011
644.2246	0.160762
646.1534	0.159034
648.0822	0.157589
650.0110	0.15658
651.9398	0.155062
653.8687	0.153421
655.7975	0.152259
657.7263	0.151475
659.6551	0.150959
661.5839	0.150582
663.5127	0.150284
665.4416	0.150386
667.3704	0.150146
669.2992	0.148607
671.2280	0.148556
673.1568	0.149173
675.0856	0.148963
677.0144	0.14897
678.9433	0.149086
680.8721	0.148817
682.8009	0.14865
684.7297	0.14873
686.6585	0.148716
688.5873	0.148476
690.5162	0.14799
692.4450	0.147641
694.3738	0.147452
696.3026	0.147017
698.2314	0.146269
700.1602	0.145136
702.0891	0.143597
704.0179	0.141789
705.9467	0.139777
707.8755	0.137831
709.8043	0.136118
711.7331	0.134694
713.6619	0.133395
715.5908	0.132371
717.5196	0.131601
719.4484	0.130432
721.3772	0.128602
723.3060	0.126163
725.2348	0.12381
727.1637	0.121312
729.0925	0.118742
731.0213	0.115997
732.9501	0.112846
734.8789	0.109948
736.8077	0.107356
738.7366	0.104967
740.6654	0.102433
742.5942	0.0998772
744.5230	0.0978368
746.4518	0.0959198
748.3806	0.094228
750.3094	0.092587
752.2383	0.0911275
754.1671	0.0900456
756.0959	0.0891089
758.0247	0.0879544
759.9535	0.0868507
761.8823	0.0856381
763.8112	0.0847086
765.7400	0.0837429
767.6688	0.0826319
769.5976	0.0812668
771.5264	0.079742
773.4552	0.0781373
775.3841	0.0767504
777.3129	0.0755523
779.2417	0.0746084
781.1705	0.0736426
783.0993	0.0728149
785.0281	0.071929
786.9569	0.0708689
788.8858	0.0700992
790.8146	0.0695183
792.7434	0.0688503
794.6722	0.0682984
796.6010	0.06787
798.5298	0.0677175
800.4587	0.0674126
802.3875	0.0672456
804.3163	0.0671221
806.2451	0.0668171
808.1739	0.0663815
810.1027	0.0659748
812.0316	0.0656045
813.9604	0.0656626
815.8892	0.0655247
817.8180	0.0654811
819.7468	0.0654157
821.6756	0.0656045
823.6045	0.0656844
825.5333	0.0659168
827.4621	0.0662725
829.3909	0.0660402
831.3197	0.0652269
833.2485	0.0644355
835.1773	0.063615
837.1062	0.0631793
839.0350	0.0626492
840.9638	0.0622063
842.8926	0.0618142
844.8214	0.0618287
846.7502	0.0619231
848.6791	0.0621482
850.6079	0.06217
852.5367	0.0619522
854.4655	0.0612769
856.3943	0.0601441
858.3231	0.0589025
860.2520	0.0581328
862.1808	0.0574285
864.1096	0.056804
866.0384	0.056303
867.9672	0.0560852
869.8960	0.055998
871.8248	0.0562086
873.7537	0.0563248
875.6825	0.0566225
877.6113	0.0567096
879.5401	0.0564555
881.4689	0.0559835
883.3977	0.0557076
885.3266	0.0553881
887.2554	0.0553445
889.1842	0.0552646
891.1130	0.0552719
893.0418	0.055192
894.9706	0.0551702
896.8995	0.0549669
898.8283	0.0548653
900.7571	0.0548725
902.6859	0.0548725
904.6147	0.0546402
906.5435	0.0546039
908.4723	0.0547201
910.4012	0.0550976
912.3300	0.0553518
914.2588	0.0556204
916.1876	0.0559109
918.1164	0.0566443
920.0452	0.0576536
921.9741	0.0585394
923.9029	0.0591929
925.8317	0.05989
927.7605	0.0602894
929.6893	0.0606161
931.6181	0.0606669
933.5470	0.0607831
935.4758	0.0609066
937.4046	0.0610808
939.3334	0.0614729
941.2622	0.0620901
943.1910	0.0624387
945.1198	0.0629978
947.0487	0.0637965
948.9775	0.0646098
950.9063	0.0653141
952.8351	0.0661782
954.7639	0.0671148
956.6927	0.0680661
958.6216	0.0690681
960.5504	0.0701936
962.4792	0.0713118
964.4080	0.0727931
966.3368	0.0746519
968.2656	0.0769174
970.1945	0.0793281
972.1233	0.0814266
974.0521	0.0826973
975.9809	0.0830603
977.9097	0.082494
979.8385	0.0812959
981.7673	0.0798654
983.6962	0.0786964
985.6250	0.0781445
987.5538	0.0785149
989.4826	0.0795314
991.4114	0.080715
993.3402	0.0814847
995.2691	0.0815573
997.1979	0.0810635
999.1267	0.0801777
1001.0555	0.078907
1002.9843	0.0774547
1004.9131	0.0761695
1006.8420	0.0753635
1008.7708	0.075044
1010.6996	0.0752619
1012.6284	0.0756394
1014.5572	0.0761477
1016.4860	0.0765108
1018.4149	0.0766633
1020.3437	0.0768303
1022.2725	0.0770989
1024.2013	0.0776072
1026.1301	0.078602
1028.0589	0.079909
1029.9877	0.0811797
1031.9166	0.0824649
1033.8454	0.0837356
1035.7742	0.0848684
1037.7030	0.0860665
1039.6318	0.0870685
1041.5606	0.0878309
1043.4895	0.0883828
1045.4183	0.0887023
1047.3471	0.0888402
1049.2759	0.0890435
1051.2047	0.0894865
1053.1335	0.0901545
1055.0624	0.0910113
1056.9912	0.0920642
1058.9200	0.0929282
1060.8488	0.0936616
1062.7776	0.0942861
1064.7064	0.0947726
1066.6352	0.0949686
1068.5641	0.0949832
1070.4929	0.0945983
1072.4217	0.0938504
1074.3505	0.092754
1076.2793	0.0912945
1078.2081	0.0895591
1080.1370	0.0876203
1082.0658	0.085609
1083.9946	0.0837647
1085.9234	0.0820438
1087.8522	0.0804754
1089.7810	0.0791103
1091.7099	0.0780284
1093.6387	0.0772369
1095.5675	0.0769029
1097.4963	0.0769682
1099.4251	0.0771933
1101.3539	0.0775056
1103.2827	0.077796
1105.2116	0.0778105
1107.1404	0.0778396
1109.0692	0.0779122
1110.9980	0.0781808
1112.9268	0.078464
1114.8556	0.0787109
1116.7845	0.0789287
1118.7133	0.0789433
1120.6421	0.0788634
1122.5709	0.0787763
1124.4997	0.0785294
1126.4285	0.0783333
1128.3574	0.0781518
1130.2862	0.0781155
1132.2150	0.0783043
1134.1438	0.0787908
1136.0726	0.079575
1138.0014	0.0806642
1139.9302	0.0820293
1141.8591	0.0836703
1143.7879	0.0854493
1145.7167	0.0875332
1147.6455	0.0899003
1149.5743	0.0924418
1151.5031	0.0951066
1153.4320	0.0977424
1155.3608	0.100051
1157.2896	0.102012
1159.2184	0.103471
1161.1472	0.104481
1163.0760	0.105163
1165.0049	0.105577
1166.9337	0.105657
1168.8625	0.105468
1170.7913	0.104924
1172.7201	0.103617
1174.6489	0.101649
1176.5777	0.0996739
1178.5066	0.0980691
1180.4354	0.0969945
1182.3642	0.0965007
1184.2930	0.0966968
1186.2218	0.0974084
1188.1506	0.0985629
1190.0795	0.0999353
1192.0083	0.101613
1193.9371	0.103682
1195.8659	0.10602
1197.7947	0.108685
1199.7235	0.111764
1201.6524	0.115285
1203.5812	0.119141
1205.5100	0.123287
1207.4388	0.127745
1209.3676	0.132153
1211.2964	0.136096
1213.2253	0.139298
1215.1541	0.141135
1217.0829	0.14128
1219.0117	0.140031
1220.9405	0.138143
1222.8693	0.136415
1224.7981	0.135747
1226.7270	0.135885
1228.6558	0.136103
1230.5846	0.135725
1232.5134	0.134382
1234.4422	0.132247
1236.3710	0.129684
1238.2999	0.127092
1240.2287	0.124805
1242.1575	0.122859
1244.0863	0.121319
1246.0151	0.120136
1247.9439	0.119373
1249.8728	0.118967
1251.8016	0.118778
1253.7304	0.118865
1255.6592	0.119323
1257.5880	0.119838
1259.5168	0.120121
1261.4456	0.119896
1263.3745	0.118843
1265.3033	0.11681
1267.2321	0.113891
1269.1609	0.110478
1271.0897	0.10687
1273.0185	0.103304
1274.9474	0.0999934
1276.8762	0.0972051
1278.8050	0.095034
1280.7338	0.0933494
1282.6626	0.0919988
1284.5914	0.0909677
1286.5203	0.0901182
1288.4491	0.0894211
1290.3779	0.0888039
1292.3067	0.0883465
1294.2355	0.088027
1296.1643	0.0879907
1298.0931	0.0881141
1300.0220	0.0883102
1301.9508	0.0885062
1303.8796	0.0885861
1305.8084	0.0884626
1307.7372	0.0883029
1309.6660	0.0881286
1311.5949	0.0879979
1313.5237	0.087889
1315.4525	0.0878164
1317.3813	0.087751
1319.3101	0.0878091
1321.2389	0.0880342
1323.1678	0.0884989
1325.0966	0.0890798
1327.0254	0.0897987
1328.9542	0.0905321
1330.8830	0.0912364
1332.8118	0.0917882
1334.7406	0.0921005
1336.6695	0.0922312
1338.5983	0.0923764
1340.5271	0.0924418
1342.4559	0.0923619
1344.3847	0.0923401
1346.3135	0.0925434
1348.2424	0.0928484
1350.1712	0.0934002
1352.1000	0.0941118
1354.0288	0.095063
1355.9576	0.0963192
1357.8864	0.0979602
1359.8153	0.100088
1361.7441	0.102789
1363.6729	0.106165
1365.6017	0.108997
1367.5305	0.110958
1369.4593	0.112192
1371.3881	0.112744
1373.3170	0.113267
1375.2458	0.113891
1377.1746	0.113898
1379.1034	0.113666
1381.0322	0.113891
1382.9610	0.115118
1384.8899	0.11681
1386.8187	0.118538
1388.7475	0.120063
1390.6763	0.120905
1392.6051	0.121436
1394.5339	0.122009
1396.4628	0.122125
1398.3916	0.121741
1400.3204	0.121138
1402.2492	0.120325
1404.1780	0.11954
1406.1068	0.11893
1408.0357	0.118233
1409.9645	0.117703
1411.8933	0.117253
1413.8221	0.11689
1415.7509	0.116745
1417.6797	0.116861
1419.6085	0.117369
1421.5374	0.117856
1423.4662	0.118901
1425.3950	0.121298
1427.3238	0.12405
1429.2526	0.128326
1431.1814	0.13399
1433.1103	0.139886
1435.0391	0.145434
1436.9679	0.152811
1438.8967	0.158083
1440.8255	0.161459
1442.7543	0.164676
1444.6832	0.167537
1446.6120	0.169192
1448.5408	0.169759
1450.4696	0.168248
1452.3984	0.165758
1454.3272	0.162621
1456.2560	0.159578
1458.1849	0.154728
1460.1137	0.152157
1462.0425	0.151192
1463.9713	0.151134
1465.9001	0.150843
1467.8289	0.149747
1469.7578	0.147648
1471.6866	0.145746
1473.6154	0.14364
1475.5442	0.142115
1477.4730	0.141288
1479.4018	0.141353
1481.3307	0.142377
1483.2595	0.144853
1485.1883	0.148157
1487.1171	0.153138
1489.0459	0.159346
1490.9747	0.167508
1492.9035	0.174282
1494.8324	0.18089
1496.7612	0.189683
1498.6900	0.197968
1500.6188	0.204692
1502.5476	0.210668
1504.4764	0.215678
1506.4053	0.222823
1508.3341	0.228458
1510.2629	0.230128
1512.1917	0.231791
1514.1205	0.232357
1516.0493	0.230062
1517.9782	0.22445
1519.9070	0.218575
1521.8358	0.211379
1523.7646	0.204401
1525.6934	0.199275
1527.6222	0.193655
1529.5510	0.188645
1531.4799	0.18431
1533.4087	0.179924
1535.3375	0.174972
1537.2663	0.171603
1539.1951	0.168524
1541.1239	0.164109
1543.0528	0.159324
1544.9816	0.155106
1546.9104	0.151025
1548.8392	0.147532
1550.7680	0.143698
1552.6968	0.1403
1554.6257	0.136858
1556.5545	0.133888
1558.4833	0.131086
1560.4121	0.125487
1562.3409	0.121102
1564.2697	0.117565
1566.1985	0.11371
1568.1274	0.110522
1570.0562	0.107225
1571.9850	0.104546
1573.9138	0.102549
1575.8426	0.101293
1577.7714	0.100015
1579.7003	0.0989913
1581.6291	0.0986355
1583.5579	0.0989695
1585.4867	0.099899
1587.4155	0.101576
1589.3443	0.103972
1591.2732	0.10724
1593.2020	0.111001
1595.1308	0.115198
1597.0596	0.119882
1598.9884	0.124935
1600.9172	0.130969
1602.8461	0.138383
1604.7749	0.14706
1606.7037	0.156362
1608.6325	0.16668
1610.5613	0.177129
1612.4901	0.187381
1614.4189	0.196117
1616.3478	0.205919
1618.2766	0.215148
1620.2054	0.219657
1622.1342	0.222932
1624.0630	0.224798
1625.9918	0.223731
1627.9207	0.220877
1629.8495	0.216484
1631.7783	0.211474
1633.7071	0.206703
1635.6359	0.200735
1637.5647	0.193452
1639.4936	0.187904
1641.4224	0.183199
1643.3512	0.179104
1645.2800	0.175931
1647.2088	0.172343
1649.1376	0.168481
1651.0664	0.165685
1652.9953	0.163354
1654.9241	0.157124
1656.8529	0.152375
1658.7817	0.14775
1660.7105	0.143386
1662.6393	0.138695
1664.5682	0.134128
1666.4970	0.130105
1668.4258	0.12646
1670.3546	0.122147
1672.2834	0.118321
1674.2122	0.114733
1676.1411	0.1109
1678.0699	0.106942
1679.9987	0.103791
1681.9275	0.100814
1683.8563	0.0984612
1685.7851	0.0952446
1687.7139	0.0928484
1689.6428	0.0913889
1691.5716	0.0907935
1693.5004	0.090808
1695.4292	0.0923982
1697.3580	0.0941409
1699.2868	0.092587
1701.2157	0.0851951
1703.1445	0.0770844
1705.0733	0.068705
1707.0021	0.0611534
1708.9309	0.0558964
1710.8597	0.0524981
1712.7886	0.0493395
1714.7174	0.0472265
1716.6462	0.0448812
1718.5750	0.043596
1720.5038	0.04165
1722.4326	0.040844
1724.3614	0.040176
1726.2903	0.040067
1728.2191	0.0399436
1730.1479	0.0406116
1732.0767	0.0408658
1734.0055	0.0424414
1735.9343	0.0430006
1737.8632	0.0425504
1739.7920	0.0421074
1741.7208	0.041207
1743.6496	0.0393555
1745.5784	0.037591
1747.5072	0.0355506
1749.4361	0.0339096
1751.3649	0.0318474
1753.2937	0.030083
1755.2225	0.0282967
1757.1513	0.0273746
1759.0801	0.0260748
1761.0089	0.0254431
1762.9378	0.024913
1764.8666	0.0242886
1766.7954	0.0236351
1768.7242	0.023773
1770.6530	0.0232865
1772.5818	0.0236205
1774.5107	0.0232284
1776.4395	0.022967
1778.3683	0.0226475
1780.2971	0.0226693
1782.2259	0.0223716
1784.1547	0.0223498
1786.0836	0.0221973
1788.0124	0.0220812
1789.9412	0.0218633
1791.8700	0.0223063
1793.7988	0.0222554
1795.7276	0.0220231
1797.6565	0.0216818
1799.5853	0.0217036
1801.5141	0.0216745
1803.4429	0.021631
1805.3717	0.021297
1807.3005	0.0212824
1809.2293	0.0211009
1811.1582	0.0213333
1813.0870	0.0212679
1815.0158	0.0211082
1816.9446	0.0209339
1818.8734	0.0212752
1820.8022	0.0212026
1822.7311	0.0211808
1824.6599	0.0212679
1826.5887	0.0215656
1828.5175	0.0211082
1830.4463	0.0215656
1832.3751	0.021326
1834.3040	0.0212244
1836.2328	0.0211154
1838.1616	0.0213042
1840.0904	0.0211663
1842.0192	0.0211663
1843.9480	0.0213986
1845.8768	0.0217907
1847.8057	0.0212461
1849.7345	0.0212752
1851.6633	0.0211663
1853.5921	0.0213405
1855.5209	0.0211663
1857.4497	0.0212752
1859.3786	0.0212171
1861.3074	0.0214204
1863.2362	0.0212824
1865.1650	0.0215148
1867.0938	0.0215293
1869.0226	0.0220812
1870.9515	0.0219505
1872.8803	0.0217617
1874.8091	0.021464
1876.7379	0.0217907
1878.6667	0.0217326
1880.5955	0.0218996
1882.5243	0.0218561
1884.4532	0.0222046
1886.3820	0.0219505
1888.3108	0.021994
1890.2396	0.0219214
1892.1684	0.0219577
1894.0972	0.021798
1896.0261	0.022132
1897.9549	0.0218779
1899.8837	0.0220158
1901.8125	0.0220086
1903.7413	0.0223426
1905.6701	0.0222264
1907.5990	0.0223426
1909.5278	0.0221465
1911.4566	0.0223571
1913.3854	0.0222482
1915.3142	0.022466
1917.2430	0.0225168
1919.1718	0.0230033
1921.1007	0.0223571
1923.0295	0.0227565
1924.9583	0.0228145
1926.8871	0.0229235
1928.8159	0.0227129
1930.7447	0.0228872
1932.6736	0.0227202
1934.6024	0.0231703
1936.5312	0.0231631
1938.4600	0.0237004
1940.3888	0.0237222
1942.3176	0.0239255
1944.2465	0.0234027
1946.1753	0.0236351
1948.1041	0.0230396
1950.0329	0.0236714
1951.9617	0.0239763
1953.8905	0.0246444
1955.8193	0.0244338
1957.7482	0.0251091
1959.6770	0.0259514
1961.6058	0.0267574
1963.5346	0.0257771
1965.4634	0.0265831
1967.3922	0.0271785
1969.3211	0.0277013
1971.2499	0.0272584
1973.1787	0.0277013
1975.1075	0.0270986
1977.0363	0.028776
1978.9651	0.0292407
1980.8940	0.0290737
1982.8228	0.0278465
1984.7516	0.0272729
1986.6804	0.0264233
1988.6092	0.0271712
1990.5380	0.0265831
1992.4669	0.0264669
1994.3957	0.025581
1996.3245	0.0256246
1998.2533	0.0255956
2000.1821	0.0262636
2002.1109	0.0256028
2004.0397	0.0260022
2005.9686	0.0268372
2007.8974	0.0286816
2009.8262	0.0281152
2011.7550	0.0281733
2013.6838	0.0278683
2015.6126	0.027861
2017.5415	0.0274036
2019.4703	0.0279046
2021.3991	0.0276723
2023.3279	0.0284565
2025.2567	0.0281007
2027.1855	0.0281152
2029.1144	0.027832
2031.0432	0.0289357
2032.9720	0.0289938
2034.9008	0.029001
2036.8296	0.0278102
2038.7584	0.0277376
2040.6872	0.0271785
2042.6161	0.0270623
2044.5449	0.0265686
2046.4737	0.0263798
2048.4025	0.0254286
2050.3313	0.0251744
2052.2601	0.0244991
2054.1890	0.0249421
2056.1178	0.0244701
2058.0466	0.0244047
2059.9754	0.0241579
2061.9042	0.0243612
2063.8330	0.0240925
2065.7619	0.0240199
2067.6907	0.0242014
2069.6195	0.0244338
2071.5483	0.02394
2073.4771	0.0235697
2075.4059	0.0232938
2077.3347	0.0239255
2079.2636	0.0235624
2081.1924	0.0234027
2083.1212	0.0232865
2085.0500	0.0234463
2086.9788	0.0231123
2088.9076	0.0230614
2090.8365	0.0228073
2092.7653	0.0228363
2094.6941	0.0226185
2096.6229	0.0230759
2098.5517	0.0233737
2100.4805	0.0235407
2102.4094	0.0231413
2104.3382	0.0232647
2106.2670	0.0233373
2108.1958	0.0233591
2110.1246	0.0229525
2112.0534	0.0230759
2113.9822	0.0231558
2115.9111	0.023105
2117.8399	0.0227928
2119.7687	0.0227129
2121.6975	0.0222554
2123.6263	0.0221538
2125.5551	0.0218996
2127.4840	0.0221828
2129.4128	0.0221175
2131.3416	0.0222627
2133.2704	0.0222627
2135.1992	0.0230179
2137.1280	0.02341
2139.0569	0.0237948
2140.9857	0.0234463
2142.9145	0.0238166
2144.8433	0.0234753
2146.7721	0.0238166
2148.7009	0.0238238
2150.6297	0.0243103
2152.5586	0.0243031
2154.4874	0.0248622
2156.4162	0.0248767
2158.3450	0.0270696
2160.2738	0.0302572
2162.2026	0.0308454
2164.1315	0.0292988
2166.0603	0.0286525
2167.9891	0.0274399
2169.9179	0.0268445
2171.8467	0.0259005
2173.7755	0.0259514
2175.7044	0.0261038
2177.6332	0.026859
2179.5620	0.02622
2181.4908	0.0260458
2183.4196	0.026721
2185.3484	0.0272874
2187.2773	0.0262128
2189.2061	0.0261547
2191.1349	0.0260312
2193.0637	0.0260385
2194.9925	0.0258424
2196.9213	0.025719
2198.8501	0.0248041
2200.7790	0.0250147
2202.7078	0.024913
2204.6366	0.0248912
2206.5654	0.0246879
2208.4942	0.0245427
2210.4230	0.0243103
2212.3519	0.0245064
2214.2807	0.0242159
2216.2095	0.0243394
2218.1383	0.024441
2220.0671	0.0250292
2221.9959	0.0250365
2223.9248	0.0256754
2225.8536	0.026692
2227.7824	0.0284928
2229.7112	0.0304097
2231.6400	0.03253
2233.5688	0.0333723
2235.4976	0.0337426
2237.4265	0.0336845
2239.3553	0.0326389
2241.2841	0.0306929
2243.2129	0.0288776
2245.1417	0.0271712
2247.0705	0.025886
2248.9994	0.0247533
2250.9282	0.0241942
2252.8570	0.0237004
2254.7858	0.0236641
2256.7146	0.0234245
2258.6434	0.0230542
2260.5723	0.0224805
2262.5011	0.0222191
2264.4299	0.0220521
2266.3587	0.0221538
2268.2875	0.0219577
2270.2163	0.0218633
2272.1451	0.0218343
2274.0740	0.0220086
2276.0028	0.0219577
2277.9316	0.0221465
2279.8604	0.0222264
2281.7892	0.0223353
2283.7180	0.0220376
2285.6469	0.0219577
2287.5757	0.0217181
2289.5045	0.021493
2291.4333	0.0211154
2293.3621	0.0208613
2295.2909	0.02052
2297.2198	0.0202514
2299.1486	0.0199028
2301.0774	0.0198738
2303.0062	0.0197358
2304.9350	0.0194381
2306.8638	0.0190097
2308.7926	0.0187991
2310.7215	0.0183998
2312.6503	0.0181965
2314.5791	0.0178697
2316.5079	0.0175793
2318.4367	0.0170056
2320.3655	0.01657
2322.2944	0.0161343
2324.2232	0.0158801
2326.1520	0.0149943
2328.0808	0.0143771
2330.0096	0.0139196
2331.9384	0.0137091
2333.8673	0.0135493
2335.7961	0.0135275
2337.7249	0.0132516
2339.6537	0.0131645
2341.5825	0.0128958
2343.5113	0.0129975
2345.4401	0.013818
2347.3690	0.0153138
2349.2978	0.015154
2351.2266	0.0140503
2353.1554	0.0128014
2355.0842	0.0115815
2357.0130	0.0107828
2358.9419	0.0110515
2360.8707	0.0107901
2362.7995	0.0108845
2364.7283	0.0112548
2366.6571	0.012039
2368.5859	0.0128232
2370.5148	0.0139777
2372.4436	0.0151468
2374.3724	0.0163666
2376.3012	0.017267
2378.2300	0.0180875
2380.1588	0.018879
2382.0877	0.0197503
2384.0165	0.0202223
2385.9453	0.0205128
2387.8741	0.0206217
2389.8029	0.0207088
2391.7317	0.0207524
2393.6605	0.020854
2395.5894	0.0209412
2397.5182	0.0211009
2399.4470	0.020992
2401.3758	0.0209847
2403.3046	0.020963
2405.2334	0.0209775
2407.1623	0.0210283
2409.0911	0.0212897
2411.0199	0.0213115
2412.9487	0.0212534
2414.8775	0.0211372
2416.8063	0.0212897
2418.7352	0.0214131
2420.6640	0.0214059
2422.5928	0.021297
2424.5216	0.0213986
2426.4504	0.0212679
2428.3792	0.0213623
2430.3080	0.0213841
2432.2369	0.0213986
2434.1657	0.0213333
2436.0945	0.0214059
2438.0233	0.0214204
2439.9521	0.0214858
2441.8809	0.0215584
2443.8098	0.021631
2445.7386	0.0216818
2447.6674	0.0217835
2449.5962	0.0217907
2451.5250	0.0217835
2453.4538	0.0217109
2455.3827	0.0218343
2457.3115	0.0217907
2459.2403	0.0217907
2461.1691	0.0217109
2463.0979	0.0217835
2465.0267	0.0218198
2466.9555	0.021827
2468.8844	0.0217835
2470.8132	0.0218633
2472.7420	0.0218561
2474.6708	0.0220013
2476.5996	0.0221102
2478.5284	0.0221683
2480.4573	0.0220013
2482.3861	0.0219432
2484.3149	0.0218633
2486.2437	0.0219723
2488.1725	0.0220303
2490.1013	0.0222409
2492.0302	0.0222119
2493.9590	0.0222191
2495.8878	0.02227
2497.8166	0.0222482
2499.7454	0.0221828
2501.6742	0.0222845
2503.6030	0.0223716
2505.5319	0.0225314
2507.4607	0.0224805
2509.3895	0.0224951
2511.3183	0.0225604
2513.2471	0.0225895
2515.1759	0.0224587
2517.1048	0.0225822
2519.0336	0.022604
2520.9624	0.0226621
2522.8912	0.0227274
2524.8200	0.0227637
2526.7488	0.0226475
2528.6777	0.0227274
2530.6065	0.0226838
2532.5353	0.0226548
2534.4641	0.022604
2536.3929	0.0226475
2538.3217	0.0227056
2540.2505	0.0228944
2542.1794	0.022967
2544.1082	0.0229816
2546.0370	0.0228654
2547.9658	0.0229162
2549.8946	0.0230106
2551.8234	0.0231195
2553.7523	0.0230977
2555.6811	0.0231413
2557.6099	0.0231776
2559.5387	0.0233737
2561.4675	0.0233737
2563.3963	0.0233809
2565.3252	0.0234317
2567.2540	0.0235116
2569.1828	0.0235407
2571.1116	0.0236278
2573.0404	0.0236641
2574.9692	0.023744
2576.8981	0.0237222
2578.8269	0.023744
2580.7557	0.0237367
2582.6845	0.0238819
2584.6133	0.0240344
2586.5421	0.0241361
2588.4709	0.024078
2590.3998	0.0241143
2592.3286	0.0241942
2594.2574	0.0242886
2596.1862	0.0242377
2598.1150	0.0242305
2600.0438	0.0242958
2601.9727	0.0244919
2603.9015	0.0245572
2605.8303	0.0245935
2607.7591	0.0246081
2609.6879	0.0246734
2611.6167	0.0246879
2613.5456	0.0247533
2615.4744	0.0247968
2617.4032	0.0248477
2619.3320	0.0248477
2621.2608	0.0248985
2623.1896	0.0248985
2625.1184	0.0249856
2627.0473	0.0250002
2628.9761	0.0250582
2630.9049	0.0250873
2632.8337	0.02508
2634.7625	0.0250655
2636.6913	0.02508
2638.6202	0.0250655
2640.5490	0.0251236
2642.4778	0.0251309
2644.4066	0.0251236
2646.3354	0.0251163
2648.2642	0.0252035
2650.1931	0.0251962
2652.1219	0.0252252
2654.0507	0.0252398
2655.9795	0.0253196
2657.9083	0.0253342
2659.8371	0.0252979
2661.7659	0.0252107
2663.6948	0.0252107
2665.6236	0.0251672
2667.5524	0.0251962
2669.4812	0.0252035
2671.4100	0.025247
2673.3388	0.0253414
2675.2677	0.0254576
2677.1965	0.0254866
2679.1253	0.0254576
2681.0541	0.0254068
2682.9829	0.0254866
2684.9117	0.0255447
2686.8406	0.0255302
2688.7694	0.0254866
2690.6982	0.0255157
2692.6270	0.025552
2694.5558	0.0256319
2696.4846	0.0257045
2698.4134	0.0257408
2700.3423	0.0256972
2702.2711	0.0257698
2704.1999	0.0258352
2706.1287	0.0259005
2708.0575	0.0259296
2709.9863	0.0260095
2711.9152	0.0261111
2713.8440	0.0262781
2715.7728	0.0263653
2717.7016	0.0263943
2719.6304	0.0264016
2721.5592	0.0265105
2723.4881	0.0266339
2725.4169	0.0267791
2727.3457	0.0268517
2729.2745	0.026859
2731.2033	0.0268953
2733.1321	0.026997
2735.0609	0.026997
2736.9898	0.0270551
2738.9186	0.0271059
2740.8474	0.0271567
2742.7762	0.0273019
2744.7050	0.0274399
2746.6338	0.0275125
2748.5627	0.0275996
2750.4915	0.0276577
2752.4203	0.0277013
2754.3491	0.0277086
2756.2779	0.0278175
2758.2067	0.0279046
2760.1356	0.0280063
2762.0644	0.0280861
2763.9932	0.0282749
2765.9220	0.0284419
2767.8508	0.0284855
2769.7796	0.0285509
2771.7085	0.0286525
2773.6373	0.0288195
2775.5661	0.0290083
2777.4949	0.0290374
2779.4237	0.0291753
2781.3525	0.0293133
2783.2813	0.0294077
2785.2102	0.0295311
2787.1390	0.0297635
2789.0678	0.0299958
2790.9966	0.0301628
2792.9254	0.0302572
2794.8542	0.0304533
2796.7831	0.0306566
2798.7119	0.0309107
2800.6407	0.031056
2802.5695	0.0311939
2804.4983	0.0313101
2806.4271	0.0315207
2808.3560	0.0317966
2810.2848	0.0320943
2812.2136	0.0323121
2814.1424	0.0325009
2816.0712	0.0327405
2818.0000	0.0331544
2819.9288	0.0335465
2821.8577	0.0339459
2823.7865	0.0343961
2825.7153	0.0349479
2827.6441	0.0355797
2829.5729	0.0363639
2831.5017	0.0372715
2833.4306	0.0383462
2835.3594	0.0396169
2837.2882	0.0412651
2839.2170	0.0431893
2841.1458	0.0456727
2843.0746	0.0492088
2845.0035	0.0540012
2846.9323	0.0600062
2848.8611	0.0661346
2850.7899	0.0700338
2852.7187	0.0709197
2854.6475	0.0694239
2856.5763	0.0664976
2858.5052	0.0629542
2860.4340	0.0594761
2862.3628	0.0565644
2864.2916	0.0546692
2866.2204	0.0536236
2868.1492	0.0532025
2870.0781	0.0530936
2872.0069	0.0530718
2873.9357	0.052716
2875.8645	0.0519899
2877.7933	0.0514308
2879.7221	0.0512057
2881.6510	0.0512274
2883.5798	0.0516559
2885.5086	0.0523892
2887.4374	0.0532606
2889.3662	0.0542336
2891.2950	0.0554462
2893.2238	0.0568476
2895.1527	0.0583434
2897.0815	0.0597738
2899.0103	0.0612333
2900.9391	0.0627799
2902.8679	0.0646751
2904.7967	0.0669115
2906.7256	0.0693803
2908.6544	0.0723647
2910.5832	0.0761768
2912.5120	0.0811144
2914.4408	0.0870322
2916.3696	0.0928629
2918.2985	0.0975028
2920.2273	0.100516
2922.1561	0.101939
2924.0849	0.101801
2926.0137	0.100298
2927.9425	0.0977206
2929.8713	0.094395
2931.8002	0.0905902
2933.7290	0.0864876
2935.6578	0.082356
2937.5866	0.0784422
2939.5154	0.0748335
2941.4442	0.0718636
2943.3731	0.0695038
2945.3019	0.0675723
2947.2307	0.0661709
2949.1595	0.0652923
2951.0883	0.0648421
2953.0171	0.0646388
2954.9460	0.0641959
2956.8748	0.0635206
2958.8036	0.0625912
2960.7324	0.061364
2962.6612	0.060057
2964.5900	0.0586048
2966.5189	0.056971
2968.4477	0.0552646
2970.3765	0.0537906
2972.3053	0.0526361
2974.2341	0.0517139
2976.1629	0.0509515
2978.0917	0.050436
2980.0206	0.0500439
2981.9494	0.0494848
2983.8782	0.0488603
2985.8070	0.0481995
2987.7358	0.0476041
2989.6646	0.0471321
2991.5935	0.0467981
2993.5223	0.0462536
2995.4511	0.0456727
2997.3799	0.0451716
2999.3087	0.0445181
3001.2375	0.0438792
3003.1664	0.0434144
3005.0952	0.0428989
3007.0240	0.0423616
3008.9528	0.0419186
3010.8816	0.0416718
3012.8104	0.0412869
3014.7392	0.0407278
3016.6681	0.0400235
3018.5969	0.0394135
3020.5257	0.0388762
3022.4545	0.0385059
3024.3833	0.0384042
3026.3121	0.0382082
3028.2410	0.0380484
3030.1698	0.0380702
3032.0986	0.0382082
3034.0274	0.0384986
3035.9562	0.0384914
3037.8850	0.0383825
3039.8139	0.0385495
3041.7427	0.039065
3043.6715	0.0393918
3045.6003	0.0395225
3047.5291	0.0396169
3049.4579	0.0400162
3051.3867	0.0404374
3053.3156	0.0406552
3055.2444	0.0409239
3057.1732	0.041207
3059.1020	0.0413523
3061.0308	0.0416282
3062.9596	0.0419549
3064.8885	0.0422672
3066.8173	0.0426157
3068.7461	0.0427174
3070.6749	0.0425649
3072.6037	0.0425068
3074.5325	0.0425213
3076.4614	0.0427101
3078.3902	0.0429134
3080.3190	0.0428916
3082.2478	0.0426956
3084.1766	0.0426448
3086.1054	0.0425649
3088.0342	0.042318
3089.9631	0.0420784
3091.8919	0.0418678
3093.8207	0.0415701
3095.7495	0.0413958
3097.6783	0.0413087
3099.6071	0.041316
3101.5360	0.0411635
3103.4648	0.0409021
3105.3936	0.0407714
3107.3224	0.0408077
3109.2512	0.0407641
3111.1800	0.0405681
3113.1089	0.0404809
3115.0377	0.0404737
3116.9665	0.04051
3118.8953	0.0405681
3120.8241	0.040539
3122.7529	0.0404083
3124.6817	0.0402704
3126.6106	0.0402341
3128.5394	0.0404011
3130.4682	0.0405681
3132.3970	0.040677
3134.3258	0.0408077
3136.2546	0.0408585
3138.1835	0.0410763
3140.1123	0.0412579
3142.0411	0.0413378
3143.9699	0.0414612
3145.8987	0.0416935
3147.8275	0.0419477
3149.7564	0.0422018
3151.6852	0.0425576
3153.6140	0.0430369
3155.5428	0.0433491
3157.4716	0.0436468
3159.4004	0.0439808
3161.3293	0.0443293
3163.2581	0.0446924
3165.1869	0.0450555
3167.1157	0.0455347
3169.0445	0.0459922
3170.9733	0.0462318
3172.9021	0.046711
3174.8310	0.0472701
3176.7598	0.0476985
3178.6886	0.0481632
3180.6174	0.0486062
3182.5462	0.0490346
3184.4750	0.0495646
3186.4039	0.0500584
3188.3327	0.0505667
3190.2615	0.0510677
3192.1903	0.0516123
3194.1191	0.0521206
3196.0479	0.0527378
3197.9768	0.0533695
3199.9056	0.0540085
3201.8344	0.0546111
3203.7632	0.0551993
3205.6920	0.0558165
3207.6208	0.0564482
3209.5496	0.0569492
3211.4785	0.0575519
3213.4073	0.0581546
3215.3361	0.0587282
3217.2649	0.0592365
3219.1937	0.0599045
3221.1225	0.0606597
3223.0514	0.0613785
3224.9802	0.0621773
3226.9090	0.0629324
3228.8378	0.0636948
3230.7666	0.0646461
3232.6954	0.0657861
3234.6243	0.0666356
3236.5531	0.0672238
3238.4819	0.0681605
3240.4107	0.0691843
3242.3395	0.0702444
3244.2683	0.0715805
3246.1971	0.0730763
3248.1260	0.0743034
3250.0548	0.0755668
3251.9836	0.0769973
3253.9124	0.0786238
3255.8412	0.0803229
3257.7700	0.0819784
3259.6989	0.0837284
3261.6277	0.0856235
3263.5565	0.0874533
3265.4853	0.0892468
3267.4141	0.0911565
3269.3429	0.093059
3271.2718	0.0946855
3273.2006	0.0959997
3275.1294	0.0971542
3277.0582	0.0981127
3278.9870	0.0988533
3280.9158	0.0993399
3282.8446	0.0994342
3284.7735	0.099289
3286.7023	0.098817
3288.6311	0.0981853
3290.5599	0.0974374
3292.4887	0.0963192
3294.4175	0.0949759
3296.3464	0.0935382
3298.2752	0.0919843
3300.2040	0.0903578
3302.1328	0.0886805
3304.0616	0.0870612
3305.9904	0.0855001
3307.9193	0.0839535
3309.8481	0.0822907
3311.7769	0.0805407
3313.7057	0.0787835
3315.6345	0.0771933
3317.5633	0.0757121
3319.4921	0.0742453
3321.4210	0.0729165
3323.3498	0.071762
3325.2786	0.070455
3327.2074	0.0690536
3329.1362	0.0678119
3331.0650	0.0666647
3332.9939	0.0655319
3334.9227	0.0644863
3336.8515	0.0635496
3338.7803	0.0625476
3340.7091	0.0615891
3342.6379	0.060725
3344.5668	0.0598973
3346.4956	0.0591566
3348.4244	0.0585104
3350.3532	0.0579585
3352.2820	0.0572905
3354.2108	0.0565353
3356.1397	0.0559762
3358.0685	0.0555551
3359.9973	0.0549306
3361.9261	0.0544006
3363.8549	0.0539286
3365.7837	0.0535438
3367.7125	0.0531734
3369.6414	0.0527523
3371.5702	0.0522222
3373.4990	0.0517793
3375.4278	0.0514017
3377.3566	0.0510677
3379.2854	0.0507119
3381.2143	0.0503634
3383.1431	0.0500076
3385.0719	0.0496953
3387.0007	0.0492669
3388.9295	0.0489402
3390.8583	0.0486788
3392.7872	0.0484246
3394.7160	0.0480108
3396.6448	0.047822
3398.5736	0.0477711
3400.5024	0.0474371
3402.4312	0.0469869
3404.3600	0.0466965
3406.2889	0.0464423
3408.2177	0.0461156
3410.1465	0.0458542
3412.0753	0.0455783
3414.0041	0.0453096
3415.9329	0.0450409
3417.8618	0.0446779
3419.7906	0.0444964
3421.7194	0.0443221
3423.6482	0.0440389
3425.5770	0.0437775
3427.5058	0.0434435
3429.4347	0.0430949
3431.3635	0.0428771
3433.2923	0.0426375
3435.2211	0.0424124
3437.1499	0.0421583
3439.0787	0.0419041
3441.0075	0.0416645
3442.9364	0.0415265
3444.8652	0.0412724
3446.7940	0.0410691
3448.7228	0.0409747
3450.6516	0.0407206
3452.5804	0.0404446
3454.5093	0.0402341
3456.4381	0.0401251
3458.3669	0.0400598
3460.2957	0.0398855
3462.2245	0.0396749
3464.1533	0.0395152
3466.0822	0.0393555
3468.0110	0.0391449
3469.9398	0.038927
3471.8686	0.0386511
3473.7974	0.038397
3475.7262	0.0382155
3477.6550	0.038063
3479.5839	0.0378524
3481.5127	0.0377507
3483.4415	0.0377144
3485.3703	0.0373804
3487.2991	0.0369738
3489.2279	0.0368794
3491.1568	0.036756
3493.0856	0.0365526
3495.0144	0.0363058
3496.9432	0.0361678
3498.8720	0.0360226
3500.8008	0.035812
3502.7297	0.0356377
3504.6585	0.0354998
3506.5873	0.035144
3508.5161	0.0350641
3510.4449	0.0350205
3512.3737	0.0346865
3514.3025	0.0344905
3516.2314	0.0342799
3518.1602	0.034004
3520.0890	0.0337934
3522.0178	0.0335683
3523.9466	0.0335538
3525.8754	0.0332198
3527.8043	0.0329874
3529.7331	0.0328785
3531.6619	0.0326534
3533.5907	0.032254
3535.5195	0.0319636
3537.4483	0.0318184
3539.3772	0.0315933
3541.3060	0.0312811
3543.2348	0.0309979
3545.1636	0.0308526
3547.0924	0.0308672
3549.0212	0.030446
3550.9501	0.0299087
3552.8789	0.0299305
3554.8077	0.0297126
3556.7365	0.0293205
3558.6653	0.0291172
3560.5941	0.0289647
3562.5229	0.0285799
3564.4518	0.0280135
3566.3806	0.0281152
3568.3094	0.0286089
3570.2382	0.0280281
3572.1670	0.0273528
3574.0958	0.0270115
3576.0247	0.0268082
3577.9535	0.0265323
3579.8823	0.0263653
3581.8111	0.0262926
3583.7399	0.025857
3585.6687	0.0253487
3587.5976	0.0256537
3589.5264	0.0258279
3591.4552	0.0249929
3593.3840	0.0247315
3595.3128	0.0248695
3597.2416	0.0246444
3599.1704	0.0243321
3601.0993	0.0243031
3603.0281	0.0240925
3604.9569	0.0237149
3606.8857	0.0235624
3608.8145	0.0239328
3610.7433	0.023773
3612.6722	0.0236278
3614.6010	0.0236568
3616.5298	0.0228872
3618.4586	0.0227928
3620.3874	0.0231994
3622.3162	0.0225895
3624.2451	0.0218416
3626.1739	0.0211663
3628.1027	0.0212389
3630.0315	0.022604
3631.9603	0.0216165
3633.8891	0.0209702
3635.8179	0.0208032
3637.7468	0.0204765
3639.6756	0.0205055
3641.6044	0.0202877
3643.5332	0.0200844
3645.4620	0.0195615
3647.3908	0.0196051
3649.3197	0.0202223
3651.2485	0.020658
3653.1773	0.0196051
3655.1061	0.0187483
3657.0349	0.0191622
3658.9637	0.0186612
3660.8926	0.0180875
3662.8214	0.0180585
3664.7502	0.0179641
3666.6790	0.0173396
3668.6078	0.0170928
3670.5366	0.0181674
3672.4654	0.0175575
3674.3943	0.016737
3676.3231	0.0183272
3678.2519	0.0174195
3680.1807	0.016766
3682.1095	0.0167297
3684.0383	0.0164756
3685.9672	0.0159164
3687.8960	0.0159528
3689.8248	0.016933
3691.7536	0.0168168
3693.6824	0.0162868
3695.6112	0.0158874
3697.5401	0.0158075
3699.4689	0.0155026
3701.3977	0.0158293
3703.3265	0.0161125
3705.2553	0.0156405
3707.1841	0.015292
3709.1129	0.0152702
3711.0418	0.0157204
3712.9706	0.0165554
3714.8994	0.0162505
3716.8282	0.0155824
3718.7570	0.0154154
3720.6858	0.0152557
3722.6147	0.0152412
3724.5435	0.0154009
3726.4723	0.0156623
3728.4011	0.0156696
3730.3299	0.0149071
3732.2587	0.0152194
3734.1876	0.0157204
3736.1164	0.016628
3738.0452	0.0165772
3739.9740	0.0158656
3741.9028	0.0153283
3743.8316	0.0158511
3745.7605	0.0174994
3747.6893	0.0160036
3749.6181	0.0158801
3751.5469	0.0167007
3753.4757	0.0167805
3755.4045	0.0159528
3757.3333	0.015626
3759.2622	0.0159237
3761.1910	0.0162505
3763.1198	0.0157131
3765.0486	0.015655
3766.9774	0.0158148
3768.9062	0.0155534
3770.8351	0.0161198
3772.7639	0.0159164
3774.6927	0.0156115
3776.6215	0.0154227
3778.5503	0.0154735
3780.4791	0.01596
3782.4080	0.0156623
3784.3368	0.0155752
3786.2656	0.0158511
3788.1944	0.0157567
3790.1232	0.0157349
3792.0520	0.0157422
3793.9808	0.0155098
3795.9097	0.0155607
3797.8385	0.0158511
3799.7673	0.0152557
3801.6961	0.0162432
3803.6249	0.0164102
3805.5537	0.0153283
3807.4826	0.016098
3809.4114	0.0162359
3811.3402	0.0157059
3813.2690	0.0153283
3815.1978	0.0154808
3817.1266	0.0163739
3819.0555	0.0153356
3820.9843	0.0157857
3822.9131	0.0166861
3824.8419	0.0156478
3826.7707	0.0157785
3828.6995	0.0159092
3830.6283	0.0155679
3832.5572	0.0158366
3834.4860	0.0157277
3836.4148	0.0157567
3838.3436	0.0163884
3840.2724	0.0165336
3842.2012	0.0161924
3844.1301	0.0163086
3846.0589	0.0162142
3847.9877	0.0157349
3849.9165	0.0152702
3851.8453	0.0148854
3853.7741	0.016904
3855.7030	0.0173759
3857.6318	0.0162359
3859.5606	0.0157785
3861.4894	0.0156623
3863.4182	0.0158148
3865.3470	0.0161851
3867.2758	0.0157567
3869.2047	0.0155316
3871.1335	0.0165554
3873.0623	0.0157712
3874.9911	0.0161996
3876.9199	0.0158366
3878.8487	0.015292
3880.7776	0.0160762
3882.7064	0.016098
3884.6352	0.0155679
3886.5640	0.0164029
3888.4928	0.0158221
3890.4216	0.0156333
3892.3505	0.0165482
3894.2793	0.0163449
3896.2081	0.0156187
3898.1369	0.0154735
3900.0657	0.0158874
3901.9945	0.0159455
3903.9233	0.016127
3905.8522	0.0164828
3907.7810	0.0161924
3909.7098	0.0159092
3911.6386	0.0158366
3913.5674	0.0157567
3915.4962	0.015597
3917.4251	0.0158874
3919.3539	0.01596
3921.2827	0.0160108
3923.2115	0.0158148
3925.1403	0.0160907
3927.0691	0.0161198
3928.9980	0.0158438
3930.9268	0.0158584
3932.8556	0.0161779
3934.7844	0.0160835
3936.7132	0.0158293
3938.6420	0.0157712
3940.5709	0.0157712
3942.4997	0.0159745
3944.4285	0.0160762
3946.3573	0.0156841
3948.2861	0.0158075
3950.2149	0.0160762
3952.1437	0.01596
3954.0726	0.0158729
3956.0014	0.015931
3957.9302	0.015931
3959.8590	0.0159164
3961.7878	0.0158947
3963.7166	0.0159528
3965.6455	0.0159164
3967.5743	0.0158729
3969.5031	0.0158656
3971.4319	0.0159455
3973.3607	0.0159818
3975.2895	0.0159818
3977.2184	0.0160108
3979.1472	0.0160689
3981.0760	0.0160835
3983.0048	0.0161052
3984.9336	0.0160544
3986.8624	0.0160617
3988.7912	0.0160762
3990.7201	0.0161052
3992.6489	0.0160181
3994.5777	0.0159891
3996.5065	0.0159528
3998.4353	0.0159455
4000.3641	0.0159528
4002.2930	0.0159818
4004.2218	0.0159891
4006.1506	0.0159528
4008.0794	0.0159891
4010.0082	0.0160762
4011.9370	0.01596
4013.8659	0.0159019
4015.7947	0.0158947
4017.7235	0.0159818
4019.6523	0.0160254
4021.5811	0.0159891
4023.5099	0.0159382
4025.4387	0.01596
4027.3676	0.015931
4029.2964	0.0160326
4031.2252	0.0160181
4033.1540	0.0159673
4035.0828	0.0159164
4037.0116	0.0159092
4038.9405	0.0158801
4040.8693	0.0157712
4042.7981	0.0157857
4044.7269	0.0159019
4046.6557	0.0158729
4048.5845	0.0158293
4050.5134	0.015764
4052.4422	0.0157494
4054.3710	0.0157785
4056.2998	0.0157785
4058.2286	0.0158221
4060.1574	0.0159237
4062.0862	0.0159092
4064.0151	0.015931
4065.9439	0.0159891
4067.8727	0.0159455
4069.8015	0.0158148
4071.7303	0.0158729
4073.6591	0.0158584
4075.5880	0.0157422
4077.5168	0.0157277
4079.4456	0.0158947
4081.3744	0.0158656
4083.3032	0.0157204
4085.2320	0.0156986
4087.1609	0.0158075
4089.0897	0.0158729
4091.0185	0.0158366
4092.9473	0.015793
4094.8761	0.0158729
4096.8049	0.0158075
4098.7337	0.015764
4100.6626	0.015764
4102.5914	0.015764
4104.5202	0.0157204
4106.4490	0.0157785
4108.3778	0.0156841
4110.3066	0.0156115
4112.2355	0.0155679
4114.1643	0.0155534
4116.0931	0.0156478
4118.0219	0.0157349
4119.9507	0.0157422
4121.8795	0.015793
4123.8084	0.0158947
4125.7372	0.0158584
4127.6660	0.0157857
4129.5948	0.0158003
4131.5236	0.0157785
4133.4524	0.0157785
4135.3813	0.0157204
4137.3101	0.0157204
4139.2389	0.0156333
4141.1677	0.0155824
4143.0965	0.0155461
4145.0253	0.0155534
4146.9541	0.015597
4148.8830	0.0156986
4150.8118	0.0157494
4152.7406	0.0157422
4154.6694	0.0157059
4156.5982	0.0157712
4158.5270	0.0158003
4160.4559	0.0158075
4162.3847	0.0158947
4164.3135	0.0158511
4166.2423	0.0157204
4168.1711	0.0156841
4170.0999	0.0157494
4172.0288	0.0158511
4173.9576	0.0158366
4175.8864	0.0157712
4177.8152	0.0157059
4179.7440	0.0156841
4181.6728	0.0156405
4183.6016	0.0156623
4185.5305	0.0157349
4187.4593	0.0158148
4189.3881	0.0156986
4191.3169	0.0156405
4193.2457	0.0157349
4195.1745	0.0158366
4197.1034	0.0157494
4199.0322	0.0158003
4200.9610	0.0158584
[truncated: 414 more rows]
