# Supplementary material for: Vibrational Study on the Structure, Bioactivity, and Silver Adsorption of Silk Fibroin Fibers Grafted with Methacrylonitrile
Source: Molecules. 2023 Mar 10;28(6):2551. doi: 10.3390/molecules28062551 (PMC10051891; doi:10.3390/molecules28062551)
Supplement: Supplementary file 1 [file molecules-28-02551-s001.zip › RAW DATA/Figure 15 IR SBF perpendicular/IR BF MAN 60% 28d SBF perpendic p3.txt]

TITLE	BF MAN 60% 28D SBF PERPENDICOLARE P3
DATA TYPE
ORIGIN	JASCO
OWNER
DATE	23/03/01
TIME	16:04:26
SPECTROMETER/DATA SYSTEM
RESOLUTION
DELTAX	1.92882
XUNITS	1/CM
YUNITS	ABSORBANCE
FIRSTX	379.9768
LASTX	4999.4912
NPOINTS	2396
FIRSTY	0.15971
MAXY	0.17698
MINY	0.01219
XYDATA
379.9768	0.159714
381.9056	0.15472
383.8344	0.164261
385.7633	0.158763
387.6921	0.149472
389.6209	0.147243
391.5497	0.148371
393.4785	0.148759
395.4073	0.15388
397.3361	0.157226
399.2650	0.149444
401.1938	0.138682
403.1226	0.138804
405.0514	0.138422
406.9802	0.136464
408.9090	0.140164
410.8379	0.140607
412.7667	0.141016
414.6955	0.139235
416.6243	0.142609
418.5531	0.151446
420.4819	0.14914
422.4108	0.146746
424.3396	0.146187
426.2684	0.14226
428.1972	0.137797
430.1260	0.134943
432.0548	0.132527
433.9837	0.130403
435.9125	0.128329
437.8413	0.127793
439.7701	0.126521
441.6989	0.126416
443.6277	0.125121
445.5565	0.12422
447.4854	0.12479
449.4142	0.124148
451.3430	0.124253
453.2718	0.125464
455.2006	0.125934
457.1294	0.125614
459.0583	0.124762
460.9871	0.124264
462.9159	0.124922
464.8447	0.125215
466.7735	0.126078
468.7023	0.12646
470.6312	0.126731
472.5600	0.127217
474.4888	0.127317
476.4176	0.126991
478.3464	0.127096
480.2752	0.127577
482.2040	0.127754
484.1329	0.127267
486.0617	0.127947
487.9905	0.128335
489.9193	0.128373
491.8481	0.128794
493.7769	0.128445
495.7058	0.127582
497.6346	0.12797
499.5634	0.128113
501.4922	0.128395
503.4210	0.128683
505.3498	0.129723
507.2787	0.130259
509.2075	0.130243
511.1363	0.130702
513.0651	0.131111
514.9939	0.131564
516.9227	0.132245
518.8515	0.133085
520.7804	0.133743
522.7092	0.134324
524.6380	0.134932
526.5668	0.135696
528.4956	0.136487
530.4244	0.137244
532.3533	0.138063
534.2821	0.139207
536.2109	0.140192
538.1397	0.141204
540.0685	0.142498
541.9973	0.144036
543.9262	0.145214
545.8550	0.146762
547.7838	0.147829
549.7126	0.148548
551.6414	0.148814
553.5702	0.148371
555.4990	0.147127
557.4279	0.145186
559.3567	0.142249
561.2855	0.138831
563.2143	0.135961
565.1431	0.133688
567.0719	0.131559
569.0008	0.130115
570.9296	0.128749
572.8584	0.127643
574.7872	0.126919
576.7160	0.126681
578.6448	0.125912
580.5737	0.125674
582.5025	0.125768
584.4313	0.125591
586.3601	0.125038
588.2889	0.124889
590.2177	0.12516
592.1465	0.125531
594.0754	0.126189
596.0042	0.126714
597.9330	0.127499
599.8618	0.128639
601.7906	0.129502
603.7194	0.130774
605.6483	0.132079
607.5771	0.133113
609.5059	0.134048
611.4347	0.134722
613.3635	0.135176
615.2923	0.135115
617.2212	0.134816
619.1500	0.134805
621.0788	0.135038
623.0076	0.135369
624.9364	0.135463
626.8652	0.135519
628.7941	0.135386
630.7229	0.134943
632.6517	0.134092
634.5805	0.133179
636.5093	0.132488
638.4381	0.131531
640.3669	0.130912
642.2958	0.130032
644.2246	0.12912
646.1534	0.127782
648.0822	0.126626
650.0110	0.125647
651.9398	0.124331
653.8687	0.123324
655.7975	0.122605
657.7263	0.12208
659.6551	0.121858
661.5839	0.121698
663.5127	0.121444
665.4416	0.121206
667.3704	0.121388
669.2992	0.121261
671.2280	0.120996
673.1568	0.120913
675.0856	0.12042
677.0144	0.120531
678.9433	0.120631
680.8721	0.120271
682.8009	0.120078
684.7297	0.120199
686.6585	0.120089
688.5873	0.120067
690.5162	0.119724
692.4450	0.119325
694.3738	0.119137
696.3026	0.118795
698.2314	0.118275
700.1602	0.117578
702.0891	0.116461
704.0179	0.114951
705.9467	0.113419
707.8755	0.111948
709.8043	0.110692
711.7331	0.109675
713.6619	0.108912
715.5908	0.108198
717.5196	0.107883
719.4484	0.107313
721.3772	0.105925
723.3060	0.104034
725.2348	0.10196
727.1637	0.0999854
729.0925	0.0983041
731.0213	0.0960587
732.9501	0.0933654
734.8789	0.0910758
736.8077	0.0890738
738.7366	0.0870828
740.6654	0.0851637
742.5942	0.0834272
744.5230	0.0819671
746.4518	0.0804186
748.3806	0.0790968
750.3094	0.0778746
752.2383	0.076691
754.1671	0.0755794
756.0959	0.0746282
758.0247	0.0737765
759.9535	0.0730907
761.8823	0.0719625
763.8112	0.0709891
765.7400	0.0702978
767.6688	0.0694461
769.5976	0.0684009
771.5264	0.0673501
773.4552	0.0659011
775.3841	0.0647342
777.3129	0.063805
779.2417	0.0629312
781.1705	0.0622731
783.0993	0.0616979
785.0281	0.0609015
786.9569	0.0602213
788.8858	0.0596793
790.8146	0.0591926
792.7434	0.0587613
794.6722	0.0582193
796.6010	0.0576828
798.5298	0.0576054
800.4587	0.0575611
802.3875	0.0574892
804.3163	0.0571906
806.2451	0.0567426
808.1739	0.0564274
810.1027	0.056267
812.0316	0.0559794
813.9604	0.0559075
815.8892	0.0557527
817.8180	0.0555702
819.7468	0.0554264
821.6756	0.0556642
823.6045	0.0558633
825.5333	0.055996
827.4621	0.0559739
829.3909	0.0557693
831.3197	0.0552715
833.2485	0.0545028
835.1773	0.0539387
837.1062	0.0535515
839.0350	0.0529985
840.9638	0.0526556
842.8926	0.0524399
844.8214	0.0524178
846.7502	0.0522906
848.6791	0.0524233
850.6079	0.0525395
852.5367	0.0523459
854.4655	0.0518758
856.3943	0.0509246
858.3231	0.049907
860.2520	0.0494203
862.1808	0.0487843
864.1096	0.0481925
866.0384	0.0477722
867.9672	0.0476505
869.8960	0.0476561
871.8248	0.0480432
873.7537	0.0483308
875.6825	0.048458
877.6113	0.0482368
879.5401	0.047833
881.4689	0.0474514
883.3977	0.0470864
885.3266	0.0466993
887.2554	0.0466606
889.1842	0.0466274
891.1130	0.0465057
893.0418	0.0463675
894.9706	0.0465666
896.8995	0.0464891
898.8283	0.0462126
900.7571	0.0460301
902.6859	0.046196
904.6147	0.0461628
906.5435	0.0460633
908.4723	0.0461075
910.4012	0.0463398
912.3300	0.0465168
914.2588	0.0468597
916.1876	0.0471749
918.1164	0.0477335
920.0452	0.0482921
921.9741	0.0490387
923.9029	0.0497189
925.8317	0.0501614
927.7605	0.0504821
929.6893	0.0506923
931.6181	0.0506812
933.5470	0.0508969
935.4758	0.0509522
937.4046	0.0510905
939.3334	0.0514278
941.2622	0.0518537
943.1910	0.0521579
945.1198	0.0527054
947.0487	0.0532861
948.9775	0.0539221
950.9063	0.0544917
952.8351	0.0551388
954.7639	0.0559518
956.6927	0.0568035
958.6216	0.0575777
960.5504	0.0583962
962.4792	0.0592701
964.4080	0.0603761
966.3368	0.0617809
968.2656	0.0635617
970.1945	0.065431
972.1233	0.0670404
974.0521	0.0679363
975.9809	0.0682571
977.9097	0.0679916
979.8385	0.0670238
981.7673	0.0658624
983.6962	0.0649996
985.6250	0.0646291
987.5538	0.0649333
989.4826	0.0656522
991.4114	0.0665039
993.3402	0.0670348
995.2691	0.0670846
997.1979	0.0667638
999.1267	0.0660836
1001.0555	0.0651379
1002.9843	0.0641645
1004.9131	0.0632409
1006.8420	0.0626547
1008.7708	0.062522
1010.6996	0.062793
1012.6284	0.0631912
1014.5572	0.063794
1016.4860	0.0642143
1018.4149	0.0644355
1020.3437	0.0645683
1022.2725	0.0647673
1024.2013	0.0653038
1026.1301	0.0661887
1028.0589	0.0672726
1029.9877	0.0684175
1031.9166	0.0694627
1033.8454	0.0704637
1035.7742	0.0713763
1037.7030	0.0722058
1039.6318	0.0729303
1041.5606	0.0735442
1043.4895	0.0739811
1045.4183	0.0742908
1047.3471	0.0744567
1049.2759	0.0746448
1051.2047	0.0750098
1053.1335	0.0755407
1055.0624	0.0762597
1056.9912	0.0771224
1058.9200	0.0778469
1060.8488	0.0783944
1062.7776	0.0788258
1064.7064	0.0791466
1066.6352	0.0792129
1068.5641	0.0792572
1070.4929	0.0791023
1072.4217	0.078588
1074.3505	0.0777584
1076.2793	0.0766579
1078.2081	0.0752752
1080.1370	0.0737654
1082.0658	0.0722722
1083.9946	0.0708785
1085.9234	0.0694848
1087.8522	0.0682184
1089.7810	0.0670846
1091.7099	0.0662827
1093.6387	0.0657628
1095.5675	0.0654199
1097.4963	0.0653591
1099.4251	0.0654808
1101.3539	0.0656412
1103.2827	0.0657739
1105.2116	0.065796
1107.1404	0.0658403
1109.0692	0.06589
1110.9980	0.0660172
1112.9268	0.0661389
1114.8556	0.066244
1116.7845	0.0662274
1118.7133	0.0660394
1120.6421	0.0658237
1122.5709	0.065619
1124.4997	0.0652651
1126.4285	0.0650273
1128.3574	0.0648227
1130.2862	0.0646899
1132.2150	0.0647729
1134.1438	0.0651489
1136.0726	0.0657462
1138.0014	0.0666201
1139.9302	0.0677096
1141.8591	0.0690479
1143.7879	0.070519
1145.7167	0.0722445
1147.6455	0.0741304
1149.5743	0.0761269
1151.5031	0.0782009
1153.4320	0.0802693
1155.3608	0.0821164
1157.2896	0.0836594
1159.2184	0.0847655
1161.1472	0.085584
1163.0760	0.0861813
1165.0049	0.0865519
1166.9337	0.0867012
1168.8625	0.0866404
1170.7913	0.0862366
1172.7201	0.0853462
1174.6489	0.0839581
1176.5777	0.0824704
1178.5066	0.0812758
1180.4354	0.0804075
1182.3642	0.0798821
1184.2930	0.0798379
1186.2218	0.0802858
1188.1506	0.0811597
1190.0795	0.0822602
1192.0083	0.0835322
1193.9371	0.0850808
1195.8659	0.086939
1197.7947	0.0890074
1199.7235	0.0912915
1201.6524	0.09383
1203.5812	0.096656
1205.5100	0.0997531
1207.4388	0.10311
1209.3676	0.106395
1211.2964	0.109315
1213.2253	0.111837
1215.1541	0.113253
1217.0829	0.113375
1219.0117	0.11249
1220.9405	0.111041
1222.8693	0.109619
1224.7981	0.109017
1226.7270	0.109105
1228.6558	0.109348
1230.5846	0.109166
1232.5134	0.108314
1234.4422	0.106943
1236.3710	0.105223
1238.2999	0.103376
1240.2287	0.101716
1242.1575	0.100361
1244.0863	0.0993383
1246.0151	0.0984977
1247.9439	0.0978672
1249.8728	0.0974524
1251.8016	0.0972257
1253.7304	0.0971593
1255.6592	0.0973197
1257.5880	0.0975741
1259.5168	0.097657
1261.4456	0.0973695
1263.3745	0.0964625
1265.3033	0.0948808
1267.2321	0.0927128
1269.1609	0.0901024
1271.0897	0.0873317
1273.0185	0.084666
1274.9474	0.0822381
1276.8762	0.0802361
1278.8050	0.0785991
1280.7338	0.0772552
1282.6626	0.0761656
1284.5914	0.0753582
1286.5203	0.0747001
1288.4491	0.0741636
1290.3779	0.0736935
1292.3067	0.0733175
1294.2355	0.0730133
1296.1643	0.0728861
1298.0931	0.0729524
1300.0220	0.0730962
1301.9508	0.07324
1303.8796	0.073229
1305.8084	0.0730299
1307.7372	0.0728805
1309.6660	0.0727312
1311.5949	0.0725542
1313.5237	0.0724436
1315.4525	0.0723607
1317.3813	0.0723054
1319.3101	0.0722998
1321.2389	0.0723994
1323.1678	0.0726925
1325.0966	0.0731239
1327.0254	0.0736216
1328.9542	0.0741581
1330.8830	0.0747277
1332.8118	0.075137
1334.7406	0.0753969
1336.6695	0.0755352
1338.5983	0.07569
1340.5271	0.0758725
1342.4559	0.0758117
1344.3847	0.0758062
1346.3135	0.075961
1348.2424	0.0760937
1350.1712	0.076503
1352.1000	0.0770616
1354.0288	0.0777529
1355.9576	0.0787539
1357.8864	0.080048
1359.8153	0.0816463
1361.7441	0.083853
1363.6729	0.0867178
1365.6017	0.0888581
1367.5305	0.0903126
1369.4593	0.0913412
1371.3881	0.0918445
1373.3170	0.0925082
1375.2458	0.0934262
1377.1746	0.0935147
1379.1034	0.0933875
1381.0322	0.0935037
1382.9610	0.0943609
1384.8899	0.0955168
1386.8187	0.0968385
1388.7475	0.0980718
1390.6763	0.0985696
1392.6051	0.0988406
1394.5339	0.0994157
1396.4628	0.0995982
1398.3916	0.0992609
1400.3204	0.0989014
1402.2492	0.098105
1404.1780	0.0975354
1406.1068	0.0972312
1408.0357	0.0967888
1409.9645	0.0965399
1411.8933	0.0963021
1413.8221	0.0960643
1415.7509	0.0959758
1417.6797	0.0961196
1419.6085	0.0969713
1421.5374	0.0972644
1423.4662	0.0978672
1425.3950	0.0997089
1427.3238	0.101622
1429.2526	0.104985
1431.1814	0.109442
1433.1103	0.1139
1435.0391	0.117948
1436.9679	0.123932
1438.8967	0.127936
1440.8255	0.130187
1442.7543	0.132599
1444.6832	0.134772
1446.6120	0.136138
1448.5408	0.137034
1450.4696	0.136083
1452.3984	0.13444
1454.3272	0.132211
1456.2560	0.130392
1458.1849	0.128003
1460.1137	0.126001
1462.0425	0.125033
1463.9713	0.125127
1465.9001	0.125226
1467.8289	0.124065
1469.7578	0.121958
1471.6866	0.120432
1473.6154	0.119148
1475.5442	0.117451
1477.4730	0.116184
1479.4018	0.115515
1481.3307	0.115747
1483.2595	0.116958
1485.1883	0.118656
1487.1171	0.121892
1489.0459	0.126261
1490.9747	0.13214
1492.9035	0.136464
1494.8324	0.140623
1496.7612	0.146884
1498.6900	0.152658
1500.6188	0.15711
1502.5476	0.160892
1504.4764	0.163774
1506.4053	0.169271
1508.3341	0.174442
1510.2629	0.175321
1512.1917	0.176522
1514.1205	0.176975
1516.0493	0.175681
1517.9782	0.172423
1519.9070	0.168325
1521.8358	0.164106
1523.7646	0.159421
1525.6934	0.155937
1527.6222	0.15258
1529.5510	0.149389
1531.4799	0.146513
1533.4087	0.144268
1535.3375	0.14153
1537.2663	0.139102
1539.1951	0.137825
1541.1239	0.135795
1543.0528	0.131802
1544.9816	0.128147
1546.9104	0.124447
1548.8392	0.121388
1550.7680	0.118463
1552.6968	0.115548
1554.6257	0.112772
1556.5545	0.110195
1558.4833	0.108535
1560.4121	0.105068
1562.3409	0.100798
1564.2697	0.0977843
1566.1985	0.0948199
1568.1274	0.0923478
1570.0562	0.0904121
1571.9850	0.0884212
1573.9138	0.0866238
1575.8426	0.0859767
1577.7714	0.0852356
1579.7003	0.0837866
1581.6291	0.0828686
1583.5579	0.0826197
1585.4867	0.0829128
1587.4155	0.0838253
1589.3443	0.0854015
1591.2732	0.0877022
1593.2020	0.0904343
1595.1308	0.0936475
1597.0596	0.0972201
1598.9884	0.100981
1600.9172	0.105527
1602.8461	0.111212
1604.7749	0.117771
1606.7037	0.124723
1608.6325	0.132438
1610.5613	0.140142
1612.4901	0.147592
1614.4189	0.153697
1616.3478	0.160981
1618.2766	0.167933
1620.2054	0.170775
1622.1342	0.173137
1624.0630	0.17515
1625.9918	0.17473
1627.9207	0.17327
1629.8495	0.17077
1631.7783	0.167402
1633.7071	0.164155
1635.6359	0.160998
1637.5647	0.156673
1639.4936	0.152597
1641.4224	0.149245
1643.3512	0.146165
1645.2800	0.143936
1647.2088	0.142194
1649.1376	0.139445
1651.0664	0.136675
1652.9953	0.135856
1654.9241	0.131763
1656.8529	0.127278
1658.7817	0.123401
1660.7105	0.119912
1662.6393	0.116521
1664.5682	0.113021
1666.4970	0.109454
1668.4258	0.10665
1670.3546	0.10368
1672.2834	0.100489
1674.2122	0.0974635
1676.1411	0.0948476
1678.0699	0.0914131
1679.9987	0.0887143
1681.9275	0.0861426
1683.8563	0.0847268
1685.7851	0.0827027
1687.7139	0.0802084
1689.6428	0.0789253
1691.5716	0.078317
1693.5004	0.0779077
1695.4292	0.0792682
1697.3580	0.0806785
1699.2868	0.0791963
1701.2157	0.074501
1703.1445	0.0679418
1705.0733	0.061626
1707.0021	0.0562228
1708.9309	0.0520362
1710.8597	0.0491714
1712.7886	0.0463841
1714.7174	0.0445037
1716.6462	0.0427118
1718.5750	0.0419486
1720.5038	0.0400074
1722.4326	0.0390175
1724.3614	0.0385031
1726.2903	0.038387
1728.2191	0.0382709
1730.1479	0.0390119
1732.0767	0.0393659
1734.0055	0.0411799
1735.9343	0.0418491
1737.8632	0.0408259
1739.7920	0.040284
1741.7208	0.0392663
1743.6496	0.0374579
1745.5784	0.0356273
1747.5072	0.0336197
1749.4361	0.0321265
1751.3649	0.0305227
1753.2937	0.0289354
1755.2225	0.0270772
1757.1513	0.0262642
1759.0801	0.0250364
1761.0089	0.0244336
1762.9378	0.0241184
1764.8666	0.0234492
1766.7954	0.0227689
1768.7242	0.0229017
1770.6530	0.0224261
1772.5818	0.0230399
1774.5107	0.0226694
1776.4395	0.0222767
1778.3683	0.0217624
1780.2971	0.0217513
1782.2259	0.0215633
1784.1547	0.0214527
1786.0836	0.0214472
1788.0124	0.021143
1789.9412	0.0207559
1791.8700	0.0213144
1793.7988	0.0214914
1795.7276	0.0210932
1797.6565	0.020695
1799.5853	0.0207448
1801.5141	0.0207614
1803.4429	0.0206729
1805.3717	0.0203411
1807.3005	0.0202858
1809.2293	0.0200701
1811.1582	0.0202802
1813.0870	0.0202747
1815.0158	0.0200756
1816.9446	0.0199373
1818.8734	0.0201088
1820.8022	0.0200258
1822.7311	0.0201143
1824.6599	0.0203798
1826.5887	0.0206342
1828.5175	0.0201309
1830.4463	0.0205789
1832.3751	0.0201862
1834.3040	0.0201199
1836.2328	0.0200867
1838.1616	0.0202249
1840.0904	0.0201033
1842.0192	0.0200203
1843.9480	0.0204849
1845.8768	0.0208609
1847.8057	0.0202415
1849.7345	0.0202249
1851.6633	0.0200645
1853.5921	0.0202249
1855.5209	0.0200369
1857.4497	0.0201475
1859.3786	0.0200701
1861.3074	0.0203079
1863.2362	0.0201641
1865.1650	0.0202471
1867.0938	0.0202415
1869.0226	0.020872
1870.9515	0.0206784
1872.8803	0.0204904
1874.8091	0.0202581
1876.7379	0.0204627
1878.6667	0.0205402
1880.5955	0.0208609
1882.5243	0.0207503
1884.4532	0.0208167
1886.3820	0.0206674
1888.3108	0.0208665
1890.2396	0.020966
1892.1684	0.0210047
1894.0972	0.0206121
1896.0261	0.0207061
1897.9549	0.020518
1899.8837	0.020778
1901.8125	0.0209052
1903.7413	0.0213863
1905.6701	0.021331
1907.5990	0.0212702
1909.5278	0.0210268
1911.4566	0.0212204
1913.3854	0.0209992
1915.3142	0.0213089
1917.2430	0.0215025
1919.1718	0.0220389
1921.1007	0.0213642
1923.0295	0.0215301
1924.9583	0.0215744
1926.8871	0.0217292
1928.8159	0.0215854
1930.7447	0.021779
1932.6736	0.0216794
1934.6024	0.0221938
1936.5312	0.0220168
1938.4600	0.0221164
1940.3888	0.0221495
1942.3176	0.0228574
1944.2465	0.0228298
1946.1753	0.0230399
1948.1041	0.0224869
1950.0329	0.0232114
1951.9617	0.0231727
1953.8905	0.0236206
1955.8193	0.0239691
1957.7482	0.0244281
1959.6770	0.0247765
1961.6058	0.0256005
1963.5346	0.0251913
1965.4634	0.0260706
1967.3922	0.0268394
1969.3211	0.0273426
1971.2499	0.0267066
1973.1787	0.0270329
1975.1075	0.0268947
1977.0363	0.0282165
1978.9651	0.0285428
1980.8940	0.0279399
1982.8228	0.0263638
1984.7516	0.0258162
1986.6804	0.0254402
1988.6092	0.0262808
1990.5380	0.0256724
1992.4669	0.0254955
1994.3957	0.0248871
1996.3245	0.0249203
1998.2533	0.0248484
2000.1821	0.0253406
2002.1109	0.024948
2004.0397	0.024948
2005.9686	0.025324
2007.8974	0.0268726
2009.8262	0.0265629
2011.7550	0.0272542
2013.6838	0.027597
2015.6126	0.0282275
2017.5415	0.0279178
2019.4703	0.0276413
2021.3991	0.0270163
2023.3279	0.0278183
2025.2567	0.0277574
2027.1855	0.0277851
2029.1144	0.0274145
2031.0432	0.028034
2032.9720	0.0283437
2034.9008	0.0281888
2036.8296	0.0270385
2038.7584	0.0267398
2040.6872	0.0266182
2042.6161	0.0263693
2044.5449	0.0255674
2046.4737	0.0253517
2048.4025	0.0246991
2050.3313	0.0249148
2052.2601	0.0243949
2054.1890	0.0243673
2056.1178	0.0235819
2058.0466	0.0233496
2059.9754	0.0231008
2061.9042	0.0232722
2063.8330	0.0227358
2065.7619	0.0228685
2067.6907	0.0232667
2069.6195	0.0233607
2071.5483	0.0224592
2073.4771	0.0220942
2075.4059	0.0221551
2077.3347	0.0225367
2079.2636	0.0222823
2081.1924	0.0222214
2083.1212	0.0218122
2085.0500	0.0220223
2086.9788	0.0219781
2088.9076	0.022061
2090.8365	0.0217569
2092.7653	0.0214416
2094.6941	0.0212868
2096.6229	0.0218288
2098.5517	0.0218841
2100.4805	0.021956
2102.4094	0.0218011
2104.3382	0.0217624
2106.2670	0.0215799
2108.1958	0.0216407
2110.1246	0.021414
2112.0534	0.0216241
2113.9822	0.0217956
2115.9111	0.0217956
2117.8399	0.0215744
2119.7687	0.0215799
2121.6975	0.0211983
2123.6263	0.0210711
2125.5551	0.0206784
2127.4840	0.0208278
2129.4128	0.0209439
2131.3416	0.0209162
2133.2704	0.0208609
2135.1992	0.0215799
2137.1280	0.0219117
2139.0569	0.0227081
2140.9857	0.0226694
2142.9145	0.0228298
2144.8433	0.0229183
2146.7721	0.0233275
2148.7009	0.0233662
2150.6297	0.0240575
2152.5586	0.0240686
2154.4874	0.0245
2156.4162	0.0244779
2158.3450	0.026856
2160.2738	0.0300747
2162.2026	0.0298479
2164.1315	0.0281999
2166.0603	0.0279289
2167.9891	0.0273648
2169.9179	0.0262421
2171.8467	0.0250033
2173.7755	0.0252189
2175.7044	0.0255895
2177.6332	0.026137
2179.5620	0.0254623
2181.4908	0.0254899
2183.4196	0.0260928
2185.3484	0.0266845
2187.2773	0.0255563
2189.2061	0.0248982
2191.1349	0.0245055
2193.0637	0.024323
2194.9925	0.0241626
2196.9213	0.024146
2198.8501	0.023499
2200.7790	0.0236538
2202.7078	0.0235487
2204.6366	0.0235266
2206.5654	0.0231118
2208.4942	0.0231174
2210.4230	0.0233662
2212.3519	0.0235156
2214.2807	0.0230455
2216.2095	0.0227579
2218.1383	0.0226196
2220.0671	0.0232335
2221.9959	0.0231893
2223.9248	0.0235709
2225.8536	0.0245221
2227.7824	0.0260762
2229.7112	0.0274643
2231.6400	0.0292949
2233.5688	0.0303291
2235.4976	0.0307328
2237.4265	0.0304674
2239.3553	0.0295382
2241.2841	0.0281556
2243.2129	0.0270053
2245.1417	0.0257775
2247.0705	0.0245719
2248.9994	0.0233552
2250.9282	0.0227745
2252.8570	0.0225035
2254.7858	0.0226086
2256.7146	0.0222214
2258.6434	0.0218564
2260.5723	0.0215246
2262.5011	0.0212481
2264.4299	0.020955
2266.3587	0.0211264
2268.2875	0.021049
2270.2163	0.0208499
2272.1451	0.0206342
2274.0740	0.020778
2276.0028	0.0207946
2277.9316	0.0208222
2279.8604	0.020789
2281.7892	0.0208222
2283.7180	0.0207448
2285.6469	0.0207116
2287.5757	0.020518
2289.5045	0.0203134
2291.4333	0.0198986
2293.3621	0.0197327
2295.2909	0.0194562
2297.2198	0.0192018
2299.1486	0.0189363
2301.0774	0.0187815
2303.0062	0.0185713
2304.9350	0.0183999
2306.8638	0.0181068
2308.7926	0.0178579
2310.7215	0.0175537
2312.6503	0.0174542
2314.5791	0.0172329
2316.5079	0.0170947
2318.4367	0.0166301
2320.3655	0.016337
2322.2944	0.016066
2324.2232	0.0157895
2326.1520	0.0148659
2328.0808	0.0142354
2330.0096	0.0140142
2331.9384	0.0139589
2333.8673	0.0137543
2335.7961	0.0139755
2337.7249	0.0137875
2339.6537	0.0135607
2341.5825	0.0132123
2343.5113	0.0134999
2345.4401	0.0144401
2347.3690	0.0155074
2349.2978	0.0149101
2351.2266	0.0138151
2353.1554	0.0129026
2355.0842	0.012438
2357.0130	0.0121892
2358.9419	0.0122998
2360.8707	0.0122721
2362.7995	0.0126869
2364.7283	0.0131017
2366.6571	0.0138206
2368.5859	0.0142852
2370.5148	0.0149101
2372.4436	0.0157397
2374.3724	0.0165195
2376.3012	0.0170173
2378.2300	0.0176256
2380.1588	0.0182063
2382.0877	0.0186819
2384.0165	0.0189142
2385.9453	0.0192073
2387.8741	0.0193345
2389.8029	0.0193843
2391.7317	0.0194396
2393.6605	0.0195723
2395.5894	0.0195945
2397.5182	0.019694
2399.4470	0.0196498
2401.3758	0.0196664
2403.3046	0.0197051
2405.2334	0.0197548
2407.1623	0.0197106
2409.0911	0.019882
2411.0199	0.0199761
2412.9487	0.0199982
2414.8775	0.0199152
2416.8063	0.0199484
2418.7352	0.0200258
2420.6640	0.0200922
2422.5928	0.0199927
2424.5216	0.0199927
2426.4504	0.0199761
2428.3792	0.0201033
2430.3080	0.0200701
2432.2369	0.020153
2434.1657	0.0201586
2436.0945	0.0201364
2438.0233	0.0201254
2439.9521	0.0202581
2441.8809	0.0202747
2443.8098	0.0202747
2445.7386	0.0203134
2447.6674	0.0205236
2449.5962	0.0204461
2451.5250	0.0203355
2453.4538	0.0203355
2455.3827	0.0204572
2457.3115	0.0204351
2459.2403	0.0205346
2461.1691	0.0205402
2463.0979	0.020601
2465.0267	0.0205955
2466.9555	0.0205291
2468.8844	0.0204849
2470.8132	0.0205844
2472.7420	0.0205457
2474.6708	0.0206176
2476.5996	0.0208001
2478.5284	0.0208775
2480.4573	0.0207061
2482.3861	0.0207337
2484.3149	0.0205678
2486.2437	0.0206231
2488.1725	0.0207227
2490.1013	0.0208609
2492.0302	0.020872
2493.9590	0.020966
2495.8878	0.0210047
2497.8166	0.0210379
2499.7454	0.0209384
2501.6742	0.0209881
2503.6030	0.0210545
2505.5319	0.021154
2507.4607	0.0211872
2509.3895	0.0212536
2511.3183	0.021154
2513.2471	0.021049
2515.1759	0.0210932
2517.1048	0.0213144
2519.0336	0.0213753
2520.9624	0.0214306
2522.8912	0.0215467
2524.8200	0.0216518
2526.7488	0.021425
2528.6777	0.0213476
2530.6065	0.021414
2532.5353	0.0215799
2534.4641	0.0214527
2536.3929	0.0214803
2538.3217	0.0215467
2540.2505	0.0216518
2542.1794	0.0215965
2544.1082	0.0216518
2546.0370	0.021696
2547.9658	0.0216905
2549.8946	0.021685
2551.8234	0.0217901
2553.7523	0.0218122
2555.6811	0.0217845
2557.6099	0.0217458
2559.5387	0.0219891
2561.4675	0.0221329
2563.3963	0.0221108
2565.3252	0.0220942
2567.2540	0.022238
2569.1828	0.0223376
2571.1116	0.022509
2573.0404	0.0224924
2574.9692	0.022415
2576.8981	0.0223818
2578.8269	0.0224316
2580.7557	0.022415
2582.6845	0.0224814
2584.6133	0.0225477
2586.5421	0.0226749
2588.4709	0.0226528
2590.3998	0.0226141
2592.3286	0.0225809
2594.2574	0.0227136
2596.1862	0.0228132
2598.1150	0.0229017
2600.0438	0.0229293
2601.9727	0.0230621
2603.9015	0.0231118
2605.8303	0.0230952
2607.7591	0.0230676
2609.6879	0.0231284
2611.6167	0.023145
2613.5456	0.0231561
2615.4744	0.0231671
2617.4032	0.0231506
2619.3320	0.0231284
2621.2608	0.023239
2623.1896	0.0232778
2625.1184	0.0233773
2627.0473	0.0233939
2628.9761	0.0233994
2630.9049	0.0233718
2632.8337	0.0233607
2634.7625	0.0233386
2636.6913	0.0233828
2638.6202	0.0234603
2640.5490	0.0235156
2642.4778	0.023416
2644.4066	0.0234658
2646.3354	0.0234824
2648.2642	0.0234934
2650.1931	0.0234658
2652.1219	0.0234713
2654.0507	0.0234658
2655.9795	0.0235211
2657.9083	0.0235211
2659.8371	0.0235266
2661.7659	0.0234547
2663.6948	0.0234381
2665.6236	0.0233718
2667.5524	0.0233828
2669.4812	0.0234105
2671.4100	0.0234105
2673.3388	0.0234713
2675.2677	0.0235764
2677.1965	0.023593
2679.1253	0.0235985
2681.0541	0.0235819
2682.9829	0.0236262
2684.9117	0.0236262
2686.8406	0.023593
2688.7694	0.0235764
2690.6982	0.023593
2692.6270	0.0235985
2694.5558	0.0236483
2696.4846	0.0236594
2698.4134	0.0237478
2700.3423	0.0238031
2702.2711	0.0237976
2704.1999	0.0239138
2706.1287	0.024041
2708.0575	0.0240133
2709.9863	0.024052
2711.9152	0.0241682
2713.8440	0.0243285
2715.7728	0.0243673
2717.7016	0.0243838
2719.6304	0.0244115
2721.5592	0.0245276
2723.4881	0.0246659
2725.4169	0.024771
2727.3457	0.024782
2729.2745	0.0247876
2731.2033	0.0247986
2733.1321	0.0248871
2735.0609	0.0249314
2736.9898	0.0249701
2738.9186	0.0249756
2740.8474	0.0250364
2742.7762	0.0251747
2744.7050	0.025313
2746.6338	0.0253461
2748.5627	0.0254015
2750.4915	0.0254568
2752.4203	0.0254568
2754.3491	0.0254512
2756.2779	0.0255895
2758.2067	0.025689
2760.1356	0.025772
2762.0644	0.0258384
2763.9932	0.0260098
2765.9220	0.0261259
2767.8508	0.0261315
2769.7796	0.0261647
2771.7085	0.0262531
2773.6373	0.026408
2775.5661	0.0265352
2777.4949	0.0265629
2779.4237	0.026679
2781.3525	0.0268117
2783.2813	0.0269168
2785.2102	0.0270108
2787.1390	0.0271601
2789.0678	0.0273592
2790.9966	0.0275141
2792.9254	0.0276081
2794.8542	0.0277851
2796.7831	0.0279842
2798.7119	0.0282109
2800.6407	0.0283492
2802.5695	0.0284598
2804.4983	0.0285925
2806.4271	0.0288027
2808.3560	0.029035
2810.2848	0.0293281
2812.2136	0.0294995
2814.1424	0.0296599
2816.0712	0.0299088
2818.0000	0.030307
2819.9288	0.0306996
2821.8577	0.0310702
2823.7865	0.0314794
2825.7153	0.0319606
2827.6441	0.0325855
2829.5729	0.0333819
2831.5017	0.0342004
2833.4306	0.0351959
2835.3594	0.0364016
2837.2882	0.0379224
2839.2170	0.0398415
2841.1458	0.0423302
2843.0746	0.0458421
2845.0035	0.0508195
2846.9323	0.0572625
2848.8611	0.0636944
2850.7899	0.0673335
2852.7187	0.0674883
2854.6475	0.0654808
2856.5763	0.0623892
2858.5052	0.0588221
2860.4340	0.0554043
2862.3628	0.0525948
2864.2916	0.0506702
2866.2204	0.0495696
2868.1492	0.0491216
2870.0781	0.0490166
2872.0069	0.0489834
2873.9357	0.0485741
2875.8645	0.0478607
2877.7933	0.0473132
2879.7221	0.0471085
2881.6510	0.0472302
2883.5798	0.0476671
2885.5086	0.0483253
2887.4374	0.0491382
2889.3662	0.0501392
2891.2950	0.0513283
2893.2238	0.0526611
2895.1527	0.0540825
2897.0815	0.0554485
2899.0103	0.0568588
2900.9391	0.0583409
2902.8679	0.0601439
2904.7967	0.0623118
2906.7256	0.0647452
2908.6544	0.0675934
2910.5832	0.0713763
2912.5120	0.0764366
2914.4408	0.0826418
2916.3696	0.08867
2918.2985	0.0930446
2920.2273	0.0955278
2922.1561	0.0962357
2924.0849	0.0955168
2926.0137	0.0937028
2927.9425	0.0909707
2929.8713	0.0876856
2931.8002	0.083947
2933.7290	0.080037
2935.6578	0.0761159
2937.5866	0.0724436
2939.5154	0.069059
2941.4442	0.0662661
2943.3731	0.0640373
2945.3019	0.0622012
2947.2307	0.060885
2949.1595	0.0600333
2951.0883	0.0596517
2953.0171	0.0595023
2954.9460	0.0591926
2956.8748	0.0586064
2958.8036	0.0577824
2960.7324	0.056715
2962.6612	0.0554817
2964.5900	0.0540604
2966.5189	0.0524897
2968.4477	0.0508969
2970.3765	0.0493926
2972.3053	0.0481981
2974.2341	0.0472357
2976.1629	0.0464394
2978.0917	0.0458587
2980.0206	0.0453941
2981.9494	0.0448466
2983.8782	0.0442382
2985.8070	0.0435912
2987.7358	0.04311
2989.6646	0.0427837
2991.5935	0.0424242
2993.5223	0.0418767
2995.4511	0.0413237
2997.3799	0.0408868
2999.3087	0.0403835
3001.2375	0.0398747
3003.1664	0.039471
3005.0952	0.0390119
3007.0240	0.0386082
3008.9528	0.0381824
3010.8816	0.037928
3012.8104	0.0378063
3014.7392	0.0374358
3016.6681	0.0367776
3018.5969	0.0361969
3020.5257	0.0357434
3022.4545	0.0354724
3024.3833	0.0353618
3026.3121	0.0351849
3028.2410	0.0350411
3030.1698	0.0350245
3032.0986	0.0351406
3034.0274	0.0353895
3035.9562	0.0353674
3037.8850	0.0352623
3039.8139	0.0354116
3041.7427	0.035749
3043.6715	0.0359702
3045.6003	0.0360753
3047.5291	0.0361361
3049.4579	0.0364679
3051.3867	0.0368163
3053.3156	0.0369878
3055.2444	0.0371426
3057.1732	0.0374081
3059.1020	0.0375519
3061.0308	0.0376902
3062.9596	0.0378837
3064.8885	0.0382266
3066.8173	0.0385474
3068.7461	0.0385197
3070.6749	0.038387
3072.6037	0.0384589
3074.5325	0.038564
3076.4614	0.0387244
3078.3902	0.0388571
3080.3190	0.0388405
3082.2478	0.0386082
3084.1766	0.0384921
3086.1054	0.0383925
3088.0342	0.0381768
3089.9631	0.0380552
3091.8919	0.0379556
3093.8207	0.0377233
3095.7495	0.0376072
3097.6783	0.0375298
3099.6071	0.0375353
3101.5360	0.0374081
3103.4648	0.0372201
3105.3936	0.0371758
3107.3224	0.0372477
3109.2512	0.0370929
3111.1800	0.0368827
3113.1089	0.0368053
3115.0377	0.0367998
3116.9665	0.0367942
3118.8953	0.0368385
3120.8241	0.0368274
3122.7529	0.0368551
3124.6817	0.0367998
3126.6106	0.0367168
3128.5394	0.0367887
3130.4682	0.036844
3132.3970	0.0368551
3134.3258	0.0370873
3136.2546	0.0371648
3138.1835	0.0372975
3140.1123	0.0375464
3142.0411	0.0376902
3143.9699	0.0378284
3145.8987	0.038022
3147.8275	0.0381437
3149.7564	0.0383428
3151.6852	0.0386967
3153.6140	0.0390009
3155.5428	0.0392
3157.4716	0.0394378
3159.4004	0.0397309
3161.3293	0.040013
3163.2581	0.0402563
3165.1869	0.0405605
3167.1157	0.0409974
3169.0445	0.0414232
3170.9733	0.0416223
3172.9021	0.0418988
3174.8310	0.0423192
3176.7598	0.042745
3178.6886	0.0432317
3180.6174	0.043569
3182.5462	0.0438511
3184.4750	0.0442935
3186.4039	0.0447636
3188.3327	0.0451397
3190.2615	0.0455213
3192.1903	0.0460025
3194.1191	0.0464394
3196.0479	0.0469537
3197.9768	0.0474514
3199.9056	0.0478496
3201.8344	0.0482865
3203.7632	0.0488064
3205.6920	0.0493926
3207.6208	0.0498019
3209.5496	0.0502167
3211.4785	0.0507421
3213.4073	0.0511734
3215.3361	0.0516214
3217.2649	0.0520417
3219.1937	0.0526777
3221.1225	0.0532031
3223.0514	0.0537064
3224.9802	0.0543313
3226.9090	0.0549286
3228.8378	0.0555536
3230.7666	0.0563057
3232.6954	0.0571298
3234.6243	0.0578045
3236.5531	0.0583741
3238.4819	0.0591152
3240.4107	0.0598729
3242.3395	0.0606582
3244.2683	0.0616371
3246.1971	0.0627432
3248.1260	0.0637442
3250.0548	0.0647563
3251.9836	0.0658237
3253.9124	0.0670404
3255.8412	0.0683566
3257.7700	0.0696895
3259.6989	0.0710555
3261.6277	0.0724768
3263.5565	0.073876
3265.4853	0.0752531
3267.4141	0.0766302
3269.3429	0.0781179
3271.2718	0.0794286
3273.2006	0.0805015
3275.1294	0.0813643
3277.0582	0.0820279
3278.9870	0.0826418
3280.9158	0.0830511
3282.8446	0.0832059
3284.7735	0.0832446
3286.7023	0.0829792
3288.6311	0.0825533
3290.5599	0.082133
3292.4887	0.0813919
3294.4175	0.0803301
3296.3464	0.0792406
3298.2752	0.0781179
3300.2040	0.0769012
3302.1328	0.0757232
3304.0616	0.0745397
3305.9904	0.0733949
3307.9193	0.0723662
3309.8481	0.0710831
3311.7769	0.0697558
3313.7057	0.0685447
3315.6345	0.0673667
3317.5633	0.0662219
3319.4921	0.0651877
3321.4210	0.0641258
3323.3498	0.0630861
3325.2786	0.0621072
3327.2074	0.0610951
3329.1362	0.060083
3331.0650	0.0591594
3332.9939	0.0583354
3334.9227	0.0575998
3336.8515	0.0568422
3338.7803	0.0560458
3340.7091	0.0553711
3342.6379	0.0547129
3344.5668	0.0540382
3346.4956	0.0534188
3348.4244	0.0528934
3350.3532	0.0524123
3352.2820	0.051826
3354.2108	0.0511569
3356.1397	0.0507034
3358.0685	0.0504102
3359.9973	0.0499402
3361.9261	0.049553
3363.8549	0.0491659
3365.7837	0.0489004
3367.7125	0.0486737
3369.6414	0.0482755
3371.5702	0.0477833
3373.4990	0.047457
3375.4278	0.0471528
3377.3566	0.0468541
3379.2854	0.0465555
3381.2143	0.0463398
3383.1431	0.0460356
3385.0719	0.0457536
3387.0007	0.0454107
3388.9295	0.045101
3390.8583	0.0448576
3392.7872	0.0446862
3394.7160	0.0444097
3396.6448	0.0442493
3398.5736	0.0442106
3400.5024	0.0439064
3402.4312	0.043569
3404.3600	0.0433644
3406.2889	0.0430879
3408.2177	0.0427782
3410.1465	0.0425238
3412.0753	0.0422915
3414.0041	0.0421145
3415.9329	0.0419044
3417.8618	0.0415836
3419.7906	0.0414785
3421.7194	0.0414564
3423.6482	0.0411688
3425.5770	0.0407762
3427.5058	0.0404554
3429.4347	0.0401678
3431.3635	0.040024
3433.2923	0.0398968
3435.2211	0.0397143
3437.1499	0.0395207
3439.0787	0.0392608
3441.0075	0.0390562
3442.9364	0.0389732
3444.8652	0.0387078
3446.7940	0.0385916
3448.7228	0.0385916
3450.6516	0.0383815
3452.5804	0.0381658
3454.5093	0.0379446
3456.4381	0.0377565
3458.3669	0.0376902
3460.2957	0.0374634
3462.2245	0.0373583
3464.1533	0.0372477
3466.0822	0.037032
3468.0110	0.0369325
3469.9398	0.0367942
3471.8686	0.0365619
3473.7974	0.0363463
3475.7262	0.0362191
3477.6550	0.0360476
3479.5839	0.035749
3481.5127	0.035666
3483.4415	0.0357047
3485.3703	0.0354393
3487.2991	0.0351406
3489.2279	0.0350632
3491.1568	0.0350189
3493.0856	0.0348143
3495.0144	0.0345876
3496.9432	0.0344493
3498.8720	0.0341894
3500.8008	0.0340013
3502.7297	0.0339792
3504.6585	0.0339737
3506.5873	0.033581
3508.5161	0.0334483
3510.4449	0.0334649
3512.3737	0.0332215
3514.3025	0.0330556
3516.2314	0.0328786
3518.1602	0.032663
3520.0890	0.032497
3522.0178	0.0322537
3523.9466	0.0322261
3525.8754	0.031944
3527.8043	0.0317947
3529.7331	0.0317947
3531.6619	0.0315624
3533.5907	0.0312361
3535.5195	0.030943
3537.4483	0.0308932
3539.3772	0.0306443
3541.3060	0.0303457
3543.2348	0.0301024
3545.1636	0.0300083
3547.0924	0.030047
3549.0212	0.0296267
3550.9501	0.0292119
3552.8789	0.029317
3554.8077	0.0290128
3556.7365	0.0285096
3558.6653	0.0282994
3560.5941	0.0282773
3562.5229	0.0279676
3564.4518	0.0273648
3566.3806	0.0276026
3568.3094	0.0283603
3570.2382	0.027586
3572.1670	0.0267122
3574.0958	0.026491
3576.0247	0.0264854
3577.9535	0.0262421
3579.8823	0.0259987
3581.8111	0.0257996
3583.7399	0.0253019
3585.6687	0.0248595
3587.5976	0.025584
3589.5264	0.026054
3591.4552	0.0250198
3593.3840	0.0247157
3595.3128	0.0249037
3597.2416	0.0245995
3599.1704	0.0243285
3601.0993	0.0245055
3603.0281	0.0242622
3604.9569	0.0236206
3606.8857	0.0234381
3608.8145	0.0240244
3610.7433	0.0238087
3612.6722	0.0236538
3614.6010	0.0238087
3616.5298	0.0227966
3618.4586	0.0227689
3620.3874	0.0236759
3622.3162	0.0229791
3624.2451	0.021967
3626.1739	0.021049
3628.1027	0.0214029
3630.0315	0.023593
3631.9603	0.0224261
3633.8891	0.021602
3635.8179	0.0212647
3637.7468	0.0207724
3639.6756	0.0207006
3641.6044	0.020601
3643.5332	0.0204683
3645.4620	0.0196442
3647.3908	0.0197936
3649.3197	0.021237
3651.2485	0.0220776
3653.1773	0.0203908
3655.1061	0.0192516
3657.0349	0.0200645
3658.9637	0.0194728
3660.8926	0.0187151
3662.8214	0.0186211
3664.7502	0.0183556
3666.6790	0.0175537
3668.6078	0.0174265
3670.5366	0.0190525
3672.4654	0.0182118
3674.3943	0.0171168
3676.3231	0.0196221
3678.2519	0.0186598
3680.1807	0.0177418
3682.1095	0.017515
3684.0383	0.0171334
3685.9672	0.0163757
3687.8960	0.0165029
3689.8248	0.0179962
3691.7536	0.0180072
3693.6824	0.017338
3695.6112	0.0168348
3697.5401	0.0167407
3699.4689	0.0161987
3701.3977	0.0165914
3703.3265	0.0169841
3705.2553	0.0163481
3707.1841	0.0158669
3709.1129	0.0158835
3711.0418	0.0166799
3712.9706	0.0179077
3714.8994	0.0173823
3716.8282	0.0164919
3718.7570	0.0162319
3720.6858	0.0159333
3722.6147	0.0160937
3724.5435	0.0161822
3726.4723	0.016431
3728.4011	0.0163868
3730.3299	0.0153305
3732.2587	0.0156346
3734.1876	0.0163315
3736.1164	0.0177418
3738.0452	0.0178026
3739.9740	0.016702
3741.9028	0.0157287
3743.8316	0.0165638
3745.7605	0.0188866
3747.6893	0.016691
3749.6181	0.0166135
3751.5469	0.0179574
3753.4757	0.0180515
3755.4045	0.0167186
3757.3333	0.0161932
3759.2622	0.016702
3761.1910	0.0171168
3763.1198	0.0162319
3765.0486	0.0160992
3766.9774	0.0163204
3768.9062	0.0160439
3770.8351	0.0168956
3772.7639	0.0166246
3774.6927	0.0162817
3776.6215	0.0161047
3778.5503	0.0160605
3780.4791	0.0166191
3782.4080	0.0162817
3784.3368	0.0162596
3786.2656	0.0165859
3788.1944	0.0164144
3790.1232	0.0163647
3792.0520	0.0163204
3793.9808	0.0159167
3795.9097	0.0160107
3797.8385	0.0164919
3799.7673	0.0157397
3801.6961	0.0171057
3803.6249	0.017338
3805.5537	0.0158282
3807.4826	0.0169122
3809.4114	0.0170615
3811.3402	0.0161987
3813.2690	0.0155793
3815.1978	0.015784
3817.1266	0.0170117
3819.0555	0.0157508
3820.9843	0.0165638
3822.9131	0.0177528
3824.8419	0.016337
3826.7707	0.01642
3828.6995	0.0165029
3830.6283	0.0160494
3832.5572	0.0163702
3834.4860	0.0161766
3836.4148	0.0160218
3838.3436	0.0168845
3840.2724	0.0173823
3842.2012	0.0169288
3844.1301	0.0169564
3846.0589	0.0168679
3847.9877	0.0161545
3849.9165	0.0153415
3851.8453	0.0149876
3853.7741	0.0181068
3855.7030	0.0187538
3857.6318	0.0171279
3859.5606	0.0162153
3861.4894	0.015889
3863.4182	0.0161766
3865.3470	0.0167684
3867.2758	0.0161047
3869.2047	0.0159333
3871.1335	0.0175095
3873.0623	0.0166135
3874.9911	0.0170726
3876.9199	0.0163757
3878.8487	0.0155683
3880.7776	0.0166357
3882.7064	0.0165638
3884.6352	0.0159609
3886.5640	0.017244
3888.4928	0.016337
3890.4216	0.015878
3892.3505	0.0170339
3894.2793	0.0168016
3896.2081	0.0160052
3898.1369	0.0158171
3900.0657	0.0163204
3901.9945	0.0164974
3903.9233	0.0168679
3905.8522	0.0173657
3907.7810	0.0168071
3909.7098	0.0163813
3911.6386	0.0163425
3913.5674	0.01616
3915.4962	0.0159443
3917.4251	0.0164532
3919.3539	0.0166688
3921.2827	0.0166135
3923.2115	0.016326
3925.1403	0.0166135
3927.0691	0.0165361
3928.9980	0.0162319
3930.9268	0.0162651
3932.8556	0.0166412
3934.7844	0.0166688
3936.7132	0.0162928
3938.6420	0.0161269
3940.5709	0.0160771
3942.4997	0.0163757
3944.4285	0.0164753
3946.3573	0.0160384
3948.2861	0.0163038
3950.2149	0.0166357
3952.1437	0.0164974
3954.0726	0.0163647
3956.0014	0.0163923
3957.9302	0.016337
3959.8590	0.0162872
3961.7878	0.0163425
3963.7166	0.0164421
3965.6455	0.016326
3967.5743	0.0163149
3969.5031	0.0162983
3971.4319	0.0162651
3973.3607	0.0163204
3975.2895	0.0164476
3977.2184	0.0164697
3979.1472	0.0163923
3981.0760	0.0163425
3983.0048	0.0163149
3984.9336	0.0163757
3986.8624	0.0164808
3988.7912	0.0164089
3990.7201	0.0164919
3992.6489	0.0164642
3994.5777	0.0164255
3996.5065	0.0163536
3998.4353	0.0163591
4000.3641	0.0163315
4002.2930	0.0163481
4004.2218	0.01642
4006.1506	0.0163813
4008.0794	0.0163868
4010.0082	0.0165195
4011.9370	0.0164366
4013.8659	0.0163481
4015.7947	0.0162596
4017.7235	0.0163757
4019.6523	0.0164255
4021.5811	0.0162153
4023.5099	0.0161932
4025.4387	0.0162651
4027.3676	0.0162153
4029.2964	0.0163481
4031.2252	0.0163425
4033.1540	0.0162375
4035.0828	0.0162319
4037.0116	0.0162817
4038.9405	0.0162485
4040.8693	0.0162098
4042.7981	0.0162209
4044.7269	0.0163702
4046.6557	0.016337
4048.5845	0.0161877
4050.5134	0.0160771
4052.4422	0.0161379
4054.3710	0.0162098
4056.2998	0.0161822
4058.2286	0.0161656
4060.1574	0.0161877
4062.0862	0.0161711
4064.0151	0.016243
4065.9439	0.0162098
4067.8727	0.0162043
4069.8015	0.0162153
4071.7303	0.0163038
4073.6591	0.0162762
4075.5880	0.0161656
4077.5168	0.0161545
4079.4456	0.0162375
4081.3744	0.0162043
4083.3032	0.016149
4085.2320	0.0162375
4087.1609	0.0163481
4089.0897	0.0162375
4091.0185	0.0161269
4092.9473	0.0161877
4094.8761	0.0163757
4096.8049	0.016326
4098.7337	0.0162375
4100.6626	0.0161987
4102.5914	0.0161379
4104.5202	0.0160881
4106.4490	0.0161932
4108.3778	0.0161877
4110.3066	0.0161987
4112.2355	0.01616
4114.1643	0.0161324
4116.0931	0.0160771
4118.0219	0.016055
4119.9507	0.0161047
4121.8795	0.0161434
4123.8084	0.0161766
4125.7372	0.0161932
4127.6660	0.0162098
4129.5948	0.0162098
4131.5236	0.0162264
4133.4524	0.0161877
4135.3813	0.0161324
4137.3101	0.0161158
4139.2389	0.0160218
4141.1677	0.0160162
4143.0965	0.016149
4145.0253	0.0162209
4146.9541	0.0160771
4148.8830	0.0161047
4150.8118	0.0161987
4152.7406	0.0160881
4154.6694	0.0161434
4156.5982	0.0162706
4158.5270	0.0162209
4160.4559	0.0160992
4162.3847	0.0160771
4164.3135	0.0160881
4166.2423	0.0161379
4168.1711	0.0161103
4170.0999	0.0160715
4172.0288	0.0161213
4173.9576	0.0161103
4175.8864	0.0161158
4177.8152	0.0161213
4179.7440	0.0160218
4181.6728	0.0160052
4183.6016	0.0160328
4185.5305	0.0160384
4187.4593	0.0160771
4189.3881	0.0160605
4191.3169	0.0160605
4193.2457	0.0161324
4195.1745	0.0162541
4197.1034	0.0162098
4199.0322	0.0161047
4200.9610	0.0160937
[truncated: 414 more rows]
