# Supplementary material for: Vibrational Study on the Structure, Bioactivity, and Silver Adsorption of Silk Fibroin Fibers Grafted with Methacrylonitrile
Source: Molecules. 2023 Mar 10;28(6):2551. doi: 10.3390/molecules28062551 (PMC10051891; doi:10.3390/molecules28062551)
Supplement: Supplementary file 1 [file molecules-28-02551-s001.zip › RAW DATA/Figure 16 graph IR bioactivity SBF 1060/Figure 16 IR.csv]

	PARALLEL
	t0		7d SBF		28d SBF
sample	A1060/AAmide I	SD	A1060/AAmide I	SD	A1060/AAmide I	SD
control	0.1178	0.0059	0.1128	0.0056	0.1274	0.0064
MAN 10%	0.1192	0.0060	0.1164	0.0058
MAN 25%	0.1042	0.0052	0.101	0.0051
MAN 32.5%	0.1036	0.0052	0.1035	0.0052
MAN 40%	0.0930	0.0047	0.09672	0.0048	0.1021	0.0051
MAN 60%	0.0879	0.0044	0.08808	0.0044	0.0988	0.0049
	PERPENDICULAR
	t0		7d SBF		28d SBF
sample	A1060/AAmide I	SD	A1060/AAmide I	SD	A1060/AAmide I	SD
control	0.1611	0.0081	0.163	0.0082	0.1684	0.0084
MAN 10%	0.1616	0.0081	0.1757	0.0088
MAN 25%	0.1460	0.0073	0.1489	0.0074
MAN 32.5%	0.1420	0.0071	0.134	0.0067
MAN 40%	0.1310	0.0066	0.129	0.0065	0.1385	0.0069
MAN 60%	0.1193	0.0060	0.125	0.0063	0.1317	0.0066
