# Supplementary material for: Vibrational Study on the Structure, Bioactivity, and Silver Adsorption of Silk Fibroin Fibers Grafted with Methacrylonitrile
Source: Molecules. 2023 Mar 10;28(6):2551. doi: 10.3390/molecules28062551 (PMC10051891; doi:10.3390/molecules28062551)
Supplement: Supplementary file 1 [file molecules-28-02551-s001.zip › RAW DATA/Figure 2 IR t0 parallel/Average IR BF control t0 parallel.txt]

TITLE	BF CONTROLLO T0 PARALLELE P3 | AV. OF 3
DATA TYPE
ORIGIN	JASCO
OWNER
DATE	23/03/01
TIME	12:00:07
SPECTROMETER/DATA SYSTEM
RESOLUTION
DELTAX	1.92882
XUNITS	1/CM
YUNITS	ABSORBANCE
FIRSTX	379.9768
LASTX	4999.4912
NPOINTS	2396
FIRSTY	0.24912
MAXY	0.41326
MINY	0.00609
XYDATA
379.9768	0.249123
381.9056	0.24808
383.8344	0.249647
385.7633	0.250431
387.6921	0.239832
389.6209	0.237534
391.5497	0.24012
393.4785	0.244015
395.4073	0.247584
397.3361	0.251776
399.2650	0.241932
401.1938	0.238046
403.1226	0.238323
405.0514	0.2388
406.9802	0.240843
408.9090	0.246156
410.8379	0.247889
412.7667	0.249773
414.6955	0.251962
416.6243	0.256612
418.5531	0.267889
420.4819	0.266966
422.4108	0.263359
424.3396	0.261922
426.2684	0.261681
428.1972	0.259027
430.1260	0.251447
432.0548	0.242967
433.9837	0.239443
435.9125	0.236589
437.8413	0.234091
439.7701	0.232859
441.6989	0.232825
443.6277	0.23181
445.5565	0.231333
447.4854	0.231792
449.4142	0.231982
451.3430	0.232604
453.2718	0.233012
455.2006	0.233435
457.1294	0.235635
459.0583	0.235696
460.9871	0.235201
462.9159	0.235422
464.8447	0.238024
466.7735	0.240089
468.7023	0.241517
470.6312	0.243082
472.5600	0.245799
474.4888	0.246872
476.4176	0.248607
478.3464	0.250389
480.2752	0.252223
482.2040	0.254626
484.1329	0.257149
486.0617	0.258138
487.9905	0.25874
489.9193	0.259028
491.8481	0.259434
493.7769	0.258767
495.7058	0.258717
497.6346	0.259496
499.5634	0.26078
501.4922	0.262248
503.4210	0.263837
505.3498	0.264957
507.2787	0.266973
509.2075	0.269198
511.1363	0.271046
513.0651	0.272085
514.9939	0.274206
516.9227	0.276371
518.8515	0.277426
520.7804	0.278002
522.7092	0.279697
524.6380	0.281946
526.5668	0.284923
528.4956	0.286913
530.4244	0.290037
532.3533	0.293621
534.2821	0.297195
536.2109	0.30063
538.1397	0.304788
540.0685	0.308806
541.9973	0.312109
543.9262	0.314773
545.8550	0.316852
547.7838	0.316688
549.7126	0.314556
551.6414	0.310612
553.5702	0.304602
555.4990	0.295146
557.4279	0.284055
559.3567	0.272446
561.2855	0.262159
563.2143	0.253108
565.1431	0.246256
567.0719	0.241319
569.0008	0.237734
570.9296	0.235833
572.8584	0.235004
574.7872	0.234141
576.7160	0.233695
578.6448	0.233834
580.5737	0.234555
582.5025	0.235057
584.4313	0.236013
586.3601	0.236751
588.2889	0.237939
590.2177	0.239417
592.1465	0.24135
594.0754	0.243082
596.0042	0.245617
597.9330	0.248105
599.8618	0.251198
601.7906	0.254018
603.7194	0.257032
605.6483	0.260167
607.5771	0.262391
609.5059	0.262954
611.4347	0.262243
613.3635	0.260643
615.2923	0.258193
617.2212	0.25579
619.1500	0.253893
621.0788	0.252795
623.0076	0.252021
624.9364	0.250732
626.8652	0.24918
628.7941	0.247849
630.7229	0.246242
632.6517	0.244137
634.5805	0.242226
636.5093	0.240455
638.4381	0.239137
640.3669	0.238026
642.2958	0.236871
644.2246	0.236002
646.1534	0.23474
648.0822	0.232815
650.0110	0.230815
651.9398	0.229073
653.8687	0.227132
655.7975	0.225153
657.7263	0.223573
659.6551	0.222011
661.5839	0.220675
663.5127	0.219684
665.4416	0.220562
667.3704	0.222627
669.2992	0.21998
671.2280	0.218484
673.1568	0.218351
675.0856	0.218391
677.0144	0.218375
678.9433	0.218069
680.8721	0.217836
682.8009	0.217107
684.7297	0.216417
686.6585	0.215793
688.5873	0.214776
690.5162	0.213339
692.4450	0.211807
694.3738	0.209852
696.3026	0.207795
698.2314	0.205421
700.1602	0.202803
702.0891	0.199762
704.0179	0.196522
705.9467	0.193086
707.8755	0.189576
709.8043	0.1865
711.7331	0.183569
713.6619	0.180725
715.5908	0.178031
717.5196	0.175482
719.4484	0.172697
721.3772	0.169568
723.3060	0.166198
725.2348	0.162555
727.1637	0.158656
729.0925	0.154749
731.0213	0.150583
732.9501	0.146164
734.8789	0.141894
736.8077	0.137752
738.7366	0.133613
740.6654	0.129517
742.5942	0.125669
744.5230	0.122278
746.4518	0.118768
748.3806	0.115625
750.3094	0.112694
752.2383	0.110161
754.1671	0.107808
756.0959	0.10598
758.0247	0.104548
759.9535	0.103496
761.8823	0.102386
763.8112	0.101672
765.7400	0.100591
767.6688	0.0991903
769.5976	0.0972899
771.5264	0.0951043
773.4552	0.0926392
775.3841	0.0905408
777.3129	0.0884548
779.2417	0.0866934
781.1705	0.0848877
783.0993	0.0833343
785.0281	0.0816866
786.9569	0.0801423
788.8858	0.0783685
790.8146	0.0769935
792.7434	0.075802
794.6722	0.0748198
796.6010	0.0738374
798.5298	0.0732808
800.4587	0.0729348
802.3875	0.0727632
804.3163	0.0724251
806.2451	0.0722124
808.1739	0.0718746
810.1027	0.0717017
812.0316	0.0712547
813.9604	0.0709093
815.8892	0.0704624
817.8180	0.0702378
819.7468	0.0701611
821.6756	0.0703363
823.6045	0.0704514
825.5333	0.0707472
827.4621	0.0706415
829.3909	0.0700292
831.3197	0.0686317
833.2485	0.0670969
835.1773	0.0654623
837.1062	0.0639836
839.0350	0.0626158
840.9638	0.0617756
842.8926	0.0610882
844.8214	0.0610617
846.7502	0.0612843
848.6791	0.061892
850.6079	0.062203
852.5367	0.0618238
854.4655	0.0603947
856.3943	0.0586502
858.3231	0.0565475
860.2520	0.0548103
862.1808	0.0533228
864.1096	0.0522625
866.0384	0.0514868
867.9672	0.0514154
869.8960	0.0513473
871.8248	0.0516342
873.7537	0.0517981
875.6825	0.0517545
877.6113	0.0514511
879.5401	0.0513003
881.4689	0.0510303
883.3977	0.0509331
885.3266	0.0507166
887.2554	0.0507279
889.1842	0.0505127
891.1130	0.0504449
893.0418	0.050305
894.9706	0.0502925
896.8995	0.0501279
898.8283	0.0501117
900.7571	0.0498383
902.6859	0.0496739
904.6147	0.0494755
906.5435	0.0495725
908.4723	0.049591
910.4012	0.0500337
912.3300	0.0505658
914.2588	0.0513364
916.1876	0.052242
918.1164	0.0534508
920.0452	0.0547897
921.9741	0.0565416
923.9029	0.0578762
925.8317	0.0589303
927.7605	0.0594071
929.6893	0.0595255
931.6181	0.0590738
933.5470	0.0584939
935.4758	0.0577218
937.4046	0.0572231
939.3334	0.0569634
941.2622	0.0569269
943.1910	0.0568583
945.1198	0.057054
947.0487	0.0571955
948.9775	0.0574146
950.9063	0.0576575
952.8351	0.0581736
954.7639	0.0586536
956.6927	0.0592016
958.6216	0.0598649
960.5504	0.0606562
962.4792	0.0615826
964.4080	0.0628883
966.3368	0.0643454
968.2656	0.0661823
970.1945	0.0682648
972.1233	0.070256
974.0521	0.0714206
975.9809	0.0718141
977.9097	0.0712445
979.8385	0.0701197
981.7673	0.0688374
983.6962	0.0679453
985.6250	0.0678537
987.5538	0.069043
989.4826	0.0712451
991.4114	0.0741094
993.3402	0.0767718
995.2691	0.078772
997.1979	0.0799819
999.1267	0.0804886
1001.0555	0.0803493
1002.9843	0.0797687
1004.9131	0.0789939
1006.8420	0.078572
1008.7708	0.0784863
1010.6996	0.0788171
1012.6284	0.0792913
1014.5572	0.0794617
1016.4860	0.0790017
1018.4149	0.0781783
1020.3437	0.0774954
1022.2725	0.0774817
1024.2013	0.0781998
1026.1301	0.0798056
1028.0589	0.0819441
1029.9877	0.0843613
1031.9166	0.0867848
1033.8454	0.0893421
1035.7742	0.0917854
1037.7030	0.0940827
1039.6318	0.0960759
1041.5606	0.0977718
1043.4895	0.0991319
1045.4183	0.100356
1047.3471	0.101394
1049.2759	0.102373
1051.2047	0.103552
1053.1335	0.10526
1055.0624	0.107325
1056.9912	0.109507
1058.9200	0.111458
1060.8488	0.11314
1062.7776	0.114454
1064.7064	0.115295
1066.6352	0.115664
1068.5641	0.115441
1070.4929	0.114381
1072.4217	0.112476
1074.3505	0.109674
1076.2793	0.106157
1078.2081	0.102121
1080.1370	0.0979439
1082.0658	0.0936822
1083.9946	0.0895244
1085.9234	0.0854474
1087.8522	0.0817621
1089.7810	0.0786203
1091.7099	0.0763594
1093.6387	0.0747881
1095.5675	0.0740443
1097.4963	0.0738873
1099.4251	0.0740746
1101.3539	0.0742357
1103.2827	0.0741309
1105.2116	0.0735597
1107.1404	0.0728066
1109.0692	0.0719751
1110.9980	0.0714038
1112.9268	0.0710641
1114.8556	0.070971
1116.7845	0.0708818
1118.7133	0.0709639
1120.6421	0.0710239
1122.5709	0.071162
1124.4997	0.0713465
1126.4285	0.0716405
1128.3574	0.0719515
1130.2862	0.0723498
1132.2150	0.0726949
1134.1438	0.0732658
1136.0726	0.0740069
1138.0014	0.075092
1139.9302	0.076332
1141.8591	0.0779229
1143.7879	0.0797281
1145.7167	0.081839
1147.6455	0.0842014
1149.5743	0.0867962
1151.5031	0.0894256
1153.4320	0.0920663
1155.3608	0.0944975
1157.2896	0.0966878
1159.2184	0.0985412
1161.1472	0.100008
1163.0760	0.101121
1165.0049	0.102014
1166.9337	0.102766
1168.8625	0.103502
1170.7913	0.103715
1172.7201	0.102831
1174.6489	0.10064
1176.5777	0.0978281
1178.5066	0.0951105
1180.4354	0.0930199
1182.3642	0.0917785
1184.2930	0.0915392
1186.2218	0.0919096
1188.1506	0.0928283
1190.0795	0.0941397
1192.0083	0.0959279
1193.9371	0.0980746
1195.8659	0.10073
1197.7947	0.10397
1199.7235	0.107878
1201.6524	0.112383
1203.5812	0.117488
1205.5100	0.12296
1207.4388	0.128756
1209.3676	0.134715
1211.2964	0.140885
1213.2253	0.147035
1215.1541	0.1528
1217.0829	0.158014
1219.0117	0.162636
1220.9405	0.16671
1222.8693	0.17019
1224.7981	0.173091
1226.7270	0.175301
1228.6558	0.176767
1230.5846	0.177102
1232.5134	0.176257
1234.4422	0.174342
1236.3710	0.171712
1238.2999	0.168682
1240.2287	0.165665
1242.1575	0.162782
1244.0863	0.160053
1246.0151	0.157519
1247.9439	0.155396
1249.8728	0.153543
1251.8016	0.152084
1253.7304	0.151084
1255.6592	0.150508
1257.5880	0.15031
1259.5168	0.150156
1261.4456	0.149577
1263.3745	0.148281
1265.3033	0.14601
1267.2321	0.142685
1269.1609	0.13845
1271.0897	0.133712
1273.0185	0.128842
1274.9474	0.124373
1276.8762	0.120535
1278.8050	0.117376
1280.7338	0.114879
1282.6626	0.112877
1284.5914	0.111389
1286.5203	0.11023
1288.4491	0.109295
1290.3779	0.108575
1292.3067	0.108206
1294.2355	0.108033
1296.1643	0.108162
1298.0931	0.108484
1300.0220	0.108928
1301.9508	0.109369
1303.8796	0.109797
1305.8084	0.11017
1307.7372	0.110481
1309.6660	0.11069
1311.5949	0.110939
1313.5237	0.111071
1315.4525	0.111272
1317.3813	0.111612
1319.3101	0.112059
1321.2389	0.112729
1323.1678	0.113799
1325.0966	0.115063
1327.0254	0.116438
1328.9542	0.117767
1330.8830	0.118978
1332.8118	0.119835
1334.7406	0.120359
1336.6695	0.120504
1338.5983	0.120313
1340.5271	0.119573
1342.4559	0.118912
1344.3847	0.11838
1346.3135	0.117849
1348.2424	0.117461
1350.1712	0.117397
1352.1000	0.117746
1354.0288	0.118532
1355.9576	0.119771
1357.8864	0.1218
1359.8153	0.124725
1361.7441	0.128526
1363.6729	0.132914
1365.6017	0.136789
1367.5305	0.139259
1369.4593	0.139719
1371.3881	0.139194
1373.3170	0.138286
1375.2458	0.137162
1377.1746	0.136884
1379.1034	0.136944
1381.0322	0.137145
1382.9610	0.137586
1384.8899	0.13833
1386.8187	0.138861
1388.7475	0.138891
1390.6763	0.139384
1392.6051	0.140036
1394.5339	0.140448
1396.4628	0.14097
1398.3916	0.142293
1400.3204	0.143493
1402.2492	0.145383
1404.1780	0.147055
1406.1068	0.148187
1408.0357	0.149072
1409.9645	0.149656
1411.8933	0.149541
1413.8221	0.149312
1415.7509	0.149168
1417.6797	0.149241
1419.6085	0.148058
1421.5374	0.148191
1423.4662	0.149688
1425.3950	0.152004
1427.3238	0.156103
1429.2526	0.161999
1431.1814	0.169747
1433.1103	0.179095
1435.0391	0.188404
1436.9679	0.196156
1438.8967	0.20039
1440.8255	0.202432
1442.7543	0.202043
1444.6832	0.201029
1446.6120	0.198173
1448.5408	0.192181
1450.4696	0.184611
1452.3984	0.176379
1454.3272	0.168635
1456.2560	0.161033
1458.1849	0.14887
1460.1137	0.1433
1462.0425	0.140744
1463.9713	0.138692
1465.9001	0.136254
1467.8289	0.135522
1469.7578	0.135793
1471.6866	0.136142
1473.6154	0.135643
1475.5442	0.13672
1477.4730	0.138972
1479.4018	0.142659
1481.3307	0.147619
1483.2595	0.153851
1485.1883	0.16128
1487.1171	0.169981
1489.0459	0.179629
1490.9747	0.190254
1492.9035	0.201545
1494.8324	0.21299
1496.7612	0.225524
1498.6900	0.237553
1500.6188	0.249491
1502.5476	0.262077
1504.4764	0.27499
1506.4053	0.287073
1508.3341	0.29684
1510.2629	0.306938
1512.1917	0.316043
1514.1205	0.32265
1516.0493	0.323629
1517.9782	0.31775
1519.9070	0.315388
1521.8358	0.308132
1523.7646	0.304249
1525.6934	0.302994
1527.6222	0.298979
1529.5510	0.296343
1531.4799	0.29488
1533.4087	0.289437
1535.3375	0.282531
1537.2663	0.282791
1539.1951	0.278763
1541.1239	0.267119
1543.0528	0.260323
1544.9816	0.254062
1546.9104	0.247868
1548.8392	0.243659
1550.7680	0.236233
1552.6968	0.23151
1554.6257	0.225041
1556.5545	0.221711
1558.4833	0.215694
1560.4121	0.199205
1562.3409	0.194656
1564.2697	0.189828
1566.1985	0.18273
1568.1274	0.178341
1570.0562	0.171147
1571.9850	0.166671
1573.9138	0.165506
1575.8426	0.163743
1577.7714	0.161519
1579.7003	0.163195
1581.6291	0.165797
1583.5579	0.170175
1585.4867	0.176239
1587.4155	0.184475
1589.3443	0.194619
1591.2732	0.206872
1593.2020	0.220559
1595.1308	0.235461
1597.0596	0.251564
1598.9884	0.269259
1600.9172	0.28928
1602.8461	0.311285
1604.7749	0.334157
1606.7037	0.355901
1608.6325	0.37504
1610.5613	0.390266
1612.4901	0.402172
1614.4189	0.41181
1616.3478	0.413257
1618.2766	0.405034
1620.2054	0.400429
1622.1342	0.390589
1624.0630	0.370618
1625.9918	0.355125
1627.9207	0.339061
1629.8495	0.321415
1631.7783	0.308793
1633.7071	0.298969
1635.6359	0.28244
1637.5647	0.264751
1639.4936	0.255977
1641.4224	0.246909
1643.3512	0.239431
1645.2800	0.233053
1647.2088	0.221636
1649.1376	0.213505
1651.0664	0.21188
1652.9953	0.203696
1654.9241	0.188397
1656.8529	0.183847
1658.7817	0.17759
1660.7105	0.171236
1662.6393	0.163327
1664.5682	0.155579
1666.4970	0.150824
1668.4258	0.14591
1670.3546	0.138082
1672.2834	0.132732
1674.2122	0.128534
1676.1411	0.12177
1678.0699	0.116767
1679.9987	0.112817
1681.9275	0.109217
1683.8563	0.105206
1685.7851	0.0981017
1687.7139	0.0954113
1689.6428	0.0924489
1691.5716	0.0898575
1693.5004	0.0887494
1695.4292	0.0883729
1697.3580	0.0879061
1699.2868	0.087352
1701.2157	0.0795683
1703.1445	0.0718572
1705.0733	0.0616674
1707.0021	0.0504392
1708.9309	0.0425832
1710.8597	0.0376453
1712.7886	0.0334503
1714.7174	0.0310624
1716.6462	0.028416
1718.5750	0.0267729
1720.5038	0.0245205
1722.4326	0.0237191
1724.3614	0.0224853
1726.2903	0.0218653
1728.2191	0.0209902
1730.1479	0.0208713
1732.0767	0.0202888
1734.0055	0.0206913
1735.9343	0.0200026
1737.8632	0.0197347
1739.7920	0.0192864
1741.7208	0.0189613
1743.6496	0.0181697
1745.5784	0.0177934
1747.5072	0.0170833
1749.4361	0.0169471
1751.3649	0.0162473
1753.2937	0.0158544
1755.2225	0.0151237
1757.1513	0.0150857
1759.0801	0.0145714
1761.0089	0.0146772
1762.9378	0.0144151
1764.8666	0.0143045
1766.7954	0.0140028
1768.7242	0.0142404
1770.6530	0.0139974
1772.5818	0.0143976
1774.5107	0.0138151
1776.4395	0.0137374
1778.3683	0.0134566
1780.2971	0.0135233
1782.2259	0.013259
1784.1547	0.0133744
1786.0836	0.0131391
1788.0124	0.0131099
1789.9412	0.0129357
1791.8700	0.013291
1793.7988	0.0130359
1795.7276	0.012909
1797.6565	0.0126636
1799.5853	0.012778
1801.5141	0.0125438
1803.4429	0.0125281
1805.3717	0.0122201
1807.3005	0.0123141
1809.2293	0.0121334
1811.1582	0.0122528
1813.0870	0.0119442
1815.0158	0.0118339
1816.9446	0.0116402
1818.8734	0.0119139
1820.8022	0.0118725
1822.7311	0.0119965
1824.6599	0.0118197
1826.5887	0.0119891
1828.5175	0.011743
1830.4463	0.0120891
1832.3751	0.0117412
1834.3040	0.0117905
1836.2328	0.0115508
1838.1616	0.0117221
1840.0904	0.0115376
1842.0192	0.0117262
1843.9480	0.0117614
1845.8768	0.0120392
1847.8057	0.0116135
1849.7345	0.0116787
1851.6633	0.0114804
1853.5921	0.0117031
1855.5209	0.0114856
1857.4497	0.0117422
1859.3786	0.011609
1861.3074	0.0117677
1863.2362	0.0115806
1865.1650	0.0118867
1867.0938	0.0117938
1869.0226	0.0121952
1870.9515	0.0118419
1872.8803	0.0118869
1874.8091	0.0117704
1876.7379	0.0120586
1878.6667	0.0119471
1880.5955	0.0121102
1882.5243	0.0118147
1884.4532	0.012042
1886.3820	0.0117451
1888.3108	0.0120358
1890.2396	0.0121391
1892.1684	0.012421
1894.0972	0.0122736
1896.0261	0.0124894
1897.9549	0.0121289
1899.8837	0.0123606
1901.8125	0.0121026
1903.7413	0.0122673
1905.6701	0.012112
1907.5990	0.0124692
1909.5278	0.0123381
1911.4566	0.0124998
1913.3854	0.0123779
1915.3142	0.0127409
1917.2430	0.0126625
1919.1718	0.0129067
1921.1007	0.0123862
1923.0295	0.012872
1924.9583	0.0125539
1926.8871	0.0126561
1928.8159	0.0124158
1930.7447	0.0128033
1932.6736	0.0125412
1934.6024	0.012769
1936.5312	0.0123908
1938.4600	0.0131017
1940.3888	0.0133261
1942.3176	0.0138388
1944.2465	0.0132897
1946.1753	0.0134517
1948.1041	0.0130063
1950.0329	0.0134061
1951.9617	0.0137405
1953.8905	0.0143789
1955.8193	0.0137434
1957.7482	0.014257
1959.6770	0.0144191
1961.6058	0.0151999
1963.5346	0.0148552
1965.4634	0.0158361
1967.3922	0.0158498
1969.3211	0.0164978
1971.2499	0.0159168
1973.1787	0.0163882
1975.1075	0.0157872
1977.0363	0.0175101
1978.9651	0.0181314
1980.8940	0.0179348
1982.8228	0.0162944
1984.7516	0.0164894
1986.6804	0.0155635
1988.6092	0.0156055
1990.5380	0.0153438
1992.4669	0.0163424
1994.3957	0.0157344
1996.3245	0.0158055
1998.2533	0.0149525
2000.1821	0.0152166
2002.1109	0.0150279
2004.0397	0.0155278
2005.9686	0.015376
2007.8974	0.0165041
2009.8262	0.0160522
2011.7550	0.0159739
2013.6838	0.0150596
2015.6126	0.0160238
2017.5415	0.0157234
2019.4703	0.0166834
2021.3991	0.0165138
2023.3279	0.0167351
2025.2567	0.0161964
2027.1855	0.0169156
2029.1144	0.0164126
2031.0432	0.0165131
2032.9720	0.0157626
2034.9008	0.0168028
2036.8296	0.0160142
2038.7584	0.0165116
2040.6872	0.0165239
2042.6161	0.0165299
2044.5449	0.0156406
2046.4737	0.0159992
2048.4025	0.0158817
2050.3313	0.0163932
2052.2601	0.0150559
2054.1890	0.0146824
2056.1178	0.0146806
2058.0466	0.0146996
2059.9754	0.0142366
2061.9042	0.0144871
2063.8330	0.0142263
2065.7619	0.0144567
2067.6907	0.0140512
2069.6195	0.0141241
2071.5483	0.0141268
2073.4771	0.0146632
2075.4059	0.0142259
2077.3347	0.0142218
2079.2636	0.0138033
2081.1924	0.0139685
2083.1212	0.0136292
2085.0500	0.0137283
2086.9788	0.013719
2088.9076	0.0137801
2090.8365	0.0133386
2092.7653	0.0132036
2094.6941	0.0130866
2096.6229	0.0135962
2098.5517	0.0136128
2100.4805	0.0138764
2102.4094	0.0138941
2104.3382	0.0140472
2106.2670	0.0138412
2108.1958	0.0138746
2110.1246	0.0135301
2112.0534	0.0135915
2113.9822	0.013503
2115.9111	0.0135413
2117.8399	0.013191
2119.7687	0.0133105
2121.6975	0.0130188
2123.6263	0.0129716
2125.5551	0.0126372
2127.4840	0.0125056
2129.4128	0.0121432
2131.3416	0.012223
2133.2704	0.0121843
2135.1992	0.0128366
2137.1280	0.0129092
2139.0569	0.0133976
2140.9857	0.0134617
2142.9145	0.0139705
2144.8433	0.0136724
2146.7721	0.0139979
2148.7009	0.0140439
2150.6297	0.0144669
2152.5586	0.013934
2154.4874	0.0143471
2156.4162	0.0139254
2158.3450	0.0160129
2160.2738	0.0190066
2162.2026	0.0205533
2164.1315	0.0188949
2166.0603	0.018065
2167.9891	0.0174809
2169.9179	0.0172557
2171.8467	0.0158979
2173.7755	0.0154947
2175.7044	0.015475
2177.6332	0.0166838
2179.5620	0.0165453
2181.4908	0.0165221
2183.4196	0.0164158
2185.3484	0.0168943
2187.2773	0.0165568
2189.2061	0.0164765
2191.1349	0.0158403
2193.0637	0.0158355
2194.9925	0.0157698
2196.9213	0.0159043
2198.8501	0.0157515
2200.7790	0.0156836
2202.7078	0.0150788
2204.6366	0.0154912
2206.5654	0.0153945
2208.4942	0.0150136
2210.4230	0.0149901
2212.3519	0.015357
2214.2807	0.0148055
2216.2095	0.0147927
2218.1383	0.0146619
2220.0671	0.0147862
2221.9959	0.0145201
2223.9248	0.0145501
2225.8536	0.0143977
2227.7824	0.0145629
2229.7112	0.0141004
2231.6400	0.0143941
2233.5688	0.0142776
2235.4976	0.0144534
2237.4265	0.0143843
2239.3553	0.0144056
2241.2841	0.0140094
2243.2129	0.014102
2245.1417	0.0137018
2247.0705	0.0137013
2248.9994	0.0135481
2250.9282	0.0135822
2252.8570	0.0135282
2254.7858	0.0138528
2256.7146	0.0138116
2258.6434	0.0138764
2260.5723	0.0136521
2262.5011	0.0137014
2264.4299	0.0135444
2266.3587	0.0137407
2268.2875	0.0135933
2270.2163	0.0137016
2272.1451	0.0135123
2274.0740	0.013399
2276.0028	0.0133106
2277.9316	0.0133919
2279.8604	0.0133305
2281.7892	0.0133013
2283.7180	0.0132171
2285.6469	0.0134643
2287.5757	0.0135822
2289.5045	0.0135306
2291.4333	0.0132887
2293.3621	0.0133699
2295.2909	0.0132112
2297.2198	0.0132129
2299.1486	0.0131936
2301.0774	0.0132301
2303.0062	0.0130801
2304.9350	0.0132535
2306.8638	0.0133774
2308.7926	0.0135857
2310.7215	0.0135605
2312.6503	0.013763
2314.5791	0.0137534
2316.5079	0.013872
2318.4367	0.0140297
2320.3655	0.0144141
2322.2944	0.0147998
2324.2232	0.0150985
2326.1520	0.0144203
2328.0808	0.0140095
2330.0096	0.0139862
2331.9384	0.0144456
2333.8673	0.0142644
2335.7961	0.0140634
2337.7249	0.0141977
2339.6537	0.0144604
2341.5825	0.014328
2343.5113	0.0142545
2345.4401	0.0140943
2347.3690	0.0137225
2349.2978	0.0133798
2351.2266	0.0137844
2353.1554	0.014306
2355.0842	0.0150072
2357.0130	0.015325
2358.9419	0.0156638
2360.8707	0.015676
2362.7995	0.0157539
2364.7283	0.015268
2366.6571	0.014954
2368.5859	0.0145441
2370.5148	0.01421
2372.4436	0.0137287
2374.3724	0.0135168
2376.3012	0.013133
2378.2300	0.0130028
2380.1588	0.0128713
2382.0877	0.0126654
2384.0165	0.0123814
2385.9453	0.0123344
2387.8741	0.0122899
2389.8029	0.0123369
2391.7317	0.0122805
2393.6605	0.0123496
2395.5894	0.0123362
2397.5182	0.0124356
2399.4470	0.0124418
2401.3758	0.0124368
2403.3046	0.0123277
2405.2334	0.0124432
2407.1623	0.0125726
2409.0911	0.0126547
2411.0199	0.0124775
2412.9487	0.0125676
2414.8775	0.0126493
2416.8063	0.0127041
2418.7352	0.0126467
2420.6640	0.0127331
2422.5928	0.0126816
2424.5216	0.0127227
2426.4504	0.01275
2428.3792	0.0129231
2430.3080	0.0128895
2432.2369	0.0130001
2434.1657	0.0129675
2436.0945	0.01297
2438.0233	0.012936
2439.9521	0.0130267
2441.8809	0.0130206
2443.8098	0.0129927
2445.7386	0.0129306
2447.6674	0.0130652
2449.5962	0.0130029
2451.5250	0.0130151
2453.4538	0.0130237
2455.3827	0.0130295
2457.3115	0.0130518
2459.2403	0.0131377
2461.1691	0.0130647
2463.0979	0.013134
2465.0267	0.0130672
2466.9555	0.0130646
2468.8844	0.0131427
2470.8132	0.0132671
2472.7420	0.0131055
2474.6708	0.0130876
2476.5996	0.0130886
2478.5284	0.0132255
2480.4573	0.0132468
2482.3861	0.0132117
2484.3149	0.0131447
2486.2437	0.0132964
2488.1725	0.0133897
2490.1013	0.0134403
2492.0302	0.0133576
2493.9590	0.013376
2495.8878	0.0133093
2497.8166	0.0134281
2499.7454	0.0135081
2501.6742	0.0135315
2503.6030	0.0134332
2505.5319	0.0135235
2507.4607	0.0135695
2509.3895	0.0136405
2511.3183	0.0136177
2513.2471	0.0136981
2515.1759	0.0136004
2517.1048	0.0135481
2519.0336	0.0135774
2520.9624	0.0136643
2522.8912	0.0135944
2524.8200	0.0136242
2526.7488	0.0135574
2528.6777	0.0136473
2530.6065	0.0137075
2532.5353	0.0138491
2534.4641	0.0138573
2536.3929	0.0139802
2538.3217	0.0140078
2540.2505	0.0140685
2542.1794	0.0140717
2544.1082	0.0141695
2546.0370	0.0141079
2547.9658	0.0141174
2549.8946	0.014138
2551.8234	0.0142738
2553.7523	0.0142614
2555.6811	0.0144184
2557.6099	0.0145418
2559.5387	0.0146562
2561.4675	0.0145717
2563.3963	0.0145728
2565.3252	0.0146012
2567.2540	0.0146985
2569.1828	0.014657
2571.1116	0.0148225
2573.0404	0.0149561
2574.9692	0.0150843
2576.8981	0.0150897
2578.8269	0.0152279
2580.7557	0.0151997
2582.6845	0.0152624
2584.6133	0.015384
2586.5421	0.0155488
2588.4709	0.0155889
2590.3998	0.0156806
2592.3286	0.0157307
2594.2574	0.0158162
2596.1862	0.0158936
2598.1150	0.0160184
2600.0438	0.0160264
2601.9727	0.0162042
2603.9015	0.016312
2605.8303	0.0163645
2607.7591	0.01642
2609.6879	0.0165308
2611.6167	0.0165364
2613.5456	0.0166102
2615.4744	0.0166024
2617.4032	0.0166587
2619.3320	0.0166832
2621.2608	0.0168318
2623.1896	0.0168902
2625.1184	0.0169345
2627.0473	0.0168042
2628.9761	0.0168295
2630.9049	0.0168475
2632.8337	0.0168457
2634.7625	0.0167394
2636.6913	0.0167531
2638.6202	0.0168155
2640.5490	0.0168578
2642.4778	0.0168449
2644.4066	0.0168932
2646.3354	0.0168331
2648.2642	0.0168721
2650.1931	0.0168692
2652.1219	0.0168779
2654.0507	0.0168848
2655.9795	0.0169044
2657.9083	0.0169321
2659.8371	0.0169994
2661.7659	0.0169871
2663.6948	0.0169031
2665.6236	0.0168289
2667.5524	0.0168746
2669.4812	0.0169004
2671.4100	0.0170108
2673.3388	0.0171495
2675.2677	0.0172318
2677.1965	0.0172804
2679.1253	0.0173947
2681.0541	0.0174486
2682.9829	0.017456
2684.9117	0.0174451
2686.8406	0.0175631
2688.7694	0.0176704
2690.6982	0.0177589
2692.6270	0.017805
2694.5558	0.0178976
2696.4846	0.0179877
2698.4134	0.0180578
2700.3423	0.0180869
2702.2711	0.0182015
2704.1999	0.0183211
2706.1287	0.0184741
2708.0575	0.0185368
2709.9863	0.0186783
2711.9152	0.0187701
2713.8440	0.0188682
2715.7728	0.0189741
2717.7016	0.0191678
2719.6304	0.019263
2721.5592	0.0194108
2723.4881	0.01952
2725.4169	0.0197487
2727.3457	0.0198877
2729.2745	0.0199057
2731.2033	0.0199382
2733.1321	0.0200881
2735.0609	0.0201943
2736.9898	0.0203196
2738.9186	0.0203915
2740.8474	0.0205387
2742.7762	0.020725
2744.7050	0.0209406
2746.6338	0.021148
2748.5627	0.0213219
2750.4915	0.0214157
2752.4203	0.0215329
2754.3491	0.0216664
2756.2779	0.0218365
2758.2067	0.0219731
2760.1356	0.0221952
2762.0644	0.0223354
2763.9932	0.0224825
2765.9220	0.0226249
2767.8508	0.022764
2769.7796	0.022905
2771.7085	0.0230408
2773.6373	0.0231663
2775.5661	0.0233505
2777.4949	0.02345
2779.4237	0.023588
2781.3525	0.0236728
2783.2813	0.0237573
2785.2102	0.0238649
2787.1390	0.0240899
2789.0678	0.0243113
2790.9966	0.0244293
2792.9254	0.0244216
2794.8542	0.0244667
2796.7831	0.0246477
2798.7119	0.0248376
2800.6407	0.0248449
2802.5695	0.0248518
2804.4983	0.0249612
2806.4271	0.0251197
2808.3560	0.025252
2810.2848	0.025338
2812.2136	0.0253542
2814.1424	0.0254517
2816.0712	0.0255458
2818.0000	0.0256556
2819.9288	0.0257593
2821.8577	0.025901
2823.7865	0.0260229
2825.7153	0.0261761
2827.6441	0.0263166
2829.5729	0.0265341
2831.5017	0.0268292
2833.4306	0.0271411
2835.3594	0.0274869
2837.2882	0.0280693
2839.2170	0.0286991
2841.1458	0.0293215
2843.0746	0.0302673
2845.0035	0.0316097
2846.9323	0.0334234
2848.8611	0.0353241
2850.7899	0.0365252
2852.7187	0.0370335
2854.6475	0.0369591
2856.5763	0.0365462
2858.5052	0.0360615
2860.4340	0.0356451
2862.3628	0.035285
2864.2916	0.0352889
2866.2204	0.0356475
2868.1492	0.0362599
2870.0781	0.0368938
2872.0069	0.0375986
2873.9357	0.0379118
2875.8645	0.0376154
2877.7933	0.0372051
2879.7221	0.0369849
2881.6510	0.0367411
2883.5798	0.0366218
2885.5086	0.0366058
2887.4374	0.0366796
2889.3662	0.0368708
2891.2950	0.0371851
2893.2238	0.0375305
2895.1527	0.038033
2897.0815	0.0385277
2899.0103	0.0389645
2900.9391	0.0394359
2902.8679	0.0401039
2904.7967	0.0409043
2906.7256	0.0417951
2908.6544	0.042941
2910.5832	0.044432
2912.5120	0.0462517
2914.4408	0.0484069
2916.3696	0.0504589
2918.2985	0.0521
2920.2273	0.053373
2922.1561	0.0544675
2924.0849	0.0552762
2926.0137	0.0557709
2927.9425	0.0560219
2929.8713	0.0559901
2931.8002	0.0553477
2933.7290	0.0543521
2935.6578	0.0531712
2937.5866	0.0518322
2939.5154	0.050436
2941.4442	0.049088
2943.3731	0.0478991
2945.3019	0.0468317
2947.2307	0.045843
2949.1595	0.0450662
2951.0883	0.0446744
2953.0171	0.0445786
2954.9460	0.0444277
2956.8748	0.0443107
2958.8036	0.0442681
2960.7324	0.0444579
2962.6612	0.0446983
2964.5900	0.0449699
2966.5189	0.0451359
2968.4477	0.045114
2970.3765	0.0449499
2972.3053	0.044698
2974.2341	0.0443537
2976.1629	0.0439157
2978.0917	0.0435382
2980.0206	0.0432625
2981.9494	0.0427778
2983.8782	0.0421198
2985.8070	0.0413411
2987.7358	0.0406667
2989.6646	0.0401596
2991.5935	0.0399144
2993.5223	0.0393948
2995.4511	0.0386575
2997.3799	0.0382251
2999.3087	0.0377581
3001.2375	0.037326
3003.1664	0.0371274
3005.0952	0.0368602
3007.0240	0.0367528
3008.9528	0.0369346
3010.8816	0.0374184
3012.8104	0.0378467
3014.7392	0.0380765
3016.6681	0.0380965
3018.5969	0.0381967
3020.5257	0.0383527
3022.4545	0.038646
3024.3833	0.0391646
3026.3121	0.0395063
3028.2410	0.0398325
3030.1698	0.0405632
3032.0986	0.0413879
3034.0274	0.0423222
3035.9562	0.0428414
3037.8850	0.0432698
3039.8139	0.0442519
3041.7427	0.0454309
3043.6715	0.0462998
3045.6003	0.0470188
3047.5291	0.0476405
3049.4579	0.0486613
3051.3867	0.0497298
3053.3156	0.0504393
3055.2444	0.051224
3057.1732	0.0519896
3059.1020	0.0525894
3061.0308	0.0532349
3062.9596	0.0539973
3064.8885	0.0548015
3066.8173	0.0555902
3068.7461	0.0559556
3070.6749	0.0559483
3072.6037	0.0559861
3074.5325	0.056121
3076.4614	0.0565141
3078.3902	0.0567734
3080.3190	0.0566302
3082.2478	0.0563037
3084.1766	0.0560768
3086.1054	0.0557059
3088.0342	0.0552803
3089.9631	0.0549361
3091.8919	0.0544801
3093.8207	0.0538681
3095.7495	0.0533756
3097.6783	0.052949
3099.6071	0.0527084
3101.5360	0.052196
3103.4648	0.0515849
3105.3936	0.0512664
3107.3224	0.0511915
3109.2512	0.0509627
3111.1800	0.0504444
3113.1089	0.0502367
3115.0377	0.0502962
3116.9665	0.0502018
3118.8953	0.0499639
3120.8241	0.0497303
3122.7529	0.0494206
3124.6817	0.0491978
3126.6106	0.0492137
3128.5394	0.0493352
3130.4682	0.0495184
3132.3970	0.049648
3134.3258	0.0498082
3136.2546	0.0500873
3138.1835	0.0506395
3140.1123	0.0511439
3142.0411	0.0513566
3143.9699	0.0517108
3145.8987	0.0522586
3147.8275	0.0528026
3149.7564	0.0534732
3151.6852	0.0542693
3153.6140	0.0549283
3155.5428	0.0555251
3157.4716	0.0562785
3159.4004	0.0570453
3161.3293	0.0579075
3163.2581	0.0587802
3165.1869	0.0596928
3167.1157	0.0606161
3169.0445	0.0616617
3170.9733	0.0627677
3172.9021	0.063936
3174.8310	0.0650281
3176.7598	0.0661958
3178.6886	0.0673879
3180.6174	0.0686313
3182.5462	0.0698987
3184.4750	0.0711419
3186.4039	0.0724349
3188.3327	0.0738191
3190.2615	0.0751542
3192.1903	0.0765324
3194.1191	0.0779406
3196.0479	0.0794805
3197.9768	0.0809653
3199.9056	0.0824188
3201.8344	0.0840014
3203.7632	0.0856327
3205.6920	0.0872322
3207.6208	0.0887937
3209.5496	0.0903157
3211.4785	0.0919643
3213.4073	0.093774
3215.3361	0.0954928
3217.2649	0.0973191
3219.1937	0.0991863
3221.1225	0.100938
3223.0514	0.102754
3224.9802	0.104758
3226.9090	0.106901
3228.8378	0.109131
3230.7666	0.111591
3232.6954	0.114369
3234.6243	0.116762
3236.5531	0.1188
3238.4819	0.12132
3240.4107	0.124142
3242.3395	0.127041
3244.2683	0.130188
3246.1971	0.133659
3248.1260	0.137027
3250.0548	0.140204
3251.9836	0.1438
3253.9124	0.147717
3255.8412	0.151682
3257.7700	0.155577
3259.6989	0.159509
3261.6277	0.163471
3263.5565	0.167389
3265.4853	0.171222
3267.4141	0.174889
3269.3429	0.17827
3271.2718	0.181053
3273.2006	0.182911
3275.1294	0.18411
3277.0582	0.184714
3278.9870	0.184576
3280.9158	0.183815
3282.8446	0.182513
3284.7735	0.180554
3286.7023	0.177989
3288.6311	0.174951
3290.5599	0.17166
3292.4887	0.167923
3294.4175	0.163784
3296.3464	0.159487
3298.2752	0.155033
3300.2040	0.150615
3302.1328	0.146244
3304.0616	0.141974
3305.9904	0.137865
3307.9193	0.133713
3309.8481	0.129546
3311.7769	0.125535
3313.7057	0.121677
3315.6345	0.118047
3317.5633	0.114501
3319.4921	0.111018
3321.4210	0.107679
3323.3498	0.104596
3325.2786	0.101685
3327.2074	0.0988213
3329.1362	0.0959605
3331.0650	0.0931945
3332.9939	0.0906587
3334.9227	0.088355
3336.8515	0.086126
3338.7803	0.0841229
3340.7091	0.0821932
3342.6379	0.0803138
3344.5668	0.0786247
3346.4956	0.0771143
3348.4244	0.0756358
3350.3532	0.0743369
3352.2820	0.0729505
3354.2108	0.0715468
3356.1397	0.0703039
3358.0685	0.0692908
3359.9973	0.0682961
3361.9261	0.0673072
3363.8549	0.0664144
3365.7837	0.0656083
3367.7125	0.0647984
3369.6414	0.0639095
3371.5702	0.0631072
3373.4990	0.0624438
3375.4278	0.0618157
3377.3566	0.0611923
3379.2854	0.0605625
3381.2143	0.0600029
3383.1431	0.0593988
3385.0719	0.0588915
3387.0007	0.0583866
3388.9295	0.0579325
3390.8583	0.0574143
3392.7872	0.0568358
3394.7160	0.0563499
3396.6448	0.055857
3398.5736	0.0553477
3400.5024	0.0548896
3402.4312	0.0543587
3404.3600	0.0539073
3406.2889	0.0534363
3408.2177	0.0529785
3410.1465	0.0525178
3412.0753	0.0520729
3414.0041	0.0516266
3415.9329	0.0511541
3417.8618	0.0506638
3419.7906	0.0502248
3421.7194	0.0498209
3423.6482	0.0493873
3425.5770	0.048843
3427.5058	0.0483088
3429.4347	0.0477602
3431.3635	0.0473938
3433.2923	0.0470261
3435.2211	0.0466047
3437.1499	0.0462212
3439.0787	0.0459702
3441.0075	0.0456615
3442.9364	0.0453293
3444.8652	0.0450028
3446.7940	0.0447081
3448.7228	0.0443495
3450.6516	0.0441214
3452.5804	0.0439046
3454.5093	0.0435814
3456.4381	0.0432815
3458.3669	0.0430607
3460.2957	0.0427817
3462.2245	0.0425424
3464.1533	0.0422131
3466.0822	0.0418945
3468.0110	0.0416044
3469.9398	0.0413898
3471.8686	0.0411966
3473.7974	0.0410006
3475.7262	0.0407571
3477.6550	0.040498
3479.5839	0.0402032
3481.5127	0.0400445
3483.4415	0.0398696
3485.3703	0.0395665
3487.2991	0.0391752
3489.2279	0.03897
3491.1568	0.0387497
3493.0856	0.0384044
3495.0144	0.0380602
3496.9432	0.0377971
3498.8720	0.037562
3500.8008	0.0373756
3502.7297	0.0371335
3504.6585	0.036839
3506.5873	0.0365151
3508.5161	0.0361875
3510.4449	0.035801
3512.3737	0.0354819
3514.3025	0.0351782
3516.2314	0.0349231
3518.1602	0.0346332
3520.0890	0.0343279
3522.0178	0.0339555
3523.9466	0.0336902
3525.8754	0.0334129
3527.8043	0.0330544
3529.7331	0.0326309
3531.6619	0.0322345
3533.5907	0.0317454
3535.5195	0.031232
3537.4483	0.0308346
3539.3772	0.0305269
3541.3060	0.0301156
3543.2348	0.0297315
3545.1636	0.0293806
3547.0924	0.0289805
3549.0212	0.0285805
3550.9501	0.0282727
3552.8789	0.027834
3554.8077	0.0273681
3556.7365	0.0269137
3558.6653	0.0265639
3560.5941	0.0261505
3562.5229	0.0257738
3564.4518	0.0255386
3566.3806	0.0254974
3568.3094	0.0251475
3570.2382	0.0244244
3572.1670	0.0239233
3574.0958	0.0235465
3576.0247	0.0230654
3577.9535	0.0226651
3579.8823	0.0222957
3581.8111	0.0218874
3583.7399	0.0215105
3585.6687	0.0213294
3587.5976	0.0213924
3589.5264	0.0210967
3591.4552	0.0204208
3593.3840	0.0201364
3595.3128	0.0198508
3597.2416	0.0194712
3599.1704	0.0190988
3601.0993	0.0187923
3603.0281	0.0182794
3604.9569	0.0179841
3606.8857	0.017862
3608.8145	0.0177022
3610.7433	0.0172717
3612.6722	0.0171468
3614.6010	0.0169002
3616.5298	0.0163199
3618.4586	0.016198
3620.3874	0.0160913
3622.3162	0.0154071
3624.2451	0.0149337
3626.1739	0.0147012
3628.1027	0.0148936
3630.0315	0.0152791
3631.9603	0.0143026
3633.8891	0.0137765
3635.8179	0.0134215
3637.7468	0.0129071
3639.6756	0.0126469
3641.6044	0.0124101
3643.5332	0.0122429
3645.4620	0.0119611
3647.3908	0.0120834
3649.3197	0.0122269
3651.2485	0.0121449
3653.1773	0.0113293
3655.1061	0.0108437
3657.0349	0.0109415
3658.9637	0.0104845
3660.8926	0.0101137
3662.8214	0.00992098
3664.7502	0.009611
3666.6790	0.00937672
3668.6078	0.00956898
3670.5366	0.0103109
3672.4654	0.00961372
3674.3943	0.00919725
3676.3231	0.0102282
3678.2519	0.0094633
3680.1807	0.00896306
3682.1095	0.00879904
3684.0383	0.00851945
3685.9672	0.00826178
3687.8960	0.00838312
3689.8248	0.00893404
3691.7536	0.00881352
3693.6824	0.00848481
3695.6112	0.00813301
3697.5401	0.0080916
3699.4689	0.00784505
3701.3977	0.00814042
3703.3265	0.00846967
3705.2553	0.00818455
3707.1841	0.00795406
3709.1129	0.008029
3711.0418	0.00839873
3712.9706	0.00875347
3714.8994	0.00829819
3716.8282	0.00791549
3718.7570	0.00782932
3720.6858	0.00776435
3722.6147	0.00801135
3724.5435	0.00805119
3726.4723	0.00808455
3728.4011	0.00808592
3730.3299	0.00777943
3732.2587	0.00812584
3734.1876	0.00845823
3736.1164	0.0089652
3738.0452	0.00860509
3739.9740	0.00812374
3741.9028	0.00780409
3743.8316	0.00812863
3745.7605	0.00906893
3747.6893	0.00807185
3749.6181	0.00822789
3751.5469	0.00887746
3753.4757	0.008681
3755.4045	0.00790673
3757.3333	0.00769118
3759.2622	0.0078315
3761.1910	0.00790859
3763.1198	0.00753275
3765.0486	0.00755249
3766.9774	0.0076229
3768.9062	0.00748324
3770.8351	0.00787708
3772.7639	0.00765566
3774.6927	0.00744011
3776.6215	0.00738219
3778.5503	0.00744186
3780.4791	0.00786864
3782.4080	0.00771305
3784.3368	0.00760763
3786.2656	0.00761857
3788.1944	0.00743716
3790.1232	0.007348
3792.0520	0.00731347
3793.9808	0.00729165
3795.9097	0.00752029
3797.8385	0.00779808
3799.7673	0.00737688
3801.6961	0.0079996
3803.6249	0.00807264
3805.5537	0.00755025
3807.4826	0.00807128
3809.4114	0.00788598
3811.3402	0.00750875
3813.2690	0.00734831
3815.1978	0.00740531
3817.1266	0.0078501
3819.0555	0.00730289
3820.9843	0.00780112
3822.9131	0.00823522
3824.8419	0.00760598
3826.7707	0.00774734
3828.6995	0.00768859
3830.6283	0.00744396
3832.5572	0.00768285
3834.4860	0.00757136
3836.4148	0.00756861
3838.3436	0.00797812
3840.2724	0.00806125
3842.2012	0.00787349
3844.1301	0.00790292
3846.0589	0.00773753
3847.9877	0.00745146
3849.9165	0.00714682
3851.8453	0.00718065
3853.7741	0.00871448
3855.7030	0.00885182
3857.6318	0.00808818
3859.5606	0.00774646
3861.4894	0.00755494
3863.4182	0.00762187
3865.3470	0.00790427
3867.2758	0.00758658
3869.2047	0.00765766
3871.1335	0.00838901
3873.0623	0.0077719
3874.9911	0.00802354
3876.9199	0.00775891
3878.8487	0.00754754
3880.7776	0.00798377
3882.7064	0.00785109
3884.6352	0.00764883
3886.5640	0.0082127
3888.4928	0.00771058
3890.4216	0.00765186
3892.3505	0.00813398
3894.2793	0.00800725
3896.2081	0.00764605
3898.1369	0.00751315
3900.0657	0.00766567
3901.9945	0.00789091
3903.9233	0.00814795
3905.8522	0.00818936
3907.7810	0.00785438
3909.7098	0.00774788
3911.6386	0.00770037
3913.5674	0.00763807
3915.4962	0.00759863
3917.4251	0.00781668
3919.3539	0.00781095
3921.2827	0.00781354
3923.2115	0.00771735
3925.1403	0.00786419
3927.0691	0.00779327
3928.9980	0.00765301
3930.9268	0.00779013
3932.8556	0.00798932
3934.7844	0.00802329
3936.7132	0.00788148
3938.6420	0.00779633
3940.5709	0.00767957
3942.4997	0.00775097
3944.4285	0.00795414
3946.3573	0.00789356
3948.2861	0.00799294
3950.2149	0.0080355
3952.1437	0.00794519
3954.0726	0.00784979
3956.0014	0.00782234
3957.9302	0.00783516
3959.8590	0.00787506
3961.7878	0.00783326
3963.7166	0.0078599
3965.6455	0.00785734
3967.5743	0.00790375
3969.5031	0.00797363
3971.4319	0.00797315
3973.3607	0.00791366
3975.2895	0.00793371
3977.2184	0.00801057
3979.1472	0.00797057
3981.0760	0.00789957
3983.0048	0.00791367
3984.9336	0.00792386
3986.8624	0.00797748
3988.7912	0.00796917
3990.7201	0.00804155
3992.6489	0.00802214
3994.5777	0.00806122
3996.5065	0.00797638
3998.4353	0.00789112
4000.3641	0.00797158
4002.2930	0.00795367
4004.2218	0.00792128
4006.1506	0.00789256
4008.0794	0.0079064
4010.0082	0.00802561
4011.9370	0.00805065
4013.8659	0.00797348
4015.7947	0.00789983
4017.7235	0.00787172
4019.6523	0.00781866
4021.5811	0.00780395
4023.5099	0.00777843
4025.4387	0.00777944
4027.3676	0.00778267
4029.2964	0.00782141
4031.2252	0.00779792
4033.1540	0.0077512
4035.0828	0.00770878
4037.0116	0.00773217
4038.9405	0.00772021
4040.8693	0.00768006
4042.7981	0.00762153
4044.7269	0.00770895
4046.6557	0.00776796
4048.5845	0.00771319
4050.5134	0.0075813
4052.4422	0.0075517
4054.3710	0.00757237
4056.2998	0.00765047
4058.2286	0.00767372
4060.1574	0.00761948
4062.0862	0.00753792
4064.0151	0.00758708
4065.9439	0.00761353
4067.8727	0.00761078
4069.8015	0.00755702
4071.7303	0.00750295
4073.6591	0.00751171
4075.5880	0.00756235
4077.5168	0.00751611
4079.4456	0.0074866
4081.3744	0.00750678
4083.3032	0.00758558
4085.2320	0.00749518
4087.1609	0.00743328
4089.0897	0.007474
4091.0185	0.00750373
4092.9473	0.0073637
4094.8761	0.00726468
4096.8049	0.00730508
4098.7337	0.00736114
4100.6626	0.00730965
4102.5914	0.0072914
4104.5202	0.00732341
4106.4490	0.00742085
4108.3778	0.00739753
4110.3066	0.00731934
4112.2355	0.00736631
4114.1643	0.00744348
4116.0931	0.00732467
4118.0219	0.00720524
4119.9507	0.00719006
4121.8795	0.00725915
4123.8084	0.00724929
4125.7372	0.00727349
4127.6660	0.00729368
4129.5948	0.00727762
4131.5236	0.00720083
4133.4524	0.00720923
4135.3813	0.00724071
4137.3101	0.00730056
4139.2389	0.00729329
4141.1677	0.00717167
4143.0965	0.0071402
4145.0253	0.00718911
4146.9541	0.0072925
4148.8830	0.00737265
4150.8118	0.0072594
4152.7406	0.00728282
4154.6694	0.00736437
4156.5982	0.00728641
4158.5270	0.00723795
4160.4559	0.00735356
4162.3847	0.00737589
4164.3135	0.00737025
4166.2423	0.00726536
4168.1711	0.00719116
4170.0999	0.00722129
4172.0288	0.00725399
4173.9576	0.00727364
4175.8864	0.00725801
4177.8152	0.00727859
4179.7440	0.00725901
4181.6728	0.00727622
4183.6016	0.00731729
4185.5305	0.00726182
4187.4593	0.00728955
4189.3881	0.00736806
4191.3169	0.00739145
4193.2457	0.00740905
4195.1745	0.00746446
4197.1034	0.00738057
4199.0322	0.00727945
4200.9610	0.00731356
[truncated: 414 more rows]
