# Supplementary material for: Vibrational Study on the Structure, Bioactivity, and Silver Adsorption of Silk Fibroin Fibers Grafted with Methacrylonitrile
Source: Molecules. 2023 Mar 10;28(6):2551. doi: 10.3390/molecules28062551 (PMC10051891; doi:10.3390/molecules28062551)
Supplement: Supplementary file 1 [file molecules-28-02551-s001.zip › RAW DATA/Figure 2 IR t0 parallel/Average IR BF MAN 60% t0 parallel.txt]

TITLE	BF MAN 60% T0 PARALLELE P3 | AV. OF 3
DATA TYPE
ORIGIN	JASCO
OWNER
DATE	23/03/01
TIME	12:00:07
SPECTROMETER/DATA SYSTEM
RESOLUTION
DELTAX	1.92882
XUNITS	1/CM
YUNITS	ABSORBANCE
FIRSTX	379.9768
LASTX	4999.4912
NPOINTS	2396
FIRSTY	0.15161
MAXY	0.32058
MINY	0.01011
XYDATA
379.9768	0.151609
381.9056	0.156658
383.8344	0.162886
385.7633	0.164526
387.6921	0.160311
389.6209	0.15905
391.5497	0.154292
393.4785	0.156847
395.4073	0.158602
397.3361	0.164118
399.2650	0.157708
401.1938	0.150863
403.1226	0.146016
405.0514	0.145942
406.9802	0.14422
408.9090	0.145995
410.8379	0.147476
412.7667	0.148739
414.6955	0.149136
416.6243	0.151231
418.5531	0.15899
420.4819	0.158844
422.4108	0.157569
424.3396	0.15668
426.2684	0.15393
428.1972	0.151872
430.1260	0.149781
432.0548	0.145823
433.9837	0.142199
435.9125	0.138795
437.8413	0.136929
439.7701	0.135741
441.6989	0.135977
443.6277	0.136976
445.5565	0.13732
447.4854	0.135759
449.4142	0.133704
451.3430	0.132859
453.2718	0.132641
455.2006	0.132947
457.1294	0.134704
459.0583	0.136383
460.9871	0.136674
462.9159	0.135624
464.8447	0.134999
466.7735	0.135511
468.7023	0.135455
470.6312	0.135605
472.5600	0.137504
474.4888	0.139067
476.4176	0.140023
478.3464	0.140687
480.2752	0.141361
482.2040	0.141591
484.1329	0.14179
486.0617	0.143356
487.9905	0.145382
489.9193	0.146436
491.8481	0.146582
493.7769	0.145439
495.7058	0.143926
497.6346	0.144095
499.5634	0.145468
501.4922	0.147208
503.4210	0.148684
505.3498	0.149747
507.2787	0.14953
509.2075	0.149167
511.1363	0.150041
513.0651	0.151913
514.9939	0.154224
516.9227	0.156203
518.8515	0.157012
520.7804	0.156617
522.7092	0.156352
524.6380	0.157229
526.5668	0.159068
528.4956	0.16153
530.4244	0.163837
532.3533	0.165407
534.2821	0.167026
536.2109	0.169649
538.1397	0.173102
540.0685	0.177111
541.9973	0.181203
543.9262	0.18445
545.8550	0.18706
547.7838	0.189057
549.7126	0.190522
551.6414	0.191321
553.5702	0.191073
555.4990	0.188414
557.4279	0.183777
559.3567	0.176598
561.2855	0.169193
563.2143	0.162928
565.1431	0.158301
567.0719	0.154693
569.0008	0.152222
570.9296	0.149695
572.8584	0.14748
574.7872	0.146399
576.7160	0.145752
578.6448	0.144834
580.5737	0.144531
582.5025	0.144364
584.4313	0.144453
586.3601	0.144389
588.2889	0.144595
590.2177	0.145215
592.1465	0.146192
594.0754	0.147435
596.0042	0.149043
597.9330	0.150453
599.8618	0.152254
601.7906	0.154357
603.7194	0.156786
605.6483	0.15925
607.5771	0.16141
609.5059	0.16292
611.4347	0.163752
613.3635	0.163541
615.2923	0.162896
617.2212	0.16199
619.1500	0.161063
621.0788	0.160573
623.0076	0.160362
624.9364	0.160036
626.8652	0.15936
628.7941	0.15851
630.7229	0.157541
632.6517	0.156503
634.5805	0.155292
636.5093	0.154325
638.4381	0.153759
640.3669	0.153031
642.2958	0.152324
644.2246	0.152043
646.1534	0.151637
648.0822	0.151251
650.0110	0.150672
651.9398	0.149717
653.8687	0.148302
655.7975	0.147151
657.7263	0.146198
659.6551	0.145132
661.5839	0.14444
663.5127	0.14392
665.4416	0.144363
667.3704	0.147974
669.2992	0.147643
671.2280	0.144841
673.1568	0.144794
675.0856	0.14523
677.0144	0.145749
678.9433	0.145957
680.8721	0.146062
682.8009	0.14648
684.7297	0.146881
686.6585	0.146901
688.5873	0.146605
690.5162	0.145873
692.4450	0.145039
694.3738	0.144241
696.3026	0.143396
698.2314	0.142466
700.1602	0.14104
702.0891	0.139131
704.0179	0.137259
705.9467	0.135069
707.8755	0.132814
709.8043	0.131031
711.7331	0.129329
713.6619	0.127539
715.5908	0.126037
717.5196	0.124708
719.4484	0.123224
721.3772	0.121297
723.3060	0.119163
725.2348	0.116927
727.1637	0.114437
729.0925	0.112096
731.0213	0.109272
732.9501	0.105954
734.8789	0.102769
736.8077	0.0998285
738.7366	0.0968217
740.6654	0.0939711
742.5942	0.0910309
744.5230	0.0884015
746.4518	0.0859675
748.3806	0.0835222
750.3094	0.0812484
752.2383	0.0793963
754.1671	0.0778275
756.0959	0.0764569
758.0247	0.0751579
759.9535	0.0741928
761.8823	0.0733873
763.8112	0.0729491
765.7400	0.0723625
767.6688	0.071533
769.5976	0.0702938
771.5264	0.0688895
773.4552	0.0671435
775.3841	0.0654669
777.3129	0.0639211
779.2417	0.0627908
781.1705	0.0617734
783.0993	0.0607023
785.0281	0.0594691
786.9569	0.0584032
788.8858	0.0571436
790.8146	0.0562444
792.7434	0.0554806
794.6722	0.054911
796.6010	0.0542155
798.5298	0.0539124
800.4587	0.0535986
802.3875	0.05314
804.3163	0.0530133
806.2451	0.053084
808.1739	0.0527593
810.1027	0.0525939
812.0316	0.0524843
813.9604	0.0524802
815.8892	0.0521599
817.8180	0.0521872
819.7468	0.0523693
821.6756	0.0527336
823.6045	0.0531331
825.5333	0.053634
827.4621	0.0538105
829.3909	0.0535673
831.3197	0.0529617
833.2485	0.0523692
835.1773	0.0516365
837.1062	0.051115
839.0350	0.0504469
840.9638	0.049966
842.8926	0.0494249
844.8214	0.0493843
846.7502	0.0495338
848.6791	0.0499105
850.6079	0.0500803
852.5367	0.0497884
854.4655	0.0487983
856.3943	0.0475072
858.3231	0.0461072
860.2520	0.0450296
862.1808	0.0441004
864.1096	0.0435451
866.0384	0.0433184
867.9672	0.0433355
869.8960	0.0431556
871.8248	0.0433532
873.7537	0.0435114
875.6825	0.0435764
877.6113	0.0432899
879.5401	0.043093
881.4689	0.0427339
883.3977	0.0425397
885.3266	0.0423419
887.2554	0.0423254
889.1842	0.0421249
891.1130	0.0421416
893.0418	0.0418777
894.9706	0.0416744
896.8995	0.041524
898.8283	0.0414476
900.7571	0.0412427
902.6859	0.0410553
904.6147	0.0408104
906.5435	0.0408981
908.4723	0.0409145
910.4012	0.041104
912.3300	0.0413706
914.2588	0.0418349
916.1876	0.0423695
918.1164	0.0431619
920.0452	0.0439991
921.9741	0.0450401
923.9029	0.0459072
925.8317	0.0467247
927.7605	0.0472123
929.6893	0.0473926
931.6181	0.0472334
933.5470	0.0470414
935.4758	0.0468619
937.4046	0.0469242
939.3334	0.0470523
941.2622	0.0472879
943.1910	0.0474801
945.1198	0.047755
947.0487	0.0481412
948.9775	0.0486081
950.9063	0.0490177
952.8351	0.0495009
954.7639	0.0498756
956.6927	0.0503301
958.6216	0.0507401
960.5504	0.0511454
962.4792	0.0516309
964.4080	0.0523407
966.3368	0.0533014
968.2656	0.0546717
970.1945	0.0562172
972.1233	0.0576432
974.0521	0.0585454
975.9809	0.0589264
977.9097	0.0587519
979.8385	0.058174
981.7673	0.0574014
983.6962	0.0566961
985.6250	0.0561921
987.5538	0.0560969
989.4826	0.0563556
991.4114	0.0569113
993.3402	0.057256
995.2691	0.0573754
997.1979	0.0572355
999.1267	0.0569383
1001.0555	0.0564065
1002.9843	0.0558315
1004.9131	0.0552726
1006.8420	0.0550626
1008.7708	0.0551673
1010.6996	0.0556205
1012.6284	0.0561109
1014.5572	0.0565082
1016.4860	0.0566291
1018.4149	0.0565095
1020.3437	0.0562784
1022.2725	0.0563975
1024.2013	0.0568455
1026.1301	0.0576191
1028.0589	0.0585532
1029.9877	0.0597245
1031.9166	0.0611716
1033.8454	0.0628145
1035.7742	0.0644024
1037.7030	0.0660315
1039.6318	0.067416
1041.5606	0.0685241
1043.4895	0.0693563
1045.4183	0.0700674
1047.3471	0.0705738
1049.2759	0.0710461
1051.2047	0.0716872
1053.1335	0.072714
1055.0624	0.0739263
1056.9912	0.0752323
1058.9200	0.0767001
1060.8488	0.0780802
1062.7776	0.0790858
1064.7064	0.0798327
1066.6352	0.0802468
1068.5641	0.0803956
1070.4929	0.0801572
1072.4217	0.0793338
1074.3505	0.0778537
1076.2793	0.0759802
1078.2081	0.0738039
1080.1370	0.0714055
1082.0658	0.0689999
1083.9946	0.0667126
1085.9234	0.0643767
1087.8522	0.0621986
1089.7810	0.0604192
1091.7099	0.0591335
1093.6387	0.0581899
1095.5675	0.0577623
1097.4963	0.0577093
1099.4251	0.0578865
1101.3539	0.0580208
1103.2827	0.0579592
1105.2116	0.0575538
1107.1404	0.0570618
1109.0692	0.0566574
1110.9980	0.0564419
1112.9268	0.0562679
1114.8556	0.056154
1116.7845	0.0560537
1118.7133	0.0559767
1120.6421	0.0558837
1122.5709	0.0558767
1124.4997	0.0558068
1126.4285	0.0558281
1128.3574	0.0558531
1130.2862	0.0559261
1132.2150	0.0559729
1134.1438	0.0561376
1136.0726	0.0564597
1138.0014	0.0570417
1139.9302	0.0576543
1141.8591	0.0583542
1143.7879	0.0591827
1145.7167	0.0601921
1147.6455	0.0613663
1149.5743	0.0627727
1151.5031	0.0642805
1153.4320	0.0658209
1155.3608	0.0673395
1157.2896	0.0688672
1159.2184	0.0702316
1161.1472	0.0714923
1163.0760	0.0726313
1165.0049	0.0736571
1166.9337	0.0745242
1168.8625	0.07534
1170.7913	0.0758992
1172.7201	0.0757661
1174.6489	0.0748897
1176.5777	0.0736466
1178.5066	0.0725431
1180.4354	0.071977
1182.3642	0.071999
1184.2930	0.0725894
1186.2218	0.0735865
1188.1506	0.0749172
1190.0795	0.0764052
1192.0083	0.0779908
1193.9371	0.0797318
1195.8659	0.0817883
1197.7947	0.0841449
1199.7235	0.0869024
1201.6524	0.0900287
1203.5812	0.093467
1205.5100	0.0971123
1207.4388	0.101014
1209.3676	0.105056
1211.2964	0.108984
1213.2253	0.112393
1215.1541	0.11462
1217.0829	0.115208
1219.0117	0.113982
1220.9405	0.111611
1222.8693	0.10935
1224.7981	0.108137
1226.7270	0.107945
1228.6558	0.108198
1230.5846	0.108194
1232.5134	0.107665
1234.4422	0.106567
1236.3710	0.105078
1238.2999	0.103442
1240.2287	0.101769
1242.1575	0.100098
1244.0863	0.0985391
1246.0151	0.0971597
1247.9439	0.0960852
1249.8728	0.0953294
1251.8016	0.0948744
1253.7304	0.0946431
1255.6592	0.0946022
1257.5880	0.0947261
1259.5168	0.0950084
1261.4456	0.0952218
1263.3745	0.0950142
1265.3033	0.0941594
1267.2321	0.0924535
1269.1609	0.0899545
1271.0897	0.0870736
1273.0185	0.0841631
1274.9474	0.0814777
1276.8762	0.0791586
1278.8050	0.0770809
1280.7338	0.075412
1282.6626	0.0740073
1284.5914	0.0729064
1286.5203	0.0720684
1288.4491	0.0714552
1290.3779	0.070945
1292.3067	0.0705328
1294.2355	0.070162
1296.1643	0.0699829
1298.0931	0.0699428
1300.0220	0.07011
1301.9508	0.0703047
1303.8796	0.070417
1305.8084	0.0703598
1307.7372	0.0702846
1309.6660	0.070252
1311.5949	0.0703413
1313.5237	0.0704406
1315.4525	0.0706028
1317.3813	0.0707544
1319.3101	0.0709184
1321.2389	0.0712212
1323.1678	0.0718112
1325.0966	0.0726345
1327.0254	0.073549
1328.9542	0.074418
1330.8830	0.0752347
1332.8118	0.0757801
1334.7406	0.0761922
1336.6695	0.0764776
1338.5983	0.076626
1340.5271	0.0764096
1342.4559	0.0761443
1344.3847	0.0759397
1346.3135	0.0758126
1348.2424	0.0758323
1350.1712	0.076028
1352.1000	0.0764095
1354.0288	0.0770537
1355.9576	0.0779351
1357.8864	0.0792377
1359.8153	0.081084
1361.7441	0.0836816
1363.6729	0.0867586
1365.6017	0.0895427
1367.5305	0.0915381
1369.4593	0.0922514
1371.3881	0.0921361
1373.3170	0.0916929
1375.2458	0.0907338
1377.1746	0.0900427
1379.1034	0.0896948
1381.0322	0.0900373
1382.9610	0.0913976
1384.8899	0.0935585
1386.8187	0.0957418
1388.7475	0.0971323
1390.6763	0.0980477
1392.6051	0.0986755
1394.5339	0.0986498
1396.4628	0.0978524
1398.3916	0.097008
1400.3204	0.0954752
1402.2492	0.0944444
1404.1780	0.0935115
1406.1068	0.0923797
1408.0357	0.0917082
1409.9645	0.0914542
1411.8933	0.0911016
1413.8221	0.0909056
1415.7509	0.090947
1417.6797	0.0913006
1419.6085	0.0911044
1421.5374	0.0913583
1423.4662	0.0926778
1425.3950	0.0947191
1427.3238	0.0976871
1429.2526	0.10199
1431.1814	0.107565
1433.1103	0.114203
1435.0391	0.121299
1436.9679	0.128782
1438.8967	0.133918
1440.8255	0.137366
1442.7543	0.139725
1444.6832	0.141738
1446.6120	0.142451
1448.5408	0.140959
1450.4696	0.137642
1452.3984	0.133456
1454.3272	0.129053
1456.2560	0.124577
1458.1849	0.116108
1460.1137	0.111924
1462.0425	0.11008
1463.9713	0.108931
1465.9001	0.106995
1467.8289	0.105893
1469.7578	0.10525
1471.6866	0.104491
1473.6154	0.101897
1475.5442	0.0999661
1477.4730	0.0978857
1479.4018	0.0965557
1481.3307	0.0953795
1483.2595	0.0949032
1485.1883	0.095669
1487.1171	0.0980012
1489.0459	0.101299
1490.9747	0.105889
1492.9035	0.111168
1494.8324	0.11766
1496.7612	0.125351
1498.6900	0.133141
1500.6188	0.140856
1502.5476	0.149289
1504.4764	0.157974
1506.4053	0.167949
1508.3341	0.176473
1510.2629	0.184126
1512.1917	0.192161
1514.1205	0.199406
1516.0493	0.202973
1517.9782	0.20179
1519.9070	0.201
1521.8358	0.196689
1523.7646	0.19353
1525.6934	0.19225
1527.6222	0.189131
1529.5510	0.186807
1531.4799	0.185254
1533.4087	0.181568
1535.3375	0.176598
1537.2663	0.176198
1539.1951	0.173885
1541.1239	0.16662
1543.0528	0.161783
1544.9816	0.157695
1546.9104	0.153757
1548.8392	0.151297
1550.7680	0.146941
1552.6968	0.144143
1554.6257	0.140593
1556.5545	0.138854
1558.4833	0.13618
1560.4121	0.125759
1562.3409	0.121851
1564.2697	0.118338
1566.1985	0.113262
1568.1274	0.109936
1570.0562	0.10481
1571.9850	0.100951
1573.9138	0.0992116
1575.8426	0.0973429
1577.7714	0.0944845
1579.7003	0.0940421
1581.6291	0.0943551
1583.5579	0.09575
1585.4867	0.0979658
1587.4155	0.101479
1589.3443	0.106174
1591.2732	0.112344
1593.2020	0.11956
1595.1308	0.127965
1597.0596	0.137326
1598.9884	0.148101
1600.9172	0.161024
1602.8461	0.176903
1604.7749	0.195442
1606.7037	0.215829
1608.6325	0.23719
1610.5613	0.257988
1612.4901	0.277479
1614.4189	0.295265
1616.3478	0.309346
1618.2766	0.316643
1620.2054	0.320584
1622.1342	0.318383
1624.0630	0.3055
1625.9918	0.293145
1627.9207	0.27845
1629.8495	0.261141
1631.7783	0.247886
1633.7071	0.237266
1635.6359	0.220768
1637.5647	0.203157
1639.4936	0.194251
1641.4224	0.185674
1643.3512	0.179064
1645.2800	0.174085
1647.2088	0.165789
1649.1376	0.159682
1651.0664	0.158942
1652.9953	0.1542
1654.9241	0.143264
1656.8529	0.14002
1658.7817	0.135934
1660.7105	0.131735
1662.6393	0.126518
1664.5682	0.121158
1666.4970	0.117985
1668.4258	0.11486
1670.3546	0.109552
1672.2834	0.105653
1674.2122	0.102787
1676.1411	0.0979119
1678.0699	0.0942486
1679.9987	0.0914497
1681.9275	0.0889531
1683.8563	0.0863117
1685.7851	0.080636
1687.7139	0.0782903
1689.6428	0.0759776
1691.5716	0.0739045
1693.5004	0.0731502
1695.4292	0.0732211
1697.3580	0.0727977
1699.2868	0.072285
1701.2157	0.0659306
1703.1445	0.0597469
1705.0733	0.0528297
1707.0021	0.0453895
1708.9309	0.0402005
1710.8597	0.036971
1712.7886	0.0343296
1714.7174	0.03295
1716.6462	0.031433
1718.5750	0.0302703
1720.5038	0.0282916
1722.4326	0.0275468
1724.3614	0.0265864
1726.2903	0.0259656
1728.2191	0.0253198
1730.1479	0.0253065
1732.0767	0.0249802
1734.0055	0.0253666
1735.9343	0.024382
1737.8632	0.0238798
1739.7920	0.023464
1741.7208	0.0229022
1743.6496	0.0220338
1745.5784	0.0213861
1747.5072	0.020661
1749.4361	0.0203228
1751.3649	0.0195388
1753.2937	0.0188361
1755.2225	0.0181269
1757.1513	0.0182002
1759.0801	0.0177503
1761.0089	0.017787
1762.9378	0.0175372
1764.8666	0.0171882
1766.7954	0.016943
1768.7242	0.0172006
1770.6530	0.0171424
1772.5818	0.0176412
1774.5107	0.0170657
1776.4395	0.0167003
1778.3683	0.0163656
1780.2971	0.0164922
1782.2259	0.0162709
1784.1547	0.0163456
1786.0836	0.0162463
1788.0124	0.0160635
1789.9412	0.0158704
1791.8700	0.0162644
1793.7988	0.0160401
1795.7276	0.0157802
1797.6565	0.0155837
1799.5853	0.0156863
1801.5141	0.0155418
1803.4429	0.0154232
1805.3717	0.0151755
1807.3005	0.0152475
1809.2293	0.0151675
1811.1582	0.015235
1813.0870	0.0149434
1815.0158	0.0148411
1816.9446	0.0147341
1818.8734	0.0150305
1820.8022	0.0149833
1822.7311	0.0151137
1824.6599	0.0151548
1826.5887	0.0152287
1828.5175	0.01508
1830.4463	0.0153893
1832.3751	0.0149967
1834.3040	0.0149868
1836.2328	0.0149405
1838.1616	0.0150522
1840.0904	0.0147967
1842.0192	0.014885
1843.9480	0.0151927
1845.8768	0.0153687
1847.8057	0.0149454
1849.7345	0.0150761
1851.6633	0.014913
1853.5921	0.0149667
1855.5209	0.0148373
1857.4497	0.0150943
1859.3786	0.0149551
1861.3074	0.0150451
1863.2362	0.0148288
1865.1650	0.0149638
1867.0938	0.0152351
1869.0226	0.0157516
1870.9515	0.0153688
1872.8803	0.0152435
1874.8091	0.0151095
1876.7379	0.0151821
1878.6667	0.0150438
1880.5955	0.0151101
1882.5243	0.0149982
1884.4532	0.0153953
1886.3820	0.0154383
1888.3108	0.0156719
1890.2396	0.0155758
1892.1684	0.015406
1894.0972	0.0152477
1896.0261	0.0155338
1897.9549	0.0154316
1899.8837	0.0156279
1901.8125	0.0153875
1903.7413	0.0153931
1905.6701	0.0152549
1907.5990	0.0156475
1909.5278	0.0157196
1911.4566	0.0158412
1913.3854	0.0156417
1915.3142	0.0156547
1917.2430	0.0155976
1919.1718	0.0160392
1921.1007	0.0159158
1923.0295	0.0164146
1924.9583	0.0161756
1926.8871	0.0163126
1928.8159	0.0161269
1930.7447	0.0161019
1932.6736	0.0161298
1934.6024	0.0166944
1936.5312	0.0165815
1938.4600	0.0166751
1940.3888	0.0164373
1942.3176	0.016954
1944.2465	0.0170131
1946.1753	0.0174541
1948.1041	0.0177713
1950.0329	0.0179544
1951.9617	0.0173562
1953.8905	0.0175671
1955.8193	0.0175082
1957.7482	0.0180032
1959.6770	0.0180465
1961.6058	0.0191002
1963.5346	0.0195451
1965.4634	0.0203847
1967.3922	0.020339
1969.3211	0.0205858
1971.2499	0.0198959
1973.1787	0.0206955
1975.1075	0.0212771
1977.0363	0.0220683
1978.9651	0.0221971
1980.8940	0.0221369
1982.8228	0.0205814
1984.7516	0.0202649
1986.6804	0.0201986
1988.6092	0.0208031
1990.5380	0.0205864
1992.4669	0.0205808
1994.3957	0.0196432
1996.3245	0.019721
1998.2533	0.0198321
2000.1821	0.020306
2002.1109	0.019774
2004.0397	0.0196996
2005.9686	0.0196656
2007.8974	0.0208398
2009.8262	0.0208969
2011.7550	0.021538
2013.6838	0.0217389
2015.6126	0.0217511
2017.5415	0.021316
2019.4703	0.0216222
2021.3991	0.0207993
2023.3279	0.0211156
2025.2567	0.0212548
2027.1855	0.0215089
2029.1144	0.0214228
2031.0432	0.0222995
2032.9720	0.0221451
2034.9008	0.022317
2036.8296	0.0213155
2038.7584	0.0206589
2040.6872	0.0201624
2042.6161	0.0207024
2044.5449	0.0202037
2046.4737	0.0201306
2048.4025	0.0197694
2050.3313	0.0199407
2052.2601	0.0188706
2054.1890	0.0182237
2056.1178	0.0178771
2058.0466	0.0177181
2059.9754	0.017375
2061.9042	0.0174313
2063.8330	0.0173347
2065.7619	0.0175613
2067.6907	0.0176815
2069.6195	0.0178436
2071.5483	0.0175484
2073.4771	0.0174732
2075.4059	0.0169478
2077.3347	0.0168352
2079.2636	0.0166739
2081.1924	0.0169105
2083.1212	0.0168285
2085.0500	0.016716
2086.9788	0.0162084
2088.9076	0.0162359
2090.8365	0.0161131
2092.7653	0.0161774
2094.6941	0.0161829
2096.6229	0.0164909
2098.5517	0.0164001
2100.4805	0.0162358
2102.4094	0.0160743
2104.3382	0.0163361
2106.2670	0.0163905
2108.1958	0.0165443
2110.1246	0.0162813
2112.0534	0.016317
2113.9822	0.015978
2115.9111	0.0159608
2117.8399	0.0159576
2119.7687	0.0160936
2121.6975	0.0159402
2123.6263	0.0157615
2125.5551	0.0155574
2127.4840	0.0156615
2129.4128	0.0155999
2131.3416	0.015742
2133.2704	0.0156261
2135.1992	0.0162976
2137.1280	0.0165211
2139.0569	0.016586
2140.9857	0.01659
2142.9145	0.0170496
2144.8433	0.0171783
2146.7721	0.0176626
2148.7009	0.0179717
2150.6297	0.0181285
2152.5586	0.0181513
2154.4874	0.0191834
2156.4162	0.0191219
2158.3450	0.0206474
2160.2738	0.0222521
2162.2026	0.0224158
2164.1315	0.0214114
2166.0603	0.0216694
2167.9891	0.0210229
2169.9179	0.0204903
2171.8467	0.0198042
2173.7755	0.0195131
2175.7044	0.0196434
2177.6332	0.0203235
2179.5620	0.0198748
2181.4908	0.019931
2183.4196	0.0197985
2185.3484	0.019668
2187.2773	0.01956
2189.2061	0.0197467
2191.1349	0.0194828
2193.0637	0.0193291
2194.9925	0.0187713
2196.9213	0.0189361
2198.8501	0.0190256
2200.7790	0.0191767
2202.7078	0.0185689
2204.6366	0.0184541
2206.5654	0.0184414
2208.4942	0.0183116
2210.4230	0.0178573
2212.3519	0.0182567
2214.2807	0.0183043
2216.2095	0.0182235
2218.1383	0.0181795
2220.0671	0.0184427
2221.9959	0.0181483
2223.9248	0.0189481
2225.8536	0.0201813
2227.7824	0.0220725
2229.7112	0.0243744
2231.6400	0.0268586
2233.5688	0.0283047
2235.4976	0.028635
2237.4265	0.0278865
2239.3553	0.0267138
2241.2841	0.0250939
2243.2129	0.0235425
2245.1417	0.0217962
2247.0705	0.0204979
2248.9994	0.0191657
2250.9282	0.0183225
2252.8570	0.017847
2254.7858	0.0179376
2256.7146	0.0176952
2258.6434	0.0174093
2260.5723	0.0169864
2262.5011	0.0168437
2264.4299	0.0165371
2266.3587	0.0165481
2268.2875	0.0166961
2270.2163	0.0168545
2272.1451	0.016548
2274.0740	0.0165713
2276.0028	0.0165283
2277.9316	0.0163565
2279.8604	0.0162356
2281.7892	0.0162697
2283.7180	0.0163134
2285.6469	0.0162975
2287.5757	0.0162126
2289.5045	0.0163324
2291.4333	0.0163899
2293.3621	0.0165174
2295.2909	0.0165782
2297.2198	0.0168525
2299.1486	0.0170605
2301.0774	0.0173192
2303.0062	0.017483
2304.9350	0.0178559
2306.8638	0.0182316
2308.7926	0.0187712
2310.7215	0.0192284
2312.6503	0.0195894
2314.5791	0.0197698
2316.5079	0.0202783
2318.4367	0.0209451
2320.3655	0.0219669
2322.2944	0.0228536
2324.2232	0.0234117
2326.1520	0.0232559
2328.0808	0.023551
2330.0096	0.0242494
2331.9384	0.0246153
2333.8673	0.0245765
2335.7961	0.0247031
2337.7249	0.0248791
2339.6537	0.025425
2341.5825	0.0256469
2343.5113	0.025321
2345.4401	0.0241195
2347.3690	0.0222147
2349.2978	0.0212725
2351.2266	0.0227494
2353.1554	0.0252941
2355.0842	0.0275303
2357.0130	0.029782
2358.9419	0.0309346
2360.8707	0.030736
2362.7995	0.0302776
2364.7283	0.0290131
2366.6571	0.0277496
2368.5859	0.0262576
2370.5148	0.0245871
2372.4436	0.022624
2374.3724	0.0209484
2376.3012	0.0195158
2378.2300	0.0183786
2380.1588	0.0171516
2382.0877	0.0160422
2384.0165	0.0151705
2385.9453	0.0147296
2387.8741	0.0145107
2389.8029	0.0143736
2391.7317	0.0143311
2393.6605	0.0143855
2395.5894	0.0143418
2397.5182	0.0143117
2399.4470	0.0143781
2401.3758	0.014512
2403.3046	0.0144947
2405.2334	0.0145326
2407.1623	0.0145375
2409.0911	0.0145042
2411.0199	0.0144709
2412.9487	0.0145757
2414.8775	0.01463
2416.8063	0.0146969
2418.7352	0.0146799
2420.6640	0.0146571
2422.5928	0.0146657
2424.5216	0.014801
2426.4504	0.0148127
2428.3792	0.0148884
2430.3080	0.0147729
2432.2369	0.0147683
2434.1657	0.014798
2436.0945	0.0148307
2438.0233	0.014907
2439.9521	0.0149874
2441.8809	0.0149865
2443.8098	0.0150353
2445.7386	0.0150862
2447.6674	0.0151013
2449.5962	0.0150146
2451.5250	0.0150928
2453.4538	0.0150922
2455.3827	0.0150863
2457.3115	0.0150096
2459.2403	0.015016
2461.1691	0.0150983
2463.0979	0.0150834
2465.0267	0.0148936
2466.9555	0.0150139
2468.8844	0.0151365
2470.8132	0.0150838
2472.7420	0.0150105
2474.6708	0.015144
2476.5996	0.0151771
2478.5284	0.0152434
2480.4573	0.0152388
2482.3861	0.0151843
2484.3149	0.0150863
2486.2437	0.0152391
2488.1725	0.015303
2490.1013	0.0153355
2492.0302	0.0152815
2493.9590	0.0152865
2495.8878	0.0153426
2497.8166	0.0154315
2499.7454	0.0154547
2501.6742	0.0154521
2503.6030	0.0153865
2505.5319	0.0154743
2507.4607	0.0155106
2509.3895	0.0154985
2511.3183	0.0154393
2513.2471	0.0155329
2515.1759	0.015538
2517.1048	0.0156047
2519.0336	0.0155776
2520.9624	0.0155766
2522.8912	0.0156039
2524.8200	0.015629
2526.7488	0.015502
2528.6777	0.0155437
2530.6065	0.0155446
2532.5353	0.0155239
2534.4641	0.0155302
2536.3929	0.0156105
2538.3217	0.0155804
2540.2505	0.0158199
2542.1794	0.0158837
2544.1082	0.0158079
2546.0370	0.0158503
2547.9658	0.0158268
2549.8946	0.0158387
2551.8234	0.0159714
2553.7523	0.0160024
2555.6811	0.0161219
2557.6099	0.0161621
2559.5387	0.0161665
2561.4675	0.016043
2563.3963	0.0160825
2565.3252	0.0162084
2567.2540	0.0163019
2569.1828	0.0162622
2571.1116	0.0163163
2573.0404	0.0163502
2574.9692	0.0164894
2576.8981	0.0165549
2578.8269	0.0166232
2580.7557	0.0165763
2582.6845	0.0165449
2584.6133	0.0165777
2586.5421	0.0166649
2588.4709	0.0166435
2590.3998	0.0167431
2592.3286	0.0167989
2594.2574	0.0168406
2596.1862	0.016824
2598.1150	0.0168112
2600.0438	0.016797
2601.9727	0.0168827
2603.9015	0.0169711
2605.8303	0.0170618
2607.7591	0.0170311
2609.6879	0.0170556
2611.6167	0.0170307
2613.5456	0.0170965
2615.4744	0.0171183
2617.4032	0.0171577
2619.3320	0.0171735
2621.2608	0.0172186
2623.1896	0.0171897
2625.1184	0.0171683
2627.0473	0.0171935
2628.9761	0.0172756
2630.9049	0.017222
2632.8337	0.0170999
2634.7625	0.0170801
2636.6913	0.0171233
2638.6202	0.0171166
2640.5490	0.0171579
2642.4778	0.017128
2644.4066	0.0171303
2646.3354	0.0171409
2648.2642	0.0171375
2650.1931	0.0170785
2652.1219	0.0171352
2654.0507	0.017181
2655.9795	0.0172001
2657.9083	0.0171384
2659.8371	0.0170541
2661.7659	0.0170058
2663.6948	0.0170419
2665.6236	0.0170396
2667.5524	0.017057
2669.4812	0.0170725
2671.4100	0.0171376
2673.3388	0.0171453
2675.2677	0.0171972
2677.1965	0.0172414
2679.1253	0.0172788
2681.0541	0.0172791
2682.9829	0.0172842
2684.9117	0.0172989
2686.8406	0.0173713
2688.7694	0.0174033
2690.6982	0.0173697
2692.6270	0.0173997
2694.5558	0.0175165
2696.4846	0.0175762
2698.4134	0.0176044
2700.3423	0.0175847
2702.2711	0.0176359
2704.1999	0.0176724
2706.1287	0.0177565
2708.0575	0.0178716
2709.9863	0.0179726
2711.9152	0.0180266
2713.8440	0.0181072
2715.7728	0.0181493
2717.7016	0.018207
2719.6304	0.0182924
2721.5592	0.0183806
2723.4881	0.0184802
2725.4169	0.0186229
2727.3457	0.0186455
2729.2745	0.018631
2731.2033	0.0187016
2733.1321	0.0187702
2735.0609	0.0188224
2736.9898	0.0189058
2738.9186	0.0189664
2740.8474	0.0191336
2742.7762	0.0192332
2744.7050	0.0192936
2746.6338	0.019389
2748.5627	0.0195232
2750.4915	0.0195903
2752.4203	0.0196323
2754.3491	0.0196797
2756.2779	0.0197639
2758.2067	0.0198685
2760.1356	0.0199715
2762.0644	0.0200169
2763.9932	0.020106
2765.9220	0.02016
2767.8508	0.0202847
2769.7796	0.0203942
2771.7085	0.0204793
2773.6373	0.0205749
2775.5661	0.0206737
2777.4949	0.0206958
2779.4237	0.0207163
2781.3525	0.0207647
2783.2813	0.0208792
2785.2102	0.0210107
2787.1390	0.0211534
2789.0678	0.0212573
2790.9966	0.0213298
2792.9254	0.0213492
2794.8542	0.0214212
2796.7831	0.0215212
2798.7119	0.021664
2800.6407	0.0217276
2802.5695	0.0217464
2804.4983	0.0217561
2806.4271	0.0218462
2808.3560	0.0219782
2810.2848	0.0220954
2812.2136	0.0221274
2814.1424	0.0221993
2816.0712	0.0222899
2818.0000	0.0224437
2819.9288	0.022589
2821.8577	0.0226921
2823.7865	0.0228456
2825.7153	0.0230152
2827.6441	0.0231745
2829.5729	0.0234322
2831.5017	0.0236719
2833.4306	0.0239743
2835.3594	0.024328
2837.2882	0.0248689
2839.2170	0.0255572
2841.1458	0.026241
2843.0746	0.0272132
2845.0035	0.0286871
2846.9323	0.0305948
2848.8611	0.0325585
2850.7899	0.03393
2852.7187	0.0344897
2854.6475	0.0343657
2856.5763	0.0338588
2858.5052	0.0331898
2860.4340	0.0325392
2862.3628	0.0319291
2864.2916	0.0316201
2866.2204	0.0316512
2868.1492	0.0319223
2870.0781	0.0322601
2872.0069	0.032662
2873.9357	0.0328538
2875.8645	0.032621
2877.7933	0.0323537
2879.7221	0.0321845
2881.6510	0.0321396
2883.5798	0.032225
2885.5086	0.0323135
2887.4374	0.0325127
2889.3662	0.032781
2891.2950	0.0330538
2893.2238	0.0333308
2895.1527	0.0338096
2897.0815	0.0342715
2899.0103	0.0346931
2900.9391	0.035202
2902.8679	0.0358487
2904.7967	0.0366106
2906.7256	0.0374312
2908.6544	0.0385773
2910.5832	0.0401752
2912.5120	0.0421155
2914.4408	0.0443545
2916.3696	0.0465712
2918.2985	0.0484293
2920.2273	0.0498107
2922.1561	0.050859
2924.0849	0.0515421
2926.0137	0.0518447
2927.9425	0.0517424
2929.8713	0.0512422
2931.8002	0.0503971
2933.7290	0.0492963
2935.6578	0.0480174
2937.5866	0.0467476
2939.5154	0.0455537
2941.4442	0.0444801
2943.3731	0.04361
2945.3019	0.0428335
2947.2307	0.0420988
2949.1595	0.0414849
2951.0883	0.0410836
2953.0171	0.0407543
2954.9460	0.0403561
2956.8748	0.0398926
2958.8036	0.0394006
2960.7324	0.0389451
2962.6612	0.0386245
2964.5900	0.0383029
2966.5189	0.0378924
2968.4477	0.0375023
2970.3765	0.0371236
2972.3053	0.0368866
2974.2341	0.0368291
2976.1629	0.0368842
2978.0917	0.0369961
2980.0206	0.0371542
2981.9494	0.0372639
2983.8782	0.0371735
2985.8070	0.0369782
2987.7358	0.0367853
2989.6646	0.0365614
2991.5935	0.036367
2993.5223	0.0360612
2995.4511	0.035602
2997.3799	0.0352195
2999.3087	0.0347403
3001.2375	0.0341632
3003.1664	0.0337041
3005.0952	0.0331476
3007.0240	0.0325739
3008.9528	0.0321905
3010.8816	0.0320446
3012.8104	0.0318544
3014.7392	0.0314295
3016.6681	0.0309318
3018.5969	0.0305441
3020.5257	0.0300591
3022.4545	0.0296441
3024.3833	0.02955
3026.3121	0.029461
3028.2410	0.029362
3030.1698	0.0295107
3032.0986	0.0297804
3034.0274	0.0300751
3035.9562	0.0300767
3037.8850	0.0300832
3039.8139	0.0304771
3041.7427	0.030947
3043.6715	0.0312259
3045.6003	0.0315446
3047.5291	0.0318671
3049.4579	0.0324138
3051.3867	0.0329024
3053.3156	0.0332544
3055.2444	0.0336877
3057.1732	0.0339849
3059.1020	0.0342226
3061.0308	0.034616
3062.9596	0.0350711
3064.8885	0.0354663
3066.8173	0.035912
3068.7461	0.0361277
3070.6749	0.0361094
3072.6037	0.0361359
3074.5325	0.0362407
3076.4614	0.0365627
3078.3902	0.0368142
3080.3190	0.0367335
3082.2478	0.0365736
3084.1766	0.0365155
3086.1054	0.0362901
3088.0342	0.0360725
3089.9631	0.0358666
3091.8919	0.0355229
3093.8207	0.035125
3095.7495	0.0348992
3097.6783	0.0347051
3099.6071	0.0346544
3101.5360	0.0344432
3103.4648	0.034145
3105.3936	0.0339688
3107.3224	0.0338633
3109.2512	0.0336722
3111.1800	0.0333338
3113.1089	0.0331457
3115.0377	0.0332059
3116.9665	0.0331809
3118.8953	0.033033
3120.8241	0.0328983
3122.7529	0.0326116
3124.6817	0.0323645
3126.6106	0.032321
3128.5394	0.0323861
3130.4682	0.0324589
3132.3970	0.0324221
3134.3258	0.0324136
3136.2546	0.0325723
3138.1835	0.0329798
3140.1123	0.0331763
3142.0411	0.0331842
3143.9699	0.0333011
3145.8987	0.0335532
3147.8275	0.0338104
3149.7564	0.0341728
3151.6852	0.0346025
3153.6140	0.0349449
3155.5428	0.0351599
3157.4716	0.0353585
3159.4004	0.0356495
3161.3293	0.0361295
3163.2581	0.036548
3165.1869	0.0369417
3167.1157	0.03736
3169.0445	0.037883
3170.9733	0.0383894
3172.9021	0.0388111
3174.8310	0.0392753
3176.7598	0.039863
3178.6886	0.0404168
3180.6174	0.0409087
3182.5462	0.0414772
3184.4750	0.0421701
3186.4039	0.0428501
3188.3327	0.0434983
3190.2615	0.0441266
3192.1903	0.0448547
3194.1191	0.0455736
3196.0479	0.0462408
3197.9768	0.0469704
3199.9056	0.0477099
3201.8344	0.0485257
3203.7632	0.0492906
3205.6920	0.0499948
3207.6208	0.0508806
3209.5496	0.051714
3211.4785	0.0525395
3213.4073	0.0534837
3215.3361	0.0543354
3217.2649	0.0552981
3219.1937	0.0563321
3221.1225	0.0572527
3223.0514	0.0582143
3224.9802	0.0592026
3226.9090	0.0603351
3228.8378	0.0616215
3230.7666	0.0631474
3232.6954	0.064876
3234.6243	0.0663026
3236.5531	0.0673586
3238.4819	0.068643
3240.4107	0.0702785
3242.3395	0.0720826
3244.2683	0.0740129
3246.1971	0.076299
3248.1260	0.078504
3250.0548	0.080424
3251.9836	0.0827892
3253.9124	0.0854682
3255.8412	0.08824
3257.7700	0.0909463
3259.6989	0.0938113
3261.6277	0.0969172
3263.5565	0.10009
3265.4853	0.103394
3267.4141	0.106676
3269.3429	0.109937
3271.2718	0.112987
3273.2006	0.115323
3275.1294	0.117251
3277.0582	0.118648
3278.9870	0.119585
3280.9158	0.120072
3282.8446	0.119974
3284.7735	0.119369
3286.7023	0.118371
3288.6311	0.116967
3290.5599	0.115163
3292.4887	0.113012
3294.4175	0.110556
3296.3464	0.107741
3298.2752	0.104764
3300.2040	0.101847
3302.1328	0.0989782
3304.0616	0.0961505
3305.9904	0.0934004
3307.9193	0.0906086
3309.8481	0.0878499
3311.7769	0.0851016
3313.7057	0.08246
3315.6345	0.0800453
3317.5633	0.0776305
3319.4921	0.0753135
3321.4210	0.0732292
3323.3498	0.0712208
3325.2786	0.069289
3327.2074	0.0672562
3329.1362	0.0652492
3331.0650	0.0634694
3332.9939	0.0617825
3334.9227	0.0603328
3336.8515	0.0590172
3338.7803	0.0576738
3340.7091	0.0563662
3342.6379	0.0552119
3344.5668	0.054121
3346.4956	0.0530929
3348.4244	0.0521576
3350.3532	0.0513075
3352.2820	0.0504099
3354.2108	0.0495414
3356.1397	0.0488029
3358.0685	0.048135
3359.9973	0.0474948
3361.9261	0.046898
3363.8549	0.0463021
3365.7837	0.0457384
3367.7125	0.0451777
3369.6414	0.0446613
3371.5702	0.0441017
3373.4990	0.0437007
3375.4278	0.0432936
3377.3566	0.0428984
3379.2854	0.0424627
3381.2143	0.0420489
3383.1431	0.0416441
3385.0719	0.0412839
3387.0007	0.0409206
3388.9295	0.040633
3390.8583	0.0404274
3392.7872	0.0400582
3394.7160	0.0396592
3396.6448	0.0393455
3398.5736	0.03903
3400.5024	0.0387729
3402.4312	0.038542
3404.3600	0.038228
3406.2889	0.0378579
3408.2177	0.0375342
3410.1465	0.037157
3412.0753	0.03687
3414.0041	0.0366786
3415.9329	0.0364236
3417.8618	0.0361017
3419.7906	0.0358586
3421.7194	0.0356327
3423.6482	0.0353292
3425.5770	0.0349953
3427.5058	0.034677
3429.4347	0.0343657
3431.3635	0.0341428
3433.2923	0.0339452
3435.2211	0.0338249
3437.1499	0.033566
3439.0787	0.033274
3441.0075	0.033119
3442.9364	0.0330319
3444.8652	0.0328379
3446.7940	0.0326329
3448.7228	0.0324246
3450.6516	0.0322776
3452.5804	0.032107
3454.5093	0.0319561
3456.4381	0.0318219
3458.3669	0.0316511
3460.2957	0.0315063
3462.2245	0.0314142
3464.1533	0.0312365
3466.0822	0.0310253
3468.0110	0.0308494
3469.9398	0.0306956
3471.8686	0.03062
3473.7974	0.0306094
3475.7262	0.0305364
3477.6550	0.0304136
3479.5839	0.0302235
3481.5127	0.0301237
3483.4415	0.0299458
3485.3703	0.0296856
3487.2991	0.0295492
3489.2279	0.0295327
3491.1568	0.0294559
3493.0856	0.0292795
3495.0144	0.0291151
3496.9432	0.0289419
3498.8720	0.0287937
3500.8008	0.0287271
3502.7297	0.0287
3504.6585	0.0285891
3506.5873	0.02831
3508.5161	0.0282483
3510.4449	0.0281686
3512.3737	0.027859
3514.3025	0.0276383
3516.2314	0.0275559
3518.1602	0.0274099
3520.0890	0.0272567
3522.0178	0.0270551
3523.9466	0.0269562
3525.8754	0.0268282
3527.8043	0.0266364
3529.7331	0.026396
3531.6619	0.0261706
3533.5907	0.0259658
3535.5195	0.0258858
3537.4483	0.0256907
3539.3772	0.025305
3541.3060	0.0250812
3543.2348	0.0249885
3545.1636	0.024897
3547.0924	0.0247345
3549.0212	0.0243425
3550.9501	0.0241183
3552.8789	0.024026
3554.8077	0.0237441
3556.7365	0.0234824
3558.6653	0.0232481
3560.5941	0.0229407
3562.5229	0.0227303
3564.4518	0.0227201
3566.3806	0.0230304
3568.3094	0.0228862
3570.2382	0.0221703
3572.1670	0.0217042
3574.0958	0.021494
3576.0247	0.0212542
3577.9535	0.0210113
3579.8823	0.0208567
3581.8111	0.0207536
3583.7399	0.0206811
3585.6687	0.020815
3587.5976	0.0212022
3589.5264	0.0208826
3591.4552	0.0202815
3593.3840	0.0202156
3595.3128	0.0202793
3597.2416	0.0201001
3599.1704	0.0197923
3601.0993	0.019695
3603.0281	0.0193921
3604.9569	0.0191887
3606.8857	0.0192194
3608.8145	0.0193078
3610.7433	0.0188404
3612.6722	0.0186077
3614.6010	0.0185462
3616.5298	0.0181896
3618.4586	0.0183628
3620.3874	0.0186133
3622.3162	0.0181035
3624.2451	0.0177684
3626.1739	0.0175879
3628.1027	0.0180366
3630.0315	0.0184912
3631.9603	0.0172311
3633.8891	0.016803
3635.8179	0.0165314
3637.7468	0.0160508
3639.6756	0.0157986
3641.6044	0.0156613
3643.5332	0.0155742
3645.4620	0.015372
3647.3908	0.0157696
3649.3197	0.0161935
3651.2485	0.015879
3653.1773	0.0146953
3655.1061	0.0143436
3657.0349	0.0145756
3658.9637	0.0139136
3660.8926	0.0134609
3662.8214	0.0133349
3664.7502	0.0131654
3666.6790	0.012977
3668.6078	0.013261
3670.5366	0.0140686
3672.4654	0.0133698
3674.3943	0.0132167
3676.3231	0.0140633
3678.2519	0.0128078
3680.1807	0.0124687
3682.1095	0.0123463
3684.0383	0.0121762
3685.9672	0.0119909
3687.8960	0.0123272
3689.8248	0.0129477
3691.7536	0.012887
3693.6824	0.0124916
3695.6112	0.012066
3697.5401	0.0119276
3699.4689	0.0118476
3701.3977	0.0122591
3703.3265	0.0124287
3705.2553	0.0121131
3707.1841	0.0119728
3709.1129	0.0121932
3711.0418	0.0125694
3712.9706	0.0125464
3714.8994	0.011967
3716.8282	0.0116784
3718.7570	0.0117868
3720.6858	0.0118766
3722.6147	0.0121431
3724.5435	0.0122825
3726.4723	0.0125874
3728.4011	0.0125548
3730.3299	0.0120383
3732.2587	0.0124128
3734.1876	0.01273
3736.1164	0.0131505
3738.0452	0.01256
3739.9740	0.0119559
3741.9028	0.0116122
3743.8316	0.0123704
3745.7605	0.0131323
3747.6893	0.0117247
3749.6181	0.0119648
3751.5469	0.0125959
3753.4757	0.0122249
3755.4045	0.0113782
3757.3333	0.0113324
3759.2622	0.0115807
3761.1910	0.0116137
3763.1198	0.011108
3765.0486	0.0112099
3766.9774	0.0113403
3768.9062	0.0112468
3770.8351	0.0115781
3772.7639	0.0111744
3774.6927	0.010982
3776.6215	0.0109315
3778.5503	0.01104
3780.4791	0.0113841
3782.4080	0.0110768
3784.3368	0.0111377
3786.2656	0.0111942
3788.1944	0.0109907
3790.1232	0.0108993
3792.0520	0.0108136
3793.9808	0.0107712
3795.9097	0.0111264
3797.8385	0.0113923
3799.7673	0.0111165
3801.6961	0.0118564
3803.6249	0.0115272
3805.5537	0.0109535
3807.4826	0.011628
3809.4114	0.0112463
3811.3402	0.010881
3813.2690	0.0108522
3815.1978	0.011322
3817.1266	0.0119406
3819.0555	0.0111454
3820.9843	0.0117522
3822.9131	0.011923
3824.8419	0.0110757
3826.7707	0.0112505
3828.6995	0.0111632
3830.6283	0.0110944
3832.5572	0.0113464
3834.4860	0.0112255
3836.4148	0.0112885
3838.3436	0.011689
3840.2724	0.011658
3842.2012	0.0113356
3844.1301	0.0114067
3846.0589	0.011235
3847.9877	0.0109644
3849.9165	0.0108672
3851.8453	0.0110707
3853.7741	0.0126747
3855.7030	0.0122872
3857.6318	0.0113334
3859.5606	0.0109636
3861.4894	0.0109298
3863.4182	0.0112243
3865.3470	0.0115388
3867.2758	0.0110954
3869.2047	0.0113144
3871.1335	0.0118508
3873.0623	0.0111562
3874.9911	0.011369
3876.9199	0.0109536
3878.8487	0.010949
3880.7776	0.0117331
3882.7064	0.0114123
3884.6352	0.011103
3886.5640	0.01166
3888.4928	0.0109683
3890.4216	0.0109272
3892.3505	0.0114571
3894.2793	0.0111597
3896.2081	0.0108482
3898.1369	0.0109279
3900.0657	0.0113155
3901.9945	0.0116071
3903.9233	0.0118557
3905.8522	0.0116771
3907.7810	0.0110617
3909.7098	0.0109169
3911.6386	0.0110117
3913.5674	0.010992
3915.4962	0.0110613
3917.4251	0.0114008
3919.3539	0.0113112
3921.2827	0.0111936
3923.2115	0.0110802
3925.1403	0.0112148
3927.0691	0.0111287
3928.9980	0.0110046
3930.9268	0.0110216
3932.8556	0.0112327
3934.7844	0.0111857
3936.7132	0.0110011
3938.6420	0.0110057
3940.5709	0.0109611
3942.4997	0.0112342
3944.4285	0.0113291
3946.3573	0.0110726
3948.2861	0.0111805
3950.2149	0.0112061
3952.1437	0.0111006
3954.0726	0.0110074
3956.0014	0.0110624
3957.9302	0.0110177
3959.8590	0.0109608
3961.7878	0.0111165
3963.7166	0.0111914
3965.6455	0.0110872
3967.5743	0.0111088
3969.5031	0.011154
3971.4319	0.0111218
3973.3607	0.0111137
3975.2895	0.0111938
3977.2184	0.0111477
3979.1472	0.0110696
3981.0760	0.0110994
3983.0048	0.0112222
3984.9336	0.0111957
3986.8624	0.0110914
3988.7912	0.0111242
3990.7201	0.0111718
3992.6489	0.0111124
3994.5777	0.0110888
3996.5065	0.0110757
3998.4353	0.0111286
4000.3641	0.0111678
4002.2930	0.011138
4004.2218	0.0111267
4006.1506	0.0111636
4008.0794	0.0111426
4010.0082	0.0110309
4011.9370	0.0109921
4013.8659	0.0110655
4015.7947	0.0110499
4017.7235	0.0109413
4019.6523	0.0109918
4021.5811	0.0110492
4023.5099	0.0110281
4025.4387	0.0110951
4027.3676	0.0110591
4029.2964	0.0110211
4031.2252	0.0110296
4033.1540	0.0109548
4035.0828	0.0109006
4037.0116	0.0109803
4038.9405	0.010963
4040.8693	0.0108971
4042.7981	0.0109414
4044.7269	0.01104
4046.6557	0.0109917
4048.5845	0.0109871
4050.5134	0.011011
4052.4422	0.0109764
4054.3710	0.0109089
4056.2998	0.0108792
4058.2286	0.0109261
4060.1574	0.0108971
4062.0862	0.010781
4064.0151	0.0108611
4065.9439	0.0109867
4067.8727	0.0111092
4069.8015	0.0110969
4071.7303	0.0110204
4073.6591	0.0109394
4075.5880	0.0109603
4077.5168	0.0109244
4079.4456	0.0107612
4081.3744	0.010679
4083.3032	0.0108412
4085.2320	0.0109345
4087.1609	0.0108661
4089.0897	0.0107605
4091.0185	0.0107884
4092.9473	0.0107876
4094.8761	0.0107389
4096.8049	0.010725
4098.7337	0.01077
4100.6626	0.0108297
4102.5914	0.0108227
4104.5202	0.0108426
4106.4490	0.0107839
4108.3778	0.0107053
4110.3066	0.0107541
4112.2355	0.0107681
4114.1643	0.0107789
4116.0931	0.0108737
4118.0219	0.010851
4119.9507	0.0107214
4121.8795	0.0107407
4123.8084	0.0107934
4125.7372	0.0107985
4127.6660	0.0107491
4129.5948	0.0106937
4131.5236	0.0105903
4133.4524	0.0107005
4135.3813	0.0107885
4137.3101	0.0108049
4139.2389	0.0107606
4141.1677	0.0107163
4143.0965	0.0106169
4145.0253	0.010627
4146.9541	0.0106564
4148.8830	0.0106336
4150.8118	0.010592
4152.7406	0.0106086
4154.6694	0.0106853
4156.5982	0.0106421
4158.5270	0.0105787
4160.4559	0.0106388
4162.3847	0.0107294
4164.3135	0.0107757
4166.2423	0.0107094
4168.1711	0.0106604
4170.0999	0.0107184
4172.0288	0.0107346
4173.9576	0.0106164
4175.8864	0.0105986
4177.8152	0.0107083
4179.7440	0.0108619
4181.6728	0.0108348
4183.6016	0.0107253
4185.5305	0.010678
4187.4593	0.0106651
4189.3881	0.0106038
4191.3169	0.0106305
4193.2457	0.0106629
4195.1745	0.0107027
4197.1034	0.0106741
4199.0322	0.0106957
4200.9610	0.0107446
[truncated: 414 more rows]
