# Supplementary material for: Vibrational Study on the Structure, Bioactivity, and Silver Adsorption of Silk Fibroin Fibers Grafted with Methacrylonitrile
Source: Molecules. 2023 Mar 10;28(6):2551. doi: 10.3390/molecules28062551 (PMC10051891; doi:10.3390/molecules28062551)
Supplement: Supplementary file 1 [file molecules-28-02551-s001.zip › RAW DATA/Figure 2 IR t0 parallel/IR BF control t0 parallel p1.txt]

TITLE	BF CONTROLLO T0 PARALLELE P1
DATA TYPE
ORIGIN	JASCO
OWNER
DATE	23/03/01
TIME	12:03:16
SPECTROMETER/DATA SYSTEM
RESOLUTION
DELTAX	1.92882
XUNITS	1/CM
YUNITS	ABSORBANCE
FIRSTX	379.9768
LASTX	4999.4912
NPOINTS	2396
FIRSTY	0.24438
MAXY	0.42853
MINY	0.00912
XYDATA
379.9768	0.244381
381.9056	0.248733
383.8344	0.251023
385.7633	0.247796
387.6921	0.239413
389.6209	0.243283
391.5497	0.244783
393.4785	0.248532
395.4073	0.256112
397.3361	0.261027
399.2650	0.251519
401.1938	0.24556
403.1226	0.241328
405.0514	0.238904
406.9802	0.241167
408.9090	0.246872
410.8379	0.249631
412.7667	0.252175
414.6955	0.255001
416.6243	0.260987
418.5531	0.272262
420.4819	0.271539
422.4108	0.269276
424.3396	0.268874
426.2684	0.268151
428.1972	0.26483
430.1260	0.25713
432.0548	0.248251
433.9837	0.242841
435.9125	0.238583
437.8413	0.237364
439.7701	0.237659
441.6989	0.237484
443.6277	0.236212
445.5565	0.235275
447.4854	0.234967
449.4142	0.235061
451.3430	0.236547
453.2718	0.237578
455.2006	0.238141
457.1294	0.241167
459.0583	0.241355
460.9871	0.239895
462.9159	0.23952
464.8447	0.242064
466.7735	0.243859
468.7023	0.245345
470.6312	0.246644
472.5600	0.248854
474.4888	0.251238
476.4176	0.253969
478.3464	0.255536
480.2752	0.257023
482.2040	0.259326
484.1329	0.262379
486.0617	0.264
487.9905	0.264683
489.9193	0.264441
491.8481	0.264816
493.7769	0.264415
495.7058	0.26412
497.6346	0.264575
499.5634	0.265995
501.4922	0.267575
503.4210	0.269785
505.3498	0.271258
507.2787	0.27324
509.2075	0.275436
511.1363	0.277378
513.0651	0.27869
514.9939	0.28102
516.9227	0.283029
518.8515	0.283846
520.7804	0.284864
522.7092	0.286497
524.6380	0.28876
526.5668	0.292041
528.4956	0.294318
530.4244	0.2978
532.3533	0.301857
534.2821	0.305875
536.2109	0.309611
538.1397	0.314445
540.0685	0.318797
541.9973	0.322052
543.9262	0.324368
545.8550	0.326846
547.7838	0.327114
549.7126	0.324797
551.6414	0.320646
553.5702	0.314459
555.4990	0.304053
557.4279	0.291653
559.3567	0.279212
561.2855	0.268392
563.2143	0.25879
565.1431	0.251479
567.0719	0.246109
569.0008	0.242225
570.9296	0.24023
572.8584	0.239533
574.7872	0.238596
576.7160	0.238007
578.6448	0.238368
580.5737	0.239199
582.5025	0.239908
584.4313	0.24098
586.3601	0.241863
588.2889	0.243069
590.2177	0.244475
592.1465	0.246524
594.0754	0.248773
596.0042	0.251612
597.9330	0.254237
599.8618	0.257451
601.7906	0.260437
603.7194	0.263638
605.6483	0.26712
607.5771	0.269651
609.5059	0.270012
611.4347	0.269303
613.3635	0.267776
615.2923	0.265178
617.2212	0.262366
619.1500	0.260344
621.0788	0.259125
623.0076	0.258268
624.9364	0.257036
626.8652	0.25571
628.7941	0.254639
630.7229	0.252938
632.6517	0.250581
634.5805	0.248238
636.5093	0.246457
638.4381	0.245225
640.3669	0.244274
642.2958	0.243457
644.2246	0.242667
646.1534	0.241127
648.0822	0.239051
650.0110	0.237043
651.9398	0.235087
653.8687	0.232878
655.7975	0.230923
657.7263	0.229396
659.6551	0.227869
661.5839	0.226731
663.5127	0.225807
665.4416	0.226463
667.3704	0.228244
669.2992	0.225914
671.2280	0.224575
673.1568	0.224374
675.0856	0.224307
677.0144	0.224481
678.9433	0.22416
680.8721	0.223812
682.8009	0.223343
684.7297	0.222821
686.6585	0.222258
688.5873	0.221107
690.5162	0.219486
692.4450	0.217853
694.3738	0.215844
696.3026	0.213782
698.2314	0.211318
700.1602	0.208545
702.0891	0.205372
704.0179	0.202077
705.9467	0.198422
707.8755	0.194819
709.8043	0.191712
711.7331	0.188699
713.6619	0.1857
715.5908	0.1827
717.5196	0.179995
719.4484	0.177343
721.3772	0.17425
723.3060	0.170808
725.2348	0.167099
727.1637	0.162974
729.0925	0.158756
731.0213	0.154323
732.9501	0.149703
734.8789	0.145324
736.8077	0.141012
738.7366	0.13666
740.6654	0.132375
742.5942	0.128424
744.5230	0.124849
746.4518	0.121099
748.3806	0.117858
750.3094	0.114819
752.2383	0.112154
754.1671	0.109649
756.0959	0.107922
758.0247	0.106516
759.9535	0.105471
761.8823	0.104534
763.8112	0.103904
765.7400	0.10278
767.6688	0.101266
769.5976	0.0993648
771.5264	0.0971552
773.4552	0.0946242
775.3841	0.092428
777.3129	0.0902318
779.2417	0.0884507
781.1705	0.0865089
783.0993	0.0848216
785.0281	0.0832548
786.9569	0.0817818
788.8858	0.0799471
790.8146	0.0784874
792.7434	0.0773224
794.6722	0.0763046
796.6010	0.0752467
798.5298	0.0746441
800.4587	0.0743093
802.3875	0.0741352
804.3163	0.0737469
806.2451	0.0736799
808.1739	0.0734656
810.1027	0.0733049
812.0316	0.0728095
813.9604	0.0723542
815.8892	0.0718051
817.8180	0.071698
819.7468	0.0717248
821.6756	0.0718855
823.6045	0.0719926
825.5333	0.0721935
827.4621	0.0720328
829.3909	0.0713766
831.3197	0.0699705
833.2485	0.0684171
835.1773	0.0667431
837.1062	0.0652567
839.0350	0.0639309
840.9638	0.0631408
842.8926	0.0624311
844.8214	0.0623373
846.7502	0.0625918
848.6791	0.0633149
850.6079	0.0637167
852.5367	0.0632479
854.4655	0.0616678
856.3943	0.0598867
858.3231	0.0577307
860.2520	0.0559362
862.1808	0.0544497
864.1096	0.053499
866.0384	0.0527624
867.9672	0.0527222
869.8960	0.0526151
871.8248	0.0529365
873.7537	0.0530436
875.6825	0.0529097
877.6113	0.0526821
879.5401	0.0525482
881.4689	0.0522803
883.3977	0.0521464
885.3266	0.0519455
887.2554	0.0520259
889.1842	0.051892
891.1130	0.051825
893.0418	0.051584
894.9706	0.051584
896.8995	0.0513965
898.8283	0.0513965
900.7571	0.0511956
902.6859	0.0510617
904.6147	0.0508207
906.5435	0.050901
908.4723	0.0509144
910.4012	0.0513697
912.3300	0.0518518
914.2588	0.0525883
916.1876	0.0535659
918.1164	0.0549051
920.0452	0.0563379
921.9741	0.0581324
923.9029	0.059418
925.8317	0.0603956
927.7605	0.0609178
929.6893	0.0610384
931.6181	0.0604625
933.5470	0.0597929
935.4758	0.0590296
937.4046	0.0585475
939.3334	0.0582261
941.2622	0.058186
943.1910	0.0581324
945.1198	0.0582797
947.0487	0.0583735
948.9775	0.0585609
950.9063	0.0587618
952.8351	0.0592707
954.7639	0.0597528
956.6927	0.0602349
958.6216	0.0608643
960.5504	0.0616544
962.4792	0.0625784
964.4080	0.0639041
966.3368	0.0653102
968.2656	0.0671315
970.1945	0.0692741
972.1233	0.0712828
974.0521	0.0724211
975.9809	0.0727827
977.9097	0.0722068
979.8385	0.0710954
981.7673	0.0698232
983.6962	0.0689393
985.6250	0.0688054
987.5538	0.0699705
989.4826	0.072247
991.4114	0.0751931
993.3402	0.077925
995.2691	0.0800676
997.1979	0.0814202
999.1267	0.0819826
1001.0555	0.0818621
1002.9843	0.0812997
1004.9131	0.0805096
1006.8420	0.0800275
1008.7708	0.0799069
1010.6996	0.0802819
1012.6284	0.0807908
1014.5572	0.0809381
1016.4860	0.0804962
1018.4149	0.0796927
1020.3437	0.0790097
1022.2725	0.0789829
1024.2013	0.0797195
1026.1301	0.08138
1028.0589	0.0835628
1029.9877	0.0860536
1031.9166	0.0884909
1033.8454	0.0910888
1035.7742	0.093593
1037.7030	0.0958964
1039.6318	0.0979721
1041.5606	0.0997263
1043.4895	0.101146
1045.4183	0.102472
1047.3471	0.103596
1049.2759	0.104574
1051.2047	0.105766
1053.1335	0.107601
1055.0624	0.10977
1056.9912	0.112046
1058.9200	0.114069
1060.8488	0.115743
1062.7776	0.117015
1064.7064	0.117805
1066.6352	0.118153
1068.5641	0.117912
1070.4929	0.1168
1072.4217	0.114778
1074.3505	0.111859
1076.2793	0.108217
1078.2081	0.104038
1080.1370	0.0997531
1082.0658	0.0953607
1083.9946	0.0910219
1085.9234	0.0867902
1087.8522	0.082987
1089.7810	0.079773
1091.7099	0.0774831
1093.6387	0.0759029
1095.5675	0.0752333
1097.4963	0.0751262
1099.4251	0.0752869
1101.3539	0.0754342
1103.2827	0.0753271
1105.2116	0.0747111
1107.1404	0.0739343
1109.0692	0.0731175
1110.9980	0.0725015
1112.9268	0.0721131
1114.8556	0.0719792
1116.7845	0.0718319
1118.7133	0.0718721
1120.6421	0.0718855
1122.5709	0.0719658
1124.4997	0.0720729
1126.4285	0.0723542
1128.3574	0.0726755
1130.2862	0.0730371
1132.2150	0.0733183
1134.1438	0.0738272
1136.0726	0.07447
1138.0014	0.0754744
1139.9302	0.0766394
1141.8591	0.078233
1143.7879	0.0800275
1145.7167	0.0821165
1147.6455	0.0845002
1149.5743	0.087125
1151.5031	0.0897631
1153.4320	0.0923878
1155.3608	0.0948117
1157.2896	0.0970748
1159.2184	0.0989898
1161.1472	0.100503
1163.0760	0.101695
1165.0049	0.102605
1166.9337	0.103302
1168.8625	0.103985
1170.7913	0.104146
1172.7201	0.103248
1174.6489	0.100985
1176.5777	0.0980792
1178.5066	0.095267
1180.4354	0.0931109
1182.3642	0.0918789
1184.2930	0.0916647
1186.2218	0.0920262
1188.1506	0.0928833
1190.0795	0.0941421
1192.0083	0.0959365
1193.9371	0.0980524
1195.8659	0.100717
1197.7947	0.103945
1199.7235	0.107815
1201.6524	0.112354
1203.5812	0.117577
1205.5100	0.123135
1207.4388	0.128973
1209.3676	0.135066
1211.2964	0.141468
1213.2253	0.147855
1215.1541	0.153801
1217.0829	0.159238
1219.0117	0.164086
1220.9405	0.168331
1222.8693	0.171947
1224.7981	0.17496
1226.7270	0.17729
1228.6558	0.17887
1230.5846	0.179258
1232.5134	0.178415
1234.4422	0.176459
1236.3710	0.173741
1238.2999	0.170648
1240.2287	0.167568
1242.1575	0.164621
1244.0863	0.161836
1246.0151	0.159238
1247.9439	0.157069
1249.8728	0.155194
1251.8016	0.153721
1253.7304	0.152743
1255.6592	0.152221
1257.5880	0.152141
1259.5168	0.152127
1261.4456	0.151658
1263.3745	0.15048
1265.3033	0.148257
1267.2321	0.144882
1269.1609	0.14053
1271.0897	0.135656
1273.0185	0.13058
1274.9474	0.125933
1276.8762	0.12201
1278.8050	0.118782
1280.7338	0.116198
1282.6626	0.114136
1284.5914	0.112609
1286.5203	0.11143
1288.4491	0.110493
1290.3779	0.109757
1292.3067	0.109368
1294.2355	0.109207
1296.1643	0.109315
1298.0931	0.109663
1300.0220	0.110158
1301.9508	0.110627
1303.8796	0.111096
1305.8084	0.111551
1307.7372	0.111913
1309.6660	0.112127
1311.5949	0.112395
1313.5237	0.112596
1315.4525	0.112823
1317.3813	0.113171
1319.3101	0.113627
1321.2389	0.11431
1323.1678	0.115368
1325.0966	0.116667
1327.0254	0.11814
1328.9542	0.119532
1330.8830	0.120764
1332.8118	0.121635
1334.7406	0.122157
1336.6695	0.122251
1338.5983	0.121996
1340.5271	0.12122
1342.4559	0.12051
1344.3847	0.119934
1346.3135	0.119331
1348.2424	0.118916
1350.1712	0.118823
1352.1000	0.119184
1354.0288	0.120001
1355.9576	0.121273
1357.8864	0.123309
1359.8153	0.126282
1361.7441	0.130192
1363.6729	0.134718
1365.6017	0.138669
1367.5305	0.141119
1369.4593	0.141481
1371.3881	0.140825
1373.3170	0.13982
1375.2458	0.138669
1377.1746	0.138347
1379.1034	0.138388
1381.0322	0.138521
1382.9610	0.138883
1384.8899	0.139553
1386.8187	0.140075
1388.7475	0.140115
1390.6763	0.140611
1392.6051	0.141227
1394.5339	0.141575
1396.4628	0.142124
1398.3916	0.14353
1400.3204	0.144815
1402.2492	0.146784
1404.1780	0.148538
1406.1068	0.149703
1408.0357	0.15056
1409.9645	0.151136
1411.8933	0.150976
1413.8221	0.150668
1415.7509	0.150426
1417.6797	0.1504
1419.6085	0.149208
1421.5374	0.149315
1423.4662	0.150775
1425.3950	0.153051
1427.3238	0.157162
1429.2526	0.163215
1431.1814	0.171197
1433.1103	0.180825
1435.0391	0.190427
1436.9679	0.198837
1438.8967	0.20343
1440.8255	0.205479
1442.7543	0.204903
1444.6832	0.203671
1446.6120	0.200551
1448.5408	0.19427
1450.4696	0.186208
1452.3984	0.177424
1454.3272	0.169108
1456.2560	0.161113
1458.1849	0.148699
1460.1137	0.142927
1462.0425	0.140169
1463.9713	0.137946
1465.9001	0.135348
1467.8289	0.13445
1469.7578	0.134531
1471.6866	0.134705
1473.6154	0.133995
1475.5442	0.134919
1477.4730	0.137062
1479.4018	0.14057
1481.3307	0.145418
1483.2595	0.151565
1485.1883	0.158863
1487.1171	0.167474
1489.0459	0.177183
1490.9747	0.187949
1492.9035	0.199359
1494.8324	0.211023
1496.7612	0.223946
1498.6900	0.23648
1500.6188	0.248907
1502.5476	0.261911
1504.4764	0.275262
1506.4053	0.288185
1508.3341	0.299179
1510.2629	0.309946
1512.1917	0.319815
1514.1205	0.326886
1516.0493	0.328131
1517.9782	0.322346
1519.9070	0.32007
1521.8358	0.313387
1523.7646	0.309839
1525.6934	0.308968
1527.6222	0.305393
1529.5510	0.302915
1531.4799	0.301509
1533.4087	0.296273
1535.3375	0.289336
1537.2663	0.289417
1539.1951	0.285386
1541.1239	0.273896
1543.0528	0.266959
1544.9816	0.260478
1546.9104	0.254063
1548.8392	0.249738
1550.7680	0.242185
1552.6968	0.237297
1554.6257	0.230655
1556.5545	0.226972
1558.4833	0.220892
1560.4121	0.204408
1562.3409	0.199533
1564.2697	0.194404
1566.1985	0.186985
1568.1274	0.182419
1570.0562	0.175147
1571.9850	0.170527
1573.9138	0.169228
1575.8426	0.167554
1577.7714	0.165532
1579.7003	0.167353
1581.6291	0.170166
1583.5579	0.174866
1585.4867	0.181414
1587.4155	0.190159
1589.3443	0.200859
1591.2732	0.213822
1593.2020	0.228351
1595.1308	0.24414
1597.0596	0.261147
1598.9884	0.279842
1600.9172	0.301094
1602.8461	0.324409
1604.7749	0.348527
1606.7037	0.371185
1608.6325	0.391018
1610.5613	0.406512
1612.4901	0.418283
1614.4189	0.427536
1616.3478	0.428527
1618.2766	0.419207
1620.2054	0.413315
1622.1342	0.4022
1624.0630	0.380733
1625.9918	0.363846
1627.9207	0.346705
1629.8495	0.327984
1631.7783	0.314365
1633.7071	0.303772
1635.6359	0.286658
1637.5647	0.268419
1639.4936	0.259179
1641.4224	0.249751
1643.3512	0.24185
1645.2800	0.235208
1647.2088	0.223731
1649.1376	0.215389
1651.0664	0.213554
1652.9953	0.205519
1654.9241	0.190226
1656.8529	0.185512
1658.7817	0.179044
1660.7105	0.172442
1662.6393	0.164474
1664.5682	0.156747
1666.4970	0.151886
1668.4258	0.146878
1670.3546	0.139004
1672.2834	0.13354
1674.2122	0.129308
1676.1411	0.122545
1678.0699	0.11747
1679.9987	0.113439
1681.9275	0.10973
1683.8563	0.105806
1685.7851	0.0986818
1687.7139	0.0959365
1689.6428	0.0929235
1691.5716	0.0902318
1693.5004	0.0890801
1695.4292	0.0887587
1697.3580	0.0883971
1699.2868	0.0881159
1701.2157	0.0804962
1703.1445	0.0726488
1705.0733	0.0623641
1707.0021	0.0511153
1708.9309	0.043375
1710.8597	0.0385005
1712.7886	0.0343491
1714.7174	0.0320056
1716.6462	0.0294479
1718.5750	0.0278677
1720.5038	0.0256982
1722.4326	0.0249885
1724.3614	0.02381
1726.2903	0.0232342
1728.2191	0.0223638
1730.1479	0.0222165
1732.0767	0.021654
1734.0055	0.0220558
1735.9343	0.0213862
1737.8632	0.0212121
1739.7920	0.0207434
1741.7208	0.0204086
1743.6496	0.0196587
1745.5784	0.0192703
1747.5072	0.018507
1749.4361	0.0183597
1751.3649	0.0176901
1753.2937	0.0173152
1755.2225	0.0166188
1757.1513	0.016592
1759.0801	0.0160832
1761.0089	0.0161769
1762.9378	0.0158689
1764.8666	0.0157886
1766.7954	0.0155073
1768.7242	0.0157216
1770.6530	0.0155341
1772.5818	0.0159091
1774.5107	0.0153332
1776.4395	0.0153199
1778.3683	0.0150252
1780.2971	0.0150654
1782.2259	0.0147574
1784.1547	0.0148645
1786.0836	0.0146369
1788.0124	0.0146101
1789.9412	0.0144092
1791.8700	0.0147708
1793.7988	0.0145565
1795.7276	0.0144494
1797.6565	0.0141816
1799.5853	0.0143155
1801.5141	0.0140878
1803.4429	0.0140343
1805.3717	0.0137263
1807.3005	0.01382
1809.2293	0.0136593
1811.1582	0.013753
1813.0870	0.0134718
1815.0158	0.0134718
1816.9446	0.013271
1818.8734	0.0134317
1820.8022	0.0133647
1822.7311	0.013512
1824.6599	0.0133111
1826.5887	0.0134852
1828.5175	0.0133245
1830.4463	0.0136727
1832.3751	0.0133513
1834.3040	0.0134584
1836.2328	0.0131638
1838.1616	0.0132576
1840.0904	0.0129897
1842.0192	0.013271
1843.9480	0.0134183
1845.8768	0.0137129
1847.8057	0.0133111
1849.7345	0.0133379
1851.6633	0.0131103
1853.5921	0.0133111
1855.5209	0.0131103
1857.4497	0.0133245
1859.3786	0.0131103
1861.3074	0.013271
1863.2362	0.0131772
1865.1650	0.0134317
1867.0938	0.0132843
1869.0226	0.0138602
1870.9515	0.0136191
1872.8803	0.013579
1874.8091	0.0134049
1876.7379	0.0136861
1878.6667	0.0135522
1880.5955	0.0137397
1882.5243	0.013445
1884.4532	0.0136727
1886.3820	0.0134986
1888.3108	0.0136861
1890.2396	0.0136995
1892.1684	0.0139941
1894.0972	0.013887
1896.0261	0.0141816
1897.9549	0.013887
1899.8837	0.0140477
1901.8125	0.0137664
1903.7413	0.0139807
1905.6701	0.01382
1907.5990	0.014195
1909.5278	0.0140209
1911.4566	0.0140477
1913.3854	0.0138736
1915.3142	0.0143021
1917.2430	0.014195
1919.1718	0.014503
1921.1007	0.0141816
1923.0295	0.0146637
1924.9583	0.0140611
1926.8871	0.0140744
1928.8159	0.0139807
1930.7447	0.0144628
1932.6736	0.0142485
1934.6024	0.0146369
1936.5312	0.0142351
1938.4600	0.0147574
1940.3888	0.0149047
1942.3176	0.0153466
1944.2465	0.0148511
1946.1753	0.0151458
1948.1041	0.0145967
1950.0329	0.0147708
1951.9617	0.0153332
1953.8905	0.0164447
1955.8193	0.0157618
1957.7482	0.0161099
1959.6770	0.016284
1961.6058	0.0169134
1963.5346	0.0164581
1965.4634	0.0172348
1967.3922	0.0174089
1969.3211	0.0181722
1971.2499	0.0176901
1973.1787	0.0183329
1975.1075	0.0178642
1977.0363	0.0196051
1978.9651	0.0199265
1980.8940	0.0194846
1982.8228	0.0177437
1984.7516	0.0179848
1986.6804	0.0168331
1988.6092	0.0167661
1990.5380	0.0168599
1992.4669	0.0178107
1994.3957	0.0173018
1996.3245	0.0173018
1998.2533	0.0167393
2000.1821	0.0168063
2002.1109	0.0164447
2004.0397	0.0168331
2005.9686	0.0167929
2007.8974	0.0180785
2009.8262	0.0175027
2011.7550	0.0176098
2013.6838	0.0167929
2015.6126	0.0176901
2017.5415	0.0176232
2019.4703	0.0187615
2021.3991	0.0186409
2023.3279	0.0186811
2025.2567	0.0179981
2027.1855	0.0184936
2029.1144	0.017891
2031.0432	0.0182124
2032.9720	0.0175964
2034.9008	0.0182258
2036.8296	0.0171009
2038.7584	0.0178107
2040.6872	0.0178241
2042.6161	0.0176634
2044.5449	0.0169938
2046.4737	0.0174759
2048.4025	0.0172348
2050.3313	0.0176098
2052.2601	0.0165519
2054.1890	0.0163376
2056.1178	0.0159091
2058.0466	0.0160028
2059.9754	0.0157216
2061.9042	0.0159492
2063.8330	0.0158019
2065.7619	0.0159894
2067.6907	0.0153199
2069.6195	0.01536
2071.5483	0.0154538
2073.4771	0.0162037
2075.4059	0.0159359
2077.3347	0.0158555
2079.2636	0.0153332
2081.1924	0.0154002
2083.1212	0.0151725
2085.0500	0.0153332
2086.9788	0.0153065
2088.9076	0.0154538
2090.8365	0.0150386
2092.7653	0.0149047
2094.6941	0.0147842
2096.6229	0.0151324
2098.5517	0.0151458
2100.4805	0.0154404
2102.4094	0.0154538
2104.3382	0.0156145
2106.2670	0.0153734
2108.1958	0.0154136
2110.1246	0.0151859
2112.0534	0.0153199
2113.9822	0.0152663
2115.9111	0.0152797
2117.8399	0.0149047
2119.7687	0.0149851
2121.6975	0.0147038
2123.6263	0.0147574
2125.5551	0.0144896
2127.4840	0.014195
2129.4128	0.0139137
2131.3416	0.0140209
2133.2704	0.0140744
2135.1992	0.0148244
2137.1280	0.0147708
2139.0569	0.0150788
2140.9857	0.0151056
2142.9145	0.0156011
2144.8433	0.0152261
2146.7721	0.0155073
2148.7009	0.0154136
2150.6297	0.0160296
2152.5586	0.0160162
2154.4874	0.0163644
2156.4162	0.0157216
2158.3450	0.0177839
2160.2738	0.0199533
2162.2026	0.0211585
2164.1315	0.0197792
2166.0603	0.0191766
2167.9891	0.0185606
2169.9179	0.0183329
2171.8467	0.0173286
2173.7755	0.0173018
2175.7044	0.0170607
2177.6332	0.0181187
2179.5620	0.0183865
2181.4908	0.0184267
2183.4196	0.0178642
2185.3484	0.0182794
2187.2773	0.0180785
2189.2061	0.0179714
2191.1349	0.017208
2193.0637	0.0170875
2194.9925	0.0173821
2196.9213	0.0177437
2198.8501	0.0174893
2200.7790	0.017342
2202.7078	0.0166188
2204.6366	0.0171009
2206.5654	0.0171009
2208.4942	0.0166054
2210.4230	0.0166054
2212.3519	0.0169134
2214.2807	0.0161769
2216.2095	0.0160966
2218.1383	0.0160296
2220.0671	0.0161367
2221.9959	0.0157618
2223.9248	0.015735
2225.8536	0.0155207
2227.7824	0.0157618
2229.7112	0.0155207
2231.6400	0.0160564
2233.5688	0.0158555
2235.4976	0.0159091
2237.4265	0.0157216
2239.3553	0.0157216
2241.2841	0.015427
2243.2129	0.0155341
2245.1417	0.0150654
2247.0705	0.015052
2248.9994	0.0149717
2250.9282	0.015119
2252.8570	0.015119
2254.7858	0.0154136
2256.7146	0.0152261
2258.6434	0.0152663
2260.5723	0.0151592
2262.5011	0.0151859
2264.4299	0.0148645
2266.3587	0.0151592
2268.2875	0.0150654
2270.2163	0.0151324
2272.1451	0.0149181
2274.0740	0.0147842
2276.0028	0.0146503
2277.9316	0.0146905
2279.8604	0.0147708
2281.7892	0.0147172
2283.7180	0.0145164
2285.6469	0.0146905
2287.5757	0.0147842
2289.5045	0.0147306
2291.4333	0.0145298
2293.3621	0.0146101
2295.2909	0.014436
2297.2198	0.014503
2299.1486	0.0145431
2301.0774	0.0144896
2303.0062	0.0142753
2304.9350	0.0144628
2306.8638	0.0145565
2308.7926	0.0147306
2310.7215	0.0147574
2312.6503	0.0149583
2314.5791	0.0149315
2316.5079	0.0150922
2318.4367	0.0151859
2320.3655	0.0154672
2322.2944	0.0157216
2324.2232	0.0158957
2326.1520	0.0152931
2328.0808	0.0150386
2330.0096	0.0150788
2331.9384	0.0156145
2333.8673	0.015427
2335.7961	0.0151725
2337.7249	0.0153199
2339.6537	0.015668
2341.5825	0.0154672
2343.5113	0.0154538
2345.4401	0.0154538
2347.3690	0.0150252
2349.2978	0.0146235
2351.2266	0.0149047
2353.1554	0.0152797
2355.0842	0.0158555
2357.0130	0.0161099
2358.9419	0.0165385
2360.8707	0.016659
2362.7995	0.0166992
2364.7283	0.0162037
2366.6571	0.0160296
2368.5859	0.0157216
2370.5148	0.0152529
2372.4436	0.014744
2374.3724	0.0146905
2376.3012	0.0144762
2378.2300	0.0144494
2380.1588	0.0142887
2382.0877	0.0141682
2384.0165	0.0139941
2385.9453	0.0139004
2387.8741	0.0138066
2389.8029	0.013887
2391.7317	0.0138602
2393.6605	0.0139405
2395.5894	0.0139004
2397.5182	0.0140343
2399.4470	0.0140209
2401.3758	0.0139941
2403.3046	0.0139137
2405.2334	0.0140075
2407.1623	0.0141146
2409.0911	0.0142485
2411.0199	0.0140477
2412.9487	0.0141548
2414.8775	0.0142619
2416.8063	0.0143691
2418.7352	0.0142619
2420.6640	0.0142887
2422.5928	0.0142619
2424.5216	0.0142753
2426.4504	0.0142753
2428.3792	0.0143824
2430.3080	0.0143289
2432.2369	0.0145164
2434.1657	0.0144628
2436.0945	0.0144494
2438.0233	0.0144762
2439.9521	0.0145565
2441.8809	0.014503
2443.8098	0.014503
2445.7386	0.0144226
2447.6674	0.0145431
2449.5962	0.0145833
2451.5250	0.0145833
2453.4538	0.0145298
2455.3827	0.0145298
2457.3115	0.0145699
2459.2403	0.0146503
2461.1691	0.0145833
2463.0979	0.0147172
2465.0267	0.0146637
2466.9555	0.0146637
2468.8844	0.0147038
2470.8132	0.0148378
2472.7420	0.0146771
2474.6708	0.0147172
2476.5996	0.0147708
2478.5284	0.0148244
2480.4573	0.014744
2482.3861	0.0147038
2484.3149	0.0146503
2486.2437	0.0148244
2488.1725	0.0149047
2490.1013	0.0149717
2492.0302	0.0149583
2493.9590	0.0149717
2495.8878	0.0148378
2497.8166	0.0149449
2499.7454	0.0150118
2501.6742	0.0150788
2503.6030	0.0149315
2505.5319	0.0149985
2507.4607	0.015119
2509.3895	0.0151324
2511.3183	0.0151324
2513.2471	0.0152931
2515.1759	0.0152127
2517.1048	0.0150922
2519.0336	0.0150654
2520.9624	0.0151056
2522.8912	0.0150118
2524.8200	0.0150922
2526.7488	0.0150252
2528.6777	0.0150922
2530.6065	0.0151458
2532.5353	0.0152931
2534.4641	0.0153065
2536.3929	0.0154538
2538.3217	0.0154538
2540.2505	0.0154805
2542.1794	0.0155475
2544.1082	0.0156412
2546.0370	0.0155207
2547.9658	0.0154939
2549.8946	0.0154805
2551.8234	0.0156279
2553.7523	0.015668
2555.6811	0.0158555
2557.6099	0.0159359
2559.5387	0.0160698
2561.4675	0.0160698
2563.3963	0.0160698
2565.3252	0.0160966
2567.2540	0.0161635
2569.1828	0.0160832
2571.1116	0.0162171
2573.0404	0.0163644
2574.9692	0.0165385
2576.8981	0.0165117
2578.8269	0.0166188
2580.7557	0.0166322
2582.6845	0.0166858
2584.6133	0.0167661
2586.5421	0.0169134
2588.4709	0.0170072
2590.3998	0.0171411
2592.3286	0.0171813
2594.2574	0.0172616
2596.1862	0.0173152
2598.1150	0.0174491
2600.0438	0.0174223
2601.9727	0.0175964
2603.9015	0.0177437
2605.8303	0.0178107
2607.7591	0.0178241
2609.6879	0.0178642
2611.6167	0.0179044
2613.5456	0.0180517
2615.4744	0.0180383
2617.4032	0.0180517
2619.3320	0.0180249
2621.2608	0.0181588
2623.1896	0.0182392
2625.1184	0.0182928
2627.0473	0.0181588
2628.9761	0.0182124
2630.9049	0.0182392
2632.8337	0.0182258
2634.7625	0.0181053
2636.6913	0.0181321
2638.6202	0.0182258
2640.5490	0.0182258
2642.4778	0.0182124
2644.4066	0.0182526
2646.3354	0.0182258
2648.2642	0.0183061
2650.1931	0.0183195
2652.1219	0.0183061
2654.0507	0.0182794
2655.9795	0.0183061
2657.9083	0.0183463
2659.8371	0.0184535
2661.7659	0.018507
2663.6948	0.0184401
2665.6236	0.0183597
2667.5524	0.0183999
2669.4812	0.0184267
2671.4100	0.0185472
2673.3388	0.0186945
2675.2677	0.0187749
2677.1965	0.0188016
2679.1253	0.0189088
2681.0541	0.0189623
2682.9829	0.0189891
2684.9117	0.0190025
2686.8406	0.0191096
2688.7694	0.0192034
2690.6982	0.0192837
2692.6270	0.0193239
2694.5558	0.0194176
2696.4846	0.0195248
2698.4134	0.0196051
2700.3423	0.0196051
2702.2711	0.0196989
2704.1999	0.0198328
2706.1287	0.0200337
2708.0575	0.0200872
2709.9863	0.0202077
2711.9152	0.0202881
2713.8440	0.0203684
2715.7728	0.0204756
2717.7016	0.0206764
2719.6304	0.0207702
2721.5592	0.0209711
2723.4881	0.0210916
2725.4169	0.0213058
2727.3457	0.0214264
2729.2745	0.0214264
2731.2033	0.0214665
2733.1321	0.0216406
2735.0609	0.0217344
2736.9898	0.0218281
2738.9186	0.0218951
2740.8474	0.0220424
2742.7762	0.0222165
2744.7050	0.0224575
2746.6338	0.0226852
2748.5627	0.0228994
2750.4915	0.0230066
2752.4203	0.0231003
2754.3491	0.0232208
2756.2779	0.0233949
2758.2067	0.0235556
2760.1356	0.0237833
2762.0644	0.0239172
2763.9932	0.0240511
2765.9220	0.024185
2767.8508	0.0243189
2769.7796	0.024493
2771.7085	0.0246403
2773.6373	0.0247742
2775.5661	0.0249751
2777.4949	0.0250555
2779.4237	0.0251894
2781.3525	0.0252697
2783.2813	0.0253501
2785.2102	0.0254304
2787.1390	0.0256447
2789.0678	0.0258589
2790.9966	0.0259661
2792.9254	0.0259795
2794.8542	0.0260464
2796.7831	0.0262741
2798.7119	0.0265285
2800.6407	0.0265285
2802.5695	0.0265017
2804.4983	0.0265687
2806.4271	0.0266892
2808.3560	0.0267963
2810.2848	0.0268767
2812.2136	0.0269035
2814.1424	0.0270106
2816.0712	0.0271043
2818.0000	0.0271981
2819.9288	0.0272918
2821.8577	0.0274525
2823.7865	0.0275998
2825.7153	0.0277873
2827.6441	0.0279078
2829.5729	0.0280819
2831.5017	0.0283498
2833.4306	0.0286979
2835.3594	0.0290729
2837.2882	0.0296353
2839.2170	0.0302513
2841.1458	0.0308674
2843.0746	0.0317914
2845.0035	0.0331841
2846.9323	0.0350991
2848.8611	0.0370676
2850.7899	0.038313
2852.7187	0.0387951
2854.6475	0.0386612
2856.5763	0.0382193
2858.5052	0.0376836
2860.4340	0.0372149
2862.3628	0.0368533
2864.2916	0.0368935
2866.2204	0.0372551
2868.1492	0.0378577
2870.0781	0.0385139
2872.0069	0.0392504
2873.9357	0.0395584
2875.8645	0.0392236
2877.7933	0.0388085
2879.7221	0.0386076
2881.6510	0.0383532
2883.5798	0.0382059
2885.5086	0.0381657
2887.4374	0.0382461
2889.3662	0.0384603
2891.2950	0.0387683
2893.2238	0.0391165
2895.1527	0.0396388
2897.0815	0.0401209
2899.0103	0.0405494
2900.9391	0.0409779
2902.8679	0.0416207
2904.7967	0.0424778
2906.7256	0.0434018
2908.6544	0.0445401
2910.5832	0.0460667
2912.5120	0.0479281
2914.4408	0.0501511
2916.3696	0.0522803
2918.2985	0.0539409
2920.2273	0.0551595
2922.1561	0.056204
2924.0849	0.0570075
2926.0137	0.0574762
2927.9425	0.0576905
2929.8713	0.0576503
2931.8002	0.0569807
2933.7290	0.0559362
2935.6578	0.0546774
2937.5866	0.0532981
2939.5154	0.0518518
2941.4442	0.0504323
2943.3731	0.0492003
2945.3019	0.048129
2947.2307	0.047138
2949.1595	0.0463345
2951.0883	0.0459462
2953.0171	0.0458658
2954.9460	0.0457185
2956.8748	0.0456114
2958.8036	0.0456114
2960.7324	0.045839
2962.6612	0.0461336
2964.5900	0.0464283
2966.5189	0.0466023
2968.4477	0.0465488
2970.3765	0.0464149
2972.3053	0.0461738
2974.2341	0.0458122
2976.1629	0.0453569
2978.0917	0.0449686
2980.0206	0.0446606
2981.9494	0.0441115
2983.8782	0.0434018
2985.8070	0.0426385
2987.7358	0.0419823
2989.6646	0.0414332
2991.5935	0.0411252
2993.5223	0.0406565
2995.4511	0.0399736
2997.3799	0.0395316
2999.3087	0.0390763
3001.2375	0.0386478
3003.1664	0.0384068
3005.0952	0.0381121
3007.0240	0.038005
3008.9528	0.0381657
3010.8816	0.0386746
3012.8104	0.0391835
3014.7392	0.0394245
3016.6681	0.0394513
3018.5969	0.0395049
3020.5257	0.0396522
3022.4545	0.0400405
3024.3833	0.0405494
3026.3121	0.0408172
3028.2410	0.0411386
3030.1698	0.0418484
3032.0986	0.042692
3034.0274	0.043683
3035.9562	0.0442187
3037.8850	0.0446606
3039.8139	0.0456649
3041.7427	0.046897
3043.6715	0.0477942
3045.6003	0.0484905
3047.5291	0.0491199
3049.4579	0.0501511
3051.3867	0.0512224
3053.3156	0.0519455
3055.2444	0.0527356
3057.1732	0.0535257
3059.1020	0.0541953
3061.0308	0.0548247
3062.9596	0.0556282
3064.8885	0.0564853
3066.8173	0.0573557
3068.7461	0.0577708
3070.6749	0.0576771
3072.6037	0.0576905
3074.5325	0.057878
3076.4614	0.0583065
3078.3902	0.0585475
3080.3190	0.0584002
3082.2478	0.0580654
3084.1766	0.0578378
3086.1054	0.057436
3088.0342	0.0569673
3089.9631	0.0566192
3091.8919	0.0561639
3093.8207	0.0555746
3095.7495	0.0550791
3097.6783	0.0546104
3099.6071	0.054356
3101.5360	0.0538739
3103.4648	0.0532177
3105.3936	0.0528696
3107.3224	0.0527892
3109.2512	0.0525348
3111.1800	0.0519589
3113.1089	0.0517447
3115.0377	0.051825
3116.9665	0.0517447
3118.8953	0.051517
3120.8241	0.051276
3122.7529	0.0509144
3124.6817	0.0506198
3126.6106	0.0506466
3128.5394	0.0507939
3130.4682	0.0510215
3132.3970	0.0511019
3134.3258	0.0511822
3136.2546	0.0514902
3138.1835	0.052133
3140.1123	0.0526419
3142.0411	0.052816
3143.9699	0.0531642
3145.8987	0.0537132
3147.8275	0.0543024
3149.7564	0.0549452
3151.6852	0.0557085
3153.6140	0.0563915
3155.5428	0.0569807
3157.4716	0.0577441
3159.4004	0.0585208
3161.3293	0.0594046
3163.2581	0.0602215
3165.1869	0.0610919
3167.1157	0.0620829
3169.0445	0.0631408
3170.9733	0.0642255
3172.9021	0.0653638
3174.8310	0.0664753
3176.7598	0.0676671
3178.6886	0.0688724
3180.6174	0.0701312
3182.5462	0.0714301
3184.4750	0.0726488
3186.4039	0.0739343
3188.3327	0.075394
3190.2615	0.0768001
3192.1903	0.0782464
3194.1191	0.0796525
3196.0479	0.0811925
3197.9768	0.0826522
3199.9056	0.0840851
3201.8344	0.0857188
3203.7632	0.0874062
3205.6920	0.0890533
3207.6208	0.0906737
3209.5496	0.0922405
3211.4785	0.0939412
3213.4073	0.0958696
3215.3361	0.0975837
3217.2649	0.0994317
3219.1937	0.1014
3221.1225	0.103114
3223.0514	0.104976
3224.9802	0.107051
3226.9090	0.109248
3228.8378	0.111551
3230.7666	0.114055
3232.6954	0.116921
3234.6243	0.119412
3236.5531	0.121541
3238.4819	0.124152
3240.4107	0.127099
3242.3395	0.130179
3244.2683	0.133459
3246.1971	0.137035
3248.1260	0.140544
3250.0548	0.143851
3251.9836	0.147628
3253.9124	0.151739
3255.8412	0.155877
3257.7700	0.159934
3259.6989	0.164019
3261.6277	0.168157
3263.5565	0.172268
3265.4853	0.176232
3267.4141	0.180102
3269.3429	0.183678
3271.2718	0.18657
3273.2006	0.188472
3275.1294	0.18961
3277.0582	0.190226
3278.9870	0.190092
3280.9158	0.189155
3282.8446	0.187708
3284.7735	0.185633
3286.7023	0.182847
3288.6311	0.17954
3290.5599	0.176044
3292.4887	0.172107
3294.4175	0.167782
3296.3464	0.163269
3298.2752	0.158635
3300.2040	0.154029
3302.1328	0.149342
3304.0616	0.144869
3305.9904	0.140677
3307.9193	0.136352
3309.8481	0.132013
3311.7769	0.127902
3313.7057	0.123925
3315.6345	0.120229
3317.5633	0.116626
3319.4921	0.112971
3321.4210	0.109489
3323.3498	0.106449
3325.2786	0.103556
3327.2074	0.100624
3329.1362	0.097664
3331.0650	0.0948518
3332.9939	0.0922807
3334.9227	0.0899506
3336.8515	0.0877544
3338.7803	0.0857992
3340.7091	0.0838173
3342.6379	0.0818353
3344.5668	0.0801078
3346.4956	0.0785946
3348.4244	0.0770813
3350.3532	0.0758092
3352.2820	0.0744298
3354.2108	0.0729702
3356.1397	0.0716444
3358.0685	0.0706267
3359.9973	0.069716
3361.9261	0.0687652
3363.8549	0.0678814
3365.7837	0.0670913
3367.7125	0.066261
3369.6414	0.065337
3371.5702	0.0644934
3373.4990	0.0638238
3375.4278	0.0632212
3377.3566	0.0626185
3379.2854	0.0619758
3381.2143	0.0614535
3383.1431	0.060891
3385.0719	0.0603822
3387.0007	0.0598331
3388.9295	0.0593912
3390.8583	0.0589091
3392.7872	0.0583333
3394.7160	0.0578512
3396.6448	0.0573557
3398.5736	0.0568066
3400.5024	0.0563781
3402.4312	0.0558559
3404.3600	0.0554407
3406.2889	0.0549988
3408.2177	0.0545569
3410.1465	0.0541284
3412.0753	0.0536998
3414.0041	0.0532713
3415.9329	0.0527356
3417.8618	0.0522669
3419.7906	0.0519188
3421.7194	0.0515438
3423.6482	0.0510751
3425.5770	0.0505127
3427.5058	0.0499904
3429.4347	0.0494279
3431.3635	0.0490664
3433.2923	0.0487182
3435.2211	0.0482763
3437.1499	0.0479549
3439.0787	0.047754
3441.0075	0.047379
3442.9364	0.0470175
3444.8652	0.0466827
3446.7940	0.0464149
3448.7228	0.0460533
3450.6516	0.0458122
3452.5804	0.0456382
3454.5093	0.0453168
3456.4381	0.0450221
3458.3669	0.0448481
3460.2957	0.0446204
3462.2245	0.0443392
3464.1533	0.0439642
3466.0822	0.043683
3468.0110	0.0434553
3469.9398	0.0432679
3471.8686	0.0430134
3473.7974	0.0427992
3475.7262	0.0425581
3477.6550	0.0422501
3479.5839	0.0419689
3481.5127	0.0419019
3483.4415	0.0417145
3485.3703	0.0413663
3487.2991	0.0409913
3489.2279	0.0408574
3491.1568	0.0406431
3493.0856	0.0402012
3495.0144	0.039853
3496.9432	0.0396923
3498.8720	0.0395049
3500.8008	0.039304
3502.7297	0.0390495
3504.6585	0.0387282
3506.5873	0.0383264
3508.5161	0.038005
3510.4449	0.0376568
3512.3737	0.0373354
3514.3025	0.037014
3516.2314	0.036706
3518.1602	0.0364382
3520.0890	0.0361838
3522.0178	0.035849
3523.9466	0.0355945
3525.8754	0.0353401
3527.8043	0.034925
3529.7331	0.0345098
3531.6619	0.0341617
3533.5907	0.033626
3535.5195	0.0331439
3537.4483	0.0327422
3539.3772	0.0324208
3541.3060	0.032019
3543.2348	0.0316307
3545.1636	0.0312557
3547.0924	0.0308138
3549.0212	0.030412
3550.9501	0.0302647
3552.8789	0.0298228
3554.8077	0.0292738
3556.7365	0.0288452
3558.6653	0.0284837
3560.5941	0.028015
3562.5229	0.0276266
3564.4518	0.0273588
3566.3806	0.0273454
3568.3094	0.026957
3570.2382	0.0262607
3572.1670	0.0258188
3574.0958	0.025484
3576.0247	0.0250019
3577.9535	0.0246135
3579.8823	0.0243055
3581.8111	0.0238368
3583.7399	0.0233815
3585.6687	0.0232074
3587.5976	0.0232744
3589.5264	0.0229396
3591.4552	0.022337
3593.3840	0.0220825
3595.3128	0.0217745
3597.2416	0.0213996
3599.1704	0.0209978
3601.0993	0.0207166
3603.0281	0.0201676
3604.9569	0.0198596
3606.8857	0.019739
3608.8145	0.0195382
3610.7433	0.019123
3612.6722	0.0190561
3614.6010	0.0188418
3616.5298	0.0182794
3618.4586	0.018199
3620.3874	0.0180785
3622.3162	0.0173554
3624.2451	0.0168733
3626.1739	0.0166188
3628.1027	0.0169268
3630.0315	0.0173018
3631.9603	0.016351
3633.8891	0.0158421
3635.8179	0.0154672
3637.7468	0.0150118
3639.6756	0.014744
3641.6044	0.0145164
3643.5332	0.0142351
3645.4620	0.0138736
3647.3908	0.0140343
3649.3197	0.0141682
3651.2485	0.0140744
3653.1773	0.0132843
3655.1061	0.0129763
3657.0349	0.0129897
3658.9637	0.0125478
3660.8926	0.0122934
3662.8214	0.0121327
3664.7502	0.0117042
3666.6790	0.0113828
3668.6078	0.0116774
3670.5366	0.0123871
3672.4654	0.0116372
3674.3943	0.0114363
3676.3231	0.0122934
3678.2519	0.0115167
3680.1807	0.0111417
3682.1095	0.0108337
3684.0383	0.0104721
3685.9672	0.0101775
3687.8960	0.0103784
3689.8248	0.0109408
3691.7536	0.0108605
3693.6824	0.0105391
3695.6112	0.0102311
3697.5401	0.0101641
3699.4689	0.0098963
3701.3977	0.0101641
3703.3265	0.010432
3705.2553	0.0101641
3707.1841	0.00996326
3709.1129	0.0101373
3711.0418	0.0105123
3712.9706	0.0107266
3714.8994	0.0102713
3716.8282	0.00996326
3718.7570	0.00990969
3720.6858	0.00982934
3722.6147	0.0100302
3724.5435	0.0100704
3726.4723	0.0101507
3728.4011	0.0100302
3730.3299	0.009749
3732.2587	0.0100838
3734.1876	0.0103918
3736.1164	0.0110078
3738.0452	0.0106462
3739.9740	0.0101106
3741.9028	0.00976239
3743.8316	0.0102445
3745.7605	0.0109408
3747.6893	0.0100838
3749.6181	0.0104186
3751.5469	0.0109274
3753.4757	0.0106998
3755.4045	0.00997665
3757.3333	0.009749
3759.2622	0.00982934
3761.1910	0.0098963
3763.1198	0.00954812
3765.0486	0.00961508
3766.9774	0.00957491
3768.9062	0.00957491
3770.8351	0.0100034
3772.7639	0.00976239
3774.6927	0.00953473
3776.6215	0.00948117
3778.5503	0.00961508
3780.4791	0.0100168
3782.4080	0.00988291
3784.3368	0.00980256
3786.2656	0.00977578
3788.1944	0.00962847
3790.1232	0.00948117
3792.0520	0.00938743
3793.9808	0.00944099
3795.9097	0.0097356
3797.8385	0.00981595
3799.7673	0.00952134
3801.6961	0.0102177
3803.6249	0.0100972
3805.5537	0.00969543
3807.4826	0.0102445
3809.4114	0.00993648
3811.3402	0.00961508
3813.2690	0.00946777
3815.1978	0.00957491
3817.1266	0.00978917
3819.0555	0.00932047
3820.9843	0.0100436
3822.9131	0.0103248
3824.8419	0.00976239
3826.7707	0.00992308
3828.6995	0.0097356
3830.6283	0.0095883
3832.5572	0.00986952
3834.4860	0.00964186
3836.4148	0.00960169
3838.3436	0.0100972
3840.2724	0.0102043
3842.2012	0.0100302
3844.1301	0.0100436
3846.0589	0.00985613
3847.9877	0.00953473
3849.9165	0.00915977
3851.8453	0.00925351
3853.7741	0.0109007
3855.7030	0.0109676
3857.6318	0.0102445
3859.5606	0.00988291
3861.4894	0.00968204
3863.4182	0.00978917
3865.3470	0.0101106
3867.2758	0.00977578
3869.2047	0.00990969
3871.1335	0.0104721
3873.0623	0.00990969
3874.9911	0.0101775
3876.9199	0.00988291
3878.8487	0.00977578
3880.7776	0.0101373
3882.7064	0.00993648
3884.6352	0.00992308
3886.5640	0.0103382
3888.4928	0.0097356
3890.4216	0.00985613
3892.3505	0.0103114
3894.2793	0.0101373
3896.2081	0.00977578
3898.1369	0.00962847
3900.0657	0.00972221
3901.9945	0.0098963
3903.9233	0.0102177
3905.8522	0.0102713
3907.7810	0.00994987
3909.7098	0.00988291
3911.6386	0.00985613
3913.5674	0.00980256
3915.4962	0.00977578
3917.4251	0.00999004
3919.3539	0.00993648
3921.2827	0.00993648
3923.2115	0.00986952
3925.1403	0.0100168
3927.0691	0.00992308
3928.9980	0.00977578
3930.9268	0.00988291
3932.8556	0.0100704
3934.7844	0.0101106
3936.7132	0.0100302
3938.6420	0.00996326
3940.5709	0.0098963
3942.4997	0.0100168
3944.4285	0.0101909
3946.3573	0.0101106
3948.2861	0.0101507
3950.2149	0.0101373
3952.1437	0.0100704
3954.0726	0.0100168
3956.0014	0.0100436
3957.9302	0.0100302
3959.8590	0.00999004
3961.7878	0.00992308
3963.7166	0.010057
3965.6455	0.0101507
3967.5743	0.0101775
3969.5031	0.0101909
3971.4319	0.0101641
3973.3607	0.0100838
3975.2895	0.0101373
3977.2184	0.0102445
3979.1472	0.0101641
3981.0760	0.010057
3983.0048	0.0100972
3984.9336	0.0101641
3986.8624	0.0102445
3988.7912	0.0101909
3990.7201	0.0101909
3992.6489	0.0102043
3994.5777	0.0103248
3996.5065	0.0102445
3998.4353	0.010057
4000.3641	0.0101507
4002.2930	0.0101775
4004.2218	0.0101641
4006.1506	0.0101507
4008.0794	0.010124
4010.0082	0.0102579
4011.9370	0.0102713
4013.8659	0.0101775
4015.7947	0.0101373
4017.7235	0.0100838
4019.6523	0.0100436
4021.5811	0.0100436
4023.5099	0.0100034
4025.4387	0.00997665
4027.3676	0.0100436
4029.2964	0.0100838
4031.2252	0.0100034
4033.1540	0.00999004
4035.0828	0.00994987
4037.0116	0.00992308
4038.9405	0.00996326
4040.8693	0.00993648
4042.7981	0.00990969
4044.7269	0.00999004
4046.6557	0.0100436
4048.5845	0.0100436
4050.5134	0.00986952
4052.4422	0.00981595
4054.3710	0.00984274
4056.2998	0.0098963
4058.2286	0.00992308
4060.1574	0.00986952
4062.0862	0.00977578
4064.0151	0.00984274
4065.9439	0.00984274
4067.8727	0.00980256
4069.8015	0.00977578
4071.7303	0.00976239
4073.6591	0.009749
4075.5880	0.00981595
4077.5168	0.00982934
4079.4456	0.00980256
4081.3744	0.00978917
4083.3032	0.00982934
4085.2320	0.0097356
4087.1609	0.00969543
4089.0897	0.00977578
4091.0185	0.00977578
4092.9473	0.0095883
4094.8761	0.00945438
4096.8049	0.00953473
4098.7337	0.00966865
4100.6626	0.00965525
4102.5914	0.00960169
4104.5202	0.00961508
4106.4490	0.00972221
4108.3778	0.00968204
4110.3066	0.00961508
4112.2355	0.00968204
4114.1643	0.00977578
4116.0931	0.00965525
4118.0219	0.00956151
4119.9507	0.00953473
4121.8795	0.00953473
4123.8084	0.00954812
4125.7372	0.00962847
4127.6660	0.00962847
4129.5948	0.00956151
4131.5236	0.00946777
4133.4524	0.00954812
4135.3813	0.00961508
4137.3101	0.00960169
4139.2389	0.00961508
4141.1677	0.00953473
4143.0965	0.00948117
4145.0253	0.00948117
4146.9541	0.00960169
4148.8830	0.00970882
4150.8118	0.00960169
4152.7406	0.00966865
4154.6694	0.009749
4156.5982	0.00964186
4158.5270	0.00956151
4160.4559	0.00970882
4162.3847	0.00978917
4164.3135	0.00976239
4166.2423	0.00962847
4168.1711	0.00954812
4170.0999	0.00954812
4172.0288	0.00954812
4173.9576	0.0095883
4175.8864	0.00962847
4177.8152	0.00962847
4179.7440	0.00960169
4181.6728	0.0095883
4183.6016	0.00956151
4185.5305	0.00956151
4187.4593	0.00969543
4189.3881	0.00976239
4191.3169	0.0097356
4193.2457	0.00972221
4195.1745	0.00978917
4197.1034	0.00976239
4199.0322	0.00965525
4200.9610	0.00964186
[truncated: 414 more rows]
