# Supplementary material for: Vibrational Study on the Structure, Bioactivity, and Silver Adsorption of Silk Fibroin Fibers Grafted with Methacrylonitrile
Source: Molecules. 2023 Mar 10;28(6):2551. doi: 10.3390/molecules28062551 (PMC10051891; doi:10.3390/molecules28062551)
Supplement: Supplementary file 1 [file molecules-28-02551-s001.zip › RAW DATA/Figure 2 IR t0 parallel/IR BF control t0 parallel p2.txt]

TITLE	BF CONTROLLO T0 PARALLELE P2
DATA TYPE
ORIGIN	JASCO
OWNER
DATE	23/03/01
TIME	12:03:16
SPECTROMETER/DATA SYSTEM
RESOLUTION
DELTAX	1.92882
XUNITS	1/CM
YUNITS	ABSORBANCE
FIRSTX	379.9768
LASTX	4999.4912
NPOINTS	2396
FIRSTY	0.26832
MAXY	0.45823
MINY	0.00822
XYDATA
379.9768	0.268325
381.9056	0.26927
383.8344	0.269685
385.7633	0.269427
387.6921	0.258315
389.6209	0.255637
391.5497	0.25747
393.4785	0.260034
395.4073	0.265633
397.3361	0.269313
399.2650	0.256282
401.1938	0.253561
403.1226	0.25664
405.0514	0.259103
406.9802	0.261194
408.9090	0.26791
410.8379	0.270458
412.7667	0.272606
414.6955	0.274783
416.6243	0.278048
418.5531	0.29042
420.4819	0.290449
422.4108	0.284692
424.3396	0.282229
426.2684	0.282802
428.1972	0.280554
430.1260	0.271217
432.0548	0.261881
433.9837	0.259676
435.9125	0.25747
437.8413	0.25306
439.7701	0.250668
441.6989	0.251213
443.6277	0.250998
445.5565	0.251055
447.4854	0.252673
449.4142	0.252487
451.3430	0.251986
453.2718	0.252
455.2006	0.252731
457.1294	0.254549
459.0583	0.254191
460.9871	0.25475
462.9159	0.255093
464.8447	0.257542
466.7735	0.260664
468.7023	0.262225
470.6312	0.263513
472.5600	0.267251
474.4888	0.268282
476.4176	0.269685
478.3464	0.27169
480.2752	0.273995
482.2040	0.27653
484.1329	0.279237
486.0617	0.279867
487.9905	0.280668
489.9193	0.281399
491.8481	0.281327
493.7769	0.279838
495.7058	0.280081
497.6346	0.281599
499.5634	0.28306
501.4922	0.284506
503.4210	0.286024
505.3498	0.287184
507.2787	0.289275
509.2075	0.291781
511.1363	0.294401
513.0651	0.295532
514.9939	0.297237
516.9227	0.299241
518.8515	0.30096
520.7804	0.301704
522.7092	0.303423
524.6380	0.305843
526.5668	0.309079
528.4956	0.311041
530.4244	0.314449
532.3533	0.318759
534.2821	0.322826
536.2109	0.326692
538.1397	0.331189
540.0685	0.335814
541.9973	0.339809
543.9262	0.342859
545.8550	0.344535
547.7838	0.344249
549.7126	0.342
551.6414	0.337661
553.5702	0.330673
555.4990	0.319661
557.4279	0.30726
559.3567	0.294229
561.2855	0.282573
563.2143	0.272721
565.1431	0.265389
567.0719	0.260549
569.0008	0.256754
570.9296	0.254392
572.8584	0.253174
574.7872	0.252516
576.7160	0.252244
578.6448	0.2521
580.5737	0.252716
582.5025	0.253489
584.4313	0.254735
586.3601	0.25538
588.2889	0.256769
590.2177	0.258716
592.1465	0.260821
594.0754	0.262511
596.0042	0.265346
597.9330	0.26831
599.8618	0.271847
601.7906	0.274883
603.7194	0.278134
605.6483	0.281685
607.5771	0.284148
609.5059	0.284936
611.4347	0.28422
613.3635	0.282215
615.2923	0.27948
617.2212	0.276859
619.1500	0.274769
621.0788	0.273709
623.0076	0.273036
624.9364	0.271661
626.8652	0.269986
628.7941	0.268396
630.7229	0.266535
632.6517	0.264244
634.5805	0.262497
636.5093	0.260478
638.4381	0.258988
640.3669	0.257742
642.2958	0.256396
644.2246	0.255509
646.1534	0.254134
648.0822	0.252143
650.0110	0.250038
651.9398	0.247991
653.8687	0.245814
655.7975	0.243695
657.7263	0.242005
659.6551	0.240158
661.5839	0.238468
663.5127	0.23738
665.4416	0.23821
667.3704	0.240272
669.2992	0.238282
671.2280	0.236435
673.1568	0.236191
675.0856	0.236234
677.0144	0.236191
678.9433	0.236091
680.8721	0.236091
682.8009	0.235103
684.7297	0.234129
686.6585	0.233556
688.5873	0.23264
690.5162	0.231108
692.4450	0.229404
694.3738	0.227313
696.3026	0.225022
698.2314	0.22233
700.1602	0.219365
702.0891	0.215986
704.0179	0.212406
705.9467	0.208711
707.8755	0.204773
709.8043	0.201365
711.7331	0.198143
713.6619	0.195093
715.5908	0.192372
717.5196	0.189637
719.4484	0.186372
721.3772	0.182793
723.3060	0.179069
725.2348	0.17516
727.1637	0.17105
729.0925	0.166812
731.0213	0.162244
732.9501	0.157403
734.8789	0.152678
736.8077	0.148182
738.7366	0.143757
740.6654	0.139375
742.5942	0.135122
744.5230	0.131327
746.4518	0.127604
748.3806	0.124196
750.3094	0.120945
752.2383	0.118196
754.1671	0.115704
756.0959	0.113714
758.0247	0.112124
759.9535	0.11095
761.8823	0.109761
763.8112	0.109074
765.7400	0.107928
767.6688	0.106497
769.5976	0.104506
771.5264	0.1021
773.4552	0.0993652
775.3841	0.0970311
777.3129	0.0948115
779.2417	0.092864
781.1705	0.0909881
783.0993	0.0894273
785.0281	0.0875514
786.9569	0.0857041
788.8858	0.0838282
790.8146	0.0824535
792.7434	0.0811361
794.6722	0.0799905
796.6010	0.0790168
798.5298	0.0785013
800.4587	0.0781289
802.3875	0.0779428
804.3163	0.0775705
806.2451	0.0773414
808.1739	0.0768402
810.1027	0.0764822
812.0316	0.0760669
813.9604	0.0757948
815.8892	0.0754225
817.8180	0.0753079
819.7468	0.0751504
821.6756	0.0752507
823.6045	0.0754225
825.5333	0.0758664
827.4621	0.0758091
829.3909	0.0751361
831.3197	0.0736182
833.2485	0.0719571
835.1773	0.0702387
837.1062	0.0686349
839.0350	0.0670597
840.9638	0.0660573
842.8926	0.0653557
844.8214	0.06537
846.7502	0.065728
848.6791	0.0663867
850.6079	0.0665872
852.5367	0.0661719
854.4655	0.0647113
856.3943	0.0627924
858.3231	0.0605156
860.2520	0.058654
862.1808	0.0570788
864.1096	0.0559189
866.0384	0.0550454
867.9672	0.0549595
869.8960	0.0548736
871.8248	0.0550597
873.7537	0.0553891
875.6825	0.0555466
877.6113	0.0552172
879.5401	0.0550311
881.4689	0.0546874
883.3977	0.0545299
885.3266	0.054401
887.2554	0.0544869
889.1842	0.0542292
891.1130	0.0541146
893.0418	0.0540573
894.9706	0.054086
896.8995	0.0538568
898.8283	0.0537423
900.7571	0.0533986
902.6859	0.0532268
904.6147	0.0531265
906.5435	0.0532268
908.4723	0.0531695
910.4012	0.0536564
912.3300	0.0543294
914.2588	0.0552316
916.1876	0.0561767
918.1164	0.0573938
920.0452	0.0587972
921.9741	0.0606588
923.9029	0.0621194
925.8317	0.0633223
927.7605	0.0638664
929.6893	0.0640239
931.6181	0.0636086
933.5470	0.0629356
935.4758	0.0620335
937.4046	0.0614607
939.3334	0.0612459
941.2622	0.0612316
943.1910	0.0611456
945.1198	0.0613318
947.0487	0.061475
948.9775	0.0616468
950.9063	0.0619762
952.8351	0.0625633
954.7639	0.0630359
956.6927	0.06358
958.6216	0.0642674
960.5504	0.0651122
962.4792	0.0661289
964.4080	0.067518
966.3368	0.0690931
968.2656	0.0710836
970.1945	0.0733461
972.1233	0.0754798
974.0521	0.0767542
975.9809	0.0771982
977.9097	0.0765394
979.8385	0.0752363
981.7673	0.0737757
983.6962	0.0727447
985.6250	0.0726588
987.5538	0.0739476
989.4826	0.0763246
991.4114	0.0794893
993.3402	0.0824392
995.2691	0.0845872
997.1979	0.0859046
999.1267	0.0865204
1001.0555	0.0863772
1002.9843	0.0856612
1004.9131	0.0847447
1006.8420	0.0842149
1008.7708	0.0841003
1010.6996	0.0843867
1012.6284	0.0848593
1014.5572	0.0850025
1016.4860	0.0844726
1018.4149	0.0835562
1020.3437	0.0827972
1022.2725	0.0827829
1024.2013	0.0835275
1026.1301	0.0852173
1028.0589	0.0875084
1029.9877	0.090129
1031.9166	0.0927781
1033.8454	0.0955132
1035.7742	0.0981767
1037.7030	0.100769
1039.6318	0.102974
1041.5606	0.104807
1043.4895	0.10621
1045.4183	0.107499
1047.3471	0.108616
1049.2759	0.109704
1051.2047	0.110979
1053.1335	0.112769
1055.0624	0.114974
1056.9912	0.117322
1058.9200	0.119456
1060.8488	0.12126
1062.7776	0.12275
1064.7064	0.123766
1066.6352	0.124181
1068.5641	0.123952
1070.4929	0.122821
1072.4217	0.120773
1074.3505	0.117723
1076.2793	0.113871
1078.2081	0.109461
1080.1370	0.104921
1082.0658	0.100368
1083.9946	0.0959285
1085.9234	0.0915037
1087.8522	0.0874941
1089.7810	0.084129
1091.7099	0.0816659
1093.6387	0.0799332
1095.5675	0.0790884
1097.4963	0.0789452
1099.4251	0.0792029
1101.3539	0.0794177
1103.2827	0.0793318
1105.2116	0.0787304
1107.1404	0.0779428
1109.0692	0.0770263
1110.9980	0.0764249
1112.9268	0.0760812
1114.8556	0.0760239
1116.7845	0.075981
1118.7133	0.0761098
1120.6421	0.0762101
1122.5709	0.0763676
1124.4997	0.0765824
1126.4285	0.0769404
1128.3574	0.0772984
1130.2862	0.0777566
1132.2150	0.0781576
1134.1438	0.0787877
1136.0726	0.0796182
1138.0014	0.0808211
1139.9302	0.0821958
1141.8591	0.0838855
1143.7879	0.0858187
1145.7167	0.0881099
1147.6455	0.0906731
1149.5743	0.0934941
1151.5031	0.0963724
1153.4320	0.099265
1155.3608	0.101928
1157.2896	0.104306
1159.2184	0.106296
1161.1472	0.107871
1163.0760	0.109045
1165.0049	0.110034
1166.9337	0.110864
1168.8625	0.111637
1170.7913	0.111895
1172.7201	0.110835
1174.6489	0.108401
1176.5777	0.105365
1178.5066	0.10243
1180.4354	0.100167
1182.3642	0.0987781
1184.2930	0.0985061
1186.2218	0.0989356
1188.1506	0.0999524
1190.0795	0.10137
1192.0083	0.103275
1193.9371	0.10558
1195.8659	0.108444
1197.7947	0.111924
1199.7235	0.116148
1201.6524	0.121074
1203.5812	0.126602
1205.5100	0.132573
1207.4388	0.139003
1209.3676	0.14559
1211.2964	0.152349
1213.2253	0.159093
1215.1541	0.16548
1217.0829	0.171251
1219.0117	0.17632
1220.9405	0.180788
1222.8693	0.184611
1224.7981	0.187819
1226.7270	0.19021
1228.6558	0.191814
1230.5846	0.192201
1232.5134	0.191227
1234.4422	0.189036
1236.3710	0.186115
1238.2999	0.182678
1240.2287	0.179256
1242.1575	0.176034
1244.0863	0.173026
1246.0151	0.170263
1247.9439	0.167914
1249.8728	0.165852
1251.8016	0.164306
1253.7304	0.163275
1255.6592	0.162687
1257.5880	0.162473
1259.5168	0.162387
1261.4456	0.161857
1263.3745	0.160482
1265.3033	0.158034
1267.2321	0.154368
1269.1609	0.149656
1271.0897	0.14443
1273.0185	0.139088
1274.9474	0.134177
1276.8762	0.129952
1278.8050	0.126473
1280.7338	0.123738
1282.6626	0.121561
1284.5914	0.119957
1286.5203	0.118697
1288.4491	0.117666
1290.3779	0.116893
1292.3067	0.116506
1294.2355	0.116334
1296.1643	0.116449
1298.0931	0.116792
1300.0220	0.117308
1301.9508	0.117809
1303.8796	0.118282
1305.8084	0.118683
1307.7372	0.119012
1309.6660	0.119313
1311.5949	0.119628
1313.5237	0.119757
1315.4525	0.119943
1317.3813	0.120329
1319.3101	0.120874
1321.2389	0.121647
1323.1678	0.12285
1325.0966	0.124253
1327.0254	0.125714
1328.9542	0.12716
1330.8830	0.128492
1332.8118	0.129408
1334.7406	0.129938
1336.6695	0.130081
1338.5983	0.129852
1340.5271	0.129136
1342.4559	0.128449
1344.3847	0.127847
1346.3135	0.127275
1348.2424	0.126845
1350.1712	0.126802
1352.1000	0.127203
1354.0288	0.128091
1355.9576	0.129466
1357.8864	0.131642
1359.8153	0.134764
1361.7441	0.138902
1363.6729	0.143814
1365.6017	0.148024
1367.5305	0.150645
1369.4593	0.151131
1371.3881	0.150501
1373.3170	0.149442
1375.2458	0.148325
1377.1746	0.148024
1379.1034	0.148096
1381.0322	0.148368
1382.9610	0.148897
1384.8899	0.149656
1386.8187	0.150272
1388.7475	0.150444
1390.6763	0.150931
1392.6051	0.151532
1394.5339	0.152091
1396.4628	0.152821
1398.3916	0.154267
1400.3204	0.155757
1402.2492	0.157747
1404.1780	0.159508
1406.1068	0.160869
1408.0357	0.161828
1409.9645	0.162387
1411.8933	0.162258
1413.8221	0.161943
1415.7509	0.161599
1417.6797	0.161513
1419.6085	0.160525
1421.5374	0.160683
1423.4662	0.162115
1425.3950	0.164692
1427.3238	0.16906
1429.2526	0.175532
1431.1814	0.184153
1433.1103	0.194406
1435.0391	0.204458
1436.9679	0.213523
1438.8967	0.218334
1440.8255	0.220282
1442.7543	0.219766
1444.6832	0.21852
1446.6120	0.215213
1448.5408	0.208711
1450.4696	0.20032
1452.3984	0.191084
1454.3272	0.182234
1456.2560	0.173699
1458.1849	0.161041
1460.1137	0.155012
1462.0425	0.151991
1463.9713	0.149656
1465.9001	0.147279
1467.8289	0.14652
1469.7578	0.146692
1471.6866	0.147122
1473.6154	0.147065
1475.5442	0.14831
1477.4730	0.150816
1479.4018	0.154797
1481.3307	0.160282
1483.2595	0.167141
1485.1883	0.175189
1487.1171	0.18474
1489.0459	0.19548
1490.9747	0.207709
1492.9035	0.22011
1494.8324	0.232411
1496.7612	0.246688
1498.6900	0.260535
1500.6188	0.273981
1502.5476	0.287771
1504.4764	0.301375
1506.4053	0.31548
1508.3341	0.328425
1510.2629	0.339294
1512.1917	0.349246
1514.1205	0.356263
1516.0493	0.357093
1517.9782	0.350821
1519.9070	0.34737
1521.8358	0.339996
1523.7646	0.335614
1525.6934	0.333723
1527.6222	0.329313
1529.5510	0.325976
1531.4799	0.323556
1533.4087	0.317671
1535.3375	0.31021
1537.2663	0.309136
1539.1951	0.304282
1541.1239	0.292454
1543.0528	0.284907
1544.9816	0.277876
1546.9104	0.270816
1548.8392	0.265661
1550.7680	0.257642
1552.6968	0.2521
1554.6257	0.244883
1556.5545	0.24063
1558.4833	0.233986
1560.4121	0.217618
1562.3409	0.212034
1564.2697	0.20632
1566.1985	0.198501
1568.1274	0.193418
1570.0562	0.185871
1571.9850	0.180945
1573.9138	0.179256
1575.8426	0.177451
1577.7714	0.175504
1579.7003	0.177165
1581.6291	0.179943
1583.5579	0.184668
1585.4867	0.191327
1587.4155	0.200406
1589.3443	0.211633
1591.2732	0.225136
1593.2020	0.240272
1595.1308	0.256726
1597.0596	0.274711
1598.9884	0.29443
1600.9172	0.316869
1602.8461	0.3417
1604.7749	0.367676
1606.7037	0.392334
1608.6325	0.41443
1610.5613	0.432058
1612.4901	0.44569
1614.4189	0.455843
1616.3478	0.458234
1618.2766	0.450244
1620.2054	0.443642
1622.1342	0.431471
1624.0630	0.409275
1625.9918	0.391089
1627.9207	0.372459
1629.8495	0.352497
1631.7783	0.337547
1633.7071	0.325575
1635.6359	0.307618
1637.5647	0.288645
1639.4936	0.278248
1641.4224	0.267852
1643.3512	0.259031
1645.2800	0.251614
1647.2088	0.239728
1649.1376	0.23075
1651.0664	0.227699
1652.9953	0.219136
1654.9241	0.203699
1656.8529	0.198072
1658.7817	0.190912
1660.7105	0.183824
1662.6393	0.175346
1664.5682	0.166998
1666.4970	0.161456
1668.4258	0.156014
1670.3546	0.147795
1672.2834	0.141952
1674.2122	0.137198
1676.1411	0.13021
1678.0699	0.124711
1679.9987	0.120301
1681.9275	0.116177
1683.8563	0.111895
1685.7851	0.104778
1687.7139	0.101714
1689.6428	0.0985204
1691.5716	0.0958426
1693.5004	0.0945967
1695.4292	0.094296
1697.3580	0.0940956
1699.2868	0.0933652
1701.2157	0.0852459
1703.1445	0.0767113
1705.0733	0.0655275
1707.0021	0.0533843
1708.9309	0.0448926
1710.8597	0.0396086
1712.7886	0.0350692
1714.7174	0.0324774
1716.6462	0.0296993
1718.5750	0.0280382
1720.5038	0.0256898
1722.4326	0.0248449
1724.3614	0.0235131
1726.2903	0.0228688
1728.2191	0.0219523
1730.1479	0.0218091
1732.0767	0.0211647
1734.0055	0.0215513
1735.9343	0.0208497
1737.8632	0.0206062
1739.7920	0.020105
1741.7208	0.0197184
1743.6496	0.0188878
1745.5784	0.0185442
1747.5072	0.0178282
1749.4361	0.0176993
1751.3649	0.0169976
1753.2937	0.0166683
1755.2225	0.0159666
1757.1513	0.0159236
1759.0801	0.0154081
1761.0089	0.0155656
1762.9378	0.0153079
1764.8666	0.015222
1766.7954	0.0149069
1768.7242	0.0151074
1770.6530	0.014864
1772.5818	0.0153365
1774.5107	0.0147494
1776.4395	0.0147065
1778.3683	0.0144344
1780.2971	0.014506
1782.2259	0.0142196
1784.1547	0.0143485
1786.0836	0.0140907
1788.0124	0.0140191
1789.9412	0.0138186
1791.8700	0.014148
1793.7988	0.0138616
1795.7276	0.0137757
1797.6565	0.0135609
1799.5853	0.0137041
1801.5141	0.0134606
1803.4429	0.0134893
1805.3717	0.0131599
1807.3005	0.0132602
1809.2293	0.0130883
1811.1582	0.0132315
1813.0870	0.0128735
1815.0158	0.0127303
1816.9446	0.0125155
1818.8734	0.0128449
1820.8022	0.0127876
1822.7311	0.0129022
1824.6599	0.012716
1826.5887	0.0128735
1828.5175	0.0126158
1830.4463	0.0129308
1832.3751	0.0125728
1834.3040	0.0127017
1836.2328	0.0124869
1838.1616	0.0127303
1840.0904	0.0125442
1842.0192	0.0126301
1843.9480	0.0125442
1845.8768	0.0128735
1847.8057	0.0124726
1849.7345	0.0126301
1851.6633	0.0124726
1853.5921	0.0127303
1855.5209	0.0124439
1857.4497	0.0127017
1859.3786	0.0126158
1861.3074	0.0127876
1863.2362	0.0125298
1865.1650	0.0128735
1867.0938	0.0128306
1869.0226	0.013117
1870.9515	0.012673
1872.8803	0.0128592
1874.8091	0.0128162
1876.7379	0.0130024
1878.6667	0.0128019
1880.5955	0.0130597
1882.5243	0.0127876
1884.4532	0.0129881
1886.3820	0.0125585
1888.3108	0.0129451
1890.2396	0.0131313
1892.1684	0.0134177
1894.0972	0.0131599
1896.0261	0.0133031
1897.9549	0.0129022
1899.8837	0.0132602
1901.8125	0.0131313
1903.7413	0.0132458
1905.6701	0.0129738
1907.5990	0.0133174
1909.5278	0.0132745
1911.4566	0.0135895
1913.3854	0.0133318
1915.3142	0.0136611
1917.2430	0.0136325
1919.1718	0.0137041
1921.1007	0.0130597
1923.0295	0.0137041
1924.9583	0.0136611
1926.8871	0.0138329
1928.8159	0.0133604
1930.7447	0.0136325
1932.6736	0.0133031
1934.6024	0.0135322
1936.5312	0.0131742
1938.4600	0.0139905
1940.3888	0.0142625
1942.3176	0.0145203
1944.2465	0.0137327
1946.1753	0.0141337
1948.1041	0.0138759
1950.0329	0.0143055
1951.9617	0.0145919
1953.8905	0.0149213
1955.8193	0.0142053
1957.7482	0.0149785
1959.6770	0.0149929
1961.6058	0.0158234
1963.5346	0.0156086
1965.4634	0.0166826
1967.3922	0.0164392
1969.3211	0.016969
1971.2499	0.0161384
1973.1787	0.0167112
1975.1075	0.0162816
1977.0363	0.0176134
1978.9651	0.0182291
1980.8940	0.0182578
1982.8228	0.016611
1984.7516	0.0168115
1986.6804	0.0160239
1988.6092	0.0160955
1990.5380	0.0158234
1992.4669	0.0168974
1994.3957	0.0161671
1996.3245	0.0167112
1998.2533	0.015895
2000.1821	0.0161241
2002.1109	0.0158091
2004.0397	0.0161814
2005.9686	0.0157661
2007.8974	0.0167399
2009.8262	0.0160812
2011.7550	0.0160812
2013.6838	0.0152363
2015.6126	0.0162387
2017.5415	0.0156802
2019.4703	0.0165394
2021.3991	0.0164821
2023.3279	0.0167972
2025.2567	0.0160955
2027.1855	0.0170406
2029.1144	0.0166969
2031.0432	0.0167542
2032.9720	0.0156372
2034.9008	0.016926
2036.8296	0.0168544
2038.7584	0.0174272
2040.6872	0.0172411
2042.6161	0.0171551
2044.5449	0.0161384
2046.4737	0.016611
2048.4025	0.0167972
2050.3313	0.017284
2052.2601	0.0157088
2054.1890	0.015222
2056.1178	0.0156229
2058.0466	0.015895
2059.9754	0.0152506
2061.9042	0.0154654
2063.8330	0.0151504
2065.7619	0.0154224
2067.6907	0.0152506
2069.6195	0.0154511
2071.5483	0.015222
2073.4771	0.0152649
2075.4059	0.0147065
2077.3347	0.0150501
2079.2636	0.0148353
2081.1924	0.0150215
2083.1212	0.0146062
2085.0500	0.0147208
2086.9788	0.0147637
2088.9076	0.0149213
2090.8365	0.0144201
2092.7653	0.0142482
2094.6941	0.0142053
2096.6229	0.0147351
2098.5517	0.0147494
2100.4805	0.0150358
2102.4094	0.0149213
2104.3382	0.0151647
2106.2670	0.0149642
2108.1958	0.0147924
2110.1246	0.0144057
2112.0534	0.0147208
2113.9822	0.0146635
2115.9111	0.0147208
2117.8399	0.0144201
2119.7687	0.0144773
2121.6975	0.0140048
2123.6263	0.0138759
2125.5551	0.0134606
2127.4840	0.0135036
2129.4128	0.013117
2131.3416	0.013117
2133.2704	0.0131456
2135.1992	0.01379
2137.1280	0.0138186
2139.0569	0.0143914
2140.9857	0.0143914
2142.9145	0.0148926
2144.8433	0.0146492
2146.7721	0.015179
2148.7009	0.015179
2150.6297	0.0152363
2152.5586	0.0145776
2154.4874	0.0153365
2156.4162	0.0148353
2158.3450	0.0166969
2160.2738	0.0198902
2162.2026	0.0216372
2164.1315	0.0198616
2166.0603	0.0188019
2167.9891	0.0181289
2169.9179	0.0181003
2171.8467	0.0166969
2173.7755	0.0159666
2175.7044	0.0160382
2177.6332	0.0174702
2179.5620	0.0170406
2181.4908	0.016611
2183.4196	0.0167112
2185.3484	0.0175991
2187.2773	0.0174272
2189.2061	0.0174702
2191.1349	0.0168544
2193.0637	0.0168831
2194.9925	0.016568
2196.9213	0.0165108
2198.8501	0.0164392
2200.7790	0.0166253
2202.7078	0.0160525
2204.6366	0.0164105
2206.5654	0.0163962
2208.4942	0.0161241
2210.4230	0.0160096
2212.3519	0.0163389
2214.2807	0.0157518
2216.2095	0.0156945
2218.1383	0.0157661
2220.0671	0.0158664
2221.9959	0.0156086
2223.9248	0.0157804
2225.8536	0.0157804
2227.7824	0.0160239
2229.7112	0.0154511
2231.6400	0.0154654
2233.5688	0.0152506
2235.4976	0.015537
2237.4265	0.0155943
2239.3553	0.015537
2241.2841	0.0151504
2243.2129	0.0153652
2245.1417	0.0149642
2247.0705	0.0150645
2248.9994	0.0149499
2250.9282	0.0148497
2252.8570	0.0145776
2254.7858	0.0148926
2256.7146	0.0149785
2258.6434	0.0151217
2260.5723	0.0149642
2262.5011	0.0151074
2264.4299	0.0149356
2266.3587	0.0150645
2268.2875	0.0148926
2270.2163	0.0150072
2272.1451	0.0147637
2274.0740	0.0146349
2276.0028	0.0145919
2277.9316	0.0148067
2279.8604	0.0146635
2281.7892	0.0145633
2283.7180	0.0145776
2285.6469	0.0149356
2287.5757	0.0151074
2289.5045	0.0150501
2291.4333	0.0147351
2293.3621	0.014821
2295.2909	0.0147065
2297.2198	0.0146778
2299.1486	0.0146349
2301.0774	0.0147208
2303.0062	0.0146062
2304.9350	0.0148067
2306.8638	0.014864
2308.7926	0.0150501
2310.7215	0.0150358
2312.6503	0.015222
2314.5791	0.0151647
2316.5079	0.0152936
2318.4367	0.0154081
2320.3655	0.0157948
2322.2944	0.0162673
2324.2232	0.0166253
2326.1520	0.0160096
2328.0808	0.0155943
2330.0096	0.0154511
2331.9384	0.0157088
2333.8673	0.0155513
2335.7961	0.0155227
2337.7249	0.0157232
2339.6537	0.0159093
2341.5825	0.0158234
2343.5113	0.0157375
2345.4401	0.0154224
2347.3690	0.0151217
2349.2978	0.0148926
2351.2266	0.0153508
2353.1554	0.0158234
2355.0842	0.016568
2357.0130	0.0168258
2358.9419	0.0169833
2360.8707	0.0170979
2362.7995	0.0174129
2364.7283	0.0168258
2366.6571	0.0162673
2368.5859	0.0158091
2370.5148	0.0156945
2372.4436	0.0153222
2374.3724	0.0150931
2376.3012	0.0146635
2378.2300	0.0145203
2380.1588	0.014463
2382.0877	0.0142196
2384.0165	0.0138616
2385.9453	0.0138473
2387.8741	0.0138186
2389.8029	0.0138902
2391.7317	0.0138473
2393.6605	0.0139189
2395.5894	0.0139189
2397.5182	0.0139618
2399.4470	0.0140048
2401.3758	0.014105
2403.3046	0.0139905
2405.2334	0.0140334
2407.1623	0.014105
2409.0911	0.0141623
2411.0199	0.0140191
2412.9487	0.014105
2414.8775	0.0141766
2416.8063	0.0142339
2418.7352	0.0141909
2420.6640	0.0142912
2422.5928	0.0142625
2424.5216	0.0144057
2426.4504	0.0143771
2428.3792	0.0144917
2430.3080	0.0144773
2432.2369	0.0145776
2434.1657	0.0145776
2436.0945	0.0146205
2438.0233	0.0144917
2439.9521	0.0146062
2441.8809	0.0146635
2443.8098	0.0146349
2445.7386	0.0146062
2447.6674	0.0147351
2449.5962	0.0145633
2451.5250	0.0145776
2453.4538	0.0146349
2455.3827	0.0146635
2457.3115	0.0146349
2459.2403	0.0147351
2461.1691	0.0146492
2463.0979	0.0146349
2465.0267	0.0146205
2466.9555	0.0146349
2468.8844	0.0146635
2470.8132	0.0147924
2472.7420	0.0146778
2474.6708	0.0146062
2476.5996	0.0145776
2478.5284	0.0148353
2480.4573	0.0149356
2482.3861	0.0148926
2484.3149	0.0147781
2486.2437	0.0148497
2488.1725	0.0149499
2490.1013	0.0150788
2492.0302	0.0149213
2493.9590	0.014864
2495.8878	0.014864
2497.8166	0.0150358
2499.7454	0.0151647
2501.6742	0.015179
2503.6030	0.0150645
2505.5319	0.0151361
2507.4607	0.0151647
2509.3895	0.0152649
2511.3183	0.0152077
2513.2471	0.015222
2515.1759	0.0150645
2517.1048	0.0150501
2519.0336	0.0151647
2520.9624	0.0153079
2522.8912	0.0152363
2524.8200	0.015179
2526.7488	0.0150788
2528.6777	0.0151933
2530.6065	0.0152649
2532.5353	0.0154654
2534.4641	0.0154654
2536.3929	0.0155656
2538.3217	0.0156372
2540.2505	0.0157375
2542.1794	0.0156802
2544.1082	0.0157804
2546.0370	0.0158377
2547.9658	0.0158377
2549.8946	0.0157804
2551.8234	0.0159523
2553.7523	0.0159523
2555.6811	0.0160812
2557.6099	0.0162387
2559.5387	0.0163819
2561.4675	0.0162387
2563.3963	0.016253
2565.3252	0.0162673
2567.2540	0.0163819
2569.1828	0.0163819
2571.1116	0.016568
2573.0404	0.0167112
2574.9692	0.0168115
2576.8981	0.0168544
2578.8269	0.0170406
2580.7557	0.0169976
2582.6845	0.0170549
2584.6133	0.0171408
2586.5421	0.0173556
2588.4709	0.017327
2590.3998	0.0174129
2592.3286	0.0175561
2594.2574	0.0176993
2596.1862	0.0177566
2598.1150	0.0178425
2600.0438	0.0178711
2601.9727	0.018043
2603.9015	0.0181862
2605.8303	0.0182435
2607.7591	0.0182864
2609.6879	0.0185012
2611.6167	0.0185442
2613.5456	0.0185298
2615.4744	0.0184869
2617.4032	0.0185871
2619.3320	0.0186874
2621.2608	0.0188449
2623.1896	0.0188735
2625.1184	0.0189308
2627.0473	0.0187733
2628.9761	0.0187733
2630.9049	0.0188449
2632.8337	0.0188306
2634.7625	0.0186874
2636.6913	0.0187017
2638.6202	0.0187733
2640.5490	0.0188449
2642.4778	0.0188306
2644.4066	0.0189022
2646.3354	0.0188592
2648.2642	0.0188735
2650.1931	0.0188735
2652.1219	0.0189022
2654.0507	0.0189165
2655.9795	0.0189594
2657.9083	0.0190024
2659.8371	0.019031
2661.7659	0.0189738
2663.6948	0.0188878
2665.6236	0.0188449
2667.5524	0.0189308
2669.4812	0.0189594
2671.4100	0.0190597
2673.3388	0.0191742
2675.2677	0.0192745
2677.1965	0.0193604
2679.1253	0.019475
2681.0541	0.0195609
2682.9829	0.0195895
2684.9117	0.0195322
2686.8406	0.0196468
2688.7694	0.0197757
2690.6982	0.0198616
2692.6270	0.0199046
2694.5558	0.0200334
2696.4846	0.0201193
2698.4134	0.0202053
2700.3423	0.0202482
2702.2711	0.0203771
2704.1999	0.0204917
2706.1287	0.0206062
2708.0575	0.0206635
2709.9863	0.0208353
2711.9152	0.0209642
2713.8440	0.0210788
2715.7728	0.021179
2717.7016	0.0213938
2719.6304	0.0215084
2721.5592	0.0216516
2723.4881	0.0217375
2725.4169	0.0219666
2727.3457	0.0221528
2729.2745	0.0221957
2731.2033	0.022253
2733.1321	0.0223962
2735.0609	0.0225108
2736.9898	0.0226826
2738.9186	0.0227542
2740.8474	0.0228831
2742.7762	0.0230692
2744.7050	0.0232983
2746.6338	0.0235275
2748.5627	0.0237136
2750.4915	0.0237995
2752.4203	0.0239141
2754.3491	0.0240287
2756.2779	0.0242435
2758.2067	0.0244153
2760.1356	0.0246444
2762.0644	0.0247876
2763.9932	0.0249738
2765.9220	0.0251456
2767.8508	0.0252745
2769.7796	0.0254463
2771.7085	0.0256182
2773.6373	0.0257614
2775.5661	0.0259475
2777.4949	0.0260334
2779.4237	0.026148
2781.3525	0.0262339
2783.2813	0.0263628
2785.2102	0.026506
2787.1390	0.0267351
2789.0678	0.0269642
2790.9966	0.0270788
2792.9254	0.0270645
2794.8542	0.0271217
2796.7831	0.0272936
2798.7119	0.0274654
2800.6407	0.0274654
2802.5695	0.0274797
2804.4983	0.0276086
2806.4271	0.0278091
2808.3560	0.0279666
2810.2848	0.0280668
2812.2136	0.0280668
2814.1424	0.0281528
2816.0712	0.028253
2818.0000	0.0283676
2819.9288	0.0284964
2821.8577	0.0286396
2823.7865	0.0287256
2825.7153	0.0288544
2827.6441	0.029012
2829.5729	0.0292697
2831.5017	0.0295561
2833.4306	0.0298568
2835.3594	0.0302435
2837.2882	0.0308879
2839.2170	0.0315322
2841.1458	0.0321766
2843.0746	0.0332077
2845.0035	0.0346396
2846.9323	0.0365442
2848.8611	0.0385346
2850.7899	0.0397232
2852.7187	0.0401814
2854.6475	0.0400812
2856.5763	0.0396373
2858.5052	0.0391934
2860.4340	0.038821
2862.3628	0.0384774
2864.2916	0.0384487
2866.2204	0.038821
2868.1492	0.039537
2870.0781	0.040253
2872.0069	0.040969
2873.9357	0.0412697
2875.8645	0.040969
2877.7933	0.0405394
2879.7221	0.0402673
2881.6510	0.0399666
2883.5798	0.0398664
2885.5086	0.0398807
2887.4374	0.0399666
2889.3662	0.0401385
2891.2950	0.0404535
2893.2238	0.0408545
2895.1527	0.0413986
2897.0815	0.0418712
2899.0103	0.0423008
2900.9391	0.0428449
2902.8679	0.0436325
2904.7967	0.0444487
2906.7256	0.0453366
2908.6544	0.0465108
2910.5832	0.0481003
2912.5120	0.0500764
2914.4408	0.0524105
2916.3696	0.0545728
2918.2985	0.0562912
2920.2273	0.057623
2922.1561	0.0587256
2924.0849	0.0594989
2926.0137	0.0600287
2927.9425	0.060358
2929.8713	0.060358
2931.8002	0.059685
2933.7290	0.0586253
2935.6578	0.0574225
2937.5866	0.0559762
2939.5154	0.0544583
2941.4442	0.0530693
2943.3731	0.0518378
2945.3019	0.0506778
2947.2307	0.0496182
2949.1595	0.0488306
2951.0883	0.0484296
2953.0171	0.0483437
2954.9460	0.0482148
2956.8748	0.0481146
2958.8036	0.048086
2960.7324	0.0482292
2962.6612	0.0485012
2964.5900	0.0488449
2966.5189	0.0491027
2968.4477	0.0491456
2970.3765	0.0489308
2972.3053	0.0486588
2974.2341	0.0483294
2976.1629	0.0478568
2978.0917	0.0474988
2980.0206	0.0472554
2981.9494	0.0467256
2983.8782	0.0460239
2985.8070	0.045179
2987.7358	0.044463
2989.6646	0.0439762
2991.5935	0.0437471
2993.5223	0.0431313
2995.4511	0.0422864
2997.3799	0.0418282
2999.3087	0.0413127
3001.2375	0.0408974
3003.1664	0.0406969
3005.0952	0.0404105
3007.0240	0.0403389
3008.9528	0.0405251
3010.8816	0.0410263
3012.8104	0.0414272
3014.7392	0.0416993
3016.6681	0.0416993
3018.5969	0.0418139
3020.5257	0.0420573
3022.4545	0.0423724
3024.3833	0.0429451
3026.3121	0.0433604
3028.2410	0.0436755
3030.1698	0.044463
3032.0986	0.0453652
3034.0274	0.0463389
3035.9562	0.0468974
3037.8850	0.0473986
3039.8139	0.0484583
3041.7427	0.0497041
3043.6715	0.0506635
3045.6003	0.0514511
3047.5291	0.0521242
3049.4579	0.0532841
3051.3867	0.0544583
3053.3156	0.0552459
3055.2444	0.056148
3057.1732	0.0569929
3059.1020	0.0576373
3061.0308	0.0583819
3062.9596	0.0591265
3064.8885	0.0599428
3066.8173	0.0607876
3068.7461	0.06116
3070.6749	0.0612316
3072.6037	0.0613318
3074.5325	0.0614607
3076.4614	0.0618473
3078.3902	0.0621194
3080.3190	0.0619475
3082.2478	0.0615896
3084.1766	0.0613461
3086.1054	0.0609881
3088.0342	0.0605442
3089.9631	0.0601576
3091.8919	0.0596421
3093.8207	0.058969
3095.7495	0.0584392
3097.6783	0.057981
3099.6071	0.0577232
3101.5360	0.0571647
3103.4648	0.056506
3105.3936	0.0561194
3107.3224	0.0560191
3109.2512	0.0558187
3111.1800	0.0553031
3113.1089	0.0550597
3115.0377	0.0551027
3116.9665	0.0549881
3118.8953	0.0547447
3120.8241	0.0544726
3122.7529	0.0541146
3124.6817	0.0539284
3126.6106	0.0539714
3128.5394	0.0541003
3130.4682	0.0543008
3132.3970	0.054444
3134.3258	0.0546015
3136.2546	0.0548879
3138.1835	0.0554607
3140.1123	0.0559905
3142.0411	0.0562339
3143.9699	0.0566063
3145.8987	0.0571934
3147.8275	0.0577948
3149.7564	0.0585681
3151.6852	0.0593986
3153.6140	0.060086
3155.5428	0.060802
3157.4716	0.0616039
3159.4004	0.0623771
3161.3293	0.0633079
3163.2581	0.0642817
3165.1869	0.0652554
3167.1157	0.0662292
3169.0445	0.0674034
3170.9733	0.0685776
3172.9021	0.0698521
3174.8310	0.0711122
3176.7598	0.0723867
3178.6886	0.0736325
3180.6174	0.0749786
3182.5462	0.0763676
3184.4750	0.0777423
3186.4039	0.0791886
3188.3327	0.0806349
3190.2615	0.0820096
3192.1903	0.0834846
3194.1191	0.0850454
3196.0479	0.0867352
3197.9768	0.0884392
3199.9056	0.090043
3201.8344	0.0916898
3203.7632	0.0934512
3205.6920	0.0952125
3207.6208	0.0969309
3209.5496	0.0986063
3211.4785	0.100439
3213.4073	0.102329
3215.3361	0.104205
3217.2649	0.106181
3219.1937	0.108215
3221.1225	0.110234
3223.0514	0.11221
3224.9802	0.114358
3226.9090	0.11675
3228.8378	0.119227
3230.7666	0.121962
3232.6954	0.125026
3234.6243	0.127618
3236.5531	0.129795
3238.4819	0.132516
3240.4107	0.135652
3242.3395	0.138874
3244.2683	0.142353
3246.1971	0.146191
3248.1260	0.149886
3250.0548	0.153394
3251.9836	0.157275
3253.9124	0.161528
3255.8412	0.165952
3257.7700	0.170291
3259.6989	0.174616
3261.6277	0.179012
3263.5565	0.183365
3265.4853	0.187647
3267.4141	0.191656
3269.3429	0.195322
3271.2718	0.19833
3273.2006	0.200291
3275.1294	0.201637
3277.0582	0.202282
3278.9870	0.201967
3280.9158	0.201108
3282.8446	0.199618
3284.7735	0.197241
3286.7023	0.194306
3288.6311	0.190926
3290.5599	0.187174
3292.4887	0.182979
3294.4175	0.178382
3296.3464	0.173556
3298.2752	0.168602
3300.2040	0.163704
3302.1328	0.158864
3304.0616	0.154067
3305.9904	0.149442
3307.9193	0.144917
3309.8481	0.140363
3311.7769	0.135895
3313.7057	0.131685
3315.6345	0.12769
3317.5633	0.123752
3319.4921	0.119971
3321.4210	0.116306
3323.3498	0.112855
3325.2786	0.109661
3327.2074	0.106539
3329.1362	0.103432
3331.0650	0.100439
3332.9939	0.0976755
3334.9227	0.0952125
3336.8515	0.0928068
3338.7803	0.0905729
3340.7091	0.0884535
3342.6379	0.0864631
3344.5668	0.0846015
3346.4956	0.0829404
3348.4244	0.0814082
3350.3532	0.0800192
3352.2820	0.0785299
3354.2108	0.0770693
3356.1397	0.0757805
3358.0685	0.0746635
3359.9973	0.0735609
3361.9261	0.0725156
3363.8549	0.0715705
3365.7837	0.0707256
3367.7125	0.0699094
3369.6414	0.0689499
3371.5702	0.068148
3373.4990	0.0674893
3375.4278	0.066759
3377.3566	0.066043
3379.2854	0.06537
3381.2143	0.0647542
3383.1431	0.0640669
3385.0719	0.0635943
3387.0007	0.0631361
3388.9295	0.0626349
3390.8583	0.0620478
3392.7872	0.0614177
3394.7160	0.0609165
3396.6448	0.0604296
3398.5736	0.0599141
3400.5024	0.0593986
3402.4312	0.0588688
3404.3600	0.0583819
3406.2889	0.0578521
3408.2177	0.0573509
3410.1465	0.0568497
3412.0753	0.0563628
3414.0041	0.0559046
3415.9329	0.055475
3417.8618	0.0550024
3419.7906	0.0545299
3421.7194	0.0540573
3423.6482	0.0535561
3425.5770	0.0530263
3427.5058	0.0524535
3429.4347	0.0518664
3431.3635	0.051537
3433.2923	0.051179
3435.2211	0.0507208
3437.1499	0.0502339
3439.0787	0.0499905
3441.0075	0.0497041
3442.9364	0.0493891
3444.8652	0.0490311
3446.7940	0.0487017
3448.7228	0.0483294
3450.6516	0.0481289
3452.5804	0.0479284
3454.5093	0.0475561
3456.4381	0.0472268
3458.3669	0.0469261
3460.2957	0.0466253
3462.2245	0.0464535
3464.1533	0.0461385
3466.0822	0.0457948
3468.0110	0.0454941
3469.9398	0.0452363
3471.8686	0.0450215
3473.7974	0.0448354
3475.7262	0.0445776
3477.6550	0.0442626
3479.5839	0.0439905
3481.5127	0.0438903
3483.4415	0.0437184
3485.3703	0.0433891
3487.2991	0.0428879
3489.2279	0.0426158
3491.1568	0.042401
3493.0856	0.0420716
3495.0144	0.041685
3496.9432	0.0413986
3498.8720	0.0411122
3500.8008	0.0408974
3502.7297	0.0406683
3504.6585	0.0403819
3506.5873	0.0401098
3508.5161	0.0398234
3510.4449	0.0393652
3512.3737	0.0389499
3514.3025	0.0385919
3516.2314	0.0383771
3518.1602	0.0380621
3520.0890	0.0376325
3522.0178	0.0372029
3523.9466	0.0369595
3525.8754	0.0367017
3527.8043	0.0363723
3529.7331	0.0359141
3531.6619	0.0354702
3533.5907	0.034969
3535.5195	0.0343962
3537.4483	0.0339809
3539.3772	0.0336659
3541.3060	0.0331647
3543.2348	0.0327208
3545.1636	0.0323628
3547.0924	0.0319905
3549.0212	0.0315895
3550.9501	0.0311886
3552.8789	0.0307447
3554.8077	0.0303151
3556.7365	0.0297995
3558.6653	0.0293986
3560.5941	0.028969
3562.5229	0.0285251
3564.4518	0.028253
3566.3806	0.028253
3568.3094	0.0279666
3570.2382	0.027222
3572.1670	0.0266349
3574.0958	0.026148
3576.0247	0.0256611
3577.9535	0.0252458
3579.8823	0.0247876
3581.8111	0.0243294
3583.7399	0.0238855
3585.6687	0.0236707
3587.5976	0.0237709
3589.5264	0.0235275
3591.4552	0.0227972
3593.3840	0.0224964
3595.3128	0.0221241
3597.2416	0.0216802
3599.1704	0.0213509
3601.0993	0.0210215
3603.0281	0.020506
3604.9569	0.0202482
3606.8857	0.0200907
3608.8145	0.01979
3610.7433	0.0192888
3612.6722	0.0192458
3614.6010	0.0189738
3616.5298	0.018358
3618.4586	0.0181719
3620.3874	0.0180716
3622.3162	0.0174702
3624.2451	0.0169403
3626.1739	0.0165967
3628.1027	0.0167112
3630.0315	0.0170406
3631.9603	0.0161098
3633.8891	0.0156802
3635.8179	0.015222
3637.7468	0.0146635
3639.6756	0.0144487
3641.6044	0.0142196
3643.5332	0.0140764
3645.4620	0.013747
3647.3908	0.0137327
3649.3197	0.0139189
3651.2485	0.0138329
3653.1773	0.0129594
3655.1061	0.0124726
3657.0349	0.0125871
3658.9637	0.0121432
3660.8926	0.0117709
3662.8214	0.0114415
3664.7502	0.0110835
3666.6790	0.0109117
3668.6078	0.0110835
3670.5366	0.0117279
3672.4654	0.0110263
3674.3943	0.0106396
3676.3231	0.0115847
3678.2519	0.0108831
3680.1807	0.0104964
3682.1095	0.0103676
3684.0383	0.0100668
3685.9672	0.00980908
3687.8960	0.009895
3689.8248	0.0103676
3691.7536	0.010296
3693.6824	0.00999524
3695.6112	0.00962292
3697.5401	0.00956564
3699.4689	0.00933652
3701.3977	0.00972316
3703.3265	0.0100239
3705.2553	0.00972316
3707.1841	0.00950836
3709.1129	0.009537
3711.0418	0.00985204
3712.9706	0.0102387
3714.8994	0.00978044
3716.8282	0.00943676
3718.7570	0.00926492
3720.6858	0.00915037
3722.6147	0.00943676
3724.5435	0.00949404
3726.4723	0.00957996
3728.4011	0.00959428
3730.3299	0.00926492
3732.2587	0.00959428
3734.1876	0.00980908
3736.1164	0.0103389
3738.0452	0.00999524
3739.9740	0.00959428
3741.9028	0.00933652
3743.8316	0.00965156
3745.7605	0.0104964
3747.6893	0.0094654
3749.6181	0.00956564
3751.5469	0.0101671
3753.4757	0.0100812
3755.4045	0.00940812
3757.3333	0.00926492
3759.2622	0.00945108
3761.1910	0.00949404
3763.1198	0.00907877
3765.0486	0.00909309
3766.9774	0.00917901
3768.9062	0.00903581
3770.8351	0.00933652
3772.7639	0.00907877
3774.6927	0.00893557
3776.6215	0.00889261
3778.5503	0.00899285
3780.4791	0.00940812
3782.4080	0.00920765
3784.3368	0.00909309
3786.2656	0.00906445
3788.1944	0.00892125
3790.1232	0.00887829
3792.0520	0.00883533
3793.9808	0.00874941
3795.9097	0.00896421
3797.8385	0.00926492
3799.7673	0.00879237
3801.6961	0.00937948
3803.6249	0.0094654
3805.5537	0.00905013
3807.4826	0.00962292
3809.4114	0.00940812
3811.3402	0.00905013
3813.2690	0.00889261
3815.1978	0.00897853
3817.1266	0.00943676
3819.0555	0.00889261
3820.9843	0.0093222
3822.9131	0.00963724
3824.8419	0.00915037
3826.7707	0.00933652
3828.6995	0.00919333
3830.6283	0.00899285
3832.5572	0.00920765
3834.4860	0.00907877
3836.4148	0.00912173
3838.3436	0.00947972
3840.2724	0.00952268
3842.2012	0.00936516
3844.1301	0.00945108
3846.0589	0.00930788
3847.9877	0.00903581
3849.9165	0.00870645
3851.8453	0.00869213
3853.7741	0.0101241
3855.7030	0.0102816
3857.6318	0.00965156
3859.5606	0.00930788
3861.4894	0.00912173
3863.4182	0.00919333
3865.3470	0.0094654
3867.2758	0.00907877
3869.2047	0.00913605
3871.1335	0.00985204
3873.0623	0.00937948
3874.9911	0.00972316
3876.9199	0.00942244
3878.8487	0.00919333
3880.7776	0.00952268
3882.7064	0.00933652
3884.6352	0.0092506
3886.5640	0.00990932
3888.4928	0.00933652
3890.4216	0.00929356
3892.3505	0.00976612
3894.2793	0.00963724
3896.2081	0.00927924
3898.1369	0.00919333
3900.0657	0.00933652
3901.9945	0.00955132
3903.9233	0.00978044
3905.8522	0.0097518
3907.7810	0.0094654
3909.7098	0.00942244
3911.6386	0.00935084
3913.5674	0.0092506
3915.4962	0.00923628
3917.4251	0.00942244
3919.3539	0.00943676
3921.2827	0.00942244
3923.2115	0.0093222
3925.1403	0.00949404
3927.0691	0.00940812
3928.9980	0.0093222
3930.9268	0.00949404
3932.8556	0.00969452
3934.7844	0.00972316
3936.7132	0.00956564
3938.6420	0.0094654
3940.5709	0.00933652
3942.4997	0.00940812
3944.4285	0.00962292
3946.3573	0.00956564
3948.2861	0.0096802
3950.2149	0.00976612
3952.1437	0.00969452
3954.0726	0.00959428
3956.0014	0.00955132
3957.9302	0.009537
3959.8590	0.0096086
3961.7878	0.00959428
3963.7166	0.00955132
3965.6455	0.00949404
3967.5743	0.00955132
3969.5031	0.00963724
3971.4319	0.00965156
3973.3607	0.0096086
3975.2895	0.00963724
3977.2184	0.00969452
3979.1472	0.00966588
3981.0760	0.00963724
3983.0048	0.00969452
3984.9336	0.0096802
3986.8624	0.00969452
3988.7912	0.00972316
3990.7201	0.00985204
3992.6489	0.00978044
3994.5777	0.00976612
3996.5065	0.0096802
3998.4353	0.00962292
4000.3641	0.00973748
4002.2930	0.00972316
4004.2218	0.00969452
4006.1506	0.00966588
4008.0794	0.00972316
4010.0082	0.00988068
4011.9370	0.00990932
4013.8659	0.00983772
4015.7947	0.00972316
4017.7235	0.00963724
4019.6523	0.00955132
4021.5811	0.00955132
4023.5099	0.009537
4025.4387	0.00952268
4027.3676	0.0094654
4029.2964	0.00950836
4031.2252	0.00955132
4033.1540	0.00947972
4035.0828	0.00943676
4037.0116	0.00952268
4038.9405	0.00947972
4040.8693	0.00940812
4042.7981	0.00933652
4044.7269	0.00940812
4046.6557	0.0094654
4048.5845	0.00942244
4050.5134	0.0093222
4052.4422	0.00926492
4054.3710	0.0093222
4056.2998	0.00943676
4058.2286	0.00947972
4060.1574	0.00943676
4062.0862	0.00930788
4064.0151	0.0093222
4065.9439	0.00937948
4067.8727	0.00942244
4069.8015	0.00936516
4071.7303	0.00929356
4073.6591	0.0093222
4075.5880	0.00930788
4077.5168	0.00922197
4079.4456	0.00919333
4081.3744	0.00917901
4083.3032	0.00926492
4085.2320	0.00916469
4087.1609	0.00910741
4089.0897	0.00919333
4091.0185	0.00929356
4092.9473	0.00919333
4094.8761	0.00910741
4096.8049	0.00909309
4098.7337	0.00905013
4100.6626	0.00896421
4102.5914	0.00900717
4104.5202	0.00907877
4106.4490	0.00916469
4108.3778	0.00917901
4110.3066	0.00912173
4112.2355	0.00910741
4114.1643	0.00917901
4116.0931	0.00906445
4118.0219	0.00892125
4119.9507	0.00893557
4121.8795	0.00902149
4123.8084	0.00897853
4125.7372	0.00899285
4127.6660	0.00906445
4129.5948	0.00905013
4131.5236	0.00893557
4133.4524	0.00893557
4135.3813	0.00900717
4137.3101	0.00907877
4139.2389	0.00902149
4141.1677	0.00893557
4143.0965	0.00894989
4145.0253	0.00896421
4146.9541	0.00902149
4148.8830	0.00912173
4150.8118	0.00902149
4152.7406	0.00903581
4154.6694	0.00907877
4156.5982	0.00900717
4158.5270	0.00896421
4160.4559	0.00906445
4162.3847	0.00915037
4164.3135	0.00919333
4166.2423	0.00907877
4168.1711	0.00903581
4170.0999	0.00909309
4172.0288	0.00913605
4173.9576	0.00912173
4175.8864	0.00907877
4177.8152	0.00910741
4179.7440	0.00906445
4181.6728	0.00910741
4183.6016	0.00913605
4185.5305	0.00903581
4187.4593	0.00900717
4189.3881	0.00916469
4191.3169	0.0092506
4193.2457	0.0092506
4195.1745	0.0092506
4197.1034	0.00913605
4199.0322	0.00905013
4200.9610	0.00912173
[truncated: 414 more rows]
