# Supplementary material for: Vibrational Study on the Structure, Bioactivity, and Silver Adsorption of Silk Fibroin Fibers Grafted with Methacrylonitrile
Source: Molecules. 2023 Mar 10;28(6):2551. doi: 10.3390/molecules28062551 (PMC10051891; doi:10.3390/molecules28062551)
Supplement: Supplementary file 1 [file molecules-28-02551-s001.zip › RAW DATA/Figure 2 IR t0 parallel/IR BF control t0 parallel p3.txt]

TITLE	BF CONTROLLO T0 PARALLELE P3
DATA TYPE
ORIGIN	JASCO
OWNER
DATE	23/03/01
TIME	12:03:16
SPECTROMETER/DATA SYSTEM
RESOLUTION
DELTAX	1.92882
XUNITS	1/CM
YUNITS	ABSORBANCE
FIRSTX	379.9768
LASTX	4999.4912
NPOINTS	2396
FIRSTY	0.23466
MAXY	0.35301
MINY	0.00063
XYDATA
379.9768	0.234664
381.9056	0.226236
383.8344	0.228233
385.7633	0.234068
387.6921	0.221768
389.6209	0.213682
391.5497	0.218106
393.4785	0.223478
395.4073	0.221007
397.3361	0.224989
399.2650	0.217995
401.1938	0.215017
403.1226	0.217002
405.0514	0.218392
406.9802	0.220168
408.9090	0.223688
410.8379	0.223577
412.7667	0.224537
414.6955	0.226103
416.6243	0.230803
418.5531	0.240985
420.4819	0.238911
422.4108	0.236109
424.3396	0.234664
426.2684	0.23409
428.1972	0.231696
430.1260	0.225993
432.0548	0.218767
433.9837	0.215811
435.9125	0.213715
437.8413	0.211851
439.7701	0.210251
441.6989	0.209777
443.6277	0.208221
445.5565	0.20767
447.4854	0.207736
449.4142	0.208398
451.3430	0.20928
453.2718	0.209457
455.2006	0.209435
457.1294	0.211189
459.0583	0.211542
460.9871	0.210957
462.9159	0.211652
464.8447	0.214465
466.7735	0.215745
468.7023	0.21698
470.6312	0.219087
472.5600	0.221294
474.4888	0.221095
476.4176	0.222165
478.3464	0.223941
480.2752	0.225651
482.2040	0.228023
484.1329	0.229832
486.0617	0.230549
487.9905	0.230869
489.9193	0.231244
491.8481	0.23216
493.7769	0.232049
495.7058	0.23195
497.6346	0.232314
499.5634	0.233285
501.4922	0.234664
503.4210	0.235701
505.3498	0.236429
507.2787	0.238404
509.2075	0.240378
511.1363	0.24136
513.0651	0.242033
514.9939	0.244361
516.9227	0.246843
518.8515	0.247472
520.7804	0.247439
522.7092	0.249171
524.6380	0.251233
526.5668	0.253649
528.4956	0.255381
530.4244	0.257863
532.3533	0.260246
534.2821	0.262883
536.2109	0.265586
538.1397	0.26873
540.0685	0.271807
541.9973	0.274466
543.9262	0.277091
545.8550	0.279176
547.7838	0.278702
549.7126	0.276871
551.6414	0.273528
553.5702	0.268674
555.4990	0.261724
557.4279	0.253252
559.3567	0.243897
561.2855	0.235513
563.2143	0.227813
565.1431	0.2219
567.0719	0.2173
569.0008	0.214222
570.9296	0.212877
572.8584	0.212303
574.7872	0.21131
576.7160	0.210836
578.6448	0.211034
580.5737	0.211751
582.5025	0.211773
584.4313	0.212325
586.3601	0.213009
588.2889	0.21398
590.2177	0.215061
592.1465	0.216705
594.0754	0.217962
596.0042	0.219893
597.9330	0.221768
599.8618	0.224294
601.7906	0.226732
603.7194	0.229325
605.6483	0.231696
607.5771	0.233373
609.5059	0.233914
611.4347	0.233208
613.3635	0.231939
615.2923	0.22992
617.2212	0.228144
619.1500	0.226567
621.0788	0.225552
623.0076	0.224758
624.9364	0.2235
626.8652	0.221845
628.7941	0.22051
630.7229	0.219253
632.6517	0.217587
634.5805	0.215943
636.5093	0.214432
638.4381	0.213197
640.3669	0.21206
642.2958	0.210759
644.2246	0.209832
646.1534	0.20896
648.0822	0.20725
650.0110	0.205364
651.9398	0.20414
653.8687	0.202705
655.7975	0.200841
657.7263	0.199319
659.6551	0.198006
661.5839	0.196826
663.5127	0.195866
665.4416	0.197013
667.3704	0.199363
669.2992	0.195745
671.2280	0.194443
673.1568	0.194487
675.0856	0.19463
677.0144	0.194454
678.9433	0.193957
680.8721	0.193604
682.8009	0.192876
684.7297	0.192303
686.6585	0.191564
688.5873	0.190582
690.5162	0.189423
692.4450	0.188166
694.3738	0.186401
696.3026	0.184581
698.2314	0.182617
700.1602	0.180499
702.0891	0.177929
704.0179	0.175082
705.9467	0.172126
707.8755	0.169136
709.8043	0.166423
711.7331	0.163863
713.6619	0.161381
715.5908	0.15902
717.5196	0.156814
719.4484	0.154376
721.3772	0.151662
723.3060	0.148717
725.2348	0.145407
727.1637	0.141943
729.0925	0.138678
731.0213	0.135181
732.9501	0.131386
734.8789	0.12768
736.8077	0.124061
738.7366	0.120421
740.6654	0.116802
742.5942	0.11346
744.5230	0.110658
746.4518	0.107602
748.3806	0.104822
750.3094	0.102318
752.2383	0.100134
754.1671	0.0980708
756.0959	0.0963058
758.0247	0.0950041
759.9535	0.0940664
761.8823	0.0928639
763.8112	0.0920366
765.7400	0.0910658
767.6688	0.0898082
769.5976	0.087999
771.5264	0.0860574
773.4552	0.0839283
775.3841	0.0821633
777.3129	0.080321
779.2417	0.0787655
781.1705	0.077166
783.0993	0.0757539
785.0281	0.0742536
786.9569	0.0729409
788.8858	0.0713303
790.8146	0.0700396
792.7434	0.0689474
794.6722	0.0681642
796.6010	0.0672486
798.5298	0.066697
800.4587	0.066366
802.3875	0.0662116
804.3163	0.0659579
806.2451	0.0656159
808.1739	0.065318
810.1027	0.065318
812.0316	0.0648878
813.9604	0.0645789
815.8892	0.0641597
817.8180	0.0637074
819.7468	0.0636081
821.6756	0.0638729
823.6045	0.0639391
825.5333	0.0641818
827.4621	0.0640825
829.3909	0.0635751
831.3197	0.0623064
833.2485	0.0609164
835.1773	0.0594051
837.1062	0.0580593
839.0350	0.0568568
840.9638	0.0561287
842.8926	0.0554779
844.8214	0.0554779
846.7502	0.055533
848.6791	0.0559743
850.6079	0.0563052
852.5367	0.0560515
854.4655	0.0548049
856.3943	0.0532715
858.3231	0.0513962
860.2520	0.0498407
862.1808	0.0484397
864.1096	0.0473696
866.0384	0.0466526
867.9672	0.0465643
869.8960	0.0465533
871.8248	0.0469063
873.7537	0.0469615
875.6825	0.046807
877.6113	0.046454
879.5401	0.0463216
881.4689	0.0461231
883.3977	0.0461231
885.3266	0.0458032
887.2554	0.0456708
889.1842	0.0454171
891.1130	0.045395
893.0418	0.0452736
894.9706	0.0452075
896.8995	0.0451302
898.8283	0.0451964
900.7571	0.0449206
902.6859	0.0447331
904.6147	0.0444794
906.5435	0.0445897
908.4723	0.044689
910.4012	0.0450751
912.3300	0.0455163
914.2588	0.0461893
916.1876	0.0469835
918.1164	0.0480536
920.0452	0.049234
921.9741	0.0508336
923.9029	0.0520912
925.8317	0.053073
927.7605	0.053437
929.6893	0.0535142
931.6181	0.0531502
933.5470	0.0527531
935.4758	0.0521022
937.4046	0.0516609
939.3334	0.0514182
941.2622	0.0513631
943.1910	0.0512969
945.1198	0.0515506
947.0487	0.0517382
948.9775	0.052036
950.9063	0.0522346
952.8351	0.0526869
954.7639	0.0531723
956.6927	0.05379
958.6216	0.054463
960.5504	0.0552021
962.4792	0.0560405
964.4080	0.0572429
966.3368	0.0586329
968.2656	0.0603318
970.1945	0.062174
972.1233	0.0640053
974.0521	0.0650864
975.9809	0.0654615
977.9097	0.0649871
979.8385	0.0640273
981.7673	0.0629132
983.6962	0.062152
985.6250	0.0620968
987.5538	0.063211
989.4826	0.0651636
991.4114	0.0676457
993.3402	0.0699513
995.2691	0.0716612
997.1979	0.072621
999.1267	0.0729629
1001.0555	0.0728085
1002.9843	0.0723452
1004.9131	0.0717274
1006.8420	0.0714737
1008.7708	0.0714516
1010.6996	0.0717826
1012.6284	0.0722238
1014.5572	0.0724445
1016.4860	0.0720363
1018.4149	0.0712861
1020.3437	0.0706794
1022.2725	0.0706794
1024.2013	0.0713523
1026.1301	0.0728195
1028.0589	0.0747611
1029.9877	0.0769012
1031.9166	0.0790855
1033.8454	0.0814242
1035.7742	0.0835864
1037.7030	0.0855831
1039.6318	0.0872819
1041.5606	0.0887822
1043.4895	0.0900398
1045.4183	0.0910989
1047.3471	0.0919704
1049.2759	0.0928419
1051.2047	0.0939119
1053.1335	0.0954122
1055.0624	0.0972324
1056.9912	0.0991519
1058.9200	0.100851
1060.8488	0.102417
1062.7776	0.103598
1064.7064	0.104315
1066.6352	0.104657
1068.5641	0.104458
1070.4929	0.10352
1072.4217	0.101877
1074.3505	0.0994387
1076.2793	0.096383
1078.2081	0.0928639
1080.1370	0.0891573
1082.0658	0.0853183
1083.9946	0.0816227
1085.9234	0.0780485
1087.8522	0.0748052
1089.7810	0.0719591
1091.7099	0.0699292
1093.6387	0.0685282
1095.5675	0.0678112
1097.4963	0.0675905
1099.4251	0.067734
1101.3539	0.0678553
1103.2827	0.067734
1105.2116	0.0672375
1107.1404	0.0665426
1109.0692	0.0657814
1110.9980	0.065285
1112.9268	0.0649981
1114.8556	0.0649099
1116.7845	0.0648327
1118.7133	0.0649099
1120.6421	0.0649761
1122.5709	0.0651526
1124.4997	0.0653842
1126.4285	0.0656269
1128.3574	0.0658807
1130.2862	0.0662557
1132.2150	0.0666087
1134.1438	0.0671824
1136.0726	0.0679325
1138.0014	0.0689805
1139.9302	0.0701609
1141.8591	0.0716502
1143.7879	0.073338
1145.7167	0.0752906
1147.6455	0.0774307
1149.5743	0.0797694
1151.5031	0.0821412
1153.4320	0.0845461
1155.3608	0.0867524
1157.2896	0.0886829
1159.2184	0.0903377
1161.1472	0.0916504
1163.0760	0.0926212
1165.0049	0.0934045
1166.9337	0.0941326
1168.8625	0.0948827
1170.7913	0.0951033
1172.7201	0.0944083
1174.6489	0.092533
1176.5777	0.0900398
1178.5066	0.087635
1180.4354	0.0857816
1182.3642	0.0846785
1184.2930	0.0844468
1186.2218	0.0847667
1188.1506	0.0856493
1190.0795	0.0869069
1192.0083	0.0885726
1193.9371	0.0905914
1195.8659	0.0930294
1197.7947	0.096041
1199.7235	0.0996704
1201.6524	0.103719
1203.5812	0.108286
1205.5100	0.113173
1207.4388	0.118292
1209.3676	0.123488
1211.2964	0.128838
1213.2253	0.134155
1215.1541	0.139119
1217.0829	0.143554
1219.0117	0.147503
1220.9405	0.151011
1222.8693	0.154012
1224.7981	0.156494
1226.7270	0.158403
1228.6558	0.159616
1230.5846	0.159848
1232.5134	0.159131
1234.4422	0.157531
1236.3710	0.155281
1238.2999	0.152721
1240.2287	0.150173
1242.1575	0.147691
1244.0863	0.145297
1246.0151	0.143058
1247.9439	0.141204
1249.8728	0.139583
1251.8016	0.138226
1253.7304	0.137233
1255.6592	0.136615
1257.5880	0.136317
1259.5168	0.135953
1261.4456	0.135214
1263.3745	0.133879
1265.3033	0.131739
1267.2321	0.128805
1269.1609	0.125164
1271.0897	0.12105
1273.0185	0.116858
1274.9474	0.113008
1276.8762	0.109643
1278.8050	0.106874
1280.7338	0.104701
1282.6626	0.102936
1284.5914	0.101601
1286.5203	0.100564
1288.4491	0.0997256
1290.3779	0.0990747
1292.3067	0.0987438
1294.2355	0.0985562
1296.1643	0.0987217
1298.0931	0.0989975
1300.0220	0.0993174
1301.9508	0.0996704
1303.8796	0.100012
1305.8084	0.100277
1307.7372	0.10052
1309.6660	0.10063
1311.5949	0.100796
1313.5237	0.100862
1315.4525	0.101049
1317.3813	0.101336
1319.3101	0.101678
1321.2389	0.10223
1323.1678	0.103178
1325.0966	0.104271
1327.0254	0.105462
1328.9542	0.106609
1330.8830	0.107679
1332.8118	0.108463
1334.7406	0.108981
1336.6695	0.10918
1338.5983	0.109091
1340.5271	0.108363
1342.4559	0.107779
1344.3847	0.107359
1346.3135	0.10694
1348.2424	0.10662
1350.1712	0.106565
1352.1000	0.106852
1354.0288	0.107503
1355.9576	0.108573
1357.8864	0.110448
1359.8153	0.113129
1361.7441	0.116483
1363.6729	0.120211
1365.6017	0.123675
1367.5305	0.126014
1369.4593	0.126543
1371.3881	0.126257
1373.3170	0.125595
1375.2458	0.124491
1377.1746	0.124282
1379.1034	0.124348
1381.0322	0.124547
1382.9610	0.124977
1384.8899	0.125782
1386.8187	0.126234
1388.7475	0.126113
1390.6763	0.12661
1392.6051	0.127349
1394.5339	0.12768
1396.4628	0.127966
1398.3916	0.129081
1400.3204	0.129908
1402.2492	0.131618
1404.1780	0.133118
1406.1068	0.13399
1408.0357	0.134828
1409.9645	0.135446
1411.8933	0.135391
1413.8221	0.135325
1415.7509	0.135479
1417.6797	0.13581
1419.6085	0.134442
1421.5374	0.134574
1423.4662	0.136174
1425.3950	0.13827
1427.3238	0.142087
1429.2526	0.14725
1431.1814	0.153891
1433.1103	0.162054
1435.0391	0.170328
1436.9679	0.176108
1438.8967	0.179407
1440.8255	0.181536
1442.7543	0.181459
1444.6832	0.180896
1446.6120	0.178756
1448.5408	0.17356
1450.4696	0.167305
1452.3984	0.160631
1454.3272	0.154564
1456.2560	0.148287
1458.1849	0.136869
1460.1137	0.13196
1462.0425	0.130073
1463.9713	0.128474
1465.9001	0.126135
1467.8289	0.125595
1469.7578	0.126157
1471.6866	0.126599
1473.6154	0.12587
1475.5442	0.126929
1477.4730	0.129037
1479.4018	0.132611
1481.3307	0.137156
1483.2595	0.142848
1485.1883	0.149787
1487.1171	0.15773
1489.0459	0.166224
1490.9747	0.175104
1492.9035	0.185165
1494.8324	0.195535
1496.7612	0.205938
1498.6900	0.215646
1500.6188	0.225585
1502.5476	0.23655
1504.4764	0.248332
1506.4053	0.257555
1508.3341	0.262916
1510.2629	0.271576
1512.1917	0.279066
1514.1205	0.284803
1516.0493	0.285663
1517.9782	0.280081
1519.9070	0.278724
1521.8358	0.271013
1523.7646	0.267295
1525.6934	0.266292
1527.6222	0.262232
1529.5510	0.260136
1531.4799	0.259573
1533.4087	0.254366
1535.3375	0.248045
1537.2663	0.249821
1539.1951	0.246622
1541.1239	0.235006
1543.0528	0.229104
1544.9816	0.223831
1546.9104	0.218723
1548.8392	0.215579
1550.7680	0.208872
1552.6968	0.205132
1554.6257	0.199584
1556.5545	0.197532
1558.4833	0.192203
1560.4121	0.17559
1562.3409	0.172402
1564.2697	0.168761
1566.1985	0.162705
1568.1274	0.159186
1570.0562	0.152423
1571.9850	0.14854
1573.9138	0.148033
1575.8426	0.146224
1577.7714	0.143521
1579.7003	0.145065
1581.6291	0.147283
1583.5579	0.150989
1585.4867	0.155976
1587.4155	0.162859
1589.3443	0.171365
1591.2732	0.181657
1593.2020	0.193053
1595.1308	0.205519
1597.0596	0.218834
1598.9884	0.233506
1600.9172	0.249877
1602.8461	0.267748
1604.7749	0.28627
1606.7037	0.304185
1608.6325	0.319673
1610.5613	0.332227
1612.4901	0.342542
1614.4189	0.352051
1616.3478	0.353011
1618.2766	0.345653
1620.2054	0.344329
1622.1342	0.338096
1624.0630	0.321847
1625.9918	0.31044
1627.9207	0.298018
1629.8495	0.283766
1631.7783	0.274466
1633.7071	0.26756
1635.6359	0.253043
1637.5647	0.23719
1639.4936	0.230505
1641.4224	0.223125
1643.3512	0.217411
1645.2800	0.212336
1647.2088	0.201448
1649.1376	0.194377
1651.0664	0.194388
1652.9953	0.186434
1654.9241	0.171265
1656.8529	0.167956
1658.7817	0.162815
1660.7105	0.157443
1662.6393	0.150162
1664.5682	0.142991
1666.4970	0.13913
1668.4258	0.134839
1670.3546	0.127448
1672.2834	0.122704
1674.2122	0.119097
1676.1411	0.112555
1678.0699	0.108121
1679.9987	0.104712
1681.9275	0.101744
1683.8563	0.0979164
1685.7851	0.0908451
1687.7139	0.0885837
1689.6428	0.085903
1691.5716	0.0834981
1693.5004	0.0825715
1695.4292	0.082064
1697.3580	0.0812256
1699.2868	0.0805747
1701.2157	0.0729629
1703.1445	0.0662116
1705.0733	0.0571105
1707.0021	0.0468181
1708.9309	0.0394821
1710.8597	0.0348267
1712.7886	0.0309326
1714.7174	0.0287042
1716.6462	0.0261007
1718.5750	0.0244129
1720.5038	0.0221735
1722.4326	0.0213241
1724.3614	0.0201327
1726.2903	0.0194928
1728.2191	0.0186544
1730.1479	0.0185882
1732.0767	0.0180477
1734.0055	0.0184669
1735.9343	0.0177719
1737.8632	0.0173858
1739.7920	0.0170107
1741.7208	0.016757
1743.6496	0.0159627
1745.5784	0.0155656
1747.5072	0.0149147
1749.4361	0.0147823
1751.3649	0.0140542
1753.2937	0.0135799
1755.2225	0.0127856
1757.1513	0.0127415
1759.0801	0.012223
1761.0089	0.0122892
1762.9378	0.0120686
1764.8666	0.0119031
1766.7954	0.0115942
1768.7242	0.0118921
1770.6530	0.0115942
1772.5818	0.0119472
1774.5107	0.0113625
1776.4395	0.011186
1778.3683	0.0109102
1780.2971	0.0109985
1782.2259	0.0107999
1784.1547	0.0109102
1786.0836	0.0106896
1788.0124	0.0107006
1789.9412	0.0105793
1791.8700	0.0109544
1793.7988	0.0106896
1795.7276	0.0105021
1797.6565	0.0102483
1799.5853	0.0103145
1801.5141	0.0100829
1803.4429	0.0100608
1805.3717	0.00977399
1807.3005	0.00986224
1809.2293	0.00965264
1811.1582	0.00977399
1813.0870	0.00948717
1815.0158	0.00929963
1816.9446	0.00913416
1818.8734	0.0094651
1820.8022	0.0094651
1822.7311	0.00957542
1824.6599	0.00943201
1826.5887	0.00960851
1828.5175	0.0092886
1830.4463	0.00966367
1832.3751	0.00929963
1834.3040	0.00921138
1836.2328	0.00900178
1838.1616	0.00917828
1840.0904	0.009079
1842.0192	0.00927757
1843.9480	0.00932169
1845.8768	0.00953129
1847.8057	0.00905694
1849.7345	0.00906797
1851.6633	0.00885837
1853.5921	0.00906797
1855.5209	0.00890249
1857.4497	0.00920035
1859.3786	0.00910106
1861.3074	0.00924447
1863.2362	0.00903487
1865.1650	0.00935479
1867.0938	0.00926654
1869.0226	0.00960851
1870.9515	0.00923344
1872.8803	0.00922241
1874.8091	0.00909003
1876.7379	0.00948717
1878.6667	0.00948717
1880.5955	0.00953129
1882.5243	0.00921138
1884.4532	0.0094651
1886.3820	0.00917828
1888.3108	0.00947614
1890.2396	0.00958645
1892.1684	0.00985121
1894.0972	0.00977399
1896.0261	0.00998359
1897.9549	0.00959748
1899.8837	0.00977399
1901.8125	0.00940995
1903.7413	0.00957542
1905.6701	0.00954233
1907.5990	0.00989534
1909.5278	0.00971883
1911.4566	0.00986224
1913.3854	0.00992843
1915.3142	0.0102594
1917.2430	0.0101601
1919.1718	0.0105131
1921.1007	0.0099174
1923.0295	0.0102483
1924.9583	0.00993946
1926.8871	0.0100608
1928.8159	0.00990637
1930.7447	0.0103145
1932.6736	0.0100718
1934.6024	0.010138
1936.5312	0.00976296
1938.4600	0.0105572
1940.3888	0.010811
1942.3176	0.0116494
1944.2465	0.0112853
1946.1753	0.0110757
1948.1041	0.0105462
1950.0329	0.0111419
1951.9617	0.0112963
1953.8905	0.0117707
1955.8193	0.0112633
1957.7482	0.0116825
1959.6770	0.0119803
1961.6058	0.0128628
1963.5346	0.0124988
1965.4634	0.0135909
1967.3922	0.0137012
1969.3211	0.0143521
1971.2499	0.0139219
1973.1787	0.0141204
1975.1075	0.0132158
1977.0363	0.0153118
1978.9651	0.0162385
1980.8940	0.016062
1982.8228	0.0145286
1984.7516	0.014672
1986.6804	0.0138336
1988.6092	0.013955
1990.5380	0.0133482
1992.4669	0.014319
1994.3957	0.0137343
1996.3245	0.0134034
1998.2533	0.012223
2000.1821	0.0127194
2002.1109	0.0128297
2004.0397	0.0135689
2005.9686	0.0135689
2007.8974	0.0146941
2009.8262	0.0145727
2011.7550	0.0142308
2013.6838	0.0131497
2015.6126	0.0141425
2017.5415	0.0138667
2019.4703	0.0147492
2021.3991	0.0144183
2023.3279	0.0147272
2025.2567	0.0144955
2027.1855	0.0152126
2029.1144	0.01465
2031.0432	0.0145727
2032.9720	0.0140542
2034.9008	0.0152567
2036.8296	0.0140873
2038.7584	0.0142969
2040.6872	0.0145065
2042.6161	0.0147713
2044.5449	0.0137895
2046.4737	0.0139108
2048.4025	0.013613
2050.3313	0.0142859
2052.2601	0.012907
2054.1890	0.0124878
2056.1178	0.0125098
2058.0466	0.0122009
2059.9754	0.0117376
2061.9042	0.0120465
2063.8330	0.0117266
2065.7619	0.0119582
2067.6907	0.0115832
2069.6195	0.0115611
2071.5483	0.0117045
2073.4771	0.0125209
2075.4059	0.0120355
2077.3347	0.0117597
2079.2636	0.0112412
2081.1924	0.0114839
2083.1212	0.0111088
2085.0500	0.0111309
2086.9788	0.0110867
2088.9076	0.0109654
2090.8365	0.0105572
2092.7653	0.0104579
2094.6941	0.0102704
2096.6229	0.0109213
2098.5517	0.0109433
2100.4805	0.0111529
2102.4094	0.0113074
2104.3382	0.0113625
2106.2670	0.011186
2108.1958	0.0114177
2110.1246	0.0109985
2112.0534	0.0107337
2113.9822	0.0105793
2115.9111	0.0106234
2117.8399	0.0102483
2119.7687	0.010469
2121.6975	0.0103476
2123.6263	0.0102814
2125.5551	0.00996153
2127.4840	0.00981812
2129.4128	0.00939891
2131.3416	0.00953129
2133.2704	0.00933272
2135.1992	0.00989534
2137.1280	0.010138
2139.0569	0.0107227
2140.9857	0.0108882
2142.9145	0.0114177
2144.8433	0.0111419
2146.7721	0.0113074
2148.7009	0.011539
2150.6297	0.0121347
2152.5586	0.0112081
2154.4874	0.0113405
2156.4162	0.0112191
2158.3450	0.0135578
2160.2738	0.0171762
2162.2026	0.018864
2164.1315	0.0170438
2166.0603	0.0162164
2167.9891	0.0157531
2169.9179	0.0153339
2171.8467	0.0136681
2173.7755	0.0132158
2175.7044	0.0133262
2177.6332	0.0144624
2179.5620	0.0142087
2181.4908	0.0145286
2183.4196	0.014672
2185.3484	0.0148044
2187.2773	0.0141646
2189.2061	0.0139881
2191.1349	0.0134585
2193.0637	0.0135358
2194.9925	0.0133593
2196.9213	0.0134585
2198.8501	0.0133262
2200.7790	0.0130835
2202.7078	0.012565
2204.6366	0.0129621
2206.5654	0.0126863
2208.4942	0.0123113
2210.4230	0.0123554
2212.3519	0.0128187
2214.2807	0.0124878
2216.2095	0.012587
2218.1383	0.0121899
2220.0671	0.0123554
2221.9959	0.0121899
2223.9248	0.0121347
2225.8536	0.0118921
2227.7824	0.0119031
2229.7112	0.0113294
2231.6400	0.0116604
2233.5688	0.0117266
2235.4976	0.0119141
2237.4265	0.0118369
2239.3553	0.0119582
2241.2841	0.0114508
2243.2129	0.0114067
2245.1417	0.0110757
2247.0705	0.0109875
2248.9994	0.0107227
2250.9282	0.0107779
2252.8570	0.0108882
2254.7858	0.0112522
2256.7146	0.0112302
2258.6434	0.0112412
2260.5723	0.010833
2262.5011	0.010811
2264.4299	0.010833
2266.3587	0.0109985
2268.2875	0.010822
2270.2163	0.0109654
2272.1451	0.0108551
2274.0740	0.0107779
2276.0028	0.0106896
2277.9316	0.0106786
2279.8604	0.0105572
2281.7892	0.0106234
2283.7180	0.0105572
2285.6469	0.0107668
2287.5757	0.0108551
2289.5045	0.010811
2291.4333	0.0106014
2293.3621	0.0106786
2295.2909	0.010491
2297.2198	0.0104579
2299.1486	0.0104028
2301.0774	0.01048
2303.0062	0.0103587
2304.9350	0.010491
2306.8638	0.0107117
2308.7926	0.0109764
2310.7215	0.0108882
2312.6503	0.0111088
2314.5791	0.011164
2316.5079	0.0112302
2318.4367	0.0114949
2320.3655	0.0119803
2322.2944	0.0124105
2324.2232	0.0127746
2326.1520	0.0119582
2328.0808	0.0113956
2330.0096	0.0114287
2331.9384	0.0120134
2333.8673	0.0118148
2335.7961	0.0114949
2337.7249	0.0115501
2339.6537	0.0118038
2341.5825	0.0116935
2343.5113	0.0115721
2345.4401	0.0114067
2347.3690	0.0110206
2349.2978	0.0106234
2351.2266	0.0110978
2353.1554	0.0118148
2355.0842	0.0125981
2357.0130	0.0130393
2358.9419	0.0134696
2360.8707	0.013271
2362.7995	0.0131497
2364.7283	0.0127746
2366.6571	0.012565
2368.5859	0.0121017
2370.5148	0.0116825
2372.4436	0.0111198
2374.3724	0.0107668
2376.3012	0.0102594
2378.2300	0.0100387
2380.1588	0.00986224
2382.0877	0.00960851
2384.0165	0.0092886
2385.9453	0.0092555
2387.8741	0.00924447
2389.8029	0.00923344
2391.7317	0.00913416
2393.6605	0.00918931
2395.5894	0.00918931
2397.5182	0.00931066
2399.4470	0.00929963
2401.3758	0.00921138
2403.3046	0.009079
2405.2334	0.0092886
2407.1623	0.0094982
2409.0911	0.00955336
2411.0199	0.00936582
2412.9487	0.00944304
2414.8775	0.00950923
2416.8063	0.00950923
2418.7352	0.00948717
2420.6640	0.00961955
2422.5928	0.00952026
2424.5216	0.00948717
2426.4504	0.00959748
2428.3792	0.00989534
2430.3080	0.00986224
2432.2369	0.00990637
2434.1657	0.00986224
2436.0945	0.00984018
2438.0233	0.00984018
2439.9521	0.0099174
2441.8809	0.00989534
2443.8098	0.00984018
2445.7386	0.00976296
2447.6674	0.0099174
2449.5962	0.00986224
2451.5250	0.0098843
2453.4538	0.00990637
2455.3827	0.00989534
2457.3115	0.00995049
2459.2403	0.0100277
2461.1691	0.00996153
2463.0979	0.0100498
2465.0267	0.0099174
2466.9555	0.00989534
2468.8844	0.0100608
2470.8132	0.0101711
2472.7420	0.00996153
2474.6708	0.00993946
2476.5996	0.0099174
2478.5284	0.0100167
2480.4573	0.0100608
2482.3861	0.0100387
2484.3149	0.0100057
2486.2437	0.0102153
2488.1725	0.0103145
2490.1013	0.0102704
2492.0302	0.0101932
2493.9590	0.0102925
2495.8878	0.0102263
2497.8166	0.0103035
2499.7454	0.0103476
2501.6742	0.0103366
2503.6030	0.0103035
2505.5319	0.0104359
2507.4607	0.0104249
2509.3895	0.0105241
2511.3183	0.0105131
2513.2471	0.0105793
2515.1759	0.0105241
2517.1048	0.0105021
2519.0336	0.0105021
2520.9624	0.0105793
2522.8912	0.0105352
2524.8200	0.0106014
2526.7488	0.0105683
2528.6777	0.0106565
2530.6065	0.0107117
2532.5353	0.0107889
2534.4641	0.0107999
2536.3929	0.0109213
2538.3217	0.0109323
2540.2505	0.0109875
2542.1794	0.0109875
2544.1082	0.0110867
2546.0370	0.0109654
2547.9658	0.0110206
2549.8946	0.0111529
2551.8234	0.0112412
2553.7523	0.011164
2555.6811	0.0113184
2557.6099	0.0114508
2559.5387	0.011517
2561.4675	0.0114067
2563.3963	0.0113956
2565.3252	0.0114398
2567.2540	0.0115501
2569.1828	0.0115059
2571.1116	0.0116825
2573.0404	0.0117928
2574.9692	0.0119031
2576.8981	0.0119031
2578.8269	0.0120244
2580.7557	0.0119693
2582.6845	0.0120465
2584.6133	0.0122451
2586.5421	0.0123774
2588.4709	0.0124326
2590.3998	0.0124878
2592.3286	0.0124547
2594.2574	0.0124878
2596.1862	0.0126091
2598.1150	0.0127635
2600.0438	0.0127856
2601.9727	0.0129732
2603.9015	0.0130062
2605.8303	0.0130393
2607.7591	0.0131497
2609.6879	0.0132269
2611.6167	0.0131607
2613.5456	0.0132489
2615.4744	0.013282
2617.4032	0.0133372
2619.3320	0.0133372
2621.2608	0.0134916
2623.1896	0.0135578
2625.1184	0.0135799
2627.0473	0.0134806
2628.9761	0.0135027
2630.9049	0.0134585
2632.8337	0.0134806
2634.7625	0.0134254
2636.6913	0.0134254
2638.6202	0.0134475
2640.5490	0.0135027
2642.4778	0.0134916
2644.4066	0.0135247
2646.3354	0.0134144
2648.2642	0.0134365
2650.1931	0.0134144
2652.1219	0.0134254
2654.0507	0.0134585
2655.9795	0.0134475
2657.9083	0.0134475
2659.8371	0.0135137
2661.7659	0.0134806
2663.6948	0.0133813
2665.6236	0.013282
2667.5524	0.0132931
2669.4812	0.0133151
2671.4100	0.0134254
2673.3388	0.0135799
2675.2677	0.0136461
2677.1965	0.0136792
2679.1253	0.0138005
2681.0541	0.0138226
2682.9829	0.0137895
2684.9117	0.0138005
2686.8406	0.0139329
2688.7694	0.0140322
2690.6982	0.0141315
2692.6270	0.0141866
2694.5558	0.0142418
2696.4846	0.014319
2698.4134	0.0143631
2700.3423	0.0144073
2702.2711	0.0145286
2704.1999	0.0146389
2706.1287	0.0147823
2708.0575	0.0148596
2709.9863	0.0149919
2711.9152	0.0150581
2713.8440	0.0151574
2715.7728	0.0152677
2717.7016	0.0154332
2719.6304	0.0155104
2721.5592	0.0156097
2723.4881	0.015731
2725.4169	0.0159737
2727.3457	0.0160841
2729.2745	0.0160951
2731.2033	0.0160951
2733.1321	0.0162275
2735.0609	0.0163378
2736.9898	0.0164481
2738.9186	0.0165253
2740.8474	0.0166908
2742.7762	0.0168894
2744.7050	0.0170659
2746.6338	0.0172313
2748.5627	0.0173527
2750.4915	0.0174409
2752.4203	0.0175844
2754.3491	0.0177498
2756.2779	0.0178712
2758.2067	0.0179484
2760.1356	0.018158
2762.0644	0.0183014
2763.9932	0.0184228
2765.9220	0.0185441
2767.8508	0.0186985
2769.7796	0.0187758
2771.7085	0.018864
2773.6373	0.0189633
2775.5661	0.0191288
2777.4949	0.0192612
2779.4237	0.0194266
2781.3525	0.0195149
2783.2813	0.019559
2785.2102	0.0196583
2787.1390	0.01989
2789.0678	0.0201106
2790.9966	0.020243
2792.9254	0.0202209
2794.8542	0.0202319
2796.7831	0.0203753
2798.7119	0.0205188
2800.6407	0.0205408
2802.5695	0.0205739
2804.4983	0.0207063
2806.4271	0.0208607
2808.3560	0.0209931
2810.2848	0.0210703
2812.2136	0.0210924
2814.1424	0.0211917
2816.0712	0.0212799
2818.0000	0.0214013
2819.9288	0.0214895
2821.8577	0.0216109
2823.7865	0.0217433
2825.7153	0.0218867
2827.6441	0.0220301
2829.5729	0.0222507
2831.5017	0.0225817
2833.4306	0.0228685
2835.3594	0.0231443
2837.2882	0.0236848
2839.2170	0.0243136
2841.1458	0.0249204
2843.0746	0.0258029
2845.0035	0.0270053
2846.9323	0.028627
2848.8611	0.03037
2850.7899	0.0315393
2852.7187	0.032124
2854.6475	0.032135
2856.5763	0.031782
2858.5052	0.0313077
2860.4340	0.0308995
2862.3628	0.0305244
2864.2916	0.0305244
2866.2204	0.0308664
2868.1492	0.0313849
2870.0781	0.0319144
2872.0069	0.0325763
2873.9357	0.0329072
2875.8645	0.0326535
2877.7933	0.0322674
2879.7221	0.0320799
2881.6510	0.0319034
2883.5798	0.031793
2885.5086	0.031771
2887.4374	0.0318261
2889.3662	0.0320137
2891.2950	0.0323336
2893.2238	0.0326204
2895.1527	0.0330617
2897.0815	0.0335912
2899.0103	0.0340435
2900.9391	0.0344848
2902.8679	0.0350584
2904.7967	0.0357865
2906.7256	0.0366469
2908.6544	0.0377722
2910.5832	0.039129
2912.5120	0.0407507
2914.4408	0.0426592
2916.3696	0.0445235
2918.2985	0.0460679
2920.2273	0.0473366
2922.1561	0.0484728
2924.0849	0.0493222
2926.0137	0.0498076
2927.9425	0.0500172
2929.8713	0.0499621
2931.8002	0.0493774
2933.7290	0.0484949
2935.6578	0.0474138
2937.5866	0.0462224
2939.5154	0.0449979
2941.4442	0.0437623
2943.3731	0.0426592
2945.3019	0.0416884
2947.2307	0.0407728
2949.1595	0.0400336
2951.0883	0.0396475
2953.0171	0.0395262
2954.9460	0.0393497
2956.8748	0.0392063
2958.8036	0.039107
2960.7324	0.0393056
2962.6612	0.03946
2964.5900	0.0396365
2966.5189	0.0397027
2968.4477	0.0396475
2970.3765	0.0395041
2972.3053	0.0392614
2974.2341	0.0389194
2976.1629	0.0385333
2978.0917	0.0381472
2980.0206	0.0378715
2981.9494	0.0374964
2983.8782	0.0369338
2985.8070	0.0362057
2987.7358	0.0355548
2989.6646	0.0350694
2991.5935	0.0348709
2993.5223	0.0343965
2995.4511	0.0337125
2997.3799	0.0333154
2999.3087	0.0328852
3001.2375	0.0324329
3003.1664	0.0322784
3005.0952	0.0320578
3007.0240	0.0319144
3008.9528	0.032113
3010.8816	0.0325542
3012.8104	0.0329293
3014.7392	0.0331058
3016.6681	0.0331389
3018.5969	0.0332713
3020.5257	0.0333485
3022.4545	0.033525
3024.3833	0.0339994
3026.3121	0.0343413
3028.2410	0.0346833
3030.1698	0.0353783
3032.0986	0.0361064
3034.0274	0.0369448
3035.9562	0.0374081
3037.8850	0.0377501
3039.8139	0.0386326
3041.7427	0.0396917
3043.6715	0.0404418
3045.6003	0.0411147
3047.5291	0.0416773
3049.4579	0.0425488
3051.3867	0.0435086
3053.3156	0.0441264
3055.2444	0.0447883
3057.1732	0.0454502
3059.1020	0.0459355
3061.0308	0.0464982
3062.9596	0.0472373
3064.8885	0.0479764
3066.8173	0.0486272
3068.7461	0.0489361
3070.6749	0.0489361
3072.6037	0.0489361
3074.5325	0.0490244
3076.4614	0.0493884
3078.3902	0.0496532
3080.3190	0.0495429
3082.2478	0.049256
3084.1766	0.0490464
3086.1054	0.0486934
3088.0342	0.0483294
3089.9631	0.0480315
3091.8919	0.0476344
3093.8207	0.0470608
3095.7495	0.0466085
3097.6783	0.0462555
3099.6071	0.0460459
3101.5360	0.0455494
3103.4648	0.045031
3105.3936	0.0448103
3107.3224	0.0447662
3109.2512	0.0445345
3111.1800	0.0440712
3113.1089	0.0439057
3115.0377	0.0439609
3116.9665	0.0438726
3118.8953	0.0436299
3120.8241	0.0434424
3122.7529	0.0432328
3124.6817	0.0430453
3126.6106	0.0430232
3128.5394	0.0431115
3130.4682	0.0432328
3132.3970	0.0433983
3134.3258	0.043641
3136.2546	0.0438837
3138.1835	0.0443249
3140.1123	0.0447993
3142.0411	0.0450199
3143.9699	0.0453619
3145.8987	0.0458694
3147.8275	0.0463106
3149.7564	0.0469063
3151.6852	0.0477006
3153.6140	0.0483073
3155.5428	0.0487927
3157.4716	0.0494877
3159.4004	0.0502379
3161.3293	0.0510101
3163.2581	0.0518374
3165.1869	0.052731
3167.1157	0.0535363
3169.0445	0.0544409
3170.9733	0.0554999
3172.9021	0.0565921
3174.8310	0.0574966
3176.7598	0.0585336
3178.6886	0.0596588
3180.6174	0.0607841
3182.5462	0.0618983
3184.4750	0.0630345
3186.4039	0.0641818
3188.3327	0.0654284
3190.2615	0.0666529
3192.1903	0.0678663
3194.1191	0.0691239
3196.0479	0.0705139
3197.9768	0.0718046
3199.9056	0.0731284
3201.8344	0.0745956
3203.7632	0.0760408
3205.6920	0.0774307
3207.6208	0.0787766
3209.5496	0.0801004
3211.4785	0.0815124
3213.4073	0.083123
3215.3361	0.0846895
3217.2649	0.0863443
3219.1937	0.0879438
3221.1225	0.0894662
3223.0514	0.0910768
3224.9802	0.0928639
3226.9090	0.0947062
3228.8378	0.0966147
3230.7666	0.0987548
3232.6954	0.10116
3234.6243	0.103256
3236.5531	0.105065
3238.4819	0.107293
3240.4107	0.109676
3242.3395	0.11207
3244.2683	0.114751
3246.1971	0.117751
3248.1260	0.120652
3250.0548	0.123366
3251.9836	0.126499
3253.9124	0.129886
3255.8412	0.133217
3257.7700	0.136505
3259.6989	0.139892
3261.6277	0.143245
3263.5565	0.146533
3265.4853	0.149787
3267.4141	0.152909
3269.3429	0.15581
3271.2718	0.158259
3273.2006	0.159969
3275.1294	0.161083
3277.0582	0.161635
3278.9870	0.161668
3280.9158	0.161183
3282.8446	0.160212
3284.7735	0.158789
3286.7023	0.156814
3288.6311	0.154387
3290.5599	0.151762
3292.4887	0.148684
3294.4175	0.145187
3296.3464	0.141635
3298.2752	0.137862
3300.2040	0.134111
3302.1328	0.130526
3304.0616	0.126985
3305.9904	0.123477
3307.9193	0.119869
3309.8481	0.116262
3311.7769	0.112809
3313.7057	0.109422
3315.6345	0.106223
3317.5633	0.103123
3319.4921	0.100112
3321.4210	0.0972435
3323.3498	0.0944856
3325.2786	0.091838
3327.2074	0.0893007
3329.1362	0.0867855
3331.0650	0.0842924
3332.9939	0.0820199
3334.9227	0.0799018
3336.8515	0.0778168
3338.7803	0.0759966
3340.7091	0.0743088
3342.6379	0.072643
3344.5668	0.0711648
3346.4956	0.0698079
3348.4244	0.0684179
3350.3532	0.0671824
3352.2820	0.0658917
3354.2108	0.064601
3356.1397	0.0634868
3358.0685	0.0625822
3359.9973	0.0616114
3361.9261	0.0606407
3363.8549	0.0597912
3365.7837	0.059008
3367.7125	0.0582247
3369.6414	0.0574415
3371.5702	0.0566803
3373.4990	0.0560184
3375.4278	0.0554668
3377.3566	0.0549153
3379.2854	0.0543416
3381.2143	0.0538011
3383.1431	0.0532385
3385.0719	0.0526979
3387.0007	0.0521905
3388.9295	0.0517713
3390.8583	0.0512859
3392.7872	0.0507563
3394.7160	0.050282
3396.6448	0.0497856
3398.5736	0.0493222
3400.5024	0.048892
3402.4312	0.0483515
3404.3600	0.0478992
3406.2889	0.0474579
3408.2177	0.0470277
3410.1465	0.0465754
3412.0753	0.0461562
3414.0041	0.0457039
3415.9329	0.0452516
3417.8618	0.0447221
3419.7906	0.0442256
3421.7194	0.0438616
3423.6482	0.0435307
3425.5770	0.0429901
3427.5058	0.0424827
3429.4347	0.0419862
3431.3635	0.0415781
3433.2923	0.0411809
3435.2211	0.0408169
3437.1499	0.0404749
3439.0787	0.040166
3441.0075	0.0399013
3442.9364	0.0395813
3444.8652	0.0392945
3446.7940	0.0390077
3448.7228	0.0386657
3450.6516	0.038423
3452.5804	0.0381472
3454.5093	0.0378715
3456.4381	0.0375957
3458.3669	0.0374081
3460.2957	0.0370992
3462.2245	0.0368345
3464.1533	0.0365366
3466.0822	0.0362057
3468.0110	0.0358637
3469.9398	0.0356651
3471.8686	0.0355548
3473.7974	0.0353673
3475.7262	0.0351356
3477.6550	0.0349812
3479.5839	0.0346502
3481.5127	0.0343413
3483.4415	0.0341759
3485.3703	0.0339442
3487.2991	0.0336463
3489.2279	0.0334367
3491.1568	0.0332051
3493.0856	0.0329403
3495.0144	0.0326425
3496.9432	0.0323005
3498.8720	0.0320688
3500.8008	0.0319254
3502.7297	0.0316827
3504.6585	0.0314069
3506.5873	0.0311091
3508.5161	0.030734
3510.4449	0.030381
3512.3737	0.0301604
3514.3025	0.0299287
3516.2314	0.029686
3518.1602	0.0293992
3520.0890	0.0291675
3522.0178	0.0288145
3523.9466	0.0285167
3525.8754	0.0281967
3527.8043	0.0278658
3529.7331	0.0274687
3531.6619	0.0270715
3533.5907	0.0266413
3535.5195	0.0261559
3537.4483	0.0257808
3539.3772	0.025494
3541.3060	0.0251631
3543.2348	0.0248431
3545.1636	0.0245232
3547.0924	0.0241371
3549.0212	0.02374
3550.9501	0.0233649
3552.8789	0.0229347
3554.8077	0.0225155
3556.7365	0.0220963
3558.6653	0.0218095
3560.5941	0.0214675
3562.5229	0.0211696
3564.4518	0.0210041
3566.3806	0.0208938
3568.3094	0.0205188
3570.2382	0.0197907
3572.1670	0.0193163
3574.0958	0.0190074
3576.0247	0.0185331
3577.9535	0.0181359
3579.8823	0.017794
3581.8111	0.0174961
3583.7399	0.0172644
3585.6687	0.01711
3587.5976	0.0171321
3589.5264	0.0168232
3591.4552	0.0161282
3593.3840	0.0158303
3595.3128	0.0156538
3597.2416	0.0153339
3599.1704	0.0149478
3601.0993	0.0146389
3603.0281	0.0141646
3604.9569	0.0138446
3606.8857	0.0137564
3608.8145	0.0137785
3610.7433	0.0134034
3612.6722	0.0131386
3614.6010	0.0128849
3616.5298	0.0123223
3618.4586	0.012223
3620.3874	0.0121237
3622.3162	0.0113956
3624.2451	0.0109875
3626.1739	0.0108882
3628.1027	0.0110426
3630.0315	0.0114949
3631.9603	0.0104469
3633.8891	0.00980708
3635.8179	0.00957542
3637.7468	0.0090459
3639.6756	0.00874805
3641.6044	0.00849432
3643.5332	0.0084171
3645.4620	0.00826266
3647.3908	0.00848329
3649.3197	0.00859361
3651.2485	0.00852742
3653.1773	0.00774418
3655.1061	0.00708228
3657.0349	0.00724775
3658.9637	0.00676236
3660.8926	0.00627697
3662.8214	0.00618872
3664.7502	0.00604531
3666.6790	0.00583571
3668.6078	0.00594603
3670.5366	0.00681752
3672.4654	0.00617769
3674.3943	0.0055158
3676.3231	0.00680649
3678.2519	0.00599015
3680.1807	0.00525104
3682.1095	0.00519588
3684.0383	0.00501937
3685.9672	0.00479874
3687.8960	0.00487596
3689.8248	0.00549373
3691.7536	0.00528413
3693.6824	0.00492009
3695.6112	0.00454502
3697.5401	0.00454502
3699.4689	0.00430232
3701.3977	0.00453398
3703.3265	0.00495318
3705.2553	0.00466636
3707.1841	0.00439057
3709.1129	0.00441264
3711.0418	0.00483184
3712.9706	0.00529516
3714.8994	0.00484287
3716.8282	0.00434645
3718.7570	0.00431335
3720.6858	0.00431335
3722.6147	0.00456708
3724.5435	0.00458914
3726.4723	0.00452295
3728.4011	0.00463327
3730.3299	0.00432438
3732.2587	0.00469946
3734.1876	0.00517382
3736.1164	0.00554889
3738.0452	0.00517382
3739.9740	0.00466636
3741.9028	0.00431335
3743.8316	0.00448986
3745.7605	0.00576952
3747.6893	0.00466636
3749.6181	0.00469946
3751.5469	0.00553786
3753.4757	0.00526207
3755.4045	0.00433542
3757.3333	0.00405963
3759.2622	0.00421407
3761.1910	0.00433542
3763.1198	0.00397137
3765.0486	0.00394931
3766.9774	0.00411478
3768.9062	0.00383899
3770.8351	0.00429129
3772.7639	0.00412581
3774.6927	0.00385002
3776.6215	0.0037728
3778.5503	0.00371765
3780.4791	0.00418097
3782.4080	0.00404859
3784.3368	0.00392725
3786.2656	0.0040155
3788.1944	0.00376177
3790.1232	0.00368455
3792.0520	0.00371765
3793.9808	0.00368455
3795.9097	0.00386106
3797.8385	0.00431335
3799.7673	0.00381693
3801.6961	0.0044016
3803.6249	0.00465533
3805.5537	0.00390518
3807.4826	0.00434645
3809.4114	0.00431335
3811.3402	0.00386106
3813.2690	0.00368455
3815.1978	0.00366249
3817.1266	0.00432438
3819.0555	0.00369558
3820.9843	0.00403756
3822.9131	0.00474358
3824.8419	0.00390518
3826.7707	0.0039824
3828.6995	0.00413685
3830.6283	0.00375074
3832.5572	0.00397137
3834.4860	0.00399344
3836.4148	0.0039824
3838.3436	0.00435748
3840.2724	0.00445676
3842.2012	0.0042251
3844.1301	0.00421407
3846.0589	0.00404859
3847.9877	0.00378384
3849.9165	0.00357423
3851.8453	0.0035963
3853.7741	0.00511866
3855.7030	0.0053062
3857.6318	0.00436851
3859.5606	0.00404859
3861.4894	0.00386106
3863.4182	0.00388312
3865.3470	0.00413685
3867.2758	0.00390518
3869.2047	0.00392725
3871.1335	0.00484287
3873.0623	0.00402653
3874.9911	0.00416994
3876.9199	0.00397137
3878.8487	0.00367352
3880.7776	0.00429129
3882.7064	0.00428026
3884.6352	0.0037728
3886.5640	0.00439057
3888.4928	0.00405963
3890.4216	0.0038059
3892.3505	0.00432438
3894.2793	0.00424716
3896.2081	0.00388312
3898.1369	0.00371765
3900.0657	0.00393828
3901.9945	0.0042251
3903.9233	0.00444573
3905.8522	0.00454502
3907.7810	0.00414788
3909.7098	0.00393828
3911.6386	0.00389415
3913.5674	0.00386106
3915.4962	0.00378384
3917.4251	0.00403756
3919.3539	0.00405963
3921.2827	0.00408169
3923.2115	0.00396034
3925.1403	0.00408169
3927.0691	0.00404859
3928.9980	0.00386106
3930.9268	0.00399344
3932.8556	0.00420304
3934.7844	0.00423613
3936.7132	0.00404859
3938.6420	0.00396034
3940.5709	0.0038059
3942.4997	0.00382796
3944.4285	0.00404859
3946.3573	0.00400447
3948.2861	0.00414788
3950.2149	0.00420304
3952.1437	0.00407066
3954.0726	0.00393828
3956.0014	0.00387209
3957.9302	0.00393828
3959.8590	0.00402653
3961.7878	0.0039824
3963.7166	0.00397137
3965.6455	0.00392725
3967.5743	0.0039824
3969.5031	0.00409272
3971.4319	0.00410375
3973.3607	0.00404859
3975.2895	0.00402653
3977.2184	0.00409272
3979.1472	0.00408169
3981.0760	0.00400447
3983.0048	0.00394931
3984.9336	0.00392725
3986.8624	0.00399344
3988.7912	0.00399344
3990.7201	0.00408169
3992.6489	0.00408169
3994.5777	0.00409272
3996.5065	0.00400447
3998.4353	0.00399344
4000.3641	0.00402653
4002.2930	0.00396034
4004.2218	0.00390518
4006.1506	0.00386106
4008.0794	0.00387209
4010.0082	0.00393828
4011.9370	0.00397137
4013.8659	0.00390518
4015.7947	0.00383899
4017.7235	0.00389415
4019.6523	0.00386106
4021.5811	0.00381693
4023.5099	0.00379487
4025.4387	0.00383899
4027.3676	0.00383899
4029.2964	0.00387209
4031.2252	0.00383899
4033.1540	0.00378384
4035.0828	0.00373971
4037.0116	0.00375074
4038.9405	0.00371765
4040.8693	0.00369558
4042.7981	0.00361836
4044.7269	0.00372868
4046.6557	0.00379487
4048.5845	0.00367352
4050.5134	0.00355217
4052.4422	0.00357423
4054.3710	0.00355217
4056.2998	0.00361836
4058.2286	0.00361836
4060.1574	0.00355217
4062.0862	0.00353011
4064.0151	0.0035963
4065.9439	0.00361836
4067.8727	0.00360733
4069.8015	0.00353011
4071.7303	0.00345289
4073.6591	0.00346392
4075.5880	0.0035632
4077.5168	0.00349701
4079.4456	0.00346392
4081.3744	0.00355217
4083.3032	0.00366249
4085.2320	0.00358527
4087.1609	0.00349701
4089.0897	0.00345289
4091.0185	0.00344186
4092.9473	0.00330948
4094.8761	0.00323226
4096.8049	0.00328741
4098.7337	0.00336463
4100.6626	0.00330948
4102.5914	0.00326535
4104.5202	0.00327638
4106.4490	0.00337567
4108.3778	0.00333154
4110.3066	0.00322122
4112.2355	0.00330948
4114.1643	0.00337567
4116.0931	0.00325432
4118.0219	0.00313297
4119.9507	0.00309988
4121.8795	0.00322122
4123.8084	0.00322122
4125.7372	0.00319916
4127.6660	0.00318813
4129.5948	0.00322122
4131.5236	0.00319916
4133.4524	0.003144
4135.3813	0.00309988
4137.3101	0.00322122
4139.2389	0.00324329
4141.1677	0.00304472
4143.0965	0.00298956
4145.0253	0.00312194
4146.9541	0.00325432
4148.8830	0.00328741
4150.8118	0.00315503
4152.7406	0.003144
4154.6694	0.00326535
4156.5982	0.00321019
4158.5270	0.00318813
4160.4559	0.00328741
4162.3847	0.00318813
4164.3135	0.00315503
4166.2423	0.00308885
4168.1711	0.00298956
4170.0999	0.00302266
4172.0288	0.00307781
4173.9576	0.00311091
4175.8864	0.00306678
4177.8152	0.00309988
4179.7440	0.00311091
4181.6728	0.00313297
4183.6016	0.00325432
4185.5305	0.00318813
4187.4593	0.00316607
4189.3881	0.0031771
4191.3169	0.00318813
4193.2457	0.00325432
4195.1745	0.0033536
4197.1034	0.00324329
4199.0322	0.00313297
4200.9610	0.0031771
[truncated: 414 more rows]
