# Supplementary material for: Vibrational Study on the Structure, Bioactivity, and Silver Adsorption of Silk Fibroin Fibers Grafted with Methacrylonitrile
Source: Molecules. 2023 Mar 10;28(6):2551. doi: 10.3390/molecules28062551 (PMC10051891; doi:10.3390/molecules28062551)
Supplement: Supplementary file 1 [file molecules-28-02551-s001.zip › RAW DATA/Figure 2 IR t0 parallel/IR BF MAN 60% t0 parallel p1.txt]

TITLE	BF MAN 60% T0 PARALLELE P1
DATA TYPE
ORIGIN	JASCO
OWNER
DATE	23/03/01
TIME	12:03:17
SPECTROMETER/DATA SYSTEM
RESOLUTION
DELTAX	1.92882
XUNITS	1/CM
YUNITS	ABSORBANCE
FIRSTX	379.9768
LASTX	4999.4912
NPOINTS	2396
FIRSTY	0.15556
MAXY	0.33813
MINY	0.01033
XYDATA
379.9768	0.155562
381.9056	0.162145
383.8344	0.168749
385.7633	0.169003
387.6921	0.166023
389.6209	0.163656
391.5497	0.161036
393.4785	0.164385
395.4073	0.160307
397.3361	0.164924
399.2650	0.161522
401.1938	0.156249
403.1226	0.151441
405.0514	0.150437
406.9802	0.149053
408.9090	0.152012
410.8379	0.153639
412.7667	0.154083
414.6955	0.154093
416.6243	0.156999
418.5531	0.16597
420.4819	0.165717
422.4108	0.163456
424.3396	0.161649
426.2684	0.159282
428.1972	0.158088
430.1260	0.156355
432.0548	0.151991
433.9837	0.148377
435.9125	0.144478
437.8413	0.142005
439.7701	0.14116
441.6989	0.141826
443.6277	0.142777
445.5565	0.143051
447.4854	0.141762
449.4142	0.139924
451.3430	0.139342
453.2718	0.138983
455.2006	0.138487
457.1294	0.140209
459.0583	0.142185
460.9871	0.142449
462.9159	0.141297
464.8447	0.140663
466.7735	0.14116
468.7023	0.140917
470.6312	0.141054
472.5600	0.14321
474.4888	0.145091
476.4176	0.145714
478.3464	0.146116
480.2752	0.146908
482.2040	0.147489
484.1329	0.147891
486.0617	0.14918
487.9905	0.150997
489.9193	0.152361
491.8481	0.152984
493.7769	0.151727
495.7058	0.149994
497.6346	0.150184
499.5634	0.151452
501.4922	0.152952
503.4210	0.154749
505.3498	0.155985
507.2787	0.155816
509.2075	0.155636
511.1363	0.156397
513.0651	0.157961
514.9939	0.16019
516.9227	0.162367
518.8515	0.163308
520.7804	0.163107
522.7092	0.163086
524.6380	0.164142
526.5668	0.165675
528.4956	0.168221
530.4244	0.170926
532.3533	0.172427
534.2821	0.174075
536.2109	0.176843
538.1397	0.180563
540.0685	0.184631
541.9973	0.189027
543.9262	0.192651
545.8550	0.195388
547.7838	0.19748
549.7126	0.199171
551.6414	0.199921
553.5702	0.199731
555.4990	0.197269
557.4279	0.192546
559.3567	0.184747
561.2855	0.176706
563.2143	0.170303
565.1431	0.16541
567.0719	0.16149
569.0008	0.158817
570.9296	0.156038
572.8584	0.153586
574.7872	0.15273
576.7160	0.152202
578.6448	0.151209
580.5737	0.150765
582.5025	0.150332
584.4313	0.150522
586.3601	0.150628
588.2889	0.150575
590.2177	0.151114
592.1465	0.152487
594.0754	0.153776
596.0042	0.155425
597.9330	0.156725
599.8618	0.158669
601.7906	0.160867
603.7194	0.163466
605.6483	0.16633
607.5771	0.168485
609.5059	0.169796
611.4347	0.17063
613.3635	0.170715
615.2923	0.169965
617.2212	0.168792
619.1500	0.167841
621.0788	0.167323
623.0076	0.16709
624.9364	0.166816
626.8652	0.166139
628.7941	0.165305
630.7229	0.164544
632.6517	0.163498
634.5805	0.161976
636.5093	0.160867
638.4381	0.160254
640.3669	0.15943
642.2958	0.158595
644.2246	0.158183
646.1534	0.157517
648.0822	0.156883
650.0110	0.156365
651.9398	0.155309
653.8687	0.153681
655.7975	0.152593
657.7263	0.151684
659.6551	0.150691
661.5839	0.150184
663.5127	0.149856
665.4416	0.150152
667.3704	0.153005
669.2992	0.152582
671.2280	0.150522
673.1568	0.150659
675.0856	0.151167
677.0144	0.151621
678.9433	0.151737
680.8721	0.151906
682.8009	0.152435
684.7297	0.152836
686.6585	0.152762
688.5873	0.152508
690.5162	0.151917
692.4450	0.151061
694.3738	0.150142
696.3026	0.149349
698.2314	0.148451
700.1602	0.146961
702.0891	0.144985
704.0179	0.143041
705.9467	0.140727
707.8755	0.138381
709.8043	0.136701
711.7331	0.134957
713.6619	0.133066
715.5908	0.13146
717.5196	0.130023
719.4484	0.128343
721.3772	0.126324
723.3060	0.124253
725.2348	0.121918
727.1637	0.119297
729.0925	0.11674
731.0213	0.11375
732.9501	0.1102
734.8789	0.106829
736.8077	0.10368
738.7366	0.100552
740.6654	0.0975196
742.5942	0.0943496
744.5230	0.09156
746.4518	0.0891191
748.3806	0.0865303
750.3094	0.0841845
752.2383	0.0823036
754.1671	0.0806341
756.0959	0.0791865
758.0247	0.0779079
759.9535	0.0770415
761.8823	0.0762278
763.8112	0.0756995
765.7400	0.0750655
767.6688	0.0741145
769.5976	0.0728042
771.5264	0.0714623
773.4552	0.0696765
775.3841	0.0678485
777.3129	0.0663163
779.2417	0.0652596
781.1705	0.0641713
783.0993	0.0630406
785.0281	0.0618149
786.9569	0.0606843
788.8858	0.0593846
790.8146	0.0584758
792.7434	0.0576622
794.6722	0.0571233
796.6010	0.0564576
798.5298	0.0561934
800.4587	0.0558131
802.3875	0.0552742
804.3163	0.0551896
806.2451	0.0552847
808.1739	0.0549255
810.1027	0.0547987
812.0316	0.0546719
813.9604	0.0545979
815.8892	0.0542386
817.8180	0.0542598
819.7468	0.05445
821.6756	0.0547881
823.6045	0.0551473
825.5333	0.0556757
827.4621	0.0558448
829.3909	0.0556017
831.3197	0.0550311
833.2485	0.0545134
835.1773	0.0537631
837.1062	0.0531925
839.0350	0.0524951
840.9638	0.0519245
842.8926	0.0512271
844.8214	0.0511849
846.7502	0.0513856
848.6791	0.0518294
850.6079	0.0520619
852.5367	0.0517872
854.4655	0.0507305
856.3943	0.0492829
858.3231	0.0477613
860.2520	0.0467574
862.1808	0.0459227
864.1096	0.0453838
866.0384	0.0450879
867.9672	0.0451302
869.8960	0.0449822
871.8248	0.0451619
873.7537	0.0451302
875.6825	0.0451407
877.6113	0.0449294
879.5401	0.0447181
881.4689	0.0442954
883.3977	0.0440946
885.3266	0.0439995
887.2554	0.0441475
889.1842	0.0439573
891.1130	0.043915
893.0418	0.0436508
894.9706	0.0433761
896.8995	0.0431225
898.8283	0.0430485
900.7571	0.0428795
902.6859	0.0427421
904.6147	0.0424674
906.5435	0.0425413
908.4723	0.0425413
910.4012	0.0427421
912.3300	0.0429746
914.2588	0.0434501
916.1876	0.0440841
918.1164	0.0449083
920.0452	0.0457536
921.9741	0.0468314
923.9029	0.0477507
925.8317	0.0485326
927.7605	0.0491244
929.6893	0.049378
931.6181	0.0491666
933.5470	0.0489025
935.4758	0.0487123
937.4046	0.0488074
939.3334	0.0489553
941.2622	0.04923
943.1910	0.0494942
945.1198	0.0497478
947.0487	0.0500754
948.9775	0.0505192
950.9063	0.0509313
952.8351	0.0514279
954.7639	0.0518506
956.6927	0.0523261
958.6216	0.0527276
960.5504	0.053182
962.4792	0.0537103
964.4080	0.05445
966.3368	0.0554749
968.2656	0.0568274
970.1945	0.0584124
972.1233	0.0599763
974.0521	0.0609273
975.9809	0.0612654
977.9097	0.0610435
979.8385	0.0604729
981.7673	0.0596804
983.6962	0.0588879
985.6250	0.0583385
987.5538	0.0582328
989.4826	0.0584864
991.4114	0.0590464
993.3402	0.0593634
995.2691	0.059448
997.1979	0.0592578
999.1267	0.0589091
1001.0555	0.058349
1002.9843	0.057715
1004.9131	0.0571233
1006.8420	0.0569754
1008.7708	0.0571233
1010.6996	0.0575882
1012.6284	0.0580532
1014.5572	0.0584758
1016.4860	0.0586449
1018.4149	0.0585287
1020.3437	0.0582856
1022.2725	0.0583913
1024.2013	0.0587928
1026.1301	0.0595853
1028.0589	0.060568
1029.9877	0.0618149
1031.9166	0.0633154
1033.8454	0.0650272
1035.7742	0.0666544
1037.7030	0.068324
1039.6318	0.0697822
1041.5606	0.0709551
1043.4895	0.0718427
1045.4183	0.0725506
1047.3471	0.0730895
1049.2759	0.0736179
1051.2047	0.0742836
1053.1335	0.0753508
1055.0624	0.0766399
1056.9912	0.0779713
1058.9200	0.0794929
1060.8488	0.0809828
1062.7776	0.0820712
1064.7064	0.0828425
1066.6352	0.0832969
1068.5641	0.0834237
1070.4929	0.0831384
1072.4217	0.0822931
1074.3505	0.0807715
1076.2793	0.0788272
1078.2081	0.0765237
1080.1370	0.0740194
1082.0658	0.0715574
1083.9946	0.0691165
1085.9234	0.0666439
1087.8522	0.0643932
1089.7810	0.062544
1091.7099	0.0612337
1093.6387	0.0603144
1095.5675	0.0598812
1097.4963	0.0598495
1099.4251	0.0601031
1101.3539	0.0602299
1103.2827	0.0600925
1105.2116	0.0596487
1107.1404	0.059131
1109.0692	0.0587083
1110.9980	0.0584653
1112.9268	0.0582434
1114.8556	0.0580849
1116.7845	0.0579898
1118.7133	0.0579264
1120.6421	0.0578313
1122.5709	0.0578101
1124.4997	0.057715
1126.4285	0.0577679
1128.3574	0.0577784
1130.2862	0.057789
1132.2150	0.0578418
1134.1438	0.0580215
1136.0726	0.058349
1138.0014	0.0589302
1139.9302	0.0595642
1141.8591	0.0602933
1143.7879	0.0611598
1145.7167	0.0622059
1147.6455	0.0633788
1149.5743	0.0647524
1151.5031	0.0662423
1153.4320	0.0677745
1155.3608	0.0692961
1157.2896	0.070786
1159.2184	0.0720751
1161.1472	0.0732375
1163.0760	0.0743364
1165.0049	0.0753614
1166.9337	0.0761961
1168.8625	0.0770731
1170.7913	0.0777811
1172.7201	0.0777917
1174.6489	0.0770098
1176.5777	0.0758686
1178.5066	0.0748542
1180.4354	0.0743364
1182.3642	0.0744104
1184.2930	0.0751078
1186.2218	0.076175
1188.1506	0.0775381
1190.0795	0.0791231
1192.0083	0.0808032
1193.9371	0.0826523
1195.8659	0.0848819
1197.7947	0.0874179
1199.7235	0.0902603
1201.6524	0.0935043
1203.5812	0.0971181
1205.5100	0.100954
1207.4388	0.105106
1209.3676	0.109354
1211.2964	0.113444
1213.2253	0.117026
1215.1541	0.119361
1217.0829	0.119889
1219.0117	0.118494
1220.9405	0.115937
1222.8693	0.113528
1224.7981	0.11225
1226.7270	0.112049
1228.6558	0.112292
1230.5846	0.112292
1232.5134	0.111785
1234.4422	0.110643
1236.3710	0.10908
1238.2999	0.107399
1240.2287	0.105688
1242.1575	0.103986
1244.0863	0.102401
1246.0151	0.101007
1247.9439	0.099876
1249.8728	0.0990729
1251.8016	0.0985868
1253.7304	0.098365
1255.6592	0.0983333
1257.5880	0.0984812
1259.5168	0.0987876
1261.4456	0.0989778
1263.3745	0.098682
1265.3033	0.0977415
1267.2321	0.0959558
1269.1609	0.093293
1271.0897	0.0902603
1273.0185	0.0872171
1274.9474	0.084417
1276.8762	0.0820078
1278.8050	0.0798628
1280.7338	0.078151
1282.6626	0.0767139
1284.5914	0.0755727
1286.5203	0.0746957
1288.4491	0.0740617
1290.3779	0.0735333
1292.3067	0.0731212
1294.2355	0.0727408
1296.1643	0.0725401
1298.0931	0.0724555
1300.0220	0.072614
1301.9508	0.0728465
1303.8796	0.0729522
1305.8084	0.0728782
1307.7372	0.0727831
1309.6660	0.0727514
1311.5949	0.0728465
1313.5237	0.0729522
1315.4525	0.0730367
1317.3813	0.0731424
1319.3101	0.0733114
1321.2389	0.0736601
1323.1678	0.0743153
1325.0966	0.07515
1327.0254	0.0760693
1328.9542	0.0769886
1330.8830	0.077834
1332.8118	0.0784257
1334.7406	0.0788589
1336.6695	0.0791019
1338.5983	0.079197
1340.5271	0.079028
1342.4559	0.0788167
1344.3847	0.0785842
1346.3135	0.0784257
1348.2424	0.078468
1350.1712	0.0786899
1352.1000	0.0791125
1354.0288	0.0797888
1355.9576	0.0806869
1357.8864	0.0820183
1359.8153	0.0838886
1361.7441	0.0865514
1363.6729	0.0898799
1365.6017	0.0927963
1367.5305	0.0948251
1369.4593	0.0955965
1371.3881	0.0954486
1373.3170	0.0949097
1375.2458	0.0939481
1377.1746	0.0931979
1379.1034	0.0928492
1381.0322	0.093219
1382.9610	0.0946666
1384.8899	0.0969385
1386.8187	0.0992737
1388.7475	0.100901
1390.6763	0.101831
1392.6051	0.10238
1394.5339	0.102359
1396.4628	0.101577
1398.3916	0.100605
1400.3204	0.0990729
1402.2492	0.0979317
1404.1780	0.0968328
1406.1068	0.0957022
1408.0357	0.0950153
1409.9645	0.0947406
1411.8933	0.094413
1413.8221	0.09417
1415.7509	0.0940538
1417.6797	0.094244
1419.6085	0.0941594
1421.5374	0.0944342
1423.4662	0.095681
1425.3950	0.0979317
1427.3238	0.100996
1429.2526	0.105466
1431.1814	0.111394
1433.1103	0.118346
1435.0391	0.125595
1436.9679	0.133732
1438.8967	0.139321
1440.8255	0.142819
1442.7543	0.145355
1444.6832	0.147521
1446.6120	0.148208
1448.5408	0.146729
1450.4696	0.143252
1452.3984	0.138761
1454.3272	0.133879
1456.2560	0.128913
1458.1849	0.120407
1460.1137	0.116106
1462.0425	0.114067
1463.9713	0.112767
1465.9001	0.110908
1467.8289	0.109756
1469.7578	0.108942
1471.6866	0.108033
1473.6154	0.105476
1475.5442	0.103448
1477.4730	0.101366
1479.4018	0.0999499
1481.3307	0.0986291
1483.2595	0.0981008
1485.1883	0.0987771
1487.1171	0.101112
1489.0459	0.104483
1490.9747	0.109492
1492.9035	0.115018
1494.8324	0.12158
1496.7612	0.129716
1498.6900	0.138043
1500.6188	0.146221
1502.5476	0.155066
1504.4764	0.163825
1506.4053	0.174276
1508.3341	0.184103
1510.2629	0.192028
1512.1917	0.200449
1514.1205	0.207962
1516.0493	0.211555
1517.9782	0.210498
1519.9070	0.20922
1521.8358	0.205025
1523.7646	0.201781
1525.6934	0.200175
1527.6222	0.197015
1529.5510	0.19449
1531.4799	0.192482
1533.4087	0.188668
1535.3375	0.183712
1537.2663	0.182528
1539.1951	0.179813
1541.1239	0.172997
1543.0528	0.168041
1544.9816	0.163815
1546.9104	0.159821
1548.8392	0.157094
1550.7680	0.152762
1552.6968	0.149687
1554.6257	0.145936
1556.5545	0.143791
1558.4833	0.140684
1560.4121	0.130709
1562.3409	0.126377
1564.2697	0.122478
1566.1985	0.117226
1568.1274	0.113475
1570.0562	0.108234
1571.9850	0.104293
1573.9138	0.10218
1575.8426	0.100214
1577.7714	0.0976359
1579.7003	0.0971921
1581.6291	0.0976464
1583.5579	0.0992314
1585.4867	0.101662
1587.4155	0.105392
1589.3443	0.110379
1591.2732	0.116962
1593.2020	0.124644
1595.1308	0.133541
1597.0596	0.143453
1598.9884	0.154706
1600.9172	0.168253
1602.8461	0.185022
1604.7749	0.204813
1606.7037	0.226454
1608.6325	0.249225
1610.5613	0.271415
1612.4901	0.29221
1614.4189	0.31067
1616.3478	0.326076
1618.2766	0.334847
1620.2054	0.338133
1622.1342	0.3351
1624.0630	0.321955
1625.9918	0.308536
1627.9207	0.292717
1629.8495	0.274574
1631.7783	0.260193
1633.7071	0.248422
1635.6359	0.231462
1637.5647	0.213436
1639.4936	0.20363
1641.4224	0.194511
1643.3512	0.187294
1645.2800	0.181683
1647.2088	0.173219
1649.1376	0.166985
1651.0664	0.1654
1652.9953	0.160391
1654.9241	0.149825
1656.8529	0.146137
1658.7817	0.141741
1660.7105	0.137261
1662.6393	0.131819
1664.5682	0.126335
1666.4970	0.122774
1668.4258	0.119371
1670.3546	0.114046
1672.2834	0.110009
1674.2122	0.106808
1676.1411	0.101936
1678.0699	0.098048
1679.9987	0.0949942
1681.9275	0.092194
1683.8563	0.0893727
1685.7851	0.0839415
1687.7139	0.0813315
1689.6428	0.0789646
1691.5716	0.076883
1693.5004	0.0758897
1695.4292	0.0758897
1697.3580	0.0755833
1699.2868	0.0747696
1701.2157	0.0684296
1703.1445	0.06191
1705.0733	0.0546085
1707.0021	0.0470427
1708.9309	0.0416854
1710.8597	0.0383252
1712.7886	0.0355673
1714.7174	0.0340775
1716.6462	0.0324608
1718.5750	0.0312879
1720.5038	0.0293119
1722.4326	0.02853
1724.3614	0.0275578
1726.2903	0.0269344
1728.2191	0.0262476
1730.1479	0.0262264
1732.0767	0.0257087
1734.0055	0.0260151
1735.9343	0.0252649
1737.8632	0.0247048
1739.7920	0.0242505
1741.7208	0.0237221
1743.6496	0.022824
1745.5784	0.0221794
1747.5072	0.021408
1749.4361	0.0210488
1751.3649	0.020288
1753.2937	0.0196328
1755.2225	0.018872
1757.1513	0.0189777
1759.0801	0.018555
1761.0089	0.0185339
1762.9378	0.0183437
1764.8666	0.017995
1766.7954	0.0176991
1768.7242	0.017995
1770.6530	0.0178365
1772.5818	0.018312
1774.5107	0.0178154
1776.4395	0.017435
1778.3683	0.0170757
1780.2971	0.0172236
1782.2259	0.0170334
1784.1547	0.0170651
1786.0836	0.0169595
1788.0124	0.016801
1789.9412	0.0165579
1791.8700	0.0168961
1793.7988	0.0166425
1795.7276	0.0164311
1797.6565	0.0162832
1799.5853	0.0163677
1801.5141	0.0161881
1803.4429	0.0160507
1805.3717	0.01585
1807.3005	0.0159451
1809.2293	0.01585
1811.1582	0.0159134
1813.0870	0.0156175
1815.0158	0.0155224
1816.9446	0.0154801
1818.8734	0.0157866
1820.8022	0.0156915
1822.7311	0.015776
1824.6599	0.0158077
1826.5887	0.0158711
1828.5175	0.0156809
1830.4463	0.0160085
1832.3751	0.0156386
1834.3040	0.0155752
1836.2328	0.015533
1838.1616	0.0157654
1840.0904	0.0155013
1842.0192	0.0155013
1843.9480	0.0157654
1845.8768	0.0159451
1847.8057	0.0155224
1849.7345	0.015702
1851.6633	0.0155752
1853.5921	0.0156175
1855.5209	0.0155224
1857.4497	0.0158183
1859.3786	0.0156281
1861.3074	0.0156598
1863.2362	0.0154379
1865.1650	0.0156386
1867.0938	0.0158711
1869.0226	0.0163677
1870.9515	0.016019
1872.8803	0.0159134
1874.8091	0.0157971
1876.7379	0.0159134
1878.6667	0.0157654
1880.5955	0.0158077
1882.5243	0.0156281
1884.4532	0.016019
1886.3820	0.0161247
1888.3108	0.0162515
1890.2396	0.0160824
1892.1684	0.0160402
1894.0972	0.0158288
1896.0261	0.0160402
1897.9549	0.0161141
1899.8837	0.0163677
1901.8125	0.0160824
1903.7413	0.0161247
1905.6701	0.0159451
1907.5990	0.016336
1909.5278	0.0163889
1911.4566	0.0165474
1913.3854	0.0163677
1915.3142	0.0163677
1917.2430	0.0161775
1919.1718	0.0166108
1921.1007	0.0165051
1923.0295	0.0170863
1924.9583	0.0168115
1926.8871	0.0170229
1928.8159	0.0169383
1930.7447	0.0168749
1932.6736	0.0168327
1934.6024	0.0173504
1936.5312	0.0172025
1938.4600	0.0172553
1940.3888	0.0170863
1942.3176	0.0176991
1944.2465	0.0176252
1946.1753	0.0180267
1948.1041	0.0183331
1950.0329	0.0183965
1951.9617	0.0178259
1953.8905	0.0180901
1955.8193	0.0179316
1957.7482	0.0184494
1959.6770	0.0185445
1961.6058	0.0197174
1963.5346	0.0203091
1965.4634	0.0212495
1967.3922	0.0212495
1969.3211	0.0213763
1971.2499	0.0204993
1973.1787	0.0210382
1975.1075	0.0216405
1977.0363	0.0225809
1978.9651	0.0228134
1980.8940	0.0226021
1982.8228	0.0211122
1984.7516	0.020774
1986.6804	0.0204782
1988.6092	0.0211227
1990.5380	0.0210065
1992.4669	0.0212073
1994.3957	0.0204676
1996.3245	0.0202457
1998.2533	0.0203302
2000.1821	0.0212601
2002.1109	0.0205204
2004.0397	0.0198547
2005.9686	0.0199393
2007.8974	0.0217567
2009.8262	0.0216405
2011.7550	0.0218835
2013.6838	0.0221477
2015.6126	0.0222005
2017.5415	0.0214186
2019.4703	0.0218307
2021.3991	0.0212178
2023.3279	0.0217039
2025.2567	0.0223168
2027.1855	0.0225598
2029.1144	0.0226126
2031.0432	0.0233206
2032.9720	0.0226232
2034.9008	0.0229191
2036.8296	0.0221371
2038.7584	0.0214609
2040.6872	0.0209642
2042.6161	0.0214926
2044.5449	0.0208586
2046.4737	0.0206684
2048.4025	0.0205838
2050.3313	0.0206578
2052.2601	0.0191679
2054.1890	0.0187664
2056.1178	0.0188086
2058.0466	0.0183754
2059.9754	0.0178365
2061.9042	0.0179527
2063.8330	0.017678
2065.7619	0.0178999
2067.6907	0.018312
2069.6195	0.0185022
2071.5483	0.0180478
2073.4771	0.0180056
2075.4059	0.0176463
2077.3347	0.0176569
2079.2636	0.017361
2081.1924	0.0174772
2083.1212	0.0173187
2085.0500	0.0172131
2086.9788	0.0167904
2088.9076	0.0167693
2090.8365	0.0165474
2092.7653	0.0166742
2094.6941	0.0166953
2096.6229	0.0170757
2098.5517	0.0170123
2100.4805	0.0168749
2102.4094	0.016727
2104.3382	0.0168749
2106.2670	0.0168749
2108.1958	0.0170863
2110.1246	0.0168327
2112.0534	0.0167376
2113.9822	0.0164311
2115.9111	0.0165685
2117.8399	0.0164734
2119.7687	0.0164734
2121.6975	0.0162938
2123.6263	0.0161987
2125.5551	0.0159768
2127.4840	0.0161458
2129.4128	0.016167
2131.3416	0.0162621
2133.2704	0.0158922
2135.1992	0.0167798
2137.1280	0.0170229
2139.0569	0.0169489
2140.9857	0.0171497
2142.9145	0.0175618
2144.8433	0.0176252
2146.7721	0.0185128
2148.7009	0.0186713
2150.6297	0.0186607
2152.5586	0.0188192
2154.4874	0.0195906
2156.4162	0.0192524
2158.3450	0.0207423
2160.2738	0.0221371
2162.2026	0.0220632
2164.1315	0.0209114
2166.0603	0.0213024
2167.9891	0.0211122
2169.9179	0.0204782
2171.8467	0.0195589
2173.7755	0.0195694
2175.7044	0.019897
2177.6332	0.0205733
2179.5620	0.0203091
2181.4908	0.0205838
2183.4196	0.0207001
2185.3484	0.0202351
2187.2773	0.0197913
2189.2061	0.019897
2191.1349	0.0195166
2193.0637	0.0194109
2194.9925	0.0191468
2196.9213	0.0194638
2198.8501	0.0195694
2200.7790	0.0194849
2202.7078	0.0189037
2204.6366	0.018946
2206.5654	0.0188932
2208.4942	0.0186713
2210.4230	0.0182063
2212.3519	0.0185339
2214.2807	0.0185445
2216.2095	0.0187241
2218.1383	0.0185973
2220.0671	0.0186924
2221.9959	0.0185445
2223.9248	0.0195272
2225.8536	0.020774
2227.7824	0.02275
2229.7112	0.025286
2231.6400	0.0280756
2233.5688	0.0295972
2235.4976	0.0298508
2237.4265	0.0289738
2239.3553	0.0278643
2241.2841	0.0260785
2243.2129	0.0243244
2245.1417	0.0226655
2247.0705	0.0213129
2248.9994	0.0197068
2250.9282	0.0187452
2252.8570	0.0182486
2254.7858	0.0183331
2256.7146	0.0182063
2258.6434	0.0178048
2260.5723	0.0171919
2262.5011	0.0170017
2264.4299	0.0166953
2266.3587	0.0167693
2268.2875	0.0169278
2270.2163	0.0170123
2272.1451	0.0166742
2274.0740	0.016727
2276.0028	0.0166636
2277.9316	0.016653
2279.8604	0.0166213
2281.7892	0.0166002
2283.7180	0.0165896
2285.6469	0.0165791
2287.5757	0.0165368
2289.5045	0.0165262
2291.4333	0.0164206
2293.3621	0.016484
2295.2909	0.0164417
2297.2198	0.0166425
2299.1486	0.0167376
2301.0774	0.0168115
2303.0062	0.0168749
2304.9350	0.0171919
2306.8638	0.017361
2308.7926	0.0176991
2310.7215	0.0179105
2312.6503	0.0180478
2314.5791	0.0181324
2316.5079	0.0184705
2318.4367	0.0188509
2320.3655	0.0194955
2322.2944	0.0200661
2324.2232	0.0204993
2326.1520	0.0202774
2328.0808	0.0202774
2330.0096	0.0206895
2331.9384	0.0209325
2333.8673	0.0209008
2335.7961	0.0210382
2337.7249	0.0210276
2339.6537	0.0213763
2341.5825	0.0214714
2343.5113	0.0211544
2345.4401	0.0203302
2347.3690	0.0192736
2349.2978	0.0186607
2351.2266	0.0196117
2353.1554	0.0212918
2355.0842	0.0226443
2357.0130	0.0242293
2358.9419	0.0250218
2360.8707	0.0245358
2362.7995	0.0241765
2364.7283	0.0234051
2366.6571	0.0228345
2368.5859	0.0219258
2370.5148	0.0209537
2372.4436	0.0198336
2374.3724	0.0188086
2376.3012	0.0178999
2378.2300	0.0172659
2380.1588	0.0164417
2382.0877	0.0157337
2384.0165	0.0151737
2385.9453	0.0149624
2387.8741	0.0148778
2389.8029	0.0147933
2391.7317	0.0147827
2393.6605	0.0148567
2395.5894	0.0148673
2397.5182	0.0148778
2399.4470	0.014899
2401.3758	0.0149941
2403.3046	0.0149518
2405.2334	0.0149518
2407.1623	0.0149095
2409.0911	0.0149095
2411.0199	0.0148673
2412.9487	0.0149201
2414.8775	0.0150363
2416.8063	0.015142
2418.7352	0.0151209
2420.6640	0.0150786
2422.5928	0.0149941
2424.5216	0.0150892
2426.4504	0.0151737
2428.3792	0.0152794
2430.3080	0.0150997
2432.2369	0.0151314
2434.1657	0.0152265
2436.0945	0.0152265
2438.0233	0.0152688
2439.9521	0.0153322
2441.8809	0.0153533
2443.8098	0.0154062
2445.7386	0.0155224
2447.6674	0.0155541
2449.5962	0.0154167
2451.5250	0.0155435
2453.4538	0.0155647
2455.3827	0.0155435
2457.3115	0.0154273
2459.2403	0.0153639
2461.1691	0.015459
2463.0979	0.0155118
2465.0267	0.0153533
2466.9555	0.0154273
2468.8844	0.0155013
2470.8132	0.0154484
2472.7420	0.0154273
2474.6708	0.0155964
2476.5996	0.0156069
2478.5284	0.0156386
2480.4573	0.0156386
2482.3861	0.0155647
2484.3149	0.0154379
2486.2437	0.0155752
2488.1725	0.0156915
2490.1013	0.0156915
2492.0302	0.0156492
2493.9590	0.0157126
2495.8878	0.0157549
2497.8166	0.0157866
2499.7454	0.0157549
2501.6742	0.0157971
2503.6030	0.0157971
2505.5319	0.0158605
2507.4607	0.0158922
2509.3895	0.0159662
2511.3183	0.0158183
2513.2471	0.0158817
2515.1759	0.0159028
2517.1048	0.0159028
2519.0336	0.0158605
2520.9624	0.0159134
2522.8912	0.0159873
2524.8200	0.0161141
2526.7488	0.0160085
2528.6777	0.0159662
2530.6065	0.0158922
2532.5353	0.0158605
2534.4641	0.0158605
2536.3929	0.0159768
2538.3217	0.0159768
2540.2505	0.0162092
2542.1794	0.0162304
2544.1082	0.0161987
2546.0370	0.0163149
2547.9658	0.0162198
2549.8946	0.0161353
2551.8234	0.0162832
2553.7523	0.0163255
2555.6811	0.0164734
2557.6099	0.0165368
2559.5387	0.0165262
2561.4675	0.0163889
2563.3963	0.0164734
2565.3252	0.0166108
2567.2540	0.0166847
2569.1828	0.0166636
2571.1116	0.0167059
2573.0404	0.016727
2574.9692	0.0169172
2576.8981	0.0169806
2578.8269	0.0169595
2580.7557	0.0168961
2582.6845	0.0168855
2584.6133	0.0169172
2586.5421	0.0170229
2588.4709	0.0170229
2590.3998	0.0171497
2592.3286	0.0172236
2594.2574	0.0172448
2596.1862	0.0172025
2598.1150	0.0172448
2600.0438	0.0172553
2601.9727	0.0173293
2603.9015	0.0174667
2605.8303	0.0175406
2607.7591	0.0174138
2609.6879	0.017435
2611.6167	0.0174878
2613.5456	0.0175512
2615.4744	0.0175406
2617.4032	0.0176146
2619.3320	0.0176569
2621.2608	0.0176991
2623.1896	0.0176463
2625.1184	0.0176252
2627.0473	0.0176674
2628.9761	0.017752
2630.9049	0.0176991
2632.8337	0.0175723
2634.7625	0.0175301
2636.6913	0.0175512
2638.6202	0.0175512
2640.5490	0.0176252
2642.4778	0.017604
2644.4066	0.0176357
2646.3354	0.0176463
2648.2642	0.0176146
2650.1931	0.0175512
2652.1219	0.0176146
2654.0507	0.0176463
2655.9795	0.0176146
2657.9083	0.0175829
2659.8371	0.0175195
2661.7659	0.0174772
2663.6948	0.0174984
2665.6236	0.0174772
2667.5524	0.0174878
2669.4812	0.0174878
2671.4100	0.0175829
2673.3388	0.0176146
2675.2677	0.017678
2677.1965	0.017752
2679.1253	0.0177837
2681.0541	0.0177203
2682.9829	0.0176991
2684.9117	0.0176991
2686.8406	0.0177942
2688.7694	0.0178682
2690.6982	0.0178259
2692.6270	0.0178365
2694.5558	0.0179633
2696.4846	0.0180373
2698.4134	0.0180584
2700.3423	0.0180161
2702.2711	0.0181112
2704.1999	0.0182063
2706.1287	0.0182697
2708.0575	0.0183226
2709.9863	0.0184282
2711.9152	0.0185233
2713.8440	0.0185973
2715.7728	0.018629
2717.7016	0.0186713
2719.6304	0.0187769
2721.5592	0.0188932
2723.4881	0.0189777
2725.4169	0.0191468
2727.3457	0.019189
2729.2745	0.0191573
2731.2033	0.0191996
2733.1321	0.019263
2735.0609	0.0193475
2736.9898	0.0194426
2738.9186	0.0194743
2740.8474	0.0196434
2742.7762	0.0197491
2744.7050	0.0197913
2746.6338	0.019897
2748.5627	0.0200766
2750.4915	0.0201612
2752.4203	0.0201929
2754.3491	0.0202351
2756.2779	0.0203091
2758.2067	0.0203831
2760.1356	0.0204887
2762.0644	0.0205521
2763.9932	0.0206578
2765.9220	0.0207001
2767.8508	0.0208269
2769.7796	0.0209325
2771.7085	0.0210065
2773.6373	0.0211122
2775.5661	0.021239
2777.4949	0.021239
2779.4237	0.0212284
2781.3525	0.0212812
2783.2813	0.0214292
2785.2102	0.0216088
2787.1390	0.021725
2789.0678	0.0217884
2790.9966	0.0218518
2792.9254	0.0219152
2794.8542	0.0219892
2796.7831	0.0220949
2798.7119	0.0222428
2800.6407	0.0222639
2802.5695	0.0222534
2804.4983	0.0222851
2806.4271	0.0224013
2808.3560	0.0225492
2810.2848	0.0226338
2812.2136	0.0226655
2814.1424	0.02275
2816.0712	0.0228134
2818.0000	0.0229402
2819.9288	0.0230881
2821.8577	0.0232044
2823.7865	0.0233523
2825.7153	0.0235214
2827.6441	0.0236799
2829.5729	0.0239546
2831.5017	0.0241554
2833.4306	0.0244512
2835.3594	0.0248422
2837.2882	0.0253917
2839.2170	0.0260574
2841.1458	0.0267231
2843.0746	0.0276846
2845.0035	0.0291111
2846.9323	0.030992
2848.8611	0.0329468
2850.7899	0.0343099
2852.7187	0.0348488
2854.6475	0.0346692
2856.5763	0.0341303
2858.5052	0.0334751
2860.4340	0.0328306
2862.3628	0.0322283
2864.2916	0.0319641
2866.2204	0.0320698
2868.1492	0.0323762
2870.0781	0.0327355
2872.0069	0.0331793
2873.9357	0.0333801
2875.8645	0.0331793
2877.7933	0.0329785
2879.7221	0.0328623
2881.6510	0.0328411
2883.5798	0.032894
2885.5086	0.032968
2887.4374	0.0331581
2889.3662	0.0334329
2891.2950	0.0337076
2893.2238	0.0339718
2895.1527	0.0344156
2897.0815	0.0348171
2899.0103	0.0352398
2900.9391	0.0357998
2902.8679	0.0364549
2904.7967	0.037184
2906.7256	0.0379871
2908.6544	0.03916
2910.5832	0.040745
2912.5120	0.042721
2914.4408	0.0450562
2916.3696	0.0472435
2918.2985	0.0490187
2920.2273	0.0503078
2922.1561	0.0513117
2924.0849	0.0519985
2926.0137	0.0523366
2927.9425	0.0522521
2929.8713	0.0517449
2931.8002	0.0508996
2933.7290	0.0498535
2935.6578	0.0486066
2937.5866	0.0473069
2939.5154	0.046134
2941.4442	0.0451302
2943.3731	0.0442637
2945.3019	0.0434818
2947.2307	0.0427738
2949.1595	0.0421715
2951.0883	0.0417488
2953.0171	0.0413579
2954.9460	0.0409563
2956.8748	0.040502
2958.8036	0.0400265
2960.7324	0.0395721
2962.6612	0.0392551
2964.5900	0.0389381
2966.5189	0.0386
2968.4477	0.0382724
2970.3765	0.0379237
2972.3053	0.0377546
2974.2341	0.0377758
2976.1629	0.0378814
2978.0917	0.0380082
2980.0206	0.0381773
2981.9494	0.0383252
2983.8782	0.0382301
2985.8070	0.0380716
2987.7358	0.0379343
2989.6646	0.0377335
2991.5935	0.0375433
2993.5223	0.0372157
2995.4511	0.0367508
2997.3799	0.0363387
2999.3087	0.0358209
3001.2375	0.0351869
3003.1664	0.0346586
3005.0952	0.0340669
3007.0240	0.0334117
3008.9528	0.0329468
3010.8816	0.0327989
3012.8104	0.0326193
3014.7392	0.0322072
3016.6681	0.0317105
3018.5969	0.0312667
3020.5257	0.0307595
3022.4545	0.0303474
3024.3833	0.0302101
3026.3121	0.0300938
3028.2410	0.0299882
3030.1698	0.0301467
3032.0986	0.030432
3034.0274	0.0307384
3035.9562	0.0307173
3037.8850	0.0307173
3039.8139	0.0311611
3041.7427	0.0317105
3043.6715	0.0319958
3045.6003	0.0323023
3047.5291	0.0326298
3049.4579	0.0331793
3051.3867	0.0336759
3053.3156	0.0340246
3055.2444	0.0345001
3057.1732	0.034796
3059.1020	0.0350284
3061.0308	0.0354088
3062.9596	0.0358738
3064.8885	0.0362753
3066.8173	0.0367297
3068.7461	0.0369727
3070.6749	0.0369938
3072.6037	0.0370044
3074.5325	0.0370995
3076.4614	0.0374376
3078.3902	0.0377018
3080.3190	0.0376384
3082.2478	0.037501
3084.1766	0.0373954
3086.1054	0.0371735
3088.0342	0.036941
3089.9631	0.0366663
3091.8919	0.0362647
3093.8207	0.0358421
3095.7495	0.035599
3097.6783	0.0354405
3099.6071	0.03543
3101.5360	0.0351658
3103.4648	0.0348382
3105.3936	0.0346163
3107.3224	0.0344895
3109.2512	0.0343416
3111.1800	0.0340352
3113.1089	0.0338027
3115.0377	0.0338555
3116.9665	0.0338239
3118.8953	0.0336759
3120.8241	0.0335597
3122.7529	0.0332321
3124.6817	0.032968
3126.6106	0.032968
3128.5394	0.0331159
3130.4682	0.0332004
3132.3970	0.0331476
3134.3258	0.0331053
3136.2546	0.0332216
3138.1835	0.0336442
3140.1123	0.0338133
3142.0411	0.0337921
3143.9699	0.0338661
3145.8987	0.0341091
3147.8275	0.0344156
3149.7564	0.034796
3151.6852	0.0352186
3153.6140	0.0355885
3155.5428	0.0357892
3157.4716	0.03599
3159.4004	0.036381
3161.3293	0.0368882
3163.2581	0.0372369
3165.1869	0.0376384
3167.1157	0.0381562
3169.0445	0.038769
3170.9733	0.0393079
3172.9021	0.0397095
3174.8310	0.0402589
3176.7598	0.0409035
3178.6886	0.0414107
3180.6174	0.0419179
3182.5462	0.042573
3184.4750	0.043281
3186.4039	0.0439995
3188.3327	0.0447392
3190.2615	0.0454049
3192.1903	0.0461446
3194.1191	0.0468948
3196.0479	0.0475922
3197.9768	0.0482896
3199.9056	0.0490821
3201.8344	0.0499697
3203.7632	0.0507833
3205.6920	0.0515441
3207.6208	0.0524951
3209.5496	0.0533616
3211.4785	0.0542492
3213.4073	0.0552636
3215.3361	0.0561089
3217.2649	0.0570599
3219.1937	0.0580954
3221.1225	0.0590993
3223.0514	0.0601665
3224.9802	0.0612126
3226.9090	0.0623749
3228.8378	0.0637169
3230.7666	0.0653019
3232.6954	0.0670771
3234.6243	0.0686093
3236.5531	0.0697927
3238.4819	0.0711664
3240.4107	0.0728782
3242.3395	0.0747802
3244.2683	0.0767879
3246.1971	0.0791442
3248.1260	0.081416
3250.0548	0.0834765
3251.9836	0.0859808
3253.9124	0.0887916
3255.8412	0.0917291
3257.7700	0.0946772
3259.6989	0.0977521
3261.6277	0.101017
3263.5565	0.10442
3265.4853	0.107917
3267.4141	0.111425
3269.3429	0.114902
3271.2718	0.118146
3273.2006	0.120692
3275.1294	0.122763
3277.0582	0.124264
3278.9870	0.125289
3280.9158	0.125828
3282.8446	0.125722
3284.7735	0.125109
3286.7023	0.124063
3288.6311	0.122626
3290.5599	0.120798
3292.4887	0.118526
3294.4175	0.115927
3296.3464	0.112947
3298.2752	0.10984
3300.2040	0.106755
3302.1328	0.103722
3304.0616	0.100764
3305.9904	0.0978472
3307.9193	0.0948674
3309.8481	0.0919299
3311.7769	0.0890769
3313.7057	0.0863507
3315.6345	0.0838041
3317.5633	0.0812575
3319.4921	0.0788378
3321.4210	0.0766294
3323.3498	0.0744738
3325.2786	0.0725189
3327.2074	0.0704162
3329.1362	0.0683028
3331.0650	0.0664642
3332.9939	0.0646256
3334.9227	0.0631252
3336.8515	0.0617304
3338.7803	0.0602616
3340.7091	0.0588985
3342.6379	0.0577467
3344.5668	0.0566372
3346.4956	0.0554961
3348.4244	0.05445
3350.3532	0.0535307
3352.2820	0.0526114
3354.2108	0.0517766
3356.1397	0.0510898
3358.0685	0.0503924
3359.9973	0.0496527
3361.9261	0.0490187
3363.8549	0.0484692
3365.7837	0.0478881
3367.7125	0.0472541
3369.6414	0.0467046
3371.5702	0.046134
3373.4990	0.0456902
3375.4278	0.045257
3377.3566	0.0448237
3379.2854	0.0443377
3381.2143	0.0439784
3383.1431	0.0436086
3385.0719	0.0431965
3387.0007	0.0428055
3388.9295	0.0424779
3390.8583	0.0422666
3392.7872	0.0419073
3394.7160	0.0414847
3396.6448	0.0411254
3398.5736	0.040819
3400.5024	0.0405231
3402.4312	0.0402167
3404.3600	0.0399525
3406.2889	0.0396672
3408.2177	0.0393079
3410.1465	0.0388747
3412.0753	0.0385788
3414.0041	0.0383886
3415.9329	0.0380822
3417.8618	0.0377018
3419.7906	0.0374271
3421.7194	0.0372369
3423.6482	0.0369727
3425.5770	0.0366557
3427.5058	0.0363387
3429.4347	0.0359477
3431.3635	0.0357047
3433.2923	0.0355145
3435.2211	0.0354088
3437.1499	0.0351447
3439.0787	0.0348488
3441.0075	0.0346903
3442.9364	0.0346163
3444.8652	0.0343733
3446.7940	0.0341514
3448.7228	0.0339612
3450.6516	0.0337921
3452.5804	0.0336125
3454.5093	0.0334223
3456.4381	0.0333061
3458.3669	0.0331581
3460.2957	0.0329996
3462.2245	0.0329151
3464.1533	0.0326826
3466.0822	0.0324819
3468.0110	0.0323551
3469.9398	0.0322283
3471.8686	0.032186
3473.7974	0.0321755
3475.7262	0.0320487
3477.6550	0.0319007
3479.5839	0.0317
3481.5127	0.0315837
3483.4415	0.0314041
3485.3703	0.0311294
3487.2991	0.0310131
3489.2279	0.0310026
3491.1568	0.0308969
3493.0856	0.0307067
3495.0144	0.0305059
3496.9432	0.030358
3498.8720	0.0302206
3500.8008	0.0300516
3502.7297	0.029967
3504.6585	0.0299036
3506.5873	0.0295866
3508.5161	0.0295127
3510.4449	0.0295127
3512.3737	0.0292379
3514.3025	0.0290055
3516.2314	0.0288681
3518.1602	0.0287307
3520.0890	0.0286356
3522.0178	0.0284349
3523.9466	0.0282552
3525.8754	0.0280439
3527.8043	0.0279277
3529.7331	0.0277269
3531.6619	0.0274522
3533.5907	0.0272514
3535.5195	0.027188
3537.4483	0.0269661
3539.3772	0.026554
3541.3060	0.0264166
3543.2348	0.0263321
3545.1636	0.0260785
3547.0924	0.0258989
3549.0212	0.0255713
3550.9501	0.0252754
3552.8789	0.0250958
3554.8077	0.0248633
3556.7365	0.0246097
3558.6653	0.0243244
3560.5941	0.0239546
3562.5229	0.0237644
3564.4518	0.023701
3566.3806	0.0238701
3568.3094	0.0237961
3570.2382	0.0231515
3572.1670	0.0226126
3574.0958	0.022359
3576.0247	0.02219
3577.9535	0.0219681
3579.8823	0.0217567
3581.8111	0.0216722
3583.7399	0.0215982
3585.6687	0.0215982
3587.5976	0.0219258
3589.5264	0.0216616
3591.4552	0.0209854
3593.3840	0.0208903
3595.3128	0.0209431
3597.2416	0.0207318
3599.1704	0.0203936
3601.0993	0.0203831
3603.0281	0.0200978
3604.9569	0.0198125
3606.8857	0.0197174
3608.8145	0.0198759
3610.7433	0.0194955
3612.6722	0.0191573
3614.6010	0.0191256
3616.5298	0.0187769
3618.4586	0.0188509
3620.3874	0.0191996
3622.3162	0.0186713
3624.2451	0.0182909
3626.1739	0.0180584
3628.1027	0.018386
3630.0315	0.0189671
3631.9603	0.0177203
3633.8891	0.0171919
3635.8179	0.0170651
3637.7468	0.0166213
3639.6756	0.0163149
3641.6044	0.0161353
3643.5332	0.0160824
3645.4620	0.0158922
3647.3908	0.0161353
3649.3197	0.0163677
3651.2485	0.0161247
3653.1773	0.0150997
3655.1061	0.0147616
3657.0349	0.0151314
3658.9637	0.0144974
3660.8926	0.0140114
3662.8214	0.0139268
3664.7502	0.0137683
3666.6790	0.0134513
3668.6078	0.0135464
3670.5366	0.0144552
3672.4654	0.0137578
3674.3943	0.0133245
3676.3231	0.0142755
3678.2519	0.013166
3680.1807	0.0128068
3682.1095	0.0127011
3684.0383	0.0125109
3685.9672	0.012215
3687.8960	0.0124264
3689.8248	0.0131132
3691.7536	0.0129547
3693.6824	0.0124792
3695.6112	0.0120988
3697.5401	0.0120565
3699.4689	0.0119192
3701.3977	0.0122784
3703.3265	0.0125849
3705.2553	0.0123207
3707.1841	0.0121094
3709.1129	0.0121305
3711.0418	0.0124369
3712.9706	0.0126377
3714.8994	0.0121728
3716.8282	0.0118663
3718.7570	0.0118875
3720.6858	0.0119297
3722.6147	0.0121411
3724.5435	0.0122996
3726.4723	0.012532
3728.4011	0.0125637
3730.3299	0.012046
3732.2587	0.0123735
3734.1876	0.0126694
3736.1164	0.0131238
3738.0452	0.0126377
3739.9740	0.012046
3741.9028	0.0116973
3743.8316	0.0123418
3745.7605	0.0133668
3747.6893	0.011972
3749.6181	0.0120248
3751.5469	0.0126483
3753.4757	0.0122996
3755.4045	0.0114859
3757.3333	0.0115176
3759.2622	0.0118558
3761.1910	0.0119614
3763.1198	0.0114542
3765.0486	0.0115493
3766.9774	0.0117184
3768.9062	0.0115493
3770.8351	0.0119086
3772.7639	0.0115599
3774.6927	0.011338
3776.6215	0.0113275
3778.5503	0.0114225
3780.4791	0.0117395
3782.4080	0.0113697
3784.3368	0.0113486
3786.2656	0.0114648
3788.1944	0.0112429
3790.1232	0.0111584
3792.0520	0.0111267
3793.9808	0.0110105
3795.9097	0.0112957
3797.8385	0.0117184
3799.7673	0.0113908
3801.6961	0.0120671
3803.6249	0.0118135
3805.5537	0.0111584
3807.4826	0.0118663
3809.4114	0.0116022
3811.3402	0.0112535
3813.2690	0.011169
3815.1978	0.0115388
3817.1266	0.0122045
3819.0555	0.0112852
3820.9843	0.0119403
3822.9131	0.0123207
3824.8419	0.0113275
3826.7707	0.0115071
3828.6995	0.0114965
3830.6283	0.0112957
3832.5572	0.0115705
3834.4860	0.0115493
3836.4148	0.0115493
3838.3436	0.011898
3840.2724	0.0118769
3842.2012	0.0115493
3844.1301	0.0116444
3846.0589	0.0114859
3847.9877	0.0112112
3849.9165	0.011095
3851.8453	0.0111901
3853.7741	0.0128385
3855.7030	0.0125003
3857.6318	0.0114648
3859.5606	0.0111795
3861.4894	0.0111901
3863.4182	0.0113063
3865.3470	0.011655
3867.2758	0.011338
3869.2047	0.0114648
3871.1335	0.0120671
3873.0623	0.0112852
3874.9911	0.0114754
3876.9199	0.0112112
3878.8487	0.0111372
3880.7776	0.0119297
3882.7064	0.0117078
3884.6352	0.0112746
3886.5640	0.0119086
3888.4928	0.0112535
3890.4216	0.0111056
3892.3505	0.0117395
3894.2793	0.0114965
3896.2081	0.0110739
3898.1369	0.0111056
3900.0657	0.0115388
3901.9945	0.0118135
3903.9233	0.0119931
3905.8522	0.0119192
3907.7810	0.0113591
3909.7098	0.0112006
3911.6386	0.0113591
3913.5674	0.0113486
3915.4962	0.0113063
3917.4251	0.0116656
3919.3539	0.0116339
3921.2827	0.0115176
3923.2115	0.0113697
3925.1403	0.0115176
3927.0691	0.011412
3928.9980	0.0112429
3930.9268	0.0112957
3932.8556	0.0115493
3934.7844	0.0115071
3936.7132	0.0113591
3938.6420	0.0113275
3940.5709	0.0112218
3942.4997	0.0115071
3944.4285	0.0116656
3946.3573	0.0113275
3948.2861	0.0114542
3950.2149	0.0115388
3952.1437	0.0114225
3954.0726	0.0112852
3956.0014	0.0112852
3957.9302	0.0112957
3959.8590	0.0112852
3961.7878	0.0114437
3963.7166	0.0115176
3965.6455	0.0113908
3967.5743	0.0113803
3969.5031	0.0114437
3971.4319	0.0114225
3973.3607	0.0114014
3975.2895	0.0114754
3977.2184	0.0114542
3979.1472	0.0113803
3981.0760	0.0113275
3983.0048	0.0114542
3984.9336	0.0114754
3986.8624	0.0113591
3988.7912	0.011412
3990.7201	0.0115176
3992.6489	0.0114331
3994.5777	0.0113697
3996.5065	0.0113803
3998.4353	0.0114331
4000.3641	0.0114754
4002.2930	0.0114542
4004.2218	0.0114331
4006.1506	0.0114859
4008.0794	0.0114542
4010.0082	0.0113063
4011.9370	0.0112957
4013.8659	0.011412
4015.7947	0.011412
4017.7235	0.0112746
4019.6523	0.0112957
4021.5811	0.0113697
4023.5099	0.0113591
4025.4387	0.011412
4027.3676	0.0113908
4029.2964	0.0113803
4031.2252	0.0113803
4033.1540	0.011338
4035.0828	0.0112535
4037.0116	0.0112852
4038.9405	0.0112746
4040.8693	0.0112006
4042.7981	0.011264
4044.7269	0.0113591
4046.6557	0.0113063
4048.5845	0.0113063
4050.5134	0.0112746
4052.4422	0.0112429
4054.3710	0.0111795
4056.2998	0.0112112
4058.2286	0.0112746
4060.1574	0.0112429
4062.0862	0.0111478
4064.0151	0.0111901
4065.9439	0.011338
4067.8727	0.0114965
4069.8015	0.0114542
4071.7303	0.0113697
4073.6591	0.0112429
4075.5880	0.011264
4077.5168	0.0112852
4079.4456	0.0111267
4081.3744	0.0109471
4083.3032	0.0110633
4085.2320	0.0112112
4087.1609	0.0111795
4089.0897	0.0110844
4091.0185	0.0110844
4092.9473	0.0109999
4094.8761	0.0109682
4096.8049	0.0109682
4098.7337	0.0109999
4100.6626	0.011095
4102.5914	0.011169
4104.5202	0.0112006
4106.4490	0.0110844
4108.3778	0.0109787
4110.3066	0.011021
4112.2355	0.0110527
4114.1643	0.0110844
4116.0931	0.0112324
4118.0219	0.0112429
4119.9507	0.0111056
4121.8795	0.0110739
4123.8084	0.0111267
4125.7372	0.0111478
4127.6660	0.0111056
4129.5948	0.0110316
4131.5236	0.0108942
4133.4524	0.0109682
4135.3813	0.011021
4137.3101	0.0111372
4139.2389	0.0111372
4141.1677	0.0110527
4143.0965	0.0108942
4145.0253	0.0108731
4146.9541	0.0108942
4148.8830	0.0109259
4150.8118	0.0109576
4152.7406	0.0109471
4154.6694	0.0109682
4156.5982	0.0109787
4158.5270	0.0109365
4160.4559	0.0109259
4162.3847	0.011021
4164.3135	0.011095
4166.2423	0.0109999
4168.1711	0.0109154
4170.0999	0.0109682
4172.0288	0.0109471
4173.9576	0.0108731
4175.8864	0.0109048
4177.8152	0.0110105
4179.7440	0.0111372
4181.6728	0.011095
4183.6016	0.0110105
4185.5305	0.0109154
4187.4593	0.0108942
4189.3881	0.0108625
4191.3169	0.0109259
4193.2457	0.0110105
4195.1745	0.0110105
4197.1034	0.0109259
4199.0322	0.0109576
4200.9610	0.0109893
[truncated: 414 more rows]
