# Supplementary material for: Vibrational Study on the Structure, Bioactivity, and Silver Adsorption of Silk Fibroin Fibers Grafted with Methacrylonitrile
Source: Molecules. 2023 Mar 10;28(6):2551. doi: 10.3390/molecules28062551 (PMC10051891; doi:10.3390/molecules28062551)
Supplement: Supplementary file 1 [file molecules-28-02551-s001.zip › RAW DATA/Figure 2 IR t0 parallel/IR BF MAN 60% t0 parallel p2.txt]

TITLE	BF MAN 60% T0 PARALLELE P2
DATA TYPE
ORIGIN	JASCO
OWNER
DATE	23/03/01
TIME	12:03:17
SPECTROMETER/DATA SYSTEM
RESOLUTION
DELTAX	1.92882
XUNITS	1/CM
YUNITS	ABSORBANCE
FIRSTX	379.9768
LASTX	4999.4912
NPOINTS	2396
FIRSTY	0.13965
MAXY	0.27049
MINY	0.00844
XYDATA
379.9768	0.139651
381.9056	0.14091
383.8344	0.14905
385.7633	0.153387
387.6921	0.146481
389.6209	0.143024
391.5497	0.138011
393.4785	0.140682
395.4073	0.14239
397.3361	0.147436
399.2650	0.14528
401.1938	0.138349
403.1226	0.131916
405.0514	0.132069
406.9802	0.130184
408.9090	0.131646
410.8379	0.133303
412.7667	0.135179
414.6955	0.136912
416.6243	0.13856
418.5531	0.144334
420.4819	0.143565
422.4108	0.142685
424.3396	0.14124
426.2684	0.139507
428.1972	0.137563
430.1260	0.135374
432.0548	0.132069
433.9837	0.128307
435.9125	0.124917
437.8413	0.123041
439.7701	0.1219
441.6989	0.122483
443.6277	0.123658
445.5565	0.123455
447.4854	0.121418
449.4142	0.119584
451.3430	0.118857
453.2718	0.118628
455.2006	0.1196
457.1294	0.122001
459.0583	0.123354
460.9871	0.123607
462.9159	0.12288
464.8447	0.122179
466.7735	0.12261
468.7023	0.122356
470.6312	0.122348
472.5600	0.123903
474.4888	0.124824
476.4176	0.125932
478.3464	0.126794
480.2752	0.127572
482.2040	0.127436
484.1329	0.127191
486.0617	0.128747
487.9905	0.130953
489.9193	0.131705
491.8481	0.131587
493.7769	0.13064
495.7058	0.129178
497.6346	0.129406
499.5634	0.130725
501.4922	0.132491
503.4210	0.133776
505.3498	0.134748
507.2787	0.133768
509.2075	0.133134
511.1363	0.134114
513.0651	0.136244
514.9939	0.138797
516.9227	0.140691
518.8515	0.14113
520.7804	0.140707
522.7092	0.140344
524.6380	0.140758
526.5668	0.142271
528.4956	0.144452
530.4244	0.146405
532.3533	0.147816
534.2821	0.149203
536.2109	0.151434
538.1397	0.154731
540.0685	0.158442
541.9973	0.161721
543.9262	0.164283
545.8550	0.166396
547.7838	0.167824
549.7126	0.16927
551.6414	0.170267
553.5702	0.17031
555.4990	0.167926
557.4279	0.16364
559.3567	0.157537
561.2855	0.151307
563.2143	0.145881
565.1431	0.141933
567.0719	0.138594
569.0008	0.136591
570.9296	0.134604
572.8584	0.13266
574.7872	0.131544
576.7160	0.131113
578.6448	0.130268
580.5737	0.129913
582.5025	0.129812
584.4313	0.129921
586.3601	0.129812
588.2889	0.130251
590.2177	0.130801
592.1465	0.131299
594.0754	0.132381
596.0042	0.133945
597.9330	0.135374
599.8618	0.136946
601.7906	0.138949
603.7194	0.141198
605.6483	0.1431
607.5771	0.144942
609.5059	0.146176
611.4347	0.146844
613.3635	0.14681
615.2923	0.146498
617.2212	0.145889
619.1500	0.14534
621.0788	0.145128
623.0076	0.144959
624.9364	0.14441
626.8652	0.143742
628.7941	0.142888
630.7229	0.141756
632.6517	0.140614
634.5805	0.139685
636.5093	0.138975
638.4381	0.138476
640.3669	0.137766
642.2958	0.137132
644.2246	0.136921
646.1534	0.136633
648.0822	0.136396
650.0110	0.135906
651.9398	0.135078
653.8687	0.133641
655.7975	0.132491
657.7263	0.131722
659.6551	0.130699
661.5839	0.129879
663.5127	0.129397
665.4416	0.129921
667.3704	0.133058
669.2992	0.132102
671.2280	0.129862
673.1568	0.130091
675.0856	0.130361
677.0144	0.130682
678.9433	0.130902
680.8721	0.131003
682.8009	0.131299
684.7297	0.13168
686.6585	0.131739
688.5873	0.131511
690.5162	0.130868
692.4450	0.13015
694.3738	0.129566
696.3026	0.128907
698.2314	0.128129
700.1602	0.126785
702.0891	0.125044
704.0179	0.12337
705.9467	0.121409
707.8755	0.119474
709.8043	0.117978
711.7331	0.116524
713.6619	0.114867
715.5908	0.113489
717.5196	0.112407
719.4484	0.111181
721.3772	0.109525
723.3060	0.107665
725.2348	0.105678
727.1637	0.103531
729.0925	0.101537
731.0213	0.0991359
732.9501	0.0961859
734.8789	0.0932781
736.8077	0.0907506
738.7366	0.0881133
740.6654	0.0855183
742.5942	0.0829908
744.5230	0.0808607
746.4518	0.0786038
748.3806	0.076406
750.3094	0.0745125
752.2383	0.0728896
754.1671	0.0715963
756.0959	0.0704551
758.0247	0.0692379
759.9535	0.0682574
761.8823	0.0674713
763.8112	0.0670824
765.7400	0.0665414
767.6688	0.0658314
769.5976	0.0648255
771.5264	0.0634223
773.4552	0.0617909
775.3841	0.0605314
777.3129	0.0591367
779.2417	0.0579279
781.1705	0.0570235
783.0993	0.0561105
785.0281	0.0549609
786.9569	0.0539973
788.8858	0.0528646
790.8146	0.0521461
792.7434	0.051529
794.6722	0.0509881
796.6010	0.0503287
798.5298	0.050092
800.4587	0.0499061
802.3875	0.0494665
804.3163	0.0493144
806.2451	0.0493651
808.1739	0.0489932
810.1027	0.0488664
812.0316	0.048841
813.9604	0.0488917
815.8892	0.0486212
817.8180	0.048748
819.7468	0.049027
821.6756	0.0493735
823.6045	0.049661
825.5333	0.0500836
827.4621	0.0504217
829.3909	0.0502442
831.3197	0.0496271
833.2485	0.0490185
835.1773	0.0483761
837.1062	0.047945
839.0350	0.0474547
840.9638	0.0471673
842.8926	0.046694
844.8214	0.0465925
846.7502	0.0466855
848.6791	0.0469307
850.6079	0.0471082
852.5367	0.0468715
854.4655	0.0459839
856.3943	0.0448935
858.3231	0.043727
860.2520	0.0426788
862.1808	0.0417744
864.1096	0.0413095
866.0384	0.0412672
867.9672	0.0413095
869.8960	0.041039
871.8248	0.0412756
873.7537	0.0416053
875.6825	0.0417236
877.6113	0.0414616
879.5401	0.0412587
881.4689	0.0408361
883.3977	0.0406417
885.3266	0.0404303
887.2554	0.0403543
889.1842	0.040219
891.1130	0.0402782
893.0418	0.0399823
894.9706	0.0397795
896.8995	0.0397034
898.8283	0.0396696
900.7571	0.0394667
902.6859	0.0393399
904.6147	0.0391117
906.5435	0.0391793
908.4723	0.0391624
910.4012	0.0393315
912.3300	0.039678
914.2588	0.0401429
916.1876	0.0404726
918.1164	0.0411319
920.0452	0.0419265
921.9741	0.0428902
923.9029	0.043634
925.8317	0.0443779
927.7605	0.0447413
929.6893	0.044885
931.6181	0.0448174
933.5470	0.0446822
935.4758	0.0445216
937.4046	0.0445469
939.3334	0.0446399
941.2622	0.0448512
943.1910	0.0450203
945.1198	0.0452823
947.0487	0.045705
948.9775	0.0462206
950.9063	0.0466179
952.8351	0.0470744
954.7639	0.0473787
956.6927	0.047759
958.6216	0.0481901
960.5504	0.0485874
962.4792	0.0490523
964.4080	0.0496694
966.3368	0.0504893
968.2656	0.0517911
970.1945	0.0532534
972.1233	0.0545552
974.0521	0.0553836
975.9809	0.0557471
977.9097	0.055578
979.8385	0.0549778
981.7673	0.0541917
983.6962	0.0535747
985.6250	0.0531858
987.5538	0.0531605
989.4826	0.0534732
991.4114	0.0540396
993.3402	0.0544369
995.2691	0.054589
997.1979	0.0544369
999.1267	0.0541917
1001.0555	0.0537522
1002.9843	0.0531689
1004.9131	0.0526026
1006.8420	0.0523743
1008.7708	0.0524082
1010.6996	0.0528392
1012.6284	0.053338
1014.5572	0.0537099
1016.4860	0.0538705
1018.4149	0.0538705
1020.3437	0.0537184
1022.2725	0.0538705
1024.2013	0.0543608
1026.1301	0.0551384
1028.0589	0.0560091
1029.9877	0.0570404
1031.9166	0.0583252
1033.8454	0.0597876
1035.7742	0.0612246
1037.7030	0.0627207
1039.6318	0.0639041
1041.5606	0.0648086
1043.4895	0.0655017
1045.4183	0.0661103
1047.3471	0.0665499
1049.2759	0.0669641
1051.2047	0.0674713
1053.1335	0.0683588
1055.0624	0.0694154
1056.9912	0.0705566
1058.9200	0.0718161
1060.8488	0.0729657
1062.7776	0.0737687
1064.7064	0.0743773
1066.6352	0.0747239
1068.5641	0.0748338
1070.4929	0.0745802
1072.4217	0.0737941
1074.3505	0.0724754
1076.2793	0.0708186
1078.2081	0.0688998
1080.1370	0.0667359
1082.0658	0.0645635
1083.9946	0.0626362
1085.9234	0.0606836
1087.8522	0.0587394
1089.7810	0.0571925
1091.7099	0.0561021
1093.6387	0.0552061
1095.5675	0.0548088
1097.4963	0.0547919
1099.4251	0.0548933
1101.3539	0.055037
1103.2827	0.0550117
1105.2116	0.0546144
1107.1404	0.0541748
1109.0692	0.0538367
1110.9980	0.0536761
1112.9268	0.0535747
1114.8556	0.0535239
1116.7845	0.0534394
1118.7133	0.053338
1120.6421	0.0532534
1122.5709	0.0532534
1124.4997	0.0531943
1126.4285	0.0531943
1128.3574	0.0532365
1130.2862	0.0533126
1132.2150	0.0532788
1134.1438	0.0534056
1136.0726	0.0537353
1138.0014	0.0542932
1139.9302	0.054868
1141.8591	0.0555104
1143.7879	0.0562796
1145.7167	0.0572686
1147.6455	0.0584266
1149.5743	0.0598045
1151.5031	0.061326
1153.4320	0.0628813
1155.3608	0.0644367
1157.2896	0.0660512
1159.2184	0.0675642
1161.1472	0.068959
1163.0760	0.0701847
1165.0049	0.0712328
1166.9337	0.0720612
1168.8625	0.0726276
1170.7913	0.0728135
1172.7201	0.0723486
1174.6489	0.0712075
1176.5777	0.0697451
1178.5066	0.0685194
1180.4354	0.0678686
1182.3642	0.0677502
1184.2930	0.0681729
1186.2218	0.0690266
1188.1506	0.07021
1190.0795	0.0714779
1192.0083	0.072822
1193.9371	0.0742759
1195.8659	0.0760087
1197.7947	0.0780374
1199.7235	0.080455
1201.6524	0.0832022
1203.5812	0.0862283
1205.5100	0.0893559
1207.4388	0.0926272
1209.3676	0.0961013
1211.2964	0.0995248
1213.2253	0.102441
1215.1541	0.10436
1217.0829	0.104943
1219.0117	0.103996
1220.9405	0.102044
1222.8693	0.100176
1224.7981	0.0992374
1226.7270	0.0991275
1228.6558	0.0993473
1230.5846	0.0993134
1232.5134	0.0987302
1234.4422	0.0976144
1236.3710	0.0962112
1238.2999	0.0946812
1240.2287	0.0931513
1242.1575	0.0916044
1244.0863	0.0901251
1246.0151	0.0888825
1247.9439	0.0880034
1249.8728	0.0873779
1251.8016	0.0870398
1253.7304	0.0868876
1255.6592	0.0868961
1257.5880	0.0870313
1259.5168	0.0872849
1261.4456	0.0874371
1263.3745	0.0872427
1265.3033	0.0864903
1267.2321	0.084935
1269.1609	0.0826612
1271.0897	0.0800746
1273.0185	0.0774542
1274.9474	0.0750451
1276.8762	0.072991
1278.8050	0.0711652
1280.7338	0.069669
1282.6626	0.0683926
1284.5914	0.0674121
1286.5203	0.066702
1288.4491	0.0661695
1290.3779	0.06573
1292.3067	0.065358
1294.2355	0.0650453
1296.1643	0.0649185
1298.0931	0.0649269
1300.0220	0.0651044
1301.9508	0.0652904
1303.8796	0.0654003
1305.8084	0.065358
1307.7372	0.0653158
1309.6660	0.0653158
1311.5949	0.0654003
1313.5237	0.0654933
1315.4525	0.06573
1317.3813	0.0659244
1319.3101	0.0660596
1321.2389	0.0663217
1323.1678	0.0668627
1325.0966	0.067615
1327.0254	0.0684349
1328.9542	0.0691957
1330.8830	0.0699395
1332.8118	0.0704213
1334.7406	0.0708271
1336.6695	0.0711314
1338.5983	0.0712497
1340.5271	0.0709792
1342.4559	0.0707256
1344.3847	0.070565
1346.3135	0.0704636
1348.2424	0.0704805
1350.1712	0.070658
1352.1000	0.0710046
1354.0288	0.0715878
1355.9576	0.072374
1357.8864	0.0735489
1359.8153	0.0752311
1361.7441	0.0775472
1363.6729	0.0801168
1365.6017	0.0825513
1367.5305	0.0843349
1369.4593	0.0848758
1371.3881	0.0847659
1373.3170	0.0844278
1375.2458	0.0835825
1377.1746	0.0831092
1379.1034	0.0828556
1381.0322	0.0831599
1382.9610	0.0842926
1384.8899	0.086186
1386.8187	0.087995
1388.7475	0.0889501
1390.6763	0.0897954
1392.6051	0.0905224
1394.5339	0.0904886
1396.4628	0.0897278
1398.3916	0.0890938
1400.3204	0.087716
1402.2492	0.0870229
1404.1780	0.0863382
1406.1068	0.0852985
1408.0357	0.0847321
1409.9645	0.0845208
1411.8933	0.0841658
1413.8221	0.0840305
1415.7509	0.0841827
1417.6797	0.0846561
1419.6085	0.0842841
1421.5374	0.0844955
1423.4662	0.0858057
1425.3950	0.0875047
1427.3238	0.0902435
1429.2526	0.094005
1431.1814	0.0987302
1433.1103	0.104597
1435.0391	0.111021
1436.9679	0.11698
1438.8967	0.121139
1440.8255	0.124309
1442.7543	0.126278
1444.6832	0.128011
1446.6120	0.12867
1448.5408	0.127107
1450.4696	0.124207
1452.3984	0.120742
1454.3272	0.117327
1456.2560	0.113709
1458.1849	0.105569
1460.1137	0.102018
1462.0425	0.100877
1463.9713	0.100142
1465.9001	0.0982146
1467.8289	0.0973608
1469.7578	0.097141
1471.6866	0.0966339
1473.6154	0.093912
1475.5442	0.0921792
1477.4730	0.0903702
1479.4018	0.0894404
1481.3307	0.088612
1483.2595	0.0884176
1485.1883	0.089432
1487.1171	0.091765
1489.0459	0.0948334
1490.9747	0.0987048
1492.9035	0.103633
1494.8324	0.10988
1496.7612	0.116541
1498.6900	0.123066
1500.6188	0.129744
1502.5476	0.13736
1504.4764	0.145619
1506.4053	0.153793
1508.3341	0.159262
1510.2629	0.166066
1512.1917	0.17282
1514.1205	0.178855
1516.0493	0.181636
1517.9782	0.179751
1519.9070	0.179388
1521.8358	0.174578
1523.7646	0.171392
1525.6934	0.170318
1527.6222	0.167021
1529.5510	0.164925
1531.4799	0.163919
1533.4087	0.16036
1535.3375	0.155593
1537.2663	0.156295
1539.1951	0.154519
1541.1239	0.146912
1543.0528	0.142432
1544.9816	0.138831
1546.9104	0.135458
1548.8392	0.133641
1550.7680	0.129651
1552.6968	0.127521
1554.6257	0.124562
1556.5545	0.123607
1558.4833	0.121519
1560.4121	0.111088
1562.3409	0.108299
1564.2697	0.105763
1566.1985	0.10146
1568.1274	0.0989077
1570.0562	0.0943431
1571.9850	0.0911226
1573.9138	0.0900913
1575.8426	0.0884261
1577.7714	0.0854084
1579.7003	0.085121
1581.6291	0.0853408
1583.5579	0.0864396
1585.4867	0.0882401
1587.4155	0.0911986
1589.3443	0.0951208
1591.2732	0.100294
1593.2020	0.106338
1595.1308	0.113396
1597.0596	0.121207
1598.9884	0.130327
1600.9172	0.141113
1602.8461	0.154283
1604.7749	0.169473
1606.7037	0.186226
1608.6325	0.203394
1610.5613	0.220038
1612.4901	0.235668
1614.4189	0.250714
1616.3478	0.261415
1618.2766	0.265853
1620.2054	0.270494
1622.1342	0.270012
1624.0630	0.259175
1625.9918	0.249809
1627.9207	0.238203
1629.8495	0.223842
1631.7783	0.213479
1633.7071	0.20544
1635.6359	0.190783
1637.5647	0.17479
1639.4936	0.167875
1641.4224	0.160842
1643.3512	0.155669
1645.2800	0.151815
1647.2088	0.144063
1649.1376	0.138755
1651.0664	0.139465
1652.9953	0.135069
1654.9241	0.124174
1656.8529	0.122103
1658.7817	0.119051
1660.7105	0.115712
1662.6393	0.111097
1664.5682	0.106262
1666.4970	0.103979
1668.4258	0.101503
1670.3546	0.0965324
1672.2834	0.0932104
1674.2122	0.0910803
1676.1411	0.0864903
1678.0699	0.0834388
1679.9987	0.0812411
1681.9275	0.0793983
1683.8563	0.0770653
1685.7851	0.0714949
1687.7139	0.0698043
1689.6428	0.06797
1691.5716	0.0662709
1693.5004	0.0659835
1695.4292	0.0662625
1697.3580	0.0659497
1699.2868	0.0658652
1701.2157	0.0596861
1703.1445	0.0542424
1705.0733	0.048131
1707.0021	0.0413433
1708.9309	0.0367618
1710.8597	0.0339977
1712.7886	0.0317999
1714.7174	0.0307179
1716.6462	0.02945
1718.5750	0.0283596
1720.5038	0.0265845
1722.4326	0.0259928
1724.3614	0.0251982
1726.2903	0.0246656
1728.2191	0.0240993
1730.1479	0.0241247
1732.0767	0.0239725
1734.0055	0.0242514
1735.9343	0.0230849
1737.8632	0.0226792
1739.7920	0.0223495
1741.7208	0.0217663
1743.6496	0.0208872
1745.5784	0.0202617
1747.5072	0.0196192
1749.4361	0.0192727
1751.3649	0.0185204
1753.2937	0.0178948
1755.2225	0.0173116
1757.1513	0.0173708
1759.0801	0.0169735
1761.0089	0.0170496
1762.9378	0.0168213
1764.8666	0.0165424
1766.7954	0.0163564
1768.7242	0.0166015
1770.6530	0.0166185
1772.5818	0.0170326
1774.5107	0.0163987
1776.4395	0.016069
1778.3683	0.0158323
1780.2971	0.015976
1782.2259	0.0157563
1784.1547	0.0158492
1786.0836	0.0157563
1788.0124	0.0155872
1789.9412	0.0154604
1791.8700	0.0158408
1793.7988	0.0155872
1795.7276	0.0153167
1797.6565	0.015173
1799.5853	0.0153083
1801.5141	0.0151646
1803.4429	0.0150124
1805.3717	0.0148011
1807.3005	0.014911
1809.2293	0.0148433
1811.1582	0.0148941
1813.0870	0.0146574
1815.0158	0.0145559
1816.9446	0.0144207
1818.8734	0.0147165
1820.8022	0.014725
1822.7311	0.0148772
1824.6599	0.0149025
1826.5887	0.0149617
1828.5175	0.0148602
1830.4463	0.0152068
1832.3751	0.014818
1834.3040	0.0148518
1836.2328	0.0148433
1838.1616	0.0148687
1840.0904	0.0145982
1842.0192	0.0147419
1843.9480	0.0151138
1845.8768	0.0152744
1847.8057	0.0148687
1849.7345	0.0150039
1851.6633	0.014818
1853.5921	0.0148264
1855.5209	0.0146658
1857.4497	0.0149532
1859.3786	0.0149025
1861.3074	0.0149532
1863.2362	0.014725
1865.1650	0.0148518
1867.0938	0.01508
1869.0226	0.0155703
1870.9515	0.0151899
1872.8803	0.0150631
1874.8091	0.014987
1876.7379	0.0150885
1878.6667	0.014987
1880.5955	0.0150885
1882.5243	0.0150209
1884.4532	0.0152913
1886.3820	0.015359
1888.3108	0.0157563
1890.2396	0.0156041
1892.1684	0.0152913
1894.0972	0.0152153
1896.0261	0.0155534
1897.9549	0.0154266
1899.8837	0.0156295
1901.8125	0.015359
1903.7413	0.0153336
1905.6701	0.0153083
1907.5990	0.0157309
1909.5278	0.0157732
1911.4566	0.0157478
1913.3854	0.0154942
1915.3142	0.0155111
1917.2430	0.0156295
1919.1718	0.0161789
1921.1007	0.016069
1923.0295	0.0164325
1924.9583	0.016255
1926.8871	0.0164325
1928.8159	0.0161366
1930.7447	0.0161028
1932.6736	0.0161958
1934.6024	0.0167537
1936.5312	0.016872
1938.4600	0.0169566
1940.3888	0.0166438
1942.3176	0.0170073
1944.2465	0.0171594
1946.1753	0.0176835
1948.1041	0.0180639
1950.0329	0.0182076
1951.9617	0.0175905
1953.8905	0.0179371
1955.8193	0.0178526
1957.7482	0.0183344
1959.6770	0.0185457
1961.6058	0.0195516
1963.5346	0.0198644
1965.4634	0.0204054
1967.3922	0.0203124
1969.3211	0.0209041
1971.2499	0.0203293
1973.1787	0.0207435
1975.1075	0.021555
1977.0363	0.0222819
1978.9651	0.0222481
1980.8940	0.022544
1982.8228	0.0210224
1984.7516	0.0204223
1986.6804	0.0204307
1988.6092	0.0211915
1990.5380	0.0209886
1992.4669	0.0206167
1994.3957	0.0194924
1996.3245	0.020025
1998.2533	0.0201856
2000.1821	0.0203462
2002.1109	0.0200419
2004.0397	0.0202194
2005.9686	0.0201433
2007.8974	0.0208111
2009.8262	0.0208449
2011.7550	0.021631
2013.6838	0.0222566
2015.6126	0.0222735
2017.5415	0.0221805
2019.4703	0.0224003
2021.3991	0.0212507
2023.3279	0.0214704
2025.2567	0.0216395
2027.1855	0.0216733
2029.1144	0.0215719
2031.0432	0.0227215
2032.9720	0.0225693
2034.9008	0.0225355
2036.8296	0.0216479
2038.7584	0.0210055
2040.6872	0.0204983
2042.6161	0.0207181
2044.5449	0.0202532
2046.4737	0.0204561
2048.4025	0.0198982
2050.3313	0.0198306
2052.2601	0.0189599
2054.1890	0.0181822
2056.1178	0.0177511
2058.0466	0.0180385
2059.9754	0.0178019
2061.9042	0.0175567
2063.8330	0.0174976
2065.7619	0.0176244
2067.6907	0.0175398
2069.6195	0.0178357
2071.5483	0.0178019
2073.4771	0.0176074
2075.4059	0.0169312
2077.3347	0.0166269
2079.2636	0.0164832
2081.1924	0.0168889
2083.1212	0.0170665
2085.0500	0.0169228
2086.9788	0.0162972
2088.9076	0.0162465
2090.8365	0.0162212
2092.7653	0.0162212
2094.6941	0.0161282
2096.6229	0.0164071
2098.5517	0.0162972
2100.4805	0.0160521
2102.4094	0.0159253
2104.3382	0.0163311
2106.2670	0.0164832
2108.1958	0.0165677
2110.1246	0.0162972
2112.0534	0.0164663
2113.9822	0.0161197
2115.9111	0.0160521
2117.8399	0.0160606
2119.7687	0.0161704
2121.6975	0.0160775
2123.6263	0.0159676
2125.5551	0.0159084
2127.4840	0.0160183
2129.4128	0.0159338
2131.3416	0.0160775
2133.2704	0.0160775
2135.1992	0.0165424
2137.1280	0.0166607
2139.0569	0.0169735
2140.9857	0.016796
2142.9145	0.0168467
2144.8433	0.0172355
2146.7721	0.0180216
2148.7009	0.0185035
2150.6297	0.0185542
2152.5586	0.0185964
2154.4874	0.0198728
2156.4162	0.019839
2158.3450	0.0210055
2160.2738	0.0226369
2162.2026	0.0228821
2164.1315	0.0218593
2166.0603	0.0219776
2167.9891	0.0211661
2169.9179	0.0208534
2171.8467	0.0206082
2173.7755	0.0204307
2175.7044	0.0202955
2177.6332	0.0207435
2179.5620	0.0200588
2181.4908	0.0200081
2183.4196	0.0197038
2185.3484	0.0197883
2187.2773	0.0199743
2189.2061	0.0200757
2191.1349	0.0197968
2193.0637	0.0195516
2194.9925	0.0187824
2196.9213	0.0189599
2198.8501	0.019222
2200.7790	0.019484
2202.7078	0.0187824
2204.6366	0.018495
2206.5654	0.0185542
2208.4942	0.0184527
2210.4230	0.0179963
2212.3519	0.0183259
2214.2807	0.0183259
2216.2095	0.0181907
2218.1383	0.0182076
2220.0671	0.0185711
2221.9959	0.018233
2223.9248	0.0188331
2225.8536	0.0199066
2227.7824	0.0215296
2229.7112	0.0233723
2231.6400	0.0253757
2233.5688	0.0267028
2235.4976	0.0269987
2237.4265	0.0262041
2239.3553	0.0251306
2241.2841	0.0237781
2243.2129	0.0224341
2245.1417	0.0208956
2247.0705	0.0198982
2248.9994	0.0187655
2250.9282	0.0179371
2252.8570	0.0176582
2254.7858	0.0179118
2256.7146	0.0175652
2258.6434	0.0172524
2260.5723	0.0170157
2262.5011	0.0168551
2264.4299	0.0165508
2266.3587	0.0164325
2268.2875	0.0165086
2270.2163	0.0167114
2272.1451	0.0164832
2274.0740	0.0166438
2276.0028	0.0166776
2277.9316	0.0162719
2279.8604	0.0160183
2281.7892	0.0161197
2283.7180	0.016162
2285.6469	0.0161028
2287.5757	0.0159676
2289.5045	0.0159845
2291.4333	0.0160859
2293.3621	0.0163057
2295.2909	0.0163649
2297.2198	0.0165677
2299.1486	0.0167875
2301.0774	0.0171256
2303.0062	0.0172778
2304.9350	0.0176159
2306.8638	0.0179118
2308.7926	0.0183429
2310.7215	0.0188078
2312.6503	0.0191797
2314.5791	0.0193826
2316.5079	0.0198306
2318.4367	0.02038
2320.3655	0.0213775
2322.2944	0.0220875
2324.2232	0.0224679
2326.1520	0.0223326
2328.0808	0.0227215
2330.0096	0.0233893
2331.9384	0.0236259
2333.8673	0.0235414
2335.7961	0.0236513
2337.7249	0.0239471
2339.6537	0.0244966
2341.5825	0.0246149
2343.5113	0.0242853
2345.4401	0.0231272
2347.3690	0.0213605
2349.2978	0.0205153
2351.2266	0.0218762
2353.1554	0.0242768
2355.0842	0.0263224
2357.0130	0.0284356
2358.9419	0.0296444
2360.8707	0.0296782
2362.7995	0.0291034
2364.7283	0.0277256
2366.6571	0.0265253
2368.5859	0.0251982
2370.5148	0.0237189
2372.4436	0.0217747
2374.3724	0.0202448
2376.3012	0.0189853
2378.2300	0.0179625
2380.1588	0.0168382
2382.0877	0.015807
2384.0165	0.0150209
2385.9453	0.0146489
2387.8741	0.014463
2389.8029	0.0144122
2391.7317	0.0143615
2393.6605	0.0143953
2395.5894	0.0143531
2397.5182	0.0142854
2399.4470	0.0143531
2401.3758	0.0145052
2403.3046	0.0145728
2405.2334	0.0145982
2407.1623	0.0145559
2409.0911	0.0145221
2411.0199	0.0145306
2412.9487	0.0146489
2414.8775	0.0146405
2416.8063	0.0146912
2418.7352	0.0147165
2420.6640	0.0146574
2422.5928	0.0146574
2424.5216	0.0148687
2426.4504	0.0148856
2428.3792	0.0148856
2430.3080	0.014818
2432.2369	0.0147504
2434.1657	0.0147335
2436.0945	0.0148095
2438.0233	0.0148856
2439.9521	0.0149532
2441.8809	0.0149955
2443.8098	0.0151223
2445.7386	0.0151476
2447.6674	0.0151392
2449.5962	0.0150716
2451.5250	0.01508
2453.4538	0.0150462
2455.3827	0.0150716
2457.3115	0.0150462
2459.2403	0.0150293
2461.1691	0.0150378
2463.0979	0.0149955
2465.0267	0.0148602
2466.9555	0.0150039
2468.8844	0.0151984
2470.8132	0.0151815
2472.7420	0.0150378
2474.6708	0.0151476
2476.5996	0.0151815
2478.5284	0.0152491
2480.4573	0.0152575
2482.3861	0.0151899
2484.3149	0.0151223
2486.2437	0.0152998
2488.1725	0.0153421
2490.1013	0.0153843
2492.0302	0.0153421
2493.9590	0.0153928
2495.8878	0.0154858
2497.8166	0.0155111
2499.7454	0.0154689
2501.6742	0.015452
2503.6030	0.0154097
2505.5319	0.0154773
2507.4607	0.0154773
2509.3895	0.0154773
2511.3183	0.0155027
2513.2471	0.015621
2515.1759	0.0156041
2517.1048	0.0156717
2519.0336	0.0156548
2520.9624	0.015621
2522.8912	0.0155957
2524.8200	0.0155111
2526.7488	0.0154012
2528.6777	0.0155027
2530.6065	0.0154689
2532.5353	0.0154604
2534.4641	0.0155787
2536.3929	0.0156041
2538.3217	0.0155027
2540.2505	0.0157901
2542.1794	0.015883
2544.1082	0.0157647
2546.0370	0.0157647
2547.9658	0.0157563
2549.8946	0.0158323
2551.8234	0.0159169
2553.7523	0.0159676
2555.6811	0.0161451
2557.6099	0.0161028
2559.5387	0.0160606
2561.4675	0.0159929
2563.3963	0.0160268
2565.3252	0.0161789
2567.2540	0.0162972
2569.1828	0.0162212
2571.1116	0.0162972
2573.0404	0.0163226
2574.9692	0.0163733
2576.8981	0.0164071
2578.8269	0.0165339
2580.7557	0.0165339
2582.6845	0.0164832
2584.6133	0.016517
2586.5421	0.0165846
2588.4709	0.0165424
2590.3998	0.0165931
2592.3286	0.0165762
2594.2574	0.0166692
2596.1862	0.0166945
2598.1150	0.0166692
2600.0438	0.0166269
2601.9727	0.0166776
2603.9015	0.0167283
2605.8303	0.0168382
2607.7591	0.0169059
2609.6879	0.0169143
2611.6167	0.0167537
2613.5456	0.0168213
2615.4744	0.0168974
2617.4032	0.0168974
2619.3320	0.0168805
2621.2608	0.0169735
2623.1896	0.0169397
2625.1184	0.0168636
2627.0473	0.0168636
2628.9761	0.0169481
2630.9049	0.0169397
2632.8337	0.0168213
2634.7625	0.0168044
2636.6913	0.0168467
2638.6202	0.0168044
2640.5490	0.0168213
2642.4778	0.0168298
2644.4066	0.0168382
2646.3354	0.0168044
2648.2642	0.0167706
2650.1931	0.0167452
2652.1219	0.0168298
2654.0507	0.0168805
2655.9795	0.0169143
2657.9083	0.0168382
2659.8371	0.0167368
2661.7659	0.0167114
2663.6948	0.0167875
2665.6236	0.0168129
2667.5524	0.0168213
2669.4812	0.0168129
2671.4100	0.0168467
2673.3388	0.0168382
2675.2677	0.0168974
2677.1965	0.0169228
2679.1253	0.0169481
2681.0541	0.0169904
2682.9829	0.0170157
2684.9117	0.0170157
2686.8406	0.0170496
2688.7694	0.0170496
2690.6982	0.0170242
2692.6270	0.0171256
2694.5558	0.0172609
2696.4846	0.0172778
2698.4134	0.0172862
2700.3423	0.0172693
2702.2711	0.0172947
2704.1999	0.01732
2706.1287	0.0173877
2708.0575	0.0175145
2709.9863	0.0175905
2711.9152	0.0176244
2713.8440	0.0177258
2715.7728	0.0177765
2717.7016	0.0178188
2719.6304	0.0179033
2721.5592	0.0179963
2723.4881	0.0180893
2725.4169	0.0182161
2727.3457	0.0182414
2729.2745	0.0182076
2731.2033	0.0182668
2733.1321	0.0183429
2735.0609	0.0183598
2736.9898	0.0183936
2738.9186	0.0184443
2740.8474	0.0186556
2742.7762	0.0187824
2744.7050	0.0188331
2746.6338	0.0188923
2748.5627	0.0189937
2750.4915	0.0190444
2752.4203	0.0190614
2754.3491	0.0190952
2756.2779	0.0191966
2758.2067	0.0193149
2760.1356	0.0194079
2762.0644	0.0194586
2763.9932	0.0195432
2765.9220	0.0195854
2767.8508	0.0196784
2769.7796	0.0197798
2771.7085	0.0198728
2773.6373	0.0199658
2775.5661	0.020025
2777.4949	0.020025
2779.4237	0.0200419
2781.3525	0.0201011
2783.2813	0.0202194
2785.2102	0.0203462
2787.1390	0.0204814
2789.0678	0.0206082
2790.9966	0.0207181
2792.9254	0.020735
2794.8542	0.0208111
2796.7831	0.0208618
2798.7119	0.0209548
2800.6407	0.021014
2802.5695	0.0210478
2804.4983	0.0210562
2806.4271	0.0211661
2808.3560	0.0212929
2810.2848	0.0213944
2812.2136	0.0214366
2814.1424	0.0215127
2816.0712	0.0215888
2818.0000	0.0217578
2819.9288	0.0219353
2821.8577	0.0220621
2823.7865	0.0222312
2825.7153	0.0223834
2827.6441	0.0224932
2829.5729	0.0227046
2831.5017	0.0229582
2833.4306	0.0233047
2835.3594	0.0236766
2837.2882	0.0242092
2839.2170	0.0249023
2841.1458	0.0256039
2843.0746	0.0266098
2845.0035	0.0281482
2846.9323	0.0300924
2848.8611	0.0320535
2850.7899	0.0334144
2852.7187	0.0339808
2854.6475	0.0338878
2856.5763	0.0333806
2858.5052	0.0327128
2860.4340	0.0320789
2862.3628	0.0314026
2864.2916	0.0309715
2866.2204	0.0309039
2868.1492	0.0311237
2870.0781	0.0314026
2872.0069	0.03169
2873.9357	0.0317999
2875.8645	0.0314787
2877.7933	0.0310983
2879.7221	0.0308616
2881.6510	0.0308363
2883.5798	0.0309293
2885.5086	0.0309884
2887.4374	0.0312082
2889.3662	0.0314956
2891.2950	0.0317746
2893.2238	0.0320873
2895.1527	0.0325945
2897.0815	0.0330932
2899.0103	0.0335159
2900.9391	0.0339639
2902.8679	0.0345978
2904.7967	0.0354262
2906.7256	0.0362462
2908.6544	0.0373197
2910.5832	0.0389173
2912.5120	0.040853
2914.4408	0.0430169
2916.3696	0.0452063
2918.2985	0.0470744
2920.2273	0.0483846
2922.1561	0.0493228
2924.0849	0.0499568
2926.0137	0.0501512
2927.9425	0.0499399
2929.8713	0.0493989
2931.8002	0.0485367
2933.7290	0.0473618
2935.6578	0.0460854
2937.5866	0.0448005
2939.5154	0.0435833
2941.4442	0.0424591
2943.3731	0.0415208
2945.3019	0.0407347
2947.2307	0.0400331
2949.1595	0.0394667
2951.0883	0.0391709
2953.0171	0.0389934
2954.9460	0.0386637
2956.8748	0.0382241
2958.8036	0.0377423
2960.7324	0.0372605
2962.6612	0.0369139
2964.5900	0.036542
2966.5189	0.0360348
2968.4477	0.0355784
2970.3765	0.0351219
2972.3053	0.0348007
2974.2341	0.0346401
2976.1629	0.0345894
2978.0917	0.0345556
2980.0206	0.0346401
2981.9494	0.0347331
2983.8782	0.0346232
2985.8070	0.0343611
2987.7358	0.0341076
2989.6646	0.0338793
2991.5935	0.0336849
2993.5223	0.0334482
2995.4511	0.0330763
2997.3799	0.0327382
2999.3087	0.0322817
3001.2375	0.0317915
3003.1664	0.031428
3005.0952	0.0309462
3007.0240	0.0304982
3008.9528	0.030177
3010.8816	0.0300417
3012.8104	0.0299487
3014.7392	0.0295937
3016.6681	0.0291711
3018.5969	0.028816
3020.5257	0.0283427
3022.4545	0.0279623
3024.3833	0.0278947
3026.3121	0.0278101
3028.2410	0.027751
3030.1698	0.0279285
3032.0986	0.0281652
3034.0274	0.0284779
3035.9562	0.0285371
3037.8850	0.0285455
3039.8139	0.0288752
3041.7427	0.0292387
3043.6715	0.0294923
3045.6003	0.0298219
3047.5291	0.0300755
3049.4579	0.0305151
3051.3867	0.0309546
3053.3156	0.0312758
3055.2444	0.0316478
3057.1732	0.0319013
3059.1020	0.032062
3061.0308	0.0324423
3062.9596	0.0328903
3064.8885	0.0331777
3066.8173	0.033575
3068.7461	0.0337694
3070.6749	0.0336934
3072.6037	0.0336849
3074.5325	0.033761
3076.4614	0.0340907
3078.3902	0.0343273
3080.3190	0.0342259
3082.2478	0.0340822
3084.1766	0.0340907
3086.1054	0.0338793
3088.0342	0.0337018
3089.9631	0.0335243
3091.8919	0.0332369
3093.8207	0.0329072
3095.7495	0.0327044
3097.6783	0.0325015
3099.6071	0.0324592
3101.5360	0.0323324
3103.4648	0.0321296
3105.3936	0.0319774
3107.3224	0.031876
3109.2512	0.0317154
3111.1800	0.0314702
3113.1089	0.0312927
3115.0377	0.0313435
3116.9665	0.0313773
3118.8953	0.0312251
3120.8241	0.0310476
3122.7529	0.0307687
3124.6817	0.0305235
3126.6106	0.0304813
3128.5394	0.0305066
3130.4682	0.0305742
3132.3970	0.0305827
3134.3258	0.0305996
3136.2546	0.030794
3138.1835	0.0311744
3140.1123	0.0313519
3142.0411	0.0313857
3143.9699	0.0315632
3145.8987	0.0318337
3147.8275	0.032045
3149.7564	0.0323324
3151.6852	0.0327466
3153.6140	0.0330509
3155.5428	0.0331862
3157.4716	0.0333383
3159.4004	0.0335666
3161.3293	0.0339808
3163.2581	0.0343358
3165.1869	0.0346739
3167.1157	0.0349698
3169.0445	0.0353079
3170.9733	0.0357474
3172.9021	0.0361363
3174.8310	0.0364828
3176.7598	0.0369393
3178.6886	0.0373873
3180.6174	0.037793
3182.5462	0.0382918
3184.4750	0.0389342
3186.4039	0.0394498
3188.3327	0.0399485
3190.2615	0.0404726
3192.1903	0.0410897
3194.1191	0.0417236
3196.0479	0.0422224
3197.9768	0.042831
3199.9056	0.0434734
3201.8344	0.0441834
3203.7632	0.0448259
3205.6920	0.04535
3207.6208	0.0460854
3209.5496	0.04677
3211.4785	0.0474209
3213.4073	0.0482239
3215.3361	0.0489847
3217.2649	0.0497962
3219.1937	0.050726
3221.1225	0.051546
3223.0514	0.0523152
3224.9802	0.0530421
3226.9090	0.0539973
3228.8378	0.0551131
3230.7666	0.0564064
3232.6954	0.0578856
3234.6243	0.0590775
3236.5531	0.0599144
3238.4819	0.0609372
3240.4107	0.0622558
3242.3395	0.0637689
3244.2683	0.0654003
3246.1971	0.0673529
3248.1260	0.0692464
3250.0548	0.0708271
3251.9836	0.0728473
3253.9124	0.0751381
3255.8412	0.0774373
3257.7700	0.0795843
3259.6989	0.0819596
3261.6277	0.08458
3263.5565	0.0872088
3265.4853	0.0899814
3267.4141	0.092754
3269.3429	0.0955519
3271.2718	0.0981385
3273.2006	0.100049
3275.1294	0.101587
3277.0582	0.102745
3278.9870	0.103548
3280.9158	0.10392
3282.8446	0.103819
3284.7735	0.103278
3286.7023	0.10239
3288.6311	0.101215
3290.5599	0.0996854
3292.4887	0.0978765
3294.4175	0.0957886
3296.3464	0.0933795
3298.2752	0.0907675
3300.2040	0.0882232
3302.1328	0.0857296
3304.0616	0.0832951
3305.9904	0.0809959
3307.9193	0.078646
3309.8481	0.0762539
3311.7769	0.0738194
3313.7057	0.0715118
3315.6345	0.0694408
3317.5633	0.067336
3319.4921	0.0652989
3321.4210	0.0635829
3323.3498	0.0619092
3325.2786	0.0601764
3327.2074	0.0584097
3329.1362	0.0566431
3331.0650	0.0550624
3332.9939	0.0536169
3334.9227	0.0523574
3336.8515	0.0512839
3338.7803	0.0501681
3340.7091	0.0490101
3342.6379	0.0479788
3344.5668	0.0470405
3346.4956	0.0462122
3348.4244	0.0454345
3350.3532	0.0447413
3352.2820	0.0439721
3354.2108	0.0431945
3356.1397	0.0425267
3358.0685	0.0419265
3359.9973	0.0413855
3361.9261	0.0408361
3363.8549	0.0403374
3365.7837	0.0398894
3367.7125	0.0393822
3369.6414	0.0389342
3371.5702	0.0384439
3373.4990	0.0381481
3375.4278	0.0378015
3377.3566	0.0374465
3379.2854	0.0370999
3381.2143	0.0367364
3383.1431	0.0363222
3385.0719	0.0360179
3387.0007	0.0357052
3388.9295	0.0354347
3390.8583	0.0353163
3392.7872	0.0350205
3394.7160	0.0346655
3396.6448	0.0344034
3398.5736	0.0341498
3400.5024	0.0339723
3402.4312	0.0338286
3404.3600	0.033482
3406.2889	0.0330763
3408.2177	0.0328396
3410.1465	0.0325607
3412.0753	0.0323155
3414.0041	0.0321634
3415.9329	0.0320028
3417.8618	0.0317154
3419.7906	0.0314702
3421.7194	0.0312589
3423.6482	0.0309546
3425.5770	0.0306672
3427.5058	0.0303714
3429.4347	0.0301262
3431.3635	0.0299656
3433.2923	0.0298388
3435.2211	0.0297712
3437.1499	0.0295345
3439.0787	0.0292302
3441.0075	0.0290781
3442.9364	0.0289682
3444.8652	0.0288498
3446.7940	0.0286554
3448.7228	0.0284526
3450.6516	0.028368
3452.5804	0.0281905
3454.5093	0.0280384
3456.4381	0.0279285
3458.3669	0.0277848
3460.2957	0.0276411
3462.2245	0.0275819
3464.1533	0.0274467
3466.0822	0.0272015
3468.0110	0.0270325
3469.9398	0.0268634
3471.8686	0.0267451
3473.7974	0.0267789
3475.7262	0.0267197
3477.6550	0.0266098
3479.5839	0.026483
3481.5127	0.0264323
3483.4415	0.0262548
3485.3703	0.0260688
3487.2991	0.0259082
3489.2279	0.0258913
3491.1568	0.025866
3493.0856	0.0257476
3495.0144	0.0256208
3496.9432	0.0253926
3498.8720	0.0252066
3500.8008	0.0251982
3502.7297	0.0252235
3504.6585	0.0251306
3506.5873	0.0249192
3508.5161	0.0248854
3510.4449	0.0248009
3512.3737	0.0245219
3514.3025	0.0243022
3516.2314	0.0241923
3518.1602	0.024057
3520.0890	0.0239133
3522.0178	0.0237189
3523.9466	0.0236682
3525.8754	0.0235837
3527.8043	0.0233893
3529.7331	0.0231779
3531.6619	0.0229751
3533.5907	0.0228483
3535.5195	0.0228483
3537.4483	0.0226285
3539.3772	0.0222143
3541.3060	0.0220114
3543.2348	0.0219945
3545.1636	0.0219184
3547.0924	0.0216987
3549.0212	0.021369
3550.9501	0.0213014
3552.8789	0.0212591
3554.8077	0.0209548
3556.7365	0.0207435
3558.6653	0.0205575
3560.5941	0.0202701
3562.5229	0.0201602
3564.4518	0.0202701
3566.3806	0.0205575
3568.3094	0.020287
3570.2382	0.0196446
3572.1670	0.0193149
3574.0958	0.0191036
3576.0247	0.018774
3577.9535	0.0185542
3579.8823	0.0184781
3581.8111	0.0184189
3583.7399	0.0184189
3585.6687	0.0186218
3587.5976	0.0189261
3589.5264	0.0185626
3591.4552	0.0180977
3593.3840	0.0180724
3595.3128	0.0180893
3597.2416	0.0179287
3599.1704	0.0176413
3601.0993	0.0175145
3603.0281	0.017244
3604.9569	0.017151
3606.8857	0.0172609
3608.8145	0.0173454
3610.7433	0.0168974
3612.6722	0.016703
3614.6010	0.0166607
3616.5298	0.016348
3618.4586	0.0165508
3620.3874	0.0166776
3622.3162	0.016162
3624.2451	0.0159676
3626.1739	0.0159676
3628.1027	0.0163902
3630.0315	0.01661
3631.9603	0.0155111
3633.8891	0.0152406
3635.8179	0.0149279
3637.7468	0.0144376
3639.6756	0.0142854
3641.6044	0.0142516
3643.5332	0.0141756
3645.4620	0.0140572
3647.3908	0.0144883
3649.3197	0.0148433
3651.2485	0.014463
3653.1773	0.0134486
3655.1061	0.013195
3657.0349	0.0133556
3658.9637	0.0126878
3660.8926	0.0122906
3662.8214	0.0122398
3664.7502	0.0121215
3666.6790	0.0119947
3668.6078	0.012299
3670.5366	0.0129414
3672.4654	0.012392
3674.3943	0.0123328
3676.3231	0.0129837
3678.2519	0.0117834
3680.1807	0.0114453
3682.1095	0.0114706
3684.0383	0.0114706
3685.9672	0.01131
3687.8960	0.011589
3689.8248	0.0120792
3691.7536	0.0120116
3693.6824	0.011665
3695.6112	0.0112762
3697.5401	0.0111241
3699.4689	0.0110987
3701.3977	0.0115213
3703.3265	0.0115805
3705.2553	0.0112508
3707.1841	0.0112508
3709.1129	0.0116481
3711.0418	0.0119186
3712.9706	0.0116819
3714.8994	0.0110818
3716.8282	0.0108536
3718.7570	0.0110142
3720.6858	0.0110649
3722.6147	0.0113438
3724.5435	0.0115044
3726.4723	0.0118003
3728.4011	0.0116819
3730.3299	0.0111579
3732.2587	0.0116228
3734.1876	0.0119693
3736.1164	0.0121807
3738.0452	0.0116566
3739.9740	0.0112086
3741.9028	0.0110226
3743.8316	0.0117918
3745.7605	0.0123244
3747.6893	0.0109973
3749.6181	0.0113776
3751.5469	0.0119524
3753.4757	0.0114199
3755.4045	0.0106422
3757.3333	0.0106169
3759.2622	0.0108028
3761.1910	0.0107521
3763.1198	0.0103379
3765.0486	0.0105154
3766.9774	0.0105831
3768.9062	0.0104056
3770.8351	0.010676
3772.7639	0.010321
3774.6927	0.0102196
3776.6215	0.0102111
3778.5503	0.0102872
3780.4791	0.0105831
3782.4080	0.0102957
3784.3368	0.0104225
3786.2656	0.0104647
3788.1944	0.0102196
3790.1232	0.0101182
3792.0520	0.0100252
3793.9808	0.0100252
3795.9097	0.0103971
3797.8385	0.0106507
3799.7673	0.0103717
3801.6961	0.010955
3803.6249	0.0106845
3805.5537	0.0102365
3807.4826	0.0108789
3809.4114	0.0104394
3811.3402	0.0100674
3813.2690	0.0101097
3815.1978	0.0106084
3817.1266	0.0111917
3819.0555	0.0104647
3820.9843	0.0109127
3822.9131	0.0110226
3824.8419	0.0103126
3826.7707	0.0104478
3828.6995	0.0104394
3830.6283	0.0104225
3832.5572	0.0106169
3834.4860	0.010507
3836.4148	0.0105746
3838.3436	0.0108536
3840.2724	0.0107268
3842.2012	0.0104732
3844.1301	0.0105915
3846.0589	0.0104225
3847.9877	0.0101942
3849.9165	0.0102619
3851.8453	0.0106338
3853.7741	0.0119102
3855.7030	0.0112847
3857.6318	0.010507
3859.5606	0.0102788
3861.4894	0.0102111
3863.4182	0.0104816
3865.3470	0.0107014
3867.2758	0.0102619
3869.2047	0.0105493
3871.1335	0.0110818
3873.0623	0.0104309
3874.9911	0.0106253
3876.9199	0.010228
3878.8487	0.0102111
3880.7776	0.0109212
3882.7064	0.0106
3884.6352	0.0103041
3886.5640	0.0108113
3888.4928	0.0101858
3890.4216	0.0101773
3892.3505	0.0106253
3894.2793	0.0103295
3896.2081	0.0101266
3898.1369	0.0102788
3900.0657	0.0106
3901.9945	0.0108028
3903.9233	0.0109719
3905.8522	0.0107859
3907.7810	0.010228
3909.7098	0.0100843
3911.6386	0.0101773
3913.5674	0.010228
3915.4962	0.0103126
3917.4251	0.0105746
3919.3539	0.0104478
3921.2827	0.0103548
3923.2115	0.0102619
3925.1403	0.0103633
3927.0691	0.010321
3928.9980	0.010228
3930.9268	0.0102703
3932.8556	0.0103633
3934.7844	0.0102534
3936.7132	0.0101012
3938.6420	0.0101689
3940.5709	0.010152
3942.4997	0.0103548
3944.4285	0.0104478
3946.3573	0.0102703
3948.2861	0.0103126
3950.2149	0.0103379
3952.1437	0.0102703
3954.0726	0.0101942
3956.0014	0.0103041
3957.9302	0.0102365
3959.8590	0.0101097
3961.7878	0.0102196
3963.7166	0.0103041
3965.6455	0.0102619
3967.5743	0.0103041
3969.5031	0.010321
3971.4319	0.0102788
3973.3607	0.0102534
3975.2895	0.0102872
3977.2184	0.0102365
3979.1472	0.0102196
3981.0760	0.0102957
3983.0048	0.0103717
3984.9336	0.0103041
3986.8624	0.0102619
3988.7912	0.0103295
3990.7201	0.0103886
3992.6489	0.0102619
3994.5777	0.0101773
3996.5065	0.0101604
3998.4353	0.0102111
4000.3641	0.0102534
4002.2930	0.0102957
4004.2218	0.0103379
4006.1506	0.0103295
4008.0794	0.0102872
4010.0082	0.0101773
4011.9370	0.0101266
4013.8659	0.0102196
4015.7947	0.010228
4017.7235	0.0100505
4019.6523	0.0100928
4021.5811	0.0101689
4023.5099	0.0101604
4025.4387	0.0102534
4027.3676	0.0101773
4029.2964	0.0101182
4031.2252	0.0101435
4033.1540	0.0100167
4035.0828	0.00998291
4037.0116	0.0101351
4038.9405	0.0101266
4040.8693	0.0100252
4042.7981	0.0100505
4044.7269	0.010152
4046.6557	0.0100928
4048.5845	0.0101012
4050.5134	0.0101604
4052.4422	0.0101435
4054.3710	0.0100928
4056.2998	0.00998291
4058.2286	0.00998291
4060.1574	0.00998291
4062.0862	0.00987302
4064.0151	0.00998291
4065.9439	0.0101012
4067.8727	0.0102111
4069.8015	0.0101942
4071.7303	0.0101266
4073.6591	0.0101097
4075.5880	0.0101182
4077.5168	0.0100336
4079.4456	0.00988993
4081.3744	0.00985611
4083.3032	0.0100167
4085.2320	0.0101266
4087.1609	0.0100083
4089.0897	0.00983076
4091.0185	0.00988147
4092.9473	0.00997445
4094.8761	0.00991528
4096.8049	0.00990683
4098.7337	0.009966
4100.6626	0.0100167
4102.5914	0.009966
4104.5202	0.00998291
4106.4490	0.00988993
4108.3778	0.00973777
4110.3066	0.00983076
4112.2355	0.00994064
4114.1643	0.00997445
4116.0931	0.0100336
4118.0219	0.009966
4119.9507	0.00981385
4121.8795	0.00988147
4123.8084	0.00989838
4125.7372	0.00988147
4127.6660	0.00983076
4129.5948	0.00977158
4131.5236	0.00968705
4133.4524	0.0098223
4135.3813	0.00988993
4137.3101	0.00985611
4139.2389	0.0098223
4141.1677	0.00976313
4143.0965	0.0096786
4145.0253	0.00976313
4146.9541	0.00979694
4148.8830	0.00976313
4150.8118	0.0096617
4152.7406	0.00964479
4154.6694	0.00975468
4156.5982	0.00978004
4158.5270	0.00968705
4160.4559	0.00971241
4162.3847	0.00985611
4164.3135	0.00993219
4166.2423	0.00983921
4168.1711	0.00975468
4170.0999	0.00975468
4172.0288	0.00978004
4173.9576	0.00968705
4175.8864	0.00971241
4177.8152	0.00984766
4179.7440	0.00998291
4181.6728	0.009966
4183.6016	0.00989838
4185.5305	0.00990683
4187.4593	0.00985611
4189.3881	0.00970396
4191.3169	0.00972087
4193.2457	0.00978849
4195.1745	0.00983076
4197.1034	0.00976313
4199.0322	0.00976313
4200.9610	0.00985611
[truncated: 414 more rows]
