# Supplementary material for: Vibrational Study on the Structure, Bioactivity, and Silver Adsorption of Silk Fibroin Fibers Grafted with Methacrylonitrile
Source: Molecules. 2023 Mar 10;28(6):2551. doi: 10.3390/molecules28062551 (PMC10051891; doi:10.3390/molecules28062551)
Supplement: Supplementary file 1 [file molecules-28-02551-s001.zip › RAW DATA/Figure 2 IR t0 parallel/IR BF MAN 60% t0 parallel p3.txt]

TITLE	BF MAN 60% T0 PARALLELE P3
DATA TYPE
ORIGIN	JASCO
OWNER
DATE	23/03/01
TIME	12:03:16
SPECTROMETER/DATA SYSTEM
RESOLUTION
DELTAX	1.92882
XUNITS	1/CM
YUNITS	ABSORBANCE
FIRSTX	379.9768
LASTX	4999.4912
NPOINTS	2396
FIRSTY	0.15961
MAXY	0.35313
MINY	0.01098
XYDATA
379.9768	0.159613
381.9056	0.166918
383.8344	0.170858
385.7633	0.171189
387.6921	0.16843
389.6209	0.170472
391.5497	0.163828
393.4785	0.165473
395.4073	0.173109
397.3361	0.179995
399.2650	0.166322
401.1938	0.157991
403.1226	0.154691
405.0514	0.15532
406.9802	0.153422
408.9090	0.154327
410.8379	0.155486
412.7667	0.156953
414.6955	0.156402
416.6243	0.158134
418.5531	0.166664
420.4819	0.167249
422.4108	0.166565
424.3396	0.16715
426.2684	0.163001
428.1972	0.159966
430.1260	0.157616
432.0548	0.153411
433.9837	0.149913
435.9125	0.146989
437.8413	0.145742
439.7701	0.144164
441.6989	0.143623
443.6277	0.144495
445.5565	0.145455
447.4854	0.144097
449.4142	0.141604
451.3430	0.140379
453.2718	0.140312
455.2006	0.140754
457.1294	0.141901
459.0583	0.143612
460.9871	0.143965
462.9159	0.142696
464.8447	0.142155
466.7735	0.142762
468.7023	0.143093
470.6312	0.143413
472.5600	0.1454
474.4888	0.147287
476.4176	0.148423
478.3464	0.149152
480.2752	0.149604
482.2040	0.149847
484.1329	0.150288
486.0617	0.152142
487.9905	0.154195
489.9193	0.155243
491.8481	0.155177
493.7769	0.153952
495.7058	0.152606
497.6346	0.152694
499.5634	0.154228
501.4922	0.156181
503.4210	0.157527
505.3498	0.158509
507.2787	0.159006
509.2075	0.15873
511.1363	0.159613
513.0651	0.161533
514.9939	0.163685
516.9227	0.16555
518.8515	0.166598
520.7804	0.166035
522.7092	0.165627
524.6380	0.166786
526.5668	0.169258
528.4956	0.171917
530.4244	0.174179
532.3533	0.175978
534.2821	0.177799
536.2109	0.180668
538.1397	0.184012
540.0685	0.18826
541.9973	0.192862
543.9262	0.196415
545.8550	0.199395
547.7838	0.201867
549.7126	0.203125
551.6414	0.203776
553.5702	0.20318
555.4990	0.200046
557.4279	0.195146
559.3567	0.18751
561.2855	0.179565
563.2143	0.172601
565.1431	0.167558
567.0719	0.163994
569.0008	0.161257
570.9296	0.158443
572.8584	0.156192
574.7872	0.154923
576.7160	0.153941
578.6448	0.153025
580.5737	0.152915
582.5025	0.152948
584.4313	0.152915
586.3601	0.152727
588.2889	0.152959
590.2177	0.153731
592.1465	0.154791
594.0754	0.156148
596.0042	0.157759
597.9330	0.15926
599.8618	0.161147
601.7906	0.163255
603.7194	0.165693
605.6483	0.16832
607.5771	0.170803
609.5059	0.172789
611.4347	0.173782
613.3635	0.173098
615.2923	0.172226
617.2212	0.171288
619.1500	0.170008
621.0788	0.169269
623.0076	0.169037
624.9364	0.168883
626.8652	0.168198
628.7941	0.167338
630.7229	0.166322
632.6517	0.165395
634.5805	0.164215
636.5093	0.163133
638.4381	0.162548
640.3669	0.161897
642.2958	0.161246
644.2246	0.161025
646.1534	0.160761
648.0822	0.160474
650.0110	0.159745
651.9398	0.158763
653.8687	0.157582
655.7975	0.156369
657.7263	0.155188
659.6551	0.154007
661.5839	0.153257
663.5127	0.152506
665.4416	0.153014
667.3704	0.157858
669.2992	0.158245
671.2280	0.154139
673.1568	0.153632
675.0856	0.154162
677.0144	0.154945
678.9433	0.155232
680.8721	0.155276
682.8009	0.155706
684.7297	0.156126
686.6585	0.156203
688.5873	0.155795
690.5162	0.154835
692.4450	0.153908
694.3738	0.153014
696.3026	0.151932
698.2314	0.150818
700.1602	0.149372
702.0891	0.147364
704.0179	0.145367
705.9467	0.143071
707.8755	0.140588
709.8043	0.138414
711.7331	0.136505
713.6619	0.134684
715.5908	0.133162
717.5196	0.131694
719.4484	0.130149
721.3772	0.128041
723.3060	0.125569
725.2348	0.123186
727.1637	0.120482
729.0925	0.11801
731.0213	0.114931
732.9501	0.111477
734.8789	0.1082
736.8077	0.105055
738.7366	0.1018
740.6654	0.0988753
742.5942	0.0957523
744.5230	0.0927839
746.4518	0.0901795
748.3806	0.0876304
750.3094	0.0850482
752.2383	0.0829956
754.1671	0.0812521
756.0959	0.0797292
758.0247	0.0783278
759.9535	0.0772794
761.8823	0.0764628
763.8112	0.0760655
765.7400	0.0754807
767.6688	0.074653
769.5976	0.0732516
771.5264	0.0717839
773.4552	0.0699631
775.3841	0.0680209
777.3129	0.0663104
779.2417	0.0651848
781.1705	0.0641255
783.0993	0.0629557
785.0281	0.0616315
786.9569	0.060528
788.8858	0.0591817
790.8146	0.0581113
792.7434	0.0572505
794.6722	0.0566215
796.6010	0.0558601
798.5298	0.0554518
800.4587	0.0550766
802.3875	0.0546793
804.3163	0.0545359
806.2451	0.0546021
808.1739	0.0543593
810.1027	0.0541166
812.0316	0.05394
813.9604	0.053951
815.8892	0.05362
817.8180	0.0535538
819.7468	0.053631
821.6756	0.0540393
823.6045	0.0545911
825.5333	0.0551428
827.4621	0.0551649
829.3909	0.0548559
831.3197	0.0542269
833.2485	0.0535758
835.1773	0.0527703
837.1062	0.0522075
839.0350	0.0513909
840.9638	0.050806
842.8926	0.0503536
844.8214	0.0503756
846.7502	0.0505301
848.6791	0.0509715
850.6079	0.0510708
852.5367	0.0507067
854.4655	0.0496804
856.3943	0.0483452
858.3231	0.0468333
860.2520	0.0456526
862.1808	0.0446042
864.1096	0.0439421
866.0384	0.0436
867.9672	0.0435669
869.8960	0.0434455
871.8248	0.0436221
873.7537	0.0437987
875.6825	0.0438649
877.6113	0.0434786
879.5401	0.0433021
881.4689	0.0430703
883.3977	0.0428827
885.3266	0.0425958
887.2554	0.0424744
889.1842	0.0421986
891.1130	0.0422317
893.0418	0.0419999
894.9706	0.0418675
896.8995	0.0417461
898.8283	0.0416247
900.7571	0.041382
902.6859	0.041084
904.6147	0.0408523
906.5435	0.0409736
908.4723	0.0410399
910.4012	0.0412385
912.3300	0.0414592
914.2588	0.0419116
916.1876	0.0425517
918.1164	0.0434455
920.0452	0.0443173
921.9741	0.0453988
923.9029	0.0463367
925.8317	0.0472637
927.7605	0.0477713
929.6893	0.0479148
931.6181	0.0477161
933.5470	0.0475396
935.4758	0.047352
937.4046	0.0474182
939.3334	0.0475617
941.2622	0.0477824
943.1910	0.0479258
945.1198	0.0482348
947.0487	0.0486431
948.9775	0.0490845
950.9063	0.0495038
952.8351	0.0500004
954.7639	0.0503977
956.6927	0.0509053
958.6216	0.0513026
960.5504	0.0516667
962.4792	0.0521302
964.4080	0.0529027
966.3368	0.05394
968.2656	0.0553966
970.1945	0.0569857
972.1233	0.0583982
974.0521	0.0593252
975.9809	0.0597666
977.9097	0.0596341
979.8385	0.0590714
981.7673	0.058332
983.6962	0.0576257
985.6250	0.0570519
987.5538	0.0568974
989.4826	0.0571071
991.4114	0.0576478
993.3402	0.0579678
995.2691	0.0580892
997.1979	0.058012
999.1267	0.057714
1001.0555	0.0571181
1002.9843	0.0566105
1004.9131	0.0560919
1006.8420	0.055838
1008.7708	0.0559705
1010.6996	0.0564339
1012.6284	0.0569416
1014.5572	0.0573388
1016.4860	0.0573719
1018.4149	0.0571292
1020.3437	0.0568312
1022.2725	0.0569305
1024.2013	0.057383
1026.1301	0.0581334
1028.0589	0.0590824
1029.9877	0.0603183
1031.9166	0.0618743
1033.8454	0.0636289
1035.7742	0.0653283
1037.7030	0.0670498
1039.6318	0.0685616
1041.5606	0.0698086
1043.4895	0.0707245
1045.4183	0.0715411
1047.3471	0.0720818
1049.2759	0.0725564
1051.2047	0.0733067
1053.1335	0.0744323
1055.0624	0.0757235
1056.9912	0.0771691
1058.9200	0.0787912
1060.8488	0.080292
1062.7776	0.0814176
1064.7064	0.0822784
1066.6352	0.0827198
1068.5641	0.0829294
1070.4929	0.0827529
1072.4217	0.0819142
1074.3505	0.0803141
1076.2793	0.0782946
1078.2081	0.0759883
1080.1370	0.0734612
1082.0658	0.070879
1083.9946	0.068385
1085.9234	0.0658028
1087.8522	0.0634634
1089.7810	0.0615212
1091.7099	0.0600645
1093.6387	0.0590493
1095.5675	0.0585968
1097.4963	0.0584865
1099.4251	0.0586631
1101.3539	0.0587955
1103.2827	0.0587734
1105.2116	0.0583982
1107.1404	0.0578796
1109.0692	0.0574271
1110.9980	0.0571843
1112.9268	0.0569857
1114.8556	0.0568533
1116.7845	0.0567319
1118.7133	0.0566657
1120.6421	0.0565664
1122.5709	0.0565664
1124.4997	0.0565112
1126.4285	0.0565222
1128.3574	0.0565443
1130.2862	0.0566767
1132.2150	0.0567981
1134.1438	0.0569857
1136.0726	0.0572947
1138.0014	0.0579016
1139.9302	0.0585306
1141.8591	0.059259
1143.7879	0.0601087
1145.7167	0.0611018
1147.6455	0.0622936
1149.5743	0.0637613
1151.5031	0.0652731
1153.4320	0.066807
1155.3608	0.0682857
1157.2896	0.0697645
1159.2184	0.0710556
1161.1472	0.0722805
1163.0760	0.073373
1165.0049	0.0743772
1166.9337	0.0753151
1168.8625	0.0763194
1170.7913	0.0771028
1172.7201	0.077158
1174.6489	0.0764518
1176.5777	0.0753262
1178.5066	0.0742558
1180.4354	0.0737261
1182.3642	0.0738364
1184.2930	0.0744875
1186.2218	0.0755579
1188.1506	0.0770035
1190.0795	0.0786147
1192.0083	0.0803472
1193.9371	0.0822673
1195.8659	0.0844744
1197.7947	0.0869793
1199.7235	0.0899919
1201.6524	0.0933798
1203.5812	0.0970545
1205.5100	0.101027
1207.4388	0.105309
1209.3676	0.109712
1211.2964	0.113982
1213.2253	0.117712
1215.1541	0.12014
1217.0829	0.120791
1219.0117	0.119456
1220.9405	0.116852
1222.8693	0.114347
1224.7981	0.112923
1226.7270	0.112658
1228.6558	0.112956
1230.5846	0.112978
1232.5134	0.112482
1234.4422	0.111444
1236.3710	0.109944
1238.2999	0.108244
1240.2287	0.106467
1242.1575	0.104702
1244.0863	0.103091
1246.0151	0.10159
1247.9439	0.100376
1249.8728	0.0995374
1251.8016	0.0989967
1253.7304	0.0986766
1255.6592	0.0985773
1257.5880	0.0986656
1259.5168	0.0989525
1261.4456	0.0992505
1263.3745	0.099118
1265.3033	0.0982463
1267.2321	0.0964696
1269.1609	0.0939094
1271.0897	0.0908858
1273.0185	0.087818
1274.9474	0.0849709
1276.8762	0.082477
1278.8050	0.0802148
1280.7338	0.078416
1282.6626	0.0769152
1284.5914	0.0757345
1286.5203	0.0748075
1288.4491	0.0741344
1290.3779	0.0735716
1292.3067	0.0731191
1294.2355	0.0726998
1296.1643	0.0724901
1298.0931	0.072446
1300.0220	0.0726115
1301.9508	0.0727771
1303.8796	0.0728984
1305.8084	0.0728433
1307.7372	0.072755
1309.6660	0.0726888
1311.5949	0.0727771
1313.5237	0.0728764
1315.4525	0.0730419
1317.3813	0.0731964
1319.3101	0.073384
1321.2389	0.0736819
1323.1678	0.0742558
1325.0966	0.0751386
1327.0254	0.0761428
1328.9542	0.0770697
1330.8830	0.0779305
1332.8118	0.0784933
1334.7406	0.0788905
1336.6695	0.0791995
1338.5983	0.0794313
1340.5271	0.0792216
1342.4559	0.0788905
1344.3847	0.0786698
1346.3135	0.0785485
1348.2424	0.0785485
1350.1712	0.0787361
1352.1000	0.0791113
1354.0288	0.0797844
1355.9576	0.0807445
1357.8864	0.0821459
1359.8153	0.0841323
1361.7441	0.0869462
1363.6729	0.0902789
1365.6017	0.0932804
1367.5305	0.0954544
1369.4593	0.096282
1371.3881	0.0961937
1373.3170	0.0957413
1375.2458	0.0946709
1377.1746	0.0938212
1379.1034	0.0933798
1381.0322	0.0937329
1382.9610	0.0952337
1384.8899	0.097551
1386.8187	0.0999567
1388.7475	0.101546
1390.6763	0.102517
1392.6051	0.103124
1394.5339	0.103102
1396.4628	0.102252
1398.3916	0.101325
1400.3204	0.0996367
1402.2492	0.0983787
1404.1780	0.0973634
1406.1068	0.0961385
1408.0357	0.0953771
1409.9645	0.0951012
1411.8933	0.094726
1413.8221	0.0945164
1415.7509	0.0946047
1417.6797	0.0950019
1419.6085	0.0948695
1421.5374	0.0951454
1423.4662	0.0965469
1425.3950	0.0987208
1427.3238	0.101822
1429.2526	0.106501
1431.1814	0.11257
1433.1103	0.119666
1435.0391	0.12728
1436.9679	0.135633
1438.8967	0.141295
1440.8255	0.144969
1442.7543	0.14754
1444.6832	0.149681
1446.6120	0.150476
1448.5408	0.149041
1450.4696	0.145466
1452.3984	0.140864
1454.3272	0.135954
1456.2560	0.131109
1458.1849	0.122347
1460.1137	0.117646
1462.0425	0.115296
1463.9713	0.113883
1465.9001	0.111864
1467.8289	0.110562
1469.7578	0.109668
1471.6866	0.108807
1473.6154	0.106302
1475.5442	0.104271
1477.4730	0.101921
1479.4018	0.100277
1481.3307	0.0988973
1483.2595	0.0981911
1485.1883	0.098798
1487.1171	0.101126
1489.0459	0.10458
1490.9747	0.109469
1492.9035	0.114854
1494.8324	0.121519
1496.7612	0.129796
1498.6900	0.138315
1500.6188	0.146602
1502.5476	0.155442
1504.4764	0.164479
1506.4053	0.175779
1508.3341	0.186053
1510.2629	0.194285
1512.1917	0.203213
1514.1205	0.211401
1516.0493	0.215727
1517.9782	0.21512
1519.9070	0.214392
1521.8358	0.210463
1523.7646	0.207417
1525.6934	0.206259
1527.6222	0.203356
1529.5510	0.201006
1531.4799	0.199362
1533.4087	0.195676
1535.3375	0.190489
1537.2663	0.189772
1539.1951	0.187322
1541.1239	0.179951
1543.0528	0.174875
1544.9816	0.170438
1546.9104	0.165991
1548.8392	0.163155
1550.7680	0.15841
1552.6968	0.155221
1554.6257	0.151281
1556.5545	0.149163
1558.4833	0.146338
1560.4121	0.135479
1562.3409	0.130877
1564.2697	0.126772
1566.1985	0.1211
1568.1274	0.117425
1570.0562	0.111853
1571.9850	0.107439
1573.9138	0.105364
1575.8426	0.103389
1577.7714	0.100409
1579.7003	0.0998133
1581.6291	0.100078
1583.5579	0.101579
1585.4867	0.103996
1587.4155	0.107847
1589.3443	0.113022
1591.2732	0.119776
1593.2020	0.127699
1595.1308	0.136958
1597.0596	0.14732
1598.9884	0.159271
1600.9172	0.173705
1602.8461	0.191405
1604.7749	0.212041
1606.7037	0.234807
1608.6325	0.258952
1610.5613	0.282512
1612.4901	0.30456
1614.4189	0.324412
1616.3478	0.340546
1618.2766	0.349231
1620.2054	0.353126
1622.1342	0.350036
1624.0630	0.33537
1625.9918	0.321091
1627.9207	0.304428
1629.8495	0.285006
1631.7783	0.269987
1633.7071	0.257936
1635.6359	0.240059
1637.5647	0.221244
1639.4936	0.211247
1641.4224	0.201668
1643.3512	0.19423
1645.2800	0.188757
1647.2088	0.180083
1649.1376	0.173308
1651.0664	0.171961
1652.9953	0.167139
1654.9241	0.155795
1656.8529	0.151822
1658.7817	0.147011
1660.7105	0.142233
1662.6393	0.136638
1664.5682	0.130877
1666.4970	0.127203
1668.4258	0.123704
1670.3546	0.118076
1672.2834	0.11374
1674.2122	0.110473
1676.1411	0.105309
1678.0699	0.101259
1679.9987	0.0981138
1681.9275	0.0952668
1683.8563	0.0924969
1685.7851	0.0864717
1687.7139	0.083735
1689.6428	0.0809983
1691.5716	0.0785595
1693.5004	0.0775774
1695.4292	0.0775112
1697.3580	0.0768601
1699.2868	0.07622
1701.2157	0.0696762
1703.1445	0.0630882
1705.0733	0.0557498
1707.0021	0.0477824
1708.9309	0.0421544
1710.8597	0.03859
1712.7886	0.0356216
1714.7174	0.0340546
1716.6462	0.0323883
1718.5750	0.0311634
1720.5038	0.0289784
1722.4326	0.0281177
1724.3614	0.0270031
1726.2903	0.0262969
1728.2191	0.0256127
1730.1479	0.0255685
1732.0767	0.0252595
1734.0055	0.0258334
1735.9343	0.0247961
1737.8632	0.0242553
1739.7920	0.0237919
1741.7208	0.023218
1743.6496	0.0223904
1745.5784	0.0217172
1747.5072	0.0209558
1749.4361	0.0206468
1751.3649	0.0198082
1753.2937	0.0189805
1755.2225	0.018197
1757.1513	0.0182522
1759.0801	0.0177225
1761.0089	0.0177777
1762.9378	0.0174466
1764.8666	0.0170273
1766.7954	0.0167735
1768.7242	0.0170052
1770.6530	0.0169721
1772.5818	0.0175791
1774.5107	0.0169832
1776.4395	0.0165969
1778.3683	0.0161886
1780.2971	0.0162769
1782.2259	0.0160231
1784.1547	0.0161224
1786.0836	0.0160231
1788.0124	0.0158024
1789.9412	0.0155927
1791.8700	0.0160562
1793.7988	0.0158907
1795.7276	0.0155927
1797.6565	0.0152948
1799.5853	0.0153831
1801.5141	0.0152727
1803.4429	0.0152065
1805.3717	0.0148754
1807.3005	0.0148865
1809.2293	0.0148092
1811.1582	0.0148975
1813.0870	0.0145554
1815.0158	0.0144451
1816.9446	0.0143016
1818.8734	0.0145885
1820.8022	0.0145333
1822.7311	0.0146878
1824.6599	0.014754
1826.5887	0.0148534
1828.5175	0.0146989
1830.4463	0.0149527
1832.3751	0.0145333
1834.3040	0.0145333
1836.2328	0.0144451
1838.1616	0.0145223
1840.0904	0.0142906
1842.0192	0.014412
1843.9480	0.0146989
1845.8768	0.0148865
1847.8057	0.0144451
1849.7345	0.0145223
1851.6633	0.0143457
1853.5921	0.0144561
1855.5209	0.0143237
1857.4497	0.0145113
1859.3786	0.0143347
1861.3074	0.0145223
1863.2362	0.0143237
1865.1650	0.0144009
1867.0938	0.014754
1869.0226	0.0153168
1870.9515	0.0148975
1872.8803	0.014754
1874.8091	0.0145444
1876.7379	0.0145444
1878.6667	0.0143788
1880.5955	0.014434
1882.5243	0.0143457
1884.4532	0.0148754
1886.3820	0.0148313
1888.3108	0.0150079
1890.2396	0.015041
1892.1684	0.0148865
1894.0972	0.0146989
1896.0261	0.0150079
1897.9549	0.014754
1899.8837	0.0148865
1901.8125	0.0147209
1903.7413	0.0147209
1905.6701	0.0145113
1907.5990	0.0148754
1909.5278	0.0149968
1911.4566	0.0152286
1913.3854	0.015063
1915.3142	0.0150851
1917.2430	0.0149858
1919.1718	0.0153279
1921.1007	0.0151734
1923.0295	0.0157251
1924.9583	0.0154603
1926.8871	0.0154824
1928.8159	0.0153058
1930.7447	0.0153279
1932.6736	0.015361
1934.6024	0.015979
1936.5312	0.01567
1938.4600	0.0158134
1940.3888	0.0155817
1942.3176	0.0161555
1944.2465	0.0162548
1946.1753	0.0166521
1948.1041	0.0169169
1950.0329	0.017259
1951.9617	0.0166521
1953.8905	0.0166742
1955.8193	0.0167404
1957.7482	0.0172259
1959.6770	0.0170494
1961.6058	0.0180315
1963.5346	0.0184619
1965.4634	0.0194992
1967.3922	0.019455
1969.3211	0.0194771
1971.2499	0.0188591
1973.1787	0.0203047
1975.1075	0.0206358
1977.0363	0.0213421
1978.9651	0.0215296
1980.8940	0.0212648
1982.8228	0.0196095
1984.7516	0.0195985
1986.6804	0.0196868
1988.6092	0.0200951
1990.5380	0.019764
1992.4669	0.0199185
1994.3957	0.0189695
1996.3245	0.0188922
1998.2533	0.0189805
2000.1821	0.0193116
2002.1109	0.0187598
2004.0397	0.0190247
2005.9686	0.0189143
2007.8974	0.0199516
2009.8262	0.0202054
2011.7550	0.0210993
2013.6838	0.0208124
2015.6126	0.0207793
2017.5415	0.0203489
2019.4703	0.0206358
2021.3991	0.0199295
2023.3279	0.0201723
2025.2567	0.0198082
2027.1855	0.0202937
2029.1144	0.020084
2031.0432	0.0208565
2032.9720	0.0212427
2034.9008	0.0214965
2036.8296	0.0201613
2038.7584	0.0195102
2040.6872	0.0190247
2042.6161	0.0198964
2044.5449	0.0194992
2046.4737	0.0192674
2048.4025	0.018826
2050.3313	0.0193336
2052.2601	0.0184839
2054.1890	0.0177225
2056.1178	0.0170714
2058.0466	0.0167404
2059.9754	0.0164866
2061.9042	0.0167845
2063.8330	0.0168287
2065.7619	0.0171597
2067.6907	0.0171928
2069.6195	0.0171928
2071.5483	0.0167956
2073.4771	0.0168066
2075.4059	0.0162659
2077.3347	0.0162217
2079.2636	0.0161776
2081.1924	0.0163652
2083.1212	0.0161003
2085.0500	0.0160121
2086.9788	0.0155375
2088.9076	0.015692
2090.8365	0.0155706
2092.7653	0.0156369
2094.6941	0.0157251
2096.6229	0.01599
2098.5517	0.0158907
2100.4805	0.0157803
2102.4094	0.0155706
2104.3382	0.0158024
2106.2670	0.0158134
2108.1958	0.015979
2110.1246	0.0157141
2112.0534	0.0157472
2113.9822	0.0153831
2115.9111	0.0152617
2117.8399	0.0153389
2119.7687	0.0156369
2121.6975	0.0154493
2123.6263	0.0151182
2125.5551	0.0147872
2127.4840	0.0148203
2129.4128	0.0146989
2131.3416	0.0148865
2133.2704	0.0149085
2135.1992	0.0155706
2137.1280	0.0158796
2139.0569	0.0158355
2140.9857	0.0158245
2142.9145	0.0167404
2144.8433	0.0166742
2146.7721	0.0164535
2148.7009	0.0167404
2150.6297	0.0171708
2152.5586	0.0170383
2154.4874	0.0180867
2156.4162	0.0182743
2158.3450	0.0201944
2160.2738	0.0219821
2162.2026	0.0223021
2164.1315	0.0214634
2166.0603	0.0217283
2167.9891	0.0207903
2169.9179	0.0201392
2171.8467	0.0192454
2173.7755	0.0185391
2175.7044	0.0187377
2177.6332	0.0196537
2179.5620	0.0192564
2181.4908	0.0192012
2183.4196	0.0189916
2185.3484	0.0189805
2187.2773	0.0189143
2189.2061	0.0192674
2191.1349	0.019135
2193.0637	0.0190247
2194.9925	0.0183846
2196.9213	0.0183846
2198.8501	0.0182853
2200.7790	0.0185612
2202.7078	0.0180205
2204.6366	0.0179211
2206.5654	0.017877
2208.4942	0.0178108
2210.4230	0.0173694
2212.3519	0.0179101
2214.2807	0.0180425
2216.2095	0.0177556
2218.1383	0.0177335
2220.0671	0.0180646
2221.9959	0.0176673
2223.9248	0.0184839
2225.8536	0.0198633
2227.7824	0.021938
2229.7112	0.024465
2231.6400	0.0271245
2233.5688	0.0286142
2235.4976	0.0290556
2237.4265	0.0284818
2239.3553	0.0271466
2241.2841	0.0254251
2243.2129	0.0238691
2245.1417	0.0218276
2247.0705	0.0202827
2248.9994	0.0190247
2250.9282	0.0182853
2252.8570	0.0176342
2254.7858	0.017568
2256.7146	0.0173142
2258.6434	0.0171708
2260.5723	0.0167514
2262.5011	0.0166742
2264.4299	0.0163652
2266.3587	0.0164424
2268.2875	0.0166521
2270.2163	0.0168397
2272.1451	0.0164866
2274.0740	0.0163431
2276.0028	0.0162438
2277.9316	0.0161445
2279.8604	0.0160672
2281.7892	0.0160893
2283.7180	0.0161886
2285.6469	0.0162107
2287.5757	0.0161334
2289.5045	0.0164866
2291.4333	0.0166631
2293.3621	0.0167624
2295.2909	0.016928
2297.2198	0.0173473
2299.1486	0.0176563
2301.0774	0.0180205
2303.0062	0.0182963
2304.9350	0.0187598
2306.8638	0.0194219
2308.7926	0.0202716
2310.7215	0.0209669
2312.6503	0.0215407
2314.5791	0.0217945
2316.5079	0.0225339
2318.4367	0.0236043
2320.3655	0.0250278
2322.2944	0.0264072
2324.2232	0.0272679
2326.1520	0.0271576
2328.0808	0.0276542
2330.0096	0.0286694
2331.9384	0.0292874
2333.8673	0.0292874
2335.7961	0.0294198
2337.7249	0.0296626
2339.6537	0.0304019
2341.5825	0.0308544
2343.5113	0.0305233
2345.4401	0.0289012
2347.3690	0.0260099
2349.2978	0.0246416
2351.2266	0.0267603
2353.1554	0.0303137
2355.0842	0.0336242
2357.0130	0.036681
2358.9419	0.0381376
2360.8707	0.0379941
2362.7995	0.0375527
2364.7283	0.0359085
2366.6571	0.0338891
2368.5859	0.0316489
2370.5148	0.0290888
2372.4436	0.0262637
2374.3724	0.0237919
2376.3012	0.0216621
2378.2300	0.0199075
2380.1588	0.018175
2382.0877	0.0165859
2384.0165	0.0153168
2385.9453	0.0145775
2387.8741	0.0141913
2389.8029	0.0139154
2391.7317	0.0138492
2393.6605	0.0139043
2395.5894	0.013805
2397.5182	0.0137719
2399.4470	0.0138823
2401.3758	0.0140368
2403.3046	0.0139595
2405.2334	0.0140478
2407.1623	0.0141471
2409.0911	0.0140809
2411.0199	0.0140147
2412.9487	0.0141581
2414.8775	0.0142133
2416.8063	0.0142575
2418.7352	0.0142023
2420.6640	0.0142354
2422.5928	0.0143457
2424.5216	0.0144451
2426.4504	0.0143788
2428.3792	0.0145002
2430.3080	0.0144009
2432.2369	0.014423
2434.1657	0.014434
2436.0945	0.0144561
2438.0233	0.0145664
2439.9521	0.0146768
2441.8809	0.0146106
2443.8098	0.0145775
2445.7386	0.0145885
2447.6674	0.0146106
2449.5962	0.0145554
2451.5250	0.0146547
2453.4538	0.0146658
2455.3827	0.0146437
2457.3115	0.0145554
2459.2403	0.0146547
2461.1691	0.0147982
2463.0979	0.014743
2465.0267	0.0144671
2466.9555	0.0146106
2468.8844	0.0147099
2470.8132	0.0146216
2472.7420	0.0145664
2474.6708	0.0146878
2476.5996	0.014743
2478.5284	0.0148423
2480.4573	0.0148203
2482.3861	0.0147982
2484.3149	0.0146989
2486.2437	0.0148423
2488.1725	0.0148754
2490.1013	0.0149306
2492.0302	0.0148534
2493.9590	0.014754
2495.8878	0.0147872
2497.8166	0.0149968
2499.7454	0.0151403
2501.6742	0.0151072
2503.6030	0.0149527
2505.5319	0.0150851
2507.4607	0.0151623
2509.3895	0.015052
2511.3183	0.0149968
2513.2471	0.0150961
2515.1759	0.0151072
2517.1048	0.0152396
2519.0336	0.0152175
2520.9624	0.0151955
2522.8912	0.0152286
2524.8200	0.0152617
2526.7488	0.0150961
2528.6777	0.0151623
2530.6065	0.0152727
2532.5353	0.0152506
2534.4641	0.0151513
2536.3929	0.0152506
2538.3217	0.0152617
2540.2505	0.0154603
2542.1794	0.0155375
2544.1082	0.0154603
2546.0370	0.0154713
2547.9658	0.0155044
2549.8946	0.0155486
2551.8234	0.0157141
2553.7523	0.0157141
2555.6811	0.0157472
2557.6099	0.0158465
2559.5387	0.0159127
2561.4675	0.0157472
2563.3963	0.0157472
2565.3252	0.0158355
2567.2540	0.0159238
2569.1828	0.0159017
2571.1116	0.0159458
2573.0404	0.016001
2574.9692	0.0161776
2576.8981	0.0162769
2578.8269	0.0163762
2580.7557	0.016299
2582.6845	0.0162659
2584.6133	0.016299
2586.5421	0.0163873
2588.4709	0.0163652
2590.3998	0.0164866
2592.3286	0.0165969
2594.2574	0.016608
2596.1862	0.0165749
2598.1150	0.0165197
2600.0438	0.0165086
2601.9727	0.0166411
2603.9015	0.0167183
2605.8303	0.0168066
2607.7591	0.0167735
2609.6879	0.0168176
2611.6167	0.0168507
2613.5456	0.0169169
2615.4744	0.0169169
2617.4032	0.0169611
2619.3320	0.0169832
2621.2608	0.0169832
2623.1896	0.0169832
2625.1184	0.0170163
2627.0473	0.0170494
2628.9761	0.0171266
2630.9049	0.0170273
2632.8337	0.0169059
2634.7625	0.0169059
2636.6913	0.0169721
2638.6202	0.0169942
2640.5490	0.0170273
2642.4778	0.01695
2644.4066	0.0169169
2646.3354	0.0169721
2648.2642	0.0170273
2650.1931	0.016939
2652.1219	0.0169611
2654.0507	0.0170163
2655.9795	0.0170714
2657.9083	0.0169942
2659.8371	0.0169059
2661.7659	0.0168287
2663.6948	0.0168397
2665.6236	0.0168287
2667.5524	0.0168618
2669.4812	0.0169169
2671.4100	0.0169832
2673.3388	0.0169832
2675.2677	0.0170163
2677.1965	0.0170494
2679.1253	0.0171045
2681.0541	0.0171266
2682.9829	0.0171376
2684.9117	0.0171818
2686.8406	0.0172701
2688.7694	0.0172921
2690.6982	0.017259
2692.6270	0.017237
2694.5558	0.0173252
2696.4846	0.0174135
2698.4134	0.0174687
2700.3423	0.0174687
2702.2711	0.0175018
2704.1999	0.0174908
2706.1287	0.0176122
2708.0575	0.0177777
2709.9863	0.0178991
2711.9152	0.0179322
2713.8440	0.0179984
2715.7728	0.0180425
2717.7016	0.0181308
2719.6304	0.018197
2721.5592	0.0182522
2723.4881	0.0183736
2725.4169	0.018506
2727.3457	0.018506
2729.2745	0.0185281
2731.2033	0.0186384
2733.1321	0.0187046
2735.0609	0.0187598
2736.9898	0.0188812
2738.9186	0.0189805
2740.8474	0.0191019
2742.7762	0.0191681
2744.7050	0.0192564
2746.6338	0.0193778
2748.5627	0.0194992
2750.4915	0.0195654
2752.4203	0.0196426
2754.3491	0.0197088
2756.2779	0.0197861
2758.2067	0.0199075
2760.1356	0.0200178
2762.0644	0.0200399
2763.9932	0.0201171
2765.9220	0.0201944
2767.8508	0.0203489
2769.7796	0.0204703
2771.7085	0.0205586
2773.6373	0.0206468
2775.5661	0.0207572
2777.4949	0.0208234
2779.4237	0.0208786
2781.3525	0.0209117
2783.2813	0.0209889
2785.2102	0.0210772
2787.1390	0.0212538
2789.0678	0.0213752
2790.9966	0.0214193
2792.9254	0.0213972
2794.8542	0.0214634
2796.7831	0.0216069
2798.7119	0.0217945
2800.6407	0.0219048
2802.5695	0.021938
2804.4983	0.0219269
2806.4271	0.0219711
2808.3560	0.0220924
2810.2848	0.022258
2812.2136	0.02228
2814.1424	0.0223352
2816.0712	0.0224676
2818.0000	0.0226332
2819.9288	0.0227435
2821.8577	0.0228097
2823.7865	0.0229532
2825.7153	0.0231408
2827.6441	0.0233505
2829.5729	0.0236374
2831.5017	0.0239022
2833.4306	0.0241671
2835.3594	0.024465
2837.2882	0.0250057
2839.2170	0.025712
2841.1458	0.0263962
2843.0746	0.0273452
2845.0035	0.0288018
2846.9323	0.0306999
2848.8611	0.0326752
2850.7899	0.0340656
2852.7187	0.0346395
2854.6475	0.0345401
2856.5763	0.0340656
2858.5052	0.0333814
2860.4340	0.0327083
2862.3628	0.0321565
2864.2916	0.0319248
2866.2204	0.03198
2868.1492	0.0322669
2870.0781	0.0326421
2872.0069	0.0331166
2873.9357	0.0333814
2875.8645	0.0332049
2877.7933	0.0329842
2879.7221	0.0328297
2881.6510	0.0327414
2883.5798	0.0328518
2885.5086	0.0329842
2887.4374	0.0331718
2889.3662	0.0334145
2891.2950	0.0336794
2893.2238	0.0339332
2895.1527	0.0344187
2897.0815	0.0349043
2899.0103	0.0353236
2900.9391	0.0358423
2902.8679	0.0364934
2904.7967	0.0372217
2906.7256	0.0380604
2908.6544	0.0392522
2910.5832	0.0408633
2912.5120	0.0427724
2914.4408	0.0449905
2916.3696	0.0472637
2918.2985	0.0491949
2920.2273	0.0507398
2922.1561	0.0519426
2924.0849	0.0526709
2926.0137	0.0530461
2927.9425	0.0530351
2929.8713	0.0525827
2931.8002	0.051755
2933.7290	0.0506736
2935.6578	0.0493604
2937.5866	0.0481355
2939.5154	0.0469437
2941.4442	0.0458512
2943.3731	0.0450456
2945.3019	0.0442842
2947.2307	0.0434897
2949.1595	0.0428165
2951.0883	0.042331
2953.0171	0.0419116
2954.9460	0.0414482
2956.8748	0.0409516
2958.8036	0.0404329
2960.7324	0.0400026
2962.6612	0.0397046
2964.5900	0.0394287
2966.5189	0.0390425
2968.4477	0.0386563
2970.3765	0.0383252
2972.3053	0.0381045
2974.2341	0.0380714
2976.1629	0.0381817
2978.0917	0.0384245
2980.0206	0.0386452
2981.9494	0.0387335
2983.8782	0.0386673
2985.8070	0.0385018
2987.7358	0.0383142
2989.6646	0.0380714
2991.5935	0.0378728
2993.5223	0.0375196
2995.4511	0.0369789
2997.3799	0.0365816
2999.3087	0.0361182
3001.2375	0.0355112
3003.1664	0.0350257
3005.0952	0.0344298
3007.0240	0.0338118
3008.9528	0.0334476
3010.8816	0.0332932
3012.8104	0.0329952
3014.7392	0.0324876
3016.6681	0.0319138
3018.5969	0.0315496
3020.5257	0.0310751
3022.4545	0.0306226
3024.3833	0.0305454
3026.3121	0.0304792
3028.2410	0.0303468
3030.1698	0.0304571
3032.0986	0.030744
3034.0274	0.0310089
3035.9562	0.0309758
3037.8850	0.0309868
3039.8139	0.0313951
3041.7427	0.0318917
3043.6715	0.0321896
3045.6003	0.0325097
3047.5291	0.0328959
3049.4579	0.033547
3051.3867	0.0340767
3053.3156	0.0344629
3055.2444	0.0349153
3057.1732	0.0352574
3059.1020	0.0355774
3061.0308	0.0359968
3062.9596	0.0364492
3064.8885	0.0369458
3066.8173	0.0374314
3068.7461	0.037641
3070.6749	0.037641
3072.6037	0.0377183
3074.5325	0.0378617
3076.4614	0.0381597
3078.3902	0.0384135
3080.3190	0.0383362
3082.2478	0.0381376
3084.1766	0.0380604
3086.1054	0.0378176
3088.0342	0.0375748
3089.9631	0.0374093
3091.8919	0.0370672
3093.8207	0.0366258
3095.7495	0.036394
3097.6783	0.0361733
3099.6071	0.036074
3101.5360	0.0358313
3103.4648	0.0354671
3105.3936	0.0353126
3107.3224	0.0352243
3109.2512	0.0349595
3111.1800	0.034496
3113.1089	0.0343415
3115.0377	0.0344187
3116.9665	0.0343415
3118.8953	0.034198
3120.8241	0.0340877
3122.7529	0.0338339
3124.6817	0.0336021
3126.6106	0.0335139
3128.5394	0.0335359
3130.4682	0.0336021
3132.3970	0.0335359
3134.3258	0.0335359
3136.2546	0.0337015
3138.1835	0.0341208
3140.1123	0.0343636
3142.0411	0.0343746
3143.9699	0.0344739
3145.8987	0.0347167
3147.8275	0.0349705
3149.7564	0.0353898
3151.6852	0.0358423
3153.6140	0.0361954
3155.5428	0.0365044
3157.4716	0.0367472
3159.4004	0.037001
3161.3293	0.0375196
3163.2581	0.0380714
3165.1869	0.0385128
3167.1157	0.0389542
3169.0445	0.0395722
3170.9733	0.0401129
3172.9021	0.0405874
3174.8310	0.041084
3176.7598	0.0417461
3178.6886	0.0424524
3180.6174	0.0430152
3182.5462	0.0435669
3184.4750	0.0442952
3186.4039	0.0451008
3188.3327	0.0458071
3190.2615	0.0465023
3192.1903	0.0473299
3194.1191	0.0481024
3196.0479	0.0489079
3197.9768	0.0497908
3199.9056	0.0505743
3201.8344	0.051424
3203.7632	0.0522626
3205.6920	0.0530903
3207.6208	0.0540614
3209.5496	0.0550104
3211.4785	0.0559484
3213.4073	0.0569636
3215.3361	0.0579127
3217.2649	0.0590382
3219.1937	0.0601749
3221.1225	0.0611129
3223.0514	0.0621612
3224.9802	0.063353
3226.9090	0.0646331
3228.8378	0.0660346
3230.7666	0.067734
3232.6954	0.0696651
3234.6243	0.0712211
3236.5531	0.0723688
3238.4819	0.0738254
3240.4107	0.0757014
3242.3395	0.0776988
3244.2683	0.0798506
3246.1971	0.0823997
3248.1260	0.0848496
3250.0548	0.0869683
3251.9836	0.0895395
3253.9124	0.0924749
3255.8412	0.0955537
3257.7700	0.0985773
3259.6989	0.101722
3261.6277	0.105154
3263.5565	0.108641
3265.4853	0.112283
3267.4141	0.115847
3269.3429	0.119357
3271.2718	0.122678
3273.2006	0.125227
3275.1294	0.127401
3277.0582	0.128935
3278.9870	0.129917
3280.9158	0.130469
3282.8446	0.130381
3284.7735	0.129719
3286.7023	0.128659
3288.6311	0.127059
3290.5599	0.125007
3292.4887	0.122634
3294.4175	0.119952
3296.3464	0.116896
3298.2752	0.113684
3300.2040	0.110562
3302.1328	0.107483
3304.0616	0.104393
3305.9904	0.101358
3307.9193	0.0983125
3309.8481	0.0953661
3311.7769	0.0924087
3313.7057	0.0895174
3315.6345	0.0868911
3317.5633	0.0842978
3319.4921	0.0818038
3321.4210	0.0794754
3323.3498	0.0772794
3325.2786	0.0751717
3327.2074	0.0729426
3329.1362	0.0708018
3331.0650	0.0688816
3332.9939	0.067105
3334.9227	0.0655159
3336.8515	0.0640372
3338.7803	0.0625916
3340.7091	0.0611901
3342.6379	0.05991
3344.5668	0.0586851
3346.4956	0.0575706
3348.4244	0.0565884
3350.3532	0.0556504
3352.2820	0.0546462
3354.2108	0.0536531
3356.1397	0.0527923
3358.0685	0.0520861
3359.9973	0.051446
3361.9261	0.0508391
3363.8549	0.0500997
3365.7837	0.0494376
3367.7125	0.0488969
3369.6414	0.0483452
3371.5702	0.0477272
3373.4990	0.0472637
3375.4278	0.0468223
3377.3566	0.046425
3379.2854	0.0459505
3381.2143	0.0454319
3383.1431	0.0450015
3385.0719	0.0446373
3387.0007	0.0442511
3388.9295	0.0439863
3390.8583	0.0436993
3392.7872	0.0432469
3394.7160	0.0428276
3396.6448	0.0425075
3398.5736	0.0421213
3400.5024	0.0418234
3402.4312	0.0415806
3404.3600	0.0412495
3406.2889	0.0408302
3408.2177	0.040455
3410.1465	0.0400357
3412.0753	0.0397156
3414.0041	0.0394839
3415.9329	0.0391859
3417.8618	0.038888
3419.7906	0.0386783
3421.7194	0.0384024
3423.6482	0.0380604
3425.5770	0.0376631
3427.5058	0.037321
3429.4347	0.0370231
3431.3635	0.0367582
3433.2923	0.0364823
3435.2211	0.0362947
3437.1499	0.0360188
3439.0787	0.035743
3441.0075	0.0355885
3442.9364	0.0355112
3444.8652	0.0352905
3446.7940	0.0350919
3448.7228	0.0348602
3450.6516	0.0346726
3452.5804	0.0345181
3454.5093	0.0344077
3456.4381	0.0342311
3458.3669	0.0340104
3460.2957	0.033878
3462.2245	0.0337456
3464.1533	0.0335801
3466.0822	0.0333925
3468.0110	0.0331607
3469.9398	0.0329952
3471.8686	0.032929
3473.7974	0.0328738
3475.7262	0.0328407
3477.6550	0.0327304
3479.5839	0.0324876
3481.5127	0.0323552
3483.4415	0.0321786
3485.3703	0.0318586
3487.2991	0.0317262
3489.2279	0.0317041
3491.1568	0.0316048
3493.0856	0.0313841
3495.0144	0.0312185
3496.9432	0.0310751
3498.8720	0.0309537
3500.8008	0.0309316
3502.7297	0.0309096
3504.6585	0.030733
3506.5873	0.030424
3508.5161	0.0303468
3510.4449	0.0301923
3512.3737	0.0298171
3514.3025	0.0296074
3516.2314	0.0296074
3518.1602	0.0294419
3520.0890	0.0292212
3522.0178	0.0290115
3523.9466	0.0289453
3525.8754	0.028857
3527.8043	0.0285922
3529.7331	0.0282832
3531.6619	0.0280846
3533.5907	0.0277976
3535.5195	0.0276211
3537.4483	0.0274776
3539.3772	0.0271466
3541.3060	0.0268155
3543.2348	0.0266389
3545.1636	0.0266941
3547.0924	0.0266058
3549.0212	0.0260872
3550.9501	0.0257782
3552.8789	0.025723
3554.8077	0.025414
3556.7365	0.025094
3558.6653	0.0248623
3560.5941	0.0245974
3562.5229	0.0242664
3564.4518	0.0241891
3566.3806	0.0246636
3568.3094	0.0245754
3570.2382	0.0237146
3572.1670	0.0231849
3574.0958	0.0230194
3576.0247	0.0227987
3577.9535	0.0225118
3579.8823	0.0223352
3581.8111	0.0221697
3583.7399	0.0220262
3585.6687	0.0222249
3587.5976	0.0227546
3589.5264	0.0224235
3591.4552	0.0217614
3593.3840	0.0216841
3595.3128	0.0218055
3597.2416	0.02164
3599.1704	0.0213421
3601.0993	0.0211876
3603.0281	0.0208344
3604.9569	0.0206027
3606.8857	0.0206799
3608.8145	0.020702
3610.7433	0.0201282
3612.6722	0.0199627
3614.6010	0.0198523
3616.5298	0.019444
3618.4586	0.0196868
3620.3874	0.0199627
3622.3162	0.0194771
3624.2451	0.0190467
3626.1739	0.0187377
3628.1027	0.0193336
3630.0315	0.0198964
3631.9603	0.0184619
3633.8891	0.0179763
3635.8179	0.0176011
3637.7468	0.0170935
3639.6756	0.0167956
3641.6044	0.0165969
3643.5332	0.0164645
3645.4620	0.0161665
3647.3908	0.0166852
3649.3197	0.0173694
3651.2485	0.0170494
3653.1773	0.0155375
3655.1061	0.0150741
3657.0349	0.0152396
3658.9637	0.0145554
3660.8926	0.0140809
3662.8214	0.0138381
3664.7502	0.0136064
3666.6790	0.013485
3668.6078	0.0139374
3670.5366	0.0148092
3672.4654	0.0139595
3674.3943	0.0139926
3676.3231	0.0149306
3678.2519	0.013474
3680.1807	0.0131539
3682.1095	0.012867
3684.0383	0.012547
3685.9672	0.0124477
3687.8960	0.0129663
3689.8248	0.0136505
3691.7536	0.0136947
3693.6824	0.0133305
3695.6112	0.0128229
3697.5401	0.0126022
3699.4689	0.0125249
3701.3977	0.0129774
3703.3265	0.0131208
3705.2553	0.0127677
3707.1841	0.012558
3709.1129	0.0128008
3711.0418	0.0133526
3712.9706	0.0133195
3714.8994	0.0126463
3716.8282	0.0123153
3718.7570	0.0124587
3720.6858	0.0126353
3722.6147	0.0129443
3724.5435	0.0130436
3726.4723	0.0134298
3728.4011	0.0134188
3730.3299	0.0129112
3732.2587	0.0132422
3734.1876	0.0135512
3736.1164	0.0141471
3738.0452	0.0133857
3739.9740	0.0126132
3741.9028	0.0121166
3743.8316	0.0129774
3745.7605	0.0137057
3747.6893	0.0122049
3749.6181	0.0124918
3751.5469	0.013187
3753.4757	0.0129553
3755.4045	0.0120063
3757.3333	0.0118628
3759.2622	0.0120835
3761.1910	0.0121277
3763.1198	0.0115318
3765.0486	0.0115649
3766.9774	0.0117194
3768.9062	0.0117856
3770.8351	0.0121497
3772.7639	0.0116421
3774.6927	0.0113883
3776.6215	0.0112559
3778.5503	0.0114104
3780.4791	0.0118297
3782.4080	0.0115649
3784.3368	0.0116421
3786.2656	0.0116532
3788.1944	0.0115097
3790.1232	0.0114214
3792.0520	0.011289
3793.9808	0.011278
3795.9097	0.0116863
3797.8385	0.0118076
3799.7673	0.0115869
3801.6961	0.012547
3803.6249	0.0120835
3805.5537	0.0114656
3807.4826	0.0121387
3809.4114	0.0116973
3811.3402	0.0113221
3813.2690	0.011278
3815.1978	0.0118187
3817.1266	0.0124256
3819.0555	0.0116863
3820.9843	0.0124035
3822.9131	0.0124256
3824.8419	0.0115869
3826.7707	0.0117966
3828.6995	0.0115538
3830.6283	0.0115649
3832.5572	0.0118518
3834.4860	0.0116201
3836.4148	0.0117414
3838.3436	0.0123153
3840.2724	0.0123704
3842.2012	0.0119842
3844.1301	0.0119842
3846.0589	0.0117966
3847.9877	0.0114876
3849.9165	0.0112449
3851.8453	0.0113883
3853.7741	0.0132753
3855.7030	0.0130767
3857.6318	0.0120284
3859.5606	0.0114325
3861.4894	0.0113883
3863.4182	0.0118849
3865.3470	0.0122601
3867.2758	0.0116863
3869.2047	0.011929
3871.1335	0.0124035
3873.0623	0.0117525
3874.9911	0.0120063
3876.9199	0.0114214
3878.8487	0.0114987
3880.7776	0.0123484
3882.7064	0.011929
3884.6352	0.0117304
3886.5640	0.0122601
3888.4928	0.0114656
3890.4216	0.0114987
3892.3505	0.0120063
3894.2793	0.0116532
3896.2081	0.0113442
3898.1369	0.0113993
3900.0657	0.0118076
3901.9945	0.0122049
3903.9233	0.0126022
3905.8522	0.0123263
3907.7810	0.011598
3909.7098	0.0114656
3911.6386	0.0114987
3913.5674	0.0113993
3915.4962	0.0115649
3917.4251	0.0119621
3919.3539	0.0118518
3921.2827	0.0117083
3923.2115	0.011609
3925.1403	0.0117635
3927.0691	0.0116532
3928.9980	0.0115428
3930.9268	0.0114987
3932.8556	0.0117856
3934.7844	0.0117966
3936.7132	0.0115428
3938.6420	0.0115207
3940.5709	0.0115097
3942.4997	0.0118408
3944.4285	0.0118739
3946.3573	0.0116201
3948.2861	0.0117745
3950.2149	0.0117414
3952.1437	0.011609
3954.0726	0.0115428
3956.0014	0.011598
3957.9302	0.0115207
3959.8590	0.0114876
3961.7878	0.0116863
3963.7166	0.0117525
3965.6455	0.011609
3967.5743	0.0116421
3969.5031	0.0116973
3971.4319	0.0116642
3973.3607	0.0116863
3975.2895	0.0118187
3977.2184	0.0117525
3979.1472	0.011609
3981.0760	0.0116752
3983.0048	0.0118408
3984.9336	0.0118076
3986.8624	0.0116532
3988.7912	0.0116311
3990.7201	0.011609
3992.6489	0.0116421
3994.5777	0.0117194
3996.5065	0.0116863
3998.4353	0.0117414
4000.3641	0.0117745
4002.2930	0.0116642
4004.2218	0.011609
4006.1506	0.0116752
4008.0794	0.0116863
4010.0082	0.011609
4011.9370	0.0115538
4013.8659	0.0115649
4015.7947	0.0115097
4017.7235	0.0114987
4019.6523	0.0115869
4021.5811	0.011609
4023.5099	0.0115649
4025.4387	0.0116201
4027.3676	0.011609
4029.2964	0.0115649
4031.2252	0.0115649
4033.1540	0.0115097
4035.0828	0.0114656
4037.0116	0.0115207
4038.9405	0.0114876
4040.8693	0.0114656
4042.7981	0.0115097
4044.7269	0.011609
4046.6557	0.0115759
4048.5845	0.0115538
4050.5134	0.011598
4052.4422	0.0115428
4054.3710	0.0114545
4056.2998	0.0114435
4058.2286	0.0115207
4060.1574	0.0114656
4062.0862	0.0113221
4064.0151	0.0114104
4065.9439	0.0115207
4067.8727	0.0116201
4069.8015	0.0116421
4071.7303	0.0115649
4073.6591	0.0114656
4075.5880	0.0114987
4077.5168	0.0114545
4079.4456	0.0112669
4081.3744	0.0112338
4083.3032	0.0114435
4085.2320	0.0114656
4087.1609	0.0114104
4089.0897	0.0113662
4091.0185	0.0113993
4092.9473	0.0113883
4094.8761	0.0113331
4096.8049	0.0113
4098.7337	0.0113442
4100.6626	0.0113773
4102.5914	0.0113331
4104.5202	0.0113442
4106.4490	0.0113773
4108.3778	0.0113993
4110.3066	0.0114104
4112.2355	0.0113111
4114.1643	0.011278
4116.0931	0.0113552
4118.0219	0.0113442
4119.9507	0.0112449
4121.8795	0.0112669
4123.8084	0.0113552
4125.7372	0.0113662
4127.6660	0.0113111
4129.5948	0.011278
4131.5236	0.0111897
4133.4524	0.0113111
4135.3813	0.0114545
4137.3101	0.0114214
4139.2389	0.0113221
4141.1677	0.0113331
4143.0965	0.011278
4145.0253	0.0112449
4146.9541	0.011278
4148.8830	0.0112118
4150.8118	0.0111566
4152.7406	0.0112338
4154.6694	0.0113331
4156.5982	0.0111676
4158.5270	0.0111124
4160.4559	0.011278
4162.3847	0.0113111
4164.3135	0.0113
4166.2423	0.011289
4168.1711	0.0113111
4170.0999	0.0114325
4172.0288	0.0114766
4173.9576	0.011289
4175.8864	0.0111786
4177.8152	0.0112669
4179.7440	0.0114656
4181.6728	0.0114435
4183.6016	0.0112669
4185.5305	0.0112118
4187.4593	0.0112449
4189.3881	0.0112449
4191.3169	0.0112449
4193.2457	0.0111897
4195.1745	0.0112669
4197.1034	0.0113331
4199.0322	0.0113662
4200.9610	0.0113883
[truncated: 414 more rows]
