# Supplementary material for: Vibrational Study on the Structure, Bioactivity, and Silver Adsorption of Silk Fibroin Fibers Grafted with Methacrylonitrile
Source: Molecules. 2023 Mar 10;28(6):2551. doi: 10.3390/molecules28062551 (PMC10051891; doi:10.3390/molecules28062551)
Supplement: Supplementary file 1 [file molecules-28-02551-s001.zip › RAW DATA/Figure 3 IR t0 perpendicular/Average IR BF control t0 perpendic.txt]

TITLE	BF CONTROLLO T0 PERPENDICOLARE P3 | AV. OF 3
DATA TYPE
ORIGIN	JASCO
OWNER
DATE	23/03/01
TIME	12:08:38
SPECTROMETER/DATA SYSTEM
RESOLUTION
DELTAX	1.92882
XUNITS	1/CM
YUNITS	ABSORBANCE
FIRSTX	379.9768
LASTX	4999.4912
NPOINTS	2396
FIRSTY	0.22185
MAXY	0.31661
MINY	0.02135
XYDATA
379.9768	0.221854
381.9056	0.225833
383.8344	0.224044
385.7633	0.223148
387.6921	0.219131
389.6209	0.215665
391.5497	0.213265
393.4785	0.219263
395.4073	0.222432
397.3361	0.22176
399.2650	0.218086
401.1938	0.218263
403.1226	0.214725
405.0514	0.215314
406.9802	0.219491
408.9090	0.224102
410.8379	0.225706
412.7667	0.228141
414.6955	0.230017
416.6243	0.233904
418.5531	0.244171
420.4819	0.243618
422.4108	0.237682
424.3396	0.236397
426.2684	0.236623
428.1972	0.232781
430.1260	0.22547
432.0548	0.217219
433.9837	0.212611
435.9125	0.20978
437.8413	0.207314
439.7701	0.2058
441.6989	0.205233
443.6277	0.204405
445.5565	0.203626
447.4854	0.203723
449.4142	0.204138
451.3430	0.20478
453.2718	0.205212
455.2006	0.204411
457.1294	0.205455
459.0583	0.20595
460.9871	0.20527
462.9159	0.204836
464.8447	0.206782
466.7735	0.208728
468.7023	0.209984
470.6312	0.211096
472.5600	0.212951
474.4888	0.213251
476.4176	0.214417
478.3464	0.216232
480.2752	0.217678
482.2040	0.219228
484.1329	0.220872
486.0617	0.221279
487.9905	0.221632
489.9193	0.222278
491.8481	0.222527
493.7769	0.221763
495.7058	0.221372
497.6346	0.221954
499.5634	0.222719
501.4922	0.222973
503.4210	0.223926
505.3498	0.224979
507.2787	0.226733
509.2075	0.227986
511.1363	0.229047
513.0651	0.22996
514.9939	0.231017
516.9227	0.232367
518.8515	0.233148
520.7804	0.23344
522.7092	0.234338
524.6380	0.235523
526.5668	0.237097
528.4956	0.238405
530.4244	0.240394
532.3533	0.242299
534.2821	0.243994
536.2109	0.246084
538.1397	0.248386
540.0685	0.250749
541.9973	0.252918
543.9262	0.254646
545.8550	0.256313
547.7838	0.256612
549.7126	0.255637
551.6414	0.25348
553.5702	0.250544
555.4990	0.245723
557.4279	0.239541
559.3567	0.232816
561.2855	0.226921
563.2143	0.221447
565.1431	0.216639
567.0719	0.213023
569.0008	0.210381
570.9296	0.209048
572.8584	0.208535
574.7872	0.207796
576.7160	0.207197
578.6448	0.20699
580.5737	0.207452
582.5025	0.207915
584.4313	0.208399
586.3601	0.208647
588.2889	0.209299
590.2177	0.210181
592.1465	0.21159
594.0754	0.21272
596.0042	0.214249
597.9330	0.215866
599.8618	0.217944
601.7906	0.21996
603.7194	0.22217
605.6483	0.22489
607.5771	0.227046
609.5059	0.228297
611.4347	0.228679
613.3635	0.22864
615.2923	0.228551
617.2212	0.228364
619.1500	0.228076
621.0788	0.228247
623.0076	0.228925
624.9364	0.229283
626.8652	0.229099
628.7941	0.228778
630.7229	0.22806
632.6517	0.226803
634.5805	0.224982
636.5093	0.223127
638.4381	0.2217
640.3669	0.219922
642.2958	0.217596
644.2246	0.215681
646.1534	0.213519
648.0822	0.210962
650.0110	0.208574
651.9398	0.206459
653.8687	0.204453
655.7975	0.202531
657.7263	0.200938
659.6551	0.199432
661.5839	0.197992
663.5127	0.196762
665.4416	0.196777
667.3704	0.198583
669.2992	0.198145
671.2280	0.195587
673.1568	0.194413
675.0856	0.194318
677.0144	0.194342
678.9433	0.193745
680.8721	0.193262
682.8009	0.192581
684.7297	0.19198
686.6585	0.191303
688.5873	0.190219
690.5162	0.189076
692.4450	0.187968
694.3738	0.186465
696.3026	0.184596
698.2314	0.182625
700.1602	0.180657
702.0891	0.178199
704.0179	0.175412
705.9467	0.172542
707.8755	0.169582
709.8043	0.166983
711.7331	0.164557
713.6619	0.162222
715.5908	0.159677
717.5196	0.15717
719.4484	0.154764
721.3772	0.152062
723.3060	0.149051
725.2348	0.145964
727.1637	0.142856
729.0925	0.139986
731.0213	0.136765
732.9501	0.133403
734.8789	0.130336
736.8077	0.127373
738.7366	0.124294
740.6654	0.121461
742.5942	0.118875
744.5230	0.116386
746.4518	0.113875
748.3806	0.111924
750.3094	0.109948
752.2383	0.108268
754.1671	0.106638
756.0959	0.105179
758.0247	0.103805
759.9535	0.102731
761.8823	0.101505
763.8112	0.100406
765.7400	0.09904
767.6688	0.0976374
769.5976	0.0961337
771.5264	0.0944772
773.4552	0.0925823
775.3841	0.0909138
777.3129	0.0893414
779.2417	0.088094
781.1705	0.0867572
783.0993	0.085627
785.0281	0.0844392
786.9569	0.0832662
788.8858	0.0817715
790.8146	0.0807245
792.7434	0.0799035
794.6722	0.0792301
796.6010	0.0785522
798.5298	0.0781772
800.4587	0.0780152
802.3875	0.0779686
804.3163	0.0777922
806.2451	0.0777187
808.1739	0.0773716
810.1027	0.0771564
812.0316	0.076815
813.9604	0.0767446
815.8892	0.0765727
817.8180	0.0763889
819.7468	0.0762831
821.6756	0.0764697
823.6045	0.0766673
825.5333	0.0769533
827.4621	0.0768608
829.3909	0.076456
831.3197	0.0753195
833.2485	0.0740913
835.1773	0.0727969
837.1062	0.07163
839.0350	0.0706311
840.9638	0.0700755
842.8926	0.06955
844.8214	0.0694898
846.7502	0.0696796
848.6791	0.0702189
850.6079	0.0704703
852.5367	0.0702246
854.4655	0.0692122
856.3943	0.0680334
858.3231	0.0665764
860.2520	0.065346
862.1808	0.0643251
864.1096	0.0637013
866.0384	0.0632133
867.9672	0.0633053
869.8960	0.0634397
871.8248	0.063815
873.7537	0.0641652
875.6825	0.0643556
877.6113	0.0643444
879.5401	0.0644116
881.4689	0.0643476
883.3977	0.064468
885.3266	0.0643726
887.2554	0.0644906
889.1842	0.064521
891.1130	0.0647474
893.0418	0.0649656
894.9706	0.0652749
896.8995	0.0653638
898.8283	0.0655095
900.7571	0.0655077
902.6859	0.0655895
904.6147	0.0656436
906.5435	0.065891
908.4723	0.0660484
910.4012	0.0665274
912.3300	0.0670321
914.2588	0.0678078
916.1876	0.0686566
918.1164	0.0696113
920.0452	0.070656
921.9741	0.0720229
923.9029	0.0731103
925.8317	0.073943
927.7605	0.0744174
929.6893	0.0748169
931.6181	0.0748325
933.5470	0.0748083
935.4758	0.0747864
937.4046	0.0749587
939.3334	0.0752454
941.2622	0.0758126
943.1910	0.0764525
945.1198	0.0772653
947.0487	0.0780445
948.9775	0.0789567
950.9063	0.0798957
952.8351	0.0811461
954.7639	0.0824247
956.6927	0.0837625
958.6216	0.0853384
960.5504	0.0870561
962.4792	0.0889803
964.4080	0.0914327
966.3368	0.0942017
968.2656	0.097371
970.1945	0.100676
972.1233	0.103411
974.0521	0.104755
975.9809	0.104534
977.9097	0.102704
979.8385	0.100048
981.7673	0.0974705
983.6962	0.0958013
985.6250	0.0956075
987.5538	0.0974349
989.4826	0.100799
991.4114	0.1045
993.3402	0.10707
995.2691	0.108022
997.1979	0.107639
999.1267	0.10629
1001.0555	0.104206
1002.9843	0.101678
1004.9131	0.0990987
1006.8420	0.0971646
1008.7708	0.0960313
1010.6996	0.095615
1012.6284	0.09563
1014.5572	0.0956055
1016.4860	0.0952002
1018.4149	0.0946858
1020.3437	0.0944423
1022.2725	0.0948167
1024.2013	0.0957843
1026.1301	0.0973533
1028.0589	0.0993273
1029.9877	0.101443
1031.9166	0.103399
1033.8454	0.105279
1035.7742	0.106852
1037.7030	0.1082
1039.6318	0.109313
1041.5606	0.110224
1043.4895	0.110998
1045.4183	0.111763
1047.3471	0.112526
1049.2759	0.11326
1051.2047	0.114165
1053.1335	0.115512
1055.0624	0.117001
1056.9912	0.118432
1058.9200	0.119585
1060.8488	0.120347
1062.7776	0.120703
1064.7064	0.120685
1066.6352	0.120346
1068.5641	0.119732
1070.4929	0.118654
1072.4217	0.117083
1074.3505	0.114907
1076.2793	0.112327
1078.2081	0.109409
1080.1370	0.106462
1082.0658	0.103546
1083.9946	0.100748
1085.9234	0.0981037
1087.8522	0.0958524
1089.7810	0.0939584
1091.7099	0.0927734
1093.6387	0.0921439
1095.5675	0.0921247
1097.4963	0.0925666
1099.4251	0.0933008
1101.3539	0.0938988
1103.2827	0.0941858
1105.2116	0.0940262
1107.1404	0.0937258
1109.0692	0.0934757
1110.9980	0.0934438
1112.9268	0.093581
1114.8556	0.093899
1116.7845	0.0942175
1118.7133	0.0946716
1120.6421	0.0950962
1122.5709	0.0956351
1124.4997	0.0962314
1126.4285	0.0969019
1128.3574	0.0975858
1130.2862	0.0984483
1132.2150	0.099441
1134.1438	0.100728
1136.0726	0.102235
1138.0014	0.104166
1139.9302	0.106491
1141.8591	0.109267
1143.7879	0.112388
1145.7167	0.115811
1147.6455	0.119505
1149.5743	0.123355
1151.5031	0.12708
1153.4320	0.13045
1155.3608	0.133162
1157.2896	0.135164
1159.2184	0.136425
1161.1472	0.136867
1163.0760	0.136595
1165.0049	0.135735
1166.9337	0.134384
1168.8625	0.132676
1170.7913	0.130366
1172.7201	0.127247
1174.6489	0.123451
1176.5777	0.119694
1178.5066	0.116685
1180.4354	0.114754
1182.3642	0.113967
1184.2930	0.114275
1186.2218	0.115255
1188.1506	0.11678
1190.0795	0.118745
1192.0083	0.121184
1193.9371	0.124102
1195.8659	0.127648
1197.7947	0.131798
1199.7235	0.136578
1201.6524	0.141912
1203.5812	0.14763
1205.5100	0.153558
1207.4388	0.15952
1209.3676	0.165344
1211.2964	0.170861
1213.2253	0.175915
1215.1541	0.180217
1217.0829	0.183903
1219.0117	0.187137
1220.9405	0.190081
1222.8693	0.192553
1224.7981	0.194446
1226.7270	0.195271
1228.6558	0.194755
1230.5846	0.192568
1232.5134	0.189015
1234.4422	0.184482
1236.3710	0.179738
1238.2999	0.175158
1240.2287	0.171182
1242.1575	0.167872
1244.0863	0.165169
1246.0151	0.163011
1247.9439	0.161506
1249.8728	0.16043
1251.8016	0.159854
1253.7304	0.159741
1255.6592	0.159859
1257.5880	0.160007
1259.5168	0.159865
1261.4456	0.15889
1263.3745	0.156795
1265.3033	0.153493
1267.2321	0.149117
1269.1609	0.143988
1271.0897	0.138658
1273.0185	0.133538
1274.9474	0.12909
1276.8762	0.125449
1278.8050	0.122648
1280.7338	0.120623
1282.6626	0.119133
1284.5914	0.118074
1286.5203	0.117209
1288.4491	0.116537
1290.3779	0.116078
1292.3067	0.115941
1294.2355	0.116013
1296.1643	0.116375
1298.0931	0.11692
1300.0220	0.117554
1301.9508	0.11818
1303.8796	0.118695
1305.8084	0.119116
1307.7372	0.119496
1309.6660	0.119753
1311.5949	0.120039
1313.5237	0.120297
1315.4525	0.12055
1317.3813	0.120884
1319.3101	0.121407
1321.2389	0.12209
1323.1678	0.123109
1325.0966	0.124318
1327.0254	0.125607
1328.9542	0.126861
1330.8830	0.127991
1332.8118	0.128799
1334.7406	0.129257
1336.6695	0.129458
1338.5983	0.129542
1340.5271	0.129274
1342.4559	0.128828
1344.3847	0.128577
1346.3135	0.128483
1348.2424	0.128572
1350.1712	0.129062
1352.1000	0.129916
1354.0288	0.13113
1355.9576	0.132747
1357.8864	0.134917
1359.8153	0.13765
1361.7441	0.141076
1363.6729	0.14488
1365.6017	0.147669
1367.5305	0.149575
1369.4593	0.150518
1371.3881	0.150673
1373.3170	0.150806
1375.2458	0.151145
1377.1746	0.151529
1379.1034	0.152213
1381.0322	0.15298
1382.9610	0.153956
1384.8899	0.155065
1386.8187	0.156409
1388.7475	0.157586
1390.6763	0.158626
1392.6051	0.159866
1394.5339	0.161683
1396.4628	0.163474
1398.3916	0.165234
1400.3204	0.167108
1402.2492	0.168485
1404.1780	0.16962
1406.1068	0.170172
1408.0357	0.169768
1409.9645	0.16906
1411.8933	0.168073
1413.8221	0.167112
1415.7509	0.166466
1417.6797	0.166445
1419.6085	0.166752
1421.5374	0.167108
1423.4662	0.168381
1425.3950	0.171078
1427.3238	0.1744
1429.2526	0.179496
1431.1814	0.185927
1433.1103	0.192794
1435.0391	0.199344
1436.9679	0.207114
1438.8967	0.211525
1440.8255	0.213718
1442.7543	0.215061
1444.6832	0.215655
1446.6120	0.214793
1448.5408	0.212183
1450.4696	0.207305
1452.3984	0.201677
1454.3272	0.19616
1456.2560	0.191833
1458.1849	0.186597
1460.1137	0.183784
1462.0425	0.183047
1463.9713	0.183967
1465.9001	0.186106
1467.8289	0.188221
1469.7578	0.190682
1471.6866	0.194469
1473.6154	0.199566
1475.5442	0.203981
1477.4730	0.209731
1479.4018	0.215899
1481.3307	0.223465
1483.2595	0.231738
1485.1883	0.239935
1487.1171	0.249117
1489.0459	0.258741
1490.9747	0.268652
1492.9035	0.276256
1494.8324	0.283133
1496.7612	0.291506
1498.6900	0.298191
1500.6188	0.303077
1502.5476	0.307102
1504.4764	0.310489
1506.4053	0.315233
1508.3341	0.31661
1510.2629	0.315322
1512.1917	0.313381
1514.1205	0.309748
1516.0493	0.303036
1517.9782	0.292497
1519.9070	0.28337
1521.8358	0.273383
1523.7646	0.263806
1525.6934	0.256709
1527.6222	0.24859
1529.5510	0.241492
1531.4799	0.235424
1533.4087	0.229211
1535.3375	0.22199
1537.2663	0.217351
1539.1951	0.212973
1541.1239	0.206568
1543.0528	0.200427
1544.9816	0.195113
1546.9104	0.189708
1548.8392	0.185385
1550.7680	0.180538
1552.6968	0.176209
1554.6257	0.171776
1556.5545	0.168047
1558.4833	0.164613
1560.4121	0.157256
1562.3409	0.151567
1564.2697	0.147077
1566.1985	0.142094
1568.1274	0.138195
1570.0562	0.134067
1571.9850	0.130625
1573.9138	0.128305
1575.8426	0.127061
1577.7714	0.125892
1579.7003	0.125296
1581.6291	0.125686
1583.5579	0.127122
1585.4867	0.129301
1587.4155	0.132444
1589.3443	0.13652
1591.2732	0.141496
1593.2020	0.147015
1595.1308	0.152983
1597.0596	0.159154
1598.9884	0.165588
1600.9172	0.173099
1602.8461	0.181725
1604.7749	0.191235
1606.7037	0.20105
1608.6325	0.211461
1610.5613	0.221375
1612.4901	0.230543
1614.4189	0.237908
1616.3478	0.245864
1618.2766	0.252591
1620.2054	0.255474
1622.1342	0.257706
1624.0630	0.258965
1625.9918	0.257764
1627.9207	0.255456
1629.8495	0.251891
1631.7783	0.247755
1633.7071	0.243904
1635.6359	0.23921
1637.5647	0.232352
1639.4936	0.226302
1641.4224	0.220833
1643.3512	0.215605
1645.2800	0.211137
1647.2088	0.205389
1649.1376	0.199219
1651.0664	0.194834
1652.9953	0.190595
1654.9241	0.181009
1656.8529	0.174474
1658.7817	0.168045
1660.7105	0.162008
1662.6393	0.155688
1664.5682	0.149363
1666.4970	0.143941
1668.4258	0.139375
1670.3546	0.133703
1672.2834	0.128684
1674.2122	0.124332
1676.1411	0.11972
1678.0699	0.114991
1679.9987	0.111424
1681.9275	0.108085
1683.8563	0.105891
1685.7851	0.102501
1687.7139	0.0999525
1689.6428	0.0988552
1691.5716	0.0987216
1693.5004	0.0992959
1695.4292	0.101787
1697.3580	0.103635
1699.2868	0.100777
1701.2157	0.0888815
1703.1445	0.0772152
1705.0733	0.065091
1707.0021	0.0537738
1708.9309	0.0459063
1710.8597	0.0411718
1712.7886	0.0371582
1714.7174	0.0352057
1716.6462	0.0330604
1718.5750	0.0321922
1720.5038	0.0300329
1722.4326	0.029309
1724.3614	0.0284525
1726.2903	0.028043
1728.2191	0.0273401
1730.1479	0.0275797
1732.0767	0.0271373
1734.0055	0.0280303
1735.9343	0.027781
1737.8632	0.0272955
1739.7920	0.0271681
1741.7208	0.027189
1743.6496	0.0266513
1745.5784	0.0265322
1747.5072	0.0260074
1749.4361	0.0261128
1751.3649	0.0256839
1753.2937	0.0253522
1755.2225	0.0245719
1757.1513	0.0247296
1759.0801	0.0242701
1761.0089	0.0244773
1762.9378	0.0245114
1764.8666	0.0243813
1766.7954	0.0241822
1768.7242	0.0246695
1770.6530	0.0244746
1772.5818	0.0250778
1774.5107	0.0246806
1776.4395	0.0246158
1778.3683	0.0243825
1780.2971	0.0245888
1782.2259	0.0245083
1784.1547	0.0247107
1786.0836	0.0246097
1788.0124	0.0246441
1789.9412	0.024608
1791.8700	0.0251697
1793.7988	0.0250396
1795.7276	0.024927
1797.6565	0.0247896
1799.5853	0.0251032
1801.5141	0.0250466
1803.4429	0.0250402
1805.3717	0.0247905
1807.3005	0.0249878
1809.2293	0.0249571
1811.1582	0.0251968
1813.0870	0.0249581
1815.0158	0.0248954
1816.9446	0.0248044
1818.8734	0.0251911
1820.8022	0.0252534
1822.7311	0.025454
1824.6599	0.0254737
1826.5887	0.0257515
1828.5175	0.0255625
1830.4463	0.0260575
1832.3751	0.0257327
1834.3040	0.0257965
1836.2328	0.0256441
1838.1616	0.0258344
1840.0904	0.0257312
1842.0192	0.0260206
1843.9480	0.026209
1845.8768	0.0265882
1847.8057	0.0261875
1849.7345	0.0263112
1851.6633	0.0261924
1853.5921	0.0264381
1855.5209	0.0262297
1857.4497	0.0265545
1859.3786	0.0265289
1861.3074	0.0267462
1863.2362	0.0265548
1865.1650	0.0268629
1867.0938	0.0269121
1869.0226	0.027483
1870.9515	0.0272141
1872.8803	0.0272586
1874.8091	0.0271895
1876.7379	0.0274786
1878.6667	0.0272906
1880.5955	0.0274338
1882.5243	0.0273903
1884.4532	0.0277089
1886.3820	0.0274435
1888.3108	0.0278217
1890.2396	0.0280138
1892.1684	0.0282473
1894.0972	0.0280468
1896.0261	0.0282703
1897.9549	0.0280013
1899.8837	0.0283142
1901.8125	0.0280589
1903.7413	0.0282253
1905.6701	0.0282768
1907.5990	0.0286409
1909.5278	0.0284686
1911.4566	0.0287082
1913.3854	0.0287268
1915.3142	0.0290201
1917.2430	0.0288913
1919.1718	0.0292368
1921.1007	0.0288137
1923.0295	0.0294013
1924.9583	0.0291826
1926.8871	0.0293172
1928.8159	0.0291683
1930.7447	0.0294637
1932.6736	0.0292347
1934.6024	0.0295625
1936.5312	0.0293591
1938.4600	0.0299244
1940.3888	0.0298009
1942.3176	0.0303765
1944.2465	0.0300621
1946.1753	0.0303029
1948.1041	0.0299172
1950.0329	0.0304838
1951.9617	0.0310146
1953.8905	0.031584
1955.8193	0.031
1957.7482	0.0314045
1959.6770	0.0313662
1961.6058	0.0319703
1963.5346	0.0317747
1965.4634	0.0328947
1967.3922	0.0332225
1969.3211	0.0339535
1971.2499	0.0330485
1973.1787	0.0334546
1975.1075	0.0332482
1977.0363	0.0345916
1978.9651	0.0346509
1980.8940	0.0347964
1982.8228	0.0336864
1984.7516	0.0336
1986.6804	0.0327478
1988.6092	0.0332044
1990.5380	0.0330798
1992.4669	0.033785
1994.3957	0.0330673
1996.3245	0.033356
1998.2533	0.032753
2000.1821	0.0328568
2002.1109	0.0325737
2004.0397	0.0331034
2005.9686	0.0330639
2007.8974	0.0343722
2009.8262	0.0345505
2011.7550	0.0345382
2013.6838	0.0333871
2015.6126	0.0338639
2017.5415	0.0341366
2019.4703	0.0349592
2021.3991	0.0345249
2023.3279	0.0346939
2025.2567	0.0340429
2027.1855	0.03503
2029.1144	0.0351479
2031.0432	0.0352826
2032.9720	0.034554
2034.9008	0.0353032
2036.8296	0.034471
2038.7584	0.0348766
2040.6872	0.03479
2042.6161	0.034514
2044.5449	0.0334704
2046.4737	0.0340019
2048.4025	0.0341208
2050.3313	0.0342501
2052.2601	0.0330833
2054.1890	0.0330424
2056.1178	0.033007
2058.0466	0.0332022
2059.9754	0.0328928
2061.9042	0.0332234
2063.8330	0.0329663
2065.7619	0.0330313
2067.6907	0.0325477
2069.6195	0.0326593
2071.5483	0.0327154
2073.4771	0.0330441
2075.4059	0.032661
2077.3347	0.0329616
2079.2636	0.0326051
2081.1924	0.0326129
2083.1212	0.0324474
2085.0500	0.0326948
2086.9788	0.0325667
2088.9076	0.0326811
2090.8365	0.0323479
2092.7653	0.0322316
2094.6941	0.0321234
2096.6229	0.0326292
2098.5517	0.0325964
2100.4805	0.0328417
2102.4094	0.0328393
2104.3382	0.032947
2106.2670	0.0327097
2108.1958	0.0328611
2110.1246	0.0327566
2112.0534	0.032817
2113.9822	0.032697
2115.9111	0.0327038
2117.8399	0.0322333
2119.7687	0.0323682
2121.6975	0.0322436
2123.6263	0.0323649
2125.5551	0.0321747
2127.4840	0.0322087
2129.4128	0.0318603
2131.3416	0.0318022
2133.2704	0.031721
2135.1992	0.0325387
2137.1280	0.0326856
2139.0569	0.0332126
2140.9857	0.0331265
2142.9145	0.0335586
2144.8433	0.0334314
2146.7721	0.0338982
2148.7009	0.0336767
2150.6297	0.0340407
2152.5586	0.0337474
2154.4874	0.0341451
2156.4162	0.0341039
2158.3450	0.0362853
2160.2738	0.0385866
2162.2026	0.0390385
2164.1315	0.0376416
2166.0603	0.0374162
2167.9891	0.0370832
2169.9179	0.0370892
2171.8467	0.0356473
2173.7755	0.0350699
2175.7044	0.0350496
2177.6332	0.0361218
2179.5620	0.0358757
2181.4908	0.0356251
2183.4196	0.0355691
2185.3484	0.0362354
2187.2773	0.0359399
2189.2061	0.0360829
2191.1349	0.0355689
2193.0637	0.0353318
2194.9925	0.0352906
2196.9213	0.0355637
2198.8501	0.0353643
2200.7790	0.0353361
2202.7078	0.0347106
2204.6366	0.0349731
2206.5654	0.0347428
2208.4942	0.0345114
2210.4230	0.0344632
2212.3519	0.034967
2214.2807	0.03444
2216.2095	0.0342933
2218.1383	0.034069
2220.0671	0.034284
2221.9959	0.0341143
2223.9248	0.0341417
2225.8536	0.0340312
2227.7824	0.0341081
2229.7112	0.0337078
2231.6400	0.0340891
2233.5688	0.0340406
2235.4976	0.0342722
2237.4265	0.0341366
2239.3553	0.0339687
2241.2841	0.0335818
2243.2129	0.0337127
2245.1417	0.0332947
2247.0705	0.033398
2248.9994	0.0333468
2250.9282	0.0334704
2252.8570	0.0334696
2254.7858	0.033609
2256.7146	0.0334459
2258.6434	0.0337845
2260.5723	0.0336505
2262.5011	0.0335768
2264.4299	0.0335188
2266.3587	0.0336905
2268.2875	0.0334797
2270.2163	0.0336486
2272.1451	0.0334624
2274.0740	0.0333053
2276.0028	0.0332354
2277.9316	0.0333841
2279.8604	0.0332836
2281.7892	0.0333132
2283.7180	0.0333393
2285.6469	0.0335688
2287.5757	0.0335916
2289.5045	0.0335659
2291.4333	0.0334174
2293.3621	0.0334979
2295.2909	0.0333546
2297.2198	0.0334293
2299.1486	0.0335655
2301.0774	0.033652
2303.0062	0.0335241
2304.9350	0.033747
2306.8638	0.0339255
2308.7926	0.0342111
2310.7215	0.0342979
2312.6503	0.0344559
2314.5791	0.0344193
2316.5079	0.0345529
2318.4367	0.0347475
2320.3655	0.0352088
2322.2944	0.0356947
2324.2232	0.0359333
2326.1520	0.0352867
2328.0808	0.0350473
2330.0096	0.0351055
2331.9384	0.0356051
2333.8673	0.0356076
2335.7961	0.0354868
2337.7249	0.0355601
2339.6537	0.0358078
2341.5825	0.0357598
2343.5113	0.0356352
2345.4401	0.0353025
2347.3690	0.0349296
2349.2978	0.0346261
2351.2266	0.0351478
2353.1554	0.0358256
2355.0842	0.0365383
2357.0130	0.0369058
2358.9419	0.037254
2360.8707	0.0372585
2362.7995	0.0372478
2364.7283	0.0368854
2366.6571	0.0365795
2368.5859	0.0359711
2370.5148	0.0355062
2372.4436	0.0349413
2374.3724	0.0346364
2376.3012	0.0342235
2378.2300	0.0340738
2380.1588	0.0338492
2382.0877	0.0335705
2384.0165	0.0332019
2385.9453	0.0330541
2387.8741	0.033012
2389.8029	0.0331076
2391.7317	0.033067
2393.6605	0.0330975
2395.5894	0.0330374
2397.5182	0.0331737
2399.4470	0.0331989
2401.3758	0.033233
2403.3046	0.0331775
2405.2334	0.0332157
2407.1623	0.0333102
2409.0911	0.0333966
2411.0199	0.0332474
2412.9487	0.0333238
2414.8775	0.0333377
2416.8063	0.033437
2418.7352	0.0334229
2420.6640	0.0335038
2422.5928	0.03349
2424.5216	0.0335693
2426.4504	0.033628
2428.3792	0.0337138
2430.3080	0.0336368
2432.2369	0.0337394
2434.1657	0.0337058
2436.0945	0.0337094
2438.0233	0.0337142
2439.9521	0.0338377
2441.8809	0.0339179
2443.8098	0.0339524
2445.7386	0.0338254
2447.6674	0.0338579
2449.5962	0.0338498
2451.5250	0.03397
2453.4538	0.0339252
2455.3827	0.0339301
2457.3115	0.0339511
2459.2403	0.0340349
2461.1691	0.0339781
2463.0979	0.0340919
2465.0267	0.034109
2466.9555	0.0341429
2468.8844	0.0341914
2470.8132	0.0343273
2472.7420	0.034206
2474.6708	0.0341959
2476.5996	0.03415
2478.5284	0.0342452
2480.4573	0.0342679
2482.3861	0.0342573
2484.3149	0.0342682
2486.2437	0.0344591
2488.1725	0.0344413
2490.1013	0.0344765
2492.0302	0.0344677
2493.9590	0.0344743
2495.8878	0.0344073
2497.8166	0.0345674
2499.7454	0.0345892
2501.6742	0.0345978
2503.6030	0.0345564
2505.5319	0.0346832
2507.4607	0.0346709
2509.3895	0.0346393
2511.3183	0.034624
2513.2471	0.0347638
2515.1759	0.0346886
2517.1048	0.0346558
2519.0336	0.0346061
2520.9624	0.0346774
2522.8912	0.0346919
2524.8200	0.0347872
2526.7488	0.0346529
2528.6777	0.0347231
2530.6065	0.0347728
2532.5353	0.0348399
2534.4641	0.0348992
2536.3929	0.035036
2538.3217	0.0350604
2540.2505	0.0351468
2542.1794	0.0351698
2544.1082	0.0353167
2546.0370	0.035328
2547.9658	0.0353347
2549.8946	0.0352682
2551.8234	0.0353918
2553.7523	0.0354391
2555.6811	0.035593
2557.6099	0.0356828
2559.5387	0.0357844
2561.4675	0.0357162
2563.3963	0.0357533
2565.3252	0.0357944
2567.2540	0.0359286
2569.1828	0.0359321
2571.1116	0.0360371
2573.0404	0.036094
2574.9692	0.0362145
2576.8981	0.03622
2578.8269	0.0363636
2580.7557	0.036349
2582.6845	0.0364503
2584.6133	0.0366295
2586.5421	0.0367706
2588.4709	0.0367346
2590.3998	0.0368189
2592.3286	0.0368989
2594.2574	0.0369738
2596.1862	0.0370037
2598.1150	0.0371585
2600.0438	0.037223
2601.9727	0.0373671
2603.9015	0.0374447
2605.8303	0.03749
2607.7591	0.0375352
2609.6879	0.0376669
2611.6167	0.037666
2613.5456	0.037757
2615.4744	0.037752
2617.4032	0.0377781
2619.3320	0.037761
2621.2608	0.0378559
2623.1896	0.0379621
2625.1184	0.0380328
2627.0473	0.0379087
2628.9761	0.0379463
2630.9049	0.037974
2632.8337	0.0379943
2634.7625	0.0379186
2636.6913	0.0379226
2638.6202	0.0379895
2640.5490	0.0380927
2642.4778	0.0381365
2644.4066	0.0381886
2646.3354	0.0381377
2648.2642	0.0381791
2650.1931	0.0382008
2652.1219	0.0382623
2654.0507	0.0383211
2655.9795	0.0383645
2657.9083	0.038396
2659.8371	0.0384483
2661.7659	0.0384184
2663.6948	0.0383786
2665.6236	0.0383599
2667.5524	0.0384183
2669.4812	0.0384521
2671.4100	0.0385781
2673.3388	0.0386811
2675.2677	0.0387276
2677.1965	0.0387739
2679.1253	0.0388842
2681.0541	0.0389297
2682.9829	0.0389539
2684.9117	0.0389344
2686.8406	0.039021
2688.7694	0.0391017
2690.6982	0.0391879
2692.6270	0.0392317
2694.5558	0.0392874
2696.4846	0.0393659
2698.4134	0.0394422
2700.3423	0.0394427
2702.2711	0.0395381
2704.1999	0.0396298
2706.1287	0.0397439
2708.0575	0.0397939
2709.9863	0.0399266
2711.9152	0.0399671
2713.8440	0.0400122
2715.7728	0.0400847
2717.7016	0.0402807
2719.6304	0.0403495
2721.5592	0.0404546
2723.4881	0.0405596
2725.4169	0.0407444
2727.3457	0.0408414
2729.2745	0.0408769
2731.2033	0.0408529
2733.1321	0.0409399
2735.0609	0.0410264
2736.9898	0.0411444
2738.9186	0.0412105
2740.8474	0.041337
2742.7762	0.0414598
2744.7050	0.0416114
2746.6338	0.041805
2748.5627	0.0419622
2750.4915	0.0419915
2752.4203	0.0420333
2754.3491	0.0421191
2756.2779	0.0422549
2758.2067	0.0423455
2760.1356	0.0425007
2762.0644	0.0426027
2763.9932	0.042734
2765.9220	0.042872
2767.8508	0.0430015
2769.7796	0.0431131
2771.7085	0.0432276
2773.6373	0.0433422
2775.5661	0.0434845
2777.4949	0.0435365
2779.4237	0.043656
2781.3525	0.0437139
2783.2813	0.0438133
2785.2102	0.0439642
2787.1390	0.0441939
2789.0678	0.0443915
2790.9966	0.0444869
2792.9254	0.0445098
2794.8542	0.0445898
2796.7831	0.0447442
2798.7119	0.044966
2800.6407	0.0450203
2802.5695	0.045041
2804.4983	0.0451632
2806.4271	0.0453867
2808.3560	0.0455153
2810.2848	0.0455954
2812.2136	0.0456268
2814.1424	0.0457274
2816.0712	0.0458732
2818.0000	0.0460695
2819.9288	0.0461614
2821.8577	0.0462878
2823.7865	0.0464201
2825.7153	0.0465998
2827.6441	0.0467716
2829.5729	0.0470392
2831.5017	0.0473548
2833.4306	0.0476817
2835.3594	0.0480226
2837.2882	0.0485894
2839.2170	0.0492314
2841.1458	0.0498228
2843.0746	0.0506385
2845.0035	0.0518475
2846.9323	0.0534369
2848.8611	0.0550555
2850.7899	0.0560765
2852.7187	0.0565401
2854.6475	0.0564939
2856.5763	0.0561503
2858.5052	0.0556518
2860.4340	0.0552153
2862.3628	0.0548324
2864.2916	0.0547101
2866.2204	0.0548617
2868.1492	0.0552791
2870.0781	0.0557157
2872.0069	0.0561831
2873.9357	0.05632
2875.8645	0.0560064
2877.7933	0.0556269
2879.7221	0.0554587
2881.6510	0.0553138
2883.5798	0.0552504
2885.5086	0.0552755
2887.4374	0.0554295
2889.3662	0.0556834
2891.2950	0.0560521
2893.2238	0.0564522
2895.1527	0.0570353
2897.0815	0.0575297
2899.0103	0.0579331
2900.9391	0.0584149
2902.8679	0.0590953
2904.7967	0.0598987
2906.7256	0.0607126
2908.6544	0.0617081
2910.5832	0.0630256
2912.5120	0.0645633
2914.4408	0.0663641
2916.3696	0.0680705
2918.2985	0.0694287
2920.2273	0.0704705
2922.1561	0.0713052
2924.0849	0.0717368
2926.0137	0.0718891
2927.9425	0.0718707
2929.8713	0.0716035
2931.8002	0.0708025
2933.7290	0.0696977
2935.6578	0.068509
2937.5866	0.0672975
2939.5154	0.0660732
2941.4442	0.0649902
2943.3731	0.0640743
2945.3019	0.063261
2947.2307	0.0624326
2949.1595	0.0617662
2951.0883	0.0614851
2953.0171	0.0614988
2954.9460	0.0613447
2956.8748	0.0612402
2958.8036	0.0611503
2960.7324	0.0612446
2962.6612	0.061343
2964.5900	0.0613666
2966.5189	0.061303
2968.4477	0.061129
2970.3765	0.0608756
2972.3053	0.0606997
2974.2341	0.06059
2976.1629	0.0603738
2978.0917	0.0602133
2980.0206	0.0602045
2981.9494	0.0598657
2983.8782	0.0592247
2985.8070	0.0584728
2987.7358	0.0578163
2989.6646	0.057338
2991.5935	0.0571476
2993.5223	0.0565877
2995.4511	0.0558482
2997.3799	0.0554202
2999.3087	0.0549145
3001.2375	0.0544587
3003.1664	0.0542323
3005.0952	0.0539416
3007.0240	0.0537972
3008.9528	0.0539443
3010.8816	0.0543568
3012.8104	0.0546894
3014.7392	0.0548559
3016.6681	0.0547803
3018.5969	0.0548292
3020.5257	0.0549278
3022.4545	0.0551236
3024.3833	0.0555762
3026.3121	0.0558471
3028.2410	0.0560791
3030.1698	0.0566807
3032.0986	0.0573457
3034.0274	0.0581036
3035.9562	0.0584314
3037.8850	0.0586811
3039.8139	0.0593872
3041.7427	0.0602138
3043.6715	0.0607662
3045.6003	0.0611884
3047.5291	0.0615175
3049.4579	0.0622175
3051.3867	0.062976
3053.3156	0.0634473
3055.2444	0.063948
3057.1732	0.0643809
3059.1020	0.0646673
3061.0308	0.0650239
3062.9596	0.0655093
3064.8885	0.0660502
3066.8173	0.0664926
3068.7461	0.0667215
3070.6749	0.0666711
3072.6037	0.0666187
3074.5325	0.0666806
3076.4614	0.066905
3078.3902	0.0670487
3080.3190	0.0669308
3082.2478	0.0666714
3084.1766	0.0664893
3086.1054	0.0662176
3088.0342	0.065956
3089.9631	0.0657196
3091.8919	0.0654369
3093.8207	0.0650552
3095.7495	0.0648208
3097.6783	0.0645751
3099.6071	0.064413
3101.5360	0.0640819
3103.4648	0.0637136
3105.3936	0.0635262
3107.3224	0.0635516
3109.2512	0.0634502
3111.1800	0.0632097
3113.1089	0.0631492
3115.0377	0.0632691
3116.9665	0.0632716
3118.8953	0.0631888
3120.8241	0.0630918
3122.7529	0.0630395
3124.6817	0.0630338
3126.6106	0.0631728
3128.5394	0.0633239
3130.4682	0.0635322
3132.3970	0.0637242
3134.3258	0.0638983
3136.2546	0.0641738
3138.1835	0.0646433
3140.1123	0.0650258
3142.0411	0.0653022
3143.9699	0.0656708
3145.8987	0.0661617
3147.8275	0.0666132
3149.7564	0.0671113
3151.6852	0.0676912
3153.6140	0.0682426
3155.5428	0.068805
3157.4716	0.0694141
3159.4004	0.0699628
3161.3293	0.0706172
3163.2581	0.0713014
3165.1869	0.0719728
3167.1157	0.0726465
3169.0445	0.0734189
3170.9733	0.0742126
3172.9021	0.0750664
3174.8310	0.075829
3176.7598	0.0766535
3178.6886	0.0774728
3180.6174	0.0782455
3182.5462	0.0790612
3184.4750	0.0800067
3186.4039	0.0809321
3188.3327	0.0818362
3190.2615	0.0826763
3192.1903	0.0835933
3194.1191	0.0844896
3196.0479	0.0855507
3197.9768	0.0864671
3199.9056	0.0873485
3201.8344	0.0883299
3203.7632	0.0893935
3205.6920	0.0903787
3207.6208	0.0913326
3209.5496	0.0922855
3211.4785	0.093309
3213.4073	0.0943579
3215.3361	0.0953282
3217.2649	0.0964084
3219.1937	0.0975685
3221.1225	0.0985612
3223.0514	0.0995525
3224.9802	0.100679
3226.9090	0.101897
3228.8378	0.103186
3230.7666	0.104557
3232.6954	0.106023
3234.6243	0.107333
3236.5531	0.108497
3238.4819	0.109872
3240.4107	0.111403
3242.3395	0.112963
3244.2683	0.114665
3246.1971	0.116599
3248.1260	0.118289
3250.0548	0.119942
3251.9836	0.121886
3253.9124	0.12401
3255.8412	0.126165
3257.7700	0.128206
3259.6989	0.130253
3261.6277	0.132327
3263.5565	0.134318
3265.4853	0.136422
3267.4141	0.138461
3269.3429	0.1404
3271.2718	0.141947
3273.2006	0.14309
3275.1294	0.144065
3277.0582	0.144649
3278.9870	0.144772
3280.9158	0.144705
3282.8446	0.144418
3284.7735	0.143678
3286.7023	0.142594
3288.6311	0.141354
3290.5599	0.13983
3292.4887	0.138015
3294.4175	0.135913
3296.3464	0.133711
3298.2752	0.131303
3300.2040	0.128793
3302.1328	0.126276
3304.0616	0.12385
3305.9904	0.121442
3307.9193	0.118905
3309.8481	0.116291
3311.7769	0.113743
3313.7057	0.111327
3315.6345	0.109074
3317.5633	0.10678
3319.4921	0.104464
3321.4210	0.102224
3323.3498	0.100274
3325.2786	0.0983231
3327.2074	0.0963254
3329.1362	0.0943733
3331.0650	0.0924981
3332.9939	0.0906895
3334.9227	0.089122
3336.8515	0.0876375
3338.7803	0.086251
3340.7091	0.0848368
3342.6379	0.0834662
3344.5668	0.0822638
3346.4956	0.0812588
3348.4244	0.080217
3350.3532	0.0792797
3352.2820	0.0782583
3354.2108	0.0772653
3356.1397	0.0763665
3358.0685	0.0755486
3359.9973	0.0747399
3361.9261	0.0740548
3363.8549	0.0733737
3365.7837	0.0727914
3367.7125	0.072152
3369.6414	0.0714518
3371.5702	0.0708457
3373.4990	0.0702848
3375.4278	0.0697665
3377.3566	0.0693275
3379.2854	0.0688576
3381.2143	0.0684485
3383.1431	0.0679476
3385.0719	0.0675397
3387.0007	0.0671238
3388.9295	0.0667788
3390.8583	0.0664073
3392.7872	0.0659736
3394.7160	0.0654876
3396.6448	0.0650225
3398.5736	0.0646373
3400.5024	0.0642724
3402.4312	0.0638065
3404.3600	0.0634304
3406.2889	0.0630208
3408.2177	0.0626611
3410.1465	0.0622648
3412.0753	0.0619107
3414.0041	0.0614996
3415.9329	0.0610735
3417.8618	0.060645
3419.7906	0.0602833
3421.7194	0.0599426
3423.6482	0.0595907
3425.5770	0.0590882
3427.5058	0.0585985
3429.4347	0.0580556
3431.3635	0.0576958
3433.2923	0.0574072
3435.2211	0.0570404
3437.1499	0.0566948
3439.0787	0.056462
3441.0075	0.0561704
3442.9364	0.0559044
3444.8652	0.0555813
3446.7940	0.055435
3448.7228	0.0552096
3450.6516	0.0549042
3452.5804	0.0546112
3454.5093	0.0543354
3456.4381	0.0540561
3458.3669	0.0538628
3460.2957	0.053604
3462.2245	0.0533741
3464.1533	0.0530737
3466.0822	0.0527634
3468.0110	0.0524721
3469.9398	0.0522281
3471.8686	0.0520457
3473.7974	0.0518689
3475.7262	0.0516357
3477.6550	0.0513581
3479.5839	0.0510005
3481.5127	0.0509325
3483.4415	0.0508215
3485.3703	0.0504245
3487.2991	0.0500479
3489.2279	0.0498991
3491.1568	0.0496246
3493.0856	0.049291
3495.0144	0.0490339
3496.9432	0.0487918
3498.8720	0.0484794
3500.8008	0.0482766
3502.7297	0.0481425
3504.6585	0.0479204
3506.5873	0.0475266
3508.5161	0.0472187
3510.4449	0.0469307
3512.3737	0.0466281
3514.3025	0.0463008
3516.2314	0.0460354
3518.1602	0.0457584
3520.0890	0.0453983
3522.0178	0.0450268
3523.9466	0.0449386
3525.8754	0.0446815
3527.8043	0.0443691
3529.7331	0.0440087
3531.6619	0.0436065
3533.5907	0.0431148
3535.5195	0.0426871
3537.4483	0.0424258
3539.3772	0.0420921
3541.3060	0.0416224
3543.2348	0.0412855
3545.1636	0.0410867
3547.0924	0.0408729
3549.0212	0.0404978
3550.9501	0.040158
3552.8789	0.0399229
3554.8077	0.0394829
3556.7365	0.0388885
3558.6653	0.0385167
3560.5941	0.0382718
3562.5229	0.0380137
3564.4518	0.0377082
3566.3806	0.0378284
3568.3094	0.037813
3570.2382	0.0369702
3572.1670	0.0362982
3574.0958	0.0359555
3576.0247	0.0355373
3577.9535	0.0352136
3579.8823	0.0349102
3581.8111	0.0346002
3583.7399	0.0342574
3585.6687	0.0341625
3587.5976	0.0344348
3589.5264	0.0342318
3591.4552	0.0333919
3593.3840	0.033157
3595.3128	0.0330869
3597.2416	0.0326925
3599.1704	0.0322935
3601.0993	0.0321725
3603.0281	0.0316932
3604.9569	0.0312099
3606.8857	0.0310966
3608.8145	0.0311892
3610.7433	0.0307656
3612.6722	0.0306082
3614.6010	0.0304657
3616.5298	0.0298032
3618.4586	0.0297756
3620.3874	0.0299753
3622.3162	0.0293609
3624.2451	0.0287898
3626.1739	0.0284927
3628.1027	0.0288163
3630.0315	0.0295512
3631.9603	0.0283423
3633.8891	0.0276649
3635.8179	0.0273962
3637.7468	0.0269671
3639.6756	0.0267583
3641.6044	0.0265443
3643.5332	0.0264419
3645.4620	0.026187
3647.3908	0.0264406
3649.3197	0.0267538
3651.2485	0.0268105
3653.1773	0.0258315
3655.1061	0.0252323
3657.0349	0.0255099
3658.9637	0.0250379
3660.8926	0.0246327
3662.8214	0.0244912
3664.7502	0.0242667
3666.6790	0.0240978
3668.6078	0.0242736
3670.5366	0.0251364
3672.4654	0.0244482
3674.3943	0.0238043
3676.3231	0.0249994
3678.2519	0.02433
3680.1807	0.0238403
3682.1095	0.0237322
3684.0383	0.0234857
3685.9672	0.0232825
3687.8960	0.0233665
3689.8248	0.0240338
3691.7536	0.0240308
3693.6824	0.0237353
3695.6112	0.0233962
3697.5401	0.0233639
3699.4689	0.0231005
3701.3977	0.0233515
3703.3265	0.0236207
3705.2553	0.0233807
3707.1841	0.0231369
3709.1129	0.0231764
3711.0418	0.0235831
3712.9706	0.0240834
3714.8994	0.0237249
3716.8282	0.0232607
3718.7570	0.0231763
3720.6858	0.0232074
3722.6147	0.0235138
3724.5435	0.0235905
3726.4723	0.0236523
3728.4011	0.0236671
3730.3299	0.0232537
3732.2587	0.023672
3734.1876	0.0242485
3736.1164	0.0248423
3738.0452	0.0244347
3739.9740	0.023809
3741.9028	0.0234319
3743.8316	0.02377
3745.7605	0.0248532
3747.6893	0.0237704
3749.6181	0.0238222
3751.5469	0.0245663
3753.4757	0.0243195
3755.4045	0.0234774
3757.3333	0.0232449
3759.2622	0.0235105
3761.1910	0.0236483
3763.1198	0.0232423
3765.0486	0.0232083
3766.9774	0.0232767
3768.9062	0.0230935
3770.8351	0.0236128
3772.7639	0.0234619
3774.6927	0.0232207
3776.6215	0.0231233
3778.5503	0.0231549
3780.4791	0.02358
3782.4080	0.0233881
3784.3368	0.023287
3786.2656	0.0233969
3788.1944	0.0231542
3790.1232	0.0230085
3792.0520	0.0230366
3793.9808	0.0230856
3795.9097	0.0233324
3797.8385	0.0237096
3799.7673	0.0232206
3801.6961	0.0237734
3803.6249	0.0238684
3805.5537	0.0233059
3807.4826	0.0238665
3809.4114	0.0237669
3811.3402	0.0233363
3813.2690	0.0232137
3815.1978	0.0232825
3817.1266	0.0238047
3819.0555	0.0232538
3820.9843	0.0237069
3822.9131	0.0242226
3824.8419	0.0234658
3826.7707	0.0235807
3828.6995	0.0235968
3830.6283	0.0233224
3832.5572	0.023595
3834.4860	0.0235244
3836.4148	0.0235558
3838.3436	0.0239514
3840.2724	0.0241223
3842.2012	0.023964
3844.1301	0.0239222
3846.0589	0.0237189
3847.9877	0.0234128
3849.9165	0.0231538
3851.8453	0.0231369
3853.7741	0.0246552
3855.7030	0.0249452
3857.6318	0.0241275
3859.5606	0.0237635
3861.4894	0.0235824
3863.4182	0.0236967
3865.3470	0.0240016
3867.2758	0.0237072
3869.2047	0.0237372
3871.1335	0.0245289
3873.0623	0.023908
3874.9911	0.0241125
3876.9199	0.0238086
3878.8487	0.023554
3880.7776	0.0241369
3882.7064	0.0240225
3884.6352	0.0237252
3886.5640	0.0243898
3888.4928	0.0238645
3890.4216	0.0236577
3892.3505	0.0241712
3894.2793	0.0240468
3896.2081	0.0236364
3898.1369	0.0235675
3900.0657	0.0238003
3901.9945	0.0240523
3903.9233	0.0242827
3905.8522	0.0243418
3907.7810	0.0239524
3909.7098	0.0237385
3911.6386	0.023626
3913.5674	0.0236675
3915.4962	0.0236755
3917.4251	0.0239489
3919.3539	0.0240025
3921.2827	0.023949
3923.2115	0.023804
3925.1403	0.0239773
3927.0691	0.0239793
3928.9980	0.0238351
3930.9268	0.0239621
3932.8556	0.02415
3934.7844	0.0241147
3936.7132	0.023932
3938.6420	0.0238786
3940.5709	0.0237619
3942.4997	0.02386
3944.4285	0.024116
3946.3573	0.0240278
3948.2861	0.0240942
3950.2149	0.0241193
3952.1437	0.0240314
3954.0726	0.0239537
3956.0014	0.0239342
3957.9302	0.0239145
3959.8590	0.0239311
3961.7878	0.0239253
3963.7166	0.0239842
3965.6455	0.0239493
3967.5743	0.0239518
3969.5031	0.0239483
3971.4319	0.0239428
3973.3607	0.0239034
3975.2895	0.0239284
3977.2184	0.0239929
3979.1472	0.0239419
3981.0760	0.0239205
3983.0048	0.0240039
3984.9336	0.023977
3986.8624	0.0240288
3988.7912	0.0240599
3990.7201	0.0241349
3992.6489	0.0241317
3994.5777	0.0241764
3996.5065	0.0240893
3998.4353	0.0240009
4000.3641	0.0239486
4002.2930	0.0238983
4004.2218	0.0238807
4006.1506	0.0239093
4008.0794	0.0239937
4010.0082	0.0240812
4011.9370	0.0240774
4013.8659	0.0240492
4015.7947	0.0239692
4017.7235	0.0239183
4019.6523	0.0238664
4021.5811	0.0238461
4023.5099	0.0237996
4025.4387	0.0238064
4027.3676	0.023853
4029.2964	0.023911
4031.2252	0.0237845
4033.1540	0.0236572
4035.0828	0.023683
4037.0116	0.0237506
4038.9405	0.0236919
4040.8693	0.0236219
4042.7981	0.0235934
4044.7269	0.0237107
4046.6557	0.023702
4048.5845	0.0236226
4050.5134	0.0235789
4052.4422	0.0235917
4054.3710	0.0236135
4056.2998	0.0236732
4058.2286	0.023689
4060.1574	0.0236252
4062.0862	0.0234764
4064.0151	0.0234928
4065.9439	0.023513
4067.8727	0.0235355
4069.8015	0.0235146
4071.7303	0.0234533
4073.6591	0.0234745
4075.5880	0.0235695
4077.5168	0.0235429
4079.4456	0.0234997
4081.3744	0.0234792
4083.3032	0.0235129
4085.2320	0.0234494
4087.1609	0.0234341
4089.0897	0.0234329
4091.0185	0.0234251
4092.9473	0.0232987
4094.8761	0.0232041
4096.8049	0.023229
4098.7337	0.0233559
4100.6626	0.0233349
4102.5914	0.0232512
4104.5202	0.0232563
4106.4490	0.0233793
4108.3778	0.0233927
4110.3066	0.0233608
4112.2355	0.0233658
4114.1643	0.0234115
4116.0931	0.0233223
4118.0219	0.0232144
4119.9507	0.0231783
4121.8795	0.0232435
4123.8084	0.0232056
4125.7372	0.023239
4127.6660	0.0232382
4129.5948	0.0232376
4131.5236	0.0231837
4133.4524	0.0231596
4135.3813	0.0231851
4137.3101	0.0232368
4139.2389	0.0232015
4141.1677	0.023134
4143.0965	0.0231403
4145.0253	0.0232103
4146.9541	0.0233252
4148.8830	0.0233166
4150.8118	0.0231807
4152.7406	0.0232283
4154.6694	0.0233227
4156.5982	0.0233269
4158.5270	0.0232956
4160.4559	0.0233237
4162.3847	0.0233189
4164.3135	0.0233395
4166.2423	0.0232662
4168.1711	0.0231871
4170.0999	0.0231534
4172.0288	0.0231633
4173.9576	0.0231827
4175.8864	0.0231553
4177.8152	0.0232032
4179.7440	0.0232734
4181.6728	0.0232666
4183.6016	0.0232293
4185.5305	0.0232289
4187.4593	0.0232833
4189.3881	0.0232883
4191.3169	0.0233185
4193.2457	0.0233665
4195.1745	0.0233777
4197.1034	0.0233042
4199.0322	0.0232641
4200.9610	0.0232807
[truncated: 414 more rows]
