# Supplementary material for: Vibrational Study on the Structure, Bioactivity, and Silver Adsorption of Silk Fibroin Fibers Grafted with Methacrylonitrile
Source: Molecules. 2023 Mar 10;28(6):2551. doi: 10.3390/molecules28062551 (PMC10051891; doi:10.3390/molecules28062551)
Supplement: Supplementary file 1 [file molecules-28-02551-s001.zip › RAW DATA/Figure 3 IR t0 perpendicular/Average IR BF MAN 60% t0 perpendic.txt]

TITLE	BF MAN 60% T0 PERPENDICOLARE P3 | AV. OF 3
DATA TYPE
ORIGIN	JASCO
OWNER
DATE	23/03/01
TIME	12:08:38
SPECTROMETER/DATA SYSTEM
RESOLUTION
DELTAX	1.92882
XUNITS	1/CM
YUNITS	ABSORBANCE
FIRSTX	379.9768
LASTX	4999.4912
NPOINTS	2396
FIRSTY	0.16115
MAXY	0.25677
MINY	0.02271
XYDATA
379.9768	0.161155
381.9056	0.165537
383.8344	0.169545
385.7633	0.169389
387.6921	0.164353
389.6209	0.161567
391.5497	0.157578
393.4785	0.160624
395.4073	0.164474
397.3361	0.168859
399.2650	0.165823
401.1938	0.158533
403.1226	0.152577
405.0514	0.152207
406.9802	0.153651
408.9090	0.155519
410.8379	0.155497
412.7667	0.156269
414.6955	0.157396
416.6243	0.159717
418.5531	0.166073
420.4819	0.165361
422.4108	0.166987
424.3396	0.166901
426.2684	0.163951
428.1972	0.16057
430.1260	0.156799
432.0548	0.151879
433.9837	0.149396
435.9125	0.146455
437.8413	0.143302
439.7701	0.142442
441.6989	0.143624
443.6277	0.144607
445.5565	0.143767
447.4854	0.141748
449.4142	0.139792
451.3430	0.138861
453.2718	0.138942
455.2006	0.139388
457.1294	0.141435
459.0583	0.14346
460.9871	0.143333
462.9159	0.141994
464.8447	0.141413
466.7735	0.141833
468.7023	0.141477
470.6312	0.141426
472.5600	0.143464
474.4888	0.144782
476.4176	0.145314
478.3464	0.145608
480.2752	0.146188
482.2040	0.146792
484.1329	0.147382
486.0617	0.148607
487.9905	0.149799
489.9193	0.150753
491.8481	0.151255
493.7769	0.149876
495.7058	0.14805
497.6346	0.148186
499.5634	0.149484
501.4922	0.150746
503.4210	0.152248
505.3498	0.153271
507.2787	0.153155
509.2075	0.152396
511.1363	0.153252
513.0651	0.154902
514.9939	0.156949
516.9227	0.15871
518.8515	0.159653
520.7804	0.158953
522.7092	0.158099
524.6380	0.158884
526.5668	0.160518
528.4956	0.162206
530.4244	0.16393
532.3533	0.164896
534.2821	0.165562
536.2109	0.167226
538.1397	0.169974
540.0685	0.172792
541.9973	0.175767
543.9262	0.177736
545.8550	0.179352
547.7838	0.180451
549.7126	0.180979
551.6414	0.181861
553.5702	0.182727
555.4990	0.181352
557.4279	0.178092
559.3567	0.173419
561.2855	0.168719
563.2143	0.164376
565.1431	0.161059
567.0719	0.158473
569.0008	0.156724
570.9296	0.154865
572.8584	0.152983
574.7872	0.151925
576.7160	0.151518
578.6448	0.150795
580.5737	0.150477
582.5025	0.150269
584.4313	0.150071
586.3601	0.15004
588.2889	0.150367
590.2177	0.150627
592.1465	0.151288
594.0754	0.152352
596.0042	0.153773
597.9330	0.154694
599.8618	0.156028
601.7906	0.157526
603.7194	0.159418
605.6483	0.161526
607.5771	0.163463
609.5059	0.164927
611.4347	0.165894
613.3635	0.166612
615.2923	0.167181
617.2212	0.167646
619.1500	0.167693
621.0788	0.167968
623.0076	0.168726
624.9364	0.16949
626.8652	0.169796
628.7941	0.169586
630.7229	0.169209
632.6517	0.168517
634.5805	0.167869
636.5093	0.167183
638.4381	0.166152
640.3669	0.165096
642.2958	0.164192
644.2246	0.1632
646.1534	0.161962
648.0822	0.160948
650.0110	0.159762
651.9398	0.158262
653.8687	0.156326
655.7975	0.154953
657.7263	0.154172
659.6551	0.153123
661.5839	0.152067
663.5127	0.151214
665.4416	0.151148
667.3704	0.154757
669.2992	0.156231
671.2280	0.152235
673.1568	0.15153
675.0856	0.151607
677.0144	0.151867
678.9433	0.151826
680.8721	0.151755
682.8009	0.151951
684.7297	0.151957
686.6585	0.151491
688.5873	0.150961
690.5162	0.150203
692.4450	0.149205
694.3738	0.148201
696.3026	0.147328
698.2314	0.146341
700.1602	0.144961
702.0891	0.143135
704.0179	0.141233
705.9467	0.139012
707.8755	0.136818
709.8043	0.13488
711.7331	0.133098
713.6619	0.131369
715.5908	0.129737
717.5196	0.128393
719.4484	0.127138
721.3772	0.125194
723.3060	0.122805
725.2348	0.12048
727.1637	0.118058
729.0925	0.115893
731.0213	0.113472
732.9501	0.110598
734.8789	0.107872
736.8077	0.105443
738.7366	0.103074
740.6654	0.100804
742.5942	0.0984338
744.5230	0.0965007
746.4518	0.0947319
748.3806	0.0928652
750.3094	0.0911851
752.2383	0.0899153
754.1671	0.088825
756.0959	0.0876963
758.0247	0.0864525
759.9535	0.0854329
761.8823	0.0843376
763.8112	0.0834826
765.7400	0.082619
767.6688	0.0817363
769.5976	0.0805851
771.5264	0.0793781
773.4552	0.0778704
775.3841	0.0764638
777.3129	0.0752284
779.2417	0.074351
781.1705	0.073484
783.0993	0.0727123
785.0281	0.0715885
786.9569	0.0706016
788.8858	0.0695161
790.8146	0.0687645
792.7434	0.068254
794.6722	0.0678494
796.6010	0.0672864
798.5298	0.0670781
800.4587	0.0667976
802.3875	0.0664991
804.3163	0.066486
806.2451	0.0665774
808.1739	0.0662579
810.1027	0.0661292
812.0316	0.0660508
813.9604	0.0660763
815.8892	0.0658901
817.8180	0.0659729
819.7468	0.0662766
821.6756	0.0666761
823.6045	0.0670995
825.5333	0.0675446
827.4621	0.0678132
829.3909	0.0676475
831.3197	0.0671036
833.2485	0.0666218
835.1773	0.0658992
837.1062	0.065389
839.0350	0.0649113
840.9638	0.0645243
842.8926	0.0639991
844.8214	0.0639428
846.7502	0.0641119
848.6791	0.0644035
850.6079	0.0643849
852.5367	0.0640795
854.4655	0.0633751
856.3943	0.0624547
858.3231	0.0613317
860.2520	0.0604162
862.1808	0.0597322
864.1096	0.0592424
866.0384	0.0590605
867.9672	0.0591068
869.8960	0.0590033
871.8248	0.0592608
873.7537	0.0595638
875.6825	0.059898
877.6113	0.0597766
879.5401	0.0595392
881.4689	0.0591623
883.3977	0.0591377
885.3266	0.0591941
887.2554	0.0592731
889.1842	0.0591593
891.1130	0.0592003
893.0418	0.0591408
894.9706	0.0592138
896.8995	0.0591931
898.8283	0.059185
900.7571	0.0591064
902.6859	0.0590244
904.6147	0.0588828
906.5435	0.0590418
908.4723	0.0591901
910.4012	0.0594913
912.3300	0.0597048
914.2588	0.060206
916.1876	0.0608465
918.1164	0.0615873
920.0452	0.0623243
921.9741	0.0632785
923.9029	0.0640618
925.8317	0.0647981
927.7605	0.065403
929.6893	0.0658041
931.6181	0.0658168
933.5470	0.0659396
935.4758	0.0661448
937.4046	0.0665109
939.3334	0.0669945
941.2622	0.0676005
943.1910	0.0682074
945.1198	0.0688549
947.0487	0.0695508
948.9775	0.0703743
950.9063	0.0712091
952.8351	0.0721356
954.7639	0.0730272
956.6927	0.0739734
958.6216	0.0749191
960.5504	0.0759584
962.4792	0.0772049
964.4080	0.0786857
966.3368	0.0805621
968.2656	0.0829387
970.1945	0.0855046
972.1233	0.0877848
974.0521	0.0891423
975.9809	0.0893636
977.9097	0.088531
979.8385	0.0869559
981.7673	0.0851768
983.6962	0.0836973
985.6250	0.0829384
987.5538	0.0832877
989.4826	0.0844152
991.4114	0.0857638
993.3402	0.0865758
995.2691	0.0865466
997.1979	0.085789
999.1267	0.0845713
1001.0555	0.0829735
1002.9843	0.0812512
1004.9131	0.079607
1006.8420	0.0784229
1008.7708	0.0778083
1010.6996	0.0778015
1012.6284	0.0780187
1014.5572	0.0783357
1016.4860	0.0784548
1018.4149	0.0784502
1020.3437	0.0784242
1022.2725	0.0786705
1024.2013	0.0792383
1026.1301	0.0801443
1028.0589	0.0811797
1029.9877	0.0823143
1031.9166	0.0836572
1033.8454	0.0851021
1035.7742	0.0863617
1037.7030	0.0876286
1039.6318	0.0887129
1041.5606	0.0895048
1043.4895	0.090091
1045.4183	0.0906338
1047.3471	0.0910055
1049.2759	0.0914117
1051.2047	0.0919471
1053.1335	0.0927614
1055.0624	0.0937698
1056.9912	0.0948294
1058.9200	0.0959805
1060.8488	0.0969929
1062.7776	0.097575
1064.7064	0.0978825
1066.6352	0.097992
1068.5641	0.0980059
1070.4929	0.0976911
1072.4217	0.0969008
1074.3505	0.0956308
1076.2793	0.0940557
1078.2081	0.0923038
1080.1370	0.0903879
1082.0658	0.0884916
1083.9946	0.0867397
1085.9234	0.0849585
1087.8522	0.083351
1089.7810	0.0820855
1091.7099	0.0811768
1093.6387	0.0805928
1095.5675	0.0804678
1097.4963	0.0806716
1099.4251	0.0811313
1101.3539	0.0815081
1103.2827	0.0816104
1105.2116	0.081404
1107.1404	0.0811714
1109.0692	0.0809962
1110.9980	0.0810534
1112.9268	0.0811793
1114.8556	0.0813221
1116.7845	0.0814684
1118.7133	0.081649
1120.6421	0.0817776
1122.5709	0.0818811
1124.4997	0.0819515
1126.4285	0.0821711
1128.3574	0.0823963
1130.2862	0.0826367
1132.2150	0.0830012
1134.1438	0.0835991
1136.0726	0.0844021
1138.0014	0.0855465
1139.9302	0.0868842
1141.8591	0.088462
1143.7879	0.0902677
1145.7167	0.0923563
1147.6455	0.0947336
1149.5743	0.0973715
1151.5031	0.100124
1153.4320	0.102753
1155.3608	0.105137
1157.2896	0.107235
1159.2184	0.108841
1161.1472	0.109961
1163.0760	0.110725
1165.0049	0.111065
1166.9337	0.110988
1168.8625	0.110536
1170.7913	0.109577
1172.7201	0.107914
1174.6489	0.105693
1176.5777	0.10336
1178.5066	0.101531
1180.4354	0.100569
1182.3642	0.100422
1184.2930	0.100987
1186.2218	0.102099
1188.1506	0.103599
1190.0795	0.105353
1192.0083	0.107276
1193.9371	0.109468
1195.8659	0.112036
1197.7947	0.115033
1199.7235	0.118488
1201.6524	0.122393
1203.5812	0.126656
1205.5100	0.131134
1207.4388	0.135693
1209.3676	0.140198
1211.2964	0.144364
1213.2253	0.147754
1215.1541	0.149648
1217.0829	0.149854
1219.0117	0.148416
1220.9405	0.146171
1222.8693	0.144328
1224.7981	0.143681
1226.7270	0.143842
1228.6558	0.143915
1230.5846	0.142987
1232.5134	0.141009
1234.4422	0.138205
1236.3710	0.135091
1238.2999	0.132077
1240.2287	0.1294
1242.1575	0.127028
1244.0863	0.12506
1246.0151	0.123558
1247.9439	0.122598
1249.8728	0.122094
1251.8016	0.122032
1253.7304	0.122252
1255.6592	0.122651
1257.5880	0.123041
1259.5168	0.123373
1261.4456	0.123336
1263.3745	0.122506
1265.3033	0.12064
1267.2321	0.117769
1269.1609	0.114106
1271.0897	0.110202
1273.0185	0.10644
1274.9474	0.103161
1276.8762	0.10047
1278.8050	0.0982475
1280.7338	0.0965359
1282.6626	0.0951364
1284.5914	0.0940389
1286.5203	0.0932559
1288.4491	0.0927244
1290.3779	0.0922136
1292.3067	0.0917846
1294.2355	0.0914718
1296.1643	0.0913705
1298.0931	0.0914478
1300.0220	0.0916959
1301.9508	0.0919788
1303.8796	0.0921483
1305.8084	0.0920943
1307.7372	0.0920079
1309.6660	0.0919655
1311.5949	0.0920151
1313.5237	0.0921626
1315.4525	0.0923231
1317.3813	0.0924698
1319.3101	0.0926603
1321.2389	0.0929632
1323.1678	0.0935237
1325.0966	0.0943275
1327.0254	0.095253
1328.9542	0.0961772
1330.8830	0.0969868
1332.8118	0.0975188
1334.7406	0.0978917
1336.6695	0.0982587
1338.5983	0.0986023
1340.5271	0.0986418
1342.4559	0.0983704
1344.3847	0.0981949
1346.3135	0.0982784
1348.2424	0.0985727
1350.1712	0.0990564
1352.1000	0.0996931
1354.0288	0.100594
1355.9576	0.101773
1357.8864	0.103284
1359.8153	0.105283
1361.7441	0.10807
1363.6729	0.111338
1365.6017	0.113775
1367.5305	0.115504
1369.4593	0.116501
1371.3881	0.116703
1373.3170	0.116828
1375.2458	0.11688
1377.1746	0.116649
1379.1034	0.116727
1381.0322	0.117466
1382.9610	0.119247
1384.8899	0.121624
1386.8187	0.124181
1388.7475	0.126154
1390.6763	0.127206
1392.6051	0.12796
1394.5339	0.128738
1396.4628	0.128745
1398.3916	0.128293
1400.3204	0.127568
1402.2492	0.126593
1404.1780	0.125795
1406.1068	0.124909
1408.0357	0.123879
1409.9645	0.123119
1411.8933	0.122386
1413.8221	0.121778
1415.7509	0.12145
1417.6797	0.121712
1419.6085	0.12228
1421.5374	0.12251
1423.4662	0.123635
1425.3950	0.126107
1427.3238	0.128896
1429.2526	0.133192
1431.1814	0.138686
1433.1103	0.144548
1435.0391	0.150448
1436.9679	0.158462
1438.8967	0.163944
1440.8255	0.167604
1442.7543	0.17121
1444.6832	0.174337
1446.6120	0.17617
1448.5408	0.176647
1450.4696	0.174524
1452.3984	0.171279
1454.3272	0.167348
1456.2560	0.164039
1458.1849	0.158979
1460.1137	0.155532
1462.0425	0.153986
1463.9713	0.154107
1465.9001	0.154558
1467.8289	0.154522
1469.7578	0.154339
1471.6866	0.154937
1473.6154	0.155367
1475.5442	0.155261
1477.4730	0.155656
1479.4018	0.156736
1481.3307	0.158931
1483.2595	0.162336
1485.1883	0.166641
1487.1171	0.173068
1489.0459	0.180943
1490.9747	0.190437
1492.9035	0.198033
1494.8324	0.205661
1496.7612	0.215741
1498.6900	0.224561
1500.6188	0.231438
1502.5476	0.237536
1504.4764	0.242781
1506.4053	0.250421
1508.3341	0.255339
1510.2629	0.25605
1512.1917	0.256767
1514.1205	0.256231
1516.0493	0.252725
1517.9782	0.245266
1519.9070	0.237968
1521.8358	0.22928
1523.7646	0.220504
1525.6934	0.213911
1527.6222	0.206533
1529.5510	0.200009
1531.4799	0.194502
1533.4087	0.189004
1535.3375	0.182515
1537.2663	0.178329
1539.1951	0.174913
1541.1239	0.169385
1543.0528	0.16366
1544.9816	0.158832
1546.9104	0.154058
1548.8392	0.150346
1550.7680	0.14639
1552.6968	0.142746
1554.6257	0.13925
1556.5545	0.13634
1558.4833	0.134194
1560.4121	0.127906
1562.3409	0.122506
1564.2697	0.118463
1566.1985	0.114092
1568.1274	0.110708
1570.0562	0.107223
1571.9850	0.103828
1573.9138	0.101388
1575.8426	0.100004
1577.7714	0.0982274
1579.7003	0.096834
1581.6291	0.0964618
1583.5579	0.096979
1585.4867	0.0980545
1587.4155	0.099817
1589.3443	0.102376
1591.2732	0.105686
1593.2020	0.109589
1595.1308	0.11403
1597.0596	0.118808
1598.9884	0.123946
1600.9172	0.130134
1602.8461	0.137691
1604.7749	0.146658
1606.7037	0.156551
1608.6325	0.167648
1610.5613	0.178768
1612.4901	0.189551
1614.4189	0.198843
1616.3478	0.209673
1618.2766	0.219777
1620.2054	0.224797
1622.1342	0.228894
1624.0630	0.231594
1625.9918	0.230733
1627.9207	0.228139
1629.8495	0.223666
1631.7783	0.21845
1633.7071	0.213632
1635.6359	0.207932
1637.5647	0.200149
1639.4936	0.193876
1641.4224	0.188666
1643.3512	0.184235
1645.2800	0.181009
1647.2088	0.177644
1649.1376	0.173322
1651.0664	0.170155
1652.9953	0.168243
1654.9241	0.161675
1656.8529	0.156375
1658.7817	0.151549
1660.7105	0.147079
1662.6393	0.142521
1664.5682	0.137675
1666.4970	0.13338
1668.4258	0.13004
1670.3546	0.125952
1672.2834	0.121815
1674.2122	0.118238
1676.1411	0.114466
1678.0699	0.110304
1679.9987	0.107263
1681.9275	0.104484
1683.8563	0.102796
1685.7851	0.0996906
1687.7139	0.0969554
1689.6428	0.0958297
1691.5716	0.0955349
1693.5004	0.0959277
1695.4292	0.0985324
1697.3580	0.100881
1699.2868	0.0987881
1701.2157	0.0892571
1703.1445	0.0790578
1705.0733	0.0690978
1707.0021	0.0601484
1708.9309	0.0538738
1710.8597	0.050129
1712.7886	0.0470339
1714.7174	0.0456226
1716.6462	0.0441031
1718.5750	0.0434812
1720.5038	0.0413027
1722.4326	0.0403774
1724.3614	0.0396067
1726.2903	0.0391371
1728.2191	0.0385683
1730.1479	0.0389453
1732.0767	0.0387091
1734.0055	0.0397626
1735.9343	0.0394334
1737.8632	0.0386166
1739.7920	0.0383325
1741.7208	0.0378514
1743.6496	0.0367165
1745.5784	0.0358318
1747.5072	0.034815
1749.4361	0.0342591
1751.3649	0.0332795
1753.2937	0.0323044
1755.2225	0.0311608
1757.1513	0.0311853
1759.0801	0.030517
1761.0089	0.0303961
1762.9378	0.0302396
1764.8666	0.0297904
1766.7954	0.0294401
1768.7242	0.0298785
1770.6530	0.0297898
1772.5818	0.0305289
1774.5107	0.0299683
1776.4395	0.0295142
1778.3683	0.0291424
1780.2971	0.0293883
1782.2259	0.0292284
1784.1547	0.0292853
1786.0836	0.0292821
1788.0124	0.0291324
1789.9412	0.028886
1791.8700	0.0294807
1793.7988	0.0294343
1795.7276	0.0291281
1797.6565	0.0288678
1799.5853	0.029012
1801.5141	0.0289734
1803.4429	0.0288821
1805.3717	0.0286043
1807.3005	0.0286868
1809.2293	0.0286199
1811.1582	0.0288024
1813.0870	0.0285297
1815.0158	0.0283683
1816.9446	0.0283181
1818.8734	0.0287036
1820.8022	0.0286798
1822.7311	0.0288511
1824.6599	0.0290318
1826.5887	0.029219
1828.5175	0.0289633
1830.4463	0.0294339
1832.3751	0.0290612
1834.3040	0.0290118
1836.2328	0.0289408
1838.1616	0.0291407
1840.0904	0.028947
1842.0192	0.0290051
1843.9480	0.0294594
1845.8768	0.0297407
1847.8057	0.0291599
1849.7345	0.0293351
1851.6633	0.0291376
1853.5921	0.0292942
1855.5209	0.0292117
1857.4497	0.0294904
1859.3786	0.0293738
1861.3074	0.029436
1863.2362	0.029221
1865.1650	0.0294287
1867.0938	0.0295481
1869.0226	0.0302631
1870.9515	0.0300893
1872.8803	0.029899
1874.8091	0.0296754
1876.7379	0.0298774
1878.6667	0.0296967
1880.5955	0.0297359
1882.5243	0.0296678
1884.4532	0.0301519
1886.3820	0.0302019
1888.3108	0.0303469
1890.2396	0.0301892
1892.1684	0.0300562
1894.0972	0.0299004
1896.0261	0.0302331
1897.9549	0.0301094
1899.8837	0.0303248
1901.8125	0.0300992
1903.7413	0.0301882
1905.6701	0.0300858
1907.5990	0.0304942
1909.5278	0.0307117
1911.4566	0.0308296
1913.3854	0.0304694
1915.3142	0.0304813
1917.2430	0.0304121
1919.1718	0.031022
1921.1007	0.030957
1923.0295	0.0314461
1924.9583	0.0310872
1926.8871	0.0310937
1928.8159	0.0309153
1930.7447	0.0310379
1932.6736	0.0311215
1934.6024	0.0317369
1936.5312	0.0315299
1938.4600	0.031723
1940.3888	0.0313533
1942.3176	0.0318883
1944.2465	0.0319744
1946.1753	0.0324486
1948.1041	0.0327397
1950.0329	0.0330438
1951.9617	0.0324471
1953.8905	0.0325239
1955.8193	0.0321463
1957.7482	0.0327683
1959.6770	0.0328773
1961.6058	0.0339103
1963.5346	0.0343056
1965.4634	0.0351807
1967.3922	0.0349825
1969.3211	0.0349212
1971.2499	0.034483
1973.1787	0.035854
1975.1075	0.0360366
1977.0363	0.0366995
1978.9651	0.0369597
1980.8940	0.036724
1982.8228	0.0353895
1984.7516	0.0352211
1986.6804	0.0347937
1988.6092	0.0355978
1990.5380	0.035331
1992.4669	0.0355517
1994.3957	0.0347976
1996.3245	0.0347871
1998.2533	0.0345357
2000.1821	0.0347678
2002.1109	0.0345638
2004.0397	0.0349793
2005.9686	0.0346953
2007.8974	0.0355573
2009.8262	0.0357186
2011.7550	0.036484
2013.6838	0.0362101
2015.6126	0.0362063
2017.5415	0.0355988
2019.4703	0.0360894
2021.3991	0.0359804
2023.3279	0.0364901
2025.2567	0.0362447
2027.1855	0.0363827
2029.1144	0.035862
2031.0432	0.0366225
2032.9720	0.0365262
2034.9008	0.0372321
2036.8296	0.0365035
2038.7584	0.0360156
2040.6872	0.0354567
2042.6161	0.0358197
2044.5449	0.0351695
2046.4737	0.0350992
2048.4025	0.0347497
2050.3313	0.0349474
2052.2601	0.0341189
2054.1890	0.0337946
2056.1178	0.0332371
2058.0466	0.0332995
2059.9754	0.0331771
2061.9042	0.0332785
2063.8330	0.0331607
2065.7619	0.0334378
2067.6907	0.033505
2069.6195	0.0334712
2071.5483	0.0331199
2073.4771	0.0333647
2075.4059	0.0329218
2077.3347	0.0329409
2079.2636	0.0327326
2081.1924	0.0328826
2083.1212	0.0327648
2085.0500	0.0327824
2086.9788	0.0324264
2088.9076	0.0324073
2090.8365	0.0322828
2092.7653	0.0324286
2094.6941	0.0323786
2096.6229	0.0327176
2098.5517	0.0326647
2100.4805	0.0326796
2102.4094	0.0324316
2104.3382	0.0325572
2106.2670	0.0325252
2108.1958	0.0327456
2110.1246	0.0326916
2112.0534	0.032687
2113.9822	0.0322814
2115.9111	0.0322974
2117.8399	0.0321316
2119.7687	0.0322194
2121.6975	0.0320045
2123.6263	0.0319098
2125.5551	0.0316341
2127.4840	0.0317207
2129.4128	0.031719
2131.3416	0.0320354
2133.2704	0.0318308
2135.1992	0.0324555
2137.1280	0.0327472
2139.0569	0.0327094
2140.9857	0.0325789
2142.9145	0.0331947
2144.8433	0.0334744
2146.7721	0.033967
2148.7009	0.033718
2150.6297	0.0339071
2152.5586	0.0342259
2154.4874	0.0352756
2156.4162	0.0349114
2158.3450	0.0372978
2160.2738	0.0389609
2162.2026	0.0387388
2164.1315	0.0377538
2166.0603	0.0380999
2167.9891	0.037167
2169.9179	0.0361517
2171.8467	0.0355778
2173.7755	0.0356368
2175.7044	0.0356678
2177.6332	0.03647
2179.5620	0.0359256
2181.4908	0.0359226
2183.4196	0.0357605
2185.3484	0.0359067
2187.2773	0.0355196
2189.2061	0.0354983
2191.1349	0.035425
2193.0637	0.0355281
2194.9925	0.0350423
2196.9213	0.0350544
2198.8501	0.0348762
2200.7790	0.0351775
2202.7078	0.0347411
2204.6366	0.0346764
2206.5654	0.0343711
2208.4942	0.0344485
2210.4230	0.0344662
2212.3519	0.0348473
2214.2807	0.0346437
2216.2095	0.0344586
2218.1383	0.0342186
2220.0671	0.0345941
2221.9959	0.0346353
2223.9248	0.0354547
2225.8536	0.0367066
2227.7824	0.038954
2229.7112	0.0412275
2231.6400	0.0435604
2233.5688	0.0447174
2235.4976	0.0447807
2237.4265	0.0439645
2239.3553	0.0427753
2241.2841	0.0408035
2243.2129	0.0391088
2245.1417	0.0375328
2247.0705	0.0362674
2248.9994	0.0350233
2250.9282	0.0342245
2252.8570	0.0336635
2254.7858	0.033719
2256.7146	0.0334806
2258.6434	0.0333701
2260.5723	0.0329386
2262.5011	0.0328669
2264.4299	0.0326552
2266.3587	0.0327396
2268.2875	0.0328324
2270.2163	0.0330471
2272.1451	0.032826
2274.0740	0.032793
2276.0028	0.0326854
2277.9316	0.0327559
2279.8604	0.0326835
2281.7892	0.0327048
2283.7180	0.0327542
2285.6469	0.0327711
2287.5757	0.0327031
2289.5045	0.0328929
2291.4333	0.0330948
2293.3621	0.0332826
2295.2909	0.0333304
2297.2198	0.033717
2299.1486	0.0340025
2301.0774	0.0343436
2303.0062	0.0346313
2304.9350	0.0351633
2306.8638	0.0356648
2308.7926	0.0363307
2310.7215	0.0370002
2312.6503	0.0375606
2314.5791	0.0378236
2316.5079	0.0384152
2318.4367	0.0393194
2320.3655	0.0406309
2322.2944	0.0418104
2324.2232	0.0425906
2326.1520	0.0425132
2328.0808	0.0428418
2330.0096	0.043661
2331.9384	0.0441676
2333.8673	0.0440139
2335.7961	0.0443193
2337.7249	0.0446401
2339.6537	0.0451582
2341.5825	0.0456
2343.5113	0.0453751
2345.4401	0.0439737
2347.3690	0.0416065
2349.2978	0.040335
2351.2266	0.0420636
2353.1554	0.0452559
2355.0842	0.0479639
2357.0130	0.05044
2358.9419	0.0520639
2360.8707	0.0520101
2362.7995	0.0513497
2364.7283	0.0497965
2366.6571	0.048161
2368.5859	0.0462001
2370.5148	0.0441303
2372.4436	0.0417565
2374.3724	0.039709
2376.3012	0.037868
2378.2300	0.0363426
2380.1588	0.034795
2382.0877	0.0333916
2384.0165	0.0322103
2385.9453	0.0315975
2387.8741	0.0312602
2389.8029	0.0310331
2391.7317	0.0309703
2393.6605	0.0310818
2395.5894	0.0310175
2397.5182	0.0309547
2399.4470	0.0310083
2401.3758	0.0311536
2403.3046	0.0311626
2405.2334	0.0312054
2407.1623	0.0311983
2409.0911	0.0312133
2411.0199	0.0311754
2412.9487	0.0312588
2414.8775	0.0312998
2416.8063	0.031391
2418.7352	0.0313148
2420.6640	0.0312621
2422.5928	0.0312261
2424.5216	0.0313782
2426.4504	0.0314499
2428.3792	0.0315665
2430.3080	0.0314476
2432.2369	0.031468
2434.1657	0.0314742
2436.0945	0.0314946
2438.0233	0.0316141
2439.9521	0.0316699
2441.8809	0.0316128
2443.8098	0.0316763
2445.7386	0.0316647
2447.6674	0.0317238
2449.5962	0.0317041
2451.5250	0.0318025
2453.4538	0.0317995
2455.3827	0.0317873
2457.3115	0.0317136
2459.2403	0.0317365
2461.1691	0.0317613
2463.0979	0.0317577
2465.0267	0.0316046
2466.9555	0.0317431
2468.8844	0.0319089
2470.8132	0.0318568
2472.7420	0.0317676
2474.6708	0.0318987
2476.5996	0.0319208
2478.5284	0.0319867
2480.4573	0.032022
2482.3861	0.0319831
2484.3149	0.031926
2486.2437	0.0320529
2488.1725	0.0321082
2490.1013	0.0321872
2492.0302	0.032108
2493.9590	0.0321332
2495.8878	0.0321886
2497.8166	0.0322493
2499.7454	0.0322226
2501.6742	0.0322206
2503.6030	0.0322042
2505.5319	0.0322972
2507.4607	0.0323395
2509.3895	0.032345
2511.3183	0.032238
2513.2471	0.0323038
2515.1759	0.0323
2517.1048	0.0323567
2519.0336	0.0323867
2520.9624	0.0324305
2522.8912	0.0324216
2524.8200	0.0324449
2526.7488	0.0323453
2528.6777	0.0323977
2530.6065	0.03238
2532.5353	0.0323656
2534.4641	0.0323349
2536.3929	0.032428
2538.3217	0.0324765
2540.2505	0.0326881
2542.1794	0.0327547
2544.1082	0.0327042
2546.0370	0.0326984
2547.9658	0.0327171
2549.8946	0.0327522
2551.8234	0.0328698
2553.7523	0.0328352
2555.6811	0.0329266
2557.6099	0.0330744
2559.5387	0.0331654
2561.4675	0.0330807
2563.3963	0.0331145
2565.3252	0.03315
2567.2540	0.0332285
2569.1828	0.0332121
2571.1116	0.0332626
2573.0404	0.0332826
2574.9692	0.0334626
2576.8981	0.0335461
2578.8269	0.0336048
2580.7557	0.0335746
2582.6845	0.0336208
2584.6133	0.0336393
2586.5421	0.033709
2588.4709	0.0337145
2590.3998	0.0338106
2592.3286	0.0338538
2594.2574	0.03391
2596.1862	0.0339021
2598.1150	0.0339218
2600.0438	0.0339091
2601.9727	0.0340063
2603.9015	0.0340428
2605.8303	0.034114
2607.7591	0.034103
2609.6879	0.0341736
2611.6167	0.0341782
2613.5456	0.0342172
2615.4744	0.034241
2617.4032	0.0343215
2619.3320	0.0343177
2621.2608	0.0343446
2623.1896	0.0343154
2625.1184	0.0343243
2627.0473	0.0344041
2628.9761	0.0345295
2630.9049	0.034462
2632.8337	0.0343525
2634.7625	0.0343791
2636.6913	0.0344665
2638.6202	0.0344576
2640.5490	0.0344891
2642.4778	0.0344666
2644.4066	0.0345055
2646.3354	0.0345477
2648.2642	0.0345449
2650.1931	0.0344629
2652.1219	0.0345535
2654.0507	0.0346611
2655.9795	0.0347119
2657.9083	0.0346418
2659.8371	0.0345462
2661.7659	0.0344924
2663.6948	0.0345534
2665.6236	0.0345489
2667.5524	0.0345651
2669.4812	0.0345937
2671.4100	0.0346613
2673.3388	0.0346967
2675.2677	0.0347497
2677.1965	0.0347653
2679.1253	0.0348
2681.0541	0.03481
2682.9829	0.034818
2684.9117	0.0348061
2686.8406	0.0348885
2688.7694	0.0349145
2690.6982	0.0348801
2692.6270	0.0349145
2694.5558	0.0350564
2696.4846	0.0350788
2698.4134	0.0350789
2700.3423	0.0350391
2702.2711	0.0350788
2704.1999	0.0351444
2706.1287	0.0352402
2708.0575	0.0353612
2709.9863	0.0354387
2711.9152	0.0354545
2713.8440	0.0355458
2715.7728	0.0355831
2717.7016	0.0356498
2719.6304	0.0357429
2721.5592	0.035836
2723.4881	0.0359001
2725.4169	0.0360245
2727.3457	0.0360418
2729.2745	0.0360512
2731.2033	0.0361366
2733.1321	0.0361974
2735.0609	0.0362045
2736.9898	0.0362742
2738.9186	0.0363172
2740.8474	0.0364457
2742.7762	0.0365465
2744.7050	0.0366546
2746.6338	0.0367611
2748.5627	0.0368882
2750.4915	0.0369295
2752.4203	0.0369615
2754.3491	0.0369827
2756.2779	0.0370759
2758.2067	0.0371641
2760.1356	0.0372654
2762.0644	0.0373094
2763.9932	0.037379
2765.9220	0.037405
2767.8508	0.0375009
2769.7796	0.0376153
2771.7085	0.0377406
2773.6373	0.0378638
2775.5661	0.0379947
2777.4949	0.0379783
2779.4237	0.0380215
2781.3525	0.0380931
2783.2813	0.0382044
2785.2102	0.0383245
2787.1390	0.0384906
2789.0678	0.0386143
2790.9966	0.0387534
2792.9254	0.0388227
2794.8542	0.038913
2796.7831	0.0390885
2798.7119	0.0392518
2800.6407	0.0393002
2802.5695	0.0393827
2804.4983	0.0394256
2806.4271	0.039569
2808.3560	0.0397582
2810.2848	0.0399201
2812.2136	0.0400074
2814.1424	0.0401439
2816.0712	0.0403305
2818.0000	0.0405789
2819.9288	0.0407823
2821.8577	0.040945
2823.7865	0.0411311
2825.7153	0.0414062
2827.6441	0.0416814
2829.5729	0.0420313
2831.5017	0.0424262
2833.4306	0.0429214
2835.3594	0.0434997
2837.2882	0.0443165
2839.2170	0.0452674
2841.1458	0.0463311
2843.0746	0.047843
2845.0035	0.0500571
2846.9323	0.052829
2848.8611	0.055665
2850.7899	0.0576211
2852.7187	0.0583992
2854.6475	0.0581337
2856.5763	0.0571639
2858.5052	0.0558953
2860.4340	0.0546489
2862.3628	0.0534877
2864.2916	0.0527572
2866.2204	0.05249
2868.1492	0.0525422
2870.0781	0.0527256
2872.0069	0.0529947
2873.9357	0.0530006
2875.8645	0.0526639
2877.7933	0.052329
2879.7221	0.0521411
2881.6510	0.0520777
2883.5798	0.052185
2885.5086	0.0524438
2887.4374	0.0528487
2889.3662	0.0533064
2891.2950	0.0537703
2893.2238	0.0543109
2895.1527	0.0550871
2897.0815	0.0557719
2899.0103	0.0564016
2900.9391	0.0572038
2902.8679	0.0581913
2904.7967	0.0592982
2906.7256	0.0605026
2908.6544	0.0620734
2910.5832	0.0641843
2912.5120	0.0668275
2914.4408	0.0698584
2916.3696	0.0728396
2918.2985	0.0753631
2920.2273	0.0771771
2922.1561	0.0783974
2924.0849	0.0789422
2926.0137	0.0788309
2927.9425	0.0781477
2929.8713	0.0769745
2931.8002	0.075356
2933.7290	0.0734472
2935.6578	0.0714399
2937.5866	0.0695216
2939.5154	0.0678051
2941.4442	0.0662768
2943.3731	0.0650787
2945.3019	0.0640484
2947.2307	0.0631132
2949.1595	0.0623454
2951.0883	0.0619068
2953.0171	0.0616218
2954.9460	0.0611188
2956.8748	0.0605036
2958.8036	0.0598809
2960.7324	0.0592299
2962.6612	0.0586073
2964.5900	0.0579143
2966.5189	0.057109
2968.4477	0.0564158
2970.3765	0.0557804
2972.3053	0.0554039
2974.2341	0.0552692
2976.1629	0.0551973
2978.0917	0.0552709
2980.0206	0.0554774
2981.9494	0.0554294
2983.8782	0.0551183
2985.8070	0.0547121
2987.7358	0.0543873
2989.6646	0.0540557
2991.5935	0.0538224
2993.5223	0.0533709
2995.4511	0.0527433
2997.3799	0.0522514
2999.3087	0.0516312
3001.2375	0.0509135
3003.1664	0.0503914
3005.0952	0.0497834
3007.0240	0.0491688
3008.9528	0.0487175
3010.8816	0.0486057
3012.8104	0.04841
3014.7392	0.0479634
3016.6681	0.047376
3018.5969	0.0468766
3020.5257	0.0463201
3022.4545	0.0459346
3024.3833	0.0459188
3026.3121	0.0458195
3028.2410	0.0456474
3030.1698	0.0457976
3032.0986	0.0460948
3034.0274	0.0463774
3035.9562	0.0463339
3037.8850	0.0463043
3039.8139	0.0466636
3041.7427	0.0470981
3043.6715	0.0473207
3045.6003	0.0475637
3047.5291	0.0477336
3049.4579	0.0481727
3051.3867	0.0485918
3053.3156	0.0488781
3055.2444	0.0491939
3057.1732	0.0493982
3059.1020	0.0495503
3061.0308	0.0498775
3062.9596	0.0502075
3064.8885	0.0505511
3066.8173	0.0509331
3068.7461	0.0510088
3070.6749	0.0508621
3072.6037	0.0508461
3074.5325	0.0509064
3076.4614	0.0511585
3078.3902	0.0513384
3080.3190	0.051312
3082.2478	0.0511781
3084.1766	0.0511281
3086.1054	0.0509562
3088.0342	0.0508003
3089.9631	0.0506525
3091.8919	0.0503727
3093.8207	0.050034
3095.7495	0.0498338
3097.6783	0.0496738
3099.6071	0.0497006
3101.5360	0.0495541
3103.4648	0.0493335
3105.3936	0.0492295
3107.3224	0.0492055
3109.2512	0.0490955
3111.1800	0.0488871
3113.1089	0.048765
3115.0377	0.0488604
3116.9665	0.0488975
3118.8953	0.0488307
3120.8241	0.0486756
3122.7529	0.0484452
3124.6817	0.0483528
3126.6106	0.0484396
3128.5394	0.048534
3130.4682	0.0485869
3132.3970	0.0486125
3134.3258	0.0487519
3136.2546	0.0489429
3138.1835	0.0492871
3140.1123	0.0494791
3142.0411	0.0495827
3143.9699	0.0497499
3145.8987	0.0500523
3147.8275	0.0503066
3149.7564	0.0506287
3151.6852	0.0510346
3153.6140	0.0513793
3155.5428	0.0515935
3157.4716	0.0518032
3159.4004	0.052152
3161.3293	0.0526387
3163.2581	0.052994
3165.1869	0.0533465
3167.1157	0.0537391
3169.0445	0.0541847
3170.9733	0.0546344
3172.9021	0.0550364
3174.8310	0.0554683
3176.7598	0.0560126
3178.6886	0.0564954
3180.6174	0.0569196
3182.5462	0.0573886
3184.4750	0.0579685
3186.4039	0.058538
3188.3327	0.0590932
3190.2615	0.0595803
3192.1903	0.0601786
3194.1191	0.0607411
3196.0479	0.061307
3197.9768	0.0619254
3199.9056	0.0624841
3201.8344	0.0630664
3203.7632	0.0636602
3205.6920	0.0642161
3207.6208	0.0649912
3209.5496	0.0656548
3211.4785	0.0662866
3213.4073	0.0669919
3215.3361	0.0676474
3217.2649	0.0683145
3219.1937	0.0690841
3221.1225	0.0697776
3223.0514	0.0704758
3224.9802	0.0711341
3226.9090	0.0719501
3228.8378	0.0728763
3230.7666	0.0739334
3232.6954	0.0751026
3234.6243	0.0760545
3236.5531	0.0768049
3238.4819	0.0776883
3240.4107	0.0787359
3242.3395	0.0799143
3244.2683	0.0811841
3246.1971	0.0827846
3248.1260	0.0842336
3250.0548	0.0855279
3251.9836	0.0869547
3253.9124	0.088659
3255.8412	0.0904131
3257.7700	0.0920985
3259.6989	0.0939391
3261.6277	0.0958689
3263.5565	0.0977675
3265.4853	0.0998719
3267.4141	0.102019
3269.3429	0.104136
3271.2718	0.106088
3273.2006	0.107641
3275.1294	0.108863
3277.0582	0.109749
3278.9870	0.110525
3280.9158	0.11109
3282.8446	0.111203
3284.7735	0.111065
3286.7023	0.1107
3288.6311	0.110093
3290.5599	0.109165
3292.4887	0.10799
3294.4175	0.106558
3296.3464	0.104878
3298.2752	0.103101
3300.2040	0.101304
3302.1328	0.09949
3304.0616	0.0978221
3305.9904	0.0960939
3307.9193	0.0942315
3309.8481	0.0923127
3311.7769	0.0903639
3313.7057	0.0885224
3315.6345	0.0867634
3317.5633	0.0850031
3319.4921	0.0833377
3321.4210	0.0818062
3323.3498	0.080338
3325.2786	0.078935
3327.2074	0.0773968
3329.1362	0.0758381
3331.0650	0.074558
3332.9939	0.0733035
3334.9227	0.0721556
3336.8515	0.0711404
3338.7803	0.070111
3340.7091	0.0690307
3342.6379	0.0681096
3344.5668	0.0671873
3346.4956	0.0663536
3348.4244	0.0656208
3350.3532	0.0649107
3352.2820	0.0641324
3354.2108	0.0634073
3356.1397	0.0627731
3358.0685	0.0622169
3359.9973	0.0616854
3361.9261	0.0612024
3363.8549	0.0606576
3365.7837	0.0602265
3367.7125	0.059751
3369.6414	0.0592712
3371.5702	0.058756
3373.4990	0.0583854
3375.4278	0.0580044
3377.3566	0.0576262
3379.2854	0.057285
3381.2143	0.0569465
3383.1431	0.0565266
3385.0719	0.0561511
3387.0007	0.0557952
3388.9295	0.0555303
3390.8583	0.0553586
3392.7872	0.0550521
3394.7160	0.0546171
3396.6448	0.0543247
3398.5736	0.0540184
3400.5024	0.0537174
3402.4312	0.0534529
3404.3600	0.0531853
3406.2889	0.0528504
3408.2177	0.0525065
3410.1465	0.0521394
3412.0753	0.0518708
3414.0041	0.0516414
3415.9329	0.0513569
3417.8618	0.0510149
3419.7906	0.0507696
3421.7194	0.0505651
3423.6482	0.0502243
3425.5770	0.0498015
3427.5058	0.0494988
3429.4347	0.0491944
3431.3635	0.0490013
3433.2923	0.0488294
3435.2211	0.0486181
3437.1499	0.0483431
3439.0787	0.0480915
3441.0075	0.0478962
3442.9364	0.0478317
3444.8652	0.0476318
3446.7940	0.0474178
3448.7228	0.0472107
3450.6516	0.0469842
3452.5804	0.0468134
3454.5093	0.0466608
3456.4381	0.0464712
3458.3669	0.0462659
3460.2957	0.0460867
3462.2245	0.0459628
3464.1533	0.0457592
3466.0822	0.0455027
3468.0110	0.045326
3469.9398	0.0451581
3471.8686	0.045018
3473.7974	0.0449314
3475.7262	0.0448874
3477.6550	0.0447567
3479.5839	0.0444805
3481.5127	0.0444338
3483.4415	0.0442914
3485.3703	0.0439324
3487.2991	0.0437492
3489.2279	0.0437658
3491.1568	0.0436391
3493.0856	0.0433837
3495.0144	0.0432145
3496.9432	0.0430881
3498.8720	0.0428421
3500.8008	0.0426698
3502.7297	0.0427328
3504.6585	0.0427602
3506.5873	0.0423487
3508.5161	0.0421491
3510.4449	0.0421199
3512.3737	0.0418133
3514.3025	0.0414543
3516.2314	0.0412915
3518.1602	0.041178
3520.0890	0.0410003
3522.0178	0.0407487
3523.9466	0.0407247
3525.8754	0.0406074
3527.8043	0.0404594
3529.7331	0.0402138
3531.6619	0.0398835
3533.5907	0.0395199
3535.5195	0.0393762
3537.4483	0.0392614
3539.3772	0.038919
3541.3060	0.0386258
3543.2348	0.0384392
3545.1636	0.038419
3547.0924	0.0384277
3549.0212	0.0379947
3550.9501	0.0375591
3552.8789	0.0374697
3554.8077	0.0372106
3556.7365	0.0368447
3558.6653	0.036602
3560.5941	0.0363426
3562.5229	0.036064
3564.4518	0.0359455
3566.3806	0.0363842
3568.3094	0.0366745
3570.2382	0.0358383
3572.1670	0.0350556
3574.0958	0.0348134
3576.0247	0.0345571
3577.9535	0.0343213
3579.8823	0.0342167
3581.8111	0.0340715
3583.7399	0.0338271
3585.6687	0.0338611
3587.5976	0.0346376
3589.5264	0.0345911
3591.4552	0.0336635
3593.3840	0.0334367
3595.3128	0.0335771
3597.2416	0.0334108
3599.1704	0.0330709
3601.0993	0.0330591
3603.0281	0.0327198
3604.9569	0.0322932
3606.8857	0.0322969
3608.8145	0.0327361
3610.7433	0.0322099
3612.6722	0.03176
3614.6010	0.0318563
3616.5298	0.0313811
3618.4586	0.0315402
3620.3874	0.0320655
3622.3162	0.031469
3624.2451	0.0309198
3626.1739	0.0305649
3628.1027	0.0310352
3630.0315	0.0322156
3631.9603	0.0307508
3633.8891	0.0299978
3635.8179	0.0297549
3637.7468	0.0291441
3639.6756	0.0288212
3641.6044	0.0286418
3643.5332	0.0284815
3645.4620	0.027991
3647.3908	0.0284129
3649.3197	0.0294674
3651.2485	0.0296117
3653.1773	0.0279525
3655.1061	0.0270204
3657.0349	0.0275215
3658.9637	0.0269378
3660.8926	0.0263083
3662.8214	0.0261978
3664.7502	0.0260348
3666.6790	0.0256512
3668.6078	0.0258164
3670.5366	0.0271539
3672.4654	0.0264152
3674.3943	0.0256295
3676.3231	0.0270684
3678.2519	0.0260028
3680.1807	0.0253996
3682.1095	0.0252508
3684.0383	0.0250509
3685.9672	0.0247524
3687.8960	0.0249709
3689.8248	0.0260201
3691.7536	0.0262043
3693.6824	0.0256465
3695.6112	0.0250256
3697.5401	0.0249525
3699.4689	0.0247285
3701.3977	0.0251988
3703.3265	0.0256238
3705.2553	0.0251582
3707.1841	0.0248447
3709.1129	0.0250955
3711.0418	0.0255627
3712.9706	0.0258035
3714.8994	0.0251347
3716.8282	0.0245885
3718.7570	0.0248001
3720.6858	0.0250571
3722.6147	0.0254952
3724.5435	0.0257449
3726.4723	0.0260669
3728.4011	0.0259691
3730.3299	0.0251511
3732.2587	0.0255091
3734.1876	0.026009
3736.1164	0.026679
3738.0452	0.0263009
3739.9740	0.0253677
3741.9028	0.0245894
3743.8316	0.0251616
3745.7605	0.0267674
3747.6893	0.0250063
3749.6181	0.02493
3751.5469	0.025944
3753.4757	0.0257126
3755.4045	0.0246186
3757.3333	0.0243064
3759.2622	0.0247246
3761.1910	0.0248791
3763.1198	0.0241977
3765.0486	0.0242383
3766.9774	0.0244859
3768.9062	0.0242056
3770.8351	0.0247338
3772.7639	0.0243521
3774.6927	0.0240365
3776.6215	0.0239602
3778.5503	0.0240719
3780.4791	0.0245354
3782.4080	0.0241677
3784.3368	0.0241462
3786.2656	0.0243776
3788.1944	0.0241377
3790.1232	0.0240189
3792.0520	0.0239385
3793.9808	0.0238237
3795.9097	0.0241533
3797.8385	0.0246347
3799.7673	0.0241774
3801.6961	0.0251799
3803.6249	0.0250789
3805.5537	0.0239982
3807.4826	0.0248597
3809.4114	0.0247423
3811.3402	0.0240529
3813.2690	0.0237949
3815.1978	0.024224
3817.1266	0.0252889
3819.0555	0.0242878
3820.9843	0.024962
3822.9131	0.0256824
3824.8419	0.0244489
3826.7707	0.0244612
3828.6995	0.0244556
3830.6283	0.024207
3832.5572	0.0245292
3834.4860	0.0244021
3836.4148	0.024423
3838.3436	0.0250477
3840.2724	0.0252448
3842.2012	0.0248038
3844.1301	0.0248728
3846.0589	0.0246629
3847.9877	0.0241998
3849.9165	0.0239629
3851.8453	0.0240193
3853.7741	0.0261268
3855.7030	0.0261948
3857.6318	0.0248659
3859.5606	0.02425
3861.4894	0.024172
3863.4182	0.0244965
3865.3470	0.0250105
3867.2758	0.0245547
3869.2047	0.0244587
3871.1335	0.0254275
3873.0623	0.0245717
3874.9911	0.0248601
3876.9199	0.0243838
3878.8487	0.0240425
3880.7776	0.0249989
3882.7064	0.024831
3884.6352	0.0242848
3886.5640	0.0251535
3888.4928	0.0243972
3890.4216	0.0240722
3892.3505	0.0249034
3894.2793	0.0246653
3896.2081	0.0241553
3898.1369	0.0241857
3900.0657	0.024679
3901.9945	0.024932
3903.9233	0.0252695
3905.8522	0.0253731
3907.7810	0.0245659
3909.7098	0.024181
3911.6386	0.0242004
3913.5674	0.0242036
3915.4962	0.0241966
3917.4251	0.0246324
3919.3539	0.0246843
3921.2827	0.0245032
3923.2115	0.0242345
3925.1403	0.0245721
3927.0691	0.0245047
3928.9980	0.0241567
3930.9268	0.0241769
3932.8556	0.0245222
3934.7844	0.0244537
3936.7132	0.0241938
3938.6420	0.0242339
3940.5709	0.0241425
3942.4997	0.0243966
3944.4285	0.0246331
3946.3573	0.0243207
3948.2861	0.0244138
3950.2149	0.0244851
3952.1437	0.024387
3954.0726	0.0242675
3956.0014	0.0243294
3957.9302	0.0242946
3959.8590	0.0242014
3961.7878	0.0243114
3963.7166	0.0244201
3965.6455	0.0243111
3967.5743	0.0243167
3969.5031	0.0243407
3971.4319	0.0242973
3973.3607	0.0242632
3975.2895	0.0243968
3977.2184	0.0243799
3979.1472	0.0243021
3981.0760	0.0243377
3983.0048	0.0244503
3984.9336	0.0244532
3986.8624	0.0243863
3988.7912	0.0243673
3990.7201	0.0243893
3992.6489	0.0242796
3994.5777	0.0242681
3996.5065	0.0242696
3998.4353	0.0243437
4000.3641	0.0243486
4002.2930	0.0243066
4004.2218	0.0242828
4006.1506	0.0243525
4008.0794	0.0243427
4010.0082	0.0242571
4011.9370	0.0242011
4013.8659	0.0241771
4015.7947	0.0241276
4017.7235	0.0241449
4019.6523	0.0242232
4021.5811	0.0242139
4023.5099	0.0241356
4025.4387	0.024199
4027.3676	0.0241701
4029.2964	0.024156
4031.2252	0.0241858
4033.1540	0.0241368
4035.0828	0.024108
4037.0116	0.0241538
4038.9405	0.0240918
4040.8693	0.0240784
4042.7981	0.0240732
4044.7269	0.0241648
4046.6557	0.0241746
4048.5845	0.0242028
4050.5134	0.0241876
4052.4422	0.0241328
4054.3710	0.0240474
4056.2998	0.0240553
4058.2286	0.024075
4060.1574	0.0240704
4062.0862	0.0239853
4064.0151	0.0240484
4065.9439	0.0241307
4067.8727	0.0242115
4069.8015	0.0242053
4071.7303	0.0241432
4073.6591	0.0240666
4075.5880	0.0240687
4077.5168	0.024016
4079.4456	0.0238898
4081.3744	0.0238356
4083.3032	0.0239614
4085.2320	0.0240309
4087.1609	0.0239991
4089.0897	0.023932
4091.0185	0.0239327
4092.9473	0.0238602
4094.8761	0.0238028
4096.8049	0.0237975
4098.7337	0.0238752
4100.6626	0.0239671
4102.5914	0.0239942
4104.5202	0.0239646
4106.4490	0.0238844
4108.3778	0.0237934
4110.3066	0.0238815
4112.2355	0.023867
4114.1643	0.0238595
4116.0931	0.0239498
4118.0219	0.0239071
4119.9507	0.02376
4121.8795	0.0238138
4123.8084	0.0238927
4125.7372	0.0238861
4127.6660	0.0238033
4129.5948	0.02385
4131.5236	0.0237724
4133.4524	0.023837
4135.3813	0.0239118
4137.3101	0.0238716
4139.2389	0.0238207
4141.1677	0.0238397
4143.0965	0.0237209
4145.0253	0.0236799
4146.9541	0.023734
4148.8830	0.0237398
4150.8118	0.023691
4152.7406	0.0236725
4154.6694	0.0237367
4156.5982	0.0237016
4158.5270	0.0236296
4160.4559	0.023671
4162.3847	0.0237051
4164.3135	0.0237442
4166.2423	0.0237659
4168.1711	0.0237555
4170.0999	0.0236966
4172.0288	0.0236978
4173.9576	0.0237286
4175.8864	0.0238093
4177.8152	0.0238419
4179.7440	0.0238595
4181.6728	0.0238303
4183.6016	0.0238073
4185.5305	0.0237479
4187.4593	0.0237369
4189.3881	0.0236767
4191.3169	0.0236817
4193.2457	0.023704
4195.1745	0.0237711
4197.1034	0.0237311
4199.0322	0.0237462
4200.9610	0.0237809
[truncated: 414 more rows]
