# Supplementary material for: Vibrational Study on the Structure, Bioactivity, and Silver Adsorption of Silk Fibroin Fibers Grafted with Methacrylonitrile
Source: Molecules. 2023 Mar 10;28(6):2551. doi: 10.3390/molecules28062551 (PMC10051891; doi:10.3390/molecules28062551)
Supplement: Supplementary file 1 [file molecules-28-02551-s001.zip › RAW DATA/Figure 3 IR t0 perpendicular/IR BF control t0 perpendic p1.txt]

TITLE	BF CONTROLLO T0 PERPENDICOLARE P1
DATA TYPE
ORIGIN	JASCO
OWNER
DATE	23/03/01
TIME	12:10:16
SPECTROMETER/DATA SYSTEM
RESOLUTION
DELTAX	1.92882
XUNITS	1/CM
YUNITS	ABSORBANCE
FIRSTX	379.9768
LASTX	4999.4912
NPOINTS	2396
FIRSTY	0.21011
MAXY	0.30328
MINY	0.02320
XYDATA
379.9768	0.210107
381.9056	0.212694
383.8344	0.21458
385.7633	0.215897
387.6921	0.212618
389.6209	0.207908
391.5497	0.201994
393.4785	0.207131
395.4073	0.20895
397.3361	0.206467
399.2650	0.205264
401.1938	0.206932
403.1226	0.204553
405.0514	0.205368
406.9802	0.208287
408.9090	0.211784
410.8379	0.216115
412.7667	0.219906
414.6955	0.221195
416.6243	0.224749
418.5531	0.233241
420.4819	0.233213
422.4108	0.227517
424.3396	0.223707
426.2684	0.224475
428.1972	0.223271
430.1260	0.215073
432.0548	0.206477
433.9837	0.203643
435.9125	0.200591
437.8413	0.197151
439.7701	0.195663
441.6989	0.195047
443.6277	0.19355
445.5565	0.192924
447.4854	0.193246
449.4142	0.193929
451.3430	0.194943
453.2718	0.195303
455.2006	0.194355
457.1294	0.195663
459.0583	0.19608
460.9871	0.194507
462.9159	0.194175
464.8447	0.1968
466.7735	0.198355
468.7023	0.199331
470.6312	0.20025
472.5600	0.201558
474.4888	0.20207
476.4176	0.203387
478.3464	0.204979
480.2752	0.206543
482.2040	0.207823
484.1329	0.209405
486.0617	0.210012
487.9905	0.210704
489.9193	0.210827
491.8481	0.210666
493.7769	0.210012
495.7058	0.20951
497.6346	0.209822
499.5634	0.210723
501.4922	0.211045
503.4210	0.211926
505.3498	0.213007
507.2787	0.214789
509.2075	0.215679
511.1363	0.216409
513.0651	0.217528
514.9939	0.218039
516.9227	0.219053
518.8515	0.220049
520.7804	0.220267
522.7092	0.221195
524.6380	0.22238
526.5668	0.223679
528.4956	0.224967
530.4244	0.227081
532.3533	0.228474
534.2821	0.230227
536.2109	0.232502
538.1397	0.234521
540.0685	0.23671
541.9973	0.238719
543.9262	0.240359
545.8550	0.241875
547.7838	0.242245
549.7126	0.241439
551.6414	0.239525
553.5702	0.236786
555.4990	0.232227
557.4279	0.226209
559.3567	0.219575
561.2855	0.214457
563.2143	0.209709
565.1431	0.205273
567.0719	0.201681
569.0008	0.199075
570.9296	0.197739
572.8584	0.197293
574.7872	0.196668
576.7160	0.196146
578.6448	0.19589
580.5737	0.196317
582.5025	0.197028
584.4313	0.197407
586.3601	0.19753
588.2889	0.198061
590.2177	0.198696
592.1465	0.200108
594.0754	0.201359
596.0042	0.202676
597.9330	0.204117
599.8618	0.206363
601.7906	0.208315
603.7194	0.210268
605.6483	0.212884
607.5771	0.214959
609.5059	0.216248
611.4347	0.216627
613.3635	0.216381
615.2923	0.216504
617.2212	0.216618
619.1500	0.216371
621.0788	0.216646
623.0076	0.217376
624.9364	0.217765
626.8652	0.217831
628.7941	0.217736
630.7229	0.217196
632.6517	0.216115
634.5805	0.21441
636.5093	0.212741
638.4381	0.211585
640.3669	0.21004
642.2958	0.207813
644.2246	0.205785
646.1534	0.203567
648.0822	0.201046
650.0110	0.1988
651.9398	0.196848
653.8687	0.194943
655.7975	0.193038
657.7263	0.191427
659.6551	0.189721
661.5839	0.188308
663.5127	0.187294
665.4416	0.187095
667.3704	0.188375
669.2992	0.18809
671.2280	0.185797
673.1568	0.18466
675.0856	0.184745
677.0144	0.185152
678.9433	0.184716
680.8721	0.184119
682.8009	0.183418
684.7297	0.183029
686.6585	0.182423
688.5873	0.181286
690.5162	0.180376
692.4450	0.179428
694.3738	0.177912
696.3026	0.176064
698.2314	0.174187
700.1602	0.172386
702.0891	0.170036
704.0179	0.167382
705.9467	0.164577
707.8755	0.161771
709.8043	0.159421
711.7331	0.157109
713.6619	0.154768
715.5908	0.152484
717.5196	0.150143
719.4484	0.147792
721.3772	0.145337
723.3060	0.142551
725.2348	0.139746
727.1637	0.136884
729.0925	0.134116
731.0213	0.131083
732.9501	0.128069
734.8789	0.125293
736.8077	0.122326
738.7366	0.119388
740.6654	0.116753
742.5942	0.114251
744.5230	0.11191
746.4518	0.109683
748.3806	0.107873
750.3094	0.106082
752.2383	0.104499
754.1671	0.102831
756.0959	0.101428
758.0247	0.100291
759.9535	0.0993527
761.8823	0.0981206
763.8112	0.0971349
765.7400	0.0959123
767.6688	0.0946234
769.5976	0.0932302
771.5264	0.091638
773.4552	0.0898372
775.3841	0.0882355
777.3129	0.086776
779.2417	0.085525
781.1705	0.0842265
783.0993	0.0833167
785.0281	0.0822647
786.9569	0.0811937
788.8858	0.0797342
790.8146	0.078758
792.7434	0.0779998
794.6722	0.0774407
796.6010	0.0768246
798.5298	0.076455
800.4587	0.0763697
802.3875	0.0763887
804.3163	0.0762275
806.2451	0.0761517
808.1739	0.0758579
810.1027	0.0755452
812.0316	0.0751566
813.9604	0.0751566
815.8892	0.0750713
817.8180	0.0749955
819.7468	0.0749765
821.6756	0.075185
823.6045	0.0753272
825.5333	0.0755262
827.4621	0.0754788
829.3909	0.0751566
831.3197	0.0741141
833.2485	0.0729862
835.1773	0.0717731
837.1062	0.07056
839.0350	0.0695933
840.9638	0.0691668
842.8926	0.0687403
844.8214	0.0687119
846.7502	0.0688635
848.6791	0.0694322
850.6079	0.0697449
852.5367	0.0696312
854.4655	0.0687403
856.3943	0.0676314
858.3231	0.066352
860.2520	0.0651862
862.1808	0.0642669
864.1096	0.0636699
866.0384	0.0630917
867.9672	0.0631486
869.8960	0.063395
871.8248	0.0638215
873.7537	0.0641058
875.6825	0.064248
877.6113	0.0643712
879.5401	0.0645418
881.4689	0.0644849
883.3977	0.0645323
885.3266	0.0645039
887.2554	0.0646839
889.1842	0.0647408
891.1130	0.0649304
893.0418	0.0651578
894.9706	0.0655369
896.8995	0.0656886
898.8283	0.0659065
900.7571	0.0659634
902.6859	0.065935
904.6147	0.0659918
906.5435	0.0663425
908.4723	0.0665131
910.4012	0.0668638
912.3300	0.0673661
914.2588	0.0681622
916.1876	0.0689773
918.1164	0.0699345
920.0452	0.0709391
921.9741	0.072247
923.9029	0.0732042
925.8317	0.073915
927.7605	0.0743605
929.6893	0.074749
931.6181	0.074768
933.5470	0.0748059
935.4758	0.0748628
937.4046	0.0750334
939.3334	0.0753461
941.2622	0.0759243
943.1910	0.0766161
945.1198	0.0774691
947.0487	0.0782462
948.9775	0.079194
950.9063	0.0801038
952.8351	0.0812222
954.7639	0.0823879
956.6927	0.0836674
958.6216	0.0852027
960.5504	0.086795
962.4792	0.0886525
964.4080	0.0910503
966.3368	0.0937325
968.2656	0.0966895
970.1945	0.0997602
972.1233	0.102281
974.0521	0.1034
975.9809	0.102992
977.9097	0.100992
979.8385	0.0982627
981.7673	0.095628
983.6962	0.0938936
985.6250	0.0936851
987.5538	0.0953721
989.4826	0.0985944
991.4114	0.102186
993.3402	0.104622
995.2691	0.105428
997.1979	0.104859
999.1267	0.103381
1001.0555	0.101286
1002.9843	0.098765
1004.9131	0.0961208
1006.8420	0.094159
1008.7708	0.0930406
1010.6996	0.0925952
1012.6284	0.0925762
1014.5572	0.0925478
1016.4860	0.0922256
1018.4149	0.0917612
1020.3437	0.0915621
1022.2725	0.0919128
1024.2013	0.0927468
1026.1301	0.0941495
1028.0589	0.0959313
1029.9877	0.0977889
1031.9166	0.0995043
1033.8454	0.101239
1035.7742	0.102774
1037.7030	0.104148
1039.6318	0.105276
1041.5606	0.106176
1043.4895	0.106906
1045.4183	0.10756
1047.3471	0.108186
1049.2759	0.108811
1051.2047	0.109513
1053.1335	0.110612
1055.0624	0.111967
1056.9912	0.113275
1058.9200	0.114346
1060.8488	0.115199
1062.7776	0.115682
1064.7064	0.115815
1066.6352	0.115663
1068.5641	0.115209
1070.4929	0.114251
1072.4217	0.11282
1074.3505	0.110868
1076.2793	0.108536
1078.2081	0.105883
1080.1370	0.103257
1082.0658	0.100623
1083.9946	0.0980448
1085.9234	0.0955901
1087.8522	0.0935903
1089.7810	0.0919507
1091.7099	0.0909651
1093.6387	0.0904722
1095.5675	0.0904627
1097.4963	0.0909271
1099.4251	0.091619
1101.3539	0.0921403
1103.2827	0.0924246
1105.2116	0.0923109
1107.1404	0.092036
1109.0692	0.0917801
1110.9980	0.0918086
1112.9268	0.0920929
1114.8556	0.0925478
1116.7845	0.0930217
1118.7133	0.0936567
1120.6421	0.0941874
1122.5709	0.0947845
1124.4997	0.0954669
1126.4285	0.0961682
1128.3574	0.0969548
1130.2862	0.0979121
1132.2150	0.0989735
1134.1438	0.1003
1136.0726	0.101798
1138.0014	0.103703
1139.9302	0.105977
1141.8591	0.10866
1143.7879	0.111645
1145.7167	0.114877
1147.6455	0.118374
1149.5743	0.122032
1151.5031	0.125567
1153.4320	0.128723
1155.3608	0.131178
1157.2896	0.132941
1159.2184	0.134002
1161.1472	0.134296
1163.0760	0.133946
1165.0049	0.133026
1166.9337	0.131614
1168.8625	0.129889
1170.7913	0.127624
1172.7201	0.124582
1174.6489	0.120942
1176.5777	0.117407
1178.5066	0.11464
1180.4354	0.112953
1182.3642	0.112375
1184.2930	0.11282
1186.2218	0.113882
1188.1506	0.115417
1190.0795	0.117331
1192.0083	0.119663
1193.9371	0.12243
1195.8659	0.125785
1197.7947	0.129738
1199.7235	0.134239
1201.6524	0.139253
1203.5812	0.144646
1205.5100	0.150275
1207.4388	0.155933
1209.3676	0.161459
1211.2964	0.166662
1213.2253	0.17142
1215.1541	0.175429
1217.0829	0.17884
1219.0117	0.181769
1220.9405	0.184385
1222.8693	0.186621
1224.7981	0.188337
1226.7270	0.188962
1228.6558	0.188252
1230.5846	0.18593
1232.5134	0.1823
1234.4422	0.177741
1236.3710	0.17304
1238.2999	0.16851
1240.2287	0.164596
1242.1575	0.161383
1244.0863	0.158777
1246.0151	0.15671
1247.9439	0.155317
1249.8728	0.154351
1251.8016	0.153924
1253.7304	0.153924
1255.6592	0.154133
1257.5880	0.154398
1259.5168	0.154379
1261.4456	0.153573
1263.3745	0.151631
1265.3033	0.148541
1267.2321	0.144399
1269.1609	0.13949
1271.0897	0.134344
1273.0185	0.129349
1274.9474	0.125075
1276.8762	0.121653
1278.8050	0.119009
1280.7338	0.117066
1282.6626	0.115692
1284.5914	0.114773
1286.5203	0.114033
1288.4491	0.113436
1290.3779	0.113048
1292.3067	0.112962
1294.2355	0.113048
1296.1643	0.113436
1298.0931	0.114014
1300.0220	0.11463
1301.9508	0.115246
1303.8796	0.115749
1305.8084	0.116128
1307.7372	0.11646
1309.6660	0.116696
1311.5949	0.116971
1313.5237	0.117237
1315.4525	0.117483
1317.3813	0.117843
1319.3101	0.118431
1321.2389	0.119161
1323.1678	0.120184
1325.0966	0.121359
1327.0254	0.122563
1328.9542	0.123748
1330.8830	0.1248
1332.8118	0.125539
1334.7406	0.125937
1336.6695	0.126127
1338.5983	0.126212
1340.5271	0.12607
1342.4559	0.125691
1344.3847	0.125482
1346.3135	0.125482
1348.2424	0.125624
1350.1712	0.126146
1352.1000	0.126989
1354.0288	0.128126
1355.9576	0.129671
1357.8864	0.131728
1359.8153	0.134277
1361.7441	0.13749
1363.6729	0.141111
1365.6017	0.143641
1367.5305	0.145319
1369.4593	0.146181
1371.3881	0.146266
1373.3170	0.146418
1375.2458	0.146911
1377.1746	0.147347
1379.1034	0.148076
1381.0322	0.148892
1382.9610	0.149887
1384.8899	0.150967
1386.8187	0.152303
1388.7475	0.153554
1390.6763	0.154559
1392.6051	0.155696
1394.5339	0.157516
1396.4628	0.159364
1398.3916	0.161032
1400.3204	0.162909
1402.2492	0.164179
1404.1780	0.165145
1406.1068	0.165638
1408.0357	0.165145
1409.9645	0.164302
1411.8933	0.163278
1413.8221	0.162312
1415.7509	0.161591
1417.6797	0.161497
1419.6085	0.161999
1421.5374	0.16235
1423.4662	0.16343
1425.3950	0.166065
1427.3238	0.169098
1429.2526	0.173789
1431.1814	0.179807
1433.1103	0.186195
1435.0391	0.192185
1436.9679	0.199653
1438.8967	0.20388
1440.8255	0.205823
1442.7543	0.207083
1444.6832	0.207652
1446.6120	0.206809
1448.5408	0.20442
1450.4696	0.19989
1452.3984	0.19463
1454.3272	0.189417
1456.2560	0.185446
1458.1849	0.181058
1460.1137	0.178594
1462.0425	0.177987
1463.9713	0.179039
1465.9001	0.181447
1467.8289	0.183598
1469.7578	0.185939
1471.6866	0.189645
1473.6154	0.194905
1475.5442	0.199227
1477.4730	0.204837
1479.4018	0.210742
1481.3307	0.217926
1483.2595	0.225792
1485.1883	0.233497
1487.1171	0.24215
1489.0459	0.251201
1490.9747	0.260679
1492.9035	0.267664
1494.8324	0.273805
1496.7612	0.281577
1498.6900	0.287708
1500.6188	0.291935
1502.5476	0.295234
1504.4764	0.297679
1506.4053	0.301839
1508.3341	0.30328
1510.2629	0.301385
1512.1917	0.298958
1514.1205	0.294978
1516.0493	0.288097
1517.9782	0.277994
1519.9070	0.268962
1521.8358	0.259617
1523.7646	0.250462
1525.6934	0.243411
1527.6222	0.235639
1529.5510	0.228758
1531.4799	0.22274
1533.4087	0.21675
1535.3375	0.209965
1537.2663	0.205207
1539.1951	0.200951
1541.1239	0.195293
1543.0528	0.189446
1544.9816	0.184375
1546.9104	0.179276
1548.8392	0.17504
1550.7680	0.170548
1552.6968	0.166387
1554.6257	0.162255
1556.5545	0.158625
1558.4833	0.15545
1560.4121	0.149337
1562.3409	0.143783
1564.2697	0.139452
1566.1985	0.134865
1568.1274	0.131131
1570.0562	0.127444
1571.9850	0.124316
1573.9138	0.121994
1575.8426	0.120942
1577.7714	0.120146
1579.7003	0.119502
1581.6291	0.119871
1583.5579	0.121255
1585.4867	0.123293
1587.4155	0.126212
1589.3443	0.129993
1591.2732	0.134533
1593.2020	0.139537
1595.1308	0.144949
1597.0596	0.150541
1598.9884	0.156293
1600.9172	0.162994
1602.8461	0.170699
1604.7749	0.179182
1606.7037	0.187854
1608.6325	0.197066
1610.5613	0.205804
1612.4901	0.213841
1614.4189	0.220124
1616.3478	0.227318
1618.2766	0.233706
1620.2054	0.236151
1622.1342	0.238293
1624.0630	0.240274
1625.9918	0.239648
1627.9207	0.238027
1629.8495	0.235431
1631.7783	0.231933
1633.7071	0.228522
1635.6359	0.224892
1637.5647	0.219281
1639.4936	0.213661
1641.4224	0.208714
1643.3512	0.203823
1645.2800	0.199615
1647.2088	0.194687
1649.1376	0.189124
1651.0664	0.184555
1652.9953	0.180802
1654.9241	0.172348
1656.8529	0.16579
1658.7817	0.159563
1660.7105	0.153763
1662.6393	0.147849
1664.5682	0.14203
1666.4970	0.136703
1668.4258	0.132334
1670.3546	0.127188
1672.2834	0.122411
1674.2122	0.118147
1676.1411	0.114024
1678.0699	0.109522
1679.9987	0.10612
1681.9275	0.102897
1683.8563	0.100916
1685.7851	0.0982248
1687.7139	0.0957417
1689.6428	0.0948698
1691.5716	0.0949646
1693.5004	0.0955143
1695.4292	0.0980732
1697.3580	0.100139
1699.2868	0.0970686
1701.2157	0.0855155
1703.1445	0.0740288
1705.0733	0.0622672
1707.0021	0.051624
1708.9309	0.0441557
1710.8597	0.0397297
1712.7886	0.0359482
1714.7174	0.0341285
1716.6462	0.0321856
1718.5750	0.0316264
1720.5038	0.0296077
1722.4326	0.0289064
1724.3614	0.0281956
1726.2903	0.0278639
1728.2191	0.0272099
1730.1479	0.0274563
1732.0767	0.026973
1734.0055	0.028006
1735.9343	0.0279871
1737.8632	0.02739
1739.7920	0.0273995
1741.7208	0.0275227
1743.6496	0.0270488
1745.5784	0.026973
1747.5072	0.0264896
1749.4361	0.0266318
1751.3649	0.0263475
1753.2937	0.0261295
1755.2225	0.0253523
1757.1513	0.0255798
1759.0801	0.0252007
1761.0089	0.0253902
1762.9378	0.0255513
1764.8666	0.0254566
1766.7954	0.0252291
1768.7242	0.0257598
1770.6530	0.0255513
1772.5818	0.0262622
1774.5107	0.0259873
1776.4395	0.025902
1778.3683	0.0256651
1780.2971	0.0258831
1782.2259	0.0258451
1784.1547	0.0260157
1786.0836	0.0260063
1788.0124	0.0260537
1789.9412	0.0259968
1791.8700	0.0265844
1793.7988	0.0265749
1795.7276	0.0264517
1797.6565	0.026338
1799.5853	0.0266413
1801.5141	0.0266128
1803.4429	0.0266792
1805.3717	0.0264896
1807.3005	0.0266792
1809.2293	0.0266507
1811.1582	0.0269066
1813.0870	0.026736
1815.0158	0.0266413
1816.9446	0.0265844
1818.8734	0.0270014
1820.8022	0.0270204
1822.7311	0.0272383
1824.6599	0.0274279
1826.5887	0.0277501
1828.5175	0.0274753
1830.4463	0.0279965
1832.3751	0.0277217
1834.3040	0.0277406
1836.2328	0.0276174
1838.1616	0.0278449
1840.0904	0.0278165
1842.0192	0.0280724
1843.9480	0.0283283
1845.8768	0.0288116
1847.8057	0.0283851
1849.7345	0.0284515
1851.6633	0.0283283
1853.5921	0.0285557
1855.5209	0.0283377
1857.4497	0.0287074
1859.3786	0.0287642
1861.3074	0.0289917
1863.2362	0.0288685
1865.1650	0.0291149
1867.0938	0.0290296
1869.0226	0.0295982
1870.9515	0.0293992
1872.8803	0.0293897
1874.8091	0.0293518
1876.7379	0.0297404
1878.6667	0.0295603
1880.5955	0.029712
1882.5243	0.029712
1884.4532	0.0299963
1886.3820	0.0297688
1888.3108	0.0302522
1890.2396	0.0304228
1892.1684	0.0304891
1894.0972	0.030309
1896.0261	0.0306313
1897.9549	0.0304133
1899.8837	0.0307071
1901.8125	0.0304323
1903.7413	0.0305365
1905.6701	0.0306787
1907.5990	0.0310483
1909.5278	0.0308872
1911.4566	0.0311241
1913.3854	0.0311146
1915.3142	0.0313421
1917.2430	0.0312852
1919.1718	0.0317591
1921.1007	0.0315032
1923.0295	0.0320908
1924.9583	0.0317781
1926.8871	0.0316643
1928.8159	0.0315222
1930.7447	0.0319392
1932.6736	0.0318254
1934.6024	0.0321951
1936.5312	0.032034
1938.4600	0.0326405
1940.3888	0.0324983
1942.3176	0.0329722
1944.2465	0.0327827
1946.1753	0.0329722
1948.1041	0.0323467
1950.0329	0.0329059
1951.9617	0.0337304
1953.8905	0.0343275
1955.8193	0.0337209
1957.7482	0.0342706
1959.6770	0.0343654
1961.6058	0.034754
1963.5346	0.0346971
1965.4634	0.0359387
1967.3922	0.0361851
1969.3211	0.0371518
1971.2499	0.0362325
1973.1787	0.036242
1975.1075	0.0359008
1977.0363	0.0374267
1978.9651	0.0377678
1980.8940	0.0377678
1982.8228	0.036839
1984.7516	0.0364505
1986.6804	0.0353985
1988.6092	0.0359292
1990.5380	0.0359766
1992.4669	0.0366779
1994.3957	0.0357681
1996.3245	0.0360903
1998.2533	0.0357017
2000.1821	0.0356259
2002.1109	0.0356733
2004.0397	0.0363273
2005.9686	0.0362893
2007.8974	0.0376636
2009.8262	0.0377868
2011.7550	0.0374361
2013.6838	0.035806
2015.6126	0.0362325
2017.5415	0.0371423
2019.4703	0.0382796
2021.3991	0.0379479
2023.3279	0.0379479
2025.2567	0.0373224
2027.1855	0.0384313
2029.1144	0.0383554
2031.0432	0.0382701
2032.9720	0.0375878
2034.9008	0.0381754
2036.8296	0.0370665
2038.7584	0.0372655
2040.6872	0.0373319
2042.6161	0.0373698
2044.5449	0.0364599
2046.4737	0.0371234
2048.4025	0.0372845
2050.3313	0.0373319
2052.2601	0.0359576
2054.1890	0.0358723
2056.1178	0.0360335
2058.0466	0.0360998
2059.9754	0.0357965
2061.9042	0.0363936
2063.8330	0.0360808
2065.7619	0.0358155
2067.6907	0.0354174
2069.6195	0.0356354
2071.5483	0.0355501
2073.4771	0.0357776
2075.4059	0.0353606
2077.3347	0.0357776
2079.2636	0.0356733
2081.1924	0.0356733
2083.1212	0.0353226
2085.0500	0.0355691
2086.9788	0.0355406
2088.9076	0.0356449
2090.8365	0.0355406
2092.7653	0.0354932
2094.6941	0.0353985
2096.6229	0.0359197
2098.5517	0.0357965
2100.4805	0.0359197
2102.4094	0.0357681
2104.3382	0.0358534
2106.2670	0.0356449
2108.1958	0.0357681
2110.1246	0.0357965
2112.0534	0.0358534
2113.9822	0.0357965
2115.9111	0.0357112
2117.8399	0.0351236
2119.7687	0.0353606
2121.6975	0.0353132
2123.6263	0.035607
2125.5551	0.035389
2127.4840	0.0352563
2129.4128	0.0349246
2131.3416	0.0351047
2133.2704	0.0351331
2135.1992	0.0359197
2137.1280	0.0361756
2139.0569	0.0366779
2140.9857	0.0365737
2142.9145	0.036877
2144.8433	0.0369054
2146.7721	0.0373982
2148.7009	0.0370476
2150.6297	0.0375025
2152.5586	0.0377678
2154.4874	0.0381185
2156.4162	0.0376731
2158.3450	0.0399477
2160.2738	0.0424592
2162.2026	0.0426961
2164.1315	0.0409997
2166.0603	0.0408859
2167.9891	0.0407343
2169.9179	0.0409902
2171.8467	0.0394548
2173.7755	0.038327
2175.7044	0.03791
2177.6332	0.0390189
2179.5620	0.0391136
2181.4908	0.038962
2183.4196	0.0387725
2185.3484	0.0394548
2187.2773	0.0388483
2189.2061	0.0387345
2191.1349	0.0387345
2193.0637	0.0386682
2194.9925	0.0384313
2196.9213	0.038545
2198.8501	0.0383554
2200.7790	0.0384218
2202.7078	0.0379005
2204.6366	0.0379669
2206.5654	0.0378058
2208.4942	0.0376636
2210.4230	0.0377584
2212.3519	0.0382701
2214.2807	0.0375783
2216.2095	0.0374551
2218.1383	0.0372466
2220.0671	0.0376446
2221.9959	0.0375972
2223.9248	0.0372276
2225.8536	0.0369907
2227.7824	0.0373224
2229.7112	0.0369717
2231.6400	0.0372466
2233.5688	0.0371992
2235.4976	0.0373793
2237.4265	0.0371234
2239.3553	0.0369243
2241.2841	0.036659
2243.2129	0.0367253
2245.1417	0.0362514
2247.0705	0.0361946
2248.9994	0.0362135
2250.9282	0.0365642
2252.8570	0.0366305
2254.7858	0.0367158
2256.7146	0.0365358
2258.6434	0.0367822
2260.5723	0.0366211
2262.5011	0.0366874
2264.4299	0.0368011
2266.3587	0.0368296
2268.2875	0.0364599
2270.2163	0.0365642
2272.1451	0.036422
2274.0740	0.0363083
2276.0028	0.0363083
2277.9316	0.0364031
2279.8604	0.0363083
2281.7892	0.0363273
2283.7180	0.0363557
2285.6469	0.0365642
2287.5757	0.0365547
2289.5045	0.0364979
2291.4333	0.036441
2293.3621	0.0365642
2295.2909	0.0364126
2297.2198	0.0364315
2299.1486	0.0365168
2301.0774	0.0366211
2303.0062	0.0365358
2304.9350	0.0367443
2306.8638	0.0368959
2308.7926	0.0371139
2310.7215	0.0371802
2312.6503	0.0373698
2314.5791	0.0373034
2316.5079	0.0373034
2318.4367	0.0374551
2320.3655	0.0379669
2322.2944	0.0385355
2324.2232	0.0387914
2326.1520	0.0380996
2328.0808	0.0378058
2330.0096	0.0379384
2331.9384	0.0385355
2333.8673	0.0386113
2335.7961	0.0385166
2337.7249	0.0385545
2339.6537	0.0386682
2341.5825	0.0386019
2343.5113	0.0384502
2345.4401	0.0380522
2347.3690	0.0378721
2349.2978	0.0375025
2351.2266	0.0379005
2353.1554	0.0386966
2355.0842	0.0394548
2357.0130	0.0397771
2358.9419	0.0400898
2360.8707	0.0401467
2362.7995	0.0401656
2364.7283	0.0397202
2366.6571	0.0393885
2368.5859	0.0390663
2370.5148	0.038744
2372.4436	0.0380237
2374.3724	0.0376825
2376.3012	0.0373129
2378.2300	0.0371992
2380.1588	0.0369623
2382.0877	0.0366684
2384.0165	0.0363462
2385.9453	0.036223
2387.8741	0.0361946
2389.8029	0.0363367
2391.7317	0.0362988
2393.6605	0.0362041
2395.5894	0.0361093
2397.5182	0.0363083
2399.4470	0.0363652
2401.3758	0.0364505
2403.3046	0.0364315
2405.2334	0.0364031
2407.1623	0.036441
2409.0911	0.0365263
2411.0199	0.0364315
2412.9487	0.0364599
2414.8775	0.0364505
2416.8063	0.0365168
2418.7352	0.0364979
2420.6640	0.0366116
2422.5928	0.0366495
2424.5216	0.0367443
2426.4504	0.0367727
2428.3792	0.036839
2430.3080	0.0367727
2432.2369	0.036877
2434.1657	0.036877
2436.0945	0.0368864
2438.0233	0.0368106
2439.9521	0.036858
2441.8809	0.0370191
2443.8098	0.0370855
2445.7386	0.0369623
2447.6674	0.0370381
2449.5962	0.0370665
2451.5250	0.037076
2453.4538	0.0370286
2455.3827	0.037076
2457.3115	0.0371328
2459.2403	0.0371992
2461.1691	0.0371423
2463.0979	0.0373034
2465.0267	0.037294
2466.9555	0.0373414
2468.8844	0.0373982
2470.8132	0.0374361
2472.7420	0.0373129
2474.6708	0.037275
2476.5996	0.0372181
2478.5284	0.0373793
2480.4573	0.0373698
2482.3861	0.0373224
2484.3149	0.0374267
2486.2437	0.0376636
2488.1725	0.0376352
2490.1013	0.0376257
2492.0302	0.0376352
2493.9590	0.037692
2495.8878	0.0376636
2497.8166	0.0377584
2499.7454	0.0377773
2501.6742	0.0377394
2503.6030	0.0376541
2505.5319	0.0378058
2507.4607	0.0378342
2509.3895	0.0377394
2511.3183	0.037692
2513.2471	0.0378626
2515.1759	0.0377584
2517.1048	0.0377299
2519.0336	0.0377394
2520.9624	0.037891
2522.8912	0.0379005
2524.8200	0.0379763
2526.7488	0.0378721
2528.6777	0.0379195
2530.6065	0.03791
2532.5353	0.0379574
2534.4641	0.0380048
2536.3929	0.0380996
2538.3217	0.0382038
2540.2505	0.0382891
2542.1794	0.0383175
2544.1082	0.0384787
2546.0370	0.0384502
2547.9658	0.0384407
2549.8946	0.0384123
2551.8234	0.0385734
2553.7523	0.0386019
2555.6811	0.0387914
2557.6099	0.0389146
2559.5387	0.0389336
2561.4675	0.0388672
2563.3963	0.0389336
2565.3252	0.038962
2567.2540	0.0390663
2569.1828	0.0390473
2571.1116	0.0392084
2573.0404	0.0392842
2574.9692	0.0393506
2576.8981	0.0393127
2578.8269	0.0394264
2580.7557	0.0394927
2582.6845	0.0396444
2584.6133	0.0397297
2586.5421	0.0398624
2588.4709	0.0398245
2590.3998	0.0398813
2592.3286	0.0399192
2594.2574	0.0399856
2596.1862	0.0400519
2598.1150	0.040232
2600.0438	0.0402794
2601.9727	0.0403931
2603.9015	0.0404595
2605.8303	0.0404974
2607.7591	0.0405353
2609.6879	0.0406395
2611.6167	0.0406774
2613.5456	0.0407248
2615.4744	0.0406774
2617.4032	0.0407153
2619.3320	0.0407153
2621.2608	0.0408291
2623.1896	0.0409238
2625.1184	0.0409712
2627.0473	0.0408196
2628.9761	0.040867
2630.9049	0.0409049
2632.8337	0.0409238
2634.7625	0.0408196
2636.6913	0.0408006
2638.6202	0.0409049
2640.5490	0.0410186
2642.4778	0.041066
2644.4066	0.0411229
2646.3354	0.0410091
2648.2642	0.0410091
2650.1931	0.041085
2652.1219	0.0411608
2654.0507	0.0412082
2655.9795	0.0412745
2657.9083	0.0413503
2659.8371	0.0414451
2661.7659	0.0413788
2663.6948	0.0413029
2665.6236	0.0412935
2667.5524	0.0413598
2669.4812	0.0413788
2671.4100	0.0414925
2673.3388	0.0415873
2675.2677	0.0416441
2677.1965	0.0416915
2679.1253	0.0417863
2681.0541	0.0418621
2682.9829	0.041919
2684.9117	0.0418621
2686.8406	0.0418716
2688.7694	0.0419474
2690.6982	0.0420801
2692.6270	0.0421464
2694.5558	0.0421844
2696.4846	0.0422317
2698.4134	0.0422697
2700.3423	0.0422602
2702.2711	0.0423644
2704.1999	0.0424687
2706.1287	0.0425919
2708.0575	0.0426393
2709.9863	0.042753
2711.9152	0.042772
2713.8440	0.0427814
2715.7728	0.0428573
2717.7016	0.0430847
2719.6304	0.04317
2721.5592	0.0432553
2723.4881	0.0433122
2725.4169	0.0434733
2727.3457	0.0435965
2729.2745	0.0436534
2731.2033	0.0436249
2733.1321	0.0437008
2735.0609	0.0437955
2736.9898	0.0438808
2738.9186	0.0439377
2740.8474	0.0440419
2742.7762	0.0441557
2744.7050	0.0442978
2746.6338	0.044459
2748.5627	0.0446011
2750.4915	0.044658
2752.4203	0.0447243
2754.3491	0.0447907
2756.2779	0.0448949
2758.2067	0.0449802
2760.1356	0.0451319
2762.0644	0.0452266
2763.9932	0.0453498
2765.9220	0.0454825
2767.8508	0.0455868
2769.7796	0.0457195
2771.7085	0.0458237
2773.6373	0.0459374
2775.5661	0.0460986
2777.4949	0.046127
2779.4237	0.0462028
2781.3525	0.0462692
2783.2813	0.0463545
2785.2102	0.0464777
2787.1390	0.0467051
2789.0678	0.0469326
2790.9966	0.0470463
2792.9254	0.0470653
2794.8542	0.0471032
2796.7831	0.0472169
2798.7119	0.0474254
2800.6407	0.0475012
2802.5695	0.0474918
2804.4983	0.0475865
2806.4271	0.0478045
2808.3560	0.0479277
2810.2848	0.0479941
2812.2136	0.0480415
2814.1424	0.0481552
2816.0712	0.0482973
2818.0000	0.0484774
2819.9288	0.0485153
2821.8577	0.0486196
2823.7865	0.0487523
2825.7153	0.0489229
2827.6441	0.0490745
2829.5729	0.0493304
2831.5017	0.0496337
2833.4306	0.049918
2835.3594	0.0502213
2837.2882	0.0507141
2839.2170	0.0513017
2841.1458	0.0518419
2843.0746	0.0525527
2845.0035	0.0536806
2846.9323	0.0551306
2848.8611	0.0565996
2850.7899	0.0575474
2852.7187	0.0580118
2854.6475	0.0579928
2856.5763	0.0576896
2858.5052	0.0571872
2860.4340	0.0567418
2862.3628	0.0563627
2864.2916	0.056249
2866.2204	0.0564196
2868.1492	0.0567702
2870.0781	0.0571209
2872.0069	0.0575379
2873.9357	0.0576706
2875.8645	0.0573389
2877.7933	0.0569882
2879.7221	0.0568366
2881.6510	0.0566755
2883.5798	0.0566375
2885.5086	0.0566849
2887.4374	0.0567892
2889.3662	0.0569977
2891.2950	0.0573578
2893.2238	0.0577748
2895.1527	0.0582961
2897.0815	0.0587131
2899.0103	0.0590733
2900.9391	0.0595471
2902.8679	0.0602674
2904.7967	0.0610067
2906.7256	0.0616891
2908.6544	0.0626178
2910.5832	0.0638784
2912.5120	0.0652336
2914.4408	0.0668827
2916.3696	0.0684939
2918.2985	0.069726
2920.2273	0.0706832
2922.1561	0.0714604
2924.0849	0.0718679
2926.0137	0.0719721
2927.9425	0.0719153
2929.8713	0.0716594
2931.8002	0.0708728
2933.7290	0.0697544
2935.6578	0.0686645
2937.5866	0.0675556
2939.5154	0.0663615
2941.4442	0.0653568
2943.3731	0.0644944
2945.3019	0.0637457
2947.2307	0.062959
2949.1595	0.0623525
2951.0883	0.0621155
2953.0171	0.0621535
2954.9460	0.0620113
2956.8748	0.0619355
2958.8036	0.0618976
2960.7324	0.0619923
2962.6612	0.0620871
2964.5900	0.062144
2966.5189	0.0620587
2968.4477	0.0618786
2970.3765	0.0616701
2972.3053	0.0615279
2974.2341	0.0614616
2976.1629	0.0612436
2978.0917	0.0610541
2980.0206	0.061073
2981.9494	0.0607697
2983.8782	0.0601632
2985.8070	0.0594618
2987.7358	0.0588553
2989.6646	0.0584478
2991.5935	0.0583056
2993.5223	0.0577464
2995.4511	0.0570356
2997.3799	0.0566375
2999.3087	0.0561352
3001.2375	0.0557751
3003.1664	0.0555761
3005.0952	0.0552633
3007.0240	0.0551117
3008.9528	0.0552823
3010.8816	0.0557088
3012.8104	0.0559931
3014.7392	0.0561163
3016.6681	0.056031
3018.5969	0.0560784
3020.5257	0.0562016
3022.4545	0.0563911
3024.3833	0.0568271
3026.3121	0.0571209
3028.2410	0.0572915
3030.1698	0.0578033
3032.0986	0.0584383
3034.0274	0.0591965
3035.9562	0.0594713
3037.8850	0.0596703
3039.8139	0.0603433
3041.7427	0.0610635
3043.6715	0.0614806
3045.6003	0.0618691
3047.5291	0.0622767
3049.4579	0.0629685
3051.3867	0.0636509
3053.3156	0.0640016
3055.2444	0.0644375
3057.1732	0.064883
3059.1020	0.0651673
3061.0308	0.0654801
3062.9596	0.0658781
3064.8885	0.0663615
3066.8173	0.06675
3068.7461	0.0669206
3070.6749	0.0668922
3072.6037	0.0668827
3074.5325	0.0669206
3076.4614	0.0671291
3078.3902	0.0672713
3080.3190	0.0671197
3082.2478	0.0668543
3084.1766	0.0667121
3086.1054	0.0664657
3088.0342	0.0661814
3089.9631	0.0659539
3091.8919	0.0657075
3093.8207	0.0653379
3095.7495	0.0650915
3097.6783	0.0648735
3099.6071	0.0647882
3101.5360	0.0645039
3103.4648	0.0641248
3105.3936	0.0639447
3107.3224	0.0639447
3109.2512	0.0637836
3111.1800	0.0635656
3113.1089	0.063594
3115.0377	0.0637267
3116.9665	0.0637078
3118.8953	0.0636225
3120.8241	0.0635182
3122.7529	0.0635087
3124.6817	0.0635182
3126.6106	0.0636319
3128.5394	0.0638025
3130.4682	0.064011
3132.3970	0.0642575
3134.3258	0.0644565
3136.2546	0.0647124
3138.1835	0.0651389
3140.1123	0.0654516
3142.0411	0.0656886
3143.9699	0.0660297
3145.8987	0.0664847
3147.8275	0.0669206
3149.7564	0.0673471
3151.6852	0.0678494
3153.6140	0.0683707
3155.5428	0.0689109
3157.4716	0.0694606
3159.4004	0.0699629
3161.3293	0.0705505
3163.2581	0.0712045
3165.1869	0.0718774
3167.1157	0.0724934
3169.0445	0.0731568
3170.9733	0.0739435
3172.9021	0.0747206
3174.8310	0.0752987
3176.7598	0.076019
3178.6886	0.0768531
3180.6174	0.0775733
3182.5462	0.0782936
3184.4750	0.079175
3186.4039	0.0799806
3188.3327	0.0807673
3190.2615	0.081497
3192.1903	0.082369
3194.1191	0.0832598
3196.0479	0.084236
3197.9768	0.0850037
3199.9056	0.0857998
3201.8344	0.0867002
3203.7632	0.0876764
3205.6920	0.0885104
3207.6208	0.089316
3209.5496	0.0902163
3211.4785	0.0911356
3213.4073	0.0920739
3215.3361	0.0929459
3217.2649	0.0939126
3219.1937	0.0950025
3221.1225	0.0958934
3223.0514	0.0967084
3224.9802	0.0976941
3226.9090	0.0987745
3228.8378	0.0999308
3230.7666	0.101134
3232.6954	0.102433
3234.6243	0.103608
3236.5531	0.104707
3238.4819	0.106015
3240.4107	0.107371
3242.3395	0.108679
3244.2683	0.110176
3246.1971	0.111882
3248.1260	0.113351
3250.0548	0.114791
3251.9836	0.116497
3253.9124	0.11844
3255.8412	0.120336
3257.7700	0.122061
3259.6989	0.123824
3261.6277	0.125577
3263.5565	0.127254
3265.4853	0.129084
3267.4141	0.130856
3269.3429	0.132552
3271.2718	0.133908
3273.2006	0.134789
3275.1294	0.13549
3277.0582	0.135898
3278.9870	0.135945
3280.9158	0.135794
3282.8446	0.135462
3284.7735	0.134685
3286.7023	0.133566
3288.6311	0.13241
3290.5599	0.131093
3292.4887	0.129425
3294.4175	0.12752
3296.3464	0.125482
3298.2752	0.123198
3300.2040	0.120848
3302.1328	0.118582
3304.0616	0.116412
3305.9904	0.114232
3307.9193	0.111825
3309.8481	0.109494
3311.7769	0.107238
3313.7057	0.10502
3315.6345	0.103011
3317.5633	0.100964
3319.4921	0.0988314
3321.4210	0.0967368
3323.3498	0.0949456
3325.2786	0.093107
3327.2074	0.0912778
3329.1362	0.0895339
3331.0650	0.0878185
3332.9939	0.0861789
3334.9227	0.0847478
3336.8515	0.0833641
3338.7803	0.0820752
3340.7091	0.0808336
3342.6379	0.0796205
3344.5668	0.0785685
3346.4956	0.077706
3348.4244	0.0767583
3350.3532	0.0758484
3352.2820	0.0749291
3354.2108	0.0740856
3356.1397	0.0733179
3358.0685	0.0725787
3359.9973	0.071811
3361.9261	0.0711855
3363.8549	0.0706263
3365.7837	0.070143
3367.7125	0.0695459
3369.6414	0.0688161
3371.5702	0.068257
3373.4990	0.067802
3375.4278	0.0672713
3377.3566	0.0668448
3379.2854	0.0664657
3381.2143	0.0662098
3383.1431	0.0658212
3385.0719	0.0654137
3387.0007	0.0650346
3388.9295	0.0647503
3390.8583	0.0643617
3392.7872	0.0639637
3394.7160	0.0635656
3396.6448	0.0631107
3398.5736	0.0627695
3400.5024	0.0624473
3402.4312	0.0620113
3404.3600	0.0616417
3406.2889	0.0612815
3408.2177	0.0609688
3410.1465	0.0605897
3412.0753	0.060258
3414.0041	0.0599073
3415.9329	0.0595756
3417.8618	0.0591775
3419.7906	0.0588648
3421.7194	0.0586183
3423.6482	0.0582961
3425.5770	0.0578222
3427.5058	0.0574147
3429.4347	0.0569408
3431.3635	0.0565902
3433.2923	0.0562964
3435.2211	0.0559173
3437.1499	0.0556045
3439.0787	0.0553865
3441.0075	0.0551117
3442.9364	0.0549695
3444.8652	0.0547231
3446.7940	0.0545715
3448.7228	0.0543819
3450.6516	0.0540407
3452.5804	0.0537943
3454.5093	0.0535574
3456.4381	0.0532541
3458.3669	0.0531403
3460.2957	0.0528939
3462.2245	0.052638
3464.1533	0.0523632
3466.0822	0.0520694
3468.0110	0.0518419
3469.9398	0.0516619
3471.8686	0.0515576
3473.7974	0.0514439
3475.7262	0.0511406
3477.6550	0.0508658
3479.5839	0.050553
3481.5127	0.0505246
3483.4415	0.0504961
3485.3703	0.0500791
3487.2991	0.0497
3489.2279	0.0495958
3491.1568	0.049302
3493.0856	0.0489323
3495.0144	0.0487144
3496.9432	0.0485817
3498.8720	0.0482973
3500.8008	0.0480415
3502.7297	0.0479656
3504.6585	0.0478045
3506.5873	0.047397
3508.5161	0.0470748
3510.4449	0.0468094
3512.3737	0.0465061
3514.3025	0.046146
3516.2314	0.0459185
3518.1602	0.0457479
3520.0890	0.0454541
3522.0178	0.045056
3523.9466	0.0450276
3525.8754	0.0448191
3527.8043	0.044421
3529.7331	0.0440799
3531.6619	0.0437576
3533.5907	0.0432553
3535.5195	0.0428193
3537.4483	0.0426867
3539.3772	0.0423739
3541.3060	0.0419285
3543.2348	0.0416157
3545.1636	0.0413598
3547.0924	0.0411892
3549.0212	0.0408954
3550.9501	0.0406111
3552.8789	0.0403457
3554.8077	0.0399192
3556.7365	0.0394169
3558.6653	0.0391421
3560.5941	0.038981
3562.5229	0.0386777
3564.4518	0.0382322
3566.3806	0.0383175
3568.3094	0.0385355
3570.2382	0.0377868
3572.1670	0.0371044
3574.0958	0.0367632
3576.0247	0.0363557
3577.9535	0.0360714
3579.8823	0.0358155
3581.8111	0.0354932
3583.7399	0.0351331
3585.6687	0.0350288
3587.5976	0.0353606
3589.5264	0.0352753
3591.4552	0.0344033
3593.3840	0.0340716
3595.3128	0.0341285
3597.2416	0.0338157
3599.1704	0.0334082
3601.0993	0.0333513
3603.0281	0.0329533
3604.9569	0.0323941
3606.8857	0.0322235
3608.8145	0.0324794
3610.7433	0.0321287
3612.6722	0.0318728
3614.6010	0.0317686
3616.5298	0.0311052
3618.4586	0.0310862
3620.3874	0.0314179
3622.3162	0.0308398
3624.2451	0.0302238
3626.1739	0.029892
3628.1027	0.0301479
3630.0315	0.0310578
3631.9603	0.0299489
3633.8891	0.0292286
3635.8179	0.0289727
3637.7468	0.0285462
3639.6756	0.0284515
3641.6044	0.0283472
3643.5332	0.0281861
3645.4620	0.0278165
3647.3908	0.0279586
3649.3197	0.0282903
3651.2485	0.0286126
3653.1773	0.0276838
3655.1061	0.0269445
3657.0349	0.0274089
3658.9637	0.0270298
3660.8926	0.026518
3662.8214	0.0264138
3664.7502	0.0262811
3666.6790	0.0259968
3668.6078	0.0260442
3670.5366	0.0271151
3672.4654	0.0265086
3674.3943	0.0255703
3676.3231	0.0268782
3678.2519	0.0263854
3680.1807	0.0258925
3682.1095	0.0257409
3684.0383	0.0253713
3685.9672	0.0251628
3687.8960	0.025267
3689.8248	0.02612
3691.7536	0.0261484
3693.6824	0.0257314
3695.6112	0.0253997
3697.5401	0.025466
3699.4689	0.0251343
3701.3977	0.0253618
3703.3265	0.025703
3705.2553	0.025485
3707.1841	0.0251533
3709.1129	0.0250869
3711.0418	0.0256556
3712.9706	0.0262906
3714.8994	0.0259115
3716.8282	0.0253428
3718.7570	0.0252481
3720.6858	0.0252575
3722.6147	0.0255798
3724.5435	0.0256745
3726.4723	0.0257978
3728.4011	0.0257693
3730.3299	0.0252007
3732.2587	0.0256177
3734.1876	0.0263759
3736.1164	0.0270488
3738.0452	0.0266886
3739.9740	0.0259494
3741.9028	0.0253902
3743.8316	0.0255419
3745.7605	0.0271436
3747.6893	0.0260916
3749.6181	0.0259115
3751.5469	0.0266886
3753.4757	0.0266507
3755.4045	0.0257409
3757.3333	0.0253807
3759.2622	0.0257314
3761.1910	0.0259304
3763.1198	0.025485
3765.0486	0.0254187
3766.9774	0.0255229
3768.9062	0.0252575
3770.8351	0.0258736
3772.7639	0.0257504
3774.6927	0.0254187
3776.6215	0.0252196
3778.5503	0.0252196
3780.4791	0.0257409
3782.4080	0.0256082
3784.3368	0.0255134
3786.2656	0.025703
3788.1944	0.0254755
3790.1232	0.0252481
3792.0520	0.025286
3793.9808	0.0253428
3795.9097	0.0255608
3797.8385	0.0259589
3799.7673	0.0253049
3801.6961	0.0258736
3803.6249	0.0261863
3805.5537	0.0254566
3807.4826	0.0261295
3809.4114	0.0261958
3811.3402	0.0257125
3813.2690	0.0254755
3815.1978	0.0254376
3817.1266	0.026101
3819.0555	0.0253902
3820.9843	0.0257504
3822.9131	0.0266413
3824.8419	0.0258072
3826.7707	0.0257883
3828.6995	0.0257978
3830.6283	0.0254471
3832.5572	0.0257409
3834.4860	0.0257314
3836.4148	0.025684
3838.3436	0.0261295
3840.2724	0.0263948
3842.2012	0.0261579
3844.1301	0.0260916
3846.0589	0.0259589
3847.9877	0.0255798
3849.9165	0.0252196
3851.8453	0.0251533
3853.7741	0.0269445
3855.7030	0.0273995
3857.6318	0.0264043
3859.5606	0.0259684
3861.4894	0.0258072
3863.4182	0.0259778
3865.3470	0.0264043
3867.2758	0.0260916
3869.2047	0.025902
3871.1335	0.0267739
3873.0623	0.0261484
3874.9911	0.0264043
3876.9199	0.0261579
3878.8487	0.0257504
3880.7776	0.0263285
3882.7064	0.0262432
3884.6352	0.0257883
3886.5640	0.0266318
3888.4928	0.0261579
3890.4216	0.0257504
3892.3505	0.026338
3894.2793	0.0262337
3896.2081	0.0257409
3898.1369	0.0256556
3900.0657	0.0259684
3901.9945	0.0262053
3903.9233	0.0264707
3905.8522	0.0266602
3907.7810	0.0262148
3909.7098	0.0259399
3911.6386	0.0258357
3913.5674	0.0259304
3915.4962	0.0258831
3917.4251	0.0261389
3919.3539	0.0262811
3921.2827	0.0262622
3923.2115	0.0260821
3925.1403	0.0262242
3927.0691	0.0262053
3928.9980	0.0259873
3930.9268	0.0260916
3932.8556	0.0263569
3934.7844	0.0263285
3936.7132	0.0260821
3938.6420	0.0260726
3940.5709	0.0259589
3942.4997	0.0260821
3944.4285	0.0263948
3946.3573	0.0262622
3948.2861	0.0262906
3950.2149	0.026319
3952.1437	0.0262527
3954.0726	0.0261579
3956.0014	0.0261105
3957.9302	0.026101
3959.8590	0.0261105
3961.7878	0.0260916
3963.7166	0.0261674
3965.6455	0.0261295
3967.5743	0.0261105
3969.5031	0.0261295
3971.4319	0.0261674
3973.3607	0.0261579
3975.2895	0.0261863
3977.2184	0.0262337
3979.1472	0.026101
3981.0760	0.0260631
3983.0048	0.0261674
3984.9336	0.0261674
3986.8624	0.0261769
3988.7912	0.0261769
3990.7201	0.026338
3992.6489	0.0264138
3994.5777	0.0264422
3996.5065	0.0263475
3998.4353	0.0262716
4000.3641	0.0261863
4002.2930	0.0260821
4004.2218	0.0259873
4006.1506	0.0260063
4008.0794	0.0260916
4010.0082	0.0261769
4011.9370	0.0262337
4013.8659	0.0263001
4015.7947	0.0262527
4017.7235	0.0261389
4019.6523	0.0260252
4021.5811	0.0260157
4023.5099	0.0259399
4025.4387	0.0259494
4027.3676	0.0260347
4029.2964	0.0261295
4031.2252	0.0260063
4033.1540	0.0258451
4035.0828	0.0258262
4037.0116	0.0259684
4038.9405	0.0259494
4040.8693	0.0258451
4042.7981	0.0258262
4044.7269	0.0259684
4046.6557	0.0258925
4048.5845	0.0257693
4050.5134	0.0257409
4052.4422	0.025703
4054.3710	0.0257125
4056.2998	0.0258451
4058.2286	0.0258925
4060.1574	0.0257788
4062.0862	0.0256461
4064.0151	0.0257125
4065.9439	0.0257314
4067.8727	0.0257598
4069.8015	0.0257219
4071.7303	0.0255987
4073.6591	0.0255987
4075.5880	0.0257314
4077.5168	0.025703
4079.4456	0.0256651
4081.3744	0.025703
4083.3032	0.0257978
4085.2320	0.0256461
4087.1609	0.0255987
4089.0897	0.0256556
4091.0185	0.0256556
4092.9473	0.0255608
4094.8761	0.0254945
4096.8049	0.0255134
4098.7337	0.0256082
4100.6626	0.0255419
4102.5914	0.0254092
4104.5202	0.0253902
4106.4490	0.0255134
4108.3778	0.025504
4110.3066	0.0255513
4112.2355	0.0256177
4114.1643	0.0256272
4116.0931	0.0255134
4118.0219	0.0253902
4119.9507	0.0253239
4121.8795	0.0254092
4123.8084	0.0253997
4125.7372	0.0254376
4127.6660	0.0254755
4129.5948	0.025466
4131.5236	0.0253713
4133.4524	0.0253144
4135.3813	0.0253334
4137.3101	0.0254092
4139.2389	0.0254092
4141.1677	0.0253713
4143.0965	0.0253902
4145.0253	0.0253997
4146.9541	0.0254755
4148.8830	0.0255134
4150.8118	0.0253997
4152.7406	0.0253807
4154.6694	0.0254092
4156.5982	0.0254092
4158.5270	0.0254566
4160.4559	0.0255798
4162.3847	0.0255703
4164.3135	0.0255324
4166.2423	0.025485
4168.1711	0.0254187
4170.0999	0.0253144
4172.0288	0.0253239
4173.9576	0.0253713
4175.8864	0.0253807
4177.8152	0.0254281
4179.7440	0.025485
4181.6728	0.025466
4183.6016	0.0253713
4185.5305	0.0253997
4187.4593	0.025485
4189.3881	0.025466
4191.3169	0.0253902
4193.2457	0.0254566
4195.1745	0.025504
4197.1034	0.0254281
4199.0322	0.025485
4200.9610	0.0255798
[truncated: 414 more rows]
