# Supplementary material for: Vibrational Study on the Structure, Bioactivity, and Silver Adsorption of Silk Fibroin Fibers Grafted with Methacrylonitrile
Source: Molecules. 2023 Mar 10;28(6):2551. doi: 10.3390/molecules28062551 (PMC10051891; doi:10.3390/molecules28062551)
Supplement: Supplementary file 1 [file molecules-28-02551-s001.zip › RAW DATA/Figure 3 IR t0 perpendicular/IR BF control t0 perpendic p2.txt]

TITLE	BF CONTROLLO T0 PERPENDICOLARE P2
DATA TYPE
ORIGIN	JASCO
OWNER
DATE	23/03/01
TIME	12:10:16
SPECTROMETER/DATA SYSTEM
RESOLUTION
DELTAX	1.92882
XUNITS	1/CM
YUNITS	ABSORBANCE
FIRSTX	379.9768
LASTX	4999.4912
NPOINTS	2396
FIRSTY	0.21331
MAXY	0.29854
MINY	0.02275
XYDATA
379.9768	0.213309
381.9056	0.2201
383.8344	0.2176
385.7633	0.211583
387.6921	0.208858
389.6209	0.208467
391.5497	0.205584
393.4785	0.209586
395.4073	0.214241
397.3361	0.214577
399.2650	0.20939
401.1938	0.210137
403.1226	0.2055
405.0514	0.204865
406.9802	0.210323
408.9090	0.215678
410.8379	0.214885
412.7667	0.217236
414.6955	0.219858
416.6243	0.226603
418.5531	0.238974
420.4819	0.233581
422.4108	0.225297
424.3396	0.226034
426.2684	0.22789
428.1972	0.223627
430.1260	0.216732
432.0548	0.208896
433.9837	0.20396
435.9125	0.201805
437.8413	0.200369
439.7701	0.198708
441.6989	0.197962
443.6277	0.197943
445.5565	0.197262
447.4854	0.196917
449.4142	0.196795
451.3430	0.196413
453.2718	0.197141
455.2006	0.196534
457.1294	0.197402
459.0583	0.198185
460.9871	0.19798
462.9159	0.19687
464.8447	0.198157
466.7735	0.200723
468.7023	0.202197
470.6312	0.203037
472.5600	0.205043
474.4888	0.205323
476.4176	0.206787
478.3464	0.208746
480.2752	0.209717
482.2040	0.211041
484.1329	0.212478
486.0617	0.212851
487.9905	0.213318
489.9193	0.214185
491.8481	0.214475
493.7769	0.213738
495.7058	0.213448
497.6346	0.213924
499.5634	0.214829
501.4922	0.215128
503.4210	0.215725
505.3498	0.216574
507.2787	0.218216
509.2075	0.219279
511.1363	0.220222
513.0651	0.22108
514.9939	0.222283
516.9227	0.223459
518.8515	0.224187
520.7804	0.224746
522.7092	0.225306
524.6380	0.22636
526.5668	0.228021
528.4956	0.229309
530.4244	0.231137
532.3533	0.232882
534.2821	0.2343
536.2109	0.2361
538.1397	0.238321
540.0685	0.240047
541.9973	0.242043
543.9262	0.243956
545.8550	0.245766
547.7838	0.246195
549.7126	0.245654
551.6414	0.243564
553.5702	0.240355
555.4990	0.236072
557.4279	0.230671
559.3567	0.224317
561.2855	0.218645
563.2143	0.213626
565.1431	0.209129
567.0719	0.205658
569.0008	0.203177
570.9296	0.201983
572.8584	0.201563
574.7872	0.200798
576.7160	0.20035
578.6448	0.200191
580.5737	0.200574
582.5025	0.200807
584.4313	0.201432
586.3601	0.201619
588.2889	0.202197
590.2177	0.203457
592.1465	0.204837
594.0754	0.205462
596.0042	0.206862
597.9330	0.208662
599.8618	0.210314
601.7906	0.211928
603.7194	0.214409
605.6483	0.21705
607.5771	0.218897
609.5059	0.21997
611.4347	0.220203
613.3635	0.220343
615.2923	0.220464
617.2212	0.220138
619.1500	0.219466
621.0788	0.219597
623.0076	0.220455
624.9364	0.22066
626.8652	0.22025
628.7941	0.220035
630.7229	0.219345
632.6517	0.218057
634.5805	0.216257
636.5093	0.214372
638.4381	0.212954
640.3669	0.211405
642.2958	0.209297
644.2246	0.207496
646.1534	0.20563
648.0822	0.203167
650.0110	0.200882
651.9398	0.198848
653.8687	0.196823
655.7975	0.195125
657.7263	0.193763
659.6551	0.19256
661.5839	0.191198
663.5127	0.190022
665.4416	0.19005
667.3704	0.19186
669.2992	0.191506
671.2280	0.189005
673.1568	0.18796
675.0856	0.18797
677.0144	0.187764
678.9433	0.187074
680.8721	0.18658
682.8009	0.185759
684.7297	0.185162
686.6585	0.184509
688.5873	0.183548
690.5162	0.182549
692.4450	0.181392
694.3738	0.18003
696.3026	0.178295
698.2314	0.17628
700.1602	0.174395
702.0891	0.172212
704.0179	0.169581
705.9467	0.166736
707.8755	0.163956
709.8043	0.161577
711.7331	0.159328
713.6619	0.157211
715.5908	0.154794
717.5196	0.152378
719.4484	0.150055
721.3772	0.147349
723.3060	0.144541
725.2348	0.14163
727.1637	0.138496
729.0925	0.135818
731.0213	0.132842
732.9501	0.129642
734.8789	0.126666
736.8077	0.12382
738.7366	0.120882
740.6654	0.118204
742.5942	0.115937
744.5230	0.113595
746.4518	0.111095
748.3806	0.109173
750.3094	0.107158
752.2383	0.105451
754.1671	0.103958
756.0959	0.10268
758.0247	0.101327
759.9535	0.100338
761.8823	0.0992094
763.8112	0.0981271
765.7400	0.0967837
767.6688	0.0953656
769.5976	0.0939662
771.5264	0.0924268
773.4552	0.0904677
775.3841	0.088891
777.3129	0.0874169
779.2417	0.086372
781.1705	0.0851499
783.0993	0.0839744
785.0281	0.0828548
786.9569	0.081614
788.8858	0.080112
790.8146	0.0791977
792.7434	0.078526
794.6722	0.0778263
796.6010	0.0771265
798.5298	0.0767627
800.4587	0.0766228
802.3875	0.0765948
804.3163	0.0764548
806.2451	0.0763429
808.1739	0.0759324
810.1027	0.0757738
812.0316	0.0754752
813.9604	0.0754379
815.8892	0.0752793
817.8180	0.07513
819.7468	0.0750927
821.6756	0.0753353
823.6045	0.0754379
825.5333	0.0756618
827.4621	0.0754752
829.3909	0.0749528
831.3197	0.0738799
833.2485	0.0727697
835.1773	0.0715569
837.1062	0.0705959
839.0350	0.0696537
840.9638	0.0690659
842.8926	0.0685248
844.8214	0.0683942
846.7502	0.0684968
848.6791	0.0690566
850.6079	0.0692805
852.5367	0.0689073
854.4655	0.0679464
856.3943	0.0669108
858.3231	0.0653528
860.2520	0.0641213
862.1808	0.0630764
864.1096	0.0625633
866.0384	0.0621994
867.9672	0.0621901
869.8960	0.0621621
871.8248	0.0625353
873.7537	0.0628991
875.6825	0.0631977
877.6113	0.0632257
879.5401	0.0633003
881.4689	0.063263
883.3977	0.0634682
885.3266	0.063319
887.2554	0.0633843
889.1842	0.0635056
891.1130	0.0637668
893.0418	0.063944
894.9706	0.0641773
896.8995	0.0642053
898.8283	0.0643265
900.7571	0.0643732
902.6859	0.0645598
904.6147	0.0645784
906.5435	0.0646437
908.4723	0.064793
910.4012	0.0653248
912.3300	0.0657819
914.2588	0.0664537
916.1876	0.067228
918.1164	0.0681236
920.0452	0.0691872
921.9741	0.070512
923.9029	0.0715662
925.8317	0.0724618
927.7605	0.0729936
929.6893	0.0733575
931.6181	0.0733201
933.5470	0.0732642
935.4758	0.0732175
937.4046	0.0733575
939.3334	0.0736
941.2622	0.0741691
943.1910	0.0747662
945.1198	0.0755685
947.0487	0.0763242
948.9775	0.0771452
950.9063	0.0780408
952.8351	0.079347
954.7639	0.0806904
956.6927	0.0819779
958.6216	0.0834519
960.5504	0.0851312
962.4792	0.0869691
964.4080	0.0893295
966.3368	0.092007
968.2656	0.0950671
970.1945	0.0982578
972.1233	0.100842
974.0521	0.102092
975.9809	0.101924
977.9097	0.100292
979.8385	0.0979032
981.7673	0.0955895
983.6962	0.0940782
985.6250	0.0939009
987.5538	0.0956735
989.4826	0.0988362
991.4114	0.102288
993.3402	0.104714
995.2691	0.1056
997.1979	0.105218
999.1267	0.103995
1001.0555	0.102101
1002.9843	0.0997038
1004.9131	0.0973061
1006.8420	0.0955429
1008.7708	0.0944793
1010.6996	0.0941435
1012.6284	0.0942834
1014.5572	0.0942927
1016.4860	0.0938449
1018.4149	0.0933318
1020.3437	0.0931266
1022.2725	0.0935184
1024.2013	0.094554
1026.1301	0.09614
1028.0589	0.0980618
1029.9877	0.10017
1031.9166	0.102083
1033.8454	0.103855
1035.7742	0.105311
1037.7030	0.106468
1039.6318	0.107429
1041.5606	0.108315
1043.4895	0.109071
1045.4183	0.109808
1047.3471	0.110647
1049.2759	0.111506
1051.2047	0.112485
1053.1335	0.113838
1055.0624	0.115275
1056.9912	0.116674
1058.9200	0.117766
1060.8488	0.118363
1062.7776	0.118503
1064.7064	0.118325
1066.6352	0.117906
1068.5641	0.117225
1070.4929	0.116049
1072.4217	0.114398
1074.3505	0.11228
1076.2793	0.109808
1078.2081	0.106915
1080.1370	0.104005
1082.0658	0.101187
1083.9946	0.0984817
1085.9234	0.095972
1087.8522	0.0938169
1089.7810	0.0919604
1091.7099	0.0907942
1093.6387	0.0901598
1095.5675	0.0901878
1097.4963	0.0906356
1099.4251	0.0913633
1101.3539	0.0920163
1103.2827	0.0923429
1105.2116	0.0921843
1107.1404	0.0918951
1109.0692	0.0917271
1110.9980	0.0916898
1112.9268	0.0917085
1114.8556	0.0919137
1116.7845	0.0921563
1118.7133	0.0924921
1120.6421	0.0928
1122.5709	0.0932758
1124.4997	0.0938169
1126.4285	0.094442
1128.3574	0.0950111
1130.2862	0.0957388
1132.2150	0.0966438
1134.1438	0.0978193
1136.0726	0.0992
1138.0014	0.101001
1139.9302	0.103221
1141.8591	0.105908
1143.7879	0.108903
1145.7167	0.112177
1147.6455	0.115685
1149.5743	0.11938
1151.5031	0.122953
1153.4320	0.126143
1155.3608	0.128746
1157.2896	0.130706
1159.2184	0.131928
1161.1472	0.132329
1163.0760	0.132058
1165.0049	0.131191
1166.9337	0.129866
1168.8625	0.128252
1170.7913	0.126087
1172.7201	0.123111
1174.6489	0.119538
1176.5777	0.116021
1178.5066	0.113166
1180.4354	0.1113
1182.3642	0.110498
1184.2930	0.110769
1186.2218	0.111711
1188.1506	0.113176
1190.0795	0.115088
1192.0083	0.117411
1193.9371	0.12021
1195.8659	0.123643
1197.7947	0.127618
1199.7235	0.13217
1201.6524	0.13719
1203.5812	0.14261
1205.5100	0.148226
1207.4388	0.153768
1209.3676	0.159179
1211.2964	0.164348
1213.2253	0.169022
1215.1541	0.172959
1217.0829	0.176364
1219.0117	0.179387
1220.9405	0.182167
1222.8693	0.184453
1224.7981	0.186197
1226.7270	0.186981
1228.6558	0.186514
1230.5846	0.184471
1232.5134	0.181206
1234.4422	0.177036
1236.3710	0.172651
1238.2999	0.168443
1240.2287	0.164833
1242.1575	0.161791
1244.0863	0.159291
1246.0151	0.157276
1247.9439	0.155904
1249.8728	0.154925
1251.8016	0.154365
1253.7304	0.154244
1255.6592	0.15429
1257.5880	0.154328
1259.5168	0.154104
1261.4456	0.153106
1263.3745	0.151081
1265.3033	0.147918
1267.2321	0.143739
1269.1609	0.138915
1271.0897	0.13399
1273.0185	0.129278
1274.9474	0.125136
1276.8762	0.121721
1278.8050	0.119118
1280.7338	0.117225
1282.6626	0.115825
1284.5914	0.114808
1286.5203	0.113997
1288.4491	0.113371
1290.3779	0.112905
1292.3067	0.112765
1294.2355	0.11283
1296.1643	0.113157
1298.0931	0.113661
1300.0220	0.114304
1301.9508	0.114901
1303.8796	0.115359
1305.8084	0.115741
1307.7372	0.116114
1309.6660	0.116366
1311.5949	0.116655
1313.5237	0.116926
1315.4525	0.117178
1317.3813	0.117439
1319.3101	0.117887
1321.2389	0.118521
1323.1678	0.119445
1325.0966	0.120527
1327.0254	0.121712
1328.9542	0.122906
1330.8830	0.124016
1332.8118	0.124753
1334.7406	0.125155
1336.6695	0.12535
1338.5983	0.125453
1340.5271	0.125183
1342.4559	0.124735
1344.3847	0.124492
1346.3135	0.124352
1348.2424	0.12438
1350.1712	0.124819
1352.1000	0.125612
1354.0288	0.126769
1355.9576	0.128289
1357.8864	0.130351
1359.8153	0.132935
1361.7441	0.136191
1363.6729	0.13983
1365.6017	0.142479
1367.5305	0.14428
1369.4593	0.145138
1371.3881	0.145222
1373.3170	0.145287
1375.2458	0.145549
1377.1746	0.145885
1379.1034	0.1465
1381.0322	0.147181
1382.9610	0.148049
1384.8899	0.149066
1386.8187	0.150316
1388.7475	0.151389
1390.6763	0.15235
1392.6051	0.153553
1394.5339	0.15527
1396.4628	0.156912
1398.3916	0.158535
1400.3204	0.160224
1402.2492	0.161465
1404.1780	0.162566
1406.1068	0.163097
1408.0357	0.162715
1409.9645	0.162099
1411.8933	0.16125
1413.8221	0.160411
1415.7509	0.159897
1417.6797	0.159953
1419.6085	0.160187
1421.5374	0.160522
1423.4662	0.161838
1425.3950	0.164422
1427.3238	0.167613
1429.2526	0.172436
1431.1814	0.1785
1433.1103	0.184994
1435.0391	0.191226
1436.9679	0.1984
1438.8967	0.202468
1440.8255	0.204557
1442.7543	0.205826
1444.6832	0.206386
1446.6120	0.205612
1448.5408	0.20313
1450.4696	0.198549
1452.3984	0.193288
1454.3272	0.188203
1456.2560	0.184163
1458.1849	0.179032
1460.1137	0.176373
1462.0425	0.175757
1463.9713	0.176672
1465.9001	0.178594
1467.8289	0.180525
1469.7578	0.182904
1471.6866	0.186524
1473.6154	0.191151
1475.5442	0.1952
1477.4730	0.200499
1479.4018	0.206227
1481.3307	0.213225
1483.2595	0.220847
1485.1883	0.228488
1487.1171	0.237061
1489.0459	0.245952
1490.9747	0.254843
1492.9035	0.261784
1494.8324	0.268184
1496.7612	0.275723
1498.6900	0.281684
1500.6188	0.286199
1502.5476	0.289997
1504.4764	0.293383
1506.4053	0.297777
1508.3341	0.298542
1510.2629	0.297488
1512.1917	0.295874
1514.1205	0.292739
1516.0493	0.286741
1517.9782	0.277047
1519.9070	0.268921
1521.8358	0.259713
1523.7646	0.250925
1525.6934	0.244525
1527.6222	0.237033
1529.5510	0.230559
1531.4799	0.225157
1533.4087	0.219513
1535.3375	0.212889
1537.2663	0.20883
1539.1951	0.204987
1541.1239	0.198978
1543.0528	0.193157
1544.9816	0.188212
1546.9104	0.183165
1548.8392	0.179172
1550.7680	0.174573
1552.6968	0.170533
1554.6257	0.1664
1556.5545	0.162976
1558.4833	0.159785
1560.4121	0.152453
1562.3409	0.14706
1564.2697	0.142871
1566.1985	0.138141
1568.1274	0.134475
1570.0562	0.130584
1571.9850	0.127356
1573.9138	0.12522
1575.8426	0.124072
1577.7714	0.122915
1579.7003	0.122328
1581.6291	0.122692
1583.5579	0.124063
1585.4867	0.126125
1587.4155	0.129101
1589.3443	0.133001
1591.2732	0.137768
1593.2020	0.143002
1595.1308	0.14873
1597.0596	0.154626
1598.9884	0.160737
1600.9172	0.167902
1602.8461	0.176112
1604.7749	0.185143
1606.7037	0.194463
1608.6325	0.204306
1610.5613	0.213747
1612.4901	0.22247
1614.4189	0.229495
1616.3478	0.236903
1618.2766	0.243051
1620.2054	0.24584
1622.1342	0.248014
1624.0630	0.249134
1625.9918	0.24807
1627.9207	0.245934
1629.8495	0.2425
1631.7783	0.238722
1633.7071	0.23527
1635.6359	0.230764
1637.5647	0.224112
1639.4936	0.218477
1641.4224	0.213346
1643.3512	0.208532
1645.2800	0.204436
1647.2088	0.198811
1649.1376	0.192868
1651.0664	0.189043
1652.9953	0.184984
1654.9241	0.175534
1656.8529	0.169535
1658.7817	0.163555
1660.7105	0.15792
1662.6393	0.151911
1664.5682	0.145801
1666.4970	0.140735
1668.4258	0.136453
1670.3546	0.130976
1672.2834	0.126199
1674.2122	0.122094
1676.1411	0.117635
1678.0699	0.113138
1679.9987	0.109742
1681.9275	0.10658
1683.8563	0.104471
1685.7851	0.101038
1687.7139	0.0985936
1689.6428	0.0974461
1691.5716	0.0972222
1693.5004	0.097754
1695.4292	0.100124
1697.3580	0.10171
1699.2868	0.0990321
1701.2157	0.0878088
1703.1445	0.0767161
1705.0733	0.0652315
1707.0021	0.054484
1708.9309	0.0469738
1710.8597	0.0423837
1712.7886	0.0384746
1714.7174	0.0365901
1716.6462	0.0345003
1718.5750	0.0336513
1720.5038	0.0314869
1722.4326	0.0307125
1724.3614	0.0298542
1726.2903	0.0294251
1728.2191	0.0286881
1730.1479	0.0289213
1732.0767	0.0285015
1734.0055	0.0293971
1735.9343	0.0292012
1737.8632	0.0286787
1739.7920	0.0285481
1741.7208	0.0285201
1743.6496	0.0279137
1745.5784	0.0277738
1747.5072	0.02727
1749.4361	0.0273353
1751.3649	0.0268875
1753.2937	0.0265236
1755.2225	0.0257213
1757.1513	0.0258799
1759.0801	0.0254134
1761.0089	0.025628
1762.9378	0.025656
1764.8666	0.0254694
1766.7954	0.0252735
1768.7242	0.0257586
1770.6530	0.0255347
1772.5818	0.0261878
1774.5107	0.0257493
1776.4395	0.0256187
1778.3683	0.0253948
1780.2971	0.0256
1782.2259	0.025516
1784.1547	0.0257026
1786.0836	0.025572
1788.0124	0.0255627
1789.9412	0.0254787
1791.8700	0.0260105
1793.7988	0.0259452
1795.7276	0.0257959
1797.6565	0.025628
1799.5853	0.0259825
1801.5141	0.0259825
1803.4429	0.0259079
1805.3717	0.0256093
1807.3005	0.0258053
1809.2293	0.0257959
1811.1582	0.0260198
1813.0870	0.0257679
1815.0158	0.0256746
1816.9446	0.0256
1818.8734	0.0259732
1820.8022	0.0260758
1822.7311	0.0262531
1824.6599	0.0261878
1826.5887	0.026449
1828.5175	0.026309
1830.4463	0.0268595
1832.3751	0.0264863
1834.3040	0.0264956
1836.2328	0.0263464
1838.1616	0.026505
1840.0904	0.026365
1842.0192	0.0266076
1843.9480	0.0268408
1845.8768	0.0272233
1847.8057	0.0267848
1849.7345	0.0269155
1851.6633	0.0268128
1853.5921	0.0270181
1855.5209	0.0267848
1857.4497	0.0270741
1859.3786	0.0270927
1861.3074	0.0273539
1863.2362	0.0271207
1865.1650	0.0274286
1867.0938	0.0275312
1869.0226	0.0281096
1870.9515	0.0278391
1872.8803	0.0278951
1874.8091	0.0278018
1876.7379	0.028063
1878.6667	0.0278857
1880.5955	0.0279137
1882.5243	0.0279137
1884.4532	0.0281936
1886.3820	0.0278857
1888.3108	0.0282869
1890.2396	0.0285948
1892.1684	0.0288373
1894.0972	0.0285574
1896.0261	0.0287534
1897.9549	0.0284362
1899.8837	0.0286787
1901.8125	0.0285574
1903.7413	0.0288653
1905.6701	0.028856
1907.5990	0.0291545
1909.5278	0.0290053
1911.4566	0.0292478
1913.3854	0.0293131
1915.3142	0.029509
1917.2430	0.0292665
1919.1718	0.0295464
1921.1007	0.0290332
1923.0295	0.0296863
1924.9583	0.029593
1926.8871	0.0298169
1928.8159	0.0296863
1930.7447	0.0299382
1932.6736	0.0297889
1934.6024	0.0300875
1936.5312	0.0297796
1938.4600	0.0301621
1940.3888	0.0301621
1942.3176	0.0310671
1944.2465	0.0308245
1946.1753	0.0309551
1948.1041	0.0304886
1950.0329	0.0308898
1951.9617	0.0313749
1953.8905	0.0318227
1955.8193	0.031319
1957.7482	0.0318414
1959.6770	0.0317948
1961.6058	0.0326531
1963.5346	0.0324385
1965.4634	0.0333061
1967.3922	0.0339779
1969.3211	0.0345843
1971.2499	0.0330822
1973.1787	0.0332688
1975.1075	0.0333714
1977.0363	0.0349948
1978.9651	0.0349948
1980.8940	0.0349854
1982.8228	0.0339872
1984.7516	0.0342577
1986.6804	0.0334927
1988.6092	0.0336793
1990.5380	0.0332688
1992.4669	0.0339219
1994.3957	0.0334181
1996.3245	0.0336793
1998.2533	0.0331289
2000.1821	0.0336793
2002.1109	0.0332502
2004.0397	0.0331848
2005.9686	0.0332781
2007.8974	0.0348828
2009.8262	0.0349574
2011.7550	0.0348362
2013.6838	0.0339592
2015.6126	0.0342018
2017.5415	0.0342297
2019.4703	0.0348641
2021.3991	0.0346869
2023.3279	0.0352373
2025.2567	0.0342577
2027.1855	0.0348921
2029.1144	0.0357131
2031.0432	0.0358437
2032.9720	0.0346776
2034.9008	0.0354892
2036.8296	0.0348735
2038.7584	0.0352933
2040.6872	0.0354239
2042.6161	0.0348082
2044.5449	0.033642
2046.4737	0.0341271
2048.4025	0.0341271
2050.3313	0.0343044
2052.2601	0.0332875
2054.1890	0.0331848
2056.1178	0.0330916
2058.0466	0.0334367
2059.9754	0.0330076
2061.9042	0.0330542
2063.8330	0.0330636
2065.7619	0.0334367
2067.6907	0.0325691
2069.6195	0.0326531
2071.5483	0.0330916
2073.4771	0.0335674
2075.4059	0.0331942
2077.3347	0.0333528
2079.2636	0.0327464
2081.1924	0.032737
2083.1212	0.0328303
2085.0500	0.0332502
2086.9788	0.0329703
2088.9076	0.032905
2090.8365	0.0323359
2092.7653	0.0321213
2094.6941	0.032
2096.6229	0.0324851
2098.5517	0.0325318
2100.4805	0.0329703
2102.4094	0.0330169
2104.3382	0.0331569
2106.2670	0.0330449
2108.1958	0.0331475
2110.1246	0.0329796
2112.0534	0.0331475
2113.9822	0.0330076
2115.9111	0.0328956
2117.8399	0.0324198
2119.7687	0.0324572
2121.6975	0.0323265
2123.6263	0.0324945
2125.5551	0.0323918
2127.4840	0.0325504
2129.4128	0.0321959
2131.3416	0.0318414
2133.2704	0.0318414
2135.1992	0.0328117
2137.1280	0.032877
2139.0569	0.0334554
2140.9857	0.0331382
2142.9145	0.0334461
2144.8433	0.0334927
2146.7721	0.0341178
2148.7009	0.0339779
2150.6297	0.0340711
2152.5586	0.0336327
2154.4874	0.0342577
2156.4162	0.0344816
2158.3450	0.03687
2160.2738	0.0390437
2162.2026	0.039249
2164.1315	0.0384187
2166.0603	0.0381388
2167.9891	0.0373458
2169.9179	0.0371405
2171.8467	0.0354706
2173.7755	0.035312
2175.7044	0.0357225
2177.6332	0.036786
2179.5620	0.0364315
2181.4908	0.0358531
2183.4196	0.0358531
2185.3484	0.0363755
2187.2773	0.0362262
2189.2061	0.0365621
2191.1349	0.0356945
2193.0637	0.0353213
2194.9925	0.0354892
2196.9213	0.0358251
2198.8501	0.0355359
2200.7790	0.0353959
2202.7078	0.0347149
2204.6366	0.0350881
2206.5654	0.0349388
2208.4942	0.0345283
2210.4230	0.034463
2212.3519	0.0351254
2214.2807	0.0346496
2216.2095	0.0345936
2218.1383	0.0345749
2220.0671	0.0345936
2221.9959	0.0340991
2223.9248	0.0340618
2225.8536	0.0340432
2227.7824	0.0340618
2229.7112	0.0337446
2231.6400	0.0342111
2233.5688	0.0342111
2235.4976	0.034519
2237.4265	0.0344443
2239.3553	0.0342484
2241.2841	0.0337446
2243.2129	0.0338752
2245.1417	0.0335953
2247.0705	0.0337446
2248.9994	0.0336047
2250.9282	0.0333528
2252.8570	0.0331755
2254.7858	0.0333994
2256.7146	0.0334274
2258.6434	0.0339032
2260.5723	0.0337819
2262.5011	0.033614
2264.4299	0.0334461
2266.3587	0.0337913
2268.2875	0.03367
2270.2163	0.0337353
2272.1451	0.033558
2274.0740	0.0334181
2276.0028	0.0333061
2277.9316	0.0334834
2279.8604	0.0334181
2281.7892	0.0334554
2283.7180	0.0334181
2285.6469	0.03367
2287.5757	0.0337913
2289.5045	0.0337166
2291.4333	0.0334367
2293.3621	0.0335114
2295.2909	0.0333528
2297.2198	0.0334274
2299.1486	0.0335767
2301.0774	0.0336233
2303.0062	0.0334554
2304.9350	0.033698
2306.8638	0.0339405
2308.7926	0.0342204
2310.7215	0.0342951
2312.6503	0.0344163
2314.5791	0.034351
2316.5079	0.034491
2318.4367	0.0347055
2320.3655	0.0351534
2322.2944	0.0356292
2324.2232	0.035937
2326.1520	0.0352653
2328.0808	0.0350041
2330.0096	0.035144
2331.9384	0.0356758
2333.8673	0.0356292
2335.7961	0.0354053
2337.7249	0.0354892
2339.6537	0.0357598
2341.5825	0.0357691
2343.5113	0.0357318
2345.4401	0.0355452
2347.3690	0.0350414
2349.2978	0.0346309
2351.2266	0.0351347
2353.1554	0.0357411
2355.0842	0.0362729
2357.0130	0.0366181
2358.9419	0.036926
2360.8707	0.0369913
2362.7995	0.0372338
2364.7283	0.0369726
2366.6571	0.0366367
2368.5859	0.0358624
2370.5148	0.0353773
2372.4436	0.0348921
2374.3724	0.0346123
2376.3012	0.0342111
2378.2300	0.0341365
2380.1588	0.0340152
2382.0877	0.0337446
2384.0165	0.0332875
2385.9453	0.0331195
2387.8741	0.0330542
2389.8029	0.0331009
2391.7317	0.0330822
2393.6605	0.0331382
2395.5894	0.0330636
2397.5182	0.0331755
2399.4470	0.0331942
2401.3758	0.0332222
2403.3046	0.0331942
2405.2334	0.0332502
2407.1623	0.0333434
2409.0911	0.0334088
2411.0199	0.0332408
2412.9487	0.0333434
2414.8775	0.0333621
2416.8063	0.0334741
2418.7352	0.0334834
2420.6640	0.033558
2422.5928	0.0335114
2424.5216	0.0336327
2426.4504	0.033726
2428.3792	0.0338193
2430.3080	0.0337633
2432.2369	0.0338472
2434.1657	0.0338006
2436.0945	0.0337913
2438.0233	0.0337726
2439.9521	0.0339219
2441.8809	0.0340338
2443.8098	0.0340711
2445.7386	0.0339219
2447.6674	0.0339219
2449.5962	0.0339125
2451.5250	0.0340898
2453.4538	0.0340245
2455.3827	0.0339592
2457.3115	0.0339872
2459.2403	0.0341178
2461.1691	0.0340805
2463.0979	0.0341738
2465.0267	0.0342018
2466.9555	0.0342018
2468.8844	0.0342577
2470.8132	0.0344537
2472.7420	0.0343324
2474.6708	0.0342857
2476.5996	0.0341831
2478.5284	0.0342857
2480.4573	0.0343417
2482.3861	0.0342484
2484.3149	0.0342204
2486.2437	0.0344257
2488.1725	0.0344443
2490.1013	0.0344723
2492.0302	0.0344257
2493.9590	0.0344537
2495.8878	0.034379
2497.8166	0.0345469
2499.7454	0.0345936
2501.6742	0.0346029
2503.6030	0.0345749
2505.5319	0.0347709
2507.4607	0.0347709
2509.3895	0.0347709
2511.3183	0.0347615
2513.2471	0.0348362
2515.1759	0.0347802
2517.1048	0.0347429
2519.0336	0.0346496
2520.9624	0.0346682
2522.8912	0.0346589
2524.8200	0.0347709
2526.7488	0.0346682
2528.6777	0.0347335
2530.6065	0.0348268
2532.5353	0.0348828
2534.4641	0.0348828
2536.3929	0.0350787
2538.3217	0.0351347
2540.2505	0.0352
2542.1794	0.0352187
2544.1082	0.0353679
2546.0370	0.0353213
2547.9658	0.03534
2549.8946	0.035256
2551.8234	0.0353679
2553.7523	0.0354053
2555.6811	0.0355359
2557.6099	0.0356385
2559.5387	0.0357504
2561.4675	0.0356665
2563.3963	0.0357225
2565.3252	0.0358064
2567.2540	0.035909
2569.1828	0.0358624
2571.1116	0.0359184
2573.0404	0.035937
2574.9692	0.0360583
2576.8981	0.0361236
2578.8269	0.0363102
2580.7557	0.0362542
2582.6845	0.0363195
2584.6133	0.0365434
2586.5421	0.0366927
2588.4709	0.0366554
2590.3998	0.0367207
2592.3286	0.036814
2594.2574	0.0369073
2596.1862	0.036898
2598.1150	0.0370192
2600.0438	0.0371219
2601.9727	0.0372991
2603.9015	0.0374111
2605.8303	0.0374764
2607.7591	0.0374764
2609.6879	0.0375604
2611.6167	0.0375417
2613.5456	0.037691
2615.4744	0.037691
2617.4032	0.0377096
2619.3320	0.037691
2621.2608	0.0377749
2623.1896	0.0378682
2625.1184	0.0379242
2627.0473	0.0378123
2628.9761	0.0378776
2630.9049	0.0379335
2632.8337	0.0378776
2634.7625	0.0378309
2636.6913	0.0379055
2638.6202	0.0379149
2640.5490	0.0379802
2642.4778	0.0380641
2644.4066	0.0381201
2646.3354	0.0380921
2648.2642	0.0381295
2650.1931	0.0381295
2652.1219	0.0381948
2654.0507	0.0382694
2655.9795	0.0382787
2657.9083	0.0382321
2659.8371	0.0382507
2661.7659	0.0382601
2663.6948	0.0382601
2665.6236	0.0382787
2667.5524	0.038344
2669.4812	0.038372
2671.4100	0.038484
2673.3388	0.0385679
2675.2677	0.0385959
2677.1965	0.0386332
2679.1253	0.0387172
2681.0541	0.0387452
2682.9829	0.0387825
2684.9117	0.0387918
2686.8406	0.0389225
2688.7694	0.0390344
2690.6982	0.0390624
2692.6270	0.0390624
2694.5558	0.039137
2696.4846	0.039249
2698.4134	0.0393423
2700.3423	0.0393423
2702.2711	0.0394262
2704.1999	0.0395102
2706.1287	0.0396315
2708.0575	0.0396688
2709.9863	0.0397901
2711.9152	0.0398274
2713.8440	0.0398554
2715.7728	0.0399207
2717.7016	0.0401073
2719.6304	0.0401633
2721.5592	0.0402846
2723.4881	0.0404338
2725.4169	0.0406204
2727.3457	0.0406577
2729.2745	0.0406857
2731.2033	0.0406857
2733.1321	0.040751
2735.0609	0.040807
2736.9898	0.0409563
2738.9186	0.0410216
2740.8474	0.0411335
2742.7762	0.0412362
2744.7050	0.0413854
2746.6338	0.0416093
2748.5627	0.0417866
2750.4915	0.0417959
2752.4203	0.0418332
2754.3491	0.0419265
2756.2779	0.0420665
2758.2067	0.0421225
2760.1356	0.0422624
2762.0644	0.042365
2763.9932	0.042505
2765.9220	0.0426449
2767.8508	0.0427662
2769.7796	0.0428595
2771.7085	0.0429901
2773.6373	0.0431114
2775.5661	0.043214
2777.4949	0.043298
2779.4237	0.0434286
2781.3525	0.0434379
2783.2813	0.0435312
2785.2102	0.0437085
2787.1390	0.0439417
2789.0678	0.0441003
2790.9966	0.0441749
2792.9254	0.0442029
2794.8542	0.0442962
2796.7831	0.0444828
2798.7119	0.0446787
2800.6407	0.0446787
2802.5695	0.0447067
2804.4983	0.0448373
2806.4271	0.0450612
2808.3560	0.0451825
2810.2848	0.0452478
2812.2136	0.0452945
2814.1424	0.0454064
2816.0712	0.0455277
2818.0000	0.0457516
2819.9288	0.0458916
2821.8577	0.0460035
2823.7865	0.0461155
2825.7153	0.0463207
2827.6441	0.0464886
2829.5729	0.0467312
2831.5017	0.0470484
2833.4306	0.0473749
2835.3594	0.0476921
2837.2882	0.0482799
2839.2170	0.048933
2841.1458	0.049558
2843.0746	0.050435
2845.0035	0.0516945
2846.9323	0.0533924
2848.8611	0.0550717
2850.7899	0.0560886
2852.7187	0.0565365
2854.6475	0.0564712
2856.5763	0.05607
2858.5052	0.0555009
2860.4340	0.0550064
2862.3628	0.0545959
2864.2916	0.0544187
2866.2204	0.05454
2868.1492	0.0549411
2870.0781	0.0553889
2872.0069	0.0558088
2873.9357	0.0559021
2875.8645	0.0556408
2877.7933	0.055277
2879.7221	0.0551091
2881.6510	0.0549878
2883.5798	0.0549225
2885.5086	0.0549505
2887.4374	0.0551557
2889.3662	0.0554916
2891.2950	0.0558461
2893.2238	0.0561726
2895.1527	0.0567697
2897.0815	0.0572921
2899.0103	0.0576747
2900.9391	0.0581131
2902.8679	0.0587382
2904.7967	0.0595499
2906.7256	0.0604175
2908.6544	0.0613878
2910.5832	0.0626659
2912.5120	0.0642706
2914.4408	0.0660991
2916.3696	0.0678344
2918.2985	0.0692525
2920.2273	0.0702787
2922.1561	0.0710811
2924.0849	0.0714356
2926.0137	0.0715382
2927.9425	0.0714636
2929.8713	0.0711464
2931.8002	0.0703347
2933.7290	0.0692152
2935.6578	0.0679464
2937.5866	0.0667149
2939.5154	0.06553
2941.4442	0.0644385
2943.3731	0.0635429
2945.3019	0.0627219
2947.2307	0.0618822
2949.1595	0.0612292
2951.0883	0.0609493
2953.0171	0.0609306
2954.9460	0.0607627
2956.8748	0.0606228
2958.8036	0.0605108
2960.7324	0.0606228
2962.6612	0.0606601
2964.5900	0.0606414
2966.5189	0.0606228
2968.4477	0.0605201
2970.3765	0.0602403
2972.3053	0.060007
2974.2341	0.0598857
2976.1629	0.0596618
2978.0917	0.0595219
2980.0206	0.0594659
2981.9494	0.0591114
2983.8782	0.0585236
2985.8070	0.0577959
2987.7358	0.0571615
2989.6646	0.0566671
2991.5935	0.0564338
2993.5223	0.0559114
2995.4511	0.0552303
2997.3799	0.0548012
2999.3087	0.0542974
3001.2375	0.0538776
3003.1664	0.053691
3005.0952	0.0533924
3007.0240	0.0532525
3008.9528	0.0533924
3010.8816	0.053747
3012.8104	0.0541015
3014.7392	0.0543254
3016.6681	0.0542601
3018.5969	0.0542507
3020.5257	0.0543254
3022.4545	0.0545493
3024.3833	0.0549598
3026.3121	0.0551744
3028.2410	0.0554169
3030.1698	0.056014
3032.0986	0.0566671
3034.0274	0.0573668
3035.9562	0.057684
3037.8850	0.0579079
3039.8139	0.0585703
3041.7427	0.0593726
3043.6715	0.0598951
3045.6003	0.0603056
3047.5291	0.0606134
3049.4579	0.0613038
3051.3867	0.0620595
3053.3156	0.0625353
3055.2444	0.0629924
3057.1732	0.0633563
3059.1020	0.0636268
3061.0308	0.0639814
3062.9596	0.0644198
3064.8885	0.0648956
3066.8173	0.0653341
3068.7461	0.0656327
3070.6749	0.065586
3072.6037	0.0654927
3074.5325	0.0655207
3076.4614	0.0657353
3078.3902	0.0658939
3080.3190	0.0658006
3082.2478	0.0655487
3084.1766	0.0653621
3086.1054	0.0651195
3088.0342	0.0649236
3089.9631	0.0646811
3091.8919	0.0643732
3093.8207	0.064
3095.7495	0.0638041
3097.6783	0.0635895
3099.6071	0.0633843
3101.5360	0.0630018
3103.4648	0.0627219
3105.3936	0.0626006
3107.3224	0.0626006
3109.2512	0.0625446
3111.1800	0.0623021
3113.1089	0.0621901
3115.0377	0.0622647
3116.9665	0.0623021
3118.8953	0.0622368
3120.8241	0.0621155
3122.7529	0.0620875
3124.6817	0.0621155
3126.6106	0.0622554
3128.5394	0.062386
3130.4682	0.0625633
3132.3970	0.0626752
3134.3258	0.0628245
3136.2546	0.063123
3138.1835	0.0635615
3140.1123	0.063972
3142.0411	0.0642706
3143.9699	0.0645784
3145.8987	0.0650636
3147.8275	0.0654927
3149.7564	0.0660058
3151.6852	0.0666123
3153.6140	0.0671254
3155.5428	0.0676198
3157.4716	0.0682449
3159.4004	0.0688233
3161.3293	0.0694484
3163.2581	0.0700642
3165.1869	0.0706333
3167.1157	0.071277
3169.0445	0.072126
3170.9733	0.0728723
3172.9021	0.073656
3174.8310	0.0744303
3176.7598	0.07527
3178.6886	0.0759697
3180.6174	0.0766321
3182.5462	0.0774344
3184.4750	0.0783674
3186.4039	0.0792723
3188.3327	0.0801213
3190.2615	0.080933
3192.1903	0.0818006
3194.1191	0.0826309
3196.0479	0.0836852
3197.9768	0.0846554
3199.9056	0.0855137
3201.8344	0.0864373
3203.7632	0.0875102
3205.6920	0.0884898
3207.6208	0.0893388
3209.5496	0.0902531
3211.4785	0.0913166
3213.4073	0.0922962
3215.3361	0.0932478
3217.2649	0.0942927
3219.1937	0.0953563
3221.1225	0.0963452
3223.0514	0.0972968
3224.9802	0.0983417
3226.9090	0.0994706
3228.8378	0.100702
3230.7666	0.102111
3232.6954	0.103557
3234.6243	0.104779
3236.5531	0.105899
3238.4819	0.107205
3240.4107	0.108735
3242.3395	0.110246
3244.2683	0.111776
3246.1971	0.113689
3248.1260	0.115331
3250.0548	0.116861
3251.9836	0.118755
3253.9124	0.120835
3255.8412	0.122981
3257.7700	0.124987
3259.6989	0.126983
3261.6277	0.129036
3263.5565	0.131004
3265.4853	0.133029
3267.4141	0.135025
3269.3429	0.136928
3271.2718	0.138374
3273.2006	0.139531
3275.1294	0.140613
3277.0582	0.141294
3278.9870	0.141453
3280.9158	0.141425
3282.8446	0.141201
3284.7735	0.140595
3286.7023	0.139699
3288.6311	0.138552
3290.5599	0.137059
3292.4887	0.13538
3294.4175	0.133448
3296.3464	0.131368
3298.2752	0.129148
3300.2040	0.126862
3302.1328	0.124446
3304.0616	0.122057
3305.9904	0.119678
3307.9193	0.11728
3309.8481	0.114771
3311.7769	0.112308
3313.7057	0.11005
3315.6345	0.107923
3317.5633	0.105609
3319.4921	0.103361
3321.4210	0.101271
3323.3498	0.0993866
3325.2786	0.0974927
3327.2074	0.0955149
3329.1362	0.093621
3331.0650	0.0918857
3332.9939	0.0901878
3334.9227	0.0886018
3336.8515	0.0871091
3338.7803	0.0857936
3340.7091	0.0844129
3342.6379	0.0830041
3344.5668	0.0818193
3346.4956	0.0808303
3348.4244	0.0797948
3350.3532	0.0789365
3352.2820	0.0779662
3354.2108	0.07694
3356.1397	0.0760443
3358.0685	0.0752327
3359.9973	0.0744117
3361.9261	0.0737866
3363.8549	0.0731615
3365.7837	0.0725178
3367.7125	0.0718274
3369.6414	0.0711744
3371.5702	0.0706333
3373.4990	0.0700362
3375.4278	0.0695231
3377.3566	0.0691219
3379.2854	0.0686461
3381.2143	0.0682076
3383.1431	0.0677131
3385.0719	0.0673866
3387.0007	0.0669854
3388.9295	0.0665936
3390.8583	0.0663137
3392.7872	0.0659219
3394.7160	0.0653621
3396.6448	0.0648677
3398.5736	0.0644665
3400.5024	0.06414
3402.4312	0.0637761
3404.3600	0.0634309
3406.2889	0.0629644
3408.2177	0.0626006
3410.1465	0.0622368
3412.0753	0.0618542
3414.0041	0.0614064
3415.9329	0.0609493
3417.8618	0.0605295
3419.7906	0.0602029
3421.7194	0.0598298
3423.6482	0.0594659
3425.5770	0.0590088
3427.5058	0.0585236
3429.4347	0.0579452
3431.3635	0.0576187
3433.2923	0.0573295
3435.2211	0.0570216
3437.1499	0.0567324
3439.0787	0.0564805
3441.0075	0.0561633
3442.9364	0.0558554
3444.8652	0.0554916
3446.7940	0.0553889
3448.7228	0.0552397
3450.6516	0.0549691
3452.5804	0.0546519
3454.5093	0.0544093
3456.4381	0.0541575
3458.3669	0.0539522
3460.2957	0.0536723
3462.2245	0.0534018
3464.1533	0.0531126
3466.0822	0.0528886
3468.0110	0.0526554
3469.9398	0.0523102
3471.8686	0.0520303
3473.7974	0.0518531
3475.7262	0.0516851
3477.6550	0.0514426
3479.5839	0.0511067
3481.5127	0.0510507
3483.4415	0.0509201
3485.3703	0.0506029
3487.2991	0.0502111
3489.2279	0.0499126
3491.1568	0.049698
3493.0856	0.0494368
3495.0144	0.0492315
3496.9432	0.0489423
3498.8720	0.0486158
3500.8008	0.0485131
3502.7297	0.0483825
3504.6585	0.0481493
3506.5873	0.0477668
3508.5161	0.0474589
3510.4449	0.0471977
3512.3737	0.0469085
3514.3025	0.0465913
3516.2314	0.0462834
3518.1602	0.0460035
3520.0890	0.0456956
3522.0178	0.0453598
3523.9466	0.0452758
3525.8754	0.0449959
3527.8043	0.0447067
3529.7331	0.0443802
3531.6619	0.0439417
3533.5907	0.0434472
3535.5195	0.0430461
3537.4483	0.0427755
3539.3772	0.0424677
3541.3060	0.0419825
3543.2348	0.0416653
3545.1636	0.0415534
3547.0924	0.0413761
3549.0212	0.0410123
3550.9501	0.0406577
3552.8789	0.0404898
3554.8077	0.040042
3556.7365	0.0394356
3558.6653	0.0390624
3560.5941	0.0387825
3562.5229	0.0385399
3564.4518	0.0382321
3566.3806	0.0384093
3568.3094	0.0384933
3570.2382	0.0376163
3572.1670	0.03687
3574.0958	0.0365528
3576.0247	0.0361516
3577.9535	0.0358344
3579.8823	0.0355172
3581.8111	0.0352467
3583.7399	0.0348828
3585.6687	0.0347242
3587.5976	0.035144
3589.5264	0.0350228
3591.4552	0.0341365
3593.3840	0.0339592
3595.3128	0.0339312
3597.2416	0.0334741
3599.1704	0.0330542
3601.0993	0.032933
3603.0281	0.0324478
3604.9569	0.031916
3606.8857	0.0318227
3608.8145	0.0319534
3610.7433	0.0314682
3612.6722	0.0313283
3614.6010	0.0312443
3616.5298	0.0305726
3618.4586	0.0305633
3620.3874	0.0307872
3622.3162	0.0301528
3624.2451	0.0295557
3626.1739	0.0291265
3628.1027	0.029537
3630.0315	0.0305819
3631.9603	0.0292385
3633.8891	0.0284921
3635.8179	0.0282682
3637.7468	0.0278857
3639.6756	0.0275499
3641.6044	0.0272513
3643.5332	0.0272793
3645.4620	0.0269714
3647.3908	0.0271767
3649.3197	0.0277085
3651.2485	0.0279044
3653.1773	0.0267662
3655.1061	0.0261318
3657.0349	0.0264676
3658.9637	0.0258985
3660.8926	0.0255534
3662.8214	0.0254507
3664.7502	0.0251709
3666.6790	0.0249376
3668.6078	0.0251242
3670.5366	0.0261411
3672.4654	0.0253574
3674.3943	0.024723
3676.3231	0.0262064
3678.2519	0.0254414
3680.1807	0.024835
3682.1095	0.0246951
3684.0383	0.0244991
3685.9672	0.0242286
3687.8960	0.0243872
3689.8248	0.0251335
3691.7536	0.0250309
3693.6824	0.0246484
3695.6112	0.0242566
3697.5401	0.0241913
3699.4689	0.0239394
3701.3977	0.0243125
3703.3265	0.0246484
3705.2553	0.0243312
3707.1841	0.0240513
3709.1129	0.0240513
3711.0418	0.0244525
3712.9706	0.0251335
3714.8994	0.0246764
3716.8282	0.0241353
3718.7570	0.024042
3720.6858	0.0240606
3722.6147	0.0243965
3724.5435	0.0244991
3726.4723	0.0246484
3728.4011	0.0246671
3730.3299	0.024126
3732.2587	0.0245831
3734.1876	0.0250869
3736.1164	0.0258146
3738.0452	0.0255067
3739.9740	0.0248257
3741.9028	0.0243405
3743.8316	0.0248443
3745.7605	0.0259918
3747.6893	0.0245458
3749.6181	0.0246204
3751.5469	0.0256187
3753.4757	0.0253948
3755.4045	0.0243872
3757.3333	0.024126
3759.2622	0.0244525
3761.1910	0.0246018
3763.1198	0.0240793
3765.0486	0.024098
3766.9774	0.0242099
3768.9062	0.0240233
3770.8351	0.0245738
3772.7639	0.0243965
3774.6927	0.0241353
3776.6215	0.024042
3778.5503	0.024126
3780.4791	0.0246297
3782.4080	0.0242846
3784.3368	0.0241633
3786.2656	0.0243032
3788.1944	0.024042
3790.1232	0.02393
3792.0520	0.0239114
3793.9808	0.0238927
3795.9097	0.0242193
3797.8385	0.0245831
3799.7673	0.024042
3801.6961	0.0248816
3803.6249	0.024919
3805.5537	0.0242006
3807.4826	0.0248723
3809.4114	0.024779
3811.3402	0.0242099
3813.2690	0.0239487
3815.1978	0.0241166
3817.1266	0.024835
3819.0555	0.0242193
3820.9843	0.024751
3822.9131	0.0252548
3824.8419	0.0243405
3826.7707	0.0245085
3828.6995	0.0245364
3830.6283	0.0242379
3832.5572	0.0245551
3834.4860	0.0243965
3836.4148	0.0244618
3838.3436	0.0249749
3840.2724	0.0251242
3842.2012	0.024919
3844.1301	0.0248816
3846.0589	0.0246111
3847.9877	0.0242566
3849.9165	0.0239487
3851.8453	0.0239207
3853.7741	0.025684
3855.7030	0.0259359
3857.6318	0.0250216
3859.5606	0.0246484
3861.4894	0.0244618
3863.4182	0.0245364
3865.3470	0.0248723
3867.2758	0.0245085
3869.2047	0.0245924
3871.1335	0.0254974
3873.0623	0.0248257
3874.9911	0.0250962
3876.9199	0.0246484
3878.8487	0.0243032
3880.7776	0.0249843
3882.7064	0.0249003
3884.6352	0.0246484
3886.5640	0.0253854
3888.4928	0.0246857
3890.4216	0.0245271
3892.3505	0.0252082
3894.2793	0.0250589
3896.2081	0.0245271
3898.1369	0.0244058
3900.0657	0.0246391
3901.9945	0.024919
3903.9233	0.0252362
3905.8522	0.0253108
3907.7810	0.0248816
3909.7098	0.0246671
3911.6386	0.0245644
3913.5674	0.0245178
3915.4962	0.0244805
3917.4251	0.0248816
3919.3539	0.0249656
3921.2827	0.0249003
3923.2115	0.0247324
3925.1403	0.0248816
3927.0691	0.024863
3928.9980	0.0247137
3930.9268	0.0248816
3932.8556	0.0251149
3934.7844	0.0251242
3936.7132	0.0249096
3938.6420	0.024835
3940.5709	0.0246857
3942.4997	0.0247697
3944.4285	0.0250402
3946.3573	0.024919
3948.2861	0.0250029
3950.2149	0.0250496
3952.1437	0.0249936
3954.0726	0.0249096
3956.0014	0.0248443
3957.9302	0.0248163
3959.8590	0.024835
3961.7878	0.0248257
3963.7166	0.0248723
3965.6455	0.0248816
3967.5743	0.0248537
3969.5031	0.024835
3971.4319	0.024835
3973.3607	0.0247697
3975.2895	0.0248163
3977.2184	0.024919
3979.1472	0.0248443
3981.0760	0.024807
3983.0048	0.0249096
3984.9336	0.0248723
3986.8624	0.0249096
3988.7912	0.0249376
3990.7201	0.0250123
3992.6489	0.0250029
3994.5777	0.0250216
3996.5065	0.0249096
3998.4353	0.024807
4000.3641	0.024779
4002.2930	0.0247324
4004.2218	0.0247417
4006.1506	0.0247324
4008.0794	0.024835
4010.0082	0.0250123
4011.9370	0.0250309
4013.8659	0.0249563
4015.7947	0.024807
4017.7235	0.024779
4019.6523	0.0247697
4021.5811	0.024751
4023.5099	0.0247417
4025.4387	0.0247417
4027.3676	0.024807
4029.2964	0.0248537
4031.2252	0.0246951
4033.1540	0.0245178
4035.0828	0.0245924
4037.0116	0.0246857
4038.9405	0.0245831
4040.8693	0.0244991
4042.7981	0.0245085
4044.7269	0.0246204
4046.6557	0.0245831
4048.5845	0.0244898
4050.5134	0.0245178
4052.4422	0.0245831
4054.3710	0.0245738
4056.2998	0.0246204
4058.2286	0.0246204
4060.1574	0.0246297
4062.0862	0.0244898
4064.0151	0.0243965
4065.9439	0.0243405
4067.8727	0.0243685
4069.8015	0.0243872
4071.7303	0.0244245
4073.6591	0.0244338
4075.5880	0.0244338
4077.5168	0.0244152
4079.4456	0.0243779
4081.3744	0.0243872
4083.3032	0.0244152
4085.2320	0.0243872
4087.1609	0.0243779
4089.0897	0.0243499
4091.0185	0.0243592
4092.9473	0.0242379
4094.8761	0.0241073
4096.8049	0.024098
4098.7337	0.0242752
4100.6626	0.0242566
4102.5914	0.0241166
4104.5202	0.0241726
4106.4490	0.0243312
4108.3778	0.0243592
4110.3066	0.0243032
4112.2355	0.0242846
4114.1643	0.0243685
4116.0931	0.0243125
4118.0219	0.0242099
4119.9507	0.0242006
4121.8795	0.0242566
4123.8084	0.0242286
4125.7372	0.0242472
4127.6660	0.0241633
4129.5948	0.0241166
4131.5236	0.0240606
4133.4524	0.0240886
4135.3813	0.0241353
4137.3101	0.0241819
4139.2389	0.0241633
4141.1677	0.024042
4143.0965	0.024042
4145.0253	0.0241446
4146.9541	0.0242939
4148.8830	0.0242846
4150.8118	0.0240886
4152.7406	0.024098
4154.6694	0.0242006
4156.5982	0.0242566
4158.5270	0.0242566
4160.4559	0.0242286
4162.3847	0.0241913
4164.3135	0.0241819
4166.2423	0.0241073
4168.1711	0.0240886
4170.0999	0.0241353
4172.0288	0.0241446
4173.9576	0.0240793
4175.8864	0.024042
4177.8152	0.0241166
4179.7440	0.0242379
4181.6728	0.0242472
4183.6016	0.0242193
4185.5305	0.0242006
4187.4593	0.0241913
4189.3881	0.0241819
4191.3169	0.0242939
4193.2457	0.0243499
4195.1745	0.0243685
4197.1034	0.0242566
4199.0322	0.0242099
4200.9610	0.0242193
[truncated: 414 more rows]
