# Supplementary material for: Vibrational Study on the Structure, Bioactivity, and Silver Adsorption of Silk Fibroin Fibers Grafted with Methacrylonitrile
Source: Molecules. 2023 Mar 10;28(6):2551. doi: 10.3390/molecules28062551 (PMC10051891; doi:10.3390/molecules28062551)
Supplement: Supplementary file 1 [file molecules-28-02551-s001.zip › RAW DATA/Figure 3 IR t0 perpendicular/IR BF control t0 perpendic p3.txt]

TITLE	BF CONTROLLO T0 PERPENDICOLARE P3
DATA TYPE
ORIGIN	JASCO
OWNER
DATE	23/03/01
TIME	12:10:16
SPECTROMETER/DATA SYSTEM
RESOLUTION
DELTAX	1.92882
XUNITS	1/CM
YUNITS	ABSORBANCE
FIRSTX	379.9768
LASTX	4999.4912
NPOINTS	2396
FIRSTY	0.24215
MAXY	0.34801
MINY	0.01775
XYDATA
379.9768	0.242148
381.9056	0.244703
383.8344	0.239951
385.7633	0.241963
387.6921	0.235916
389.6209	0.23062
391.5497	0.232219
393.4785	0.241071
395.4073	0.244105
397.3361	0.244236
399.2650	0.239603
401.1938	0.237721
403.1226	0.234122
405.0514	0.23571
406.9802	0.239864
408.9090	0.244845
410.8379	0.246117
412.7667	0.247281
414.6955	0.248999
416.6243	0.250358
418.5531	0.260298
420.4819	0.264061
422.4108	0.260233
424.3396	0.25945
426.2684	0.257503
428.1972	0.251446
430.1260	0.244605
432.0548	0.236286
433.9837	0.230228
435.9125	0.226944
437.8413	0.224421
439.7701	0.223029
441.6989	0.222692
443.6277	0.221724
445.5565	0.220691
447.4854	0.221006
449.4142	0.221691
451.3430	0.222986
453.2718	0.223192
455.2006	0.222344
457.1294	0.223301
459.0583	0.223584
460.9871	0.223323
462.9159	0.223464
464.8447	0.225389
466.7735	0.227107
468.7023	0.228423
470.6312	0.23
472.5600	0.232251
474.4888	0.23236
476.4176	0.233078
478.3464	0.23497
480.2752	0.236775
482.2040	0.23882
484.1329	0.240734
486.0617	0.240973
487.9905	0.240875
489.9193	0.241821
491.8481	0.242441
493.7769	0.241539
495.7058	0.241158
497.6346	0.242115
499.5634	0.242604
501.4922	0.242746
503.4210	0.244127
505.3498	0.245356
507.2787	0.247194
509.2075	0.248999
511.1363	0.250511
513.0651	0.251272
514.9939	0.252729
516.9227	0.254589
518.8515	0.255209
520.7804	0.255307
522.7092	0.256514
524.6380	0.25783
526.5668	0.259592
528.4956	0.26094
530.4244	0.262963
532.3533	0.26554
534.2821	0.267454
536.2109	0.269651
538.1397	0.272316
540.0685	0.275491
541.9973	0.277992
543.9262	0.279624
545.8550	0.281298
547.7838	0.281396
549.7126	0.279819
551.6414	0.277351
553.5702	0.274491
555.4990	0.268868
557.4279	0.261745
559.3567	0.254556
561.2855	0.247661
563.2143	0.241006
565.1431	0.235514
567.0719	0.231729
569.0008	0.228891
570.9296	0.227423
572.8584	0.226748
574.7872	0.225922
576.7160	0.225095
578.6448	0.224889
580.5737	0.225465
582.5025	0.225911
584.4313	0.226357
586.3601	0.226792
588.2889	0.22764
590.2177	0.228391
592.1465	0.229826
594.0754	0.231338
596.0042	0.233208
597.9330	0.234818
599.8618	0.237156
601.7906	0.239635
603.7194	0.241832
605.6483	0.244736
607.5771	0.247281
609.5059	0.248673
611.4347	0.249206
613.3635	0.249195
615.2923	0.248684
617.2212	0.248336
619.1500	0.24839
621.0788	0.248499
623.0076	0.248945
624.9364	0.249423
626.8652	0.249217
628.7941	0.248564
630.7229	0.24764
632.6517	0.246237
634.5805	0.244279
636.5093	0.242267
638.4381	0.24056
640.3669	0.23832
642.2958	0.235677
644.2246	0.233763
646.1534	0.231359
648.0822	0.228673
650.0110	0.226041
651.9398	0.223682
653.8687	0.221593
655.7975	0.219429
657.7263	0.217624
659.6551	0.216015
661.5839	0.21447
663.5127	0.212969
665.4416	0.213187
667.3704	0.215514
669.2992	0.21484
671.2280	0.211958
673.1568	0.21062
675.0856	0.21024
677.0144	0.210109
678.9433	0.209446
680.8721	0.209087
682.8009	0.208565
684.7297	0.207749
686.6585	0.206977
688.5873	0.205824
690.5162	0.204302
692.4450	0.203084
694.3738	0.201453
696.3026	0.19943
698.2314	0.197407
700.1602	0.195188
702.0891	0.19235
704.0179	0.189272
705.9467	0.186314
707.8755	0.183019
709.8043	0.179952
711.7331	0.177233
713.6619	0.174689
715.5908	0.171752
717.5196	0.16899
719.4484	0.166445
721.3772	0.163498
723.3060	0.160061
725.2348	0.156516
727.1637	0.153188
729.0925	0.150024
731.0213	0.14637
732.9501	0.142498
734.8789	0.139051
736.8077	0.135973
738.7366	0.132612
740.6654	0.129426
742.5942	0.126435
744.5230	0.123651
746.4518	0.120845
748.3806	0.118725
750.3094	0.116604
752.2383	0.114853
754.1671	0.113124
756.0959	0.111428
758.0247	0.109796
759.9535	0.108502
761.8823	0.107186
763.8112	0.105957
765.7400	0.104424
767.6688	0.102923
769.5976	0.101205
771.5264	0.0993669
773.4552	0.097442
775.3841	0.0956149
777.3129	0.0938314
779.2417	0.092385
781.1705	0.0908951
783.0993	0.0895901
785.0281	0.088198
786.9569	0.0869909
788.8858	0.0854684
790.8146	0.0842177
792.7434	0.0831846
794.6722	0.0824233
796.6010	0.0817055
798.5298	0.081314
800.4587	0.081053
802.3875	0.0809225
804.3163	0.0806941
806.2451	0.0806615
808.1739	0.0803244
810.1027	0.0801504
812.0316	0.0798132
813.9604	0.0796392
815.8892	0.0793674
817.8180	0.0790411
819.7468	0.0787801
821.6756	0.0788888
823.6045	0.0792369
825.5333	0.0796719
827.4621	0.0796284
829.3909	0.0792586
831.3197	0.0779645
833.2485	0.0765181
835.1773	0.0750608
837.1062	0.073734
839.0350	0.0726465
840.9638	0.071994
842.8926	0.071385
844.8214	0.0713632
846.7502	0.0716786
848.6791	0.072168
850.6079	0.0723855
852.5367	0.0721353
854.4655	0.0709499
856.3943	0.0695579
858.3231	0.0680245
860.2520	0.0667304
862.1808	0.065632
864.1096	0.0648707
866.0384	0.0643487
867.9672	0.0645771
869.8960	0.0647619
871.8248	0.0650882
873.7537	0.0654906
875.6825	0.0656211
877.6113	0.0654362
879.5401	0.0653927
881.4689	0.0652948
883.3977	0.0654036
885.3266	0.0652948
887.2554	0.0654036
889.1842	0.0653166
891.1130	0.065545
893.0418	0.0657951
894.9706	0.0661105
896.8995	0.0661975
898.8283	0.0662953
900.7571	0.0661866
902.6859	0.0662736
904.6147	0.0663606
906.5435	0.0666869
908.4723	0.0668391
910.4012	0.0673937
912.3300	0.0679484
914.2588	0.0688075
916.1876	0.0697645
918.1164	0.0707759
920.0452	0.0718417
921.9741	0.0733099
923.9029	0.0745605
925.8317	0.0754523
927.7605	0.0758982
929.6893	0.0763441
931.6181	0.0764093
933.5470	0.0763549
935.4758	0.0762788
937.4046	0.0764854
939.3334	0.0767899
941.2622	0.0773446
943.1910	0.0779753
945.1198	0.0787584
947.0487	0.0795631
948.9775	0.080531
950.9063	0.0815424
952.8351	0.0828692
954.7639	0.084196
956.6927	0.0856424
958.6216	0.0873607
960.5504	0.0892421
962.4792	0.0913192
964.4080	0.0939184
966.3368	0.0968656
968.2656	0.100357
970.1945	0.104011
972.1233	0.10711
974.0521	0.108774
975.9809	0.108687
977.9097	0.106827
979.8385	0.103978
981.7673	0.101194
983.6962	0.0994321
985.6250	0.0992364
987.5538	0.101259
989.4826	0.104968
991.4114	0.109024
993.3402	0.111873
995.2691	0.113037
997.1979	0.112841
999.1267	0.111493
1001.0555	0.109231
1002.9843	0.106566
1004.9131	0.103869
1006.8420	0.101792
1008.7708	0.100574
1010.6996	0.100106
1012.6284	0.10003
1014.5572	0.0999759
1016.4860	0.09953
1018.4149	0.0989645
1020.3437	0.0986383
1022.2725	0.0990189
1024.2013	0.100052
1026.1301	0.10177
1028.0589	0.103989
1029.9877	0.106371
1031.9166	0.108611
1033.8454	0.110742
1035.7742	0.112472
1037.7030	0.113983
1039.6318	0.115234
1041.5606	0.11618
1043.4895	0.117017
1045.4183	0.11792
1047.3471	0.118747
1049.2759	0.119464
1051.2047	0.120497
1053.1335	0.122085
1055.0624	0.12376
1056.9912	0.125348
1058.9200	0.126642
1060.8488	0.127479
1062.7776	0.127925
1064.7064	0.127914
1066.6352	0.127468
1068.5641	0.126762
1070.4929	0.125663
1072.4217	0.124032
1074.3505	0.121574
1076.2793	0.118638
1078.2081	0.11543
1080.1370	0.112124
1082.0658	0.108828
1083.9946	0.105718
1085.9234	0.102749
1087.8522	0.10015
1089.7810	0.097964
1091.7099	0.0965611
1093.6387	0.0957998
1095.5675	0.0957237
1097.4963	0.0961369
1099.4251	0.09692
1101.3539	0.0975399
1103.2827	0.09779
1105.2116	0.0975834
1107.1404	0.0972462
1109.0692	0.09692
1110.9980	0.096833
1112.9268	0.0969417
1114.8556	0.0972354
1116.7845	0.0974746
1118.7133	0.0978661
1120.6421	0.0983011
1122.5709	0.0988449
1124.4997	0.0994104
1126.4285	0.100096
1128.3574	0.100792
1130.2862	0.101694
1132.2150	0.102706
1134.1438	0.104065
1136.0726	0.105707
1138.0014	0.107795
1139.9302	0.110275
1141.8591	0.113233
1143.7879	0.116615
1145.7167	0.120378
1147.6455	0.124456
1149.5743	0.128654
1151.5031	0.132721
1153.4320	0.136484
1155.3608	0.139562
1157.2896	0.141846
1159.2184	0.143346
1161.1472	0.143977
1163.0760	0.143781
1165.0049	0.142987
1166.9337	0.141671
1168.8625	0.139888
1170.7913	0.137387
1172.7201	0.134048
1174.6489	0.129872
1176.5777	0.125652
1178.5066	0.122248
1180.4354	0.120008
1182.3642	0.119029
1184.2930	0.119236
1186.2218	0.120171
1188.1506	0.121748
1190.0795	0.123814
1192.0083	0.126479
1193.9371	0.129665
1195.8659	0.133515
1197.7947	0.138039
1199.7235	0.143325
1201.6524	0.149295
1203.5812	0.155635
1205.5100	0.162171
1207.4388	0.16886
1209.3676	0.175396
1211.2964	0.181573
1213.2253	0.187304
1215.1541	0.192263
1217.0829	0.196504
1219.0117	0.200256
1220.9405	0.203693
1222.8693	0.206586
1224.7981	0.208804
1226.7270	0.20987
1228.6558	0.2095
1230.5846	0.207303
1232.5134	0.203541
1234.4422	0.198669
1236.3710	0.193525
1238.2999	0.188522
1240.2287	0.184117
1242.1575	0.180442
1244.0863	0.17744
1246.0151	0.175048
1247.9439	0.173297
1249.8728	0.172013
1251.8016	0.171274
1253.7304	0.171056
1255.6592	0.171154
1257.5880	0.171296
1259.5168	0.171111
1261.4456	0.169991
1263.3745	0.167674
1265.3033	0.16402
1267.2321	0.159213
1269.1609	0.153558
1271.0897	0.147642
1273.0185	0.141987
1274.9474	0.13706
1276.8762	0.132971
1278.8050	0.129818
1280.7338	0.127577
1282.6626	0.125881
1284.5914	0.124641
1286.5203	0.123597
1288.4491	0.122803
1290.3779	0.122281
1292.3067	0.122096
1294.2355	0.122161
1296.1643	0.122531
1298.0931	0.123086
1300.0220	0.123727
1301.9508	0.124391
1303.8796	0.124978
1305.8084	0.125478
1307.7372	0.125913
1309.6660	0.126196
1311.5949	0.12649
1313.5237	0.126729
1315.4525	0.12699
1317.3813	0.127371
1319.3101	0.127903
1321.2389	0.128589
1323.1678	0.129698
1325.0966	0.131068
1327.0254	0.132547
1328.9542	0.133928
1330.8830	0.135157
1332.8118	0.136103
1334.7406	0.13668
1336.6695	0.136897
1338.5983	0.136963
1340.5271	0.136571
1342.4559	0.13606
1344.3847	0.135755
1346.3135	0.135614
1348.2424	0.135712
1350.1712	0.136223
1352.1000	0.137147
1354.0288	0.138496
1355.9576	0.140279
1357.8864	0.142672
1359.8153	0.145739
1361.7441	0.149545
1363.6729	0.1537
1365.6017	0.156886
1367.5305	0.159126
1369.4593	0.160236
1371.3881	0.160529
1373.3170	0.160714
1375.2458	0.160975
1377.1746	0.161356
1379.1034	0.162063
1381.0322	0.162867
1382.9610	0.163933
1384.8899	0.165162
1386.8187	0.166608
1388.7475	0.167816
1390.6763	0.168968
1392.6051	0.170349
1394.5339	0.172264
1396.4628	0.174145
1398.3916	0.176135
1400.3204	0.17819
1402.2492	0.179811
1404.1780	0.181149
1406.1068	0.181779
1408.0357	0.181442
1409.9645	0.180779
1411.8933	0.179691
1413.8221	0.178615
1415.7509	0.177908
1417.6797	0.177886
1419.6085	0.178071
1421.5374	0.178451
1423.4662	0.179876
1425.3950	0.182747
1427.3238	0.186488
1429.2526	0.192263
1431.1814	0.199473
1433.1103	0.207195
1435.0391	0.214622
1436.9679	0.22329
1438.8967	0.228227
1440.8255	0.230772
1442.7543	0.232273
1444.6832	0.232925
1446.6120	0.231958
1448.5408	0.229
1450.4696	0.223475
1452.3984	0.217113
1454.3272	0.21086
1456.2560	0.20589
1458.1849	0.199702
1460.1137	0.196385
1462.0425	0.195395
1463.9713	0.196189
1465.9001	0.198277
1467.8289	0.200539
1469.7578	0.203203
1471.6866	0.207238
1473.6154	0.212643
1475.5442	0.217515
1477.4730	0.223856
1479.4018	0.230729
1481.3307	0.239244
1483.2595	0.248575
1485.1883	0.257819
1487.1171	0.268139
1489.0459	0.279069
1490.9747	0.290434
1492.9035	0.299319
1494.8324	0.30741
1496.7612	0.317219
1498.6900	0.32518
1500.6188	0.331096
1502.5476	0.336077
1504.4764	0.340405
1506.4053	0.346082
1508.3341	0.348007
1510.2629	0.347094
1512.1917	0.34531
1514.1205	0.341525
1516.0493	0.334272
1517.9782	0.32245
1519.9070	0.312228
1521.8358	0.300819
1523.7646	0.290031
1525.6934	0.28219
1527.6222	0.273099
1529.5510	0.26516
1531.4799	0.258373
1533.4087	0.25137
1535.3375	0.243116
1537.2663	0.238015
1539.1951	0.23298
1541.1239	0.225432
1543.0528	0.218679
1544.9816	0.212752
1546.9104	0.206684
1548.8392	0.201942
1550.7680	0.196493
1552.6968	0.191708
1554.6257	0.186673
1556.5545	0.182541
1558.4833	0.178604
1560.4121	0.16998
1562.3409	0.163857
1564.2697	0.158909
1566.1985	0.153275
1568.1274	0.14898
1570.0562	0.144173
1571.9850	0.140203
1573.9138	0.137702
1575.8426	0.136169
1577.7714	0.134613
1579.7003	0.134059
1581.6291	0.134494
1583.5579	0.136049
1585.4867	0.138485
1587.4155	0.14202
1589.3443	0.146565
1591.2732	0.152188
1593.2020	0.158506
1595.1308	0.165271
1597.0596	0.172296
1598.9884	0.179735
1600.9172	0.188402
1602.8461	0.198364
1604.7749	0.209381
1606.7037	0.220832
1608.6325	0.233012
1610.5613	0.244573
1612.4901	0.255318
1614.4189	0.264105
1616.3478	0.27337
1618.2766	0.281016
1620.2054	0.284431
1622.1342	0.286812
1624.0630	0.287486
1625.9918	0.285572
1627.9207	0.282408
1629.8495	0.277742
1631.7783	0.272609
1633.7071	0.267922
1635.6359	0.261973
1637.5647	0.253665
1639.4936	0.24677
1641.4224	0.24044
1643.3512	0.234459
1645.2800	0.229358
1647.2088	0.22267
1649.1376	0.215667
1651.0664	0.210903
1652.9953	0.205998
1654.9241	0.195145
1656.8529	0.188098
1658.7817	0.181018
1660.7105	0.174341
1662.6393	0.167304
1664.5682	0.160257
1666.4970	0.154385
1668.4258	0.149339
1670.3546	0.142944
1672.2834	0.137441
1674.2122	0.132754
1676.1411	0.127501
1678.0699	0.122314
1679.9987	0.118409
1681.9275	0.114777
1683.8563	0.112287
1685.7851	0.108241
1687.7139	0.105522
1689.6428	0.10425
1691.5716	0.103978
1693.5004	0.10462
1695.4292	0.107164
1697.3580	0.109057
1699.2868	0.106229
1701.2157	0.0933203
1703.1445	0.0809008
1705.0733	0.0677744
1707.0021	0.0552135
1708.9309	0.0465894
1710.8597	0.041402
1712.7886	0.0370519
1714.7174	0.0348986
1716.6462	0.0324952
1718.5750	0.0312989
1720.5038	0.0290042
1722.4326	0.0283082
1724.3614	0.0273077
1726.2903	0.02684
1728.2191	0.0261223
1730.1479	0.0263615
1732.0767	0.0259374
1734.0055	0.0266878
1735.9343	0.0261549
1737.8632	0.0258178
1739.7920	0.0255568
1741.7208	0.0255241
1743.6496	0.0249913
1745.5784	0.0248499
1747.5072	0.0242626
1749.4361	0.0243714
1751.3649	0.0238167
1753.2937	0.0234035
1755.2225	0.0226422
1757.1513	0.0227292
1759.0801	0.0221963
1761.0089	0.0224138
1762.9378	0.0223268
1764.8666	0.0222181
1766.7954	0.0220441
1768.7242	0.02249
1770.6530	0.0223377
1772.5818	0.0227836
1774.5107	0.0223051
1776.4395	0.0223268
1778.3683	0.0220876
1780.2971	0.0222833
1782.2259	0.0221637
1784.1547	0.0224138
1786.0836	0.0222507
1788.0124	0.022316
1789.9412	0.0223486
1791.8700	0.0229141
1793.7988	0.0225987
1795.7276	0.0225335
1797.6565	0.022403
1799.5853	0.0226857
1801.5141	0.0225443
1803.4429	0.0225335
1805.3717	0.0222725
1807.3005	0.0224791
1809.2293	0.0224247
1811.1582	0.022664
1813.0870	0.0223703
1815.0158	0.0223703
1816.9446	0.022229
1818.8734	0.0225987
1820.8022	0.022664
1822.7311	0.0228706
1824.6599	0.0228053
1826.5887	0.0230555
1828.5175	0.0229032
1830.4463	0.0233165
1832.3751	0.0229902
1834.3040	0.0231533
1836.2328	0.0229685
1838.1616	0.0231533
1840.0904	0.023012
1842.0192	0.0233817
1843.9480	0.0234579
1845.8768	0.0237297
1847.8057	0.0233926
1849.7345	0.0235666
1851.6633	0.0234361
1853.5921	0.0237406
1855.5209	0.0235666
1857.4497	0.023882
1859.3786	0.0237297
1861.3074	0.0238929
1863.2362	0.0236754
1865.1650	0.0240451
1867.0938	0.0241756
1869.0226	0.0247411
1870.9515	0.024404
1872.8803	0.024491
1874.8091	0.0244149
1876.7379	0.0246324
1878.6667	0.0244257
1880.5955	0.0246759
1882.5243	0.0245454
1884.4532	0.0249369
1886.3820	0.0246759
1888.3108	0.024926
1890.2396	0.0250239
1892.1684	0.0254154
1894.0972	0.025274
1896.0261	0.0254263
1897.9549	0.0251544
1899.8837	0.0255568
1901.8125	0.025187
1903.7413	0.025274
1905.6701	0.0252958
1907.5990	0.0257199
1909.5278	0.0255133
1911.4566	0.0257525
1913.3854	0.0257525
1915.3142	0.0262093
1917.2430	0.0261223
1919.1718	0.026405
1921.1007	0.0259048
1923.0295	0.0264268
1924.9583	0.0261767
1926.8871	0.0264703
1928.8159	0.0262963
1930.7447	0.0265138
1932.6736	0.0260897
1934.6024	0.026405
1936.5312	0.0262637
1938.4600	0.0269705
1940.3888	0.0267422
1942.3176	0.0270902
1944.2465	0.026579
1946.1753	0.0269814
1948.1041	0.0269162
1950.0329	0.0276557
1951.9617	0.0279384
1953.8905	0.0286018
1955.8193	0.0279602
1957.7482	0.0281016
1959.6770	0.0279384
1961.6058	0.028504
1963.5346	0.0281886
1965.4634	0.0294392
1967.3922	0.0295045
1969.3211	0.0301244
1971.2499	0.0298307
1973.1787	0.030853
1975.1075	0.0304724
1977.0363	0.0313533
1978.9651	0.0311901
1980.8940	0.031636
1982.8228	0.0302331
1984.7516	0.0300917
1986.6804	0.0293522
1988.6092	0.0300047
1990.5380	0.0299939
1992.4669	0.0307551
1994.3957	0.0300156
1996.3245	0.0302984
1998.2533	0.0294283
2000.1821	0.0292652
2002.1109	0.0287976
2004.0397	0.0297981
2005.9686	0.0296241
2007.8974	0.0305702
2009.8262	0.0309074
2011.7550	0.0313424
2013.6838	0.0303962
2015.6126	0.0311575
2017.5415	0.0310379
2019.4703	0.0317339
2021.3991	0.03094
2023.3279	0.0308965
2025.2567	0.0305485
2027.1855	0.0317665
2029.1144	0.031375
2031.0432	0.0317339
2032.9720	0.0313968
2034.9008	0.032245
2036.8296	0.0314729
2038.7584	0.032071
2040.6872	0.0316143
2042.6161	0.0313641
2044.5449	0.0303092
2046.4737	0.0307551
2048.4025	0.0309509
2050.3313	0.031114
2052.2601	0.0300047
2054.1890	0.03007
2056.1178	0.029896
2058.0466	0.03007
2059.9754	0.0298742
2061.9042	0.0302222
2063.8330	0.0297546
2065.7619	0.0298416
2067.6907	0.0296567
2069.6195	0.0296894
2071.5483	0.0295045
2073.4771	0.0297872
2075.4059	0.0294283
2077.3347	0.0297546
2079.2636	0.0293957
2081.1924	0.0294283
2083.1212	0.0291891
2085.0500	0.0292652
2086.9788	0.0291891
2088.9076	0.0294936
2090.8365	0.0291673
2092.7653	0.0290803
2094.6941	0.0289716
2096.6229	0.0294827
2098.5517	0.029461
2100.4805	0.029635
2102.4094	0.0297329
2104.3382	0.0298307
2106.2670	0.0294392
2108.1958	0.0296676
2110.1246	0.0294936
2112.0534	0.0294501
2113.9822	0.029287
2115.9111	0.0295045
2117.8399	0.0291565
2119.7687	0.029287
2121.6975	0.0290912
2123.6263	0.0289933
2125.5551	0.0287432
2127.4840	0.0288193
2129.4128	0.0284605
2131.3416	0.0284605
2133.2704	0.0281886
2135.1992	0.0288846
2137.1280	0.0290042
2139.0569	0.0295045
2140.9857	0.0296676
2142.9145	0.0303527
2144.8433	0.029896
2146.7721	0.0301787
2148.7009	0.0300047
2150.6297	0.0305485
2152.5586	0.0298416
2154.4874	0.0300591
2156.4162	0.030157
2158.3450	0.0320384
2160.2738	0.0342569
2162.2026	0.0351705
2164.1315	0.0335066
2166.0603	0.0332238
2167.9891	0.0331694
2169.9179	0.0331368
2171.8467	0.0320166
2173.7755	0.0315708
2175.7044	0.0315164
2177.6332	0.0325604
2179.5620	0.0320819
2181.4908	0.0320602
2183.4196	0.0320819
2185.3484	0.0328758
2187.2773	0.0327453
2189.2061	0.0329519
2191.1349	0.0322777
2193.0637	0.0320058
2194.9925	0.0319514
2196.9213	0.0323212
2198.8501	0.0322015
2200.7790	0.0321907
2202.7078	0.0315164
2204.6366	0.0318644
2206.5654	0.0314838
2208.4942	0.0313424
2210.4230	0.0311684
2212.3519	0.0315055
2214.2807	0.0310923
2216.2095	0.0308313
2218.1383	0.0303854
2220.0671	0.0306137
2221.9959	0.0306464
2223.9248	0.0311358
2225.8536	0.0310596
2227.7824	0.03094
2229.7112	0.0304071
2231.6400	0.0308095
2233.5688	0.0307116
2235.4976	0.0309183
2237.4265	0.0308421
2239.3553	0.0307334
2241.2841	0.0303419
2243.2129	0.0305376
2245.1417	0.0300374
2247.0705	0.0302549
2248.9994	0.0302222
2250.9282	0.0304941
2252.8570	0.0306029
2254.7858	0.0307116
2256.7146	0.0303745
2258.6434	0.0306681
2260.5723	0.0305485
2262.5011	0.0304289
2264.4299	0.0303092
2266.3587	0.0304506
2268.2875	0.0303092
2270.2163	0.0306464
2272.1451	0.0304071
2274.0740	0.0301896
2276.0028	0.0300917
2277.9316	0.0302657
2279.8604	0.0301244
2281.7892	0.030157
2283.7180	0.030244
2285.6469	0.0304724
2287.5757	0.0304289
2289.5045	0.0304832
2291.4333	0.0303745
2293.3621	0.030418
2295.2909	0.0302984
2297.2198	0.0304289
2299.1486	0.0306029
2301.0774	0.0307116
2303.0062	0.0305811
2304.9350	0.0307986
2306.8638	0.03094
2308.7926	0.0312989
2310.7215	0.0314185
2312.6503	0.0315816
2314.5791	0.0316034
2316.5079	0.0318644
2318.4367	0.0320819
2320.3655	0.032506
2322.2944	0.0329193
2324.2232	0.0330715
2326.1520	0.0324952
2328.0808	0.032332
2330.0096	0.0322342
2331.9384	0.0326039
2333.8673	0.0325822
2335.7961	0.0325387
2337.7249	0.0326365
2339.6537	0.0329954
2341.5825	0.0329084
2343.5113	0.0327235
2345.4401	0.0323103
2347.3690	0.0318753
2349.2978	0.0317448
2351.2266	0.0324082
2353.1554	0.0330389
2355.0842	0.0338872
2357.0130	0.0343222
2358.9419	0.0347463
2360.8707	0.0346376
2362.7995	0.0343439
2364.7283	0.0339633
2366.6571	0.0337132
2368.5859	0.0329845
2370.5148	0.0323973
2372.4436	0.0319079
2374.3724	0.0316143
2376.3012	0.0311466
2378.2300	0.0308856
2380.1588	0.0305702
2382.0877	0.0302984
2384.0165	0.0299721
2385.9453	0.0298199
2387.8741	0.0297872
2389.8029	0.0298851
2391.7317	0.0298199
2393.6605	0.0299504
2395.5894	0.0299395
2397.5182	0.0300374
2399.4470	0.0300374
2401.3758	0.0300265
2403.3046	0.0299069
2405.2334	0.0299939
2407.1623	0.0301461
2409.0911	0.0302549
2411.0199	0.03007
2412.9487	0.0301679
2414.8775	0.0302005
2416.8063	0.0303201
2418.7352	0.0302875
2420.6640	0.0303419
2422.5928	0.0303092
2424.5216	0.030331
2426.4504	0.0303854
2428.3792	0.0304832
2430.3080	0.0303745
2432.2369	0.0304941
2434.1657	0.0304397
2436.0945	0.0304506
2438.0233	0.0305594
2439.9521	0.0307334
2441.8809	0.0307007
2443.8098	0.0307007
2445.7386	0.030592
2447.6674	0.0306137
2449.5962	0.0305702
2451.5250	0.0307442
2453.4538	0.0307225
2455.3827	0.0307551
2457.3115	0.0307334
2459.2403	0.0307877
2461.1691	0.0307116
2463.0979	0.0307986
2465.0267	0.0308313
2466.9555	0.0308856
2468.8844	0.0309183
2470.8132	0.0310923
2472.7420	0.0309726
2474.6708	0.031027
2476.5996	0.0310488
2478.5284	0.0310705
2480.4573	0.0310923
2482.3861	0.031201
2484.3149	0.0311575
2486.2437	0.031288
2488.1725	0.0312445
2490.1013	0.0313315
2492.0302	0.0313424
2493.9590	0.0312771
2495.8878	0.0311793
2497.8166	0.0313968
2499.7454	0.0313968
2501.6742	0.0314511
2503.6030	0.0314403
2505.5319	0.0314729
2507.4607	0.0314076
2509.3895	0.0314076
2511.3183	0.0314185
2513.2471	0.0315925
2515.1759	0.0315273
2517.1048	0.0314946
2519.0336	0.0314294
2520.9624	0.0314729
2522.8912	0.0315164
2524.8200	0.0316143
2526.7488	0.0314185
2528.6777	0.0315164
2530.6065	0.0315816
2532.5353	0.0316795
2534.4641	0.03181
2536.3929	0.0319296
2538.3217	0.0318426
2540.2505	0.0319514
2542.1794	0.0319731
2544.1082	0.0321037
2546.0370	0.0322124
2547.9658	0.0322233
2549.8946	0.0321363
2551.8234	0.0322342
2553.7523	0.0323103
2555.6811	0.0324517
2557.6099	0.0324952
2559.5387	0.0326692
2561.4675	0.0326148
2563.3963	0.0326039
2565.3252	0.0326148
2567.2540	0.0328105
2569.1828	0.0328867
2571.1116	0.0329845
2573.0404	0.0330607
2574.9692	0.0332347
2576.8981	0.0332238
2578.8269	0.0333543
2580.7557	0.0332999
2582.6845	0.0333869
2584.6133	0.0336153
2586.5421	0.0337567
2588.4709	0.0337241
2590.3998	0.0338546
2592.3286	0.0339633
2594.2574	0.0340286
2596.1862	0.0340612
2598.1150	0.0342243
2600.0438	0.0342678
2601.9727	0.0344092
2603.9015	0.0344636
2605.8303	0.0344962
2607.7591	0.0345941
2609.6879	0.0348007
2611.6167	0.034779
2613.5456	0.0348551
2615.4744	0.0348877
2617.4032	0.0349095
2619.3320	0.0348768
2621.2608	0.0349638
2623.1896	0.0350943
2625.1184	0.0352031
2627.0473	0.0350943
2628.9761	0.0350943
2630.9049	0.0350835
2632.8337	0.0351813
2634.7625	0.0351052
2636.6913	0.0350617
2638.6202	0.0351487
2640.5490	0.0352792
2642.4778	0.0352792
2644.4066	0.0353227
2646.3354	0.0353118
2648.2642	0.0353988
2650.1931	0.035388
2652.1219	0.0354315
2654.0507	0.0354858
2655.9795	0.0355402
2657.9083	0.0356055
2659.8371	0.035649
2661.7659	0.0356163
2663.6948	0.0355728
2665.6236	0.0355076
2667.5524	0.0355511
2669.4812	0.0356055
2671.4100	0.0357577
2673.3388	0.0358882
2675.2677	0.0359426
2677.1965	0.035997
2679.1253	0.0361492
2681.0541	0.0361819
2682.9829	0.0361601
2684.9117	0.0361492
2686.8406	0.0362689
2688.7694	0.0363232
2690.6982	0.0364211
2692.6270	0.0364864
2694.5558	0.0365407
2696.4846	0.0366169
2698.4134	0.0367147
2700.3423	0.0367256
2702.2711	0.0368235
2704.1999	0.0369105
2706.1287	0.0370084
2708.0575	0.0370736
2709.9863	0.0372368
2711.9152	0.037302
2713.8440	0.0373999
2715.7728	0.037476
2717.7016	0.03765
2719.6304	0.0377153
2721.5592	0.037824
2723.4881	0.0379328
2725.4169	0.0381394
2727.3457	0.0382699
2729.2745	0.0382917
2731.2033	0.0382482
2733.1321	0.0383678
2735.0609	0.0384765
2736.9898	0.0385962
2738.9186	0.0386723
2740.8474	0.0388354
2742.7762	0.0389877
2744.7050	0.0391508
2746.6338	0.0393465
2748.5627	0.0394988
2750.4915	0.0395206
2752.4203	0.0395423
2754.3491	0.0396402
2756.2779	0.0398033
2758.2067	0.0399338
2760.1356	0.0401078
2762.0644	0.0402166
2763.9932	0.0403471
2765.9220	0.0404884
2767.8508	0.0406516
2769.7796	0.0407603
2771.7085	0.0408691
2773.6373	0.0409778
2775.5661	0.041141
2777.4949	0.0411845
2779.4237	0.0413367
2781.3525	0.0414346
2783.2813	0.0415542
2785.2102	0.0417065
2787.1390	0.0419349
2789.0678	0.0421415
2790.9966	0.0422394
2792.9254	0.0422611
2794.8542	0.0423699
2796.7831	0.042533
2798.7119	0.042794
2800.6407	0.042881
2802.5695	0.0429245
2804.4983	0.0430659
2806.4271	0.0432943
2808.3560	0.0434356
2810.2848	0.0435444
2812.2136	0.0435444
2814.1424	0.0436205
2816.0712	0.0437945
2818.0000	0.0439794
2819.9288	0.0440773
2821.8577	0.0442404
2823.7865	0.0443927
2825.7153	0.0445558
2827.6441	0.0447515
2829.5729	0.045056
2831.5017	0.0453823
2833.4306	0.0457521
2835.3594	0.0461544
2837.2882	0.0467743
2839.2170	0.0474595
2841.1458	0.0480685
2843.0746	0.0489276
2845.0035	0.0501674
2846.9323	0.0517878
2848.8611	0.0534952
2850.7899	0.0545936
2852.7187	0.0550721
2854.6475	0.0550177
2856.5763	0.0546915
2858.5052	0.0542674
2860.4340	0.0538976
2862.3628	0.0535387
2864.2916	0.0534626
2866.2204	0.0536257
2868.1492	0.054126
2870.0781	0.0546371
2872.0069	0.0552026
2873.9357	0.0553875
2875.8645	0.0550395
2877.7933	0.0546154
2879.7221	0.0544305
2881.6510	0.0542782
2883.5798	0.0541912
2885.5086	0.0541912
2887.4374	0.0543435
2889.3662	0.054561
2891.2950	0.0549525
2893.2238	0.0554092
2895.1527	0.05604
2897.0815	0.0565838
2899.0103	0.0570514
2900.9391	0.0575843
2902.8679	0.0582803
2904.7967	0.0591394
2906.7256	0.0600312
2908.6544	0.0611187
2910.5832	0.0625325
2912.5120	0.0641856
2914.4408	0.0661105
2916.3696	0.0678831
2918.2985	0.0693078
2920.2273	0.0704497
2922.1561	0.0713741
2924.0849	0.071907
2926.0137	0.0721571
2927.9425	0.0722332
2929.8713	0.0720048
2931.8002	0.0712001
2933.7290	0.0701234
2935.6578	0.0689163
2937.5866	0.0676221
2939.5154	0.066328
2941.4442	0.0651752
2943.3731	0.0641856
2945.3019	0.0633155
2947.2307	0.0624564
2949.1595	0.0617169
2951.0883	0.0613906
2953.0171	0.0614124
2954.9460	0.0612601
2956.8748	0.0611622
2958.8036	0.0610426
2960.7324	0.0611187
2962.6612	0.0612819
2964.5900	0.0613145
2966.5189	0.0612275
2968.4477	0.0609882
2970.3765	0.0607164
2972.3053	0.0605641
2974.2341	0.0604227
2976.1629	0.0602161
2978.0917	0.0600638
2980.0206	0.0600747
2981.9494	0.0597158
2983.8782	0.0589872
2985.8070	0.0581607
2987.7358	0.057432
2989.6646	0.0568992
2991.5935	0.0567034
2993.5223	0.0561053
2995.4511	0.0552787
2997.3799	0.054822
2999.3087	0.0543109
3001.2375	0.0537236
3003.1664	0.05343
3005.0952	0.053169
3007.0240	0.0530276
3008.9528	0.0531581
3010.8816	0.0536148
3012.8104	0.0539737
3014.7392	0.054126
3016.6681	0.0540498
3018.5969	0.0541586
3020.5257	0.0542565
3022.4545	0.0544305
3024.3833	0.0549416
3026.3121	0.0552461
3028.2410	0.0555289
3030.1698	0.0562249
3032.0986	0.0569318
3034.0274	0.0577474
3035.9562	0.0581389
3037.8850	0.0584652
3039.8139	0.0592482
3041.7427	0.0602052
3043.6715	0.060923
3045.6003	0.0613906
3047.5291	0.0616625
3049.4579	0.0623803
3051.3867	0.0632177
3053.3156	0.0638049
3055.2444	0.0644139
3057.1732	0.0649033
3059.1020	0.0652078
3061.0308	0.0656102
3062.9596	0.0662301
3064.8885	0.0668935
3066.8173	0.0673937
3068.7461	0.0676112
3070.6749	0.0675351
3072.6037	0.0674807
3074.5325	0.0676004
3076.4614	0.0678505
3078.3902	0.067981
3080.3190	0.0678723
3082.2478	0.0676112
3084.1766	0.0673937
3086.1054	0.0670675
3088.0342	0.066763
3089.9631	0.0665237
3091.8919	0.0662301
3093.8207	0.0658277
3095.7495	0.0655667
3097.6783	0.0652622
3099.6071	0.0650664
3101.5360	0.0647402
3103.4648	0.0642943
3105.3936	0.0640333
3107.3224	0.0641094
3109.2512	0.0640224
3111.1800	0.0637614
3113.1089	0.0636635
3115.0377	0.0638158
3116.9665	0.0638049
3118.8953	0.063707
3120.8241	0.0636418
3122.7529	0.0635222
3124.6817	0.0634678
3126.6106	0.0636309
3128.5394	0.0637832
3130.4682	0.0640224
3132.3970	0.0642399
3134.3258	0.0644139
3136.2546	0.0646858
3138.1835	0.0652296
3140.1123	0.0656537
3142.0411	0.0659473
3143.9699	0.0664041
3145.8987	0.066937
3147.8275	0.0674264
3149.7564	0.067981
3151.6852	0.0686118
3153.6140	0.0692317
3155.5428	0.0698842
3157.4716	0.0705367
3159.4004	0.0711022
3161.3293	0.0718526
3163.2581	0.0726356
3165.1869	0.0734077
3167.1157	0.074169
3169.0445	0.0749738
3170.9733	0.075822
3172.9021	0.0768226
3174.8310	0.0777578
3176.7598	0.0786713
3178.6886	0.0795957
3180.6174	0.080531
3182.5462	0.0814554
3184.4750	0.0824777
3186.4039	0.0835434
3188.3327	0.0846201
3190.2615	0.0855989
3192.1903	0.0866103
3194.1191	0.0875782
3196.0479	0.0887309
3197.9768	0.0897423
3199.9056	0.090732
3201.8344	0.0918521
3203.7632	0.092994
3205.6920	0.0941359
3207.6208	0.0953431
3209.5496	0.0963871
3211.4785	0.0974746
3213.4073	0.0987035
3215.3361	0.099791
3217.2649	0.10102
3219.1937	0.102347
3221.1225	0.103445
3223.0514	0.104652
3224.9802	0.106001
3226.9090	0.107447
3228.8378	0.108926
3230.7666	0.110427
3232.6954	0.11208
3234.6243	0.113613
3236.5531	0.114886
3238.4819	0.116397
3240.4107	0.118105
3242.3395	0.119965
3244.2683	0.122042
3246.1971	0.124228
3248.1260	0.126185
3250.0548	0.128175
3251.9836	0.130405
3253.9124	0.132754
3255.8412	0.135179
3257.7700	0.137572
3259.6989	0.139953
3261.6277	0.142368
3263.5565	0.144695
3265.4853	0.147153
3267.4141	0.149502
3269.3429	0.15172
3271.2718	0.153558
3273.2006	0.15495
3275.1294	0.156092
3277.0582	0.156755
3278.9870	0.156919
3280.9158	0.156897
3282.8446	0.156592
3284.7735	0.155755
3286.7023	0.154515
3288.6311	0.153101
3290.5599	0.15134
3292.4887	0.149241
3294.4175	0.146772
3296.3464	0.144282
3298.2752	0.141563
3300.2040	0.13867
3302.1328	0.135799
3304.0616	0.13308
3305.9904	0.130416
3307.9193	0.12761
3309.8481	0.124608
3311.7769	0.121683
3313.7057	0.11891
3315.6345	0.116289
3317.5633	0.113766
3319.4921	0.111199
3321.4210	0.108665
3323.3498	0.10649
3325.2786	0.104369
3327.2074	0.102184
3329.1362	0.099965
3331.0650	0.09779
3332.9939	0.0957019
3334.9227	0.0940163
3336.8515	0.0924394
3338.7803	0.0908842
3340.7091	0.0892638
3342.6379	0.0877739
3344.5668	0.0864036
3346.4956	0.08524
3348.4244	0.0840981
3350.3532	0.0830541
3352.2820	0.0818795
3354.2108	0.0807703
3356.1397	0.0797371
3358.0685	0.0788345
3359.9973	0.0779971
3361.9261	0.0771923
3363.8549	0.0763332
3365.7837	0.0757133
3367.7125	0.0750825
3369.6414	0.0743648
3371.5702	0.073647
3373.4990	0.0730162
3375.4278	0.0725051
3377.3566	0.0720157
3379.2854	0.0714611
3381.2143	0.0709282
3383.1431	0.0703083
3385.0719	0.0698189
3387.0007	0.0693513
3388.9295	0.0689924
3390.8583	0.0685465
3392.7872	0.0680354
3394.7160	0.0675351
3396.6448	0.0670892
3398.5736	0.066676
3400.5024	0.0662301
3402.4312	0.065632
3404.3600	0.0652187
3406.2889	0.0648163
3408.2177	0.0644139
3410.1465	0.063968
3412.0753	0.06362
3414.0041	0.063185
3415.9329	0.0626956
3417.8618	0.062228
3419.7906	0.0617821
3421.7194	0.0613797
3423.6482	0.06101
3425.5770	0.0604336
3427.5058	0.0598572
3429.4347	0.0592808
3431.3635	0.0588784
3433.2923	0.0585957
3435.2211	0.0581824
3437.1499	0.0577474
3439.0787	0.057519
3441.0075	0.0572363
3442.9364	0.0568883
3444.8652	0.0565294
3446.7940	0.0563445
3448.7228	0.0560074
3450.6516	0.0557029
3452.5804	0.0553875
3454.5093	0.0550395
3456.4381	0.0547567
3458.3669	0.0544957
3460.2957	0.0542456
3462.2245	0.0540825
3464.1533	0.0537453
3466.0822	0.0533321
3468.0110	0.0529188
3469.9398	0.0527122
3471.8686	0.0525491
3473.7974	0.0523098
3475.7262	0.0520814
3477.6550	0.051766
3479.5839	0.0513419
3481.5127	0.0512223
3483.4415	0.0510483
3485.3703	0.0505915
3487.2991	0.0502326
3489.2279	0.0501891
3491.1568	0.0498738
3493.0856	0.049504
3495.0144	0.049156
3496.9432	0.0488515
3498.8720	0.0485252
3500.8008	0.0482751
3502.7297	0.0480793
3504.6585	0.0478075
3506.5873	0.047416
3508.5161	0.0471223
3510.4449	0.0467852
3512.3737	0.0464698
3514.3025	0.0461653
3516.2314	0.0459043
3518.1602	0.0455237
3520.0890	0.0450452
3522.0178	0.0446645
3523.9466	0.0445123
3525.8754	0.0442295
3527.8043	0.0439794
3529.7331	0.0435661
3531.6619	0.0431203
3533.5907	0.0426417
3535.5195	0.0421959
3537.4483	0.0418152
3539.3772	0.0414346
3541.3060	0.0409561
3543.2348	0.0405754
3545.1636	0.0403471
3547.0924	0.0400534
3549.0212	0.0395858
3550.9501	0.0392052
3552.8789	0.0389333
3554.8077	0.0384874
3556.7365	0.0378131
3558.6653	0.0373455
3560.5941	0.0370519
3562.5229	0.0368235
3564.4518	0.0366604
3566.3806	0.0367582
3568.3094	0.0364102
3570.2382	0.0355076
3572.1670	0.0349203
3574.0958	0.0345506
3576.0247	0.0341047
3577.9535	0.0337349
3579.8823	0.0333978
3581.8111	0.0330607
3583.7399	0.0327562
3585.6687	0.0327344
3587.5976	0.0327997
3589.5264	0.0323973
3591.4552	0.031636
3593.3840	0.0314403
3595.3128	0.031201
3597.2416	0.0307877
3599.1704	0.030418
3601.0993	0.0302331
3603.0281	0.0296785
3604.9569	0.0293196
3606.8857	0.0292435
3608.8145	0.0291347
3610.7433	0.0286997
3612.6722	0.0286236
3614.6010	0.0283843
3616.5298	0.0277318
3618.4586	0.0276774
3620.3874	0.0277209
3622.3162	0.0270902
3624.2451	0.0265899
3626.1739	0.0264594
3628.1027	0.0267639
3630.0315	0.027014
3631.9603	0.0258395
3633.8891	0.025274
3635.8179	0.0249478
3637.7468	0.0244692
3639.6756	0.0242735
3641.6044	0.0240342
3643.5332	0.0238602
3645.4620	0.0237732
3647.3908	0.0241865
3649.3197	0.0242626
3651.2485	0.0239146
3653.1773	0.0230446
3655.1061	0.0226205
3657.0349	0.0226531
3658.9637	0.0221855
3660.8926	0.0218266
3662.8214	0.0216091
3664.7502	0.0213481
3666.6790	0.0213589
3668.6078	0.0216526
3670.5366	0.0221528
3672.4654	0.0214786
3674.3943	0.0211197
3676.3231	0.0219136
3678.2519	0.0211632
3680.1807	0.0207934
3682.1095	0.0207608
3684.0383	0.0205868
3685.9672	0.0204563
3687.8960	0.0204454
3689.8248	0.0208478
3691.7536	0.020913
3693.6824	0.020826
3695.6112	0.0205324
3697.5401	0.0204345
3699.4689	0.0202279
3701.3977	0.0203802
3703.3265	0.0205107
3705.2553	0.0203258
3707.1841	0.0202062
3709.1129	0.020391
3711.0418	0.0206412
3712.9706	0.020826
3714.8994	0.0205868
3716.8282	0.020304
3718.7570	0.0202388
3720.6858	0.020304
3722.6147	0.020565
3724.5435	0.0205977
3726.4723	0.0205107
3728.4011	0.020565
3730.3299	0.0204345
3732.2587	0.0208152
3734.1876	0.0212828
3736.1164	0.0216634
3738.0452	0.0211088
3739.9740	0.020652
3741.9028	0.020565
3743.8316	0.0209239
3745.7605	0.0214242
3747.6893	0.0206738
3749.6181	0.0209348
3751.5469	0.0213916
3753.4757	0.020913
3755.4045	0.020304
3757.3333	0.0202279
3759.2622	0.0203475
3761.1910	0.0204128
3763.1198	0.0201627
3765.0486	0.0201083
3766.9774	0.0200974
3768.9062	0.0199995
3770.8351	0.020391
3772.7639	0.0202388
3774.6927	0.0201083
3776.6215	0.0201083
3778.5503	0.0201192
3780.4791	0.0203693
3782.4080	0.0202714
3784.3368	0.0201844
3786.2656	0.0201844
3788.1944	0.0199452
3790.1232	0.0198473
3792.0520	0.0199125
3793.9808	0.0200213
3795.9097	0.020217
3797.8385	0.0205868
3799.7673	0.0203149
3801.6961	0.020565
3803.6249	0.0204998
3805.5537	0.0202605
3807.4826	0.0205977
3809.4114	0.0203258
3811.3402	0.0200865
3813.2690	0.020217
3815.1978	0.0202932
3817.1266	0.020478
3819.0555	0.0201518
3820.9843	0.0206194
3822.9131	0.0207717
3824.8419	0.0202497
3826.7707	0.0204454
3828.6995	0.0204563
3830.6283	0.0202823
3832.5572	0.0204889
3834.4860	0.0204454
3836.4148	0.0205215
3838.3436	0.0207499
3840.2724	0.0208478
3842.2012	0.0208152
3844.1301	0.0207934
3846.0589	0.0205868
3847.9877	0.0204019
3849.9165	0.0202932
3851.8453	0.0203367
3853.7741	0.0213372
3855.7030	0.0215003
3857.6318	0.0209565
3859.5606	0.0206738
3861.4894	0.020478
3863.4182	0.0205759
3865.3470	0.0207282
3867.2758	0.0205215
3869.2047	0.0207173
3871.1335	0.0213154
3873.0623	0.0207499
3874.9911	0.0208369
3876.9199	0.0206194
3878.8487	0.0206085
3880.7776	0.0210979
3882.7064	0.0209239
3884.6352	0.020739
3886.5640	0.0211523
3888.4928	0.0207499
3890.4216	0.0206955
3892.3505	0.0209674
3894.2793	0.0208478
3896.2081	0.0206412
3898.1369	0.0206412
3900.0657	0.0207934
3901.9945	0.0210327
3903.9233	0.0211414
3905.8522	0.0210544
3907.7810	0.0207608
3909.7098	0.0206085
3911.6386	0.020478
3913.5674	0.0205542
3915.4962	0.0206629
3917.4251	0.020826
3919.3539	0.0207608
3921.2827	0.0206847
3923.2115	0.0205977
3925.1403	0.020826
3927.0691	0.0208695
3928.9980	0.0208043
3930.9268	0.020913
3932.8556	0.0209783
3934.7844	0.0208913
3936.7132	0.0208043
3938.6420	0.0207282
3940.5709	0.0206412
3942.4997	0.0207282
3944.4285	0.020913
3946.3573	0.0209022
3948.2861	0.0209892
3950.2149	0.0209892
3952.1437	0.0208478
3954.0726	0.0207934
3956.0014	0.0208478
3957.9302	0.020826
3959.8590	0.0208478
3961.7878	0.0208587
3963.7166	0.020913
3965.6455	0.0208369
3967.5743	0.0208913
3969.5031	0.0208804
3971.4319	0.020826
3973.3607	0.0207825
3975.2895	0.0207825
3977.2184	0.020826
3979.1472	0.0208804
3981.0760	0.0208913
3983.0048	0.0209348
3984.9336	0.0208913
3986.8624	0.0210001
3988.7912	0.0210653
3990.7201	0.0210544
3992.6489	0.0209783
3994.5777	0.0210653
3996.5065	0.0210109
3998.4353	0.0209239
4000.3641	0.0208804
4002.2930	0.0208804
4004.2218	0.020913
4006.1506	0.0209892
4008.0794	0.0210544
4010.0082	0.0210544
4011.9370	0.0209674
4013.8659	0.0208913
4015.7947	0.0208478
4017.7235	0.0208369
4019.6523	0.0208043
4021.5811	0.0207717
4023.5099	0.0207173
4025.4387	0.0207282
4027.3676	0.0207173
4029.2964	0.0207499
4031.2252	0.020652
4033.1540	0.0206085
4035.0828	0.0206303
4037.0116	0.0205977
4038.9405	0.0205433
4040.8693	0.0205215
4042.7981	0.0204454
4044.7269	0.0205433
4046.6557	0.0206303
4048.5845	0.0206085
4050.5134	0.020478
4052.4422	0.0204889
4054.3710	0.0205542
4056.2998	0.0205542
4058.2286	0.0205542
4060.1574	0.0204672
4062.0862	0.0202932
4064.0151	0.0203693
4065.9439	0.0204672
4067.8727	0.020478
4069.8015	0.0204345
4071.7303	0.0203367
4073.6591	0.020391
4075.5880	0.0205433
4077.5168	0.0205107
4079.4456	0.0204563
4081.3744	0.0203475
4083.3032	0.0203258
4085.2320	0.0203149
4087.1609	0.0203258
4089.0897	0.0202932
4091.0185	0.0202605
4092.9473	0.0200974
4094.8761	0.0200104
4096.8049	0.0200757
4098.7337	0.0201844
4100.6626	0.0202062
4102.5914	0.0202279
4104.5202	0.0202062
4106.4490	0.0202932
4108.3778	0.0203149
4110.3066	0.0202279
4112.2355	0.0201953
4114.1643	0.0202388
4116.0931	0.0201409
4118.0219	0.020043
4119.9507	0.0200104
4121.8795	0.0200648
4123.8084	0.0199887
4125.7372	0.0200322
4127.6660	0.0200757
4129.5948	0.02013
4131.5236	0.0201192
4133.4524	0.0200757
4135.3813	0.0200865
4137.3101	0.0201192
4139.2389	0.0200322
4141.1677	0.0199887
4143.0965	0.0199887
4145.0253	0.0200865
4146.9541	0.0202062
4148.8830	0.0201518
4150.8118	0.0200539
4152.7406	0.0202062
4154.6694	0.0203584
4156.5982	0.0203149
4158.5270	0.0201735
4160.4559	0.0201627
4162.3847	0.0201953
4164.3135	0.020304
4166.2423	0.0202062
4168.1711	0.0200539
4170.0999	0.0200104
4172.0288	0.0200213
4173.9576	0.0200974
4175.8864	0.020043
4177.8152	0.0200648
4179.7440	0.0200974
4181.6728	0.0200865
4183.6016	0.0200974
4185.5305	0.0200865
4187.4593	0.0201735
4189.3881	0.020217
4191.3169	0.0202714
4193.2457	0.0202932
4195.1745	0.0202605
4197.1034	0.0202279
4199.0322	0.0200974
4200.9610	0.020043
[truncated: 414 more rows]
