# Supplementary material for: Vibrational Study on the Structure, Bioactivity, and Silver Adsorption of Silk Fibroin Fibers Grafted with Methacrylonitrile
Source: Molecules. 2023 Mar 10;28(6):2551. doi: 10.3390/molecules28062551 (PMC10051891; doi:10.3390/molecules28062551)
Supplement: Supplementary file 1 [file molecules-28-02551-s001.zip › RAW DATA/Figure 3 IR t0 perpendicular/IR BF MAN 60% t0 perpendic p1.txt]

TITLE	BF MAN 60% T0 PERPENDICOLARE P1
DATA TYPE
ORIGIN	JASCO
OWNER
DATE	23/03/01
TIME	12:10:16
SPECTROMETER/DATA SYSTEM
RESOLUTION
DELTAX	1.92882
XUNITS	1/CM
YUNITS	ABSORBANCE
FIRSTX	379.9768
LASTX	4999.4912
NPOINTS	2396
FIRSTY	0.16500
MAXY	0.26869
MINY	0.01900
XYDATA
379.9768	0.164998
381.9056	0.168684
383.8344	0.17263
385.7633	0.176686
387.6921	0.169566
389.6209	0.168247
391.5497	0.163025
393.4785	0.163814
395.4073	0.167853
397.3361	0.175838
399.2650	0.17237
401.1938	0.161942
403.1226	0.156257
405.0514	0.158289
406.9802	0.159658
408.9090	0.160573
410.8379	0.160808
412.7667	0.163176
414.6955	0.16331
416.6243	0.164368
418.5531	0.169691
420.4819	0.169053
422.4108	0.170909
424.3396	0.172261
426.2684	0.169943
428.1972	0.167357
430.1260	0.16331
432.0548	0.156719
433.9837	0.154662
435.9125	0.151866
437.8413	0.14734
439.7701	0.146114
441.6989	0.147777
443.6277	0.14886
445.5565	0.147878
447.4854	0.146257
449.4142	0.14441
451.3430	0.143461
453.2718	0.143705
455.2006	0.144276
457.1294	0.146383
459.0583	0.148432
460.9871	0.148507
462.9159	0.147013
464.8447	0.145787
466.7735	0.145896
468.7023	0.146123
470.6312	0.146039
472.5600	0.147911
474.4888	0.149507
476.4176	0.150405
478.3464	0.150674
480.2752	0.151127
482.2040	0.152177
484.1329	0.152974
486.0617	0.154083
487.9905	0.154931
489.9193	0.155745
491.8481	0.156526
493.7769	0.155527
495.7058	0.154041
497.6346	0.15394
499.5634	0.154528
501.4922	0.155863
503.4210	0.157937
505.3498	0.159011
507.2787	0.158936
509.2075	0.158264
511.1363	0.15902
513.0651	0.160397
514.9939	0.162437
516.9227	0.164167
518.8515	0.165451
520.7804	0.164754
522.7092	0.163772
524.6380	0.164503
526.5668	0.16619
528.4956	0.167727
530.4244	0.169725
532.3533	0.171203
534.2821	0.171858
536.2109	0.173781
538.1397	0.176719
540.0685	0.179599
541.9973	0.182227
543.9262	0.183991
545.8550	0.18593
547.7838	0.18719
549.7126	0.187819
551.6414	0.188424
553.5702	0.188911
555.4990	0.187509
557.4279	0.184326
559.3567	0.179985
561.2855	0.175535
563.2143	0.17106
565.1431	0.167651
567.0719	0.164528
569.0008	0.162412
570.9296	0.160615
572.8584	0.159011
574.7872	0.157895
576.7160	0.157256
578.6448	0.15645
580.5737	0.156089
582.5025	0.155753
584.4313	0.155552
586.3601	0.155711
588.2889	0.156022
590.2177	0.156249
592.1465	0.156895
594.0754	0.15792
596.0042	0.159188
597.9330	0.159994
599.8618	0.161413
601.7906	0.163125
603.7194	0.165132
605.6483	0.167122
607.5771	0.169221
609.5059	0.170976
611.4347	0.17169
613.3635	0.17221
615.2923	0.172655
617.2212	0.173176
619.1500	0.173361
621.0788	0.173739
623.0076	0.174461
624.9364	0.175099
626.8652	0.175342
628.7941	0.17509
630.7229	0.174771
632.6517	0.174016
634.5805	0.173294
636.5093	0.172689
638.4381	0.171589
640.3669	0.170313
642.2958	0.169297
644.2246	0.168298
646.1534	0.166904
648.0822	0.165686
650.0110	0.164452
651.9398	0.162949
653.8687	0.161077
655.7975	0.159574
657.7263	0.1586
659.6551	0.157458
661.5839	0.156509
663.5127	0.155619
665.4416	0.155544
667.3704	0.159179
669.2992	0.16106
671.2280	0.156895
673.1568	0.156182
675.0856	0.156375
677.0144	0.15635
678.9433	0.156232
680.8721	0.15614
682.8009	0.156375
684.7297	0.156358
686.6585	0.155829
688.5873	0.155308
690.5162	0.15436
692.4450	0.152941
694.3738	0.151866
696.3026	0.151018
698.2314	0.149901
700.1602	0.14844
702.0891	0.146517
704.0179	0.144553
705.9467	0.142302
707.8755	0.140044
709.8043	0.137936
711.7331	0.135837
713.6619	0.133898
715.5908	0.132193
717.5196	0.130808
719.4484	0.129624
721.3772	0.127558
723.3060	0.124897
725.2348	0.122353
727.1637	0.120077
729.0925	0.117986
731.0213	0.115283
732.9501	0.112151
734.8789	0.109229
736.8077	0.10671
738.7366	0.104468
740.6654	0.102176
742.5942	0.099657
744.5230	0.0976587
746.4518	0.0959626
748.3806	0.0940482
750.3094	0.092243
752.2383	0.0909583
754.1671	0.0898752
756.0959	0.0886577
758.0247	0.0873395
759.9535	0.0863487
761.8823	0.08519
763.8112	0.084342
765.7400	0.0835191
767.6688	0.0825703
769.5976	0.0812857
771.5264	0.0800766
773.4552	0.0786072
775.3841	0.0771714
777.3129	0.07587
779.2417	0.0749296
781.1705	0.0741823
783.0993	0.0735358
785.0281	0.0723771
786.9569	0.0713107
788.8858	0.0702528
790.8146	0.0695391
792.7434	0.0688338
794.6722	0.0684224
796.6010	0.0679102
798.5298	0.0676919
800.4587	0.0675323
802.3875	0.0672385
804.3163	0.0671713
806.2451	0.0672049
808.1739	0.0668858
810.1027	0.0667935
812.0316	0.0666843
813.9604	0.0666423
815.8892	0.0664744
817.8180	0.06655
819.7468	0.0667851
821.6756	0.0672553
823.6045	0.0677255
825.5333	0.0682041
827.4621	0.0685231
829.3909	0.068246
831.3197	0.0675659
833.2485	0.0670873
835.1773	0.066466
837.1062	0.0659202
839.0350	0.0653493
840.9638	0.065005
842.8926	0.0644677
844.8214	0.0644089
846.7502	0.064644
848.6791	0.0649127
850.6079	0.0648203
852.5367	0.0645516
854.4655	0.0638043
856.3943	0.0627884
858.3231	0.0616633
860.2520	0.0607816
862.1808	0.0600847
864.1096	0.059539
866.0384	0.0593458
867.9672	0.0594718
869.8960	0.0593878
871.8248	0.0596733
873.7537	0.060026
875.6825	0.0603366
877.6113	0.0602611
879.5401	0.0601015
881.4689	0.0597321
883.3977	0.0596397
885.3266	0.0596985
887.2554	0.0599168
889.1842	0.0597573
891.1130	0.0596481
893.0418	0.0595642
894.9706	0.0597237
896.8995	0.0597741
898.8283	0.059816
900.7571	0.059816
902.6859	0.0597489
904.6147	0.0596229
906.5435	0.0597489
908.4723	0.0598748
910.4012	0.0601939
912.3300	0.0603786
914.2588	0.0608824
916.1876	0.0615457
918.1164	0.0623182
920.0452	0.0630487
921.9741	0.0640226
923.9029	0.0648455
925.8317	0.0656515
927.7605	0.0663401
929.6893	0.0667683
931.6181	0.0667515
933.5470	0.0668858
935.4758	0.0671293
937.4046	0.0674652
939.3334	0.0679522
941.2622	0.0685987
943.1910	0.0692536
945.1198	0.0700093
947.0487	0.0708237
948.9775	0.0716886
950.9063	0.0725114
952.8351	0.0734854
954.7639	0.0744678
956.6927	0.0755089
958.6216	0.0765417
960.5504	0.0776668
962.4792	0.0789934
964.4080	0.080572
966.3368	0.0825871
968.2656	0.0850305
970.1945	0.0877173
972.1233	0.0901439
974.0521	0.0915377
975.9809	0.0917476
977.9097	0.0908492
979.8385	0.0891615
981.7673	0.0873059
983.6962	0.0857945
985.6250	0.0850556
987.5538	0.0854419
989.4826	0.086609
991.4114	0.0879944
993.3402	0.0887585
995.2691	0.0887249
997.1979	0.0879356
999.1267	0.0866342
1001.0555	0.0849633
1002.9843	0.0831329
1004.9131	0.0814788
1006.8420	0.0803201
1008.7708	0.0797491
1010.6996	0.0797827
1012.6284	0.080043
1014.5572	0.0803789
1016.4860	0.0804796
1018.4149	0.080446
1020.3437	0.080404
1022.2725	0.0806895
1024.2013	0.0812857
1026.1301	0.0822429
1028.0589	0.0833428
1029.9877	0.0845687
1031.9166	0.0860044
1033.8454	0.087541
1035.7742	0.0888256
1037.7030	0.0900683
1039.6318	0.0911682
1041.5606	0.0920079
1043.4895	0.092604
1045.4183	0.0931666
1047.3471	0.0935444
1049.2759	0.0939391
1051.2047	0.0945184
1053.1335	0.0954
1055.0624	0.0964496
1056.9912	0.0975663
1058.9200	0.098725
1060.8488	0.0997494
1062.7776	0.100295
1064.7064	0.100581
1066.6352	0.100614
1068.5641	0.100505
1070.4929	0.100085
1072.4217	0.0992204
1074.3505	0.0978518
1076.2793	0.0962145
1078.2081	0.0943673
1080.1370	0.0923353
1082.0658	0.0903454
1083.9946	0.0884646
1085.9234	0.086609
1087.8522	0.0849885
1089.7810	0.083687
1091.7099	0.082755
1093.6387	0.0821757
1095.5675	0.0820162
1097.4963	0.0822009
1099.4251	0.0826795
1101.3539	0.0830657
1103.2827	0.0831665
1105.2116	0.0829398
1107.1404	0.0827214
1109.0692	0.0825199
1110.9980	0.0825031
1112.9268	0.0825871
1114.8556	0.0827298
1116.7845	0.0828558
1118.7133	0.0830069
1120.6421	0.0831413
1122.5709	0.0832336
1124.4997	0.0833344
1126.4285	0.0835527
1128.3574	0.0837794
1130.2862	0.0841153
1132.2150	0.0845183
1134.1438	0.085148
1136.0726	0.0859877
1138.0014	0.0871799
1139.9302	0.0885989
1141.8591	0.0902362
1143.7879	0.0921506
1145.7167	0.0943589
1147.6455	0.0967938
1149.5743	0.0994807
1151.5031	0.102277
1153.4320	0.104896
1155.3608	0.107222
1157.2896	0.10933
1159.2184	0.110849
1161.1472	0.111798
1163.0760	0.112453
1165.0049	0.11268
1166.9337	0.112487
1168.8625	0.111966
1170.7913	0.111017
1172.7201	0.10943
1174.6489	0.107306
1176.5777	0.105064
1178.5066	0.103267
1180.4354	0.102386
1182.3642	0.102344
1184.2930	0.103024
1186.2218	0.104225
1188.1506	0.105845
1190.0795	0.107768
1192.0083	0.10985
1193.9371	0.112184
1195.8659	0.114922
1197.7947	0.118112
1199.7235	0.121815
1201.6524	0.125963
1203.5812	0.130505
1205.5100	0.135249
1207.4388	0.139968
1209.3676	0.144595
1211.2964	0.148961
1213.2253	0.152462
1215.1541	0.154334
1217.0829	0.154477
1219.0117	0.152966
1220.9405	0.150623
1222.8693	0.148692
1224.7981	0.147995
1226.7270	0.148121
1228.6558	0.148088
1230.5846	0.147046
1232.5134	0.144947
1234.4422	0.142009
1236.3710	0.138809
1238.2999	0.135711
1240.2287	0.132932
1242.1575	0.130489
1244.0863	0.128457
1246.0151	0.126962
1247.9439	0.125988
1249.8728	0.125409
1251.8016	0.125316
1253.7304	0.125501
1255.6592	0.125829
1257.5880	0.126131
1259.5168	0.126324
1261.4456	0.126139
1263.3745	0.125132
1265.3033	0.123117
1267.2321	0.120111
1269.1609	0.116274
1271.0897	0.112226
1273.0185	0.108381
1274.9474	0.105022
1276.8762	0.102293
1278.8050	0.100077
1280.7338	0.098364
1282.6626	0.0969534
1284.5914	0.0958618
1286.5203	0.0950642
1288.4491	0.0944932
1290.3779	0.0939559
1292.3067	0.0934857
1294.2355	0.093175
1296.1643	0.0930742
1298.0931	0.0931582
1300.0220	0.0934269
1301.9508	0.0937124
1303.8796	0.0938971
1305.8084	0.0938047
1307.7372	0.0936872
1309.6660	0.0936284
1311.5949	0.0936536
1313.5237	0.0937795
1315.4525	0.0939643
1317.3813	0.0940818
1319.3101	0.0942833
1321.2389	0.0946192
1323.1678	0.0951481
1325.0966	0.095971
1327.0254	0.0969786
1328.9542	0.0979358
1330.8830	0.0987418
1332.8118	0.0992876
1334.7406	0.0996654
1336.6695	0.100035
1338.5983	0.100362
1340.5271	0.100371
1342.4559	0.10011
1344.3847	0.0999341
1346.3135	0.100026
1348.2424	0.100354
1350.1712	0.100866
1352.1000	0.101538
1354.0288	0.102478
1355.9576	0.103696
1357.8864	0.105274
1359.8153	0.107382
1361.7441	0.110245
1363.6729	0.113578
1365.6017	0.116156
1367.5305	0.11797
1369.4593	0.119036
1371.3881	0.119313
1373.3170	0.119397
1375.2458	0.119355
1377.1746	0.119128
1379.1034	0.119212
1381.0322	0.119985
1382.9610	0.12184
1384.8899	0.124384
1386.8187	0.127096
1388.7475	0.12917
1390.6763	0.130329
1392.6051	0.13116
1394.5339	0.131874
1396.4628	0.131807
1398.3916	0.131345
1400.3204	0.130547
1402.2492	0.129565
1404.1780	0.128725
1406.1068	0.12776
1408.0357	0.126727
1409.9645	0.125963
1411.8933	0.125174
1413.8221	0.124603
1415.7509	0.124359
1417.6797	0.124704
1419.6085	0.125258
1421.5374	0.125602
1423.4662	0.126845
1425.3950	0.12938
1427.3238	0.132361
1429.2526	0.136895
1431.1814	0.142613
1433.1103	0.148734
1435.0391	0.154914
1436.9679	0.163109
1438.8967	0.168818
1440.8255	0.172773
1442.7543	0.17661
1444.6832	0.179893
1446.6120	0.181824
1448.5408	0.182328
1450.4696	0.180137
1452.3984	0.176694
1454.3272	0.172529
1456.2560	0.168986
1458.1849	0.163713
1460.1137	0.160246
1462.0425	0.158743
1463.9713	0.15891
1465.9001	0.159431
1467.8289	0.159574
1469.7578	0.159633
1471.6866	0.160447
1473.6154	0.161119
1475.5442	0.161337
1477.4730	0.162068
1479.4018	0.163428
1481.3307	0.165913
1483.2595	0.169608
1485.1883	0.174251
1487.1171	0.181077
1489.0459	0.189415
1490.9747	0.199507
1492.9035	0.207643
1494.8324	0.215729
1496.7612	0.226325
1498.6900	0.235696
1500.6188	0.242942
1502.5476	0.249273
1504.4764	0.25473
1506.4053	0.262505
1508.3341	0.267367
1510.2629	0.268097
1512.1917	0.268685
1514.1205	0.267846
1516.0493	0.263857
1517.9782	0.255637
1519.9070	0.247745
1521.8358	0.238215
1523.7646	0.228869
1525.6934	0.221858
1527.6222	0.213949
1529.5510	0.207047
1531.4799	0.20127
1533.4087	0.195376
1535.3375	0.188525
1537.2663	0.184276
1539.1951	0.180531
1541.1239	0.174477
1543.0528	0.168541
1544.9816	0.163419
1546.9104	0.158356
1548.8392	0.154469
1550.7680	0.150203
1552.6968	0.146299
1554.6257	0.14242
1556.5545	0.139305
1558.4833	0.136803
1560.4121	0.129851
1562.3409	0.124426
1564.2697	0.120228
1566.1985	0.115577
1568.1274	0.112084
1570.0562	0.108339
1571.9850	0.104796
1573.9138	0.102428
1575.8426	0.100984
1577.7714	0.0990693
1579.7003	0.0978014
1581.6291	0.0974823
1583.5579	0.0979945
1585.4867	0.0990609
1587.4155	0.100849
1589.3443	0.103486
1591.2732	0.106861
1593.2020	0.110875
1595.1308	0.115442
1597.0596	0.120363
1598.9884	0.125703
1600.9172	0.132134
1602.8461	0.140027
1604.7749	0.149389
1606.7037	0.159826
1608.6325	0.171597
1610.5613	0.183478
1612.4901	0.195116
1614.4189	0.205217
1616.3478	0.216871
1618.2766	0.227811
1620.2054	0.23337
1622.1342	0.237854
1624.0630	0.240876
1625.9918	0.240255
1627.9207	0.237795
1629.8495	0.233286
1631.7783	0.227954
1633.7071	0.222925
1635.6359	0.216947
1637.5647	0.208878
1639.4936	0.202362
1641.4224	0.196804
1643.3512	0.192009
1645.2800	0.188583
1647.2088	0.184981
1649.1376	0.180347
1651.0664	0.17703
1652.9953	0.174738
1654.9241	0.16776
1656.8529	0.162353
1658.7817	0.157189
1660.7105	0.15237
1662.6393	0.147508
1664.5682	0.142286
1666.4970	0.137718
1668.4258	0.134133
1670.3546	0.129708
1672.2834	0.125333
1674.2122	0.121546
1676.1411	0.117399
1678.0699	0.113033
1679.9987	0.109808
1681.9275	0.106853
1683.8563	0.104863
1685.7851	0.101571
1687.7139	0.0988846
1689.6428	0.0976671
1691.5716	0.0973144
1693.5004	0.0977174
1695.4292	0.100228
1697.3580	0.102428
1699.2868	0.10022
1701.2157	0.0899088
1703.1445	0.0793629
1705.0733	0.0689681
1707.0021	0.0595054
1708.9309	0.052973
1710.8597	0.0490015
1712.7886	0.0457688
1714.7174	0.0442659
1716.6462	0.0425446
1718.5750	0.0416378
1720.5038	0.0394631
1722.4326	0.0386235
1724.3614	0.0377923
1726.2903	0.0373304
1728.2191	0.0367343
1730.1479	0.0370366
1732.0767	0.0368351
1734.0055	0.0378258
1735.9343	0.037406
1737.8632	0.0368015
1739.7920	0.0364404
1741.7208	0.035987
1743.6496	0.0349123
1745.5784	0.0340307
1747.5072	0.0329895
1749.4361	0.0324185
1751.3649	0.0314026
1753.2937	0.0305042
1755.2225	0.0294882
1757.1513	0.0295302
1759.0801	0.0289508
1761.0089	0.0288921
1762.9378	0.0286402
1764.8666	0.0282791
1766.7954	0.0279852
1768.7242	0.0283715
1770.6530	0.0283547
1772.5818	0.028976
1774.5107	0.0284135
1776.4395	0.0281196
1778.3683	0.0278005
1780.2971	0.0279601
1782.2259	0.0277334
1784.1547	0.0278257
1786.0836	0.0278005
1788.0124	0.0277334
1789.9412	0.027557
1791.8700	0.028044
1793.7988	0.0278761
1795.7276	0.0276998
1797.6565	0.0274983
1799.5853	0.0276242
1801.5141	0.0275066
1803.4429	0.0274563
1805.3717	0.0272128
1807.3005	0.0273303
1809.2293	0.0272799
1811.1582	0.0273891
1813.0870	0.0270784
1815.0158	0.0270113
1816.9446	0.0269273
1818.8734	0.0272715
1820.8022	0.0272715
1822.7311	0.0275318
1824.6599	0.0276578
1826.5887	0.0277166
1828.5175	0.0275402
1830.4463	0.0280272
1832.3751	0.0277417
1834.3040	0.0277334
1836.2328	0.0275906
1838.1616	0.0277417
1840.0904	0.0274647
1842.0192	0.0275822
1843.9480	0.0279684
1845.8768	0.0282035
1847.8057	0.0277585
1849.7345	0.0279684
1851.6633	0.0277334
1853.5921	0.0279181
1855.5209	0.0278425
1857.4497	0.0281028
1859.3786	0.028002
1861.3074	0.028086
1863.2362	0.0278677
1865.1650	0.0281364
1867.0938	0.0282119
1869.0226	0.0287493
1870.9515	0.028531
1872.8803	0.028489
1874.8091	0.0282875
1876.7379	0.0284806
1878.6667	0.0282707
1880.5955	0.0282791
1882.5243	0.0282119
1884.4532	0.0287073
1886.3820	0.0287997
1888.3108	0.0290012
1890.2396	0.0288081
1892.1684	0.028657
1894.0972	0.0284638
1896.0261	0.0287913
1897.9549	0.0286905
1899.8837	0.0289256
1901.8125	0.0287157
1903.7413	0.0288081
1905.6701	0.0286402
1907.5990	0.0290516
1909.5278	0.0293119
1911.4566	0.0293874
1913.3854	0.0290096
1915.3142	0.0290516
1917.2430	0.0289088
1919.1718	0.0294294
1921.1007	0.0293707
1923.0295	0.0300088
1924.9583	0.0296309
1926.8871	0.0297317
1928.8159	0.0297317
1930.7447	0.0298325
1932.6736	0.0297401
1934.6024	0.0301935
1936.5312	0.0299416
1938.4600	0.0301431
1940.3888	0.0298073
1942.3176	0.0304706
1944.2465	0.030479
1946.1753	0.0310163
1948.1041	0.0313606
1950.0329	0.0316041
1951.9617	0.0308904
1953.8905	0.031008
1955.8193	0.0306637
1957.7482	0.0312598
1959.6770	0.0315957
1961.6058	0.0328048
1963.5346	0.0331322
1965.4634	0.0340475
1967.3922	0.0335437
1969.3211	0.0334765
1971.2499	0.0330147
1973.1787	0.0344589
1975.1075	0.0344169
1977.0363	0.0347779
1978.9651	0.035055
1980.8940	0.0350634
1982.8228	0.0339047
1984.7516	0.0339719
1986.6804	0.0335101
1988.6092	0.0342574
1990.5380	0.0340726
1992.4669	0.0342742
1994.3957	0.0331238
1996.3245	0.0329811
1998.2533	0.032788
2000.1821	0.0330651
2002.1109	0.0331071
2004.0397	0.0338207
2005.9686	0.0335185
2007.8974	0.0343497
2009.8262	0.0343161
2011.7550	0.0349375
2013.6838	0.0347276
2015.6126	0.0342909
2017.5415	0.0330819
2019.4703	0.0336444
2021.3991	0.0338543
2023.3279	0.034736
2025.2567	0.0343749
2027.1855	0.0345428
2029.1144	0.0341566
2031.0432	0.035055
2032.9720	0.0350634
2034.9008	0.0357267
2036.8296	0.035097
2038.7584	0.0346268
2040.6872	0.0338627
2042.6161	0.0344085
2044.5449	0.0337116
2046.4737	0.0337032
2048.4025	0.033594
2050.3313	0.0339635
2052.2601	0.0328971
2054.1890	0.0324605
2056.1178	0.0319567
2058.0466	0.0320911
2059.9754	0.0318644
2061.9042	0.0319483
2063.8330	0.0317132
2065.7619	0.0317049
2067.6907	0.0317049
2069.6195	0.0319148
2071.5483	0.0317468
2073.4771	0.0319651
2075.4059	0.0316041
2077.3347	0.0316797
2079.2636	0.031411
2081.1924	0.0314865
2083.1212	0.0312766
2085.0500	0.0313606
2086.9788	0.0311927
2088.9076	0.031327
2090.8365	0.0311591
2092.7653	0.0312179
2094.6941	0.0312431
2096.6229	0.0315453
2098.5517	0.0313606
2100.4805	0.0313102
2102.4094	0.0311171
2104.3382	0.031285
2106.2670	0.0311507
2108.1958	0.0312934
2110.1246	0.0313102
2112.0534	0.0312598
2113.9822	0.0309156
2115.9111	0.0311423
2117.8399	0.0309912
2119.7687	0.0309828
2121.6975	0.0306133
2123.6263	0.030353
2125.5551	0.0301263
2127.4840	0.0303278
2129.4128	0.0305126
2131.3416	0.0308652
2133.2704	0.0304538
2135.1992	0.0308736
2137.1280	0.0311255
2139.0569	0.0311423
2140.9857	0.0310415
2142.9145	0.0316965
2144.8433	0.0319651
2146.7721	0.032788
2148.7009	0.0326956
2150.6297	0.0329727
2152.5586	0.0330399
2154.4874	0.0336192
2156.4162	0.0334093
2158.3450	0.0364152
2160.2738	0.0378678
2162.2026	0.0371793
2164.1315	0.0364068
2166.0603	0.037003
2167.9891	0.0359198
2169.9179	0.0348283
2171.8467	0.0344169
2173.7755	0.034736
2175.7044	0.0346772
2177.6332	0.0350802
2179.5620	0.0342909
2181.4908	0.0344673
2183.4196	0.0342826
2185.3484	0.0345009
2187.2773	0.034207
2189.2061	0.0343413
2191.1349	0.0342238
2193.0637	0.0342826
2194.9925	0.0336192
2196.9213	0.0336696
2198.8501	0.0338207
2200.7790	0.0341818
2202.7078	0.0337032
2204.6366	0.0335856
2206.5654	0.0332162
2208.4942	0.033317
2210.4230	0.0333757
2212.3519	0.0336276
2214.2807	0.0331574
2216.2095	0.0330651
2218.1383	0.0329979
2220.0671	0.0334681
2221.9959	0.0335856
2223.9248	0.0344505
2225.8536	0.035668
2227.7824	0.0379686
2229.7112	0.0404707
2231.6400	0.0426622
2233.5688	0.0437033
2235.4976	0.0440644
2237.4265	0.0432751
2239.3553	0.0418981
2241.2841	0.0398326
2243.2129	0.0381281
2245.1417	0.0366084
2247.0705	0.0354245
2248.9994	0.0340307
2250.9282	0.0330903
2252.8570	0.0325865
2254.7858	0.0326872
2256.7146	0.032343
2258.6434	0.032217
2260.5723	0.0317132
2262.5011	0.0316461
2264.4299	0.0316545
2266.3587	0.0317468
2268.2875	0.0316629
2270.2163	0.0316545
2272.1451	0.0314446
2274.0740	0.0315789
2276.0028	0.0315285
2277.9316	0.0315873
2279.8604	0.0315285
2281.7892	0.0314194
2283.7180	0.0314865
2285.6469	0.0316545
2287.5757	0.0315369
2289.5045	0.0316377
2291.4333	0.031898
2293.3621	0.032175
2295.2909	0.0322338
2297.2198	0.0326452
2299.1486	0.0328468
2301.0774	0.0332162
2303.0062	0.0335521
2304.9350	0.0341734
2306.8638	0.0347444
2308.7926	0.0354077
2310.7215	0.036029
2312.6503	0.0365664
2314.5791	0.0368602
2316.5079	0.0374984
2318.4367	0.0385311
2320.3655	0.0400005
2322.2944	0.0411256
2324.2232	0.0418225
2326.1520	0.0418897
2328.0808	0.0424355
2330.0096	0.0433591
2331.9384	0.0438293
2333.8673	0.0436026
2335.7961	0.0438461
2337.7249	0.0442239
2339.6537	0.0447193
2341.5825	0.0449964
2343.5113	0.0447613
2345.4401	0.0432835
2347.3690	0.0408569
2349.2978	0.0397486
2351.2266	0.0416714
2353.1554	0.0450132
2355.0842	0.0479351
2357.0130	0.0504792
2358.9419	0.0519738
2360.8707	0.0517387
2362.7995	0.0512265
2364.7283	0.04969
2366.6571	0.0478679
2368.5859	0.0459032
2370.5148	0.0437201
2372.4436	0.0412012
2374.3724	0.0389761
2376.3012	0.036961
2378.2300	0.0352901
2380.1588	0.0336108
2382.0877	0.0321499
2384.0165	0.0309156
2385.9453	0.0302523
2387.8741	0.0298828
2389.8029	0.0296561
2391.7317	0.0296477
2393.6605	0.0298157
2395.5894	0.0297569
2397.5182	0.0296729
2399.4470	0.0296981
2401.3758	0.0298744
2403.3046	0.0299332
2405.2334	0.0299584
2407.1623	0.0298744
2409.0911	0.029866
2411.0199	0.0297737
2412.9487	0.029866
2414.8775	0.0299752
2416.8063	0.0301431
2418.7352	0.0300508
2420.6640	0.0299332
2422.5928	0.0298492
2424.5216	0.0300676
2426.4504	0.0302019
2428.3792	0.0302691
2430.3080	0.0301095
2432.2369	0.0301179
2434.1657	0.0300843
2436.0945	0.0300424
2438.0233	0.0301935
2439.9521	0.030311
2441.8809	0.0302859
2443.8098	0.030395
2445.7386	0.0303782
2447.6674	0.0303866
2449.5962	0.0303698
2451.5250	0.0304874
2453.4538	0.030479
2455.3827	0.0304454
2457.3115	0.0303362
2459.2403	0.0303614
2461.1691	0.0304034
2463.0979	0.0304286
2465.0267	0.0302607
2466.9555	0.030437
2468.8844	0.0305965
2470.8132	0.030521
2472.7420	0.0304874
2474.6708	0.0305629
2476.5996	0.0305294
2478.5284	0.0305797
2480.4573	0.0306385
2482.3861	0.0306553
2484.3149	0.0306217
2486.2437	0.030798
2488.1725	0.0308148
2490.1013	0.0309072
2492.0302	0.0307896
2493.9590	0.0307729
2495.8878	0.0308148
2497.8166	0.0308484
2499.7454	0.0308904
2501.6742	0.0308988
2503.6030	0.0308316
2505.5319	0.0309324
2507.4607	0.0310499
2509.3895	0.0310751
2511.3183	0.0308568
2513.2471	0.0308064
2515.1759	0.0308316
2517.1048	0.0309492
2519.0336	0.0310499
2520.9624	0.0311507
2522.8912	0.0310499
2524.8200	0.031008
2526.7488	0.0309408
2528.6777	0.0310415
2530.6065	0.030966
2532.5353	0.030924
2534.4641	0.030966
2536.3929	0.0310919
2538.3217	0.0311087
2540.2505	0.0312347
2542.1794	0.031327
2544.1082	0.0313354
2546.0370	0.0312179
2547.9658	0.0312179
2549.8946	0.0313522
2551.8234	0.0314865
2553.7523	0.0314614
2555.6811	0.0315537
2557.6099	0.0317132
2559.5387	0.0318056
2561.4675	0.0317972
2563.3963	0.0318476
2565.3252	0.0317972
2567.2540	0.0317888
2569.1828	0.031772
2571.1116	0.0318644
2573.0404	0.0318896
2574.9692	0.0320407
2576.8981	0.0320659
2578.8269	0.0321079
2580.7557	0.0320827
2582.6845	0.032175
2584.6133	0.032259
2586.5421	0.0323178
2588.4709	0.032301
2590.3998	0.0323346
2592.3286	0.0323346
2594.2574	0.0324857
2596.1862	0.0325445
2598.1150	0.0324857
2600.0438	0.0324185
2601.9727	0.0325529
2603.9015	0.0326201
2605.8303	0.0326704
2607.7591	0.0326704
2609.6879	0.0326872
2611.6167	0.0326536
2613.5456	0.032746
2615.4744	0.0328384
2617.4032	0.0329139
2619.3320	0.0329055
2621.2608	0.0329391
2623.1896	0.032872
2625.1184	0.03283
2627.0473	0.0329139
2628.9761	0.0330567
2630.9049	0.0329811
2632.8337	0.0328216
2634.7625	0.03283
2636.6913	0.0329895
2638.6202	0.0330147
2640.5490	0.0330063
2642.4778	0.0329475
2644.4066	0.0329979
2646.3354	0.0330399
2648.2642	0.0330147
2650.1931	0.0329223
2652.1219	0.0330063
2654.0507	0.033149
2655.9795	0.033191
2657.9083	0.0331155
2659.8371	0.0330399
2661.7659	0.0329727
2663.6948	0.0330147
2665.6236	0.0330399
2667.5524	0.0330903
2669.4812	0.0330903
2671.4100	0.0331658
2673.3388	0.0331994
2675.2677	0.0332162
2677.1965	0.0332246
2679.1253	0.0332834
2681.0541	0.0332834
2682.9829	0.0332918
2684.9117	0.0333002
2686.8406	0.0333505
2688.7694	0.0333589
2690.6982	0.0333422
2692.6270	0.0333757
2694.5558	0.0335269
2696.4846	0.0335689
2698.4134	0.0335689
2700.3423	0.0335521
2702.2711	0.033594
2704.1999	0.0336276
2706.1287	0.0337368
2708.0575	0.0338879
2709.9863	0.0339467
2711.9152	0.0339383
2713.8440	0.0340642
2715.7728	0.0340978
2717.7016	0.0341398
2719.6304	0.0342322
2721.5592	0.0343497
2723.4881	0.0344001
2725.4169	0.0344757
2727.3457	0.0345344
2729.2745	0.0345848
2731.2033	0.0346604
2733.1321	0.0347024
2735.0609	0.0347108
2736.9898	0.0347863
2738.9186	0.0348451
2740.8474	0.0349711
2742.7762	0.0350382
2744.7050	0.0351222
2746.6338	0.0352229
2748.5627	0.0353657
2750.4915	0.0354245
2752.4203	0.0354664
2754.3491	0.0354748
2756.2779	0.035542
2758.2067	0.035626
2760.1356	0.0357267
2762.0644	0.0357519
2763.9932	0.0358359
2765.9220	0.0359198
2767.8508	0.0360038
2769.7796	0.0360962
2771.7085	0.0362473
2773.6373	0.0363817
2775.5661	0.0364824
2777.4949	0.0364488
2779.4237	0.0364908
2781.3525	0.0365664
2783.2813	0.0366755
2785.2102	0.0367763
2787.1390	0.0369778
2789.0678	0.0371289
2790.9966	0.0372549
2792.9254	0.0373053
2794.8542	0.0373892
2796.7831	0.0375488
2798.7119	0.0377335
2800.6407	0.037809
2802.5695	0.0378678
2804.4983	0.0379098
2806.4271	0.0380441
2808.3560	0.0382121
2810.2848	0.0383716
2812.2136	0.0384472
2814.1424	0.0385815
2816.0712	0.0387662
2818.0000	0.0390265
2819.9288	0.039228
2821.8577	0.0393708
2823.7865	0.0395387
2825.7153	0.0398074
2827.6441	0.0401013
2829.5729	0.0404791
2831.5017	0.0408485
2833.4306	0.041302
2835.3594	0.0418309
2837.2882	0.0426118
2839.2170	0.0435774
2841.1458	0.0446017
2843.0746	0.0460459
2845.0035	0.048187
2846.9323	0.0508403
2848.8611	0.0535355
2850.7899	0.055324
2852.7187	0.0560209
2854.6475	0.0557438
2856.5763	0.054837
2858.5052	0.0537035
2860.4340	0.052528
2862.3628	0.0514028
2864.2916	0.0506975
2866.2204	0.0505212
2868.1492	0.0506304
2870.0781	0.0508571
2872.0069	0.0511593
2873.9357	0.0512013
2875.8645	0.0509326
2877.7933	0.0506723
2879.7221	0.0505128
2881.6510	0.050454
2883.5798	0.050538
2885.5086	0.0507731
2887.4374	0.0511593
2889.3662	0.0516547
2891.2950	0.0520913
2893.2238	0.0525531
2895.1527	0.0533088
2897.0815	0.0539889
2899.0103	0.0546019
2900.9391	0.0553492
2902.8679	0.0563063
2904.7967	0.0573727
2906.7256	0.0584894
2908.6544	0.0600679
2910.5832	0.0621838
2912.5120	0.0646944
2914.4408	0.0676247
2916.3696	0.070555
2918.2985	0.0730152
2920.2273	0.0747449
2922.1561	0.0759372
2924.0849	0.0764997
2926.0137	0.0764074
2927.9425	0.0757608
2929.8713	0.0746693
2931.8002	0.0730824
2933.7290	0.0712268
2935.6578	0.0692956
2937.5866	0.0674904
2939.5154	0.0658531
2941.4442	0.0643837
2943.3731	0.063267
2945.3019	0.0622594
2947.2307	0.0612854
2949.1595	0.0604794
2951.0883	0.0600176
2953.0171	0.0597153
2954.9460	0.0591611
2956.8748	0.0585146
2958.8036	0.0578849
2960.7324	0.0572551
2962.6612	0.0567094
2964.5900	0.056088
2966.5189	0.0553492
2968.4477	0.0547362
2970.3765	0.0541653
2972.3053	0.0538546
2974.2341	0.0538126
2976.1629	0.0537874
2978.0917	0.053905
2980.0206	0.054182
2981.9494	0.054182
2983.8782	0.0538798
2985.8070	0.0534851
2987.7358	0.0531661
2989.6646	0.0528302
2991.5935	0.0525699
2993.5223	0.0520997
2995.4511	0.0514616
2997.3799	0.0509746
2999.3087	0.0503281
3001.2375	0.0495472
3003.1664	0.0490099
3005.0952	0.0483633
3007.0240	0.047742
3008.9528	0.047255
3010.8816	0.047171
3012.8104	0.0469611
3014.7392	0.0464825
3016.6681	0.045878
3018.5969	0.0453574
3020.5257	0.0447865
3022.4545	0.0443834
3024.3833	0.044375
3026.3121	0.0442575
3028.2410	0.044056
3030.1698	0.0442239
3032.0986	0.0445598
3034.0274	0.0448704
3035.9562	0.0448033
3037.8850	0.0447361
3039.8139	0.0451307
3041.7427	0.0456261
3043.6715	0.0458612
3045.6003	0.0460963
3047.5291	0.0462222
3049.4579	0.0466505
3051.3867	0.0471123
3053.3156	0.0474145
3055.2444	0.0477336
3057.1732	0.0479519
3059.1020	0.0480779
3061.0308	0.0483633
3062.9596	0.0487328
3064.8885	0.049119
3066.8173	0.0494801
3068.7461	0.0495808
3070.6749	0.0494885
3072.6037	0.0494717
3074.5325	0.0494633
3076.4614	0.0496984
3078.3902	0.0498915
3080.3190	0.0498495
3082.2478	0.0497152
3084.1766	0.0496984
3086.1054	0.0494885
3088.0342	0.0492953
3089.9631	0.0491358
3091.8919	0.0488335
3093.8207	0.0484977
3095.7495	0.0482962
3097.6783	0.0481702
3099.6071	0.0481954
3101.5360	0.0480359
3103.4648	0.0477672
3105.3936	0.0476077
3107.3224	0.0476245
3109.2512	0.0475993
3111.1800	0.0473726
3113.1089	0.047171
3115.0377	0.0473138
3116.9665	0.0474061
3118.8953	0.0473222
3120.8241	0.047171
3122.7529	0.0470199
3124.6817	0.0469527
3126.6106	0.0469863
3128.5394	0.0470703
3130.4682	0.047171
3132.3970	0.047213
3134.3258	0.0473054
3136.2546	0.0474313
3138.1835	0.0478428
3140.1123	0.0480611
3142.0411	0.0480863
3143.9699	0.0482458
3145.8987	0.0485984
3147.8275	0.0488755
3149.7564	0.0491694
3151.6852	0.0495976
3153.6140	0.0500174
3155.5428	0.0502273
3157.4716	0.0504456
3159.4004	0.0508319
3161.3293	0.0513609
3163.2581	0.0517723
3165.1869	0.0521669
3167.1157	0.0525112
3169.0445	0.0530066
3170.9733	0.0535859
3172.9021	0.0540309
3174.8310	0.0544423
3176.7598	0.0550301
3178.6886	0.0555423
3180.6174	0.0559957
3182.5462	0.0565666
3184.4750	0.0571796
3186.4039	0.0577169
3188.3327	0.0583131
3190.2615	0.0588589
3192.1903	0.059455
3194.1191	0.0600763
3196.0479	0.0607061
3197.9768	0.0612686
3199.9056	0.0618396
3201.8344	0.0625029
3203.7632	0.063099
3205.6920	0.0636364
3207.6208	0.0644173
3209.5496	0.0651226
3211.4785	0.0657943
3213.4073	0.0665668
3215.3361	0.0673308
3217.2649	0.0680193
3219.1937	0.0687246
3221.1225	0.069388
3223.0514	0.0701856
3224.9802	0.0708657
3226.9090	0.0716634
3228.8378	0.072629
3230.7666	0.0737541
3232.6954	0.0749716
3234.6243	0.0758952
3236.5531	0.0766089
3238.4819	0.0774989
3240.4107	0.0786408
3242.3395	0.0798835
3244.2683	0.0811597
3246.1971	0.082839
3248.1260	0.0843923
3250.0548	0.0857358
3251.9836	0.0871632
3253.9124	0.0888676
3255.8412	0.0906645
3257.7700	0.0924613
3259.6989	0.0944177
3261.6277	0.0963824
3263.5565	0.0983724
3265.4853	0.100572
3267.4141	0.102797
3269.3429	0.105106
3271.2718	0.107214
3273.2006	0.108851
3275.1294	0.110186
3277.0582	0.111194
3278.9870	0.112092
3280.9158	0.112764
3282.8446	0.11294
3284.7735	0.112865
3286.7023	0.112596
3288.6311	0.112101
3290.5599	0.111244
3292.4887	0.110094
3294.4175	0.108641
3296.3464	0.106912
3298.2752	0.105106
3300.2040	0.103267
3302.1328	0.101462
3304.0616	0.099783
3305.9904	0.0979945
3307.9193	0.0960801
3309.8481	0.0940818
3311.7769	0.0920667
3313.7057	0.0901859
3315.6345	0.088347
3317.5633	0.086483
3319.4921	0.084745
3321.4210	0.0831833
3323.3498	0.0816635
3325.2786	0.0802025
3327.2074	0.0786156
3329.1362	0.0769951
3331.0650	0.0756265
3332.9939	0.074325
3334.9227	0.0731579
3336.8515	0.072016
3338.7803	0.0708657
3340.7091	0.0698078
3342.6379	0.0689261
3344.5668	0.0679102
3346.4956	0.0669446
3348.4244	0.0661721
3350.3532	0.06545
3352.2820	0.064602
3354.2108	0.0638043
3356.1397	0.0631494
3358.0685	0.0626036
3359.9973	0.0620663
3361.9261	0.0615457
3363.8549	0.0608908
3365.7837	0.0604374
3367.7125	0.059984
3369.6414	0.0595138
3371.5702	0.0589596
3373.4990	0.058523
3375.4278	0.0581116
3377.3566	0.057675
3379.2854	0.0573475
3381.2143	0.0570368
3383.1431	0.056617
3385.0719	0.0561804
3387.0007	0.0557606
3388.9295	0.0554583
3390.8583	0.0552652
3392.7872	0.0548873
3394.7160	0.0544255
3396.6448	0.0541317
3398.5736	0.0538462
3400.5024	0.0535691
3402.4312	0.0532668
3404.3600	0.0529814
3406.2889	0.0526203
3408.2177	0.0522173
3410.1465	0.0517723
3412.0753	0.0514784
3414.0041	0.0512601
3415.9329	0.0509662
3417.8618	0.0506556
3419.7906	0.0503869
3421.7194	0.0501182
3423.6482	0.0497739
3425.5770	0.0493205
3427.5058	0.0489595
3429.4347	0.0486656
3431.3635	0.0484557
3433.2923	0.048229
3435.2211	0.0479855
3437.1499	0.0477084
3439.0787	0.0474565
3441.0075	0.0472634
3442.9364	0.0471878
3444.8652	0.0469359
3446.7940	0.0466924
3448.7228	0.0464657
3450.6516	0.0462558
3452.5804	0.0460543
3454.5093	0.0458948
3456.4381	0.0457353
3458.3669	0.0455421
3460.2957	0.0453406
3462.2245	0.0451895
3464.1533	0.044988
3466.0822	0.0447277
3468.0110	0.0445094
3469.9398	0.0443331
3471.8686	0.0442071
3473.7974	0.0440728
3475.7262	0.043972
3477.6550	0.0438545
3479.5839	0.0436194
3481.5127	0.0435774
3483.4415	0.0434011
3485.3703	0.0430316
3487.2991	0.0428049
3489.2279	0.0427965
3491.1568	0.0426958
3493.0856	0.0424103
3495.0144	0.0422256
3496.9432	0.0422256
3498.8720	0.0419989
3500.8008	0.0417218
3502.7297	0.041747
3504.6585	0.0417386
3506.5873	0.0413187
3508.5161	0.0411508
3510.4449	0.0410417
3512.3737	0.0407058
3514.3025	0.0403867
3516.2314	0.040202
3518.1602	0.0400425
3520.0890	0.0398578
3522.0178	0.0396395
3523.9466	0.0395639
3525.8754	0.039396
3527.8043	0.0392784
3529.7331	0.0390601
3531.6619	0.0387494
3533.5907	0.0384052
3535.5195	0.0381785
3537.4483	0.037977
3539.3772	0.0376999
3541.3060	0.0374396
3543.2348	0.0371625
3545.1636	0.0370702
3547.0924	0.0370282
3549.0212	0.0366084
3550.9501	0.0362305
3552.8789	0.0360626
3554.8077	0.0357183
3556.7365	0.0354161
3558.6653	0.0352649
3560.5941	0.0349543
3562.5229	0.034694
3564.4518	0.0346268
3566.3806	0.0349207
3568.3094	0.0349711
3570.2382	0.0342658
3572.1670	0.0335856
3574.0958	0.0332666
3576.0247	0.0329223
3577.9535	0.0326704
3579.8823	0.0326033
3581.8111	0.0324521
3583.7399	0.0322254
3585.6687	0.0323598
3587.5976	0.0329811
3589.5264	0.0327964
3591.4552	0.0320155
3593.3840	0.031814
3595.3128	0.0318224
3597.2416	0.0316377
3599.1704	0.0313942
3601.0993	0.0313018
3603.0281	0.0309156
3604.9569	0.0306133
3606.8857	0.0306553
3608.8145	0.0308988
3610.7433	0.0303614
3612.6722	0.0299416
3614.6010	0.029992
3616.5298	0.0296561
3618.4586	0.0297989
3620.3874	0.0301851
3622.3162	0.0296393
3624.2451	0.029102
3626.1739	0.0288249
3628.1027	0.0292783
3630.0315	0.0300424
3631.9603	0.028657
3633.8891	0.0280776
3635.8179	0.0278677
3637.7468	0.027196
3639.6756	0.0268013
3641.6044	0.0265914
3643.5332	0.0264403
3645.4620	0.0260457
3647.3908	0.0264991
3649.3197	0.0273891
3651.2485	0.0272464
3653.1773	0.0257014
3655.1061	0.0250045
3657.0349	0.0253488
3658.9637	0.0247274
3660.8926	0.0241733
3662.8214	0.0240473
3664.7502	0.0238374
3666.6790	0.0234596
3668.6078	0.0236695
3670.5366	0.0247274
3672.4654	0.0240725
3674.3943	0.0235267
3676.3231	0.0244
3678.2519	0.0234176
3680.1807	0.0230398
3682.1095	0.0229138
3684.0383	0.0227291
3685.9672	0.0226031
3687.8960	0.0228718
3689.8248	0.0236191
3691.7536	0.0237618
3693.6824	0.0233252
3695.6112	0.0228298
3697.5401	0.0226871
3699.4689	0.0224268
3701.3977	0.0228802
3703.3265	0.0232413
3705.2553	0.0228718
3707.1841	0.0227459
3709.1129	0.0230314
3711.0418	0.0232329
3712.9706	0.0232497
3714.8994	0.0226199
3716.8282	0.0222169
3718.7570	0.022494
3720.6858	0.0228047
3722.6147	0.0232581
3724.5435	0.0234596
3726.4723	0.0236695
3728.4011	0.0235351
3730.3299	0.0229474
3732.2587	0.023342
3734.1876	0.0236695
3736.1164	0.0240809
3738.0452	0.0237451
3739.9740	0.0229642
3741.9028	0.022368
3743.8316	0.0228214
3745.7605	0.0239298
3747.6893	0.022578
3749.6181	0.0226871
3751.5469	0.0234848
3753.4757	0.0230733
3755.4045	0.0221162
3757.3333	0.0218811
3759.2622	0.0222337
3761.1910	0.0223848
3763.1198	0.0218475
3765.0486	0.0217887
3766.9774	0.0219398
3768.9062	0.0218307
3770.8351	0.0222169
3772.7639	0.0218055
3774.6927	0.021562
3776.6215	0.0215536
3778.5503	0.0216627
3780.4791	0.0219902
3782.4080	0.0217047
3784.3368	0.0216879
3786.2656	0.0218391
3788.1944	0.0216627
3790.1232	0.021562
3792.0520	0.02152
3793.9808	0.0215284
3795.9097	0.0218055
3797.8385	0.0221917
3799.7673	0.0219734
3801.6961	0.0228298
3803.6249	0.0225276
3805.5537	0.0217047
3807.4826	0.0223512
3809.4114	0.0221245
3811.3402	0.0215872
3813.2690	0.02152
3815.1978	0.0219734
3817.1266	0.0227459
3819.0555	0.0219482
3820.9843	0.0225276
3822.9131	0.022981
3824.8419	0.0220322
3826.7707	0.0220406
3828.6995	0.0219734
3830.6283	0.0218139
3832.5572	0.0221245
3834.4860	0.0220154
3836.4148	0.0220322
3838.3436	0.0225612
3840.2724	0.0226451
3842.2012	0.0222421
3844.1301	0.0222757
3846.0589	0.0220994
3847.9877	0.0217635
3849.9165	0.0216124
3851.8453	0.0217467
3853.7741	0.0233924
3855.7030	0.023342
3857.6318	0.0222421
3859.5606	0.0217131
3861.4894	0.0216376
3863.4182	0.0219566
3865.3470	0.022368
3867.2758	0.022007
3869.2047	0.0220238
3871.1335	0.0227795
3873.0623	0.0220406
3874.9911	0.0222841
3876.9199	0.0219314
3878.8487	0.0217467
3880.7776	0.0224856
3882.7064	0.0222757
3884.6352	0.0218475
3886.5640	0.0224604
3888.4928	0.0218307
3890.4216	0.0216376
3892.3505	0.0222925
3894.2793	0.0220658
3896.2081	0.0216879
3898.1369	0.0217971
3900.0657	0.0222673
3901.9945	0.0225276
3903.9233	0.0227627
3905.8522	0.0227291
3907.7810	0.0220238
3909.7098	0.0217131
3911.6386	0.0216711
3913.5674	0.0216795
3915.4962	0.0217299
3917.4251	0.0220238
3919.3539	0.0220742
3921.2827	0.0219902
3923.2115	0.0217803
3925.1403	0.0220238
3927.0691	0.0220238
3928.9980	0.0217635
3930.9268	0.0216627
3932.8556	0.0219314
3934.7844	0.0218811
3936.7132	0.0217047
3938.6420	0.0217215
3940.5709	0.0216795
3942.4997	0.0219398
3944.4285	0.022049
3946.3573	0.0217299
3948.2861	0.0218223
3950.2149	0.0218894
3952.1437	0.0218139
3954.0726	0.0217215
3956.0014	0.0217551
3957.9302	0.0217215
3959.8590	0.0216711
3961.7878	0.0218055
3963.7166	0.0219062
3965.6455	0.0218307
3967.5743	0.0218307
3969.5031	0.0218307
3971.4319	0.0217719
3973.3607	0.0217131
3975.2895	0.0218894
3977.2184	0.0218643
3979.1472	0.0217299
3981.0760	0.0218223
3983.0048	0.0219482
3984.9336	0.0219314
3986.8624	0.0218475
3988.7912	0.0218391
3990.7201	0.0217971
3992.6489	0.0216879
3994.5777	0.0217215
3996.5065	0.0217551
3998.4353	0.0218223
4000.3641	0.0218055
4002.2930	0.0217551
4004.2218	0.0217719
4006.1506	0.0218811
4008.0794	0.0218727
4010.0082	0.0217215
4011.9370	0.0216124
4013.8659	0.0216208
4015.7947	0.0215956
4017.7235	0.0215956
4019.6523	0.0217047
4021.5811	0.0216795
4023.5099	0.0215452
4025.4387	0.0216124
4027.3676	0.021604
4029.2964	0.0215704
4031.2252	0.021604
4033.1540	0.0215284
4035.0828	0.0214948
4037.0116	0.0215284
4038.9405	0.0215032
4040.8693	0.0215536
4042.7981	0.0215704
4044.7269	0.0216124
4046.6557	0.021604
4048.5845	0.0215872
4050.5134	0.0215788
4052.4422	0.0215536
4054.3710	0.0214444
4056.2998	0.021478
4058.2286	0.0215284
4060.1574	0.0215284
4062.0862	0.0214612
4064.0151	0.0215032
4065.9439	0.0215788
4067.8727	0.0216208
4069.8015	0.0215872
4071.7303	0.0215704
4073.6591	0.0214864
4075.5880	0.0214444
4077.5168	0.0214528
4079.4456	0.0213605
4081.3744	0.0212513
4083.3032	0.0213269
4085.2320	0.0213857
4087.1609	0.0213773
4089.0897	0.0213269
4091.0185	0.0213185
4092.9473	0.0212513
4094.8761	0.0212093
4096.8049	0.0212177
4098.7337	0.0212849
4100.6626	0.0213185
4102.5914	0.0213521
4104.5202	0.0213521
4106.4490	0.0213101
4108.3778	0.0212345
4110.3066	0.0213101
4112.2355	0.0212933
4114.1643	0.0213101
4116.0931	0.0213773
4118.0219	0.0213269
4119.9507	0.0211506
4121.8795	0.0211841
4123.8084	0.0212933
4125.7372	0.0213269
4127.6660	0.0212933
4129.5948	0.0213353
4131.5236	0.0212429
4133.4524	0.0212597
4135.3813	0.0213185
4137.3101	0.0212933
4139.2389	0.0212345
4141.1677	0.0212429
4143.0965	0.021075
4145.0253	0.020991
4146.9541	0.021075
4148.8830	0.0211086
4150.8118	0.021033
4152.7406	0.0209658
4154.6694	0.0210666
4156.5982	0.0210666
4158.5270	0.0209742
4160.4559	0.0210246
4162.3847	0.0211086
4164.3135	0.0211254
4166.2423	0.0210834
4168.1711	0.0210918
4170.0999	0.0210498
4172.0288	0.0210162
4173.9576	0.0210162
4175.8864	0.0211254
4177.8152	0.0212093
4179.7440	0.0212429
4181.6728	0.0212681
4183.6016	0.0212345
4185.5305	0.0211086
4187.4593	0.021075
4189.3881	0.0209994
4191.3169	0.0210246
4193.2457	0.0210498
4195.1745	0.0210666
4197.1034	0.0209994
4199.0322	0.0209994
4200.9610	0.0210414
[truncated: 414 more rows]
