# Supplementary material for: Vibrational Study on the Structure, Bioactivity, and Silver Adsorption of Silk Fibroin Fibers Grafted with Methacrylonitrile
Source: Molecules. 2023 Mar 10;28(6):2551. doi: 10.3390/molecules28062551 (PMC10051891; doi:10.3390/molecules28062551)
Supplement: Supplementary file 1 [file molecules-28-02551-s001.zip › RAW DATA/Figure 3 IR t0 perpendicular/IR BF MAN 60% t0 perpendic p2.txt]

TITLE	BF MAN 60% T0 PERPENDICOLARE P2
DATA TYPE
ORIGIN	JASCO
OWNER
DATE	23/03/01
TIME	12:10:16
SPECTROMETER/DATA SYSTEM
RESOLUTION
DELTAX	1.92882
XUNITS	1/CM
YUNITS	ABSORBANCE
FIRSTX	379.9768
LASTX	4999.4912
NPOINTS	2396
FIRSTY	0.16712
MAXY	0.25997
MINY	0.02510
XYDATA
379.9768	0.167121
381.9056	0.170297
383.8344	0.172215
385.7633	0.163839
387.6921	0.162596
389.6209	0.162669
391.5497	0.160402
393.4785	0.163676
395.4073	0.162344
397.3361	0.165122
399.2650	0.165642
401.1938	0.159297
403.1226	0.153375
405.0514	0.154106
406.9802	0.155325
408.9090	0.155211
410.8379	0.154724
412.7667	0.155585
414.6955	0.157738
416.6243	0.159858
418.5531	0.165553
420.4819	0.166463
422.4108	0.16812
424.3396	0.167763
426.2684	0.165382
428.1972	0.161345
430.1260	0.157697
432.0548	0.153342
433.9837	0.15054
435.9125	0.147412
437.8413	0.144707
439.7701	0.143496
441.6989	0.144528
443.6277	0.145787
445.5565	0.144666
447.4854	0.142383
449.4142	0.140393
451.3430	0.138971
453.2718	0.138873
455.2006	0.139889
457.1294	0.141823
459.0583	0.143366
460.9871	0.143277
462.9159	0.142099
464.8447	0.1414
466.7735	0.142091
468.7023	0.141717
470.6312	0.142164
472.5600	0.144243
474.4888	0.145032
476.4176	0.14573
478.3464	0.146193
480.2752	0.146437
482.2040	0.146876
484.1329	0.147461
486.0617	0.14876
487.9905	0.150272
489.9193	0.151458
491.8481	0.151596
493.7769	0.149825
495.7058	0.148037
497.6346	0.148387
499.5634	0.149865
501.4922	0.151133
503.4210	0.152823
505.3498	0.154025
507.2787	0.153781
509.2075	0.152766
511.1363	0.153838
513.0651	0.155788
514.9939	0.157827
516.9227	0.159704
518.8515	0.160069
520.7804	0.159257
522.7092	0.158802
524.6380	0.159346
526.5668	0.160825
528.4956	0.16288
530.4244	0.164627
532.3533	0.165464
534.2821	0.166114
536.2109	0.167552
538.1397	0.170289
540.0685	0.173385
541.9973	0.176504
543.9262	0.178495
545.8550	0.180315
547.7838	0.181371
549.7126	0.181769
551.6414	0.182744
553.5702	0.18367
555.4990	0.182118
557.4279	0.1786
559.3567	0.173726
561.2855	0.168795
563.2143	0.164123
565.1431	0.160654
567.0719	0.158331
569.0008	0.156657
570.9296	0.154772
572.8584	0.152676
574.7872	0.151588
576.7160	0.151246
578.6448	0.150767
580.5737	0.150499
582.5025	0.150255
584.4313	0.15015
586.3601	0.15019
588.2889	0.150377
590.2177	0.150767
592.1465	0.151515
594.0754	0.152376
596.0042	0.153806
597.9330	0.155
599.8618	0.1563
601.7906	0.157713
603.7194	0.159744
605.6483	0.162011
607.5771	0.164001
609.5059	0.165309
611.4347	0.166317
613.3635	0.166991
615.2923	0.167535
617.2212	0.16786
619.1500	0.167657
621.0788	0.167909
623.0076	0.168583
624.9364	0.169436
626.8652	0.170111
628.7941	0.170119
630.7229	0.169964
632.6517	0.16942
634.5805	0.168721
636.5093	0.168015
638.4381	0.167186
640.3669	0.166024
642.2958	0.165033
644.2246	0.163969
646.1534	0.162775
648.0822	0.161816
650.0110	0.160581
651.9398	0.158875
653.8687	0.156836
655.7975	0.155479
657.7263	0.154805
659.6551	0.153814
661.5839	0.152847
663.5127	0.15197
665.4416	0.151848
667.3704	0.155414
669.2992	0.156755
671.2280	0.15292
673.1568	0.152189
675.0856	0.152213
677.0144	0.152798
678.9433	0.152944
680.8721	0.152831
682.8009	0.152798
684.7297	0.152758
686.6585	0.152457
688.5873	0.15184
690.5162	0.151149
692.4450	0.150442
694.3738	0.14941
696.3026	0.148419
698.2314	0.147526
700.1602	0.146275
702.0891	0.144585
704.0179	0.142472
705.9467	0.140068
707.8755	0.137899
709.8043	0.135981
711.7331	0.134251
713.6619	0.13265
715.5908	0.130977
717.5196	0.129531
719.4484	0.12815
721.3772	0.126249
723.3060	0.123958
725.2348	0.121634
727.1637	0.119051
729.0925	0.116687
731.0213	0.114249
732.9501	0.111446
734.8789	0.108766
736.8077	0.106369
738.7366	0.10385
740.6654	0.101503
742.5942	0.0991222
744.5230	0.0970506
746.4518	0.0951089
748.3806	0.093281
750.3094	0.0917374
752.2383	0.0904132
754.1671	0.0892677
756.0959	0.088179
758.0247	0.0868304
759.9535	0.0857743
761.8823	0.0847344
763.8112	0.0838408
765.7400	0.0829715
767.6688	0.0821103
769.5976	0.0810136
771.5264	0.079795
773.4552	0.0782514
775.3841	0.0768947
777.3129	0.0757735
779.2417	0.075018
781.1705	0.0740025
783.0993	0.0731494
785.0281	0.0720771
786.9569	0.0710209
788.8858	0.0698267
790.8146	0.0690711
792.7434	0.0687056
794.6722	0.0682506
796.6010	0.0677307
798.5298	0.0676413
800.4587	0.0672838
802.3875	0.0669995
804.3163	0.066967
806.2451	0.0669508
808.1739	0.0666664
810.1027	0.0665689
812.0316	0.0664958
813.9604	0.0665689
815.8892	0.0663821
817.8180	0.0664796
819.7468	0.0667477
821.6756	0.0670076
823.6045	0.0674301
825.5333	0.0679094
827.4621	0.0680638
829.3909	0.0679419
831.3197	0.0675113
833.2485	0.0669751
835.1773	0.0661383
837.1062	0.0656671
839.0350	0.0652203
840.9638	0.0647735
842.8926	0.0642942
844.8214	0.0642292
846.7502	0.0644485
848.6791	0.0647979
850.6079	0.0647816
852.5367	0.0644891
854.4655	0.0637499
856.3943	0.062775
858.3231	0.0615807
860.2520	0.0607277
862.1808	0.0600371
864.1096	0.0595741
866.0384	0.0593953
867.9672	0.0593628
869.8960	0.0592572
871.8248	0.0595253
873.7537	0.0598097
875.6825	0.0601996
877.6113	0.0600696
879.5401	0.059834
881.4689	0.0596391
883.3977	0.0595822
885.3266	0.0595416
887.2554	0.0595903
889.1842	0.0595822
891.1130	0.0596634
893.0418	0.0596066
894.9706	0.0598097
896.8995	0.0598178
898.8283	0.0597365
900.7571	0.0597122
902.6859	0.0596391
904.6147	0.0594684
906.5435	0.0596309
908.4723	0.0597609
910.4012	0.0600209
912.3300	0.0602727
914.2588	0.0607439
916.1876	0.0614507
918.1164	0.0623119
920.0452	0.0630674
921.9741	0.0640423
923.9029	0.0648141
925.8317	0.0654315
927.7605	0.065984
929.6893	0.0664796
931.6181	0.0666177
933.5470	0.0667233
935.4758	0.0668614
937.4046	0.0672838
939.3334	0.0677794
941.2622	0.0683319
943.1910	0.0689087
945.1198	0.0695667
947.0487	0.0702735
948.9775	0.071094
950.9063	0.0719146
952.8351	0.0727839
954.7639	0.0736531
956.6927	0.0746199
958.6216	0.0755785
960.5504	0.0765291
962.4792	0.0777639
964.4080	0.0792913
966.3368	0.0811761
968.2656	0.083597
970.1945	0.0862292
972.1233	0.0885365
974.0521	0.0899014
975.9809	0.0901288
977.9097	0.089292
979.8385	0.0877647
981.7673	0.0859368
983.6962	0.0843688
985.6250	0.0835483
987.5538	0.0839383
989.4826	0.0851569
991.4114	0.0865786
993.3402	0.0874804
995.2691	0.0874641
997.1979	0.086668
999.1267	0.0854412
1001.0555	0.0838895
1002.9843	0.0821916
1004.9131	0.0804611
1006.8420	0.0791775
1008.7708	0.0784789
1010.6996	0.0784626
1012.6284	0.0786576
1014.5572	0.0789176
1016.4860	0.0790232
1018.4149	0.0789826
1020.3437	0.0789013
1022.2725	0.0791207
1024.2013	0.0797218
1026.1301	0.0807049
1028.0589	0.0817447
1029.9877	0.0828578
1031.9166	0.084182
1033.8454	0.0856362
1035.7742	0.0869523
1037.7030	0.0883171
1039.6318	0.0893977
1041.5606	0.0901938
1043.4895	0.0908275
1045.4183	0.0913799
1047.3471	0.0917699
1049.2759	0.0922086
1051.2047	0.0927448
1053.1335	0.0935734
1055.0624	0.0946052
1056.9912	0.0956857
1058.9200	0.0968475
1060.8488	0.0978711
1062.7776	0.0985129
1064.7064	0.0988704
1066.6352	0.0989841
1068.5641	0.0989841
1070.4929	0.098716
1072.4217	0.0979198
1074.3505	0.0966037
1076.2793	0.0950033
1078.2081	0.0932485
1080.1370	0.0913149
1082.0658	0.0894058
1083.9946	0.0876997
1085.9234	0.085888
1087.8522	0.0841739
1089.7810	0.0828415
1091.7099	0.0819235
1093.6387	0.0813548
1095.5675	0.0812979
1097.4963	0.081566
1099.4251	0.082021
1101.3539	0.0824028
1103.2827	0.0825409
1105.2116	0.0823297
1107.1404	0.0820616
1109.0692	0.0818585
1110.9980	0.0818504
1112.9268	0.0819478
1114.8556	0.0821428
1116.7845	0.0822972
1118.7133	0.082484
1120.6421	0.0826221
1122.5709	0.0827196
1124.4997	0.0827846
1126.4285	0.0830365
1128.3574	0.0832964
1130.2862	0.0835158
1132.2150	0.0838814
1134.1438	0.0845394
1136.0726	0.0853762
1138.0014	0.0865298
1139.9302	0.0878703
1141.8591	0.0894789
1143.7879	0.0912824
1145.7167	0.0933541
1147.6455	0.0957101
1149.5743	0.0984073
1151.5031	0.101218
1153.4320	0.103826
1155.3608	0.106117
1157.2896	0.108067
1159.2184	0.109537
1161.1472	0.110545
1163.0760	0.111178
1165.0049	0.111406
1166.9337	0.111292
1168.8625	0.110902
1170.7913	0.11
1172.7201	0.108432
1174.6489	0.106288
1176.5777	0.104062
1178.5066	0.102356
1180.4354	0.101462
1182.3642	0.101356
1184.2930	0.101949
1186.2218	0.103127
1188.1506	0.104655
1190.0795	0.106369
1192.0083	0.108237
1193.9371	0.110423
1195.8659	0.112998
1197.7947	0.115996
1199.7235	0.119465
1201.6524	0.123405
1203.5812	0.127711
1205.5100	0.132179
1207.4388	0.136818
1209.3676	0.141433
1211.2964	0.145616
1213.2253	0.149029
1215.1541	0.151027
1217.0829	0.151336
1219.0117	0.149938
1220.9405	0.147704
1222.8693	0.14595
1224.7981	0.145454
1226.7270	0.145698
1228.6558	0.145852
1230.5846	0.144991
1232.5134	0.142992
1234.4422	0.140108
1236.3710	0.136851
1238.2999	0.133747
1240.2287	0.131009
1242.1575	0.128572
1244.0863	0.126557
1246.0151	0.124973
1247.9439	0.123966
1249.8728	0.123495
1251.8016	0.123446
1253.7304	0.123657
1255.6592	0.124088
1257.5880	0.124526
1259.5168	0.124965
1261.4456	0.125038
1263.3745	0.124283
1265.3033	0.122422
1267.2321	0.119554
1269.1609	0.115907
1271.0897	0.111942
1273.0185	0.108051
1274.9474	0.104655
1276.8762	0.101868
1278.8050	0.0995934
1280.7338	0.097863
1282.6626	0.0964494
1284.5914	0.0953282
1286.5203	0.0945321
1288.4491	0.0940446
1290.3779	0.0935328
1292.3067	0.093086
1294.2355	0.0927529
1296.1643	0.0926554
1298.0931	0.0927204
1300.0220	0.0929316
1301.9508	0.0932079
1303.8796	0.093411
1305.8084	0.0933866
1307.7372	0.0933053
1309.6660	0.0932972
1311.5949	0.0933378
1313.5237	0.0934353
1315.4525	0.0935734
1317.3813	0.0937603
1319.3101	0.0939715
1321.2389	0.0942802
1323.1678	0.0948814
1325.0966	0.0956695
1327.0254	0.096555
1328.9542	0.0974568
1330.8830	0.0983017
1332.8118	0.098846
1334.7406	0.0991791
1336.6695	0.0994878
1338.5983	0.0998209
1340.5271	0.0998859
1342.4559	0.099634
1344.3847	0.0994878
1346.3135	0.0995853
1348.2424	0.0998615
1350.1712	0.100325
1352.1000	0.100966
1354.0288	0.101884
1355.9576	0.103062
1357.8864	0.104565
1359.8153	0.10654
1361.7441	0.109326
1363.6729	0.1126
1365.6017	0.115078
1367.5305	0.116841
1369.4593	0.1178
1371.3881	0.117978
1373.3170	0.118116
1375.2458	0.118141
1377.1746	0.117954
1379.1034	0.118076
1381.0322	0.118839
1382.9610	0.120651
1384.8899	0.123056
1386.8187	0.125599
1388.7475	0.127557
1390.6763	0.128678
1392.6051	0.129474
1394.5339	0.130262
1396.4628	0.130327
1398.3916	0.129961
1400.3204	0.129279
1402.2492	0.128393
1404.1780	0.127662
1406.1068	0.126801
1408.0357	0.125802
1409.9645	0.125062
1411.8933	0.124356
1413.8221	0.123722
1415.7509	0.1233
1417.6797	0.123438
1419.6085	0.123884
1421.5374	0.124104
1423.4662	0.125201
1425.3950	0.127613
1427.3238	0.130424
1429.2526	0.134738
1431.1814	0.140238
1433.1103	0.146136
1435.0391	0.152116
1436.9679	0.160191
1438.8967	0.165748
1440.8255	0.169404
1442.7543	0.172905
1444.6832	0.17596
1446.6120	0.177723
1448.5408	0.178113
1450.4696	0.175944
1452.3984	0.172613
1454.3272	0.168608
1456.2560	0.165244
1458.1849	0.159931
1460.1137	0.156478
1462.0425	0.154951
1463.9713	0.155024
1465.9001	0.155382
1467.8289	0.155349
1469.7578	0.155195
1471.6866	0.155804
1473.6154	0.156105
1475.5442	0.155918
1477.4730	0.156267
1479.4018	0.157405
1481.3307	0.159639
1483.2595	0.163148
1485.1883	0.167576
1487.1171	0.174156
1489.0459	0.182207
1490.9747	0.19177
1492.9035	0.199544
1494.8324	0.207433
1496.7612	0.217726
1498.6900	0.22663
1500.6188	0.233641
1502.5476	0.239994
1504.4764	0.245575
1506.4053	0.253334
1508.3341	0.258152
1510.2629	0.259102
1512.1917	0.259971
1514.1205	0.259565
1516.0493	0.256056
1517.9782	0.248484
1519.9070	0.24127
1521.8358	0.232431
1523.7646	0.223575
1525.6934	0.217027
1527.6222	0.20948
1529.5510	0.202826
1531.4799	0.197302
1533.4087	0.191648
1535.3375	0.184953
1537.2663	0.180818
1539.1951	0.177268
1541.1239	0.171427
1543.0528	0.165732
1544.9816	0.160914
1546.9104	0.156088
1548.8392	0.152359
1550.7680	0.14833
1552.6968	0.144723
1554.6257	0.141173
1556.5545	0.138224
1558.4833	0.135916
1560.4121	0.129344
1562.3409	0.12399
1564.2697	0.11992
1566.1985	0.115468
1568.1274	0.112048
1570.0562	0.108432
1571.9850	0.104972
1573.9138	0.10251
1575.8426	0.101072
1577.7714	0.0993172
1579.7003	0.0980661
1581.6291	0.0977899
1583.5579	0.098391
1585.4867	0.0995772
1587.4155	0.101438
1589.3443	0.10407
1591.2732	0.107474
1593.2020	0.111463
1595.1308	0.116004
1597.0596	0.120887
1598.9884	0.126143
1600.9172	0.132439
1602.8461	0.140043
1604.7749	0.149102
1606.7037	0.159078
1608.6325	0.170184
1610.5613	0.181265
1612.4901	0.19194
1614.4189	0.201145
1616.3478	0.211665
1618.2766	0.221333
1620.2054	0.226273
1622.1342	0.230156
1624.0630	0.232406
1625.9918	0.231358
1627.9207	0.22862
1629.8495	0.224006
1631.7783	0.218855
1633.7071	0.214233
1635.6359	0.2084
1637.5647	0.200511
1639.4936	0.194467
1641.4224	0.189381
1643.3512	0.185035
1645.2800	0.181826
1647.2088	0.178292
1649.1376	0.173994
1651.0664	0.171102
1652.9953	0.169176
1654.9241	0.162271
1656.8529	0.157088
1658.7817	0.152311
1660.7105	0.147867
1662.6393	0.14326
1664.5682	0.138394
1666.4970	0.134153
1668.4258	0.130709
1670.3546	0.126509
1672.2834	0.122422
1674.2122	0.118921
1676.1411	0.11507
1678.0699	0.110959
1679.9987	0.107961
1681.9275	0.105183
1683.8563	0.103477
1685.7851	0.100276
1687.7139	0.0976193
1689.6428	0.0965469
1691.5716	0.0962869
1693.5004	0.0967906
1695.4292	0.099504
1697.3580	0.101933
1699.2868	0.100008
1701.2157	0.09047
1703.1445	0.0802499
1705.0733	0.0702491
1707.0021	0.0612233
1708.9309	0.0549352
1710.8597	0.0512062
1712.7886	0.048046
1714.7174	0.0465836
1716.6462	0.0450075
1718.5750	0.0443657
1720.5038	0.0421722
1722.4326	0.0412705
1724.3614	0.0405068
1726.2903	0.0400356
1728.2191	0.0394994
1730.1479	0.0398975
1732.0767	0.03967
1734.0055	0.0407749
1735.9343	0.0405393
1737.8632	0.0397431
1739.7920	0.0395238
1741.7208	0.0390851
1743.6496	0.0379558
1745.5784	0.0370215
1747.5072	0.035941
1749.4361	0.0353805
1751.3649	0.0343487
1753.2937	0.0333413
1755.2225	0.0321877
1757.1513	0.032204
1759.0801	0.0314809
1761.0089	0.0312372
1762.9378	0.0310422
1764.8666	0.0306522
1766.7954	0.0303029
1768.7242	0.0307335
1770.6530	0.0306279
1772.5818	0.0314159
1774.5107	0.0308554
1776.4395	0.030376
1778.3683	0.0300023
1780.2971	0.0302785
1782.2259	0.0301161
1784.1547	0.0301567
1786.0836	0.0301648
1788.0124	0.0299942
1789.9412	0.0297261
1791.8700	0.0303435
1793.7988	0.0303192
1795.7276	0.0299698
1797.6565	0.0296774
1799.5853	0.029848
1801.5141	0.0298723
1803.4429	0.0298073
1805.3717	0.0294743
1807.3005	0.0294986
1809.2293	0.0294011
1811.1582	0.0296205
1813.0870	0.0293849
1815.0158	0.0292549
1816.9446	0.0292712
1818.8734	0.029653
1820.8022	0.0296042
1822.7311	0.0297748
1824.6599	0.0300023
1826.5887	0.0302785
1828.5175	0.0299292
1830.4463	0.0303029
1832.3751	0.0299536
1834.3040	0.0298967
1836.2328	0.0298642
1838.1616	0.0301242
1840.0904	0.0299861
1842.0192	0.0300429
1843.9480	0.030506
1845.8768	0.0307904
1847.8057	0.0301648
1849.7345	0.0302542
1851.6633	0.0300023
1853.5921	0.0301892
1855.5209	0.0301079
1857.4497	0.0303517
1859.3786	0.030246
1861.3074	0.0304166
1863.2362	0.0301486
1865.1650	0.030246
1867.0938	0.0304004
1869.0226	0.0312453
1870.9515	0.0311234
1872.8803	0.0309041
1874.8091	0.0306766
1876.7379	0.0308554
1878.6667	0.0307497
1880.5955	0.0309041
1882.5243	0.0307822
1884.4532	0.0311803
1886.3820	0.0311397
1888.3108	0.0312372
1890.2396	0.0311234
1892.1684	0.0311397
1894.0972	0.0310016
1896.0261	0.0313022
1897.9549	0.0311072
1899.8837	0.0312616
1901.8125	0.0310666
1903.7413	0.0311884
1905.6701	0.0311397
1907.5990	0.0316515
1909.5278	0.031749
1911.4566	0.0318384
1913.3854	0.0315134
1915.3142	0.031424
1917.2430	0.0312534
1919.1718	0.0320415
1921.1007	0.0322527
1923.0295	0.0326589
1924.9583	0.0321715
1926.8871	0.0321958
1928.8159	0.0318871
1930.7447	0.0318221
1932.6736	0.0319765
1934.6024	0.0327726
1936.5312	0.0325695
1938.4600	0.0327889
1940.3888	0.0324233
1942.3176	0.0327158
1944.2465	0.0327239
1946.1753	0.0332845
1948.1041	0.0335038
1950.0329	0.0338856
1951.9617	0.0332926
1953.8905	0.0331788
1955.8193	0.0328133
1957.7482	0.0339019
1959.6770	0.0339913
1961.6058	0.0349824
1963.5346	0.0354861
1965.4634	0.036071
1967.3922	0.0358517
1969.3211	0.0358029
1971.2499	0.0357054
1973.1787	0.0373546
1975.1075	0.0375821
1977.0363	0.0382808
1978.9651	0.0383539
1980.8940	0.0380614
1982.8228	0.0368022
1984.7516	0.036396
1986.6804	0.0357948
1988.6092	0.0367047
1990.5380	0.0362173
1992.4669	0.0362173
1994.3957	0.0358679
1996.3245	0.0361604
1998.2533	0.0355917
2000.1821	0.0356486
2002.1109	0.0356892
2004.0397	0.036071
2005.9686	0.0351286
2007.8974	0.0358111
2009.8262	0.0362985
2011.7550	0.0373465
2013.6838	0.0370215
2015.6126	0.0369484
2017.5415	0.0362823
2019.4703	0.0372896
2021.3991	0.0374927
2023.3279	0.037249
2025.2567	0.0370703
2027.1855	0.0379883
2029.1144	0.0375902
2031.0432	0.0381427
2032.9720	0.0378908
2034.9008	0.038492
2036.8296	0.0378421
2038.7584	0.0371353
2040.6872	0.0365097
2042.6161	0.0370378
2044.5449	0.036396
2046.4737	0.036201
2048.4025	0.0357298
2050.3313	0.0357948
2052.2601	0.0351611
2054.1890	0.0348362
2056.1178	0.0341131
2058.0466	0.0341131
2059.9754	0.0340481
2061.9042	0.03417
2063.8330	0.0343162
2065.7619	0.034763
2067.6907	0.0347305
2069.6195	0.0347062
2071.5483	0.0342431
2073.4771	0.0343893
2075.4059	0.0339425
2077.3347	0.0340075
2079.2636	0.0337719
2081.1924	0.0339425
2083.1212	0.0338369
2085.0500	0.0338207
2086.9788	0.0334794
2088.9076	0.0334388
2090.8365	0.0332032
2092.7653	0.0334307
2094.6941	0.0333007
2096.6229	0.0334794
2098.5517	0.0336338
2100.4805	0.0338044
2102.4094	0.0334876
2104.3382	0.0336663
2106.2670	0.03378
2108.1958	0.0340644
2110.1246	0.0338856
2112.0534	0.0337638
2113.9822	0.0332763
2115.9111	0.0332032
2117.8399	0.0331139
2119.7687	0.0333251
2121.6975	0.0330651
2123.6263	0.0330489
2125.5551	0.0328864
2127.4840	0.0328539
2129.4128	0.032732
2131.3416	0.0331626
2133.2704	0.0329676
2135.1992	0.0335688
2137.1280	0.0337313
2139.0569	0.0337069
2140.9857	0.0335444
2142.9145	0.0341781
2144.8433	0.0346656
2146.7721	0.0350636
2148.7009	0.0345599
2150.6297	0.0346087
2152.5586	0.0353317
2154.4874	0.0364366
2156.4162	0.0358029
2158.3450	0.0379477
2160.2738	0.0399137
2162.2026	0.0399056
2164.1315	0.0388332
2166.0603	0.0392151
2167.9891	0.0385489
2169.9179	0.0376065
2171.8467	0.0366966
2173.7755	0.0366072
2175.7044	0.0368347
2177.6332	0.0379396
2179.5620	0.0373221
2181.4908	0.0369403
2183.4196	0.0369484
2185.3484	0.0372896
2187.2773	0.0368753
2189.2061	0.0369566
2191.1349	0.0366803
2193.0637	0.0363797
2194.9925	0.0360385
2196.9213	0.0360548
2198.8501	0.0356486
2200.7790	0.0359573
2202.7078	0.0355267
2204.6366	0.0358354
2206.5654	0.0355836
2208.4942	0.0355186
2210.4230	0.0354373
2212.3519	0.0357623
2214.2807	0.0356973
2216.2095	0.0356648
2218.1383	0.0355105
2220.0671	0.0357136
2221.9959	0.0355836
2223.9248	0.0364447
2225.8536	0.0378502
2227.7824	0.0400112
2229.7112	0.0421397
2231.6400	0.0445607
2233.5688	0.04582
2235.4976	0.0456412
2237.4265	0.0448126
2239.3553	0.0438377
2241.2841	0.0418229
2243.2129	0.0401575
2245.1417	0.0385651
2247.0705	0.0372896
2248.9994	0.0361441
2250.9282	0.0353074
2252.8570	0.0346493
2254.7858	0.0346168
2256.7146	0.034495
2258.6434	0.0344706
2260.5723	0.0339669
2262.5011	0.0337963
2264.4299	0.0335607
2266.3587	0.0336988
2268.2875	0.03391
2270.2163	0.03417
2272.1451	0.033845
2274.0740	0.0337475
2276.0028	0.0336338
2277.9316	0.0336582
2279.8604	0.0335526
2281.7892	0.0337557
2283.7180	0.0339425
2285.6469	0.0338856
2287.5757	0.0337313
2289.5045	0.0339506
2291.4333	0.0341375
2293.3621	0.034235
2295.2909	0.0342594
2297.2198	0.0345924
2299.1486	0.0348849
2301.0774	0.0351611
2303.0062	0.0354617
2304.9350	0.036006
2306.8638	0.036396
2308.7926	0.0370053
2310.7215	0.0376146
2312.6503	0.0380939
2314.5791	0.0383701
2316.5079	0.0389632
2318.4367	0.0397594
2320.3655	0.0409861
2322.2944	0.0422291
2324.2232	0.0430496
2326.1520	0.0427653
2328.0808	0.0429034
2330.0096	0.0436671
2331.9384	0.0442033
2333.8673	0.0440895
2335.7961	0.0444226
2337.7249	0.0447882
2339.6537	0.0453488
2341.5825	0.045755
2343.5113	0.0454137
2345.4401	0.0440164
2347.3690	0.0418635
2349.2978	0.0406449
2351.2266	0.0422616
2353.1554	0.0452269
2355.0842	0.0475748
2357.0130	0.0499064
2358.9419	0.0516449
2360.8707	0.0518318
2362.7995	0.0512387
2364.7283	0.0495733
2366.6571	0.047916
2368.5859	0.0460068
2370.5148	0.044057
2372.4436	0.0419691
2374.3724	0.0401737
2376.3012	0.0385083
2378.2300	0.0371434
2380.1588	0.0357054
2382.0877	0.0344137
2384.0165	0.0333576
2385.9453	0.0327564
2387.8741	0.0324233
2389.8029	0.0321877
2391.7317	0.0320983
2393.6605	0.0322121
2395.5894	0.0321308
2397.5182	0.0320415
2399.4470	0.0321471
2401.3758	0.0322933
2403.3046	0.0322689
2405.2334	0.0323421
2407.1623	0.0323746
2409.0911	0.0323827
2411.0199	0.0323989
2412.9487	0.0324964
2414.8775	0.0324802
2416.8063	0.0324802
2418.7352	0.0323664
2420.6640	0.0323258
2422.5928	0.0323096
2424.5216	0.032472
2426.4504	0.0325452
2428.3792	0.0326995
2430.3080	0.0325777
2432.2369	0.0325777
2434.1657	0.0326752
2436.0945	0.0327483
2438.0233	0.032797
2439.9521	0.032862
2441.8809	0.0328214
2443.8098	0.032797
2445.7386	0.0327564
2447.6674	0.032797
2449.5962	0.032732
2451.5250	0.0327889
2453.4538	0.0327808
2455.3827	0.0328458
2457.3115	0.032862
2459.2403	0.0328376
2461.1691	0.0328701
2463.0979	0.0328945
2465.0267	0.0327239
2466.9555	0.032797
2468.8844	0.0329839
2470.8132	0.0330164
2472.7420	0.0329107
2474.6708	0.0330245
2476.5996	0.0330489
2478.5284	0.0331057
2480.4573	0.0331301
2482.3861	0.033057
2484.3149	0.0330326
2486.2437	0.0331463
2488.1725	0.0332276
2490.1013	0.0333495
2492.0302	0.033252
2493.9590	0.0332763
2495.8878	0.0333251
2497.8166	0.0333982
2499.7454	0.033382
2501.6742	0.0333901
2503.6030	0.0334307
2505.5319	0.0334957
2507.4607	0.0335201
2509.3895	0.0335038
2511.3183	0.0334388
2513.2471	0.0335282
2515.1759	0.0334388
2517.1048	0.0334307
2519.0336	0.0334957
2520.9624	0.0336094
2522.8912	0.033585
2524.8200	0.0335688
2526.7488	0.0334957
2528.6777	0.0335444
2530.6065	0.0335444
2532.5353	0.0335282
2534.4641	0.0334469
2536.3929	0.033585
2538.3217	0.0336988
2540.2505	0.0339506
2542.1794	0.033975
2544.1082	0.0338531
2546.0370	0.0338775
2547.9658	0.0339263
2549.8946	0.0339425
2551.8234	0.03404
2553.7523	0.0339994
2555.6811	0.0341131
2557.6099	0.0342837
2559.5387	0.0343812
2561.4675	0.0342187
2563.3963	0.0343
2565.3252	0.0343812
2567.2540	0.0344137
2569.1828	0.0343812
2571.1116	0.0344706
2573.0404	0.0345356
2574.9692	0.0346981
2576.8981	0.0347874
2578.8269	0.0348687
2580.7557	0.0347955
2582.6845	0.0348118
2584.6133	0.0348362
2586.5421	0.0349337
2588.4709	0.0349743
2590.3998	0.0350555
2592.3286	0.0350718
2594.2574	0.0351043
2596.1862	0.0351124
2598.1150	0.0351774
2600.0438	0.0351611
2601.9727	0.0352505
2603.9015	0.0353155
2605.8303	0.0353805
2607.7591	0.0353399
2609.6879	0.0354292
2611.6167	0.0354617
2613.5456	0.0354861
2615.4744	0.0355105
2617.4032	0.0356161
2619.3320	0.0355755
2621.2608	0.0355998
2623.1896	0.0356323
2625.1184	0.0356404
2627.0473	0.0357054
2628.9761	0.0358029
2630.9049	0.0357136
2632.8337	0.0356729
2634.7625	0.0357217
2636.6913	0.0357867
2638.6202	0.0358029
2640.5490	0.0358679
2642.4778	0.0358517
2644.4066	0.0358273
2646.3354	0.0358517
2648.2642	0.035876
2650.1931	0.0358354
2652.1219	0.0359329
2654.0507	0.0360223
2655.9795	0.0360873
2657.9083	0.0359979
2659.8371	0.0358923
2661.7659	0.0358436
2663.6948	0.0359167
2665.6236	0.0359004
2667.5524	0.035876
2669.4812	0.0359167
2671.4100	0.036006
2673.3388	0.036071
2675.2677	0.0361604
2677.1965	0.0361685
2679.1253	0.0361685
2681.0541	0.0361685
2682.9829	0.0361766
2684.9117	0.0361929
2686.8406	0.0363066
2688.7694	0.036331
2690.6982	0.0362823
2692.6270	0.0363066
2694.5558	0.0364529
2696.4846	0.0364854
2698.4134	0.0364935
2700.3423	0.0364285
2702.2711	0.0364529
2704.1999	0.0365179
2706.1287	0.0365828
2708.0575	0.0366966
2709.9863	0.0368022
2711.9152	0.0368428
2713.8440	0.0369078
2715.7728	0.0369484
2717.7016	0.0370459
2719.6304	0.0371272
2721.5592	0.0371759
2723.4881	0.0372571
2725.4169	0.0374115
2727.3457	0.0374196
2729.2745	0.0374278
2731.2033	0.0375252
2733.1321	0.0375902
2735.0609	0.0375577
2736.9898	0.0376309
2738.9186	0.0376634
2740.8474	0.0378096
2742.7762	0.0379314
2744.7050	0.0380208
2746.6338	0.0381264
2748.5627	0.038297
2750.4915	0.038362
2752.4203	0.0383783
2754.3491	0.0384108
2756.2779	0.0385326
2758.2067	0.0386301
2760.1356	0.0387276
2762.0644	0.0387439
2763.9932	0.0388007
2765.9220	0.0388251
2767.8508	0.0389307
2769.7796	0.0390607
2771.7085	0.0391419
2773.6373	0.0392638
2775.5661	0.0394425
2777.4949	0.0394344
2779.4237	0.0394994
2781.3525	0.0395481
2783.2813	0.0396294
2785.2102	0.0397756
2787.1390	0.0399137
2789.0678	0.0400356
2790.9966	0.0402062
2792.9254	0.0402956
2794.8542	0.0403768
2796.7831	0.0405474
2798.7119	0.0407018
2800.6407	0.0407261
2802.5695	0.0408318
2804.4983	0.0408805
2806.4271	0.0410105
2808.3560	0.0412136
2810.2848	0.0413436
2812.2136	0.0414167
2814.1424	0.041571
2816.0712	0.0417498
2818.0000	0.0419854
2819.9288	0.0422129
2821.8577	0.0423997
2823.7865	0.0425784
2825.7153	0.0428709
2827.6441	0.0431309
2829.5729	0.0434477
2831.5017	0.0438702
2833.4306	0.0443739
2835.3594	0.0449832
2837.2882	0.0458524
2839.2170	0.046803
2841.1458	0.0478672
2843.0746	0.0494108
2845.0035	0.0516693
2846.9323	0.0545452
2848.8611	0.0575187
2850.7899	0.0595822
2852.7187	0.0603134
2854.6475	0.0599071
2856.5763	0.0588185
2858.5052	0.0574374
2860.4340	0.0560969
2862.3628	0.0548865
2864.2916	0.0541553
2866.2204	0.0538547
2868.1492	0.0538872
2870.0781	0.0540822
2872.0069	0.0543909
2873.9357	0.0543665
2875.8645	0.0540253
2877.7933	0.0537491
2879.7221	0.0535866
2881.6510	0.053546
2883.5798	0.0537085
2885.5086	0.0539928
2887.4374	0.0543909
2889.3662	0.0548458
2891.2950	0.0553252
2893.2238	0.0559263
2895.1527	0.0567062
2897.0815	0.0573481
2899.0103	0.0579899
2900.9391	0.0588185
2902.8679	0.0598422
2904.7967	0.0609714
2906.7256	0.0622144
2908.6544	0.063823
2910.5832	0.0660084
2912.5120	0.0687543
2914.4408	0.0718658
2916.3696	0.0748961
2918.2985	0.077439
2920.2273	0.0792181
2922.1561	0.080388
2924.0849	0.0808105
2926.0137	0.0805992
2927.9425	0.0798681
2929.8713	0.0786332
2931.8002	0.0769353
2933.7290	0.0749449
2935.6578	0.0729382
2937.5866	0.0710047
2939.5154	0.0692824
2941.4442	0.0677225
2943.3731	0.0664227
2945.3019	0.0653666
2947.2307	0.0644485
2949.1595	0.0636686
2951.0883	0.0632299
2953.0171	0.0628887
2954.9460	0.0623038
2956.8748	0.0616863
2958.8036	0.0611501
2960.7324	0.060484
2962.6612	0.059834
2964.5900	0.0591841
2966.5189	0.0584286
2968.4477	0.0577624
2970.3765	0.0571368
2972.3053	0.0567712
2974.2341	0.0566656
2976.1629	0.0566413
2978.0917	0.0567144
2980.0206	0.0569662
2981.9494	0.0569581
2983.8782	0.0565763
2985.8070	0.0561376
2987.7358	0.055837
2989.6646	0.0554876
2991.5935	0.055252
2993.5223	0.0548133
2995.4511	0.0541878
2997.3799	0.0536597
2999.3087	0.0530423
3001.2375	0.0523192
3003.1664	0.0517587
3005.0952	0.051125
3007.0240	0.0504913
3008.9528	0.0500851
3010.8816	0.049947
3012.8104	0.0497358
3014.7392	0.0493052
3016.6681	0.0487365
3018.5969	0.0482572
3020.5257	0.0476722
3022.4545	0.047266
3024.3833	0.0472498
3026.3121	0.0471523
3028.2410	0.0469736
3030.1698	0.0471279
3032.0986	0.0474042
3034.0274	0.0476316
3035.9562	0.047591
3037.8850	0.0476073
3039.8139	0.047981
3041.7427	0.0484115
3043.6715	0.0486553
3045.6003	0.0489152
3047.5291	0.0491102
3049.4579	0.0495083
3051.3867	0.0498658
3053.3156	0.0501582
3055.2444	0.0504994
3057.1732	0.0507432
3059.1020	0.05093
3061.0308	0.0512712
3062.9596	0.0516124
3064.8885	0.0519699
3066.8173	0.0523924
3068.7461	0.0524736
3070.6749	0.0522542
3072.6037	0.052238
3074.5325	0.0523517
3076.4614	0.0525711
3078.3902	0.0527742
3080.3190	0.0527823
3082.2478	0.052628
3084.1766	0.052563
3086.1054	0.0524005
3088.0342	0.0522542
3089.9631	0.0520836
3091.8919	0.0517505
3093.8207	0.0514175
3095.7495	0.0512225
3097.6783	0.0510194
3099.6071	0.0510519
3101.5360	0.0509381
3103.4648	0.0507188
3105.3936	0.0505888
3107.3224	0.0505076
3109.2512	0.0503613
3111.1800	0.0501745
3113.1089	0.0500851
3115.0377	0.0501907
3116.9665	0.0502476
3118.8953	0.0501988
3120.8241	0.0500282
3122.7529	0.0497601
3124.6817	0.0496708
3126.6106	0.0497845
3128.5394	0.0499308
3130.4682	0.0500039
3132.3970	0.0499632
3134.3258	0.0500851
3136.2546	0.0503207
3138.1835	0.05067
3140.1123	0.0508163
3142.0411	0.0509056
3143.9699	0.0510438
3145.8987	0.0513037
3147.8275	0.0515556
3149.7564	0.0518805
3151.6852	0.0522624
3153.6140	0.0526198
3155.5428	0.0528635
3157.4716	0.0531235
3159.4004	0.0534891
3161.3293	0.0539522
3163.2581	0.0543421
3165.1869	0.0547483
3167.1157	0.0552195
3169.0445	0.0556907
3170.9733	0.0561132
3172.9021	0.0565194
3174.8310	0.0569581
3176.7598	0.0575349
3178.6886	0.0580711
3180.6174	0.0585504
3182.5462	0.0590541
3184.4750	0.0596147
3186.4039	0.060159
3188.3327	0.0607602
3190.2615	0.0613207
3192.1903	0.0619382
3194.1191	0.0624906
3196.0479	0.0630755
3197.9768	0.0637336
3199.9056	0.0643104
3201.8344	0.0648954
3203.7632	0.0655372
3205.6920	0.0661465
3207.6208	0.0669508
3209.5496	0.0676169
3211.4785	0.0682669
3213.4073	0.0690062
3215.3361	0.0695667
3217.2649	0.0701923
3219.1937	0.0710859
3221.1225	0.0719065
3223.0514	0.0725239
3224.9802	0.0732144
3226.9090	0.0741325
3228.8378	0.0751074
3230.7666	0.0761716
3232.6954	0.0773821
3234.6243	0.0784382
3236.5531	0.0792506
3238.4819	0.0801199
3240.4107	0.0811842
3242.3395	0.0824272
3244.2683	0.0837595
3246.1971	0.0853112
3248.1260	0.0868061
3250.0548	0.0882278
3251.9836	0.0897064
3253.9124	0.0914612
3255.8412	0.0932728
3257.7700	0.0949464
3259.6989	0.0967825
3261.6277	0.0987647
3263.5565	0.100666
3265.4853	0.102778
3267.4141	0.104963
3269.3429	0.107035
3271.2718	0.108977
3273.2006	0.110512
3275.1294	0.111666
3277.0582	0.112462
3278.9870	0.113144
3280.9158	0.113632
3282.8446	0.113689
3284.7735	0.113477
3286.7023	0.112998
3288.6311	0.112324
3290.5599	0.111333
3292.4887	0.11009
3294.4175	0.108636
3296.3464	0.106986
3298.2752	0.105158
3300.2040	0.103298
3302.1328	0.101429
3304.0616	0.0996909
3305.9904	0.0978955
3307.9193	0.096035
3309.8481	0.0941421
3311.7769	0.0921761
3313.7057	0.0902994
3315.6345	0.0885527
3317.5633	0.0867898
3319.4921	0.0851325
3321.4210	0.0835645
3323.3498	0.0820616
3325.2786	0.0806805
3327.2074	0.0791857
3329.1362	0.0776177
3331.0650	0.0763016
3332.9939	0.0750099
3334.9227	0.0738887
3336.8515	0.0729138
3338.7803	0.0718821
3340.7091	0.0708016
3342.6379	0.0698186
3344.5668	0.068868
3346.4956	0.06808
3348.4244	0.0673488
3350.3532	0.0666583
3352.2820	0.065919
3354.2108	0.0652284
3356.1397	0.0645623
3358.0685	0.063953
3359.9973	0.0634168
3361.9261	0.0629943
3363.8549	0.0624906
3365.7837	0.0620357
3367.7125	0.0615157
3369.6414	0.0610526
3371.5702	0.0605896
3373.4990	0.060224
3375.4278	0.0598097
3377.3566	0.0594441
3379.2854	0.0591029
3381.2143	0.0587454
3383.1431	0.0582905
3385.0719	0.057933
3387.0007	0.0576324
3388.9295	0.0573968
3390.8583	0.0572181
3392.7872	0.0569256
3394.7160	0.05643
3396.6448	0.0560807
3398.5736	0.055772
3400.5024	0.0554633
3402.4312	0.0552439
3404.3600	0.0549758
3406.2889	0.0546265
3408.2177	0.0542771
3410.1465	0.0539684
3412.0753	0.0537734
3414.0041	0.0535378
3415.9329	0.0532048
3417.8618	0.0528067
3419.7906	0.0526036
3421.7194	0.0524248
3423.6482	0.0520186
3425.5770	0.0515962
3427.5058	0.0513362
3429.4347	0.0510113
3431.3635	0.0508082
3433.2923	0.05067
3435.2211	0.0504913
3437.1499	0.0502151
3439.0787	0.0499389
3441.0075	0.0497195
3442.9364	0.0496545
3444.8652	0.0495408
3446.7940	0.0493539
3448.7228	0.0491102
3450.6516	0.0488746
3452.5804	0.0487528
3454.5093	0.0485903
3456.4381	0.0483547
3458.3669	0.0481434
3460.2957	0.047981
3462.2245	0.047851
3464.1533	0.0476154
3466.0822	0.0473554
3468.0110	0.0472173
3469.9398	0.0470711
3471.8686	0.0468598
3473.7974	0.0467948
3475.7262	0.0467786
3477.6550	0.0466324
3479.5839	0.0463561
3481.5127	0.0463561
3483.4415	0.0462262
3485.3703	0.0458281
3487.2991	0.0456412
3489.2279	0.0456087
3491.1568	0.0455031
3493.0856	0.0453244
3495.0144	0.0451375
3496.9432	0.0449019
3498.8720	0.0446095
3500.8008	0.0445282
3502.7297	0.0446013
3504.6585	0.0446013
3506.5873	0.044187
3508.5161	0.0439677
3510.4449	0.0439514
3512.3737	0.0436996
3514.3025	0.0433421
3516.2314	0.0432121
3518.1602	0.0431065
3520.0890	0.042879
3522.0178	0.0425541
3523.9466	0.0424972
3525.8754	0.0424566
3527.8043	0.0424322
3529.7331	0.0421479
3531.6619	0.0417092
3533.5907	0.0412948
3535.5195	0.0411811
3537.4483	0.0410836
3539.3772	0.0407261
3541.3060	0.0404012
3543.2348	0.0402468
3545.1636	0.0402712
3547.0924	0.0402712
3549.0212	0.0399056
3550.9501	0.039475
3552.8789	0.0393369
3554.8077	0.0390851
3556.7365	0.038622
3558.6653	0.0382564
3560.5941	0.0380533
3562.5229	0.0378177
3564.4518	0.0376877
3566.3806	0.0381589
3568.3094	0.0384433
3570.2382	0.0376065
3572.1670	0.0368672
3574.0958	0.036656
3576.0247	0.0364204
3577.9535	0.0361685
3579.8823	0.0359898
3581.8111	0.0358111
3583.7399	0.0355917
3585.6687	0.0355592
3587.5976	0.036331
3589.5264	0.036331
3591.4552	0.0353561
3593.3840	0.0350961
3595.3128	0.0352749
3597.2416	0.0351043
3599.1704	0.0346981
3601.0993	0.0346493
3603.0281	0.034365
3604.9569	0.0338856
3606.8857	0.0338775
3608.8145	0.0344381
3610.7433	0.0339181
3612.6722	0.0334713
3614.6010	0.0335363
3616.5298	0.0329676
3618.4586	0.0331057
3620.3874	0.0335932
3622.3162	0.0329839
3624.2451	0.0325533
3626.1739	0.0321958
3628.1027	0.0324964
3630.0315	0.0337557
3631.9603	0.0324233
3633.8891	0.0316271
3635.8179	0.0313347
3637.7468	0.0307254
3639.6756	0.0304004
3641.6044	0.030246
3643.5332	0.0301729
3645.4620	0.0296774
3647.3908	0.0300592
3649.3197	0.0310341
3651.2485	0.0312697
3653.1773	0.0296042
3655.1061	0.0286375
3657.0349	0.0291168
3658.9637	0.0285156
3660.8926	0.0279063
3662.8214	0.0277763
3664.7502	0.0275651
3666.6790	0.0272076
3668.6078	0.0274026
3670.5366	0.0288243
3672.4654	0.0281013
3674.3943	0.0272564
3676.3231	0.0287593
3678.2519	0.0276626
3680.1807	0.0270614
3682.1095	0.026907
3684.0383	0.0266958
3685.9672	0.0263871
3687.8960	0.0266227
3689.8248	0.0276788
3691.7536	0.0279226
3693.6824	0.0273051
3695.6112	0.0265496
3697.5401	0.0264277
3699.4689	0.0262652
3701.3977	0.0267771
3703.3265	0.0272076
3705.2553	0.0267771
3707.1841	0.0263627
3709.1129	0.0265577
3711.0418	0.0270858
3712.9706	0.0274513
3714.8994	0.0268827
3716.8282	0.0262815
3718.7570	0.0263221
3720.6858	0.0265333
3722.6147	0.0270695
3724.5435	0.0273376
3726.4723	0.0276707
3728.4011	0.027557
3730.3299	0.0266877
3732.2587	0.0270045
3734.1876	0.0274595
3736.1164	0.02828
3738.0452	0.0279875
3739.9740	0.0269883
3741.9028	0.0261027
3743.8316	0.0266714
3745.7605	0.0284019
3747.6893	0.0266227
3749.6181	0.0265414
3751.5469	0.0275245
3753.4757	0.0273701
3755.4045	0.026314
3757.3333	0.0260053
3759.2622	0.0263708
3761.1910	0.0265171
3763.1198	0.0258184
3765.0486	0.0259159
3766.9774	0.0261677
3768.9062	0.025859
3770.8351	0.0264683
3772.7639	0.0261271
3774.6927	0.025794
3776.6215	0.025664
3778.5503	0.0257615
3780.4791	0.0262734
3782.4080	0.025924
3784.3368	0.0258915
3786.2656	0.0260946
3788.1944	0.0258834
3790.1232	0.025794
3792.0520	0.0256478
3793.9808	0.0254609
3795.9097	0.0258103
3797.8385	0.026249
3799.7673	0.0257372
3801.6961	0.0267933
3803.6249	0.0267852
3805.5537	0.0256722
3807.4826	0.0265983
3809.4114	0.0265333
3811.3402	0.0258103
3813.2690	0.0254284
3815.1978	0.025794
3817.1266	0.0269477
3819.0555	0.0259728
3820.9843	0.0266308
3822.9131	0.0273945
3824.8419	0.0261759
3826.7707	0.0262571
3828.6995	0.0262246
3830.6283	0.0259403
3832.5572	0.026249
3834.4860	0.0261352
3836.4148	0.0261434
3838.3436	0.0268014
3840.2724	0.027037
3842.2012	0.0265171
3844.1301	0.0266227
3846.0589	0.026509
3847.9877	0.0260296
3849.9165	0.0256965
3851.8453	0.0256559
3853.7741	0.0278332
3855.7030	0.0280119
3857.6318	0.0266958
3859.5606	0.0260946
3861.4894	0.025989
3863.4182	0.0262734
3865.3470	0.0267771
3867.2758	0.0263221
3869.2047	0.0261759
3871.1335	0.0271183
3873.0623	0.026249
3874.9911	0.0266064
3876.9199	0.026119
3878.8487	0.0257859
3880.7776	0.0267608
3882.7064	0.0265577
3884.6352	0.025989
3886.5640	0.0269477
3888.4928	0.0261921
3890.4216	0.0258103
3892.3505	0.0266146
3894.2793	0.026444
3896.2081	0.0259565
3898.1369	0.0259159
3900.0657	0.026314
3901.9945	0.0265333
3903.9233	0.0269558
3905.8522	0.0271264
3907.7810	0.0263465
3909.7098	0.0259403
3911.6386	0.0259728
3913.5674	0.025989
3915.4962	0.0260459
3917.4251	0.0266064
3919.3539	0.0265983
3921.2827	0.0262977
3923.2115	0.0259809
3925.1403	0.0263952
3927.0691	0.026314
3928.9980	0.0259078
3930.9268	0.0259484
3932.8556	0.0263302
3934.7844	0.0262734
3936.7132	0.0259646
3938.6420	0.0260378
3940.5709	0.0259565
3942.4997	0.0262246
3944.4285	0.0264927
3946.3573	0.026184
3948.2861	0.0262652
3950.2149	0.026314
3952.1437	0.0262084
3954.0726	0.0260784
3956.0014	0.0262002
3957.9302	0.0261596
3959.8590	0.0260134
3961.7878	0.0261109
3963.7166	0.0262002
3965.6455	0.0260621
3967.5743	0.0260865
3969.5031	0.0261434
3971.4319	0.0260946
3973.3607	0.026119
3975.2895	0.0263059
3977.2184	0.0262652
3979.1472	0.0261434
3981.0760	0.0261352
3983.0048	0.026249
3984.9336	0.0262896
3986.8624	0.0262409
3988.7912	0.0261921
3990.7201	0.0262246
3992.6489	0.0261027
3994.5777	0.0261027
3996.5065	0.026119
3998.4353	0.0261759
4000.3641	0.0261921
4002.2930	0.0261921
4004.2218	0.026119
4006.1506	0.0261434
4008.0794	0.0261677
4010.0082	0.0261677
4011.9370	0.0260865
4013.8659	0.0260134
4015.7947	0.0259809
4017.7235	0.0259646
4019.6523	0.0260378
4021.5811	0.0261027
4023.5099	0.0260703
4025.4387	0.0261027
4027.3676	0.0260621
4029.2964	0.0260459
4031.2252	0.0260865
4033.1540	0.0260378
4035.0828	0.0259321
4037.0116	0.0260134
4038.9405	0.0259809
4040.8693	0.0259809
4042.7981	0.0259484
4044.7269	0.0260378
4046.6557	0.0260378
4048.5845	0.0260865
4050.5134	0.0260946
4052.4422	0.0260459
4054.3710	0.0259971
4056.2998	0.0259646
4058.2286	0.0259809
4060.1574	0.0259971
4062.0862	0.0258996
4064.0151	0.0259565
4065.9439	0.0260296
4067.8727	0.0260865
4069.8015	0.0260865
4071.7303	0.0260378
4073.6591	0.0260053
4075.5880	0.0260459
4077.5168	0.0259321
4079.4456	0.0258347
4081.3744	0.0258265
4083.3032	0.0259321
4085.2320	0.0260215
4087.1609	0.0259646
4089.0897	0.025859
4091.0185	0.0258996
4092.9473	0.0258022
4094.8761	0.0256722
4096.8049	0.0256478
4098.7337	0.0257534
4100.6626	0.0258671
4102.5914	0.0258996
4104.5202	0.025924
4106.4490	0.0258915
4108.3778	0.0257697
4110.3066	0.0257697
4112.2355	0.0257128
4114.1643	0.0256884
4116.0931	0.025794
4118.0219	0.0257615
4119.9507	0.0256478
4121.8795	0.0257453
4123.8084	0.0258428
4125.7372	0.0258347
4127.6660	0.0256803
4129.5948	0.0256803
4131.5236	0.0256153
4133.4524	0.0257697
4135.3813	0.0258671
4137.3101	0.0258022
4139.2389	0.0257534
4141.1677	0.0258022
4143.0965	0.0256965
4145.0253	0.0256803
4146.9541	0.0257209
4148.8830	0.0257047
4150.8118	0.025664
4152.7406	0.0257209
4154.6694	0.0257372
4156.5982	0.0256397
4158.5270	0.0255991
4160.4559	0.0256803
4162.3847	0.025729
4164.3135	0.0257615
4166.2423	0.0257778
4168.1711	0.0257534
4170.0999	0.025664
4172.0288	0.0256559
4173.9576	0.0256803
4175.8864	0.0257453
4177.8152	0.0258347
4179.7440	0.0258915
4181.6728	0.025794
4183.6016	0.0257209
4185.5305	0.025729
4187.4593	0.0257372
4189.3881	0.0256397
4191.3169	0.0255991
4193.2457	0.0256559
4195.1745	0.0258103
4197.1034	0.0258103
4199.0322	0.0258103
4200.9610	0.0258347
[truncated: 414 more rows]
