# Supplementary material for: Vibrational Study on the Structure, Bioactivity, and Silver Adsorption of Silk Fibroin Fibers Grafted with Methacrylonitrile
Source: Molecules. 2023 Mar 10;28(6):2551. doi: 10.3390/molecules28062551 (PMC10051891; doi:10.3390/molecules28062551)
Supplement: Supplementary file 1 [file molecules-28-02551-s001.zip › RAW DATA/Figure 3 IR t0 perpendicular/IR BF MAN 60% t0 perpendic p3.txt]

TITLE	BF MAN 60% T0 PERPENDICOLARE P3
DATA TYPE
ORIGIN	JASCO
OWNER
DATE	23/03/01
TIME	12:10:16
SPECTROMETER/DATA SYSTEM
RESOLUTION
DELTAX	1.92882
XUNITS	1/CM
YUNITS	ABSORBANCE
FIRSTX	379.9768
LASTX	4999.4912
NPOINTS	2396
FIRSTY	0.15135
MAXY	0.24165
MINY	0.02361
XYDATA
379.9768	0.151346
381.9056	0.157628
383.8344	0.16379
385.7633	0.167642
387.6921	0.160898
389.6209	0.153785
391.5497	0.149307
393.4785	0.154381
395.4073	0.163224
397.3361	0.165618
399.2650	0.159456
401.1938	0.154359
403.1226	0.148098
405.0514	0.144225
406.9802	0.145969
408.9090	0.150772
410.8379	0.15096
412.7667	0.150047
414.6955	0.151142
416.6243	0.154925
418.5531	0.162975
420.4819	0.160566
422.4108	0.161933
424.3396	0.160679
426.2684	0.156526
428.1972	0.153007
430.1260	0.14939
432.0548	0.145576
433.9837	0.142986
435.9125	0.140086
437.8413	0.137859
439.7701	0.137715
441.6989	0.138569
443.6277	0.139173
445.5565	0.138757
447.4854	0.136605
449.4142	0.134574
451.3430	0.134151
453.2718	0.134249
455.2006	0.134
457.1294	0.136099
459.0583	0.138584
460.9871	0.138214
462.9159	0.136869
464.8447	0.137051
466.7735	0.137511
468.7023	0.13659
470.6312	0.136077
472.5600	0.138236
474.4888	0.139807
476.4176	0.139807
478.3464	0.139958
480.2752	0.141
482.2040	0.141325
484.1329	0.14171
486.0617	0.142979
487.9905	0.144194
489.9193	0.145055
491.8481	0.145644
493.7769	0.144277
495.7058	0.142072
497.6346	0.142231
499.5634	0.144058
501.4922	0.145244
503.4210	0.145984
505.3498	0.146777
507.2787	0.146747
509.2075	0.146158
511.1363	0.146898
513.0651	0.148521
514.9939	0.150583
516.9227	0.152259
518.8515	0.153437
520.7804	0.152848
522.7092	0.151723
524.6380	0.152803
526.5668	0.15454
528.4956	0.156012
530.4244	0.15744
532.3533	0.158021
534.2821	0.158716
536.2109	0.160347
538.1397	0.162914
540.0685	0.165391
541.9973	0.16857
543.9262	0.170722
545.8550	0.17181
547.7838	0.172792
549.7126	0.17335
551.6414	0.174415
553.5702	0.175601
555.4990	0.17443
557.4279	0.171349
559.3567	0.166547
561.2855	0.161827
563.2143	0.157945
565.1431	0.154872
567.0719	0.152561
569.0008	0.151104
570.9296	0.149209
572.8584	0.14726
574.7872	0.146294
576.7160	0.146052
578.6448	0.145168
580.5737	0.144844
582.5025	0.144798
584.4313	0.144512
586.3601	0.144217
588.2889	0.1447
590.2177	0.144866
592.1465	0.145455
594.0754	0.146762
596.0042	0.148325
597.9330	0.149088
599.8618	0.150371
601.7906	0.151738
603.7194	0.153377
605.6483	0.155446
607.5771	0.157168
609.5059	0.158497
611.4347	0.159675
613.3635	0.160634
615.2923	0.161351
617.2212	0.161902
619.1500	0.162061
621.0788	0.162257
623.0076	0.163133
624.9364	0.163934
626.8652	0.163934
628.7941	0.163549
630.7229	0.162892
632.6517	0.162114
634.5805	0.161593
636.5093	0.160845
638.4381	0.159682
640.3669	0.15895
642.2958	0.158248
644.2246	0.157334
646.1534	0.156209
648.0822	0.15534
650.0110	0.154253
651.9398	0.152962
653.8687	0.151066
655.7975	0.149805
657.7263	0.14911
659.6551	0.148098
661.5839	0.146845
663.5127	0.146052
665.4416	0.146052
667.3704	0.149677
669.2992	0.150877
671.2280	0.14689
673.1568	0.146218
675.0856	0.146233
677.0144	0.146452
678.9433	0.146301
680.8721	0.146294
682.8009	0.146679
684.7297	0.146754
686.6585	0.146188
688.5873	0.145735
690.5162	0.145101
692.4450	0.144232
694.3738	0.143326
696.3026	0.142548
698.2314	0.141597
700.1602	0.140169
702.0891	0.138304
704.0179	0.136673
705.9467	0.134664
707.8755	0.132512
709.8043	0.130723
711.7331	0.129205
713.6619	0.127559
715.5908	0.126041
717.5196	0.12484
719.4484	0.123639
721.3772	0.121774
723.3060	0.119562
725.2348	0.117455
727.1637	0.115046
729.0925	0.113007
731.0213	0.110885
732.9501	0.108197
734.8789	0.105622
736.8077	0.103251
738.7366	0.100902
740.6654	0.0987348
742.5942	0.0965223
744.5230	0.094793
746.4518	0.0931241
748.3806	0.0912665
750.3094	0.0895749
752.2383	0.0883743
754.1671	0.0873322
756.0959	0.0862523
758.0247	0.0851876
759.9535	0.0841757
761.8823	0.0830883
763.8112	0.0822652
765.7400	0.0813665
767.6688	0.0805283
769.5976	0.079456
771.5264	0.0782629
773.4552	0.0767526
775.3841	0.0753254
777.3129	0.0740417
779.2417	0.0731053
781.1705	0.0722671
783.0993	0.0714515
785.0281	0.0703113
786.9569	0.0694731
788.8858	0.0684687
790.8146	0.0676834
792.7434	0.0672227
794.6722	0.0668754
796.6010	0.0662184
798.5298	0.0659012
800.4587	0.0655765
802.3875	0.0652594
804.3163	0.0653198
806.2451	0.0655765
808.1739	0.0652216
810.1027	0.0650253
812.0316	0.0649724
813.9604	0.0650177
815.8892	0.0648138
817.8180	0.0648893
819.7468	0.0652971
821.6756	0.0657653
823.6045	0.0661429
825.5333	0.0665205
827.4621	0.0668527
829.3909	0.0667545
831.3197	0.0662335
833.2485	0.0658031
835.1773	0.0650932
837.1062	0.0645797
839.0350	0.0641644
840.9638	0.0637944
842.8926	0.0632356
844.8214	0.0631903
846.7502	0.0632431
848.6791	0.0634999
850.6079	0.0635528
852.5367	0.0631978
854.4655	0.0625711
856.3943	0.0618008
858.3231	0.0607512
860.2520	0.0597393
862.1808	0.0590748
864.1096	0.0586141
866.0384	0.0584404
867.9672	0.0584858
869.8960	0.0583649
871.8248	0.0585839
873.7537	0.0588558
875.6825	0.0591578
877.6113	0.0589992
879.5401	0.0586821
881.4689	0.0581157
883.3977	0.0581912
885.3266	0.0583423
887.2554	0.0583121
889.1842	0.0581384
891.1130	0.0582894
893.0418	0.0582517
894.9706	0.0581082
896.8995	0.0579874
898.8283	0.0580025
900.7571	0.057791
902.6859	0.0576853
904.6147	0.0575569
906.5435	0.0577457
908.4723	0.0579345
910.4012	0.0582592
912.3300	0.0584631
914.2588	0.0589917
916.1876	0.059543
918.1164	0.060132
920.0452	0.0608569
921.9741	0.0617706
923.9029	0.0625258
925.8317	0.0633111
927.7605	0.063885
929.6893	0.0641644
931.6181	0.0640813
933.5470	0.0642097
935.4758	0.0644438
937.4046	0.0647836
939.3334	0.0652518
941.2622	0.065871
943.1910	0.06646
945.1198	0.0669886
947.0487	0.067555
948.9775	0.0683403
950.9063	0.0692012
952.8351	0.0701376
954.7639	0.0709607
956.6927	0.0717914
958.6216	0.0726371
960.5504	0.0736792
962.4792	0.0748572
964.4080	0.0761938
966.3368	0.0779231
968.2656	0.0801885
970.1945	0.0825672
972.1233	0.0846741
974.0521	0.085988
975.9809	0.0862146
977.9097	0.0854519
979.8385	0.0839416
981.7673	0.0822878
983.6962	0.0809286
985.6250	0.0802112
987.5538	0.080483
989.4826	0.0814798
991.4114	0.0827183
993.3402	0.0834885
995.2691	0.0834507
997.1979	0.0827636
999.1267	0.0816384
1001.0555	0.0800677
1002.9843	0.078429
1004.9131	0.076881
1006.8420	0.0757709
1008.7708	0.075197
1010.6996	0.0751593
1012.6284	0.0753556
1014.5572	0.0757105
1016.4860	0.0758616
1018.4149	0.075922
1020.3437	0.0759673
1022.2725	0.0762014
1024.2013	0.0767073
1026.1301	0.0774851
1028.0589	0.0784517
1029.9877	0.0795164
1031.9166	0.0807851
1033.8454	0.0821292
1035.7742	0.0833073
1037.7030	0.0845004
1039.6318	0.0855727
1041.5606	0.0863127
1043.4895	0.0868413
1045.4183	0.0873548
1047.3471	0.0877022
1049.2759	0.0880873
1051.2047	0.0885782
1053.1335	0.0893106
1055.0624	0.0902546
1056.9912	0.0912363
1058.9200	0.092369
1060.8488	0.0933582
1062.7776	0.093917
1064.7064	0.0941964
1066.6352	0.0943776
1068.5641	0.0945287
1070.4929	0.0942719
1072.4217	0.0935621
1074.3505	0.0924369
1076.2793	0.0909493
1078.2081	0.0892955
1080.1370	0.0875134
1082.0658	0.0857237
1083.9946	0.0840549
1085.9234	0.0823784
1087.8522	0.0808908
1089.7810	0.0797279
1091.7099	0.0788519
1093.6387	0.0782478
1095.5675	0.0780892
1097.4963	0.0782478
1099.4251	0.0786933
1101.3539	0.0790558
1103.2827	0.0791238
1105.2116	0.0789425
1107.1404	0.0787311
1109.0692	0.0786103
1110.9980	0.0788066
1112.9268	0.079003
1114.8556	0.0790936
1116.7845	0.0792522
1118.7133	0.079456
1120.6421	0.0795693
1122.5709	0.0796901
1124.4997	0.0797354
1126.4285	0.0799242
1128.3574	0.080113
1130.2862	0.0802791
1132.2150	0.0806039
1134.1438	0.0811098
1136.0726	0.0818423
1138.0014	0.0829297
1139.9302	0.0841832
1141.8591	0.0856709
1143.7879	0.0873699
1145.7167	0.089356
1147.6455	0.0916969
1149.5743	0.0942266
1151.5031	0.0968772
1153.4320	0.0995353
1155.3608	0.102073
1157.2896	0.104308
1159.2184	0.106135
1161.1472	0.10754
1163.0760	0.108544
1165.0049	0.10911
1166.9337	0.109186
1168.8625	0.10874
1170.7913	0.107713
1172.7201	0.105878
1174.6489	0.103485
1176.5777	0.100955
1178.5066	0.0989689
1180.4354	0.0978589
1182.3642	0.0975643
1184.2930	0.0979872
1186.2218	0.0989463
1188.1506	0.100298
1190.0795	0.101922
1192.0083	0.103741
1193.9371	0.105795
1195.8659	0.108189
1197.7947	0.110991
1199.7235	0.114185
1201.6524	0.11781
1203.5812	0.121752
1205.5100	0.125973
1207.4388	0.130292
1209.3676	0.134566
1211.2964	0.138516
1213.2253	0.14177
1215.1541	0.143583
1217.0829	0.143749
1219.0117	0.142344
1220.9405	0.140185
1222.8693	0.138342
1224.7981	0.137594
1226.7270	0.137708
1228.6558	0.137806
1230.5846	0.136922
1232.5134	0.135087
1234.4422	0.132497
1236.3710	0.129613
1238.2999	0.126773
1240.2287	0.124259
1242.1575	0.122023
1244.0863	0.120166
1246.0151	0.118739
1247.9439	0.11784
1249.8728	0.117379
1251.8016	0.117334
1253.7304	0.117598
1255.6592	0.118036
1257.5880	0.118467
1259.5168	0.118829
1261.4456	0.118829
1263.3745	0.118104
1265.3033	0.116382
1267.2321	0.113641
1269.1609	0.110137
1271.0897	0.106437
1273.0185	0.102888
1274.9474	0.0998071
1276.8762	0.0972472
1278.8050	0.0950724
1280.7338	0.0933809
1282.6626	0.0920065
1284.5914	0.0909266
1286.5203	0.0901715
1288.4491	0.0896353
1290.3779	0.0891521
1292.3067	0.088782
1294.2355	0.0884875
1296.1643	0.0883818
1298.0931	0.0884649
1300.0220	0.0887292
1301.9508	0.0890161
1303.8796	0.089137
1305.8084	0.0890917
1307.7372	0.0890312
1309.6660	0.0889708
1311.5949	0.0890539
1313.5237	0.0892729
1315.4525	0.0894315
1317.3813	0.0895674
1319.3101	0.089726
1321.2389	0.0899903
1323.1678	0.0905415
1325.0966	0.091342
1327.0254	0.0922255
1328.9542	0.0931392
1330.8830	0.093917
1332.8118	0.094423
1334.7406	0.0948307
1336.6695	0.0952536
1338.5983	0.0956236
1340.5271	0.0956689
1342.4559	0.0953669
1344.3847	0.095163
1346.3135	0.0952234
1348.2424	0.0955028
1350.1712	0.0959786
1352.1000	0.0965751
1354.0288	0.0974209
1355.9576	0.0985611
1357.8864	0.100011
1359.8153	0.101929
1361.7441	0.10464
1363.6729	0.107834
1365.6017	0.110092
1367.5305	0.111701
1369.4593	0.112667
1371.3881	0.112818
1373.3170	0.112969
1375.2458	0.113143
1377.1746	0.112864
1379.1034	0.112894
1381.0322	0.113573
1382.9610	0.11525
1384.8899	0.117432
1386.8187	0.119849
1388.7475	0.121736
1390.6763	0.122612
1392.6051	0.123247
1394.5339	0.124077
1396.4628	0.1241
1398.3916	0.123571
1400.3204	0.122877
1402.2492	0.12182
1404.1780	0.120996
1406.1068	0.120166
1408.0357	0.119109
1409.9645	0.118331
1411.8933	0.117628
1413.8221	0.117009
1415.7509	0.116692
1417.6797	0.116994
1419.6085	0.117696
1421.5374	0.117825
1423.4662	0.118859
1425.3950	0.121329
1427.3238	0.123904
1429.2526	0.127944
1431.1814	0.133207
1433.1103	0.138772
1435.0391	0.144315
1436.9679	0.152086
1438.8967	0.157266
1440.8255	0.160634
1442.7543	0.164115
1444.6832	0.167158
1446.6120	0.168963
1448.5408	0.169499
1450.4696	0.16749
1452.3984	0.16453
1454.3272	0.160906
1456.2560	0.157885
1458.1849	0.153294
1460.1137	0.149873
1462.0425	0.148265
1463.9713	0.148385
1465.9001	0.148861
1467.8289	0.148642
1469.7578	0.148189
1471.6866	0.148559
1473.6154	0.148876
1475.5442	0.148529
1477.4730	0.148635
1479.4018	0.149375
1481.3307	0.15124
1483.2595	0.154253
1485.1883	0.158097
1487.1171	0.163972
1489.0459	0.171206
1490.9747	0.180033
1492.9035	0.186913
1494.8324	0.193822
1496.7612	0.203171
1498.6900	0.211357
1500.6188	0.21773
1502.5476	0.223341
1504.4764	0.228038
1506.4053	0.235423
1508.3341	0.240498
1510.2629	0.240951
1512.1917	0.241645
1514.1205	0.241283
1516.0493	0.238262
1517.9782	0.231678
1519.9070	0.224889
1521.8358	0.217194
1523.7646	0.209069
1525.6934	0.202846
1527.6222	0.196171
1529.5510	0.190152
1531.4799	0.184934
1533.4087	0.179988
1535.3375	0.174068
1537.2663	0.169892
1539.1951	0.166939
1541.1239	0.16225
1543.0528	0.156707
1544.9816	0.152161
1546.9104	0.147728
1548.8392	0.144209
1550.7680	0.140638
1552.6968	0.137217
1554.6257	0.134159
1556.5545	0.131493
1558.4833	0.129862
1560.4121	0.124523
1562.3409	0.119101
1564.2697	0.115242
1566.1985	0.111232
1568.1274	0.107993
1570.0562	0.104897
1571.9850	0.101718
1573.9138	0.0992257
1575.8426	0.097957
1577.7714	0.0962957
1579.7003	0.0946344
1581.6291	0.0941133
1583.5579	0.0945513
1585.4867	0.0955255
1587.4155	0.0971641
1589.3443	0.099573
1591.2732	0.102722
1593.2020	0.10643
1595.1308	0.110643
1597.0596	0.115174
1598.9884	0.119992
1600.9172	0.125829
1602.8461	0.133003
1604.7749	0.141483
1606.7037	0.150749
1608.6325	0.161162
1610.5613	0.171561
1612.4901	0.181597
1614.4189	0.190167
1616.3478	0.200483
1618.2766	0.210186
1620.2054	0.214747
1622.1342	0.218674
1624.0630	0.221498
1625.9918	0.220585
1627.9207	0.218002
1629.8495	0.213705
1631.7783	0.20854
1633.7071	0.203737
1635.6359	0.198451
1637.5647	0.191058
1639.4936	0.184798
1641.4224	0.179814
1643.3512	0.175661
1645.2800	0.172618
1647.2088	0.169658
1649.1376	0.165625
1651.0664	0.162333
1652.9953	0.160815
1654.9241	0.154993
1656.8529	0.149684
1658.7817	0.145146
1660.7105	0.141
1662.6393	0.136794
1664.5682	0.132346
1666.4970	0.128268
1668.4258	0.125278
1670.3546	0.121638
1672.2834	0.117689
1674.2122	0.114245
1676.1411	0.11093
1678.0699	0.106921
1679.9987	0.104021
1681.9275	0.101416
1683.8563	0.100049
1685.7851	0.0972245
1687.7139	0.0943625
1689.6428	0.0932751
1691.5716	0.0930033
1693.5004	0.0932751
1695.4292	0.0958653
1697.3580	0.0982817
1699.2868	0.0961371
1701.2157	0.0873926
1703.1445	0.0775606
1705.0733	0.0680761
1707.0021	0.0597166
1708.9309	0.0537133
1710.8597	0.0501792
1712.7886	0.047287
1714.7174	0.0460184
1716.6462	0.0447573
1718.5750	0.0444401
1720.5038	0.0422728
1722.4326	0.0412383
1724.3614	0.0405209
1726.2903	0.0400452
1728.2191	0.0394713
1730.1479	0.0399017
1732.0767	0.0396223
1734.0055	0.0406871
1735.9343	0.0403548
1737.8632	0.0393051
1739.7920	0.0390333
1741.7208	0.038482
1743.6496	0.0372814
1745.5784	0.0364432
1747.5072	0.0355143
1749.4361	0.0349782
1751.3649	0.0340871
1753.2937	0.0330677
1755.2225	0.0318066
1757.1513	0.0318217
1759.0801	0.0311194
1761.0089	0.031059
1762.9378	0.0310363
1764.8666	0.0304398
1766.7954	0.030032
1768.7242	0.0305304
1770.6530	0.0303869
1772.5818	0.0311949
1774.5107	0.0306361
1776.4395	0.0300471
1778.3683	0.0296242
1780.2971	0.0299263
1782.2259	0.0298357
1784.1547	0.0298734
1786.0836	0.029881
1788.0124	0.0296695
1789.9412	0.029375
1791.8700	0.0300547
1793.7988	0.0301075
1795.7276	0.0297148
1797.6565	0.0294279
1799.5853	0.0295638
1801.5141	0.0295412
1803.4429	0.0293826
1805.3717	0.0291258
1807.3005	0.0292315
1809.2293	0.0291787
1811.1582	0.0293977
1813.0870	0.0291258
1815.0158	0.0288389
1816.9446	0.0287558
1818.8734	0.0291862
1820.8022	0.0291636
1822.7311	0.0292467
1824.6599	0.0294354
1826.5887	0.029662
1828.5175	0.0294203
1830.4463	0.0299716
1832.3751	0.0294883
1834.3040	0.0294052
1836.2328	0.0293675
1838.1616	0.0295563
1840.0904	0.0293901
1842.0192	0.0293901
1843.9480	0.0299036
1845.8768	0.0302283
1847.8057	0.0295563
1849.7345	0.0297828
1851.6633	0.0296771
1853.5921	0.0297753
1855.5209	0.0296846
1857.4497	0.0300169
1859.3786	0.0298734
1861.3074	0.0298055
1863.2362	0.0296469
1865.1650	0.0299036
1867.0938	0.030032
1869.0226	0.0307947
1870.9515	0.0306135
1872.8803	0.0303038
1874.8091	0.0300622
1876.7379	0.0302963
1878.6667	0.0300698
1880.5955	0.0300244
1882.5243	0.0300093
1884.4532	0.0305681
1886.3820	0.0306663
1888.3108	0.0308022
1890.2396	0.0306361
1892.1684	0.0303718
1894.0972	0.0302359
1896.0261	0.0306059
1897.9549	0.0305304
1899.8837	0.0307871
1901.8125	0.0305153
1903.7413	0.0305681
1905.6701	0.0304775
1907.5990	0.0307796
1909.5278	0.0310741
1911.4566	0.0312629
1913.3854	0.0308853
1915.3142	0.0309684
1917.2430	0.0310741
1919.1718	0.0315951
1921.1007	0.0312478
1923.0295	0.0316707
1924.9583	0.0314592
1926.8871	0.0313535
1928.8159	0.031127
1930.7447	0.0314592
1932.6736	0.031648
1934.6024	0.0322446
1936.5312	0.0320784
1938.4600	0.032237
1940.3888	0.0318292
1942.3176	0.0324787
1944.2465	0.0327203
1946.1753	0.033045
1948.1041	0.0333546
1950.0329	0.0336416
1951.9617	0.0331583
1953.8905	0.0333848
1955.8193	0.0329619
1957.7482	0.0331432
1959.6770	0.033045
1961.6058	0.0339436
1963.5346	0.0342986
1965.4634	0.0354237
1967.3922	0.0355521
1969.3211	0.0354841
1971.2499	0.034729
1973.1787	0.0357484
1975.1075	0.0361109
1977.0363	0.0370397
1978.9651	0.0374701
1980.8940	0.0370473
1982.8228	0.0354615
1984.7516	0.0352953
1986.6804	0.0350763
1988.6092	0.0358315
1990.5380	0.0357031
1992.4669	0.0361638
1994.3957	0.0354011
1996.3245	0.0352198
1998.2533	0.0352274
2000.1821	0.0355898
2002.1109	0.0348951
2004.0397	0.0350461
2005.9686	0.0354388
2007.8974	0.0365111
2009.8262	0.0365413
2011.7550	0.0371681
2013.6838	0.0368811
2015.6126	0.0373795
2017.5415	0.0374324
2019.4703	0.0373342
2021.3991	0.0365942
2023.3279	0.0374852
2025.2567	0.0372889
2027.1855	0.0366168
2029.1144	0.035839
2031.0432	0.0366697
2032.9720	0.0366244
2034.9008	0.0374777
2036.8296	0.0365715
2038.7584	0.0362846
2040.6872	0.0359976
2042.6161	0.0360127
2044.5449	0.0354011
2046.4737	0.0353935
2048.4025	0.0349253
2050.3313	0.0350839
2052.2601	0.0342986
2054.1890	0.0340871
2056.1178	0.0336416
2058.0466	0.0336944
2059.9754	0.0336189
2061.9042	0.0337171
2063.8330	0.0334528
2065.7619	0.0338455
2067.6907	0.0340796
2069.6195	0.0337926
2071.5483	0.0333697
2073.4771	0.0337397
2075.4059	0.0332187
2077.3347	0.0331356
2079.2636	0.0330148
2081.1924	0.0332187
2083.1212	0.0331809
2085.0500	0.0331658
2086.9788	0.032607
2088.9076	0.032456
2090.8365	0.0324862
2092.7653	0.0326372
2094.6941	0.0325919
2096.6229	0.0331281
2098.5517	0.0329997
2100.4805	0.0329242
2102.4094	0.0326901
2104.3382	0.0327203
2106.2670	0.0326448
2108.1958	0.0328789
2110.1246	0.0328789
2112.0534	0.0330375
2113.9822	0.0326523
2115.9111	0.0325466
2117.8399	0.0322899
2119.7687	0.0323503
2121.6975	0.0323352
2123.6263	0.0323276
2125.5551	0.0318896
2127.4840	0.0319803
2129.4128	0.0319123
2131.3416	0.0320784
2133.2704	0.0320709
2135.1992	0.0329242
2137.1280	0.0333848
2139.0569	0.0332791
2140.9857	0.0331507
2142.9145	0.0337095
2144.8433	0.0337926
2146.7721	0.0340494
2148.7009	0.0338983
2150.6297	0.03414
2152.5586	0.0343061
2154.4874	0.0357711
2156.4162	0.0355219
2158.3450	0.0375306
2160.2738	0.0391013
2162.2026	0.0391315
2164.1315	0.0380214
2166.0603	0.0380818
2167.9891	0.0370322
2169.9179	0.0360203
2171.8467	0.03562
2173.7755	0.0355672
2175.7044	0.0354917
2177.6332	0.0363903
2179.5620	0.0361638
2181.4908	0.0363601
2183.4196	0.0360505
2185.3484	0.0359297
2187.2773	0.0354766
2189.2061	0.0351972
2191.1349	0.0353708
2193.0637	0.0359221
2194.9925	0.035469
2196.9213	0.0354388
2198.8501	0.0351594
2200.7790	0.0353935
2202.7078	0.0349933
2204.6366	0.0346082
2206.5654	0.0343137
2208.4942	0.03451
2210.4230	0.0345855
2212.3519	0.0351519
2214.2807	0.0350763
2216.2095	0.0346459
2218.1383	0.0341475
2220.0671	0.0346006
2221.9959	0.0347365
2223.9248	0.035469
2225.8536	0.0366017
2227.7824	0.0388823
2229.7112	0.0410722
2231.6400	0.0434584
2233.5688	0.0446289
2235.4976	0.0446364
2237.4265	0.0438058
2239.3553	0.04259
2241.2841	0.040755
2243.2129	0.0390408
2245.1417	0.0374248
2247.0705	0.0360882
2248.9994	0.0348951
2250.9282	0.0342759
2252.8570	0.0337548
2254.7858	0.033853
2256.7146	0.0336038
2258.6434	0.0334226
2260.5723	0.0331356
2262.5011	0.0331583
2264.4299	0.0327505
2266.3587	0.0327732
2268.2875	0.0329242
2270.2163	0.0333169
2272.1451	0.0331885
2274.0740	0.0330526
2276.0028	0.032894
2277.9316	0.0330224
2279.8604	0.0329695
2281.7892	0.0329393
2283.7180	0.0328336
2285.6469	0.0327732
2287.5757	0.0328411
2289.5045	0.0330903
2291.4333	0.0332489
2293.3621	0.0334377
2295.2909	0.0334981
2297.2198	0.0339134
2299.1486	0.0342759
2301.0774	0.0346535
2303.0062	0.03488
2304.9350	0.0353104
2306.8638	0.0358541
2308.7926	0.0365791
2310.7215	0.0373569
2312.6503	0.0380214
2314.5791	0.0382404
2316.5079	0.0387841
2318.4367	0.0396676
2320.3655	0.040906
2322.2944	0.0420765
2324.2232	0.0428996
2326.1520	0.0428845
2328.0808	0.0431866
2330.0096	0.0439568
2331.9384	0.0444703
2333.8673	0.0443495
2335.7961	0.0446893
2337.7249	0.0449083
2339.6537	0.0454067
2341.5825	0.0460486
2343.5113	0.0459504
2345.4401	0.0446213
2347.3690	0.0420992
2349.2978	0.0406115
2351.2266	0.0422577
2353.1554	0.0455275
2355.0842	0.0483819
2357.0130	0.0509343
2358.9419	0.052573
2360.8707	0.0524597
2362.7995	0.0515838
2364.7283	0.0501263
2366.6571	0.0486991
2368.5859	0.0466904
2370.5148	0.0446138
2372.4436	0.0420992
2374.3724	0.0399772
2376.3012	0.0381347
2378.2300	0.0365942
2380.1588	0.0350688
2382.0877	0.0336114
2384.0165	0.0323578
2385.9453	0.0317839
2387.8741	0.0314743
2389.8029	0.0312553
2391.7317	0.0311647
2393.6605	0.0312176
2395.5894	0.0311647
2397.5182	0.0311496
2399.4470	0.0311798
2401.3758	0.0312931
2403.3046	0.0312855
2405.2334	0.0313157
2407.1623	0.0313459
2409.0911	0.0313913
2411.0199	0.0313535
2412.9487	0.0314139
2414.8775	0.0314441
2416.8063	0.0315498
2418.7352	0.0315272
2420.6640	0.0315272
2422.5928	0.0315196
2424.5216	0.0315951
2426.4504	0.0316027
2428.3792	0.0317311
2430.3080	0.0316556
2432.2369	0.0317084
2434.1657	0.0316631
2436.0945	0.0316933
2438.0233	0.0318519
2439.9521	0.0318368
2441.8809	0.0317311
2443.8098	0.0318368
2445.7386	0.0318594
2447.6674	0.0319878
2449.5962	0.0320105
2451.5250	0.0321313
2453.4538	0.0321388
2455.3827	0.0320709
2457.3115	0.0319425
2459.2403	0.0320105
2461.1691	0.0320105
2463.0979	0.0319501
2465.0267	0.0318292
2466.9555	0.0319954
2468.8844	0.0321464
2470.8132	0.0320331
2472.7420	0.0319047
2474.6708	0.0321086
2476.5996	0.0321842
2478.5284	0.0322748
2480.4573	0.0322974
2482.3861	0.032237
2484.3149	0.0321237
2486.2437	0.0322144
2488.1725	0.0322823
2490.1013	0.032305
2492.0302	0.0322823
2493.9590	0.0323503
2495.8878	0.0324258
2497.8166	0.0325013
2499.7454	0.0323956
2501.6742	0.0323729
2503.6030	0.0323503
2505.5319	0.0324636
2507.4607	0.0324485
2509.3895	0.032456
2511.3183	0.0324182
2513.2471	0.0325768
2515.1759	0.0326297
2517.1048	0.0326901
2519.0336	0.0326146
2520.9624	0.0325315
2522.8912	0.0326297
2524.8200	0.0327581
2526.7488	0.0325995
2528.6777	0.032607
2530.6065	0.0326297
2532.5353	0.0326448
2534.4641	0.0325919
2536.3929	0.032607
2538.3217	0.0326221
2540.2505	0.0328789
2542.1794	0.0329619
2544.1082	0.0329242
2546.0370	0.0329997
2547.9658	0.0330073
2549.8946	0.0329619
2551.8234	0.0330828
2553.7523	0.033045
2555.6811	0.033113
2557.6099	0.0332262
2559.5387	0.0333093
2561.4675	0.0332262
2563.3963	0.033196
2565.3252	0.0332716
2567.2540	0.033483
2569.1828	0.033483
2571.1116	0.0334528
2573.0404	0.0334226
2574.9692	0.0336491
2576.8981	0.0337851
2578.8269	0.0338379
2580.7557	0.0338455
2582.6845	0.0338757
2584.6133	0.0338228
2586.5421	0.0338757
2588.4709	0.0338681
2590.3998	0.0340418
2592.3286	0.0341551
2594.2574	0.03414
2596.1862	0.0340494
2598.1150	0.0341022
2600.0438	0.0341475
2601.9727	0.0342155
2603.9015	0.0341928
2605.8303	0.034291
2607.7591	0.0342986
2609.6879	0.0344043
2611.6167	0.0344194
2613.5456	0.0344194
2615.4744	0.0343741
2617.4032	0.0344345
2619.3320	0.0344722
2621.2608	0.0344949
2623.1896	0.034442
2625.1184	0.0345024
2627.0473	0.0345931
2628.9761	0.034729
2630.9049	0.0346912
2632.8337	0.0345628
2634.7625	0.0345855
2636.6913	0.0346233
2638.6202	0.0345553
2640.5490	0.0345931
2642.4778	0.0346006
2644.4066	0.0346912
2646.3354	0.0347516
2648.2642	0.0347441
2650.1931	0.0346308
2652.1219	0.0347214
2654.0507	0.034812
2655.9795	0.0348574
2657.9083	0.034812
2659.8371	0.0347063
2661.7659	0.034661
2663.6948	0.034729
2665.6236	0.0347063
2667.5524	0.034729
2669.4812	0.0347743
2671.4100	0.034812
2673.3388	0.0348196
2675.2677	0.0348725
2677.1965	0.0349027
2679.1253	0.034948
2681.0541	0.0349782
2682.9829	0.0349857
2684.9117	0.0349253
2686.8406	0.0350084
2688.7694	0.0350537
2690.6982	0.0350159
2692.6270	0.0350612
2694.5558	0.0351896
2696.4846	0.0351821
2698.4134	0.0351745
2700.3423	0.0351368
2702.2711	0.0351896
2704.1999	0.0352878
2706.1287	0.0354011
2708.0575	0.0354992
2709.9863	0.0355672
2711.9152	0.0355823
2713.8440	0.0356654
2715.7728	0.0357031
2717.7016	0.0357635
2719.6304	0.0358692
2721.5592	0.0359825
2723.4881	0.0360429
2725.4169	0.0361864
2727.3457	0.0361713
2729.2745	0.0361411
2731.2033	0.0362242
2733.1321	0.0362997
2735.0609	0.036345
2736.9898	0.0364054
2738.9186	0.0364432
2740.8474	0.0365564
2742.7762	0.0366697
2744.7050	0.0368207
2746.6338	0.036934
2748.5627	0.037002
2750.4915	0.037002
2752.4203	0.0370397
2754.3491	0.0370624
2756.2779	0.037153
2758.2067	0.037236
2760.1356	0.0373418
2762.0644	0.0374324
2763.9932	0.0375004
2765.9220	0.0374701
2767.8508	0.0375683
2769.7796	0.0376891
2771.7085	0.0378326
2773.6373	0.0379459
2775.5661	0.0380592
2777.4949	0.0380516
2779.4237	0.0380743
2781.3525	0.0381649
2783.2813	0.0383084
2785.2102	0.0384216
2787.1390	0.0385802
2789.0678	0.0386784
2790.9966	0.0387992
2792.9254	0.0388672
2794.8542	0.0389729
2796.7831	0.0391692
2798.7119	0.0393202
2800.6407	0.0393656
2802.5695	0.0394486
2804.4983	0.0394864
2806.4271	0.0396525
2808.3560	0.0398488
2810.2848	0.0400452
2812.2136	0.0401585
2814.1424	0.0402793
2816.0712	0.0404756
2818.0000	0.0407248
2819.9288	0.040906
2821.8577	0.0410646
2823.7865	0.0412761
2825.7153	0.0415404
2827.6441	0.0418122
2829.5729	0.0421671
2831.5017	0.0425598
2833.4306	0.0430884
2835.3594	0.043685
2837.2882	0.0444854
2839.2170	0.0454218
2841.1458	0.0465243
2843.0746	0.0480723
2845.0035	0.0503151
2846.9323	0.0531016
2848.8611	0.0559409
2850.7899	0.0579572
2852.7187	0.0588633
2854.6475	0.05875
2856.5763	0.0578363
2858.5052	0.056545
2860.4340	0.0553217
2862.3628	0.0541739
2864.2916	0.0534187
2866.2204	0.053094
2868.1492	0.0531091
2870.0781	0.0532375
2872.0069	0.0534339
2873.9357	0.0534339
2875.8645	0.0530336
2877.7933	0.0525654
2879.7221	0.0523238
2881.6510	0.0522332
2883.5798	0.0523087
2885.5086	0.0525654
2887.4374	0.0529959
2889.3662	0.0534187
2891.2950	0.0538945
2893.2238	0.0544533
2895.1527	0.0552462
2897.0815	0.0559787
2899.0103	0.056613
2900.9391	0.0574437
2902.8679	0.0584253
2904.7967	0.0595505
2906.7256	0.060804
2908.6544	0.0623294
2910.5832	0.0643608
2912.5120	0.067034
2914.4408	0.0700847
2916.3696	0.0730675
2918.2985	0.075635
2920.2273	0.0775682
2922.1561	0.078867
2924.0849	0.0795164
2926.0137	0.0794862
2927.9425	0.0788142
2929.8713	0.077621
2931.8002	0.0760503
2933.7290	0.07417
2935.6578	0.0720858
2937.5866	0.0700696
2939.5154	0.0682799
2941.4442	0.0667243
2943.3731	0.0655463
2945.3019	0.0645193
2947.2307	0.0636056
2949.1595	0.0628882
2951.0883	0.0624729
2953.0171	0.0622615
2954.9460	0.0618914
2956.8748	0.06131
2958.8036	0.0606077
2960.7324	0.0599507
2962.6612	0.0592786
2964.5900	0.0584706
2966.5189	0.0575494
2968.4477	0.0567489
2970.3765	0.0560391
2972.3053	0.055586
2974.2341	0.0553293
2976.1629	0.0551631
2978.0917	0.0551933
2980.0206	0.0552839
2981.9494	0.055148
2983.8782	0.0548988
2985.8070	0.0545137
2987.7358	0.0541588
2989.6646	0.0538492
2991.5935	0.0536453
2993.5223	0.0531998
2995.4511	0.0525805
2997.3799	0.0521199
2999.3087	0.0515233
3001.2375	0.0508739
3003.1664	0.0504057
3005.0952	0.049862
3007.0240	0.049273
3008.9528	0.0488124
3010.8816	0.0486991
3012.8104	0.048533
3014.7392	0.0481025
3016.6681	0.0475135
3018.5969	0.0470151
3020.5257	0.0465016
3022.4545	0.0461543
3024.3833	0.0461316
3026.3121	0.0460486
3028.2410	0.0459126
3030.1698	0.046041
3032.0986	0.0463204
3034.0274	0.04663
3035.9562	0.0466074
3037.8850	0.0465696
3039.8139	0.0468792
3041.7427	0.0472568
3043.6715	0.0474456
3045.6003	0.0476797
3047.5291	0.0478684
3049.4579	0.0483593
3051.3867	0.0487973
3053.3156	0.0490616
3055.2444	0.0493485
3057.1732	0.0494996
3059.1020	0.049643
3061.0308	0.049998
3062.9596	0.0502774
3064.8885	0.0505643
3066.8173	0.0509268
3068.7461	0.0509721
3070.6749	0.0508437
3072.6037	0.0508286
3074.5325	0.0509041
3076.4614	0.0512062
3078.3902	0.0513497
3080.3190	0.0513043
3082.2478	0.0511911
3084.1766	0.0511231
3086.1054	0.0509796
3088.0342	0.0508513
3089.9631	0.050738
3091.8919	0.0505341
3093.8207	0.0501867
3095.7495	0.0499828
3097.6783	0.0498318
3099.6071	0.0498545
3101.5360	0.0496883
3103.4648	0.0495147
3105.3936	0.049492
3107.3224	0.0494845
3109.2512	0.0493259
3111.1800	0.0491144
3113.1089	0.0490389
3115.0377	0.0490767
3116.9665	0.0490389
3118.8953	0.048971
3120.8241	0.0488275
3122.7529	0.0485556
3124.6817	0.0484348
3126.6106	0.0485481
3128.5394	0.0486009
3130.4682	0.0485858
3132.3970	0.0486613
3134.3258	0.0488652
3136.2546	0.0490767
3138.1835	0.0493485
3140.1123	0.04956
3142.0411	0.0497563
3143.9699	0.0499602
3145.8987	0.0502547
3147.8275	0.0504888
3149.7564	0.0508362
3151.6852	0.0512439
3153.6140	0.0515007
3155.5428	0.0516895
3157.4716	0.0518405
3159.4004	0.052135
3161.3293	0.0526032
3163.2581	0.0528675
3165.1869	0.0531242
3167.1157	0.0534867
3169.0445	0.0538567
3170.9733	0.0542041
3172.9021	0.054559
3174.8310	0.0550045
3176.7598	0.0554727
3178.6886	0.055873
3180.6174	0.0562128
3182.5462	0.056545
3184.4750	0.0571114
3186.4039	0.0577382
3188.3327	0.0582063
3190.2615	0.0585613
3192.1903	0.0591427
3194.1191	0.0596562
3196.0479	0.0601395
3197.9768	0.0607738
3199.9056	0.0613024
3201.8344	0.0618008
3203.7632	0.0623445
3205.6920	0.0628656
3207.6208	0.0636056
3209.5496	0.0642248
3211.4785	0.0647987
3213.4073	0.0654028
3215.3361	0.0660447
3217.2649	0.0667319
3219.1937	0.0674417
3221.1225	0.0680383
3223.0514	0.0687179
3224.9802	0.069322
3226.9090	0.0700545
3228.8378	0.0708927
3230.7666	0.0718744
3232.6954	0.0729543
3234.6243	0.0738302
3236.5531	0.0745552
3238.4819	0.0754462
3240.4107	0.0763826
3242.3395	0.0774323
3244.2683	0.0786329
3246.1971	0.0802036
3248.1260	0.0815025
3250.0548	0.0826201
3251.9836	0.0839944
3253.9124	0.0856482
3255.8412	0.087302
3257.7700	0.0888878
3259.6989	0.090617
3261.6277	0.0924596
3263.5565	0.0942644
3265.4853	0.0962655
3267.4141	0.0982968
3269.3429	0.100268
3271.2718	0.102073
3273.2006	0.10356
3275.1294	0.104738
3277.0582	0.105592
3278.9870	0.106339
3280.9158	0.106875
3282.8446	0.106981
3284.7735	0.106853
3286.7023	0.106505
3288.6311	0.105856
3290.5599	0.104919
3292.4887	0.103787
3294.4175	0.102397
3296.3464	0.100736
3298.2752	0.0990369
3300.2040	0.0973454
3302.1328	0.0955783
3304.0616	0.0939925
3305.9904	0.0923916
3307.9193	0.0905793
3309.8481	0.0887141
3311.7769	0.0868489
3313.7057	0.0850818
3315.6345	0.0833903
3317.5633	0.0817366
3319.4921	0.0801357
3321.4210	0.0786707
3323.3498	0.0772888
3325.2786	0.075922
3327.2074	0.074389
3329.1362	0.0729014
3331.0650	0.071746
3332.9939	0.0705756
3334.9227	0.0694202
3336.8515	0.0684914
3338.7803	0.0675852
3340.7091	0.0664827
3342.6379	0.0655841
3344.5668	0.0647836
3346.4956	0.064036
3348.4244	0.0633413
3350.3532	0.0626239
3352.2820	0.0618763
3354.2108	0.0611892
3356.1397	0.0606077
3358.0685	0.0600942
3359.9973	0.0595732
3361.9261	0.0590672
3363.8549	0.0585915
3365.7837	0.0582063
3367.7125	0.0577533
3369.6414	0.0572473
3371.5702	0.0567187
3373.4990	0.0564091
3375.4278	0.0560919
3377.3566	0.0557597
3379.2854	0.0554048
3381.2143	0.0550574
3383.1431	0.0546723
3385.0719	0.05434
3387.0007	0.0539927
3388.9295	0.0537359
3390.8583	0.0535924
3392.7872	0.0533432
3394.7160	0.0529959
3396.6448	0.0527618
3398.5736	0.0524371
3400.5024	0.0521199
3402.4312	0.0518481
3404.3600	0.0515989
3406.2889	0.0513043
3408.2177	0.0510249
3410.1465	0.0506776
3412.0753	0.0503604
3414.0041	0.0501263
3415.9329	0.0498998
3417.8618	0.0495826
3419.7906	0.0493183
3421.7194	0.0491522
3423.6482	0.0488803
3425.5770	0.0484877
3427.5058	0.0482007
3429.4347	0.0479062
3431.3635	0.0477401
3433.2923	0.0475891
3435.2211	0.0473776
3437.1499	0.0471058
3439.0787	0.0468792
3441.0075	0.0467055
3442.9364	0.0466527
3444.8652	0.0464186
3446.7940	0.0462071
3448.7228	0.0460561
3450.6516	0.045822
3452.5804	0.0456332
3454.5093	0.0454973
3456.4381	0.0453236
3458.3669	0.0451122
3460.2957	0.0449385
3462.2245	0.0448479
3464.1533	0.0446742
3466.0822	0.044425
3468.0110	0.0442513
3469.9398	0.0440701
3471.8686	0.043987
3473.7974	0.0439266
3475.7262	0.0439115
3477.6550	0.0437831
3479.5839	0.043466
3481.5127	0.0433678
3483.4415	0.043247
3485.3703	0.0429374
3487.2991	0.0428014
3489.2279	0.0428921
3491.1568	0.0427184
3493.0856	0.0424163
3495.0144	0.0422804
3496.9432	0.0421369
3498.8720	0.0419179
3500.8008	0.0417594
3502.7297	0.04185
3504.6585	0.0419406
3506.5873	0.0415404
3508.5161	0.0413289
3510.4449	0.0413667
3512.3737	0.0410344
3514.3025	0.0406342
3516.2314	0.0404605
3518.1602	0.040385
3520.0890	0.0402642
3522.0178	0.0400527
3523.9466	0.0401131
3525.8754	0.0399697
3527.8043	0.0396676
3529.7331	0.0394335
3531.6619	0.0391919
3533.5907	0.0388596
3535.5195	0.038769
3537.4483	0.0387237
3539.3772	0.038331
3541.3060	0.0380365
3543.2348	0.0379081
3545.1636	0.0379157
3547.0924	0.0379836
3549.0212	0.0374701
3550.9501	0.0369718
3552.8789	0.0370095
3554.8077	0.0368283
3556.7365	0.036496
3558.6653	0.0362846
3560.5941	0.0360203
3562.5229	0.0356805
3564.4518	0.0355219
3566.3806	0.0360731
3568.3094	0.0366093
3570.2382	0.0356427
3572.1670	0.0347139
3574.0958	0.0345175
3576.0247	0.0343288
3577.9535	0.0341249
3579.8823	0.0340569
3581.8111	0.0339512
3583.7399	0.0336642
3585.6687	0.0336642
3587.5976	0.0346006
3589.5264	0.0346459
3591.4552	0.0336189
3593.3840	0.0333999
3595.3128	0.033634
3597.2416	0.0334905
3599.1704	0.0331205
3601.0993	0.0332262
3603.0281	0.0328789
3604.9569	0.0323805
3606.8857	0.0323578
3608.8145	0.0328713
3610.7433	0.0323503
3612.6722	0.031867
3614.6010	0.0320407
3616.5298	0.0315196
3618.4586	0.031716
3620.3874	0.0324182
3622.3162	0.0317839
3624.2451	0.0311043
3626.1739	0.0306739
3628.1027	0.0313308
3630.0315	0.0328487
3631.9603	0.0311723
3633.8891	0.0302887
3635.8179	0.0300622
3637.7468	0.029511
3639.6756	0.0292618
3641.6044	0.0290881
3643.5332	0.0288313
3645.4620	0.0282499
3647.3908	0.0286803
3649.3197	0.0299791
3651.2485	0.030319
3653.1773	0.0285519
3655.1061	0.0274192
3657.0349	0.0280988
3658.9637	0.0275702
3660.8926	0.0268453
3662.8214	0.0267698
3664.7502	0.0267018
3666.6790	0.0262865
3668.6078	0.0263771
3670.5366	0.0279101
3672.4654	0.0270718
3674.3943	0.0261053
3676.3231	0.028046
3678.2519	0.0269284
3680.1807	0.0260977
3682.1095	0.0259316
3684.0383	0.0257277
3685.9672	0.0252671
3687.8960	0.0254181
3689.8248	0.0267622
3691.7536	0.0269284
3693.6824	0.0263091
3695.6112	0.0256975
3697.5401	0.0257428
3699.4689	0.0254936
3701.3977	0.0259391
3703.3265	0.0264224
3705.2553	0.0258259
3707.1841	0.0254256
3709.1129	0.0256975
3711.0418	0.0263696
3712.9706	0.0267094
3714.8994	0.0259014
3716.8282	0.0252671
3718.7570	0.0255842
3720.6858	0.0258334
3722.6147	0.0261581
3724.5435	0.0264375
3726.4723	0.0268604
3728.4011	0.0268151
3730.3299	0.0258183
3732.2587	0.0261808
3734.1876	0.0268982
3736.1164	0.027676
3738.0452	0.02717
3739.9740	0.0261506
3741.9028	0.0252973
3743.8316	0.025992
3745.7605	0.0279705
3747.6893	0.0258183
3749.6181	0.0255616
3751.5469	0.0268226
3753.4757	0.0266943
3755.4045	0.0254256
3757.3333	0.025033
3759.2622	0.0255691
3761.1910	0.0257352
3763.1198	0.0249272
3765.0486	0.0250103
3766.9774	0.0253501
3768.9062	0.0249272
3770.8351	0.0255162
3772.7639	0.0251236
3774.6927	0.0247536
3776.6215	0.0246629
3778.5503	0.0247913
3780.4791	0.0253426
3782.4080	0.0248744
3784.3368	0.0248593
3786.2656	0.0251991
3788.1944	0.0248668
3790.1232	0.0247007
3792.0520	0.0246478
3793.9808	0.0244817
3795.9097	0.0248442
3797.8385	0.0254634
3799.7673	0.0248215
3801.6961	0.0259165
3803.6249	0.025924
3805.5537	0.0246176
3807.4826	0.0256295
3809.4114	0.0255691
3811.3402	0.0247611
3813.2690	0.0244364
3815.1978	0.0249046
3817.1266	0.0261732
3819.0555	0.0249423
3820.9843	0.0257277
3822.9131	0.0266716
3824.8419	0.0251387
3826.7707	0.0250858
3828.6995	0.0251689
3830.6283	0.0248668
3832.5572	0.0252142
3834.4860	0.0250556
3836.4148	0.0250934
3838.3436	0.0257805
3840.2724	0.0260524
3842.2012	0.0256522
3844.1301	0.0257201
3846.0589	0.0253803
3847.9877	0.0248064
3849.9165	0.0245799
3851.8453	0.0246554
3853.7741	0.0271549
3855.7030	0.0272304
3857.6318	0.0256597
3859.5606	0.0249423
3861.4894	0.0248895
3863.4182	0.0252595
3865.3470	0.0258863
3867.2758	0.025335
3869.2047	0.0251764
3871.1335	0.0263847
3873.0623	0.0254256
3874.9911	0.0256899
3876.9199	0.0251009
3878.8487	0.024595
3880.7776	0.0257503
3882.7064	0.0256597
3884.6352	0.0250179
3886.5640	0.0260524
3888.4928	0.0251689
3890.4216	0.0247687
3892.3505	0.0258032
3894.2793	0.025486
3896.2081	0.0248215
3898.1369	0.0248442
3900.0657	0.0254558
3901.9945	0.0257352
3903.9233	0.0260902
3905.8522	0.0262638
3907.7810	0.0253275
3909.7098	0.0248895
3911.6386	0.0249574
3913.5674	0.0249423
3915.4962	0.024814
3917.4251	0.0252671
3919.3539	0.0253803
3921.2827	0.0252217
3923.2115	0.0249423
3925.1403	0.0252973
3927.0691	0.0251764
3928.9980	0.0247989
3930.9268	0.0249197
3932.8556	0.0253048
3934.7844	0.0252066
3936.7132	0.0249121
3938.6420	0.0249423
3940.5709	0.0247913
3942.4997	0.0250254
3944.4285	0.0253577
3946.3573	0.0250481
3948.2861	0.0251538
3950.2149	0.0252519
3952.1437	0.0251387
3954.0726	0.0250028
3956.0014	0.025033
3957.9302	0.0250028
3959.8590	0.0249197
3961.7878	0.0250179
3963.7166	0.0251538
3965.6455	0.0250405
3967.5743	0.025033
3969.5031	0.0250481
3971.4319	0.0250254
3973.3607	0.0249574
3975.2895	0.0249952
3977.2184	0.0250103
3979.1472	0.025033
3981.0760	0.0250556
3983.0048	0.0251538
3984.9336	0.0251387
3986.8624	0.0250707
3988.7912	0.0250707
3990.7201	0.0251462
3992.6489	0.0250481
3994.5777	0.0249801
3996.5065	0.0249348
3998.4353	0.025033
4000.3641	0.0250481
4002.2930	0.0249725
4004.2218	0.0249574
4006.1506	0.025033
4008.0794	0.0249876
4010.0082	0.0248819
4011.9370	0.0249046
4013.8659	0.024897
4015.7947	0.0248064
4017.7235	0.0248744
4019.6523	0.0249272
4021.5811	0.0248593
4023.5099	0.0247913
4025.4387	0.0248819
4027.3676	0.0248442
4029.2964	0.0248517
4031.2252	0.0248668
4033.1540	0.0248442
4035.0828	0.024897
4037.0116	0.0249197
4038.9405	0.0247913
4040.8693	0.0247007
4042.7981	0.0247007
4044.7269	0.0248442
4046.6557	0.0248819
4048.5845	0.0249348
4050.5134	0.0248895
4052.4422	0.0247989
4054.3710	0.0247007
4056.2998	0.0247234
4058.2286	0.0247158
4060.1574	0.0246856
4062.0862	0.024595
4064.0151	0.0246856
4065.9439	0.0247838
4067.8727	0.0249272
4069.8015	0.0249423
4071.7303	0.0248215
4073.6591	0.0247082
4075.5880	0.0247158
4077.5168	0.0246629
4079.4456	0.0244742
4081.3744	0.0244288
4083.3032	0.0246252
4085.2320	0.0246856
4087.1609	0.0246554
4089.0897	0.0246101
4091.0185	0.0245799
4092.9473	0.024527
4094.8761	0.024527
4096.8049	0.024527
4098.7337	0.0245874
4100.6626	0.0247158
4102.5914	0.0247309
4104.5202	0.0246176
4106.4490	0.0244515
4108.3778	0.024376
4110.3066	0.0245648
4112.2355	0.024595
4114.1643	0.0245799
4116.0931	0.024678
4118.0219	0.0246327
4119.9507	0.0244817
4121.8795	0.0245119
4123.8084	0.0245421
4125.7372	0.0244968
4127.6660	0.0244364
4129.5948	0.0245346
4131.5236	0.024459
4133.4524	0.0244817
4135.3813	0.0245497
4137.3101	0.0245195
4139.2389	0.0244742
4141.1677	0.0244742
4143.0965	0.0243911
4145.0253	0.0243684
4146.9541	0.0244062
4148.8830	0.0244062
4150.8118	0.024376
4152.7406	0.0243307
4154.6694	0.0244062
4156.5982	0.0243986
4158.5270	0.0243156
4160.4559	0.024308
4162.3847	0.0242778
4164.3135	0.0243458
4166.2423	0.0244364
4168.1711	0.0244213
4170.0999	0.024376
4172.0288	0.0244213
4173.9576	0.0244893
4175.8864	0.0245572
4177.8152	0.0244817
4179.7440	0.0244439
4181.6728	0.0244288
4183.6016	0.0244666
4185.5305	0.0244062
4187.4593	0.0243986
4189.3881	0.0243911
4191.3169	0.0244213
4193.2457	0.0244062
4195.1745	0.0244364
4197.1034	0.0243835
4199.0322	0.0244288
4200.9610	0.0244666
[truncated: 414 more rows]
