# Supplementary material for: Vibrational Study on the Structure, Bioactivity, and Silver Adsorption of Silk Fibroin Fibers Grafted with Methacrylonitrile
Source: Molecules. 2023 Mar 10;28(6):2551. doi: 10.3390/molecules28062551 (PMC10051891; doi:10.3390/molecules28062551)
Supplement: Supplementary file 1 [file molecules-28-02551-s001.zip › RAW DATA/Figure 4 graph Raman MAN content/Figure 4 Raman.csv]

MAN content w/w %	I 2237 / I amide I	SD
60	4.178	0.159
40	2.740	0.285
32.5	2.264	0.068
25	1.779	0.164
10	0.715	0.007
0	0.006	0.002
MAN content w/w %	I 703 / I amide I	SD
60	0.4927	0.0192
40	0.3146	0.0045
32.5	0.2419	0.0082
25	0.1967	0.0196
10	0.0712	0.0009
0	0.0148	0.0038
