# Supplementary material for: Vibrational Study on the Structure, Bioactivity, and Silver Adsorption of Silk Fibroin Fibers Grafted with Methacrylonitrile
Source: Molecules. 2023 Mar 10;28(6):2551. doi: 10.3390/molecules28062551 (PMC10051891; doi:10.3390/molecules28062551)
Supplement: Supplementary file 1 [file molecules-28-02551-s001.zip › RAW DATA/Figure 5 graph Raman 1266-1229/Figure 5 Raman.csv]

MAN content w/w %	I 1266 / I 1229	SD
60	0.359	0.017
40	0.356	0.006
32.5	0.420	0.024
25	0.390	0.020
10	0.391	0.024
0	0.433	0.021
