# Supplementary material for: Vibrational Study on the Structure, Bioactivity, and Silver Adsorption of Silk Fibroin Fibers Grafted with Methacrylonitrile
Source: Molecules. 2023 Mar 10;28(6):2551. doi: 10.3390/molecules28062551 (PMC10051891; doi:10.3390/molecules28062551)
Supplement: Supplementary file 1 [file molecules-28-02551-s001.zip › RAW DATA/Figure 6 graph IR 1217-1230/Figure 6 IR.csv]

	PARALLEL		PERPENDICULAR
MAN content % w/w	A1217/A1230	SD	A1217/A1230	SD
0	0.783	0.016	0.861	0.026
10	0.790	0.016	0.864	0.026
25	0.938	0.019	0.930	0.028
32.5	0.939	0.019	0.962	0.029
40	0.997	0.020	0.978	0.029
60	1.183	0.024	1.107	0.033
