# Supplementary material for: Vibrational Study on the Structure, Bioactivity, and Silver Adsorption of Silk Fibroin Fibers Grafted with Methacrylonitrile
Source: Molecules. 2023 Mar 10;28(6):2551. doi: 10.3390/molecules28062551 (PMC10051891; doi:10.3390/molecules28062551)
Supplement: Supplementary file 1 [file molecules-28-02551-s001.zip › RAW DATA/Figure 7 graph IR FWHM/Figure 7 IR.csv]

	PARALLEL		PARALLEL		PERPENDICULAR		PERPENDICULAR
MAN content % w/w	FWHM Amide I	SD	FWHM Amide II	SD	FWHM Amide I	SD	FWHM Amide II	SD
0	41.7	1.7	51.5	1.0	59.8	2.4	47.3	1.4
10	40.9	1.6	50.3	1.0	60.2	2.4	46.9	1.4
25	39.4	1.6	49.6	1.0	59.3	2.4	44	1.3
32.5	38.6	1.5	49.6	1.0	58.2	2.3	43.9	1.3
40	37	1.5	48.8	1.0	57.8	2.3	44.2	1.3
60	35.2	1.4	47.6	1.0	55.8	2.2	41.6	1.2
