# Supplementary material for: Vibrational Study on the Structure, Bioactivity, and Silver Adsorption of Silk Fibroin Fibers Grafted with Methacrylonitrile
Source: Molecules. 2023 Mar 10;28(6):2551. doi: 10.3390/molecules28062551 (PMC10051891; doi:10.3390/molecules28062551)
Supplement: Supplementary file 1 [file molecules-28-02551-s001.zip › RAW DATA/Figure 8 graph IR Amide I-Amide II/Figure 8 IR.csv]

	PARALLEL		PERPENDICULAR
MAN content % w/w	AAmide I/AAmide II	SD	AAmide I/AAmide II	SD	OmegaAmide I/Amide II	SD
0	1.639	0.033	1.067	0.053	1.536	0.092
10	1.754	0.035	1.106	0.055	1.585	0.095
25	1.926	0.039	1.039	0.052	1.853	0.111
32.5	1.976	0.040	1.069	0.053	1.848	0.111
40	2.087	0.042	1.171	0.059	1.782	0.107
60	2.254	0.045	1.202	0.060	1.875	0.113
