# Supplementary material for: Vibrational Study on the Structure, Bioactivity, and Silver Adsorption of Silk Fibroin Fibers Grafted with Methacrylonitrile
Source: Molecules. 2023 Mar 10;28(6):2551. doi: 10.3390/molecules28062551 (PMC10051891; doi:10.3390/molecules28062551)
Supplement: Supplementary file 1 [file molecules-28-02551-s001.zip › RAW DATA/Figure 9 graph weight gain Ag/Figure 9 weight gain Ag.csv]

MAN content % w/w	weight gain % in Ag+ solution, 48h
0	2.81
10	0.01
25	0.66
32.5	1.06
40	1.65
60	3.82
