# Supplementary material for: Vibrational Study on the Structure, Bioactivity, and Silver Adsorption of Silk Fibroin Fibers Grafted with Methacrylonitrile
Source: Molecules. 2023 Mar 10;28(6):2551. doi: 10.3390/molecules28062551 (PMC10051891; doi:10.3390/molecules28062551)
Supplement: Supplementary file 1 [file molecules-28-02551-s001.zip › RAW DATA/Figure S1 Raman t0 all samples/BF MAN 10 Raman p1 t = 0.txt]

TITLE	BF MAN 10% PARALL | AV. OF 400
DATA TYPE
ORIGIN	JASCO
OWNER
DATE	23/03/01
TIME	12:34:03
SPECTROMETER/DATA SYSTEM
RESOLUTION
DELTAX	-1.92849
XUNITS	1/CM
YUNITS	AU
FIRSTX	5001.9004
LASTX	3.2560
NPOINTS	2593
FIRSTY	0.00056
MAXY	0.01297
MINY	0.00030
XYDATA
5001.9004	0.00056
4999.9719	0.00054
4998.0434	0.00054
4996.1149	0.00055
4994.1864	0.00057
4992.2579	0.00057
4990.3295	0.00055
4988.4010	0.00055
4986.4725	0.00056
4984.5440	0.00056
4982.6155	0.00056
4980.6870	0.00056
4978.7585	0.00057
4976.8300	0.00056
4974.9015	0.00055
4972.9730	0.00055
4971.0445	0.00056
4969.1161	0.00056
4967.1876	0.00057
4965.2591	0.00057
4963.3306	0.00056
4961.4021	0.00054
4959.4736	0.00054
4957.5451	0.00054
4955.6166	0.00055
4953.6881	0.00054
4951.7596	0.00054
4949.8312	0.00053
4947.9027	0.00055
4945.9742	0.00056
4944.0457	0.00056
4942.1172	0.00055
4940.1887	0.00054
4938.2602	0.00053
4936.3317	0.00052
4934.4032	0.00053
4932.4747	0.00054
4930.5463	0.00055
4928.6178	0.00055
4926.6893	0.00055
4924.7608	0.00055
4922.8323	0.00055
4920.9038	0.00055
4918.9753	0.00055
4917.0468	0.00056
4915.1183	0.00057
4913.1898	0.00056
4911.2614	0.00055
4909.3329	0.00056
4907.4044	0.00055
4905.4759	0.00054
4903.5474	0.00054
4901.6189	0.00054
4899.6904	0.00054
4897.7619	0.00054
4895.8334	0.00054
4893.9049	0.00054
4891.9765	0.00054
4890.0480	0.00054
4888.1195	0.00053
4886.1910	0.00054
4884.2625	0.00055
4882.3340	0.00055
4880.4055	0.00055
4878.4770	0.00055
4876.5485	0.00054
4874.6200	0.00054
4872.6916	0.00053
4870.7631	0.00052
4868.8346	0.00052
4866.9061	0.00052
4864.9776	0.00053
4863.0491	0.00053
4861.1206	0.00051
4859.1921	0.00052
4857.2636	0.00053
4855.3351	0.00054
4853.4067	0.00054
4851.4782	0.00055
4849.5497	0.00055
4847.6212	0.00055
4845.6927	0.00055
4843.7642	0.00055
4841.8357	0.00054
4839.9072	0.00054
4837.9787	0.00055
4836.0502	0.00055
4834.1218	0.00054
4832.1933	0.00053
4830.2648	0.00053
4828.3363	0.00053
4826.4078	0.00053
4824.4793	0.00053
4822.5508	0.00053
4820.6223	0.00053
4818.6938	0.00053
4816.7653	0.00055
4814.8369	0.00058
4812.9084	0.00059
4810.9799	0.00057
4809.0514	0.00056
4807.1229	0.00054
4805.1944	0.00053
4803.2659	0.00053
4801.3374	0.00053
4799.4089	0.00053
4797.4804	0.00054
4795.5520	0.00054
4793.6235	0.00053
4791.6950	0.00053
4789.7665	0.00053
4787.8380	0.00054
4785.9095	0.00054
4783.9810	0.00053
4782.0525	0.00053
4780.1240	0.00053
4778.1955	0.00052
4776.2671	0.00052
4774.3386	0.00053
4772.4101	0.00053
4770.4816	0.00054
4768.5531	0.00055
4766.6246	0.00055
4764.6961	0.00056
4762.7676	0.00055
4760.8391	0.00053
4758.9106	0.00053
4756.9822	0.00053
4755.0537	0.00054
4753.1252	0.00055
4751.1967	0.00054
4749.2682	0.00053
4747.3397	0.00052
4745.4112	0.00052
4743.4827	0.00052
4741.5542	0.00052
4739.6257	0.00052
4737.6973	0.00053
4735.7688	0.00053
4733.8403	0.00053
4731.9118	0.00052
4729.9833	0.00051
4728.0548	0.00052
4726.1263	0.00053
4724.1978	0.00053
4722.2693	0.00052
4720.3408	0.00052
4718.4124	0.00053
4716.4839	0.00053
4714.5554	0.00053
4712.6269	0.00054
4710.6984	0.00054
4708.7699	0.00055
4706.8414	0.00055
4704.9129	0.00053
4702.9844	0.00051
4701.0559	0.00051
4699.1275	0.00051
4697.1990	0.00052
4695.2705	0.00054
4693.3420	0.00054
4691.4135	0.00052
4689.4850	0.00051
4687.5565	0.00051
4685.6280	0.00052
4683.6995	0.00054
4681.7710	0.00054
4679.8426	0.00053
4677.9141	0.00053
4675.9856	0.00053
4674.0571	0.00052
4672.1286	0.00051
4670.2001	0.00051
4668.2716	0.0005
4666.3431	0.00051
4664.4146	0.00052
4662.4861	0.00052
4660.5577	0.00052
4658.6292	0.00053
4656.7007	0.00052
4654.7722	0.00052
4652.8437	0.00052
4650.9152	0.00051
4648.9867	0.00052
4647.0582	0.00052
4645.1297	0.00052
4643.2012	0.00052
4641.2728	0.00053
4639.3443	0.00053
4637.4158	0.00052
4635.4873	0.00053
4633.5588	0.00052
4631.6303	0.00052
4629.7018	0.00052
4627.7733	0.00051
4625.8448	0.0005
4623.9163	0.00051
4621.9879	0.00051
4620.0594	0.00051
4618.1309	0.0005
4616.2024	0.00051
4614.2739	0.00054
4612.3454	0.00055
4610.4169	0.00055
4608.4884	0.00053
4606.5599	0.00052
4604.6314	0.00052
4602.7030	0.00052
4600.7745	0.00052
4598.8460	0.00053
4596.9175	0.00053
4594.9890	0.00052
4593.0605	0.00052
4591.1320	0.00052
4589.2035	0.00053
4587.2750	0.00054
4585.3465	0.00052
4583.4181	0.00052
4581.4896	0.00052
4579.5611	0.00052
4577.6326	0.00052
4575.7041	0.00053
4573.7756	0.00052
4571.8471	0.00053
4569.9186	0.00056
4567.9901	0.00063
4566.0616	0.0007
4564.1332	0.00067
4562.2047	0.00059
4560.2762	0.00055
4558.3477	0.00053
4556.4192	0.00052
4554.4907	0.00053
4552.5622	0.00053
4550.6337	0.00052
4548.7052	0.0005
4546.7767	0.0005
4544.8483	0.00051
4542.9198	0.00051
4540.9913	0.00051
4539.0628	0.00051
4537.1343	0.00052
4535.2058	0.00052
4533.2773	0.00052
4531.3488	0.00052
4529.4203	0.00053
4527.4918	0.00053
4525.5634	0.00051
4523.6349	0.0005
4521.7064	0.0005
4519.7779	0.00052
4517.8494	0.00052
4515.9209	0.00051
4513.9924	0.00051
4512.0639	0.00052
4510.1354	0.00053
4508.2069	0.00052
4506.2784	0.00053
4504.3500	0.00054
4502.4215	0.00054
4500.4930	0.00053
4498.5645	0.00051
4496.6360	0.0005
4494.7075	0.00051
4492.7790	0.0005
4490.8505	0.0005
4488.9220	0.00051
4486.9935	0.00051
4485.0651	0.00052
4483.1366	0.00052
4481.2081	0.00052
4479.2796	0.00053
4477.3511	0.00052
4475.4226	0.00051
4473.4941	0.00051
4471.5656	0.00051
4469.6371	0.0005
4467.7086	0.0005
4465.7802	0.0005
4463.8517	0.00051
4461.9232	0.00051
4459.9947	0.00051
4458.0662	0.00051
4456.1377	0.00051
4454.2092	0.00051
4452.2807	0.00051
4450.3522	0.00051
4448.4237	0.00051
4446.4953	0.00051
4444.5668	0.00051
4442.6383	0.0005
4440.7098	0.00051
4438.7813	0.00051
4436.8528	0.00051
4434.9243	0.00051
4432.9958	0.00051
4431.0673	0.00049
4429.1388	0.00049
4427.2104	0.0005
4425.2819	0.0005
4423.3534	0.00049
4421.4249	0.00049
4419.4964	0.00049
4417.5679	0.0005
4415.6394	0.0005
4413.7109	0.0005
4411.7824	0.0005
4409.8539	0.00049
4407.9255	0.0005
4405.9970	0.00052
4404.0685	0.00052
4402.1400	0.00051
4400.2115	0.0005
4398.2830	0.00052
4396.3545	0.00052
4394.4260	0.00052
4392.4975	0.00052
4390.5690	0.0005
4388.6406	0.0005
4386.7121	0.0005
4384.7836	0.00051
4382.8551	0.00052
4380.9266	0.00053
4378.9981	0.00053
4377.0696	0.00052
4375.1411	0.0005
4373.2126	0.00048
4371.2841	0.00049
4369.3557	0.0005
4367.4272	0.00052
4365.4987	0.00052
4363.5702	0.00051
4361.6417	0.0005
4359.7132	0.00049
4357.7847	0.00048
4355.8562	0.00049
4353.9277	0.00049
4351.9992	0.00049
4350.0708	0.00048
4348.1423	0.00048
4346.2138	0.00048
4344.2853	0.0005
4342.3568	0.00051
4340.4283	0.0005
4338.4998	0.00049
4336.5713	0.00049
4334.6428	0.00049
4332.7143	0.0005
4330.7859	0.00049
4328.8574	0.0005
4326.9289	0.00051
4325.0004	0.00051
4323.0719	0.00051
4321.1434	0.00053
4319.2149	0.00056
4317.2864	0.00054
4315.3579	0.00052
4313.4294	0.0005
4311.5010	0.00049
4309.5725	0.00048
4307.6440	0.00048
4305.7155	0.00049
4303.7870	0.00051
4301.8585	0.00052
4299.9300	0.00051
4298.0015	0.0005
4296.0730	0.00049
4294.1445	0.00048
4292.2161	0.00049
4290.2876	0.00049
4288.3591	0.00049
4286.4306	0.00049
4284.5021	0.0005
4282.5736	0.0005
4280.6451	0.0005
4278.7166	0.00051
4276.7881	0.00051
4274.8596	0.0005
4272.9312	0.0005
4271.0027	0.00049
4269.0742	0.00049
4267.1457	0.0005
4265.2172	0.00051
4263.2887	0.0005
4261.3602	0.00049
4259.4317	0.00048
4257.5032	0.0005
4255.5747	0.0005
4253.6463	0.0005
4251.7178	0.0005
4249.7893	0.0005
4247.8608	0.0005
4245.9323	0.0005
4244.0038	0.00051
4242.0753	0.00051
4240.1468	0.00051
4238.2183	0.00051
4236.2898	0.0005
4234.3614	0.0005
4232.4329	0.0005
4230.5044	0.00051
4228.5759	0.0005
4226.6474	0.00049
4224.7189	0.00049
4222.7904	0.00049
4220.8619	0.00048
4218.9334	0.00049
4217.0049	0.00049
4215.0765	0.00049
4213.1480	0.00049
4211.2195	0.00049
4209.2910	0.0005
4207.3625	0.0005
4205.4340	0.0005
4203.5055	0.0005
4201.5770	0.00049
4199.6485	0.00049
4197.7200	0.0005
4195.7916	0.0005
4193.8631	0.0005
4191.9346	0.00049
4190.0061	0.0005
4188.0776	0.0005
4186.1491	0.00048
4184.2206	0.00048
4182.2921	0.00049
4180.3636	0.00049
4178.4351	0.00048
4176.5067	0.00048
4174.5782	0.00049
4172.6497	0.00049
4170.7212	0.00049
4168.7927	0.00049
4166.8642	0.00048
4164.9357	0.00048
4163.0072	0.00048
4161.0787	0.00049
4159.1502	0.00049
4157.2218	0.00048
4155.2933	0.00048
4153.3648	0.00049
4151.4363	0.00049
4149.5078	0.00049
4147.5793	0.00049
4145.6508	0.0005
4143.7223	0.00049
4141.7938	0.0005
4139.8653	0.0005
4137.9369	0.00049
4136.0084	0.00048
4134.0799	0.00047
4132.1514	0.00047
4130.2229	0.00048
4128.2944	0.00048
4126.3659	0.00047
4124.4374	0.00047
4122.5089	0.00048
4120.5804	0.00048
4118.6520	0.00048
4116.7235	0.00049
4114.7950	0.00049
4112.8665	0.00048
4110.9380	0.00047
4109.0095	0.00047
4107.0810	0.00049
4105.1525	0.00049
4103.2240	0.00048
4101.2955	0.00048
4099.3671	0.00049
4097.4386	0.00048
4095.5101	0.00047
4093.5816	0.00047
4091.6531	0.00047
4089.7246	0.00047
4087.7961	0.00047
4085.8676	0.00048
4083.9391	0.00048
4082.0106	0.00048
4080.0822	0.00049
4078.1537	0.00048
4076.2252	0.00047
4074.2967	0.00047
4072.3682	0.00048
4070.4397	0.00049
4068.5112	0.00049
4066.5827	0.00048
4064.6542	0.00048
4062.7257	0.00047
4060.7972	0.00047
4058.8688	0.00048
4056.9403	0.00048
4055.0118	0.00049
4053.0833	0.00049
4051.1548	0.00049
4049.2263	0.00048
4047.2978	0.00048
4045.3693	0.00048
4043.4408	0.00048
4041.5123	0.00047
4039.5839	0.00047
4037.6554	0.00048
4035.7269	0.00048
4033.7984	0.00048
4031.8699	0.00048
4029.9414	0.00048
4028.0129	0.00048
4026.0844	0.00049
4024.1559	0.00049
4022.2274	0.00049
4020.2990	0.00048
4018.3705	0.00047
4016.4420	0.00048
4014.5135	0.00048
4012.5850	0.00048
4010.6565	0.00048
4008.7280	0.00047
4006.7995	0.00046
4004.8710	0.00047
4002.9425	0.00047
4001.0141	0.00047
3999.0856	0.00047
3997.1571	0.00047
3995.2286	0.00047
3993.3001	0.00046
3991.3716	0.00046
3989.4431	0.00047
3987.5146	0.00048
3985.5861	0.00047
3983.6576	0.00047
3981.7292	0.00047
3979.8007	0.00047
3977.8722	0.00047
3975.9437	0.00047
3974.0152	0.00048
3972.0867	0.00048
3970.1582	0.00048
3968.2297	0.00048
3966.3012	0.00047
3964.3727	0.00047
3962.4443	0.00046
3960.5158	0.00047
3958.5873	0.00047
3956.6588	0.00048
3954.7303	0.00048
3952.8018	0.00047
3950.8733	0.00047
3948.9448	0.00046
3947.0163	0.00046
3945.0878	0.00047
3943.1594	0.00047
3941.2309	0.00047
3939.3024	0.00047
3937.3739	0.00047
3935.4454	0.00047
3933.5169	0.00048
3931.5884	0.00048
3929.6599	0.00048
3927.7314	0.00047
3925.8029	0.00047
3923.8745	0.00047
3921.9460	0.00047
3920.0175	0.00047
3918.0890	0.00046
3916.1605	0.00046
3914.2320	0.00045
3912.3035	0.00045
3910.3750	0.00045
3908.4465	0.00047
3906.5180	0.00048
3904.5896	0.00048
3902.6611	0.00047
3900.7326	0.00047
3898.8041	0.00046
3896.8756	0.00046
3894.9471	0.00046
3893.0186	0.00047
3891.0901	0.00048
3889.1616	0.00047
3887.2331	0.00046
3885.3047	0.00046
3883.3762	0.00047
3881.4477	0.00047
3879.5192	0.00046
3877.5907	0.00046
3875.6622	0.00048
3873.7337	0.00047
3871.8052	0.00047
3869.8767	0.00046
3867.9482	0.00045
3866.0198	0.00046
3864.0913	0.00047
3862.1628	0.00047
3860.2343	0.00046
3858.3058	0.00046
3856.3773	0.00046
3854.4488	0.00046
3852.5203	0.00045
3850.5918	0.00046
3848.6633	0.00047
3846.7349	0.00047
3844.8064	0.00047
3842.8779	0.00047
3840.9494	0.00046
3839.0209	0.00045
3837.0924	0.00045
3835.1639	0.00045
3833.2354	0.00045
3831.3069	0.00045
3829.3784	0.00046
3827.4500	0.00047
3825.5215	0.00048
3823.5930	0.00047
3821.6645	0.00046
3819.7360	0.00047
3817.8075	0.00048
3815.8790	0.00047
3813.9505	0.00046
3812.0220	0.00045
3810.0935	0.00045
3808.1651	0.00046
3806.2366	0.00046
3804.3081	0.00045
3802.3796	0.00044
3800.4511	0.00045
3798.5226	0.00046
3796.5941	0.00047
3794.6656	0.00046
3792.7371	0.00046
3790.8086	0.00046
3788.8802	0.00047
3786.9517	0.00048
3785.0232	0.00046
3783.0947	0.00044
3781.1662	0.00044
3779.2377	0.00046
3777.3092	0.00047
3775.3807	0.00047
3773.4522	0.00048
3771.5237	0.00047
3769.5953	0.00046
3767.6668	0.00045
3765.7383	0.00046
3763.8098	0.00046
3761.8813	0.00046
3759.9528	0.00046
3758.0243	0.00046
3756.0958	0.00047
3754.1673	0.00048
3752.2388	0.00048
3750.3104	0.00049
3748.3819	0.00049
3746.4534	0.00048
3744.5249	0.00046
3742.5964	0.00044
3740.6679	0.00044
3738.7394	0.00046
3736.8109	0.00047
3734.8824	0.00046
3732.9539	0.00046
3731.0255	0.00046
3729.0970	0.00045
3727.1685	0.00045
3725.2400	0.00045
3723.3115	0.00045
3721.3830	0.00045
3719.4545	0.00045
3717.5260	0.00045
3715.5975	0.00045
3713.6690	0.00046
3711.7406	0.00045
3709.8121	0.00045
3707.8836	0.00045
3705.9551	0.00045
3704.0266	0.00045
3702.0981	0.00045
3700.1696	0.00046
3698.2411	0.00046
3696.3126	0.00046
3694.3841	0.00046
3692.4557	0.00044
3690.5272	0.00043
3688.5987	0.00045
3686.6702	0.00046
3684.7417	0.00046
3682.8132	0.00045
3680.8847	0.00045
3678.9562	0.00045
3677.0277	0.00045
3675.0992	0.00045
3673.1708	0.00045
3671.2423	0.00045
3669.3138	0.00045
3667.3853	0.00045
3665.4568	0.00046
3663.5283	0.00045
3661.5998	0.00045
3659.6713	0.00045
3657.7428	0.00045
3655.8143	0.00044
3653.8859	0.00045
3651.9574	0.00047
3650.0289	0.00046
3648.1004	0.00046
3646.1719	0.00045
3644.2434	0.00046
3642.3149	0.00046
3640.3864	0.00046
3638.4579	0.00045
3636.5294	0.00044
3634.6010	0.00045
3632.6725	0.00045
3630.7440	0.00046
3628.8155	0.00045
3626.8870	0.00044
3624.9585	0.00045
3623.0300	0.00046
3621.1015	0.00046
3619.1730	0.00046
3617.2445	0.00045
3615.3160	0.00044
3613.3876	0.00046
3611.4591	0.00047
3609.5306	0.00046
3607.6021	0.00045
3605.6736	0.00045
3603.7451	0.00045
3601.8166	0.00046
3599.8881	0.00047
3597.9596	0.00047
3596.0311	0.00046
3594.1027	0.00045
3592.1742	0.00044
3590.2457	0.00045
3588.3172	0.00046
3586.3887	0.00047
3584.4602	0.00046
3582.5317	0.00046
3580.6032	0.00047
3578.6747	0.00047
3576.7462	0.00047
3574.8178	0.00046
3572.8893	0.00046
3570.9608	0.00047
3569.0323	0.00047
3567.1038	0.00047
3565.1753	0.00046
3563.2468	0.00045
3561.3183	0.00045
3559.3898	0.00046
3557.4613	0.00046
3555.5329	0.00046
3553.6044	0.00046
3551.6759	0.00047
3549.7474	0.00046
3547.8189	0.00046
3545.8904	0.00047
3543.9619	0.00047
3542.0334	0.00046
3540.1049	0.00046
3538.1764	0.00047
3536.2480	0.00048
3534.3195	0.00048
3532.3910	0.00048
3530.4625	0.00048
3528.5340	0.00049
3526.6055	0.00049
3524.6770	0.00049
3522.7485	0.00048
3520.8200	0.00048
3518.8915	0.00049
3516.9631	0.0005
3515.0346	0.00051
3513.1061	0.0005
3511.1776	0.0005
3509.2491	0.00051
3507.3206	0.00051
3505.3921	0.00051
3503.4636	0.00051
3501.5351	0.00051
3499.6066	0.00051
3497.6782	0.0005
3495.7497	0.00051
3493.8212	0.00052
3491.8927	0.00052
3489.9642	0.00052
3488.0357	0.00053
3486.1072	0.00054
3484.1787	0.00054
3482.2502	0.00053
3480.3217	0.00053
3478.3933	0.00053
3476.4648	0.00055
3474.5363	0.00056
3472.6078	0.00056
3470.6793	0.00056
3468.7508	0.00055
3466.8223	0.00057
3464.8938	0.00058
3462.9653	0.00058
3461.0368	0.00058
3459.1084	0.00057
3457.1799	0.00059
3455.2514	0.0006
3453.3229	0.0006
3451.3944	0.00059
3449.4659	0.00059
3447.5374	0.0006
3445.6089	0.00061
3443.6804	0.00062
3441.7519	0.00062
3439.8235	0.00063
3437.8950	0.00063
3435.9665	0.00063
3434.0380	0.00064
3432.1095	0.00066
3430.1810	0.00066
3428.2525	0.00066
3426.3240	0.00067
3424.3955	0.00069
3422.4670	0.0007
3420.5386	0.0007
3418.6101	0.00071
3416.6816	0.00073
3414.7531	0.00075
3412.8246	0.00076
3410.8961	0.00077
3408.9676	0.00079
3407.0391	0.0008
3405.1106	0.00081
3403.1821	0.00083
3401.2537	0.00085
3399.3252	0.00087
3397.3967	0.00088
3395.4682	0.00088
3393.5397	0.00089
3391.6112	0.0009
3389.6827	0.00091
3387.7542	0.00093
3385.8257	0.00094
3383.8972	0.00095
3381.9688	0.00098
3380.0403	0.001
3378.1118	0.00102
3376.1833	0.00104
3374.2548	0.00106
3372.3263	0.00108
3370.3978	0.00109
3368.4693	0.00111
3366.5408	0.00112
3364.6123	0.00114
3362.6839	0.00115
3360.7554	0.00117
3358.8269	0.00119
3356.8984	0.00121
3354.9699	0.00122
3353.0414	0.00125
3351.1129	0.00128
3349.1844	0.00131
3347.2559	0.00134
3345.3274	0.00136
3343.3990	0.00139
3341.4705	0.00142
3339.5420	0.00145
3337.6135	0.00148
3335.6850	0.00151
3333.7565	0.00154
3331.8280	0.00158
3329.8995	0.00161
3327.9710	0.00164
3326.0425	0.00167
3324.1141	0.0017
3322.1856	0.00173
3320.2571	0.00179
3318.3286	0.00184
3316.4001	0.0019
3314.4716	0.00194
3312.5431	0.00198
3310.6146	0.00204
3308.6861	0.00208
3306.7576	0.00211
3304.8292	0.00214
3302.9007	0.00218
3300.9722	0.00223
3299.0437	0.00228
3297.1152	0.00232
3295.1867	0.00236
3293.2582	0.0024
3291.3297	0.00243
3289.4012	0.00244
3287.4727	0.00244
3285.5443	0.00245
3283.6158	0.00245
3281.6873	0.00245
3279.7588	0.00244
3277.8303	0.00242
3275.9018	0.00241
3273.9733	0.00239
3272.0448	0.00238
3270.1163	0.00237
3268.1878	0.00234
3266.2594	0.00231
3264.3309	0.00228
3262.4024	0.00225
3260.4739	0.00222
3258.5454	0.00219
3256.6169	0.00215
3254.6884	0.00211
3252.7599	0.00208
3250.8314	0.00204
3248.9029	0.00201
3246.9745	0.002
3245.0460	0.002
3243.1175	0.002
3241.1890	0.00198
3239.2605	0.00195
3237.3320	0.00192
3235.4035	0.0019
3233.4750	0.0019
3231.5465	0.00189
3229.6180	0.00188
3227.6896	0.00185
3225.7611	0.00184
3223.8326	0.00184
3221.9041	0.00182
3219.9756	0.00181
3218.0471	0.00181
3216.1186	0.00181
3214.1901	0.0018
3212.2616	0.0018
3210.3331	0.00179
3208.4047	0.00178
3206.4762	0.00178
3204.5477	0.00178
3202.6192	0.00178
3200.6907	0.00178
3198.7622	0.00178
3196.8337	0.00178
3194.9052	0.00178
3192.9767	0.00178
3191.0482	0.00178
3189.1198	0.00177
3187.1913	0.00176
3185.2628	0.00176
3183.3343	0.00175
3181.4058	0.00175
3179.4773	0.00176
3177.5488	0.00176
3175.6203	0.00178
3173.6918	0.00178
3171.7633	0.00178
3169.8349	0.00179
3167.9064	0.0018
3165.9779	0.00182
3164.0494	0.00183
3162.1209	0.00184
3160.1924	0.00184
3158.2639	0.00183
3156.3354	0.00182
3154.4069	0.00181
3152.4784	0.00181
3150.5499	0.00181
3148.6215	0.00181
3146.6930	0.00182
3144.7645	0.00182
3142.8360	0.00181
3140.9075	0.00181
3138.9790	0.00183
3137.0505	0.00184
3135.1220	0.00185
3133.1935	0.00185
3131.2650	0.00185
3129.3366	0.00186
3127.4081	0.00187
3125.4796	0.00188
3123.5511	0.00188
3121.6226	0.00188
3119.6941	0.00189
3117.7656	0.00189
3115.8371	0.00189
3113.9086	0.00188
3111.9801	0.00188
3110.0517	0.00188
3108.1232	0.00188
3106.1947	0.00188
3104.2662	0.00188
3102.3377	0.00189
3100.4092	0.0019
3098.4807	0.00191
3096.5522	0.00192
3094.6237	0.00195
3092.6952	0.00199
3090.7668	0.00203
3088.8383	0.00207
3086.9098	0.00214
3084.9813	0.0022
3083.0528	0.00227
3081.1243	0.00233
3079.1958	0.00242
3077.2673	0.00253
3075.3388	0.00265
3073.4103	0.00278
3071.4819	0.00291
3069.5534	0.00305
3067.6249	0.00317
3065.6964	0.00328
3063.7679	0.00334
3061.8394	0.00335
3059.9109	0.00332
3057.9824	0.00327
3056.0539	0.00319
3054.1254	0.00311
3052.1970	0.00303
3050.2685	0.00297
3048.3400	0.00294
3046.4115	0.00293
3044.4830	0.00293
3042.5545	0.00292
3040.6260	0.00292
3038.6975	0.00291
3036.7690	0.00292
3034.8405	0.00293
3032.9121	0.00297
3030.9836	0.00302
3029.0551	0.00312
3027.1266	0.00325
3025.1981	0.00341
3023.2696	0.0036
3021.3411	0.00381
3019.4126	0.00405
3017.4841	0.00432
3015.5556	0.00459
3013.6272	0.00487
3011.6987	0.00516
3009.7702	0.00548
3007.8417	0.00582
3005.9132	0.00618
3003.9847	0.00657
3002.0562	0.00697
3000.1277	0.00737
2998.1992	0.00777
2996.2707	0.00814
2994.3423	0.00846
2992.4138	0.0087
2990.4853	0.00886
2988.5568	0.00894
2986.6283	0.00893
2984.6998	0.00886
2982.7713	0.00874
2980.8428	0.0086
2978.9143	0.00844
2976.9858	0.00829
2975.0574	0.00816
2973.1289	0.00808
2971.2004	0.00802
2969.2719	0.00798
2967.3434	0.00793
2965.4149	0.00789
2963.4864	0.00789
2961.5579	0.00797
2959.6294	0.00813
2957.7009	0.00837
2955.7725	0.00868
2953.8440	0.00905
2951.9155	0.00948
2949.9870	0.00996
2948.0585	0.01048
2946.1300	0.01102
2944.2015	0.01155
2942.2730	0.01205
2940.3445	0.01248
2938.4160	0.0128
2936.4876	0.01297
2934.5591	0.01295
2932.6306	0.01275
2930.7021	0.01238
2928.7736	0.01185
2926.8451	0.01125
2924.9166	0.01063
2922.9881	0.01007
2921.0596	0.00957
2919.1311	0.00914
2917.2027	0.00876
2915.2742	0.0084
2913.3457	0.00808
2911.4172	0.00778
2909.4887	0.0075
2907.5602	0.00726
2905.6317	0.00704
2903.7032	0.00684
2901.7747	0.00666
2899.8462	0.00651
2897.9178	0.00639
2895.9893	0.00628
2894.0608	0.0062
2892.1323	0.00615
2890.2038	0.00613
2888.2753	0.00614
2886.3468	0.00618
2884.4183	0.00625
2882.4898	0.00635
2880.5613	0.00648
2878.6329	0.00662
2876.7044	0.00674
2874.7759	0.00681
2872.8474	0.0068
2870.9189	0.00668
2868.9904	0.00645
2867.0619	0.00615
2865.1334	0.00582
2863.2049	0.00551
2861.2764	0.00522
2859.3480	0.00494
2857.4195	0.00468
2855.4910	0.00444
2853.5625	0.00424
2851.6340	0.00406
2849.7055	0.0039
2847.7770	0.00375
2845.8485	0.00361
2843.9200	0.00349
2841.9915	0.00339
2840.0631	0.00334
2838.1346	0.0033
2836.2061	0.00328
2834.2776	0.00328
2832.3491	0.00327
2830.4206	0.00324
2828.4921	0.00319
2826.5636	0.00311
2824.6351	0.00302
2822.7066	0.00293
2820.7782	0.00283
2818.8497	0.00273
2816.9212	0.00266
2814.9927	0.0026
2813.0642	0.00254
2811.1357	0.0025
2809.2072	0.00245
2807.2787	0.00241
2805.3502	0.00238
2803.4217	0.00234
2801.4933	0.00231
2799.5648	0.00228
2797.6363	0.00227
2795.7078	0.00226
2793.7793	0.00226
2791.8508	0.00225
2789.9223	0.00224
2787.9938	0.00224
2786.0653	0.00224
2784.1368	0.00225
2782.2084	0.00225
2780.2799	0.00226
2778.3514	0.00228
2776.4229	0.00229
2774.4944	0.00231
2772.5659	0.00231
2770.6374	0.00231
2768.7089	0.00231
2766.7804	0.00231
2764.8519	0.00232
2762.9235	0.00233
2760.9950	0.00233
2759.0665	0.00232
2757.1380	0.00231
2755.2095	0.00229
2753.2810	0.00229
2751.3525	0.00229
2749.4240	0.00229
2747.4955	0.0023
2745.5670	0.00232
2743.6386	0.00234
2741.7101	0.00236
2739.7816	0.00239
2737.8531	0.00242
2735.9246	0.00245
2733.9961	0.00247
2732.0676	0.00248
2730.1391	0.0025
2728.2106	0.00253
2726.2821	0.00257
2724.3537	0.00261
2722.4252	0.00266
2720.4967	0.00271
2718.5682	0.00277
2716.6397	0.00282
2714.7112	0.00285
2712.7827	0.00287
2710.8542	0.00286
2708.9257	0.00282
2706.9972	0.00277
2705.0687	0.00269
2703.1403	0.00258
2701.2118	0.00247
2699.2833	0.00237
2697.3548	0.00229
2695.4263	0.00222
2693.4978	0.00216
2691.5693	0.00212
2689.6408	0.0021
2687.7123	0.00208
2685.7838	0.00206
2683.8554	0.00204
2681.9269	0.00202
2679.9984	0.00201
2678.0699	0.00199
2676.1414	0.00198
2674.2129	0.00197
2672.2844	0.00198
2670.3559	0.00198
2668.4274	0.00198
2666.4989	0.00199
2664.5705	0.00199
2662.6420	0.00199
2660.7135	0.00198
2658.7850	0.00197
2656.8565	0.00197
2654.9280	0.00199
2652.9995	0.00199
2651.0710	0.00198
2649.1425	0.00197
2647.2140	0.00197
2645.2856	0.00196
2643.3571	0.00196
2641.4286	0.00196
2639.5001	0.00197
2637.5716	0.00197
2635.6431	0.00197
2633.7146	0.00196
2631.7861	0.00196
2629.8576	0.00196
2627.9291	0.00197
2626.0007	0.00198
2624.0722	0.00197
2622.1437	0.00197
2620.2152	0.00197
2618.2867	0.00197
2616.3582	0.00197
2614.4297	0.00197
2612.5012	0.00197
2610.5727	0.00198
2608.6442	0.00198
2606.7158	0.00198
2604.7873	0.00197
2602.8588	0.00197
2600.9303	0.00197
2599.0018	0.00197
2597.0733	0.00196
2595.1448	0.00196
2593.2163	0.00196
2591.2878	0.00196
2589.3593	0.00196
2587.4309	0.00196
2585.5024	0.00195
2583.5739	0.00194
2581.6454	0.00194
2579.7169	0.00193
2577.7884	0.00193
2575.8599	0.00193
2573.9314	0.00193
2572.0029	0.00193
2570.0744	0.00193
2568.1460	0.00193
2566.2175	0.00193
2564.2890	0.00194
2562.3605	0.00193
2560.4320	0.00192
2558.5035	0.00192
2556.5750	0.00192
2554.6465	0.00192
2552.7180	0.00192
2550.7895	0.00192
2548.8611	0.00192
2546.9326	0.00193
2545.0041	0.00193
2543.0756	0.00193
2541.1471	0.00193
2539.2186	0.00194
2537.2901	0.00194
2535.3616	0.00193
2533.4331	0.00192
2531.5046	0.00191
2529.5762	0.00192
2527.6477	0.00193
2525.7192	0.00193
2523.7907	0.00192
2521.8622	0.00191
2519.9337	0.00191
2518.0052	0.00191
2516.0767	0.00191
2514.1482	0.0019
2512.2197	0.0019
2510.2913	0.00189
2508.3628	0.00189
2506.4343	0.00189
2504.5058	0.00188
2502.5773	0.00188
2500.6488	0.00189
2498.7203	0.00189
2496.7918	0.00188
2494.8633	0.00188
2492.9348	0.00189
2491.0064	0.0019
2489.0779	0.00191
2487.1494	0.00191
2485.2209	0.00191
2483.2924	0.00191
2481.3639	0.00189
2479.4354	0.00186
2477.5069	0.00187
2475.5784	0.00188
2473.6499	0.00189
2471.7215	0.0019
2469.7930	0.00191
2467.8645	0.00191
2465.9360	0.0019
2464.0075	0.00189
2462.0790	0.00188
2460.1505	0.00188
2458.2220	0.00188
2456.2935	0.00188
2454.3650	0.00189
2452.4366	0.00189
2450.5081	0.0019
2448.5796	0.0019
2446.6511	0.00191
2444.7226	0.00192
2442.7941	0.00192
2440.8656	0.00191
2438.9371	0.00191
2437.0086	0.0019
2435.0801	0.0019
2433.1517	0.0019
2431.2232	0.0019
2429.2947	0.0019
2427.3662	0.00188
2425.4377	0.00188
2423.5092	0.00188
2421.5807	0.0019
2419.6522	0.00191
2417.7237	0.0019
2415.7952	0.00188
2413.8668	0.00187
2411.9383	0.00187
2410.0098	0.00187
2408.0813	0.00187
2406.1528	0.00187
2404.2243	0.00186
2402.2958	0.00185
2400.3673	0.00186
2398.4388	0.00186
2396.5103	0.00186
2394.5819	0.00185
2392.6534	0.00184
2390.7249	0.00184
2388.7964	0.00185
2386.8679	0.00185
2384.9394	0.00186
2383.0109	0.00186
2381.0824	0.00185
2379.1539	0.00185
2377.2254	0.00184
2375.2970	0.00184
2373.3685	0.00183
2371.4400	0.00182
2369.5115	0.00182
2367.5830	0.00182
2365.6545	0.00183
2363.7260	0.00184
2361.7975	0.00184
2359.8690	0.00183
2357.9405	0.00183
2356.0121	0.00182
2354.0836	0.00181
2352.1551	0.00179
2350.2266	0.00178
2348.2981	0.00179
2346.3696	0.0018
2344.4411	0.00183
2342.5126	0.00185
2340.5841	0.00187
2338.6556	0.00187
2336.7272	0.00187
2334.7987	0.0019
2332.8702	0.00202
2330.9417	0.00216
2329.0132	0.00218
2327.0847	0.00206
2325.1562	0.00191
2323.2277	0.00185
2321.2992	0.00185
2319.3707	0.00186
2317.4423	0.00186
2315.5138	0.00186
2313.5853	0.00187
2311.6568	0.00187
2309.7283	0.00187
2307.7998	0.00187
2305.8713	0.00185
2303.9428	0.00181
2302.0143	0.00176
2300.0858	0.00175
2298.1574	0.00178
2296.2289	0.00181
2294.3004	0.00182
2292.3719	0.00179
2290.4434	0.00177
2288.5149	0.00177
2286.5864	0.00181
2284.6579	0.00185
2282.7294	0.00184
2280.8009	0.0018
2278.8725	0.00175
2276.9440	0.00175
2275.0155	0.0018
2273.0870	0.00185
2271.1585	0.00188
2269.2300	0.0019
2267.3015	0.0019
2265.3730	0.0019
2263.4445	0.0019
2261.5160	0.0019
2259.5875	0.00189
2257.6591	0.00189
2255.7306	0.00192
2253.8021	0.00202
2251.8736	0.00217
2249.9451	0.00238
2248.0166	0.00265
2246.0881	0.00297
2244.1596	0.00333
2242.2311	0.0037
2240.3026	0.004
2238.3742	0.00415
2236.4457	0.0041
2234.5172	0.0039
2232.5887	0.0036
2230.6602	0.00319
2228.7317	0.00275
2226.8032	0.00241
2224.8747	0.00222
2222.9462	0.00213
2221.0177	0.00206
2219.0893	0.00201
2217.1608	0.00193
2215.2323	0.00185
2213.3038	0.00184
2211.3753	0.00189
2209.4468	0.00194
2207.5183	0.00197
2205.5898	0.00197
2203.6613	0.00196
2201.7328	0.00194
2199.8044	0.00193
2197.8759	0.00193
2195.9474	0.0019
2194.0189	0.00186
2192.0904	0.00182
2190.1619	0.00185
2188.2334	0.00192
2186.3049	0.00196
2184.3764	0.00197
2182.4479	0.00196
2180.5195	0.00194
2178.5910	0.0019
2176.6625	0.00186
2174.7340	0.00186
2172.8055	0.00189
2170.8770	0.0019
2168.9485	0.00188
2167.0200	0.00182
2165.0915	0.00174
2163.1630	0.00171
2161.2346	0.00178
2159.3061	0.00187
2157.3776	0.00187
2155.4491	0.0018
2153.5206	0.00174
2151.5921	0.00177
2149.6636	0.00187
2147.7351	0.00195
2145.8066	0.00196
2143.8781	0.00194
2141.9497	0.00193
2140.0212	0.00196
2138.0927	0.00199
2136.1642	0.00199
2134.2357	0.00197
2132.3072	0.00197
2130.3787	0.00198
2128.4502	0.00199
2126.5217	0.00199
2124.5932	0.00199
2122.6648	0.00199
2120.7363	0.002
2118.8078	0.00201
2116.8793	0.00201
2114.9508	0.002
2113.0223	0.00198
2111.0938	0.00196
2109.1653	0.00194
2107.2368	0.00193
2105.3083	0.00192
2103.3799	0.0019
2101.4514	0.00189
2099.5229	0.00191
2097.5944	0.00193
2095.6659	0.00195
2093.7374	0.00196
2091.8089	0.00194
2089.8804	0.00188
2087.9519	0.00185
2086.0234	0.00185
2084.0950	0.00187
2082.1665	0.00191
2080.2380	0.00195
2078.3095	0.00199
2076.3810	0.00198
2074.4525	0.00194
2072.5240	0.00188
2070.5955	0.00183
2068.6670	0.00179
2066.7385	0.00183
2064.8101	0.00191
2062.8816	0.00197
2060.9531	0.00198
2059.0246	0.00191
2057.0961	0.00181
2055.1676	0.00174
2053.2391	0.00176
2051.3106	0.00181
2049.3821	0.00185
2047.4536	0.00189
2045.5252	0.00193
2043.5967	0.00195
2041.6682	0.00193
2039.7397	0.00192
2037.8112	0.00194
2035.8827	0.00197
2033.9542	0.00198
2032.0257	0.00198
2030.0972	0.00198
2028.1687	0.00197
2026.2403	0.00197
2024.3118	0.00199
2022.3833	0.00197
2020.4548	0.00196
2018.5263	0.00196
2016.5978	0.00196
2014.6693	0.00196
2012.7408	0.00199
2010.8123	0.00202
2008.8838	0.00204
2006.9554	0.00204
2005.0269	0.00204
2003.0984	0.00204
2001.1699	0.00205
1999.2414	0.00205
1997.3129	0.00207
1995.3844	0.00208
1993.4559	0.00208
1991.5274	0.00207
1989.5989	0.00208
1987.6705	0.0021
1985.7420	0.00211
1983.8135	0.0021
1981.8850	0.0021
1979.9565	0.00209
1978.0280	0.00209
1976.0995	0.00209
1974.1710	0.0021
1972.2425	0.00212
1970.3140	0.00213
1968.3856	0.00212
1966.4571	0.00213
1964.5286	0.00214
1962.6001	0.00215
1960.6716	0.00215
1958.7431	0.00214
1956.8146	0.00213
1954.8861	0.00213
1952.9576	0.00213
1951.0291	0.00214
1949.1007	0.00215
1947.1722	0.00216
1945.2437	0.00216
1943.3152	0.00216
1941.3867	0.00217
1939.4582	0.00217
1937.5297	0.00217
1935.6012	0.00217
1933.6727	0.00217
1931.7442	0.00217
1929.8158	0.00217
1927.8873	0.00217
1925.9588	0.00217
1924.0303	0.00217
1922.1018	0.00217
1920.1733	0.00216
1918.2448	0.00216
1916.3163	0.00217
1914.3878	0.00218
1912.4593	0.00218
1910.5309	0.00218
1908.6024	0.00218
1906.6739	0.00219
1904.7454	0.00221
1902.8169	0.00222
1900.8884	0.00223
1898.9599	0.00223
1897.0314	0.00223
1895.1029	0.00222
1893.1744	0.0022
1891.2460	0.0022
1889.3175	0.0022
1887.3890	0.0022
1885.4605	0.00221
1883.5320	0.00222
1881.6035	0.00222
1879.6750	0.00222
1877.7465	0.00222
1875.8180	0.00223
1873.8895	0.00223
1871.9611	0.00223
1870.0326	0.00222
1868.1041	0.00221
1866.1756	0.00221
1864.2471	0.00221
1862.3186	0.00222
1860.3901	0.00222
1858.4616	0.00222
1856.5331	0.00221
1854.6046	0.00221
1852.6762	0.00221
1850.7477	0.0022
1848.8192	0.00221
1846.8907	0.00221
1844.9622	0.00222
1843.0337	0.00222
1841.1052	0.00222
1839.1767	0.00223
1837.2482	0.00224
1835.3197	0.00225
1833.3913	0.00224
1831.4628	0.00223
1829.5343	0.00222
1827.6058	0.00223
1825.6773	0.00224
1823.7488	0.00224
1821.8203	0.00223
1819.8918	0.00223
1817.9633	0.00224
1816.0348	0.00225
1814.1064	0.00226
1812.1779	0.00227
1810.2494	0.00228
1808.3209	0.00229
1806.3924	0.00229
1804.4639	0.00229
1802.5354	0.0023
1800.6069	0.0023
1798.6784	0.0023
1796.7499	0.0023
1794.8214	0.0023
1792.8930	0.0023
1790.9645	0.0023
1789.0360	0.0023
1787.1075	0.00231
1785.1790	0.00232
1783.2505	0.00233
1781.3220	0.00233
1779.3935	0.00234
1777.4650	0.00234
1775.5365	0.00232
1773.6081	0.00231
1771.6796	0.00231
1769.7511	0.00232
1767.8226	0.00232
1765.8941	0.00233
1763.9656	0.00233
1762.0371	0.00233
1760.1086	0.00234
1758.1801	0.00234
1756.2516	0.00233
1754.3232	0.00233
1752.3947	0.00233
1750.4662	0.00235
1748.5377	0.00236
1746.6092	0.00236
1744.6807	0.00234
1742.7522	0.00233
1740.8237	0.00234
1738.8952	0.00236
1736.9667	0.00238
1735.0383	0.00239
1733.1098	0.00239
1731.1813	0.00239
1729.2528	0.00239
1727.3243	0.00239
1725.3958	0.0024
1723.4673	0.00241
1721.5388	0.00242
1719.6103	0.00243
1717.6818	0.00245
1715.7534	0.00249
1713.8249	0.00254
1711.8964	0.00258
1709.9679	0.00264
1708.0394	0.0027
1706.1109	0.00278
1704.1824	0.00288
1702.2539	0.00296
1700.3254	0.00304
1698.3969	0.00312
1696.4685	0.00321
1694.5400	0.00329
1692.6115	0.00337
1690.6830	0.00346
1688.7545	0.00356
1686.8260	0.00366
1684.8975	0.00377
1682.9690	0.00389
1681.0405	0.00404
1679.1120	0.0042
1677.1836	0.00438
1675.2551	0.00458
1673.3266	0.00482
1671.3981	0.00509
1669.4696	0.00536
1667.5411	0.00557
1665.6126	0.00564
1663.6841	0.00553
1661.7556	0.00528
1659.8271	0.00497
1657.8987	0.00467
1655.9702	0.00439
1654.0417	0.00413
1652.1132	0.00391
1650.1847	0.00372
1648.2562	0.00357
1646.3277	0.00345
1644.3992	0.00335
1642.4707	0.00326
1640.5422	0.00318
1638.6138	0.00312
1636.6853	0.00307
1634.7568	0.00305
1632.8283	0.00303
1630.8998	0.003
1628.9713	0.003
1627.0428	0.00301
1625.1143	0.00306
1623.1858	0.00315
1621.2573	0.00326
1619.3289	0.00338
1617.4004	0.00346
1615.4719	0.00348
1613.5434	0.00342
1611.6149	0.00331
1609.6864	0.0032
1607.7579	0.00312
1605.8294	0.00306
1603.9009	0.00303
1601.9724	0.00301
1600.0440	0.00301
1598.1155	0.00301
1596.1870	0.00298
1594.2585	0.00293
1592.3300	0.00287
1590.4015	0.00282
1588.4730	0.00278
1586.5445	0.00276
1584.6160	0.00275
1582.6875	0.00272
1580.7591	0.00269
1578.8306	0.00267
1576.9021	0.00266
1574.9736	0.00266
1573.0451	0.00267
1571.1166	0.00269
1569.1881	0.00271
1567.2596	0.00273
1565.3311	0.00274
1563.4026	0.00275
1561.4742	0.00277
1559.5457	0.00281
1557.6172	0.00286
1555.6887	0.00288
1553.7602	0.00286
1551.8317	0.00282
1549.9032	0.00278
1547.9747	0.00275
1546.0462	0.00273
1544.1177	0.00271
1542.1893	0.0027
1540.2608	0.0027
1538.3323	0.0027
1536.4038	0.0027
1534.4753	0.0027
1532.5468	0.00271
1530.6183	0.0027
1528.6898	0.00269
1526.7613	0.00269
1524.8328	0.0027
1522.9044	0.0027
1520.9759	0.00271
1519.0474	0.00271
1517.1189	0.00272
1515.1904	0.00271
1513.2619	0.0027
1511.3334	0.00267
1509.4049	0.00266
1507.4764	0.00265
1505.5479	0.00265
1503.6195	0.00263
1501.6910	0.0026
1499.7625	0.00262
1497.8340	0.00271
1495.9055	0.00281
1493.9770	0.00284
1492.0485	0.00281
1490.1200	0.0028
1488.1915	0.0028
1486.2630	0.00283
1484.3346	0.00288
1482.4061	0.00295
1480.4776	0.00303
1478.5491	0.00312
1476.6206	0.00322
1474.6921	0.00334
1472.7636	0.00348
1470.8351	0.00361
1468.9066	0.00375
1466.9781	0.00391
1465.0497	0.00408
1463.1212	0.00428
1461.1927	0.00447
1459.2642	0.00465
1457.3357	0.00481
1455.4072	0.00495
1453.4787	0.00502
1451.5502	0.00503
1449.6217	0.00497
1447.6932	0.00486
1445.7648	0.00472
1443.8363	0.00454
1441.9078	0.00433
1439.9793	0.00412
1438.0508	0.00391
1436.1223	0.00371
1434.1938	0.00355
1432.2653	0.00342
1430.3368	0.00335
1428.4083	0.0033
1426.4799	0.00329
1424.5514	0.00329
1422.6229	0.0033
1420.6944	0.00332
1418.7659	0.00336
1416.8374	0.00341
1414.9089	0.00347
1412.9804	0.00355
1411.0519	0.00363
1409.1234	0.00372
1407.1950	0.0038
1405.2665	0.00385
1403.3380	0.00388
1401.4095	0.00387
1399.4810	0.00382
1397.5525	0.00375
1395.6240	0.00366
1393.6955	0.00355
1391.7670	0.00345
1389.8385	0.00336
1387.9101	0.00329
1385.9816	0.00323
1384.0531	0.00318
1382.1246	0.00315
1380.1961	0.00313
1378.2676	0.00312
1376.3391	0.00313
1374.4106	0.00316
1372.4821	0.0032
1370.5536	0.00323
1368.6252	0.00325
1366.6967	0.00325
1364.7682	0.00322
1362.8397	0.00318
1360.9112	0.00314
1358.9827	0.00312
1357.0542	0.00311
1355.1257	0.00312
1353.1972	0.00314
1351.2687	0.00317
1349.3402	0.00321
1347.4118	0.00325
1345.4833	0.0033
1343.5548	0.00333
1341.6263	0.00336
1339.6978	0.00339
1337.7693	0.00341
1335.8408	0.00342
1333.9123	0.00342
1331.9838	0.00342
1330.0553	0.00343
1328.1269	0.00343
1326.1984	0.00342
1324.2699	0.00342
1322.3414	0.00341
1320.4129	0.00341
1318.4844	0.00342
1316.5559	0.00342
1314.6274	0.00342
1312.6989	0.00343
1310.7704	0.00344
1308.8420	0.00345
1306.9135	0.00346
1304.9850	0.00346
1303.0565	0.00345
1301.1280	0.00345
1299.1995	0.00345
1297.2710	0.00345
1295.3425	0.00345
1293.4140	0.00347
1291.4855	0.0035
1289.5571	0.00354
1287.6286	0.00358
1285.7001	0.00361
1283.7716	0.00365
1281.8431	0.00369
1279.9146	0.00375
1277.9861	0.00383
1276.0576	0.0039
1274.1291	0.00399
1272.2006	0.00408
1270.2722	0.00416
1268.3437	0.00421
1266.4152	0.00423
1264.4867	0.00422
1262.5582	0.00419
1260.6297	0.00415
1258.7012	0.00411
1256.7727	0.00407
1254.8442	0.00404
1252.9157	0.00407
1250.9873	0.00416
1249.0588	0.00427
1247.1303	0.00433
1245.2018	0.00439
1243.2733	0.00451
1241.3448	0.00469
1239.4163	0.0049
1237.4878	0.00511
1235.5593	0.0053
1233.6308	0.00546
1231.7024	0.00555
1229.7739	0.00557
1227.8454	0.00554
1225.9169	0.00547
1223.9884	0.00535
1222.0599	0.0052
1220.1314	0.00501
1218.2029	0.00481
1216.2744	0.0046
1214.3459	0.00441
1212.4175	0.00425
1210.4890	0.00411
1208.5605	0.00397
1206.6320	0.00382
1204.7035	0.00363
1202.7750	0.00345
1200.8465	0.0033
1198.9180	0.00318
1196.9895	0.00311
1195.0610	0.00306
1193.1326	0.00303
1191.2041	0.00301
1189.2756	0.00299
1187.3471	0.00299
1185.4186	0.00299
1183.4901	0.00301
1181.5616	0.00304
[truncated: 611 more rows]
