# Supplementary material for: Vibrational Study on the Structure, Bioactivity, and Silver Adsorption of Silk Fibroin Fibers Grafted with Methacrylonitrile
Source: Molecules. 2023 Mar 10;28(6):2551. doi: 10.3390/molecules28062551 (PMC10051891; doi:10.3390/molecules28062551)
Supplement: Supplementary file 1 [file molecules-28-02551-s001.zip › RAW DATA/Figure S1 Raman t0 all samples/BF MAN 10 Raman p2 t = 0.txt]

TITLE	BF MAN 10 P2 | AV. OF 50
DATA TYPE
ORIGIN	JASCO
OWNER
DATE	23/03/01
TIME	12:34:21
SPECTROMETER/DATA SYSTEM
RESOLUTION
DELTAX	-1.92869
XUNITS	1/CM
YUNITS	AU
FIRSTX	5003.1440
LASTX	5.9080
NPOINTS	2592
FIRSTY	0.00133
MAXY	0.11140
MINY	0.00072
XYDATA
5003.1440	0.00133
5001.2154	0.00135
4999.2867	0.00132
4997.3580	0.00128
4995.4293	0.00125
4993.5006	0.00129
4991.5719	0.00133
4989.6432	0.0013
4987.7145	0.00128
4985.7858	0.00123
4983.8571	0.00118
4981.9285	0.00115
4979.9998	0.0012
4978.0711	0.00128
4976.1424	0.00131
4974.2137	0.00128
4972.2850	0.00133
4970.3563	0.00141
4968.4276	0.00142
4966.4989	0.00138
4964.5702	0.00131
4962.6416	0.00131
4960.7129	0.00135
4958.7842	0.00133
4956.8555	0.00127
4954.9268	0.00131
4952.9981	0.00134
4951.0694	0.00136
4949.1407	0.00136
4947.2120	0.0014
4945.2833	0.00142
4943.3547	0.00136
4941.4260	0.00132
4939.4973	0.0013
4937.5686	0.0013
4935.6399	0.00132
4933.7112	0.0014
4931.7825	0.00135
4929.8538	0.00136
4927.9251	0.00141
4925.9964	0.00142
4924.0678	0.00143
4922.1391	0.00143
4920.2104	0.0013
4918.2817	0.00124
4916.3530	0.00131
4914.4243	0.00139
4912.4956	0.0014
4910.5669	0.00132
4908.6382	0.00134
4906.7095	0.00144
4904.7809	0.00145
4902.8522	0.00132
4900.9235	0.00123
4898.9948	0.00128
4897.0661	0.00131
4895.1374	0.00128
4893.2087	0.00113
4891.2800	0.00109
4889.3513	0.0012
4887.4226	0.00128
4885.4940	0.00127
4883.5653	0.00126
4881.6366	0.00128
4879.7079	0.00135
4877.7792	0.00142
4875.8505	0.00142
4873.9218	0.00139
4871.9931	0.00137
4870.0644	0.00132
4868.1357	0.00125
4866.2071	0.0012
4864.2784	0.00125
4862.3497	0.0013
4860.4210	0.00135
4858.4923	0.00134
4856.5636	0.00131
4854.6349	0.0013
4852.7062	0.00124
4850.7775	0.00124
4848.8488	0.00125
4846.9202	0.00123
4844.9915	0.00121
4843.0628	0.0012
4841.1341	0.00121
4839.2054	0.0012
4837.2767	0.00125
4835.3480	0.00124
4833.4193	0.00127
4831.4906	0.00139
4829.5619	0.00143
4827.6333	0.0014
4825.7046	0.00134
4823.7759	0.00134
4821.8472	0.00141
4819.9185	0.00133
4817.9898	0.00121
4816.0611	0.00122
4814.1324	0.00129
4812.2037	0.00124
4810.2750	0.00116
4808.3464	0.0012
4806.4177	0.00117
4804.4890	0.00116
4802.5603	0.00126
4800.6316	0.00137
4798.7029	0.00139
4796.7742	0.00139
4794.8455	0.00135
4792.9168	0.00136
4790.9881	0.00137
4789.0595	0.00138
4787.1308	0.0013
4785.2021	0.00125
4783.2734	0.00123
4781.3447	0.00121
4779.4160	0.00123
4777.4873	0.00128
4775.5586	0.00128
4773.6299	0.0013
4771.7012	0.00137
4769.7726	0.00139
4767.8439	0.00139
4765.9152	0.00138
4763.9865	0.00137
4762.0578	0.00132
4760.1291	0.00126
4758.2004	0.00119
4756.2717	0.00117
4754.3430	0.00125
4752.4143	0.00129
4750.4857	0.00128
4748.5570	0.0013
4746.6283	0.00127
4744.6996	0.00123
4742.7709	0.0013
4740.8422	0.00133
4738.9135	0.0013
4736.9848	0.00127
4735.0561	0.00123
4733.1274	0.00121
4731.1988	0.00123
4729.2701	0.00124
4727.3414	0.00125
4725.4127	0.00135
4723.4840	0.00129
4721.5553	0.00119
4719.6266	0.00121
4717.6979	0.0013
4715.7692	0.00128
4713.8405	0.00128
4711.9119	0.00129
4709.9832	0.00127
4708.0545	0.00128
4706.1258	0.00128
4704.1971	0.00129
4702.2684	0.00122
4700.3397	0.00124
4698.4110	0.00125
4696.4823	0.0012
4694.5536	0.00125
4692.6250	0.00126
4690.6963	0.00125
4688.7676	0.00132
4686.8389	0.00141
4684.9102	0.00137
4682.9815	0.00124
4681.0528	0.0012
4679.1241	0.00124
4677.1954	0.00126
4675.2668	0.0013
4673.3381	0.00137
4671.4094	0.0013
4669.4807	0.00129
4667.5520	0.00132
4665.6233	0.00137
4663.6946	0.00132
4661.7659	0.00129
4659.8372	0.00128
4657.9085	0.00129
4655.9799	0.00125
4654.0512	0.00124
4652.1225	0.00128
4650.1938	0.0013
4648.2651	0.00126
4646.3364	0.00127
4644.4077	0.00125
4642.4790	0.00125
4640.5503	0.00129
4638.6216	0.00128
4636.6930	0.00124
4634.7643	0.00128
4632.8356	0.00135
4630.9069	0.00127
4628.9782	0.00123
4627.0495	0.00127
4625.1208	0.00123
4623.1921	0.00116
4621.2634	0.00109
4619.3347	0.00109
4617.4061	0.00115
4615.4774	0.00124
4613.5487	0.00129
4611.6200	0.00128
4609.6913	0.00128
4607.7626	0.00129
4605.8339	0.00126
4603.9052	0.00118
4601.9765	0.00119
4600.0478	0.00126
4598.1192	0.0013
4596.1905	0.00129
4594.2618	0.00124
4592.3331	0.0012
4590.4044	0.0012
4588.4757	0.00118
4586.5470	0.00118
4584.6183	0.00117
4582.6896	0.00122
4580.7609	0.00127
4578.8323	0.00124
4576.9036	0.0012
4574.9749	0.00116
4573.0462	0.00123
4571.1175	0.00132
4569.1888	0.00139
4567.2601	0.00134
4565.3314	0.00126
4563.4027	0.00124
4561.4740	0.00122
4559.5454	0.00113
4557.6167	0.00117
4555.6880	0.00124
4553.7593	0.00125
4551.8306	0.00124
4549.9019	0.00122
4547.9732	0.00117
4546.0445	0.00118
4544.1158	0.00124
4542.1871	0.00127
4540.2585	0.00119
4538.3298	0.00117
4536.4011	0.00121
4534.4724	0.0012
4532.5437	0.00117
4530.6150	0.00117
4528.6863	0.00121
4526.7576	0.00122
4524.8289	0.00127
4522.9002	0.00129
4520.9716	0.00126
4519.0429	0.0012
4517.1142	0.00115
4515.1855	0.00113
4513.2568	0.0012
4511.3281	0.00122
4509.3994	0.00124
4507.4707	0.0012
4505.5420	0.0011
4503.6133	0.00109
4501.6847	0.00111
4499.7560	0.00118
4497.8273	0.00122
4495.8986	0.00119
4493.9699	0.00113
4492.0412	0.00112
4490.1125	0.00114
4488.1838	0.00116
4486.2551	0.00118
4484.3264	0.00119
4482.3978	0.00117
4480.4691	0.00117
4478.5404	0.00117
4476.6117	0.00112
4474.6830	0.00111
4472.7543	0.00114
4470.8256	0.00123
4468.8969	0.00131
4466.9682	0.00127
4465.0395	0.00119
4463.1109	0.00123
4461.1822	0.00124
4459.2535	0.00118
4457.3248	0.00114
4455.3961	0.00111
4453.4674	0.00113
4451.5387	0.00113
4449.6100	0.00122
4447.6813	0.00133
4445.7526	0.0013
4443.8240	0.00125
4441.8953	0.00123
4439.9666	0.00117
4438.0379	0.00114
4436.1092	0.00115
4434.1805	0.00121
4432.2518	0.00126
4430.3231	0.00127
4428.3944	0.00126
4426.4657	0.0012
4424.5371	0.0011
4422.6084	0.00107
4420.6797	0.00108
4418.7510	0.00111
4416.8223	0.00117
4414.8936	0.00121
4412.9649	0.00125
4411.0362	0.00126
4409.1075	0.00125
4407.1788	0.00127
4405.2502	0.00125
4403.3215	0.00123
4401.3928	0.00121
4399.4641	0.00126
4397.5354	0.00128
4395.6067	0.00123
4393.6780	0.00118
4391.7493	0.00122
4389.8206	0.00122
4387.8919	0.0012
4385.9633	0.00127
4384.0346	0.0013
4382.1059	0.00123
4380.1772	0.00122
4378.2485	0.00123
4376.3198	0.00125
4374.3911	0.00122
4372.4624	0.00119
4370.5337	0.0012
4368.6050	0.00124
4366.6764	0.00121
4364.7477	0.00115
4362.8190	0.00114
4360.8903	0.00116
4358.9616	0.00119
4357.0329	0.00118
4355.1042	0.00115
4353.1755	0.00111
4351.2468	0.00115
4349.3181	0.00124
4347.3895	0.00127
4345.4608	0.0013
4343.5321	0.00131
4341.6034	0.00128
4339.6747	0.00126
4337.7460	0.00126
4335.8173	0.00123
4333.8886	0.00124
4331.9599	0.00121
4330.0312	0.00118
4328.1026	0.00122
4326.1739	0.00126
4324.2452	0.00125
4322.3165	0.0013
4320.3878	0.00133
4318.4591	0.00128
4316.5304	0.00118
4314.6017	0.00117
4312.6730	0.0011
4310.7443	0.00106
4308.8157	0.00112
4306.8870	0.00119
4304.9583	0.00121
4303.0296	0.0012
4301.1009	0.00118
4299.1722	0.00114
4297.2435	0.00111
4295.3148	0.00113
4293.3861	0.00112
4291.4574	0.00114
4289.5288	0.00118
4287.6001	0.00121
4285.6714	0.00123
4283.7427	0.00122
4281.8140	0.00119
4279.8853	0.00118
4277.9566	0.00117
4276.0279	0.00117
4274.0992	0.00122
4272.1705	0.00126
4270.2419	0.00122
4268.3132	0.00118
4266.3845	0.00116
4264.4558	0.00115
4262.5271	0.00112
4260.5984	0.00117
4258.6697	0.00117
4256.7410	0.00118
4254.8123	0.00119
4252.8836	0.00121
4250.9550	0.00118
4249.0263	0.00113
4247.0976	0.00112
4245.1689	0.00111
4243.2402	0.00113
4241.3115	0.00114
4239.3828	0.00116
4237.4541	0.00111
4235.5254	0.00109
4233.5968	0.00106
4231.6681	0.00104
4229.7394	0.00109
4227.8107	0.00116
4225.8820	0.00122
4223.9533	0.00122
4222.0246	0.00117
4220.0959	0.00113
4218.1672	0.00116
4216.2385	0.0012
4214.3099	0.00121
4212.3812	0.00121
4210.4525	0.00121
4208.5238	0.00121
4206.5951	0.00119
4204.6664	0.00117
4202.7377	0.00116
4200.8090	0.00117
4198.8803	0.00113
4196.9516	0.00106
4195.0230	0.00106
4193.0943	0.00111
4191.1656	0.00113
4189.2369	0.00114
4187.3082	0.00116
4185.3795	0.00115
4183.4508	0.00117
4181.5221	0.00115
4179.5934	0.0011
4177.6647	0.00112
4175.7361	0.0011
4173.8074	0.00112
4171.8787	0.00114
4169.9500	0.00119
4168.0213	0.00125
4166.0926	0.00124
4164.1639	0.00117
4162.2352	0.0011
4160.3065	0.00114
4158.3778	0.00115
4156.4492	0.00119
4154.5205	0.00114
4152.5918	0.00107
4150.6631	0.00107
4148.7344	0.00109
4146.8057	0.00106
4144.8770	0.00106
4142.9483	0.00111
4141.0196	0.00113
4139.0909	0.00112
4137.1623	0.00116
4135.2336	0.00124
4133.3049	0.00119
4131.3762	0.00115
4129.4475	0.00118
4127.5188	0.00119
4125.5901	0.00123
4123.6614	0.00126
4121.7327	0.00124
4119.8040	0.00118
4117.8754	0.00113
4115.9467	0.00114
4114.0180	0.00117
4112.0893	0.00119
4110.1606	0.00112
4108.2319	0.00105
4106.3032	0.00109
4104.3745	0.00112
4102.4458	0.00118
4100.5171	0.00117
4098.5885	0.00111
4096.6598	0.00113
4094.7311	0.00115
4092.8024	0.00112
4090.8737	0.00115
4088.9450	0.00114
4087.0163	0.00113
4085.0876	0.00113
4083.1589	0.0011
4081.2302	0.00114
4079.3016	0.00115
4077.3729	0.00115
4075.4442	0.00118
4073.5155	0.00113
4071.5868	0.00109
4069.6581	0.00115
4067.7294	0.00118
4065.8007	0.00114
4063.8720	0.00117
4061.9433	0.00124
4060.0147	0.00125
4058.0860	0.00123
4056.1573	0.00115
4054.2286	0.0011
4052.2999	0.00112
4050.3712	0.00113
4048.4425	0.00113
4046.5138	0.00109
4044.5851	0.00111
4042.6564	0.00116
4040.7278	0.00121
4038.7991	0.00118
4036.8704	0.00113
4034.9417	0.00117
4033.0130	0.00118
4031.0843	0.00116
4029.1556	0.00114
4027.2269	0.00106
4025.2982	0.00102
4023.3695	0.00105
4021.4409	0.00114
4019.5122	0.00117
4017.5835	0.00117
4015.6548	0.00109
4013.7261	0.00107
4011.7974	0.00114
4009.8687	0.00112
4007.9400	0.00113
4006.0113	0.0011
4004.0826	0.00108
4002.1540	0.00112
4000.2253	0.00109
3998.2966	0.00105
3996.3679	0.00103
3994.4392	0.00102
3992.5105	0.00103
3990.5818	0.00108
3988.6531	0.00117
3986.7244	0.00121
3984.7957	0.00117
3982.8671	0.00114
3980.9384	0.00114
3979.0097	0.00111
3977.0810	0.00115
3975.1523	0.00114
3973.2236	0.00115
3971.2949	0.00121
3969.3662	0.00116
3967.4375	0.00109
3965.5088	0.001
3963.5802	0.00098
3961.6515	0.00107
3959.7228	0.00111
3957.7941	0.00109
3955.8654	0.00107
3953.9367	0.00105
3952.0080	0.00103
3950.0793	0.00103
3948.1506	0.00105
3946.2219	0.00111
3944.2933	0.00112
3942.3646	0.00109
3940.4359	0.00111
3938.5072	0.00114
3936.5785	0.00112
3934.6498	0.00109
3932.7211	0.00115
3930.7924	0.00113
3928.8637	0.0011
3926.9350	0.00112
3925.0064	0.00118
3923.0777	0.00117
3921.1490	0.00115
3919.2203	0.00111
3917.2916	0.00108
3915.3629	0.00113
3913.4342	0.00118
3911.5055	0.00119
3909.5768	0.00111
3907.6481	0.00105
3905.7195	0.00105
3903.7908	0.00112
3901.8621	0.00115
3899.9334	0.00111
3898.0047	0.00107
3896.0760	0.00107
3894.1473	0.00113
3892.2186	0.00111
3890.2899	0.00113
3888.3612	0.00111
3886.4326	0.00105
3884.5039	0.00108
3882.5752	0.00111
3880.6465	0.0011
3878.7178	0.00106
3876.7891	0.00104
3874.8604	0.00103
3872.9317	0.00103
3871.0030	0.00108
3869.0743	0.00107
3867.1457	0.00104
3865.2170	0.00108
3863.2883	0.00111
3861.3596	0.0011
3859.4309	0.00116
3857.5022	0.00115
3855.5735	0.00106
3853.6448	0.0011
3851.7161	0.00116
3849.7874	0.00118
3847.8588	0.00114
3845.9301	0.00111
3844.0014	0.00112
3842.0727	0.00113
3840.1440	0.00121
3838.2153	0.00117
3836.2866	0.00107
3834.3579	0.00103
3832.4292	0.0011
3830.5005	0.00115
3828.5719	0.00118
3826.6432	0.00115
3824.7145	0.00111
3822.7858	0.00115
3820.8571	0.00122
3818.9284	0.00119
3816.9997	0.0011
3815.0710	0.00105
3813.1423	0.00099
3811.2136	0.00101
3809.2850	0.00112
3807.3563	0.00118
3805.4276	0.00118
3803.4989	0.00111
3801.5702	0.0011
3799.6415	0.00114
3797.7128	0.00112
3795.7841	0.00112
3793.8554	0.00111
3791.9268	0.00108
3789.9981	0.00102
3788.0694	0.00102
3786.1407	0.00104
3784.2120	0.00101
3782.2833	0.00103
3780.3546	0.00111
3778.4259	0.00118
3776.4972	0.00122
3774.5685	0.00113
3772.6399	0.00112
3770.7112	0.00113
3768.7825	0.00112
3766.8538	0.00114
3764.9251	0.00115
3762.9964	0.0011
3761.0677	0.00105
3759.1390	0.00108
3757.2103	0.00113
3755.2816	0.00108
3753.3530	0.00103
3751.4243	0.00103
3749.4956	0.00109
3747.5669	0.00108
3745.6382	0.00104
3743.7095	0.00105
3741.7808	0.00109
3739.8521	0.00111
3737.9234	0.00112
3735.9947	0.00111
3734.0661	0.00108
3732.1374	0.00107
3730.2087	0.00112
3728.2800	0.0011
3726.3513	0.00107
3724.4226	0.00107
3722.4939	0.00107
3720.5652	0.0011
3718.6365	0.00111
3716.7078	0.00103
3714.7792	0.00094
3712.8505	0.00098
3710.9218	0.0011
3708.9931	0.00116
3707.0644	0.0011
3705.1357	0.00102
3703.2070	0.00105
3701.2783	0.00108
3699.3496	0.00109
3697.4209	0.00108
3695.4923	0.00101
3693.5636	0.00101
3691.6349	0.00109
3689.7062	0.0011
3687.7775	0.00103
3685.8488	0.00103
3683.9201	0.0011
3681.9914	0.00113
3680.0627	0.0011
3678.1340	0.00101
3676.2054	0.00093
3674.2767	0.001
3672.3480	0.00106
3670.4193	0.00114
3668.4906	0.00123
3666.5619	0.00123
3664.6332	0.00117
3662.7045	0.0012
3660.7758	0.00119
3658.8471	0.00111
3656.9185	0.00109
3654.9898	0.00108
3653.0611	0.00112
3651.1324	0.00115
3649.2037	0.00112
3647.2750	0.00114
3645.3463	0.00112
3643.4176	0.00109
3641.4889	0.00116
3639.5602	0.00123
3637.6316	0.00124
3635.7029	0.00123
3633.7742	0.00121
3631.8455	0.0012
3629.9168	0.00116
3627.9881	0.00113
3626.0594	0.00122
3624.1307	0.00127
3622.2020	0.00129
3620.2733	0.00127
3618.3447	0.00121
3616.4160	0.00118
3614.4873	0.00118
3612.5586	0.00113
3610.6299	0.00115
3608.7012	0.00117
3606.7725	0.00111
3604.8438	0.00113
3602.9151	0.00116
3600.9864	0.00116
3599.0578	0.0012
3597.1291	0.00128
3595.2004	0.00129
3593.2717	0.00123
3591.3430	0.00119
3589.4143	0.00122
3587.4856	0.0013
3585.5569	0.0013
3583.6282	0.00128
3581.6995	0.00131
3579.7709	0.00136
3577.8422	0.0014
3575.9135	0.00135
3573.9848	0.00129
3572.0561	0.00125
3570.1274	0.00128
3568.1987	0.00131
3566.2700	0.00132
3564.3413	0.00135
3562.4126	0.00132
3560.4840	0.00128
3558.5553	0.00122
3556.6266	0.0012
3554.6979	0.00127
3552.7692	0.00131
3550.8405	0.00127
3548.9118	0.0013
3546.9831	0.00139
3545.0544	0.00146
3543.1257	0.00145
3541.1971	0.00144
3539.2684	0.00144
3537.3397	0.00146
3535.4110	0.00144
3533.4823	0.00144
3531.5536	0.00145
3529.6249	0.00141
3527.6962	0.00138
3525.7675	0.00142
3523.8388	0.0015
3521.9102	0.00157
3519.9815	0.00161
3518.0528	0.00165
3516.1241	0.00169
3514.1954	0.00173
3512.2667	0.00174
3510.3380	0.00171
3508.4093	0.00165
3506.4806	0.00164
3504.5519	0.00166
3502.6233	0.00168
3500.6946	0.00168
3498.7659	0.00167
3496.8372	0.00167
3494.9085	0.00168
3492.9798	0.00168
3491.0511	0.0017
3489.1224	0.00174
3487.1937	0.00174
3485.2650	0.00169
3483.3364	0.00173
3481.4077	0.00181
3479.4790	0.00186
3477.5503	0.00191
3475.6216	0.00198
3473.6929	0.00201
3471.7642	0.00203
3469.8355	0.00207
3467.9068	0.00216
3465.9781	0.00226
3464.0495	0.00232
3462.1208	0.00234
3460.1921	0.00233
3458.2634	0.00228
3456.3347	0.00224
3454.4060	0.0022
3452.4773	0.00218
3450.5486	0.00221
3448.6199	0.00232
3446.6912	0.00243
3444.7626	0.00247
3442.8339	0.00251
3440.9052	0.0026
3438.9765	0.00267
3437.0478	0.00271
3435.1191	0.00275
3433.1904	0.00283
3431.2617	0.00292
3429.3330	0.00296
3427.4043	0.00297
3425.4757	0.00299
3423.5470	0.00301
3421.6183	0.00304
3419.6896	0.00312
3417.7609	0.00321
3415.8322	0.00328
3413.9035	0.00333
3411.9748	0.0034
3410.0461	0.00347
3408.1174	0.00349
3406.1888	0.0035
3404.2601	0.00353
3402.3314	0.00362
3400.4027	0.00375
3398.4740	0.00385
3396.5453	0.00391
3394.6166	0.00395
3392.6879	0.00397
3390.7592	0.00397
3388.8305	0.00398
3386.9019	0.00402
3384.9732	0.00408
3383.0445	0.00417
3381.1158	0.00426
3379.1871	0.00432
3377.2584	0.00437
3375.3297	0.00444
3373.4010	0.00453
3371.4723	0.00465
3369.5436	0.00474
3367.6150	0.00474
3365.6863	0.00472
3363.7576	0.00476
3361.8289	0.00486
3359.9002	0.00498
3357.9715	0.00508
3356.0428	0.00518
3354.1141	0.00531
3352.1854	0.00544
3350.2568	0.00558
3348.3281	0.0057
3346.3994	0.00575
3344.4707	0.00577
3342.5420	0.00584
3340.6133	0.00598
3338.6846	0.00612
3336.7559	0.00621
3334.8272	0.00625
3332.8985	0.00632
3330.9699	0.00644
3329.0412	0.00659
3327.1125	0.00672
3325.1838	0.00687
3323.2551	0.00703
3321.3264	0.00721
3319.3977	0.0074
3317.4690	0.0076
3315.5403	0.00775
3313.6116	0.00782
3311.6830	0.0079
3309.7543	0.00804
3307.8256	0.00822
3305.8969	0.00846
3303.9682	0.00871
3302.0395	0.00892
3300.1108	0.00906
3298.1821	0.00921
3296.2534	0.00939
3294.3247	0.00956
3292.3961	0.00969
3290.4674	0.00978
3288.5387	0.00984
3286.6100	0.00988
3284.6813	0.00987
3282.7526	0.0098
3280.8239	0.00965
3278.8952	0.00947
3276.9665	0.0093
3275.0378	0.00912
3273.1092	0.00891
3271.1805	0.00871
3269.2518	0.00853
3267.3231	0.00828
3265.3944	0.00796
3263.4657	0.00762
3261.5370	0.00735
3259.6083	0.00716
3257.6796	0.00703
3255.7509	0.00696
3253.8223	0.00691
3251.8936	0.00679
3249.9649	0.00664
3248.0362	0.00651
3246.1075	0.00641
3244.1788	0.00635
3242.2501	0.00632
3240.3214	0.00627
3238.3927	0.0062
3236.4640	0.00616
3234.5354	0.00612
3232.6067	0.00605
3230.6780	0.00597
3228.7493	0.00594
3226.8206	0.00598
3224.8919	0.00599
3222.9632	0.00594
3221.0345	0.00587
3219.1058	0.00583
3217.1771	0.00582
3215.2485	0.00579
3213.3198	0.00575
3211.3911	0.00573
3209.4624	0.00573
3207.5337	0.0058
3205.6050	0.00589
3203.6763	0.0059
3201.7476	0.00583
3199.8189	0.00571
3197.8902	0.00561
3195.9616	0.00556
3194.0329	0.00558
3192.1042	0.00563
3190.1755	0.00566
3188.2468	0.00561
3186.3181	0.0055
3184.3894	0.00541
3182.4607	0.00542
3180.5320	0.00548
3178.6033	0.00552
3176.6747	0.00552
3174.7460	0.00547
3172.8173	0.00539
3170.8886	0.00533
3168.9599	0.00532
3167.0312	0.00536
3165.1025	0.00541
3163.1738	0.00544
3161.2451	0.00547
3159.3164	0.00547
3157.3878	0.00542
3155.4591	0.00539
3153.5304	0.00544
3151.6017	0.00552
3149.6730	0.00557
3147.7443	0.00559
3145.8156	0.00558
3143.8869	0.00555
3141.9582	0.00554
3140.0295	0.0056
3138.1009	0.0057
3136.1722	0.00579
3134.2435	0.00584
3132.3148	0.00586
3130.3861	0.00584
3128.4574	0.00579
3126.5287	0.00575
3124.6000	0.00575
3122.6713	0.00581
3120.7426	0.00589
3118.8140	0.00599
3116.8853	0.00606
3114.9566	0.00607
3113.0279	0.00605
3111.0992	0.00606
3109.1705	0.00616
3107.2418	0.00628
3105.3131	0.00637
3103.3844	0.00639
3101.4557	0.0064
3099.5271	0.00645
3097.5984	0.00654
3095.6697	0.00664
3093.7410	0.00671
3091.8123	0.00681
3089.8836	0.00697
3087.9549	0.00714
3086.0262	0.0073
3084.0975	0.00748
3082.1688	0.00773
3080.2402	0.00805
3078.3115	0.00838
3076.3828	0.00871
3074.4541	0.00903
3072.5254	0.00941
3070.5967	0.00983
3068.6680	0.01024
3066.7393	0.01062
3064.8106	0.01094
3062.8819	0.01116
3060.9533	0.01118
3059.0246	0.01098
3057.0959	0.01069
3055.1672	0.01044
3053.2385	0.01027
3051.3098	0.01019
3049.3811	0.01018
3047.4524	0.0102
3045.5237	0.01025
3043.5950	0.01034
3041.6664	0.01043
3039.7377	0.01051
3037.8090	0.01059
3035.8803	0.01069
3033.9516	0.01081
3032.0229	0.01101
3030.0942	0.01132
3028.1655	0.01175
3026.2368	0.01224
3024.3081	0.01279
3022.3795	0.01342
3020.4508	0.01419
3018.5221	0.01511
3016.5934	0.0161
3014.6647	0.0171
3012.7360	0.01814
3010.8073	0.01928
3008.8786	0.02053
3006.9499	0.02188
3005.0212	0.02328
3003.0926	0.02475
3001.1639	0.02625
2999.2352	0.02775
2997.3065	0.02917
2995.3778	0.03045
2993.4491	0.03149
2991.5204	0.03223
2989.5917	0.03268
2987.6630	0.03291
2985.7343	0.03295
2983.8057	0.03282
2981.8770	0.03252
2979.9483	0.03214
2978.0196	0.03178
2976.0909	0.03148
2974.1622	0.03126
2972.2335	0.0311
2970.3048	0.03096
2968.3761	0.03074
2966.4474	0.03047
2964.5188	0.03031
2962.5901	0.03037
2960.6614	0.03072
2958.7327	0.03131
2956.8040	0.03213
2954.8753	0.03317
2952.9466	0.03445
2951.0179	0.03599
2949.0892	0.03776
2947.1605	0.03968
2945.2319	0.04168
2943.3032	0.04366
2941.3745	0.04555
2939.4458	0.04719
2937.5171	0.0484
2935.5884	0.04905
2933.6597	0.04902
2931.7310	0.0483
2929.8023	0.04694
2927.8736	0.0451
2925.9450	0.04301
2924.0163	0.04097
2922.0876	0.03914
2920.1589	0.03752
2918.2302	0.03604
2916.3015	0.0347
2914.3728	0.03346
2912.4441	0.03228
2910.5154	0.0312
2908.5868	0.03023
2906.6581	0.02938
2904.7294	0.02861
2902.8007	0.02792
2900.8720	0.0273
2898.9433	0.02674
2897.0146	0.02624
2895.0859	0.02583
2893.1572	0.0255
2891.2285	0.02524
2889.2999	0.02509
2887.3712	0.02509
2885.4425	0.0252
2883.5138	0.02536
2881.5851	0.02555
2879.6564	0.02573
2877.7277	0.02586
2875.7990	0.02589
2873.8703	0.02571
2871.9416	0.02524
2870.0130	0.02455
2868.0843	0.02373
2866.1556	0.02289
2864.2269	0.02206
2862.2982	0.02121
2860.3695	0.02028
2858.4408	0.01932
2856.5121	0.01841
2854.5834	0.01759
2852.6547	0.01684
2850.7261	0.0161
2848.7974	0.01535
2846.8687	0.01467
2844.9400	0.0141
2843.0113	0.01363
2841.0826	0.01321
2839.1539	0.01285
2837.2252	0.0126
2835.2965	0.01242
2833.3678	0.01225
2831.4392	0.01209
2829.5105	0.01198
2827.5818	0.01193
2825.6531	0.01192
2823.7244	0.01195
2821.7957	0.01199
2819.8670	0.01199
2817.9383	0.01193
2816.0096	0.01189
2814.0809	0.01189
2812.1523	0.0119
2810.2236	0.01192
2808.2949	0.01195
2806.3662	0.01195
2804.4375	0.01193
2802.5088	0.0119
2800.5801	0.0119
2798.6514	0.01192
2796.7227	0.01197
2794.7940	0.01202
2792.8654	0.01205
2790.9367	0.01204
2789.0080	0.01205
2787.0793	0.01213
2785.1506	0.01224
2783.2219	0.01235
2781.2932	0.01241
2779.3645	0.01239
2777.4358	0.01231
2775.5071	0.01229
2773.5785	0.01238
2771.6498	0.01252
2769.7211	0.01261
2767.7924	0.01265
2765.8637	0.01264
2763.9350	0.01265
2762.0063	0.01269
2760.0776	0.01276
2758.1489	0.01283
2756.2202	0.0129
2754.2916	0.01294
2752.3629	0.01297
2750.4342	0.01301
2748.5055	0.01307
2746.5768	0.01312
2744.6481	0.01314
2742.7194	0.01317
2740.7907	0.01325
2738.8620	0.01336
2736.9333	0.01348
2735.0047	0.01359
2733.0760	0.0137
2731.1473	0.0138
2729.2186	0.01388
2727.2899	0.01391
2725.3612	0.0139
2723.4325	0.01387
2721.5038	0.0139
2719.5751	0.01398
2717.6464	0.01401
2715.7178	0.01394
2713.7891	0.01384
2711.8604	0.0138
2709.9317	0.01378
2708.0030	0.01373
2706.0743	0.01367
2704.1456	0.01365
2702.2169	0.01365
2700.2882	0.01368
2698.3595	0.01371
2696.4309	0.01372
2694.5022	0.01375
2692.5735	0.01379
2690.6448	0.01378
2688.7161	0.01374
2686.7874	0.01373
2684.8587	0.01379
2682.9300	0.01388
2681.0013	0.01394
2679.0726	0.01401
2677.1440	0.0141
2675.2153	0.01421
2673.2866	0.01426
2671.3579	0.01428
2669.4292	0.01432
2667.5005	0.01437
2665.5718	0.01445
2663.6431	0.01458
2661.7144	0.01471
2659.7857	0.01476
2657.8571	0.01474
2655.9284	0.01468
2653.9997	0.01463
2652.0710	0.01462
2650.1423	0.01465
2648.2136	0.01474
2646.2849	0.01484
2644.3562	0.01491
2642.4275	0.01494
2640.4988	0.01497
2638.5702	0.01504
2636.6415	0.01514
2634.7128	0.01521
2632.7841	0.01521
2630.8554	0.01515
2628.9267	0.01515
2626.9980	0.01525
2625.0693	0.01539
2623.1406	0.01549
2621.2119	0.01557
2619.2833	0.01565
2617.3546	0.01574
2615.4259	0.01581
2613.4972	0.01584
2611.5685	0.01583
2609.6398	0.01585
2607.7111	0.01587
2605.7824	0.01586
2603.8537	0.01582
2601.9250	0.0158
2599.9964	0.0158
2598.0677	0.01581
2596.1390	0.01585
2594.2103	0.0159
2592.2816	0.01598
2590.3529	0.0161
2588.4242	0.01625
2586.4955	0.01633
2584.5668	0.01629
2582.6381	0.01621
2580.7095	0.01616
2578.7808	0.01615
2576.8521	0.01619
2574.9234	0.01625
2572.9947	0.01631
2571.0660	0.01638
2569.1373	0.01642
2567.2086	0.01643
2565.2799	0.0164
2563.3512	0.01639
2561.4226	0.01644
2559.4939	0.01654
2557.5652	0.0166
2555.6365	0.01659
2553.7078	0.0166
2551.7791	0.01665
2549.8504	0.0167
2547.9217	0.01676
2545.9930	0.01684
2544.0643	0.01692
2542.1357	0.01697
2540.2070	0.01697
2538.2783	0.01695
2536.3496	0.01695
2534.4209	0.01698
2532.4922	0.01704
2530.5635	0.01706
2528.6348	0.01702
2526.7061	0.01697
2524.7774	0.01698
2522.8488	0.01707
2520.9201	0.01714
2518.9914	0.01715
2517.0627	0.01718
2515.1340	0.01724
2513.2053	0.0173
2511.2766	0.01732
2509.3479	0.01733
2507.4192	0.01729
2505.4905	0.01715
2503.5619	0.01703
2501.6332	0.01706
2499.7045	0.01723
2497.7758	0.01741
2495.8471	0.01748
2493.9184	0.01748
2491.9897	0.01749
2490.0610	0.01752
2488.1323	0.01754
2486.2036	0.01755
2484.2750	0.01755
2482.3463	0.01747
2480.4176	0.01735
2478.4889	0.01733
2476.5602	0.01744
2474.6315	0.01758
2472.7028	0.01771
2470.7741	0.01781
2468.8454	0.01783
2466.9167	0.01778
2464.9881	0.0178
2463.0594	0.01785
2461.1307	0.01785
2459.2020	0.01785
2457.2733	0.01796
2455.3446	0.01813
2453.4159	0.01824
2451.4872	0.01824
2449.5585	0.01821
2447.6299	0.01824
2445.7012	0.01829
2443.7725	0.01826
2441.8438	0.01818
2439.9151	0.01818
2437.9864	0.0183
2436.0577	0.0184
2434.1290	0.01844
2432.2003	0.01847
2430.2716	0.01849
2428.3430	0.01844
2426.4143	0.01837
2424.4856	0.01836
2422.5569	0.01843
2420.6282	0.01851
2418.6995	0.01851
2416.7708	0.01843
2414.8421	0.01835
2412.9134	0.01832
2410.9847	0.01831
2409.0561	0.01832
2407.1274	0.01838
2405.1987	0.01842
2403.2700	0.01841
2401.3413	0.01838
2399.4126	0.01834
2397.4839	0.01825
2395.5552	0.01822
2393.6265	0.01834
2391.6978	0.01852
2389.7692	0.0186
2387.8405	0.01861
2385.9118	0.01862
2383.9831	0.0186
2382.0544	0.01854
2380.1257	0.0185
2378.1970	0.01852
2376.2683	0.01853
2374.3396	0.01848
2372.4109	0.01843
2370.4823	0.01846
2368.5536	0.01856
2366.6249	0.01869
2364.6962	0.01878
2362.7675	0.01877
2360.8388	0.01871
2358.9101	0.01863
2356.9814	0.01852
2355.0527	0.01836
2353.1240	0.01813
2351.1954	0.01793
2349.2667	0.0179
2347.3380	0.01807
2345.4093	0.01825
2343.4806	0.01834
2341.5519	0.01845
2339.6232	0.01861
2337.6945	0.01875
2335.7658	0.01883
2333.8371	0.01893
2331.9085	0.01904
2329.9798	0.01893
2328.0511	0.01847
2326.1224	0.01804
2324.1937	0.01806
2322.2650	0.01845
2320.3363	0.01879
2318.4076	0.0189
2316.4789	0.01887
2314.5502	0.01887
2312.6216	0.0189
2310.6929	0.01886
2308.7642	0.01879
2306.8355	0.01865
2304.9068	0.01827
2302.9781	0.01776
2301.0494	0.01762
2299.1207	0.01805
2297.1920	0.01862
2295.2633	0.01881
2293.3347	0.01851
2291.4060	0.01811
2289.4773	0.01808
2287.5486	0.01846
2285.6199	0.01887
2283.6912	0.01888
2281.7625	0.01829
2279.8338	0.01756
2277.9051	0.01748
2275.9764	0.01813
2274.0478	0.01883
2272.1191	0.01919
2270.1904	0.01932
2268.2617	0.01941
2266.3330	0.01948
2264.4043	0.01941
2262.4756	0.01915
2260.5469	0.01875
2258.6182	0.01837
2256.6895	0.01838
2254.7609	0.0189
2252.8322	0.01982
2250.9035	0.02114
2248.9748	0.02298
2247.0461	0.02514
2245.1174	0.0275
2243.1887	0.03003
2241.2600	0.0324
2239.3313	0.03392
2237.4026	0.03418
2235.4740	0.03361
2233.5453	0.03255
2231.6166	0.03042
2229.6879	0.02728
2227.7592	0.02448
2225.8305	0.02291
2223.9018	0.0222
2221.9731	0.02168
2220.0444	0.02101
2218.1157	0.02
2216.1871	0.01892
2214.2584	0.01857
2212.3297	0.01919
2210.4010	0.02006
2208.4723	0.02054
2206.5436	0.02064
2204.6149	0.02055
2202.6862	0.02044
2200.7575	0.02041
2198.8288	0.02041
2196.9002	0.02017
2194.9715	0.01953
2193.0428	0.01892
2191.1141	0.01899
2189.1854	0.01972
2187.2567	0.02036
2185.3280	0.02044
2183.3993	0.02021
2181.4706	0.01994
2179.5419	0.0196
2177.6133	0.0193
2175.6846	0.01938
2173.7559	0.01966
2171.8272	0.01967
2169.8985	0.01934
2167.9698	0.01863
2166.0411	0.01758
2164.1124	0.01713
2162.1837	0.01803
2160.2550	0.01937
2158.3264	0.01968
2156.3977	0.01875
2154.4690	0.0178
2152.5403	0.01813
2150.6116	0.01951
2148.6829	0.02065
2146.7542	0.02083
2144.8255	0.02048
2142.8968	0.0204
2140.9681	0.02084
2139.0395	0.02126
2137.1108	0.02119
2135.1821	0.02088
2133.2534	0.02082
2131.3247	0.02103
2129.3960	0.02122
2127.4673	0.02128
2125.5386	0.02123
2123.6099	0.02114
2121.6812	0.02119
2119.7526	0.0214
2117.8239	0.02155
2115.8952	0.02157
2113.9665	0.0215
2112.0378	0.02128
2110.1091	0.02092
2108.1804	0.02066
2106.2517	0.02052
2104.3230	0.02025
2102.3943	0.0201
2100.4657	0.02034
2098.5370	0.02063
2096.6083	0.02088
2094.6796	0.02114
2092.7509	0.02098
2090.8222	0.02031
2088.8935	0.01976
2086.9648	0.01966
2085.0361	0.01984
2083.1074	0.02025
2081.1788	0.02082
2079.2501	0.02134
2077.3214	0.02154
2075.3927	0.02117
2073.4640	0.02036
2071.5353	0.0195
2069.6066	0.019
2067.6779	0.01931
2065.7492	0.02039
2063.8205	0.02147
2061.8919	0.02179
2059.9632	0.02105
2058.0345	0.01959
2056.1058	0.01848
2054.1771	0.01844
2052.2484	0.01908
2050.3197	0.01969
2048.3910	0.02025
2046.4623	0.02085
2044.5336	0.02109
2042.6050	0.02082
2040.6763	0.0207
2038.7476	0.02107
2036.8189	0.02146
2034.8902	0.02158
2032.9615	0.02158
2031.0328	0.02147
2029.1041	0.02135
2027.1754	0.02156
2025.2467	0.02191
2023.3181	0.02184
2021.3894	0.02145
2019.4607	0.02125
2017.5320	0.02125
2015.6033	0.02133
2013.6746	0.02171
2011.7459	0.0223
2009.8172	0.02265
2007.8885	0.02266
2005.9599	0.0226
2004.0312	0.02264
2002.1025	0.02272
2000.1738	0.02281
1998.2451	0.02296
1996.3164	0.02317
1994.3877	0.02327
1992.4590	0.0232
1990.5303	0.02319
1988.6016	0.02338
1986.6730	0.02356
1984.7443	0.02357
1982.8156	0.0235
1980.8869	0.0234
1978.9582	0.02328
1977.0295	0.02325
1975.1008	0.02341
1973.1721	0.02364
1971.2434	0.0238
1969.3147	0.02389
1967.3861	0.02395
1965.4574	0.02395
1963.5287	0.02391
1961.6000	0.02389
1959.6713	0.02391
1957.7426	0.02399
1955.8139	0.02409
1953.8852	0.02418
1951.9565	0.02422
1950.0278	0.02422
1948.0992	0.0242
1946.1705	0.0242
1944.2418	0.02424
1942.3131	0.0243
1940.3844	0.02435
1938.4557	0.02437
1936.5270	0.02437
1934.5983	0.02437
1932.6696	0.02438
1930.7409	0.02444
1928.8123	0.02453
1926.8836	0.02461
1924.9549	0.02463
1923.0262	0.02462
1921.0975	0.02461
1919.1688	0.02467
1917.2401	0.02479
1915.3114	0.02492
1913.3827	0.025
1911.4540	0.02504
1909.5254	0.02507
1907.5967	0.0251
1905.6680	0.0251
1903.7393	0.0251
1901.8106	0.02509
1899.8819	0.0251
1897.9532	0.02516
1896.0245	0.02525
1894.0958	0.0253
1892.1671	0.02526
1890.2385	0.02519
1888.3098	0.02516
1886.3811	0.02518
1884.4524	0.02519
1882.5237	0.02518
1880.5950	0.02519
1878.6663	0.02523
1876.7376	0.02527
1874.8089	0.02529
1872.8802	0.0253
1870.9516	0.02532
1869.0229	0.02535
1867.0942	0.02538
1865.1655	0.02537
1863.2368	0.02535
1861.3081	0.02533
1859.3794	0.02533
1857.4507	0.02533
1855.5220	0.02535
1853.5933	0.02537
1851.6647	0.02538
1849.7360	0.02537
1847.8073	0.02535
1845.8786	0.02537
1843.9499	0.0254
1842.0212	0.02543
1840.0925	0.02549
1838.1638	0.02555
1836.2351	0.0256
1834.3064	0.02563
1832.3778	0.02565
1830.4491	0.02568
1828.5204	0.02573
1826.5917	0.02581
1824.6630	0.02586
1822.7343	0.02589
1820.8056	0.02588
1818.8769	0.02587
1816.9482	0.02588
1815.0195	0.02593
1813.0909	0.02601
1811.1622	0.0261
1809.2335	0.02618
1807.3048	0.02626
1805.3761	0.02632
1803.4474	0.02636
1801.5187	0.0264
1799.5900	0.02645
1797.6613	0.02649
1795.7326	0.02657
1793.8040	0.02672
1791.8753	0.02683
1789.9466	0.02684
1788.0179	0.0268
1786.0892	0.02678
1784.1605	0.02678
1782.2318	0.02678
1780.3031	0.02678
1778.3744	0.02678
1776.4457	0.0268
1774.5171	0.02683
1772.5884	0.02684
1770.6597	0.02681
1768.7310	0.02676
1766.8023	0.02673
1764.8736	0.02674
1762.9449	0.02679
1761.0162	0.02684
1759.0875	0.02688
1757.1588	0.02692
1755.2302	0.02697
1753.3015	0.02701
1751.3728	0.02704
1749.4441	0.02707
1747.5154	0.0271
1745.5867	0.02714
1743.6580	0.02716
1741.7293	0.02717
1739.8006	0.0272
1737.8719	0.02723
1735.9433	0.02726
1734.0146	0.02731
1732.0859	0.02737
1730.1572	0.02746
1728.2285	0.02758
1726.2998	0.02767
1724.3711	0.0277
1722.4424	0.02774
1720.5137	0.02788
1718.5850	0.02808
1716.6564	0.02833
1714.7277	0.02865
1712.7990	0.02904
1710.8703	0.02947
1708.9416	0.02998
1707.0129	0.03056
1705.0842	0.0312
1703.1555	0.03189
1701.2268	0.0326
1699.2981	0.03333
1697.3695	0.03405
1695.4408	0.03476
1693.5121	0.03547
1691.5834	0.03622
1689.6547	0.03704
1687.7260	0.03792
1685.7973	0.03885
1683.8686	0.0399
1681.9399	0.0411
1680.0112	0.04244
1678.0826	0.04394
1676.1539	0.04567
1674.2252	0.04774
1672.2965	0.05014
1670.3678	0.05264
1668.4391	0.05472
1666.5104	0.05575
1664.5817	0.05524
1662.6530	0.05326
1660.7243	0.05045
1658.7957	0.04754
1656.8670	0.04489
1654.9383	0.04259
1653.0096	0.04062
1651.0809	0.03893
1649.1522	0.03753
1647.2235	0.03641
1645.2948	0.03554
1643.3661	0.03481
1641.4374	0.03418
1639.5088	0.03363
1637.5801	0.03317
1635.6514	0.0328
1633.7227	0.03251
1631.7940	0.03228
1629.8653	0.03216
1627.9366	0.03221
1626.0079	0.03248
1624.0792	0.03298
1622.1505	0.03368
1620.2219	0.03455
1618.2932	0.03538
1616.3645	0.03589
1614.4358	0.03588
1612.5071	0.03541
1610.5784	0.03471
1608.6497	0.03406
1606.7210	0.03357
1604.7923	0.03321
1602.8636	0.03297
1600.9350	0.03285
1599.0063	0.03282
1597.0776	0.03278
1595.1489	0.03261
1593.2202	0.03228
1591.2915	0.03189
1589.3628	0.03157
1587.4341	0.03133
1585.5054	0.03112
1583.5767	0.03089
1581.6481	0.03066
1579.7194	0.0305
1577.7907	0.03041
1575.8620	0.03037
1573.9333	0.03035
1572.0046	0.03037
1570.0759	0.03044
1568.1472	0.03056
1566.2185	0.03067
1564.2899	0.03073
1562.3612	0.03076
1560.4325	0.03083
1558.5038	0.03091
1556.5751	0.03096
1554.6464	0.03095
1552.7177	0.03091
1550.7890	0.03087
1548.8603	0.03084
1546.9316	0.03082
1545.0030	0.03078
1543.0743	0.03076
1541.1456	0.03073
1539.2169	0.03073
1537.2882	0.03079
1535.3595	0.03087
1533.4308	0.03088
1531.5021	0.03085
1529.5734	0.03086
1527.6447	0.03086
1525.7161	0.03083
1523.7874	0.03079
1521.8587	0.03075
1519.9300	0.03069
1518.0013	0.0306
1516.0726	0.0305
1514.1439	0.03042
1512.2152	0.03037
1510.2865	0.03034
1508.3578	0.03031
1506.4292	0.03027
1504.5005	0.03027
1502.5718	0.03032
1500.6431	0.03036
1498.7144	0.03034
1496.7857	0.03034
1494.8570	0.0304
1492.9283	0.03055
1490.9996	0.03079
1489.0709	0.03108
1487.1423	0.03146
1485.2136	0.03191
1483.2849	0.03241
1481.3562	0.03295
1479.4275	0.03362
1477.4988	0.03445
1475.5701	0.03536
1473.6414	0.03628
1471.7127	0.03723
1469.7840	0.03819
1467.8554	0.03918
1465.9267	0.04029
1463.9980	0.0416
1462.0693	0.0431
1460.1406	0.04469
1458.2119	0.04619
1456.2832	0.04743
1454.3545	0.04828
1452.4258	0.04874
1450.4971	0.04878
1448.5685	0.04841
1446.6398	0.04766
1444.7111	0.04657
1442.7824	0.04513
1440.8537	0.0434
1438.9250	0.04157
1436.9963	0.03984
1435.0676	0.03832
1433.1389	0.03707
1431.2102	0.03609
1429.2816	0.03536
1427.3529	0.03486
1425.4242	0.03457
1423.4955	0.03446
1421.5668	0.03451
1419.6381	0.03468
1417.7094	0.03491
1415.7807	0.0352
1413.8520	0.03553
1411.9233	0.03586
1409.9947	0.03617
1408.0660	0.03643
1406.1373	0.03664
1404.2086	0.03678
1402.2799	0.03685
1400.3512	0.03679
1398.4225	0.03653
1396.4938	0.03613
1394.5651	0.03569
1392.6364	0.03526
1390.7078	0.03485
1388.7791	0.03449
1386.8504	0.03416
1384.9217	0.03386
1382.9930	0.03359
1381.0643	0.03339
1379.1356	0.0333
1377.2069	0.03334
1375.2782	0.03349
1373.3495	0.03374
1371.4209	0.03404
1369.4922	0.03427
1367.5635	0.0343
1365.6348	0.03415
1363.7061	0.03395
1361.7774	0.0338
1359.8487	0.03372
1357.9200	0.03372
1355.9913	0.03379
1354.0626	0.03394
1352.1340	0.03413
1350.2053	0.03434
1348.2766	0.03458
1346.3479	0.03487
1344.4192	0.03517
1342.4905	0.03548
1340.5618	0.03576
1338.6331	0.03599
1336.7044	0.03615
1334.7757	0.03629
1332.8471	0.03638
1330.9184	0.03639
1328.9897	0.03636
1327.0610	0.03634
1325.1323	0.03628
1323.2036	0.0362
1321.2749	0.03617
1319.3462	0.03621
1317.4175	0.03626
1315.4888	0.03628
1313.5602	0.03629
1311.6315	0.03633
1309.7028	0.03636
1307.7741	0.03633
1305.8454	0.03624
1303.9167	0.03616
1301.9880	0.0361
1300.0593	0.03605
1298.1306	0.03602
1296.2019	0.03605
1294.2733	0.03617
1292.3446	0.03635
1290.4159	0.03659
1288.4872	0.03685
1286.5585	0.03711
1284.6298	0.03732
1282.7011	0.03751
1280.7724	0.03774
1278.8437	0.03807
1276.9150	0.03851
1274.9864	0.03905
1273.0577	0.03966
1271.1290	0.04026
1269.2003	0.04076
1267.2716	0.04108
1265.3429	0.04119
1263.4142	0.04111
1261.4855	0.04085
1259.5568	0.04046
1257.6281	0.04005
1255.6995	0.03973
1253.7708	0.03959
1251.8421	0.03965
1249.9134	0.03984
1247.9847	0.04008
1246.0560	0.04045
1244.1273	0.04106
1242.1986	0.04192
1240.2699	0.04298
1238.3412	0.04415
1236.4126	0.04535
1234.4839	0.04646
1232.5552	0.04734
1230.6265	0.04785
1228.6978	0.04797
1226.7691	0.0478
1224.8404	0.04743
1222.9117	0.04682
1220.9830	0.04592
1219.0543	0.04472
1217.1257	0.04335
1215.1970	0.04201
1213.2683	0.04082
1211.3396	0.03984
1209.4109	0.03899
1207.4822	0.03811
1205.5535	0.03707
1203.6248	0.0359
1201.6961	0.0347
1199.7674	0.03364
1197.8388	0.03283
1195.9101	0.03229
1193.9814	0.03194
1192.0527	0.03167
1190.1240	0.03148
1188.1953	0.03139
1186.2666	0.03139
1184.3379	0.03143
1182.4092	0.03155
[truncated: 610 more rows]
