# Supplementary material for: Vibrational Study on the Structure, Bioactivity, and Silver Adsorption of Silk Fibroin Fibers Grafted with Methacrylonitrile
Source: Molecules. 2023 Mar 10;28(6):2551. doi: 10.3390/molecules28062551 (PMC10051891; doi:10.3390/molecules28062551)
Supplement: Supplementary file 1 [file molecules-28-02551-s001.zip › RAW DATA/Figure S1 Raman t0 all samples/BF MAN 10 Raman p3 t = 0.txt]

TITLE	BF MAN 10 P3 | AV. OF 38
DATA TYPE
ORIGIN	JASCO
OWNER
DATE	23/03/01
TIME	12:34:32
SPECTROMETER/DATA SYSTEM
RESOLUTION
DELTAX	-1.92869
XUNITS	1/CM
YUNITS	AU
FIRSTX	5003.1440
LASTX	5.9080
NPOINTS	2592
FIRSTY	0.00120
MAXY	0.07304
MINY	0.00060
XYDATA
5003.1440	0.0012
5001.2154	0.00121
4999.2867	0.00118
4997.3580	0.00122
4995.4293	0.00116
4993.5006	0.00106
4991.5719	0.00102
4989.6432	0.00103
4987.7145	0.00106
4985.7858	0.00114
4983.8571	0.00121
4981.9285	0.00114
4979.9998	0.00107
4978.0711	0.00108
4976.1424	0.00116
4974.2137	0.00115
4972.2850	0.00117
4970.3563	0.00118
4968.4276	0.00119
4966.4989	0.00115
4964.5702	0.00103
4962.6416	0.00105
4960.7129	0.00117
4958.7842	0.00119
4956.8555	0.00115
4954.9268	0.00116
4952.9981	0.00124
4951.0694	0.00132
4949.1407	0.00121
4947.2120	0.00117
4945.2833	0.00119
4943.3547	0.00121
4941.4260	0.00125
4939.4973	0.00123
4937.5686	0.00115
4935.6399	0.00114
4933.7112	0.00117
4931.7825	0.00115
4929.8538	0.00123
4927.9251	0.00127
4925.9964	0.00127
4924.0678	0.00124
4922.1391	0.00116
4920.2104	0.0011
4918.2817	0.00106
4916.3530	0.00108
4914.4243	0.00114
4912.4956	0.0012
4910.5669	0.00124
4908.6382	0.00125
4906.7095	0.00129
4904.7809	0.00122
4902.8522	0.00117
4900.9235	0.00118
4898.9948	0.00123
4897.0661	0.00113
4895.1374	0.00108
4893.2087	0.00106
4891.2800	0.00107
4889.3513	0.00115
4887.4226	0.00122
4885.4940	0.00121
4883.5653	0.00117
4881.6366	0.0011
4879.7079	0.0011
4877.7792	0.00114
4875.8505	0.00112
4873.9218	0.00115
4871.9931	0.00112
4870.0644	0.00107
4868.1357	0.00106
4866.2071	0.00116
4864.2784	0.00123
4862.3497	0.00113
4860.4210	0.00108
4858.4923	0.00106
4856.5636	0.0011
4854.6349	0.0012
4852.7062	0.00121
4850.7775	0.00118
4848.8488	0.00122
4846.9202	0.00127
4844.9915	0.00124
4843.0628	0.00122
4841.1341	0.00118
4839.2054	0.00114
4837.2767	0.00117
4835.3480	0.00113
4833.4193	0.00115
4831.4906	0.00117
4829.5619	0.00115
4827.6333	0.0011
4825.7046	0.00106
4823.7759	0.00112
4821.8472	0.00116
4819.9185	0.00119
4817.9898	0.00121
4816.0611	0.00119
4814.1324	0.00115
4812.2037	0.00111
4810.2750	0.00109
4808.3464	0.00105
4806.4177	0.00106
4804.4890	0.00109
4802.5603	0.00109
4800.6316	0.00106
4798.7029	0.00109
4796.7742	0.00116
4794.8455	0.00111
4792.9168	0.00106
4790.9881	0.00115
4789.0595	0.00126
4787.1308	0.00129
4785.2021	0.00129
4783.2734	0.00123
4781.3447	0.00114
4779.4160	0.00108
4777.4873	0.00107
4775.5586	0.00114
4773.6299	0.00125
4771.7012	0.00132
4769.7726	0.00125
4767.8439	0.0011
4765.9152	0.00108
4763.9865	0.00115
4762.0578	0.00122
4760.1291	0.00118
4758.2004	0.00114
4756.2717	0.00113
4754.3430	0.00108
4752.4143	0.00103
4750.4857	0.001
4748.5570	0.00111
4746.6283	0.00115
4744.6996	0.00111
4742.7709	0.00111
4740.8422	0.00114
4738.9135	0.00112
4736.9848	0.00116
4735.0561	0.00123
4733.1274	0.00124
4731.1988	0.00123
4729.2701	0.00116
4727.3414	0.0011
4725.4127	0.001
4723.4840	0.00101
4721.5553	0.00109
4719.6266	0.00114
4717.6979	0.00112
4715.7692	0.00109
4713.8405	0.00102
4711.9119	0.0011
4709.9832	0.00116
4708.0545	0.0012
4706.1258	0.00127
4704.1971	0.00125
4702.2684	0.00116
4700.3397	0.00105
4698.4110	0.00095
4696.4823	0.00092
4694.5536	0.00102
4692.6250	0.00106
4690.6963	0.00102
4688.7676	0.00098
4686.8389	0.00097
4684.9102	0.00103
4682.9815	0.00106
4681.0528	0.00105
4679.1241	0.00107
4677.1954	0.00107
4675.2668	0.00105
4673.3381	0.00103
4671.4094	0.00103
4669.4807	0.00104
4667.5520	0.00109
4665.6233	0.00115
4663.6946	0.00116
4661.7659	0.00108
4659.8372	0.00106
4657.9085	0.00108
4655.9799	0.00108
4654.0512	0.00104
4652.1225	0.00103
4650.1938	0.00105
4648.2651	0.00108
4646.3364	0.00112
4644.4077	0.00109
4642.4790	0.00109
4640.5503	0.00111
4638.6216	0.00115
4636.6930	0.00113
4634.7643	0.00113
4632.8356	0.00114
4630.9069	0.00113
4628.9782	0.00119
4627.0495	0.00126
4625.1208	0.00127
4623.1921	0.00122
4621.2634	0.00115
4619.3347	0.0011
4617.4061	0.0011
4615.4774	0.00108
4613.5487	0.00105
4611.6200	0.0011
4609.6913	0.00117
4607.7626	0.00113
4605.8339	0.00105
4603.9052	0.001
4601.9765	0.00097
4600.0478	0.00102
4598.1192	0.00111
4596.1905	0.00113
4594.2618	0.00109
4592.3331	0.0011
4590.4044	0.00111
4588.4757	0.00102
4586.5470	0.00101
4584.6183	0.00103
4582.6896	0.0011
4580.7609	0.0012
4578.8323	0.00118
4576.9036	0.00116
4574.9749	0.00117
4573.0462	0.0011
4571.1175	0.00113
4569.1888	0.00115
4567.2601	0.00111
4565.3314	0.00103
4563.4027	0.00102
4561.4740	0.00101
4559.5454	0.00102
4557.6167	0.00108
4555.6880	0.00105
4553.7593	0.00101
4551.8306	0.00107
4549.9019	0.00111
4547.9732	0.00104
4546.0445	0.00098
4544.1158	0.00099
4542.1871	0.00104
4540.2585	0.00111
4538.3298	0.00114
4536.4011	0.00104
4534.4724	0.00102
4532.5437	0.00105
4530.6150	0.00109
4528.6863	0.00108
4526.7576	0.00106
4524.8289	0.00109
4522.9002	0.00111
4520.9716	0.0011
4519.0429	0.00112
4517.1142	0.0011
4515.1855	0.00108
4513.2568	0.00104
4511.3281	0.00107
4509.3994	0.00106
4507.4707	0.00104
4505.5420	0.00108
4503.6133	0.00108
4501.6847	0.00101
4499.7560	0.00105
4497.8273	0.00106
4495.8986	0.0011
4493.9699	0.00114
4492.0412	0.00112
4490.1125	0.00103
4488.1838	0.00101
4486.2551	0.00104
4484.3264	0.00103
4482.3978	0.00101
4480.4691	0.00104
4478.5404	0.00105
4476.6117	0.00104
4474.6830	0.00098
4472.7543	0.00098
4470.8256	0.00093
4468.8969	0.00096
4466.9682	0.00102
4465.0395	0.00108
4463.1109	0.00109
4461.1822	0.00103
4459.2535	0.00103
4457.3248	0.00112
4455.3961	0.00108
4453.4674	0.001
4451.5387	0.00101
4449.6100	0.00106
4447.6813	0.00114
4445.7526	0.00117
4443.8240	0.00114
4441.8953	0.00105
4439.9666	0.00104
4438.0379	0.00105
4436.1092	0.00104
4434.1805	0.00103
4432.2518	0.00107
4430.3231	0.00108
4428.3944	0.00108
4426.4657	0.0011
4424.5371	0.00109
4422.6084	0.00112
4420.6797	0.00107
4418.7510	0.00105
4416.8223	0.00111
4414.8936	0.00111
4412.9649	0.00107
4411.0362	0.00106
4409.1075	0.00111
4407.1788	0.00113
4405.2502	0.00109
4403.3215	0.00108
4401.3928	0.00107
4399.4641	0.00098
4397.5354	0.00095
4395.6067	0.00101
4393.6780	0.00105
4391.7493	0.00103
4389.8206	0.00102
4387.8919	0.00103
4385.9633	0.00106
4384.0346	0.0011
4382.1059	0.00108
4380.1772	0.00106
4378.2485	0.00111
4376.3198	0.00118
4374.3911	0.00118
4372.4624	0.00114
4370.5337	0.00113
4368.6050	0.00114
4366.6764	0.0011
4364.7477	0.00101
4362.8190	0.00099
4360.8903	0.00103
4358.9616	0.00104
4357.0329	0.00104
4355.1042	0.00106
4353.1755	0.0011
4351.2468	0.00106
4349.3181	0.00101
4347.3895	0.00106
4345.4608	0.00111
4343.5321	0.00109
4341.6034	0.00104
4339.6747	0.00097
4337.7460	0.00104
4335.8173	0.00109
4333.8886	0.00104
4331.9599	0.00104
4330.0312	0.00107
4328.1026	0.001
4326.1739	0.00099
4324.2452	0.00105
4322.3165	0.00105
4320.3878	0.00099
4318.4591	0.00095
4316.5304	0.00102
4314.6017	0.00109
4312.6730	0.00108
4310.7443	0.0011
4308.8157	0.0011
4306.8870	0.00109
4304.9583	0.00106
4303.0296	0.00101
4301.1009	0.00095
4299.1722	0.00092
4297.2435	0.00095
4295.3148	0.001
4293.3861	0.0011
4291.4574	0.00113
4289.5288	0.00115
4287.6001	0.00118
4285.6714	0.00116
4283.7427	0.00115
4281.8140	0.00111
4279.8853	0.00104
4277.9566	0.00106
4276.0279	0.00107
4274.0992	0.00102
4272.1705	0.00096
4270.2419	0.001
4268.3132	0.00096
4266.3845	0.00102
4264.4558	0.0011
4262.5271	0.00105
4260.5984	0.00098
4258.6697	0.00099
4256.7410	0.00106
4254.8123	0.00104
4252.8836	0.00105
4250.9550	0.00108
4249.0263	0.00113
4247.0976	0.00108
4245.1689	0.00106
4243.2402	0.00102
4241.3115	0.00097
4239.3828	0.00096
4237.4541	0.00097
4235.5254	0.00104
4233.5968	0.00106
4231.6681	0.00102
4229.7394	0.00096
4227.8107	0.00088
4225.8820	0.00095
4223.9533	0.00106
4222.0246	0.00105
4220.0959	0.00098
4218.1672	0.00096
4216.2385	0.00101
4214.3099	0.00106
4212.3812	0.00107
4210.4525	0.00108
4208.5238	0.00105
4206.5951	0.00101
4204.6664	0.00097
4202.7377	0.00098
4200.8090	0.00101
4198.8803	0.00101
4196.9516	0.00098
4195.0230	0.00093
4193.0943	0.00093
4191.1656	0.00099
4189.2369	0.00099
4187.3082	0.001
4185.3795	0.00097
4183.4508	0.00097
4181.5221	0.00106
4179.5934	0.0011
4177.6647	0.00108
4175.7361	0.00105
4173.8074	0.001
4171.8787	0.00099
4169.9500	0.00107
4168.0213	0.00112
4166.0926	0.00108
4164.1639	0.00106
4162.2352	0.00102
4160.3065	0.00095
4158.3778	0.0009
4156.4492	0.00094
4154.5205	0.00098
4152.5918	0.001
4150.6631	0.00105
4148.7344	0.00107
4146.8057	0.00107
4144.8770	0.00107
4142.9483	0.00107
4141.0196	0.00103
4139.0909	0.00101
4137.1623	0.00098
4135.2336	0.00096
4133.3049	0.00101
4131.3762	0.00112
4129.4475	0.00117
4127.5188	0.00117
4125.5901	0.00107
4123.6614	0.00099
4121.7327	0.00098
4119.8040	0.00103
4117.8754	0.00106
4115.9467	0.00103
4114.0180	0.00102
4112.0893	0.001
4110.1606	0.00098
4108.2319	0.00099
4106.3032	0.00104
4104.3745	0.00103
4102.4458	0.001
4100.5171	0.00104
4098.5885	0.00103
4096.6598	0.00101
4094.7311	0.00101
4092.8024	0.00106
4090.8737	0.00112
4088.9450	0.00111
4087.0163	0.00107
4085.0876	0.00112
4083.1589	0.0011
4081.2302	0.00107
4079.3016	0.00104
4077.3729	0.00101
4075.4442	0.001
4073.5155	0.00098
4071.5868	0.00099
4069.6581	0.00104
4067.7294	0.00105
4065.8007	0.00099
4063.8720	0.00096
4061.9433	0.00091
4060.0147	0.00095
4058.0860	0.00103
4056.1573	0.00108
4054.2286	0.00105
4052.2999	0.0011
4050.3712	0.00109
4048.4425	0.00102
4046.5138	0.00091
4044.5851	0.00086
4042.6564	0.00094
4040.7278	0.00102
4038.7991	0.001
4036.8704	0.001
4034.9417	0.00103
4033.0130	0.00097
4031.0843	0.00088
4029.1556	0.00084
4027.2269	0.00083
4025.2982	0.00091
4023.3695	0.00093
4021.4409	0.00095
4019.5122	0.00106
4017.5835	0.00111
4015.6548	0.00108
4013.7261	0.001
4011.7974	0.00098
4009.8687	0.00096
4007.9400	0.00095
4006.0113	0.00092
4004.0826	0.00085
4002.1540	0.00094
4000.2253	0.00102
3998.2966	0.001
3996.3679	0.001
3994.4392	0.00101
3992.5105	0.00098
3990.5818	0.00098
3988.6531	0.00102
3986.7244	0.00106
3984.7957	0.00104
3982.8671	0.00101
3980.9384	0.00104
3979.0097	0.00104
3977.0810	0.00099
3975.1523	0.00094
3973.2236	0.00094
3971.2949	0.00099
3969.3662	0.00099
3967.4375	0.00099
3965.5088	0.001
3963.5802	0.00092
3961.6515	0.00089
3959.7228	0.00091
3957.7941	0.00098
3955.8654	0.001
3953.9367	0.00098
3952.0080	0.001
3950.0793	0.001
3948.1506	0.00095
3946.2219	0.00092
3944.2933	0.00097
3942.3646	0.00101
3940.4359	0.001
3938.5072	0.00096
3936.5785	0.00093
3934.6498	0.00097
3932.7211	0.00099
3930.7924	0.00095
3928.8637	0.00099
3926.9350	0.00099
3925.0064	0.00098
3923.0777	0.00101
3921.1490	0.00103
3919.2203	0.001
3917.2916	0.001
3915.3629	0.00103
3913.4342	0.00099
3911.5055	0.00093
3909.5768	0.001
3907.6481	0.00103
3905.7195	0.00104
3903.7908	0.00097
3901.8621	0.00095
3899.9334	0.00093
3898.0047	0.00095
3896.0760	0.00097
3894.1473	0.00096
3892.2186	0.00093
3890.2899	0.00094
3888.3612	0.001
3886.4326	0.001
3884.5039	0.00094
3882.5752	0.00087
3880.6465	0.00093
3878.7178	0.00102
3876.7891	0.00099
3874.8604	0.00095
3872.9317	0.00095
3871.0030	0.00097
3869.0743	0.00096
3867.1457	0.00097
3865.2170	0.00101
3863.2883	0.00101
3861.3596	0.00099
3859.4309	0.00105
3857.5022	0.00099
3855.5735	0.00088
3853.6448	0.00088
3851.7161	0.00095
3849.7874	0.00093
3847.8588	0.00094
3845.9301	0.00096
3844.0014	0.00098
3842.0727	0.00099
3840.1440	0.00103
3838.2153	0.00108
3836.2866	0.00109
3834.3579	0.00105
3832.4292	0.00102
3830.5005	0.00102
3828.5719	0.00098
3826.6432	0.00096
3824.7145	0.001
3822.7858	0.00107
3820.8571	0.00113
3818.9284	0.00117
3816.9997	0.00116
3815.0710	0.00109
3813.1423	0.00099
3811.2136	0.0009
3809.2850	0.00084
3807.3563	0.00084
3805.4276	0.00086
3803.4989	0.00092
3801.5702	0.00098
3799.6415	0.00094
3797.7128	0.00089
3795.7841	0.00094
3793.8554	0.00098
3791.9268	0.00101
3789.9981	0.00101
3788.0694	0.00099
3786.1407	0.00099
3784.2120	0.00096
3782.2833	0.00097
3780.3546	0.00096
3778.4259	0.00093
3776.4972	0.00093
3774.5685	0.00097
3772.6399	0.00092
3770.7112	0.0009
3768.7825	0.00096
3766.8538	0.0009
3764.9251	0.00081
3762.9964	0.00083
3761.0677	0.00092
3759.1390	0.001
3757.2103	0.00102
3755.2816	0.00105
3753.3530	0.00101
3751.4243	0.00095
3749.4956	0.00098
3747.5669	0.001
3745.6382	0.00097
3743.7095	0.00094
3741.7808	0.00097
3739.8521	0.001
3737.9234	0.00097
3735.9947	0.00097
3734.0661	0.00095
3732.1374	0.00092
3730.2087	0.00093
3728.2800	0.00095
3726.3513	0.001
3724.4226	0.001
3722.4939	0.00101
3720.5652	0.00102
3718.6365	0.00101
3716.7078	0.00102
3714.7792	0.00089
3712.8505	0.00082
3710.9218	0.00093
3708.9931	0.00104
3707.0644	0.00109
3705.1357	0.00105
3703.2070	0.00104
3701.2783	0.00101
3699.3496	0.00098
3697.4209	0.00096
3695.4923	0.00097
3693.5636	0.00098
3691.6349	0.00099
3689.7062	0.00098
3687.7775	0.00097
3685.8488	0.00097
3683.9201	0.00099
3681.9914	0.00101
3680.0627	0.00102
3678.1340	0.00105
3676.2054	0.00106
3674.2767	0.00101
3672.3480	0.00096
3670.4193	0.00097
3668.4906	0.00099
3666.5619	0.00096
3664.6332	0.00096
3662.7045	0.00092
3660.7758	0.0009
3658.8471	0.00098
3656.9185	0.00108
3654.9898	0.00109
3653.0611	0.00114
3651.1324	0.00115
3649.2037	0.00097
3647.2750	0.00091
3645.3463	0.00099
3643.4176	0.00109
3641.4889	0.00108
3639.5602	0.00102
3637.6316	0.00099
3635.7029	0.00094
3633.7742	0.00093
3631.8455	0.00092
3629.9168	0.00084
3627.9881	0.00081
3626.0594	0.00088
3624.1307	0.00096
3622.2020	0.001
3620.2733	0.00101
3618.3447	0.00106
3616.4160	0.00109
3614.4873	0.00104
3612.5586	0.00099
3610.6299	0.00098
3608.7012	0.00102
3606.7725	0.00106
3604.8438	0.00102
3602.9151	0.00097
3600.9864	0.00093
3599.0578	0.00095
3597.1291	0.00104
3595.2004	0.00115
3593.2717	0.00123
3591.3430	0.00117
3589.4143	0.00106
3587.4856	0.00097
3585.5569	0.00093
3583.6282	0.00094
3581.6995	0.00096
3579.7709	0.00102
3577.8422	0.00107
3575.9135	0.00105
3573.9848	0.00099
3572.0561	0.00099
3570.1274	0.00103
3568.1987	0.0011
3566.2700	0.00111
3564.3413	0.00107
3562.4126	0.00105
3560.4840	0.00103
3558.5553	0.00104
3556.6266	0.00108
3554.6979	0.00111
3552.7692	0.0011
3550.8405	0.00108
3548.9118	0.00108
3546.9831	0.00115
3545.0544	0.00118
3543.1257	0.00114
3541.1971	0.0011
3539.2684	0.00113
3537.3397	0.0011
3535.4110	0.00105
3533.4823	0.00106
3531.5536	0.00105
3529.6249	0.00107
3527.6962	0.00114
3525.7675	0.00118
3523.8388	0.00123
3521.9102	0.00128
3519.9815	0.0013
3518.0528	0.00128
3516.1241	0.00129
3514.1954	0.00134
3512.2667	0.00133
3510.3380	0.00127
3508.4093	0.00122
3506.4806	0.00123
3504.5519	0.00129
3502.6233	0.00135
3500.6946	0.00143
3498.7659	0.00149
3496.8372	0.00155
3494.9085	0.00162
3492.9798	0.00165
3491.0511	0.00162
3489.1224	0.00155
3487.1937	0.00153
3485.2650	0.00157
3483.3364	0.00158
3481.4077	0.00154
3479.4790	0.00151
3477.5503	0.00156
3475.6216	0.00164
3473.6929	0.00174
3471.7642	0.00178
3469.8355	0.0018
3467.9068	0.00184
3465.9781	0.0019
3464.0495	0.00193
3462.1208	0.00196
3460.1921	0.002
3458.2634	0.00204
3456.3347	0.00208
3454.4060	0.00212
3452.4773	0.00208
3450.5486	0.00198
3448.6199	0.00197
3446.6912	0.00207
3444.7626	0.00216
3442.8339	0.00217
3440.9052	0.00211
3438.9765	0.0021
3437.0478	0.00218
3435.1191	0.00229
3433.1904	0.00235
3431.2617	0.00237
3429.3330	0.0024
3427.4043	0.00244
3425.4757	0.00249
3423.5470	0.00255
3421.6183	0.00259
3419.6896	0.00263
3417.7609	0.00268
3415.8322	0.00273
3413.9035	0.0028
3411.9748	0.0029
3410.0461	0.00298
3408.1174	0.00303
3406.1888	0.00308
3404.2601	0.00311
3402.3314	0.00313
3400.4027	0.00318
3398.4740	0.00327
3396.5453	0.00336
3394.6166	0.00344
3392.6879	0.00352
3390.7592	0.00357
3388.8305	0.00359
3386.9019	0.00357
3384.9732	0.00356
3383.0445	0.00361
3381.1158	0.00371
3379.1871	0.00382
3377.2584	0.0039
3375.3297	0.00397
3373.4010	0.00402
3371.4723	0.00405
3369.5436	0.00411
3367.6150	0.00419
3365.6863	0.00426
3363.7576	0.00431
3361.8289	0.00437
3359.9002	0.00445
3357.9715	0.00452
3356.0428	0.00456
3354.1141	0.0046
3352.1854	0.00465
3350.2568	0.00471
3348.3281	0.00479
3346.3994	0.00484
3344.4707	0.00487
3342.5420	0.00489
3340.6133	0.00497
3338.6846	0.00511
3336.7559	0.00522
3334.8272	0.0053
3332.8985	0.00539
3330.9699	0.00551
3329.0412	0.00557
3327.1125	0.00558
3325.1838	0.00558
3323.2551	0.00563
3321.3264	0.00576
3319.3977	0.00599
3317.4690	0.00618
3315.5403	0.00627
3313.6116	0.00629
3311.6830	0.00635
3309.7543	0.00647
3307.8256	0.00664
3305.8969	0.00684
3303.9682	0.00704
3302.0395	0.00715
3300.1108	0.00715
3298.1821	0.00716
3296.2534	0.00723
3294.3247	0.00728
3292.3961	0.00734
3290.4674	0.00742
3288.5387	0.00751
3286.6100	0.00757
3284.6813	0.00757
3282.7526	0.00753
3280.8239	0.00748
3278.8952	0.00743
3276.9665	0.00736
3275.0378	0.00725
3273.1092	0.00714
3271.1805	0.00701
3269.2518	0.00686
3267.3231	0.00671
3265.3944	0.0066
3263.4657	0.00654
3261.5370	0.00647
3259.6083	0.00637
3257.6796	0.00625
3255.7509	0.00613
3253.8223	0.00606
3251.8936	0.00604
3249.9649	0.00603
3248.0362	0.00601
3246.1075	0.00601
3244.1788	0.006
3242.2501	0.00595
3240.3214	0.0059
3238.3927	0.00589
3236.4640	0.00588
3234.5354	0.00584
3232.6067	0.00579
3230.6780	0.00576
3228.7493	0.00573
3226.8206	0.00567
3224.8919	0.00565
3222.9632	0.00563
3221.0345	0.0056
3219.1058	0.00554
3217.1771	0.00551
3215.2485	0.00554
3213.3198	0.00557
3211.3911	0.00559
3209.4624	0.00563
3207.5337	0.00567
3205.6050	0.00567
3203.6763	0.00562
3201.7476	0.00556
3199.8189	0.00554
3197.8902	0.00554
3195.9616	0.00557
3194.0329	0.00561
3192.1042	0.00562
3190.1755	0.00558
3188.2468	0.00552
3186.3181	0.00549
3184.3894	0.0055
3182.4607	0.00553
3180.5320	0.00555
3178.6033	0.00554
3176.6747	0.00552
3174.7460	0.00552
3172.8173	0.00554
3170.8886	0.00554
3168.9599	0.00551
3167.0312	0.00552
3165.1025	0.00557
3163.1738	0.0056
3161.2451	0.00559
3159.3164	0.00557
3157.3878	0.00557
3155.4591	0.00557
3153.5304	0.00557
3151.6017	0.0056
3149.6730	0.00566
3147.7443	0.00567
3145.8156	0.00565
3143.8869	0.00566
3141.9582	0.00572
3140.0295	0.00576
3138.1009	0.00576
3136.1722	0.00579
3134.2435	0.00584
3132.3148	0.00586
3130.3861	0.00584
3128.4574	0.00583
3126.5287	0.00586
3124.6000	0.00589
3122.6713	0.00591
3120.7426	0.00596
3118.8140	0.00602
3116.8853	0.00607
3114.9566	0.00607
3113.0279	0.00607
3111.0992	0.00611
3109.1705	0.00617
3107.2418	0.00619
3105.3131	0.00621
3103.3844	0.00628
3101.4557	0.00638
3099.5271	0.00649
3097.5984	0.0066
3095.6697	0.0067
3093.7410	0.00673
3091.8123	0.00671
3089.8836	0.00671
3087.9549	0.00673
3086.0262	0.00682
3084.0975	0.00701
3082.1688	0.00723
3080.2402	0.00739
3078.3115	0.00752
3076.3828	0.00772
3074.4541	0.00797
3072.5254	0.00822
3070.5967	0.00845
3068.6680	0.00867
3066.7393	0.00888
3064.8106	0.00904
3062.8819	0.00913
3060.9533	0.00917
3059.0246	0.0092
3057.0959	0.00917
3055.1672	0.00904
3053.2385	0.00886
3051.3098	0.00877
3049.3811	0.0088
3047.4524	0.00887
3045.5237	0.00892
3043.5950	0.00898
3041.6664	0.00906
3039.7377	0.00912
3037.8090	0.00916
3035.8803	0.00925
3033.9516	0.00937
3032.0229	0.00946
3030.0942	0.00956
3028.1655	0.00975
3026.2368	0.01002
3024.3081	0.01039
3022.3795	0.01086
3020.4508	0.01137
3018.5221	0.01186
3016.5934	0.01237
3014.6647	0.01294
3012.7360	0.0136
3010.8073	0.01429
3008.8786	0.01498
3006.9499	0.01568
3005.0212	0.01644
3003.0926	0.01726
3001.1639	0.01811
2999.2352	0.01898
2997.3065	0.01989
2995.3778	0.02074
2993.4491	0.0214
2991.5204	0.02183
2989.5917	0.02209
2987.6630	0.02224
2985.7343	0.02233
2983.8057	0.02237
2981.8770	0.02235
2979.9483	0.02222
2978.0196	0.02197
2976.0909	0.02173
2974.1622	0.02157
2972.2335	0.02148
2970.3048	0.02143
2968.3761	0.02141
2966.4474	0.02139
2964.5188	0.02142
2962.5901	0.02154
2960.6614	0.0218
2958.7327	0.02219
2956.8040	0.0227
2954.8753	0.02332
2952.9466	0.02407
2951.0179	0.02497
2949.0892	0.026
2947.1605	0.02715
2945.2319	0.02841
2943.3032	0.02967
2941.3745	0.03082
2939.4458	0.03183
2937.5171	0.03264
2935.5884	0.03316
2933.6597	0.0333
2931.7310	0.03301
2929.8023	0.03232
2927.8736	0.03127
2925.9450	0.03006
2924.0163	0.0289
2922.0876	0.02792
2920.1589	0.02706
2918.2302	0.02621
2916.3015	0.02537
2914.3728	0.02463
2912.4441	0.02401
2910.5154	0.02346
2908.5868	0.02295
2906.6581	0.02244
2904.7294	0.02193
2902.8007	0.02145
2900.8720	0.02103
2898.9433	0.0207
2897.0146	0.02047
2895.0859	0.02029
2893.1572	0.02014
2891.2285	0.02001
2889.2999	0.01989
2887.3712	0.01982
2885.4425	0.01985
2883.5138	0.02
2881.5851	0.02017
2879.6564	0.02031
2877.7277	0.02039
2875.7990	0.02038
2873.8703	0.02026
2871.9416	0.02
2870.0130	0.0196
2868.0843	0.01919
2866.1556	0.01891
2864.2269	0.0188
2862.2982	0.01855
2860.3695	0.01788
2858.4408	0.01702
2856.5121	0.01634
2854.5834	0.01587
2852.6547	0.01544
2850.7261	0.015
2848.7974	0.01454
2846.8687	0.0141
2844.9400	0.0137
2843.0113	0.01337
2841.0826	0.01306
2839.1539	0.01275
2837.2252	0.01247
2835.2965	0.01231
2833.3678	0.01228
2831.4392	0.0123
2829.5105	0.01226
2827.5818	0.01218
2825.6531	0.01214
2823.7244	0.01213
2821.7957	0.01209
2819.8670	0.01203
2817.9383	0.01203
2816.0096	0.01207
2814.0809	0.01213
2812.1523	0.0122
2810.2236	0.01223
2808.2949	0.01222
2806.3662	0.01222
2804.4375	0.01224
2802.5088	0.01223
2800.5801	0.01222
2798.6514	0.01227
2796.7227	0.01235
2794.7940	0.0124
2792.8654	0.01239
2790.9367	0.01239
2789.0080	0.01243
2787.0793	0.0125
2785.1506	0.01254
2783.2219	0.01257
2781.2932	0.01262
2779.3645	0.01268
2777.4358	0.01274
2775.5071	0.01279
2773.5785	0.01283
2771.6498	0.01291
2769.7211	0.01302
2767.7924	0.0131
2765.8637	0.01314
2763.9350	0.0132
2762.0063	0.01327
2760.0776	0.01333
2758.1489	0.01336
2756.2202	0.01338
2754.2916	0.0134
2752.3629	0.01342
2750.4342	0.01346
2748.5055	0.01353
2746.5768	0.0136
2744.6481	0.01368
2742.7194	0.01378
2740.7907	0.0139
2738.8620	0.01399
2736.9333	0.01402
2735.0047	0.01405
2733.0760	0.01416
2731.1473	0.01429
2729.2186	0.0144
2727.2899	0.01445
2725.3612	0.01448
2723.4325	0.01449
2721.5038	0.0145
2719.5751	0.01451
2717.6464	0.0145
2715.7178	0.01447
2713.7891	0.01446
2711.8604	0.01445
2709.9317	0.01441
2708.0030	0.0144
2706.0743	0.01445
2704.1456	0.01451
2702.2169	0.01455
2700.2882	0.01458
2698.3595	0.01459
2696.4309	0.01458
2694.5022	0.01458
2692.5735	0.01461
2690.6448	0.01466
2688.7161	0.0147
2686.7874	0.01472
2684.8587	0.01474
2682.9300	0.01478
2681.0013	0.01482
2679.0726	0.01485
2677.1440	0.01488
2675.2153	0.01493
2673.2866	0.015
2671.3579	0.01506
2669.4292	0.01514
2667.5005	0.0152
2665.5718	0.01524
2663.6431	0.01528
2661.7144	0.01533
2659.7857	0.01539
2657.8571	0.01546
2655.9284	0.01555
2653.9997	0.01566
2652.0710	0.01574
2650.1423	0.01577
2648.2136	0.01574
2646.2849	0.01572
2644.3562	0.0157
2642.4275	0.01566
2640.4988	0.01567
2638.5702	0.01579
2636.6415	0.01596
2634.7128	0.0161
2632.7841	0.01615
2630.8554	0.01612
2628.9267	0.01609
2626.9980	0.01615
2625.0693	0.01625
2623.1406	0.01634
2621.2119	0.01638
2619.2833	0.01642
2617.3546	0.01649
2615.4259	0.01656
2613.4972	0.01663
2611.5685	0.01664
2609.6398	0.01662
2607.7111	0.01661
2605.7824	0.01663
2603.8537	0.0167
2601.9250	0.01679
2599.9964	0.01685
2598.0677	0.01688
2596.1390	0.01692
2594.2103	0.01694
2592.2816	0.01696
2590.3529	0.01703
2588.4242	0.01713
2586.4955	0.0172
2584.5668	0.01723
2582.6381	0.01722
2580.7095	0.01717
2578.7808	0.01714
2576.8521	0.01715
2574.9234	0.01718
2572.9947	0.01721
2571.0660	0.01726
2569.1373	0.01734
2567.2086	0.0174
2565.2799	0.01743
2563.3512	0.01746
2561.4226	0.01755
2559.4939	0.01766
2557.5652	0.0177
2555.6365	0.01771
2553.7078	0.01774
2551.7791	0.01779
2549.8504	0.01783
2547.9217	0.0179
2545.9930	0.01799
2544.0643	0.01804
2542.1357	0.01803
2540.2070	0.01801
2538.2783	0.01803
2536.3496	0.01807
2534.4209	0.01809
2532.4922	0.01814
2530.5635	0.01817
2528.6348	0.01815
2526.7061	0.01813
2524.7774	0.01817
2522.8488	0.01829
2520.9201	0.01841
2518.9914	0.01852
2517.0627	0.0186
2515.1340	0.01863
2513.2053	0.01858
2511.2766	0.01851
2509.3479	0.01847
2507.4192	0.01846
2505.4905	0.01843
2503.5619	0.01843
2501.6332	0.01855
2499.7045	0.01872
2497.7758	0.01883
2495.8471	0.01888
2493.9184	0.01891
2491.9897	0.01896
2490.0610	0.019
2488.1323	0.01906
2486.2036	0.01908
2484.2750	0.019
2482.3463	0.01883
2480.4176	0.0187
2478.4889	0.01876
2476.5602	0.01895
2474.6315	0.01912
2472.7028	0.01923
2470.7741	0.01929
2468.8454	0.01933
2466.9167	0.01936
2464.9881	0.01939
2463.0594	0.0194
2461.1307	0.01938
2459.2020	0.0194
2457.2733	0.0195
2455.3446	0.01962
2453.4159	0.01967
2451.4872	0.01964
2449.5585	0.01968
2447.6299	0.01982
2445.7012	0.0199
2443.7725	0.0198
2441.8438	0.01966
2439.9151	0.01968
2437.9864	0.01984
2436.0577	0.01997
2434.1290	0.02002
2432.2003	0.02006
2430.2716	0.0201
2428.3430	0.02007
2426.4143	0.01996
2424.4856	0.01992
2422.5569	0.02005
2420.6282	0.02019
2418.6995	0.02019
2416.7708	0.0201
2414.8421	0.02004
2412.9134	0.02001
2410.9847	0.02001
2409.0561	0.02009
2407.1274	0.02024
2405.1987	0.02037
2403.2700	0.02042
2401.3413	0.02039
2399.4126	0.02029
2397.4839	0.02019
2395.5552	0.02012
2393.6265	0.02011
2391.6978	0.02014
2389.7692	0.02021
2387.8405	0.02029
2385.9118	0.02033
2383.9831	0.02035
2382.0544	0.02037
2380.1257	0.0204
2378.1970	0.02038
2376.2683	0.02027
2374.3396	0.02012
2372.4109	0.02006
2370.4823	0.02013
2368.5536	0.02028
2366.6249	0.02042
2364.6962	0.02049
2362.7675	0.0205
2360.8388	0.02047
2358.9101	0.0204
2356.9814	0.02029
2355.0527	0.02013
2353.1240	0.01993
2351.1954	0.01978
2349.2667	0.01983
2347.3380	0.02007
2345.4093	0.02029
2343.4806	0.02036
2341.5519	0.02039
2339.6232	0.02047
2337.6945	0.02058
2335.7658	0.02066
2333.8371	0.02072
2331.9085	0.02071
2329.9798	0.02049
2328.0511	0.02004
2326.1224	0.01965
2324.1937	0.01965
2322.2650	0.01999
2320.3363	0.02031
2318.4076	0.02039
2316.4789	0.02033
2314.5502	0.02032
2312.6216	0.02034
2310.6929	0.02034
2308.7642	0.02033
2306.8355	0.0202
2304.9068	0.0198
2302.9781	0.01926
2301.0494	0.01905
2299.1207	0.0194
2297.1920	0.0199
2295.2633	0.02006
2293.3347	0.01976
2291.4060	0.01936
2289.4773	0.01936
2287.5486	0.01978
2285.6199	0.02017
2283.6912	0.02009
2281.7625	0.01941
2279.8338	0.01864
2277.9051	0.01858
2275.9764	0.01926
2274.0478	0.02002
2272.1191	0.02044
2270.1904	0.02058
2268.2617	0.02061
2266.3330	0.02061
2264.4043	0.02046
2262.4756	0.02009
2260.5469	0.01956
2258.6182	0.01906
2256.6895	0.01892
2254.7609	0.01929
2252.8322	0.02002
2250.9035	0.02109
2248.9748	0.02251
2247.0461	0.02399
2245.1174	0.02531
2243.1887	0.02655
2241.2600	0.02772
2239.3313	0.02838
2237.4026	0.02829
2235.4740	0.02789
2233.5453	0.02746
2231.6166	0.02637
2229.6879	0.02455
2227.7592	0.02301
2225.8305	0.02237
2223.9018	0.02224
2221.9731	0.02208
2220.0444	0.02162
2218.1157	0.02066
2216.1871	0.01957
2214.2584	0.01928
2212.3297	0.02002
2210.4010	0.02093
2208.4723	0.02132
2206.5436	0.02135
2204.6149	0.0213
2202.6862	0.02125
2200.7575	0.02128
2198.8288	0.02129
2196.9002	0.021
2194.9715	0.02029
2193.0428	0.01967
2191.1141	0.01984
2189.1854	0.02067
2187.2567	0.02131
2185.3280	0.02133
2183.3993	0.02103
2181.4706	0.02071
2179.5419	0.02034
2177.6133	0.02006
2175.6846	0.0202
2173.7559	0.02052
2171.8272	0.02052
2169.8985	0.02012
2167.9698	0.01929
2166.0411	0.01818
2164.1124	0.01779
2162.1837	0.0188
2160.2550	0.02014
2158.3264	0.02039
2156.3977	0.01938
2154.4690	0.0184
2152.5403	0.01874
2150.6116	0.02018
2148.6829	0.02136
2146.7542	0.02149
2144.8255	0.02101
2142.8968	0.02087
2140.9681	0.02141
2139.0395	0.02194
2137.1108	0.02188
2135.1821	0.02152
2133.2534	0.02147
2131.3247	0.02176
2129.3960	0.02204
2127.4673	0.02215
2125.5386	0.02209
2123.6099	0.02193
2121.6812	0.02189
2119.7526	0.022
2117.8239	0.02207
2115.8952	0.02203
2113.9665	0.02199
2112.0378	0.02186
2110.1091	0.02156
2108.1804	0.02129
2106.2517	0.02104
2104.3230	0.02064
2102.3943	0.02039
2100.4657	0.02062
2098.5370	0.02103
2096.6083	0.0214
2094.6796	0.02171
2092.7509	0.02158
2090.8222	0.02103
2088.8935	0.02064
2086.9648	0.02058
2085.0361	0.02064
2083.1074	0.0209
2081.1788	0.0214
2079.2501	0.02191
2077.3214	0.02208
2075.3927	0.02166
2073.4640	0.02081
2071.5353	0.01995
2069.6066	0.01949
2067.6779	0.01983
2065.7492	0.02089
2063.8205	0.02188
2061.8919	0.02208
2059.9632	0.02125
2058.0345	0.01982
2056.1058	0.01878
2054.1771	0.01876
2052.2484	0.01935
2050.3197	0.01993
2048.3910	0.02048
2046.4623	0.02105
2044.5336	0.02125
2042.6050	0.02096
2040.6763	0.02086
2038.7476	0.02129
2036.8189	0.02177
2034.8902	0.02204
2032.9615	0.02219
2031.0328	0.02209
2029.1041	0.02183
2027.1754	0.02189
2025.2467	0.02215
2023.3181	0.022
2021.3894	0.02156
2019.4607	0.02139
2017.5320	0.02143
2015.6033	0.02151
2013.6746	0.02184
2011.7459	0.02236
2009.8172	0.02267
2007.8885	0.0227
2005.9599	0.02267
2004.0312	0.02274
2002.1025	0.02289
2000.1738	0.02304
1998.2451	0.02315
1996.3164	0.02321
1994.3877	0.02319
1992.4590	0.02309
1990.5303	0.02312
1988.6016	0.02335
1986.6730	0.02357
1984.7443	0.0236
1982.8156	0.0235
1980.8869	0.02337
1978.9582	0.02329
1977.0295	0.02332
1975.1008	0.02347
1973.1721	0.02363
1971.2434	0.02372
1969.3147	0.02375
1967.3861	0.02375
1965.4574	0.02375
1963.5287	0.02377
1961.6000	0.02378
1959.6713	0.02376
1957.7426	0.02376
1955.8139	0.02383
1953.8852	0.02394
1951.9565	0.02406
1950.0278	0.02413
1948.0992	0.02413
1946.1705	0.02406
1944.2418	0.02397
1942.3131	0.02392
1940.3844	0.02394
1938.4557	0.02402
1936.5270	0.02408
1934.5983	0.02413
1932.6696	0.02417
1930.7409	0.0242
1928.8123	0.02423
1926.8836	0.02426
1924.9549	0.02426
1923.0262	0.02425
1921.0975	0.02426
1919.1688	0.02432
1917.2401	0.0244
1915.3114	0.02445
1913.3827	0.02446
1911.4540	0.02446
1909.5254	0.02449
1907.5967	0.02454
1905.6680	0.02458
1903.7393	0.02459
1901.8106	0.02457
1899.8819	0.02457
1897.9532	0.02464
1896.0245	0.02471
1894.0958	0.02475
1892.1671	0.02474
1890.2385	0.02472
1888.3098	0.02471
1886.3811	0.02472
1884.4524	0.02474
1882.5237	0.0248
1880.5950	0.0249
1878.6663	0.02499
1876.7376	0.02497
1874.8089	0.02489
1872.8802	0.02482
1870.9516	0.02482
1869.0229	0.02483
1867.0942	0.02484
1865.1655	0.02483
1863.2368	0.0248
1861.3081	0.02475
1859.3794	0.02471
1857.4507	0.02467
1855.5220	0.02463
1853.5933	0.02464
1851.6647	0.02469
1849.7360	0.02471
1847.8073	0.0247
1845.8786	0.02472
1843.9499	0.02476
1842.0212	0.02476
1840.0925	0.02476
1838.1638	0.02481
1836.2351	0.02487
1834.3064	0.02491
1832.3778	0.02495
1830.4491	0.02501
1828.5204	0.02507
1826.5917	0.0251
1824.6630	0.02511
1822.7343	0.02513
1820.8056	0.02517
1818.8769	0.02521
1816.9482	0.02524
1815.0195	0.02526
1813.0909	0.02526
1811.1622	0.02527
1809.2335	0.02529
1807.3048	0.02534
1805.3761	0.02539
1803.4474	0.02546
1801.5187	0.02553
1799.5900	0.02559
1797.6613	0.02563
1795.7326	0.02568
1793.8040	0.02573
1791.8753	0.02575
1789.9466	0.02576
1788.0179	0.02577
1786.0892	0.02577
1784.1605	0.02578
1782.2318	0.0258
1780.3031	0.02582
1778.3744	0.02582
1776.4457	0.02584
1774.5171	0.02586
1772.5884	0.02585
1770.6597	0.02584
1768.7310	0.02583
1766.8023	0.0258
1764.8736	0.02579
1762.9449	0.02583
1761.0162	0.02587
1759.0875	0.02586
1757.1588	0.02585
1755.2302	0.02583
1753.3015	0.0258
1751.3728	0.02577
1749.4441	0.02576
1747.5154	0.02578
1745.5867	0.02582
1743.6580	0.02588
1741.7293	0.02596
1739.8006	0.02602
1737.8719	0.02603
1735.9433	0.02599
1734.0146	0.026
1732.0859	0.02609
1730.1572	0.02616
1728.2285	0.02619
1726.2998	0.0262
1724.3711	0.02623
1722.4424	0.0263
1720.5137	0.02641
1718.5850	0.02657
1716.6564	0.02673
1714.7277	0.0269
1712.7990	0.02712
1710.8703	0.0274
1708.9416	0.02772
1707.0129	0.02803
1705.0842	0.02837
1703.1555	0.02877
1701.2268	0.02922
1699.2981	0.02967
1697.3695	0.03013
1695.4408	0.03056
1693.5121	0.03095
1691.5834	0.03133
1689.6547	0.03178
1687.7260	0.0323
1685.7973	0.03289
1683.8686	0.03356
1681.9399	0.03428
1680.0112	0.03508
1678.0826	0.036
1676.1539	0.0371
1674.2252	0.03835
1672.2965	0.0397
1670.3678	0.04104
1668.4391	0.04213
1666.5104	0.04263
1664.5817	0.04225
1662.6530	0.04104
1660.7243	0.0394
1658.7957	0.03771
1656.8670	0.0362
1654.9383	0.03489
1653.0096	0.03381
1651.0809	0.0329
1649.1522	0.03211
1647.2235	0.03144
1645.2948	0.03091
1643.3661	0.03047
1641.4374	0.03011
1639.5088	0.02986
1637.5801	0.02968
1635.6514	0.02954
1633.7227	0.02941
1631.7940	0.0293
1629.8653	0.02923
1627.9366	0.02924
1626.0079	0.02938
1624.0792	0.02965
1622.1505	0.03003
1620.2219	0.03047
1618.2932	0.03094
1616.3645	0.0313
1614.4358	0.03141
1612.5071	0.03125
1610.5784	0.03094
1608.6497	0.03062
1606.7210	0.03036
1604.7923	0.03012
1602.8636	0.02996
1600.9350	0.02991
1599.0063	0.02995
1597.0776	0.02997
1595.1489	0.0299
1593.2202	0.02973
1591.2915	0.02951
1589.3628	0.02927
1587.4341	0.02905
1585.5054	0.02886
1583.5767	0.0287
1581.6481	0.02857
1579.7194	0.02846
1577.7907	0.02834
1575.8620	0.02821
1573.9333	0.02813
1572.0046	0.02813
1570.0759	0.02818
1568.1472	0.02824
1566.2185	0.02826
1564.2899	0.02829
1562.3612	0.02834
1560.4325	0.02842
1558.5038	0.02851
1556.5751	0.02858
1554.6464	0.02859
1552.7177	0.02852
1550.7890	0.0284
1548.8603	0.02828
1546.9316	0.02822
1545.0030	0.02821
1543.0743	0.02823
1541.1456	0.02824
1539.2169	0.02825
1537.2882	0.02825
1535.3595	0.02823
1533.4308	0.0282
1531.5021	0.02817
1529.5734	0.02817
1527.6447	0.02822
1525.7161	0.02827
1523.7874	0.02828
1521.8587	0.02827
1519.9300	0.02829
1518.0013	0.02832
1516.0726	0.02833
1514.1439	0.02829
1512.2152	0.02822
1510.2865	0.02818
1508.3578	0.02821
1506.4292	0.02823
1504.5005	0.02821
1502.5718	0.02817
1500.6431	0.02811
1498.7144	0.02807
1496.7857	0.02809
1494.8570	0.02819
1492.9283	0.0283
1490.9996	0.02843
1489.0709	0.02858
1487.1423	0.02877
1485.2136	0.029
1483.2849	0.02927
1481.3562	0.02957
1479.4275	0.02992
1477.4988	0.03033
1475.5701	0.03079
1473.6414	0.03128
1471.7127	0.03182
1469.7840	0.03243
1467.8554	0.03306
1465.9267	0.03373
1463.9980	0.03447
1462.0693	0.03527
1460.1406	0.03605
1458.2119	0.03679
1456.2832	0.03748
1454.3545	0.03805
1452.4258	0.03838
1450.4971	0.03845
1448.5685	0.03827
1446.6398	0.03785
1444.7111	0.03715
1442.7824	0.03627
1440.8537	0.03529
1438.9250	0.03428
1436.9963	0.0333
1435.0676	0.03244
1433.1389	0.03176
1431.2102	0.03125
1429.2816	0.03087
1427.3529	0.03057
1425.4242	0.03037
1423.4955	0.03027
1421.5668	0.03028
1419.6381	0.03038
1417.7094	0.03052
1415.7807	0.03064
1413.8520	0.03073
1411.9233	0.03085
1409.9947	0.03102
1408.0660	0.03122
1406.1373	0.03138
1404.2086	0.03147
1402.2799	0.03147
1400.3512	0.03139
1398.4225	0.03127
1396.4938	0.03115
1394.5651	0.03096
1392.6364	0.03067
1390.7078	0.03036
1388.7791	0.03011
1386.8504	0.02994
1384.9217	0.0298
1382.9930	0.02965
1381.0643	0.02957
1379.1356	0.02959
1377.2069	0.02964
1375.2782	0.02968
1373.3495	0.02975
1371.4209	0.02986
1369.4922	0.02996
1367.5635	0.02998
1365.6348	0.02993
1363.7061	0.02984
1361.7774	0.02976
1359.8487	0.02972
1357.9200	0.02972
1355.9913	0.02972
1354.0626	0.02975
1352.1340	0.02982
1350.2053	0.02992
1348.2766	0.03005
1346.3479	0.03021
1344.4192	0.03041
1342.4905	0.03062
1340.5618	0.03075
1338.6331	0.03083
1336.7044	0.03087
1334.7757	0.0309
1332.8471	0.03094
1330.9184	0.03102
1328.9897	0.03111
1327.0610	0.03113
1325.1323	0.03107
1323.2036	0.03101
1321.2749	0.03102
1319.3462	0.03105
1317.4175	0.03108
1315.4888	0.03113
1313.5602	0.03122
1311.6315	0.03129
1309.7028	0.0313
1307.7741	0.03129
1305.8454	0.03128
1303.9167	0.03126
1301.9880	0.03122
1300.0593	0.03116
1298.1306	0.03112
1296.2019	0.03113
1294.2733	0.03118
1292.3446	0.03123
1290.4159	0.03132
1288.4872	0.03144
1286.5585	0.03155
1284.6298	0.03162
1282.7011	0.03171
1280.7724	0.03185
1278.8437	0.03203
1276.9150	0.03224
1274.9864	0.03249
1273.0577	0.03279
1271.1290	0.03311
1269.2003	0.03338
1267.2716	0.03354
1265.3429	0.03357
1263.4142	0.03346
1261.4855	0.03323
1259.5568	0.03295
1257.6281	0.03269
1255.6995	0.03253
1253.7708	0.03249
1251.8421	0.03251
1249.9134	0.03253
1247.9847	0.03253
1246.0560	0.03263
1244.1273	0.03289
1242.1986	0.03331
1240.2699	0.03386
1238.3412	0.03449
1236.4126	0.03511
1234.4839	0.03568
1232.5552	0.03615
1230.6265	0.03645
1228.6978	0.03656
1226.7691	0.0365
1224.8404	0.03629
1222.9117	0.03595
1220.9830	0.03546
1219.0543	0.03483
1217.1257	0.03411
1215.1970	0.03341
1213.2683	0.0328
1211.3396	0.03228
1209.4109	0.03181
1207.4822	0.0313
1205.5535	0.03071
1203.6248	0.03004
1201.6961	0.02935
1199.7674	0.02876
1197.8388	0.02833
1195.9101	0.02801
1193.9814	0.02775
1192.0527	0.02757
1190.1240	0.02748
1188.1953	0.02743
1186.2666	0.02741
1184.3379	0.0274
1182.4092	0.02744
[truncated: 610 more rows]
