# Supplementary material for: Vibrational Study on the Structure, Bioactivity, and Silver Adsorption of Silk Fibroin Fibers Grafted with Methacrylonitrile
Source: Molecules. 2023 Mar 10;28(6):2551. doi: 10.3390/molecules28062551 (PMC10051891; doi:10.3390/molecules28062551)
Supplement: Supplementary file 1 [file molecules-28-02551-s001.zip › RAW DATA/Figure S1 Raman t0 all samples/BF MAN 25 Raman average t = 0.txt]

TITLE	BF MAN 25 P3 | AV. OF 191
DATA TYPE
ORIGIN	JASCO
OWNER
DATE	23/03/01
TIME	12:05:09
SPECTROMETER/DATA SYSTEM
RESOLUTION
DELTAX	-1.92849
XUNITS	1/CM
YUNITS	ABSORBANCE
FIRSTX	5001.9004
LASTX	7.1125
NPOINTS	2591
FIRSTY	0.00067
MAXY	0.02131
MINY	0.00037
XYDATA
5001.9004	0.000674047
4999.9719	0.000676407
4998.0434	0.000685647
4996.1149	0.00068313
4994.1864	0.000677099
4992.2579	0.000689631
4990.3295	0.000709852
4988.4010	0.000691204
4986.4725	0.000672328
4984.5440	0.000676107
4982.6155	0.000688767
4980.6870	0.000697135
4978.7585	0.000688272
4976.8300	0.000670013
4974.9015	0.000662015
4972.9730	0.000670519
4971.0446	0.000663367
4969.1161	0.000659218
4967.1876	0.000670309
4965.2591	0.00068359
4963.3306	0.000677122
4961.4021	0.000668543
4959.4736	0.000671683
4957.5451	0.000676565
4955.6166	0.000674427
4953.6882	0.000679104
4951.7597	0.000681543
4949.8312	0.000673032
4947.9027	0.000665182
4945.9742	0.000669888
4944.0457	0.000675152
4942.1172	0.000677423
4940.1887	0.000670607
4938.2602	0.000672562
4936.3317	0.000677378
4934.4033	0.000674894
4932.4748	0.000678234
4930.5463	0.000677841
4928.6178	0.000670373
4926.6893	0.000674973
4924.7608	0.000675343
4922.8323	0.000673049
4920.9038	0.000675539
4918.9753	0.000677832
4917.0468	0.000673556
4915.1184	0.000674752
4913.1899	0.000664833
4911.2614	0.000664322
4909.3329	0.000657974
4907.4044	0.000662864
4905.4759	0.000677941
4903.5474	0.000678815
4901.6189	0.000663833
4899.6904	0.000665799
4897.7620	0.000666973
4895.8335	0.000663687
4893.9050	0.000672026
4891.9765	0.000669741
4890.0480	0.000666249
4888.1195	0.000665226
4886.1910	0.000665871
4884.2625	0.000651788
4882.3340	0.000663547
4880.4055	0.000666342
4878.4771	0.000662017
4876.5486	0.000663232
4874.6201	0.000658183
4872.6916	0.00066179
4870.7631	0.000669521
4868.8346	0.000667864
4866.9061	0.00066417
4864.9776	0.000663148
4863.0491	0.000658697
4861.1207	0.000653741
4859.1922	0.00065676
4857.2637	0.000649956
4855.3352	0.0006443
4853.4067	0.000644258
4851.4782	0.000654459
4849.5497	0.000669487
4847.6212	0.000670743
4845.6927	0.00067227
4843.7642	0.000672517
4841.8358	0.000671959
4839.9073	0.000670827
4837.9788	0.000663183
4836.0503	0.000659773
4834.1218	0.000659974
4832.1933	0.000654007
4830.2648	0.000651655
4828.3363	0.000637462
4826.4078	0.000631943
4824.4794	0.00064745
4822.5509	0.000667465
4820.6224	0.000669705
4818.6939	0.000659771
4816.7654	0.000656211
4814.8369	0.000677717
4812.9084	0.000691665
4810.9799	0.000678041
4809.0514	0.000668249
4807.1229	0.000682492
4805.1945	0.000693644
4803.2660	0.000683466
4801.3375	0.000674138
4799.4090	0.000670716
4797.4805	0.000667691
4795.5520	0.000646427
4793.6235	0.000630566
4791.6950	0.000646287
4789.7665	0.000650971
4787.8380	0.000647099
4785.9096	0.000647614
4783.9811	0.000652254
4782.0526	0.000658559
4780.1241	0.000665566
4778.1956	0.00066321
4776.2671	0.000648471
4774.3386	0.000638244
4772.4101	0.000648352
4770.4816	0.000652818
4768.5532	0.000642955
4766.6247	0.000638597
4764.6962	0.000650792
4762.7677	0.000664717
4760.8392	0.000660228
4758.9107	0.000647218
4756.9822	0.000636611
4755.0537	0.000631442
4753.1252	0.000639723
4751.1967	0.000651987
4749.2683	0.000656851
4747.3398	0.0006595
4745.4113	0.000657428
4743.4828	0.000660531
4741.5543	0.000649822
4739.6258	0.000647405
4737.6973	0.000667745
4735.7688	0.000687791
4733.8403	0.00068213
4731.9119	0.000660556
4729.9834	0.000647241
4728.0549	0.000654847
4726.1264	0.000664954
4724.1979	0.000669425
4722.2694	0.000665654
4720.3409	0.000654398
4718.4124	0.000643022
4716.4839	0.000651228
4714.5554	0.000649104
4712.6270	0.000646755
4710.6985	0.000649022
4708.7700	0.000649575
4706.8415	0.000652146
4704.9130	0.00066539
4702.9845	0.00067
4701.0560	0.00064979
4699.1275	0.000628021
4697.1990	0.000635055
4695.2705	0.000636519
4693.3421	0.000634183
4691.4136	0.000639294
4689.4851	0.000645985
4687.5566	0.000654627
4685.6281	0.00066826
4683.6996	0.000669713
4681.7711	0.000662469
4679.8426	0.000663669
4677.9141	0.000657945
4675.9857	0.000643906
4674.0572	0.000634977
4672.1287	0.000633854
4670.2002	0.000626807
4668.2717	0.000629051
4666.3432	0.000640622
4664.4147	0.000641471
4662.4862	0.000639118
4660.5577	0.000648407
4658.6292	0.000646534
4656.7008	0.000645655
4654.7723	0.000652426
4652.8438	0.000657103
4650.9153	0.000637534
4648.9868	0.000632076
4647.0583	0.000644104
4645.1298	0.000659859
4643.2013	0.000672467
4641.2728	0.000664535
4639.3444	0.000647398
4637.4159	0.000643503
4635.4874	0.000644846
4633.5589	0.000639863
4631.6304	0.000634871
4629.7019	0.000629059
4627.7734	0.000629202
4625.8449	0.00063615
4623.9164	0.000633535
4621.9879	0.000631949
4620.0595	0.000632248
4618.1310	0.000634365
4616.2025	0.000637218
4614.2740	0.000637092
4612.3455	0.000630483
4610.4170	0.000629098
4608.4885	0.00062966
4606.5600	0.000631159
4604.6315	0.00062971
4602.7031	0.00063063
4600.7746	0.000628095
4598.8461	0.000627602
4596.9176	0.000628669
4594.9891	0.00063064
4593.0606	0.000635871
4591.1321	0.00064353
4589.2036	0.000641707
4587.2751	0.000640689
4585.3466	0.000641537
4583.4182	0.000646507
4581.4897	0.000640685
4579.5612	0.000635552
4577.6327	0.000631367
4575.7042	0.000640559
4573.7757	0.000654173
4571.8472	0.000671509
4569.9187	0.000698944
4567.9902	0.000749988
4566.0617	0.000794744
4564.1333	0.000766698
4562.2048	0.000712104
4560.2763	0.000677534
4558.3478	0.000660411
4556.4193	0.000651632
4554.4908	0.000646994
4552.5623	0.000643565
4550.6338	0.000631641
4548.7053	0.00062307
4546.7769	0.000628211
4544.8484	0.000623414
4542.9199	0.000624986
4540.9914	0.000627248
4539.0629	0.000628239
4537.1344	0.000623843
4535.2059	0.000624569
4533.2774	0.000625597
4531.3489	0.000619861
4529.4204	0.00061012
4527.4920	0.000615694
4525.5635	0.000626643
4523.6350	0.000642529
4521.7065	0.000646386
4519.7780	0.000639245
4517.8495	0.000629885
4515.9210	0.000621806
4513.9925	0.000625707
4512.0640	0.000634748
4510.1356	0.000631344
4508.2071	0.000633991
4506.2786	0.000635399
4504.3501	0.000634156
4502.4216	0.000617101
4500.4931	0.000608417
4498.5646	0.000617179
4496.6361	0.000632124
4494.7076	0.000638621
4492.7791	0.000632541
4490.8507	0.00062342
4488.9222	0.000618213
4486.9937	0.000621031
4485.0652	0.000635864
4483.1367	0.000629177
4481.2082	0.000614352
4479.2797	0.000610975
4477.3512	0.000623933
4475.4227	0.000636382
4473.4942	0.000640909
4471.5658	0.000641189
4469.6373	0.000639841
4467.7088	0.000636297
4465.7803	0.000629441
4463.8518	0.000635943
4461.9233	0.000634158
4459.9948	0.000625499
4458.0663	0.00061662
4456.1378	0.000624579
4454.2094	0.000639486
4452.2809	0.000639251
4450.3524	0.000635161
4448.4239	0.000626858
4446.4954	0.000604276
4444.5669	0.000594915
4442.6384	0.000603641
4440.7099	0.000621546
4438.7814	0.000631883
4436.8529	0.000624542
4434.9245	0.000620637
4432.9960	0.000616198
4431.0675	0.000612505
4429.1390	0.000606192
4427.2105	0.000624405
4425.2820	0.000642247
4423.3535	0.000638262
4421.4250	0.000625436
4419.4965	0.000617044
4417.5681	0.000609851
4415.6396	0.000615299
4413.7111	0.000628543
4411.7826	0.000629406
4409.8541	0.000629328
4407.9256	0.000628478
4405.9971	0.000614081
4404.0686	0.000601801
4402.1401	0.000608703
4400.2116	0.000610561
4398.2832	0.000608044
4396.3547	0.000617302
4394.4262	0.000619657
4392.4977	0.000624326
4390.5692	0.000618365
4388.6407	0.000609176
4386.7122	0.000613057
4384.7837	0.000626649
4382.8552	0.000624853
4380.9268	0.000609814
4378.9983	0.0006036
4377.0698	0.000605142
4375.1413	0.000616595
4373.2128	0.000634569
4371.2843	0.000649644
4369.3558	0.000633698
4367.4273	0.000623278
4365.4988	0.000612963
4363.5703	0.000607711
4361.6419	0.000607573
4359.7134	0.000603971
4357.7849	0.000618
4355.8564	0.000625259
4353.9279	0.000618459
4351.9994	0.000616734
4350.0709	0.000615125
4348.1424	0.000605864
4346.2139	0.000608571
4344.2854	0.000617171
4342.3570	0.000633166
4340.4285	0.000642201
4338.5000	0.000642332
4336.5715	0.00063194
4334.6430	0.00062515
4332.7145	0.000631773
4330.7860	0.000643208
4328.8575	0.000627875
4326.9290	0.00062035
4325.0006	0.000620904
4323.0721	0.000623232
4321.1436	0.000629071
4319.2151	0.000641733
4317.2866	0.000632648
4315.3581	0.000624067
4313.4296	0.000627306
4311.5011	0.000626328
4309.5726	0.000609527
4307.6441	0.000597784
4305.7157	0.000596993
4303.7872	0.000594634
4301.8587	0.000595402
4299.9302	0.000594399
4298.0017	0.000596198
4296.0732	0.000605021
4294.1447	0.000605281
4292.2162	0.000589356
4290.2877	0.000581819
4288.3593	0.000597135
4286.4308	0.000601636
4284.5023	0.000608219
4282.5738	0.000608567
4280.6453	0.000611204
4278.7168	0.000607144
4276.7883	0.000591604
4274.8598	0.000580554
4272.9313	0.000588843
4271.0028	0.000594776
4269.0744	0.000589952
4267.1459	0.000588181
4265.2174	0.00058402
4263.2889	0.000583611
4261.3604	0.000588658
4259.4319	0.000594634
4257.5034	0.000587127
4255.5749	0.000584293
4253.6464	0.000593986
4251.7179	0.000595108
4249.7895	0.00059432
4247.8610	0.000595173
4245.9325	0.000598792
4244.0040	0.000595642
4242.0755	0.000597476
4240.1470	0.000613011
4238.2185	0.000611341
4236.2900	0.000584868
4234.3615	0.000582735
4232.4331	0.000590066
4230.5046	0.000588001
4228.5761	0.000590219
4226.6476	0.000590282
4224.7191	0.000593522
4222.7906	0.000593092
4220.8621	0.000601537
4218.9336	0.000604809
4217.0051	0.000590421
4215.0766	0.000592954
4213.1482	0.000601781
4211.2197	0.000604445
4209.2912	0.000601563
4207.3627	0.00060174
4205.4342	0.000610351
4203.5057	0.00061444
4201.5772	0.000609711
4199.6487	0.000598406
4197.7202	0.000594976
4195.7918	0.000596517
4193.8633	0.000590551
4191.9348	0.000587751
4190.0063	0.000579345
4188.0778	0.000583297
4186.1493	0.000591289
4184.2208	0.00058918
4182.2923	0.000572582
4180.3638	0.000582467
4178.4353	0.000596828
4176.5069	0.000605598
4174.5784	0.000603788
4172.6499	0.00059482
4170.7214	0.000597988
4168.7929	0.000607874
4166.8644	0.000615917
4164.9359	0.000617232
4163.0074	0.000617469
4161.0789	0.000607104
4159.1505	0.000605323
4157.2220	0.000595703
4155.2935	0.000593419
4153.3650	0.000591924
4151.4365	0.000582606
4149.5080	0.000570742
4147.5795	0.0005775
4145.6510	0.000584821
4143.7225	0.000590482
4141.7940	0.000597388
4139.8656	0.000600731
4137.9371	0.000600562
4136.0086	0.000603241
4134.0801	0.000601849
4132.1516	0.000593404
4130.2231	0.00058719
4128.2946	0.000588637
4126.3661	0.000584472
4124.4376	0.000575286
4122.5091	0.000578263
4120.5807	0.000594423
4118.6522	0.000598712
4116.7237	0.000595524
4114.7952	0.000592344
4112.8667	0.000586258
4110.9382	0.000584459
4109.0097	0.00059129
4107.0812	0.000587723
4105.1527	0.000585982
4103.2243	0.000591043
4101.2958	0.000589842
4099.3673	0.000582226
4097.4388	0.000579601
4095.5103	0.000594797
4093.5818	0.00061471
4091.6533	0.000605304
4089.7248	0.000577382
4087.7963	0.000581086
4085.8678	0.000590891
4083.9394	0.000585914
4082.0109	0.000594564
4080.0824	0.000601691
4078.1539	0.000594955
4076.2254	0.000589375
4074.2969	0.000595455
4072.3684	0.00059216
4070.4399	0.000593098
4068.5114	0.00059081
4066.5830	0.000594531
4064.6545	0.000597347
4062.7260	0.0005915
4060.7975	0.000581463
4058.8690	0.000581807
4056.9405	0.000580989
4055.0120	0.000571682
4053.0835	0.000565461
4051.1550	0.000560668
4049.2265	0.000560089
4047.2981	0.00056663
4045.3696	0.000572957
4043.4411	0.000583297
4041.5126	0.000590878
4039.5841	0.000588232
4037.6556	0.000586737
4035.7271	0.000591304
4033.7986	0.000593448
4031.8701	0.000580636
4029.9416	0.00057277
4028.0132	0.000572596
4026.0847	0.000566371
4024.1562	0.000571188
4022.2277	0.000577932
4020.2992	0.000575709
4018.3707	0.000578696
4016.4422	0.000573859
4014.5137	0.000559482
4012.5852	0.000548388
4010.6568	0.000555151
4008.7283	0.000568754
4006.7998	0.000571236
4004.8713	0.000576465
4002.9428	0.00058933
4001.0143	0.000591924
3999.0858	0.000579456
3997.1573	0.000573877
3995.2288	0.000573149
3993.3003	0.000571147
3991.3719	0.000575137
3989.4434	0.000580389
3987.5149	0.000580314
3985.5864	0.000577515
3983.6579	0.00057222
3981.7294	0.000561695
3979.8009	0.000560787
3977.8724	0.000573142
3975.9439	0.000570589
3974.0155	0.000569337
3972.0870	0.000572198
3970.1585	0.00057276
3968.2300	0.000569395
3966.3015	0.000567988
3964.3730	0.000566136
3962.4445	0.000564067
3960.5160	0.000559205
3958.5875	0.000552824
3956.6590	0.000577805
3954.7306	0.000591806
3952.8021	0.000579056
3950.8736	0.000572291
3948.9451	0.000571816
3947.0166	0.000572105
3945.0881	0.000574623
3943.1596	0.000560886
3941.2311	0.000556201
3939.3026	0.000561293
3937.3742	0.000575219
3935.4457	0.000570352
3933.5172	0.000572865
3931.5887	0.000586914
3929.6602	0.000592294
3927.7317	0.00058591
3925.8032	0.000578968
3923.8747	0.000569557
3921.9462	0.000561068
3920.0177	0.000572757
3918.0893	0.000581297
3916.1608	0.000587416
3914.2323	0.000582135
3912.3038	0.000580467
3910.3753	0.000577174
3908.4468	0.000581913
3906.5183	0.000581067
3904.5898	0.00057632
3902.6613	0.000584853
3900.7328	0.000577016
3898.8044	0.000568269
3896.8759	0.000566863
3894.9474	0.00056918
3893.0189	0.000564913
3891.0904	0.000566159
3889.1619	0.00056473
3887.2334	0.00055841
3885.3049	0.000561725
3883.3764	0.000586349
3881.4480	0.00060038
3879.5195	0.000581876
3877.5910	0.000562134
3875.6625	0.000550822
3873.7340	0.000554765
3871.8055	0.000564935
3869.8770	0.000566012
3867.9485	0.000550371
3866.0200	0.000551942
3864.0915	0.000564227
3862.1631	0.000571482
3860.2346	0.000562896
3858.3061	0.000560818
3856.3776	0.000562878
3854.4491	0.000558113
3852.5206	0.000547851
3850.5921	0.000544169
3848.6636	0.000549764
3846.7351	0.000558828
3844.8067	0.000571861
3842.8782	0.000566228
3840.9497	0.000557353
3839.0212	0.000548574
3837.0927	0.00054772
3835.1642	0.00055613
3833.2357	0.000570929
3831.3072	0.000582086
3829.3787	0.000580737
3827.4502	0.000571332
3825.5218	0.000569126
3823.5933	0.000573663
3821.6648	0.000579337
3819.7363	0.000582466
3817.8078	0.000573022
3815.8793	0.000557064
3813.9508	0.000550364
3812.0223	0.000542821
3810.0938	0.000539011
3808.1653	0.00054479
3806.2369	0.00055665
3804.3084	0.000562948
3802.3799	0.00056115
3800.4514	0.000557838
3798.5229	0.000551773
3796.5944	0.000560917
3794.6659	0.000559959
3792.7374	0.000561725
3790.8089	0.000564581
3788.8805	0.000553918
3786.9520	0.000554356
3785.0235	0.000555264
3783.0950	0.000551604
3781.1665	0.000558207
3779.2380	0.000555917
3777.3095	0.000564219
3775.3810	0.000582413
3773.4525	0.00057915
3771.5240	0.000559862
3769.5956	0.000559788
3767.6671	0.000549783
3765.7386	0.000554411
3763.8101	0.000573916
3761.8816	0.000573104
3759.9531	0.000565415
3758.0246	0.000552677
3756.0961	0.000552665
3754.1676	0.000558381
3752.2392	0.000555192
3750.3107	0.000541545
3748.3822	0.000535553
3746.4537	0.000542243
3744.5252	0.000545751
3742.5967	0.000543925
3740.6682	0.000551195
3738.7397	0.000564101
3736.8112	0.000567755
3734.8827	0.000558447
3732.9543	0.000542147
3731.0258	0.000539484
3729.0973	0.00054844
3727.1688	0.000551484
3725.2403	0.000551209
3723.3118	0.00054205
3721.3833	0.000541465
3719.4548	0.000550615
3717.5263	0.000565415
3715.5979	0.000572684
3713.6694	0.000568637
3711.7409	0.000560399
3709.8124	0.000552315
3707.8839	0.000551925
3705.9554	0.000550864
3704.0269	0.000556988
3702.0984	0.000562719
3700.1699	0.000552276
3698.2414	0.000541786
3696.3130	0.000549018
3694.3845	0.000543312
3692.4560	0.000542076
3690.5275	0.000549595
3688.5990	0.000553996
3686.6705	0.000559987
3684.7420	0.000564259
3682.8135	0.000556061
3680.8850	0.00055762
3678.9565	0.000569166
3677.0281	0.000574751
3675.0996	0.000568918
3673.1711	0.000564294
3671.2426	0.000557242
3669.3141	0.000552154
3667.3856	0.000547481
3665.4571	0.000544621
3663.5286	0.000545246
3661.6001	0.000554197
3659.6717	0.000552609
3657.7432	0.00054751
3655.8147	0.000555738
3653.8862	0.00056615
3651.9577	0.000570239
3650.0292	0.000569956
3648.1007	0.000563947
3646.1722	0.000554949
3644.2437	0.00055434
3642.3152	0.000552486
3640.3868	0.000547509
3638.4583	0.000554228
3636.5298	0.000561532
3634.6013	0.00055084
3632.6728	0.000529616
3630.7443	0.000541594
3628.8158	0.000565676
3626.8873	0.000568362
3624.9588	0.000566061
3623.0304	0.000559196
3621.1019	0.000550043
3619.1734	0.000553489
3617.2449	0.000567062
3615.3164	0.000558222
3613.3879	0.000550128
3611.4594	0.00054667
3609.5309	0.000553521
3607.6024	0.000568074
3605.6739	0.000573582
3603.7455	0.000573443
3601.8170	0.0005684
3599.8885	0.000569346
3597.9600	0.000562786
3596.0315	0.000566824
3594.1030	0.000576317
3592.1745	0.000566549
3590.2460	0.000548046
3588.3175	0.000545218
3586.3890	0.000552582
3584.4606	0.000558074
3582.5321	0.000563618
3580.6036	0.000573001
3578.6751	0.000571931
3576.7466	0.000561346
3574.8181	0.000557753
3572.8896	0.000564376
3570.9611	0.000575724
3569.0326	0.000570339
3567.1042	0.000557226
3565.1757	0.000564357
3563.2472	0.000571234
3561.3187	0.000571612
3559.3902	0.000565298
3557.4617	0.000568875
3555.5332	0.000572653
3553.6047	0.000573066
3551.6762	0.000578089
3549.7477	0.000575208
3547.8193	0.000570371
3545.8908	0.000570547
3543.9623	0.000567405
3542.0338	0.000563498
3540.1053	0.000567444
3538.1768	0.000583238
3536.2483	0.00059444
3534.3198	0.000609166
3532.3913	0.000615444
3530.4629	0.000599671
3528.5344	0.000594246
3526.6059	0.000607863
3524.6774	0.000615679
3522.7489	0.000620385
3520.8204	0.000615918
3518.8919	0.000617008
3516.9634	0.00061379
3515.0349	0.000615217
3513.1064	0.000611684
3511.1780	0.000610368
3509.2495	0.000617914
3507.3210	0.000632773
3505.3925	0.000653163
3503.4640	0.000659408
3501.5355	0.000654413
3499.6070	0.000644583
3497.6785	0.000633673
3495.7500	0.000643772
3493.8216	0.000662061
3491.8931	0.000681155
3489.9646	0.000705232
3488.0361	0.000708186
3486.1076	0.000700829
3484.1791	0.00070257
3482.2506	0.000698566
3480.3221	0.000701019
3478.3936	0.000704778
3476.4651	0.000715988
3474.5367	0.000717153
3472.6082	0.000708118
3470.6797	0.000707457
3468.7512	0.000718222
3466.8227	0.000735775
3464.8942	0.000758613
3462.9657	0.000781693
3461.0372	0.000788057
3459.1087	0.000781877
3457.1802	0.000774864
3455.2518	0.000775498
3453.3233	0.000781804
3451.3948	0.000788186
3449.4663	0.0007967
3447.5378	0.000819434
3445.6093	0.000842877
3443.6808	0.000854161
3441.7523	0.000856222
3439.8238	0.000861179
3437.8954	0.000865942
3435.9669	0.00088113
3434.0384	0.000900802
3432.1099	0.000914575
3430.1814	0.000916181
3428.2529	0.000916975
3426.3244	0.00092287
3424.3959	0.000933564
3422.4674	0.000954374
3420.5389	0.000981777
3418.6105	0.00100996
3416.6820	0.00103359
3414.7535	0.00105151
3412.8250	0.00106693
3410.8965	0.00108119
3408.9680	0.00110436
3407.0395	0.00113449
3405.1110	0.00115542
3403.1825	0.00117174
3401.2541	0.00119237
3399.3256	0.00122318
3397.3971	0.00125104
3395.4686	0.00126949
3393.5401	0.00128891
3391.6116	0.00130684
3389.6831	0.00132675
3387.7546	0.00135535
3385.8261	0.00137786
3383.8976	0.00139313
3381.9692	0.00142019
3380.0407	0.00145331
3378.1122	0.00147497
3376.1837	0.00149227
3374.2552	0.001522
3372.3267	0.001562
3370.3982	0.00159925
3368.4697	0.00162963
3366.5412	0.00165177
3364.6127	0.00166757
3362.6843	0.00168985
3360.7558	0.00172252
3358.8273	0.0017556
3356.8988	0.00178622
3354.9703	0.00182181
3353.0418	0.00186256
3351.1133	0.00189914
3349.1848	0.00192972
3347.2563	0.00195889
3345.3279	0.00198811
3343.3994	0.00202027
3341.4709	0.00205953
3339.5424	0.0021055
3337.6139	0.00215519
3335.6854	0.00220347
3333.7569	0.00224627
3331.8284	0.00228379
3329.8999	0.00232064
3327.9714	0.00236564
3326.0430	0.0024207
3324.1145	0.00247704
3322.1860	0.00253211
3320.2575	0.00259266
3318.3290	0.00265999
3316.4005	0.00272454
3314.4720	0.00277932
3312.5435	0.00282817
3310.6150	0.00287958
3308.6866	0.00293787
3306.7581	0.0030017
3304.8296	0.00306407
3302.9011	0.00312285
3300.9726	0.0031784
3299.0441	0.00322853
3297.1156	0.00327163
3295.1871	0.00331209
3293.2586	0.00335316
3291.3301	0.0033944
3289.4017	0.00343568
3287.4732	0.00347056
3285.5447	0.00348893
3283.6162	0.00348975
3281.6877	0.00347567
3279.7592	0.0034509
3277.8307	0.00342891
3275.9022	0.00341698
3273.9737	0.00340796
3272.0453	0.00340009
3270.1168	0.00339451
3268.1883	0.00338199
3266.2598	0.00335669
3264.3313	0.00332532
3262.4028	0.00329143
3260.4743	0.00325378
3258.5458	0.00321755
3256.6173	0.0031925
3254.6888	0.00317836
3252.7604	0.00316429
3250.8319	0.00314471
3248.9034	0.00312208
3246.9749	0.00309808
3245.0464	0.00307452
3243.1179	0.00305689
3241.1894	0.00305011
3239.2609	0.00305013
3237.3324	0.00304916
3235.4039	0.0030439
3233.4755	0.00303387
3231.5470	0.00301475
3229.6185	0.00298859
3227.6900	0.00296834
3225.7615	0.00296315
3223.8330	0.00296383
3221.9045	0.0029553
3219.9760	0.00293725
3218.0475	0.00292359
3216.1191	0.0029218
3214.1906	0.00292525
3212.2621	0.002928
3210.3336	0.00293167
3208.4051	0.00293543
3206.4766	0.00293586
3204.5481	0.0029338
3202.6196	0.00292965
3200.6911	0.00292359
3198.7626	0.00292153
3196.8342	0.00292514
3194.9057	0.00293125
3192.9772	0.00293891
3191.0487	0.00294416
3189.1202	0.00294492
3187.1917	0.00294737
3185.2632	0.00295599
3183.3347	0.00296823
3181.4062	0.00297783
3179.4778	0.00298116
3177.5493	0.00298668
3175.6208	0.00300247
3173.6923	0.00302053
3171.7638	0.00303367
3169.8353	0.00304412
3167.9068	0.00305143
3165.9783	0.00306228
3164.0498	0.003084
3162.1213	0.00310555
3160.1929	0.00311553
3158.2644	0.00311087
3156.3359	0.00309431
3154.4074	0.00307721
3152.4789	0.00307399
3150.5504	0.00308424
3148.6219	0.00309326
3146.6934	0.00309855
3144.7649	0.00310756
3142.8364	0.00311993
3140.9080	0.00314024
3138.9795	0.00316821
3137.0510	0.00319137
3135.1225	0.00320259
3133.1940	0.00320407
3131.2655	0.00320587
3129.3370	0.00321615
3127.4085	0.00322974
3125.4800	0.00323299
3123.5516	0.00323021
3121.6231	0.00323175
3119.6946	0.00324089
3117.7661	0.00326389
3115.8376	0.00329436
3113.9091	0.00331155
3111.9806	0.00330982
3110.0521	0.00329477
3108.1236	0.00327384
3106.1951	0.00326472
3104.2667	0.00327327
3102.3382	0.00329174
3100.4097	0.00331757
3098.4812	0.00334698
3096.5527	0.0033749
3094.6242	0.00340198
3092.6957	0.00343664
3090.7672	0.00349106
3088.8387	0.00356712
3086.9103	0.00365128
3084.9818	0.00373571
3083.0533	0.00382787
3081.1248	0.00393494
3079.1963	0.00405706
3077.2678	0.00419536
3075.3393	0.00435066
3073.4108	0.00451743
3071.4823	0.00468789
3069.5538	0.00485963
3067.6254	0.00502836
3065.6969	0.005172
3063.7684	0.00526995
3061.8399	0.00531834
3059.9114	0.00531243
3057.9829	0.0052567
3056.0544	0.00517621
3054.1259	0.00508934
3052.1974	0.0050101
3050.2689	0.00496309
3048.3405	0.00494927
3046.4120	0.00495132
3044.4835	0.00496936
3042.5550	0.00500794
3040.6265	0.00506063
3038.6980	0.00512331
3036.7695	0.00519959
3034.8410	0.00529825
3032.9125	0.00542697
3030.9841	0.00558925
3029.0556	0.00579617
3027.1271	0.00605815
3025.1986	0.00636728
3023.2701	0.00672016
3021.3416	0.00712582
3019.4131	0.00757636
3017.4846	0.00804493
3015.5561	0.00850932
3013.6276	0.00896811
3011.6992	0.00944004
3009.7707	0.00994207
3007.8422	0.0104742
3005.9137	0.0110295
3003.9852	0.0115987
3002.0567	0.0121733
3000.1282	0.0127444
2998.1997	0.0132896
2996.2712	0.0137809
2994.3428	0.0141924
2992.4143	0.0144946
2990.4858	0.0146729
2988.5573	0.0147389
2986.6288	0.0147015
2984.7003	0.0145685
2982.7718	0.0143644
2980.8433	0.0141203
2978.9148	0.0138727
2976.9863	0.0136666
2975.0579	0.0135372
2973.1294	0.0134974
2971.2009	0.0135397
2969.2724	0.0136423
2967.3439	0.0137812
2965.4154	0.0139509
2963.4869	0.0141793
2961.5584	0.0145025
2959.6299	0.0149218
2957.7015	0.0154195
2955.7730	0.0159892
2953.8445	0.0166132
2951.9160	0.0172645
2949.9875	0.0179348
2948.0590	0.0186093
2946.1305	0.0192616
2944.2020	0.019876
2942.2735	0.0204253
2940.3450	0.0208711
2938.4166	0.0211804
2936.4881	0.0213078
2934.5596	0.0212108
2932.6311	0.0208714
2930.7026	0.0202885
2928.7741	0.0194975
2926.8456	0.0185776
2924.9171	0.0176173
2922.9886	0.01669
2921.0601	0.0158435
2919.1317	0.0150859
2917.2032	0.0143985
2915.2747	0.0137782
2913.3462	0.0132389
2911.4177	0.0127734
2909.4892	0.012358
2907.5607	0.0119835
2905.6322	0.0116529
2903.7037	0.0113682
2901.7753	0.0111278
2899.8468	0.0109255
2897.9183	0.0107525
2895.9898	0.0106005
2894.0613	0.010469
2892.1328	0.0103699
2890.2043	0.0103122
2888.2758	0.0102944
2886.3473	0.0103133
2884.4188	0.0103646
2882.4904	0.0104499
2880.5619	0.010571
2878.6334	0.0106988
2876.7049	0.0107905
2874.7764	0.0108217
2872.8479	0.010749
2870.9194	0.0105377
2868.9909	0.0102166
2867.0624	0.00982263
2865.1340	0.00938759
2863.2055	0.00896738
2861.2770	0.00858351
2859.3485	0.00822399
2857.4200	0.00788938
2855.4915	0.00756829
2853.5630	0.00725791
2851.6345	0.00698398
2849.7060	0.0067506
2847.7775	0.00654425
2845.8491	0.00635049
2843.9206	0.00615825
2841.9921	0.00599547
2840.0636	0.00589327
2838.1351	0.00583845
2836.2066	0.00581185
2834.2781	0.00579689
2832.3496	0.00577155
2830.4211	0.00573106
2828.4926	0.0056695
2826.5642	0.00557616
2824.6357	0.00546796
2822.7072	0.00535547
2820.7787	0.00523563
2818.8502	0.00512845
2816.9217	0.00503917
2814.9932	0.00494827
2813.0647	0.00485989
2811.1362	0.00479063
2809.2078	0.00474289
2807.2793	0.00471161
2805.3508	0.0046825
2803.4223	0.00464727
2801.4938	0.00461357
2799.5653	0.00458683
2797.6368	0.00456763
2795.7083	0.00455881
2793.7798	0.00455778
2791.8513	0.00455852
2789.9229	0.00455939
2787.9944	0.00455809
2786.0659	0.00455772
2784.1374	0.00456831
2782.2089	0.00459209
2780.2804	0.00462214
2778.3519	0.00464903
2776.4234	0.00466963
2774.4949	0.00469461
2772.5665	0.00472663
2770.6380	0.0047498
2768.7095	0.00475535
2766.7810	0.00474424
2764.8525	0.00471988
2762.9240	0.00469659
2760.9955	0.00468227
2759.0670	0.00467104
2757.1385	0.00466461
2755.2100	0.00466487
2753.2816	0.0046687
2751.3531	0.00467975
2749.4246	0.00469961
2747.4961	0.00471956
2745.5676	0.00473471
2743.6391	0.0047511
2741.7106	0.00477686
2739.7821	0.00481041
2737.8536	0.00484769
2735.9252	0.00488595
2733.9967	0.00491769
2732.0682	0.00493919
2730.1397	0.0049592
2728.2112	0.004992
2726.2827	0.00504571
2724.3542	0.00511584
2722.4257	0.00518508
2720.4972	0.00524767
2718.5687	0.00531353
2716.6403	0.00537746
2714.7118	0.0054316
2712.7833	0.00547057
2710.8548	0.00546517
2708.9263	0.00540469
2706.9978	0.00531842
2705.0693	0.00521647
2703.1408	0.0050977
2701.2123	0.00497751
2699.2838	0.00485504
2697.3554	0.00472933
2695.4269	0.00462546
2693.4984	0.00455332
2691.5699	0.00449892
2689.6414	0.0044553
2687.7129	0.00442153
2685.7844	0.00439461
2683.8559	0.00437124
2681.9274	0.00435269
2679.9990	0.00434282
2678.0705	0.0043392
2676.1420	0.00433836
2674.2135	0.00434264
2672.2850	0.00435002
2670.3565	0.00435183
2668.4280	0.00434577
2666.4995	0.00433828
2664.5710	0.00433524
2662.6425	0.00433414
2660.7141	0.00432928
2658.7856	0.00432139
2656.8571	0.00431484
2654.9286	0.0043122
2653.0001	0.00431072
2651.0716	0.00430671
2649.1431	0.00430369
2647.2146	0.00430821
2645.2861	0.0043178
2643.3577	0.00432456
2641.4292	0.00433114
2639.5007	0.00434352
2637.5722	0.00435659
2635.6437	0.00436537
2633.7152	0.00436814
2631.7867	0.00436337
2629.8582	0.00435637
2627.9297	0.004358
2626.0012	0.00436701
2624.0728	0.00437289
2622.1443	0.00437333
2620.2158	0.00437477
2618.2873	0.00438422
2616.3588	0.00439991
2614.4303	0.0044079
2612.5018	0.00440079
2610.5733	0.00438999
2608.6448	0.00438739
2606.7163	0.0043874
2604.7879	0.00438431
2602.8594	0.00438134
2600.9309	0.00437442
2599.0024	0.00436016
2597.0739	0.00435161
2595.1454	0.00435739
2593.2169	0.00436852
2591.2884	0.00438274
2589.3599	0.00440461
2587.4315	0.00442257
2585.5030	0.00442252
2583.5745	0.00440673
2581.6460	0.00438548
2579.7175	0.0043673
2577.7890	0.00435658
2575.8605	0.00435141
2573.9320	0.004348
2572.0035	0.0043484
2570.0750	0.0043569
2568.1466	0.00436571
2566.2181	0.00436134
2564.2896	0.00434561
2562.3611	0.0043393
2560.4326	0.0043544
2558.5041	0.00437587
2556.5756	0.0043865
2554.6471	0.00438752
2552.7186	0.00438669
2550.7902	0.00438307
2548.8617	0.00437581
2546.9332	0.00437556
2545.0047	0.00438816
2543.0762	0.00440247
2541.1477	0.00440687
2539.2192	0.00440332
2537.2907	0.00439574
2535.3622	0.00438446
2533.4337	0.00437575
2531.5053	0.00437884
2529.5768	0.00438743
2527.6483	0.00438701
2525.7198	0.00438058
2523.7913	0.00437925
2521.8628	0.00437791
2519.9343	0.00437022
2518.0058	0.00436371
2516.0773	0.00436107
2514.1489	0.00435634
2512.2204	0.00434968
2510.2919	0.00434549
2508.3634	0.00434359
2506.4349	0.00433369
2504.5064	0.00431132
2502.5779	0.00429336
2500.6494	0.00429745
2498.7209	0.00431876
2496.7924	0.00434519
2494.8640	0.00436822
2492.9355	0.00438083
2491.0070	0.00438445
2489.0785	0.00438277
2487.1500	0.00438008
2485.2215	0.00437941
2483.2930	0.0043704
2481.3645	0.00433671
2479.4360	0.004296
2477.5075	0.00429018
2475.5791	0.00431982
2473.6506	0.00434917
2471.7221	0.00436005
2469.7936	0.00435729
2467.8651	0.00434513
2465.9366	0.00433583
2464.0081	0.00434334
2462.0796	0.00435522
2460.1511	0.00435176
2458.2227	0.00434026
2456.2942	0.0043433
2454.3657	0.00436202
2452.4372	0.00437567
2450.5087	0.00437354
2448.5802	0.00436698
2446.6517	0.00436861
2444.7232	0.00436757
2442.7947	0.00435141
2440.8662	0.00433923
2438.9378	0.00435842
2437.0093	0.0043987
2435.0808	0.00442064
2433.1523	0.00441192
2431.2238	0.00439297
2429.2953	0.00437655
2427.3668	0.00435454
2425.4383	0.00432818
2423.5098	0.0043244
2421.5814	0.00435377
2419.6529	0.00437988
2417.7244	0.00436681
2415.7959	0.00432999
2413.8674	0.004305
2411.9389	0.00429849
2410.0104	0.00430216
2408.0819	0.00431813
2406.1534	0.00434243
2404.2249	0.00435569
2402.2965	0.00434933
2400.3680	0.00433423
2398.4395	0.00431843
2396.5110	0.00430082
2394.5825	0.00428788
2392.6540	0.00428906
2390.7255	0.00430326
2388.7970	0.00432284
2386.8685	0.00433716
2384.9400	0.00433269
2383.0116	0.00431208
2381.0831	0.00429866
2379.1546	0.00430543
2377.2261	0.00431326
2375.2976	0.00429058
2373.3691	0.00424251
2371.4406	0.004213
2369.5121	0.00422489
2367.5836	0.004261
2365.6552	0.00429465
2363.7267	0.00431305
2361.7982	0.0043146
2359.8697	0.00430356
2357.9412	0.00428874
2356.0127	0.00427138
2354.0842	0.00424509
2352.1557	0.00420894
2350.2272	0.00417844
2348.2987	0.00418335
2346.3703	0.00422811
2344.4418	0.00427197
2342.5133	0.00428921
2340.5848	0.00430356
2338.6563	0.0043321
2336.7278	0.00435774
2334.7993	0.00439023
2332.8708	0.00446941
2330.9423	0.00456029
2329.0139	0.00454441
2327.0854	0.00439749
2325.1569	0.00425829
2323.2284	0.00424131
2321.2999	0.00430635
2319.3714	0.00435418
2317.4429	0.00435116
2315.5144	0.00433214
2313.5859	0.00432854
2311.6574	0.0043368
2309.7290	0.00435037
2307.8005	0.00436069
2305.8720	0.0043319
2303.9435	0.00423594
2302.0150	0.00411637
2300.0865	0.00407731
2298.1580	0.00416092
2296.2295	0.00427759
2294.3010	0.00430782
2292.3726	0.0042327
2290.4441	0.00414703
2288.5156	0.00415424
2286.5871	0.00424872
2284.6586	0.00433647
2282.7301	0.0043337
2280.8016	0.00421452
2278.8731	0.00406722
2276.9446	0.00404934
2275.0161	0.00418347
2273.0877	0.00434268
2271.1592	0.00444543
2269.2307	0.00450695
2267.3022	0.00455795
2265.3737	0.0045949
2263.4452	0.00459259
2261.5167	0.00455085
2259.5882	0.00449896
2257.6597	0.00449146
2255.7312	0.00462028
2253.8028	0.00493573
2251.8743	0.00542671
2249.9458	0.00613516
2248.0173	0.00711232
2246.0888	0.00832379
2244.1603	0.00971956
2242.2318	0.0112242
2240.3033	0.0125892
2238.3748	0.0133975
2236.4464	0.0133957
2234.5179	0.0127421
2232.5894	0.0116404
2230.6609	0.0100873
2228.7324	0.00831537
2226.8039	0.00686616
2224.8754	0.00600134
2222.9469	0.00554542
2221.0184	0.00525872
2219.0899	0.0050114
2217.1615	0.00472964
2215.2330	0.00446234
2213.3045	0.00437407
2211.3760	0.00449704
2209.4475	0.00466504
2207.5190	0.00474663
2205.5905	0.00474309
2203.6620	0.00469441
2201.7335	0.00464529
2199.8051	0.00463483
2197.8766	0.0046386
2195.9481	0.00457872
2194.0196	0.00443193
2192.0911	0.00431074
2190.1626	0.00435755
2188.2341	0.00454077
2186.3056	0.00468207
2184.3771	0.00468817
2182.4486	0.00461993
2180.5202	0.00454533
2178.5917	0.00445966
2176.6632	0.00438697
2174.7347	0.00439429
2172.8062	0.00444522
2170.8777	0.00443882
2168.9492	0.0043513
2167.0207	0.00417222
2165.0922	0.00393842
2163.1637	0.00386648
2161.2353	0.004086
2159.3068	0.00437261
2157.3783	0.00442129
2155.4498	0.0042129
2153.5213	0.00402386
2151.5928	0.00411063
2149.6643	0.0044036
2147.7358	0.00462652
2145.8073	0.00464935
2143.8789	0.00457838
2141.9504	0.00457993
2140.0219	0.00468187
2138.0934	0.00475978
2136.1649	0.0047249
2134.2364	0.00464638
2132.3079	0.00463831
2130.3794	0.0047006
2128.4509	0.00475941
2126.5224	0.00478025
2124.5940	0.00476693
2122.6655	0.00474587
2120.7370	0.00475751
2118.8085	0.00479639
2116.8800	0.00481221
2114.9515	0.00479144
2113.0230	0.00476113
2111.0945	0.00472023
2109.1660	0.00466342
2107.2376	0.00461801
2105.3091	0.00456474
2103.3806	0.00447549
2101.4521	0.00443338
2099.5236	0.00449158
2097.5951	0.00457059
2095.6666	0.00463292
2093.7381	0.00467586
2091.8096	0.00462227
2089.8811	0.0044795
2087.9527	0.00437849
2086.0242	0.00437208
2084.0957	0.00442948
2082.1672	0.00453163
2080.2387	0.00465116
2078.3102	0.00475137
2076.3817	0.00478374
2074.4532	0.00470249
2072.5247	0.00453682
2070.5963	0.00436246
2068.6678	0.00426513
2066.7393	0.00433956
2064.8108	0.00456114
2062.8823	0.00475886
2060.9538	0.00478963
2059.0253	0.0046099
2057.0968	0.0043047
2055.1683	0.00409296
2053.2398	0.00410495
2051.3114	0.00423951
2049.3829	0.00436573
2047.4544	0.00449056
2045.5259	0.00462523
2043.5974	0.00467687
2041.6689	0.00462539
2039.7404	0.0046055
2037.8119	0.00467488
2035.8834	0.00474497
2033.9549	0.00477428
2032.0265	0.00478474
2030.0980	0.00476439
2028.1695	0.00473568
2026.2410	0.00476845
2024.3125	0.00482062
2022.3840	0.00478456
2020.4555	0.00470572
2018.5270	0.004691
2016.5985	0.00471292
2014.6701	0.00473737
2012.7416	0.00481479
2010.8131	0.00493138
2008.8846	0.00500608
2006.9561	0.00502029
2005.0276	0.00501227
2003.0991	0.00500912
2001.1706	0.00501647
1999.2421	0.00503337
1997.3136	0.00506222
1995.3852	0.00509251
1993.4567	0.00509541
1991.5282	0.00507899
1989.5997	0.00509513
1987.6712	0.0051478
1985.7427	0.00518691
1983.8142	0.00518768
1981.8857	0.00515987
1979.9572	0.00511924
1978.0288	0.0050891
1976.1003	0.0050973
1974.1718	0.00514507
1972.2433	0.00519786
1970.3148	0.00522464
1968.3863	0.00522908
1966.4578	0.00523282
1964.5293	0.00524722
1962.6008	0.00526654
1960.6723	0.00527374
1958.7439	0.00526249
1956.8154	0.00524703
1954.8869	0.0052469
1952.9584	0.00526767
1951.0299	0.00529691
1949.1014	0.00532201
1947.1729	0.00533682
1945.2444	0.00534154
1943.3159	0.00534389
1941.3874	0.00534915
1939.4590	0.0053507
1937.5305	0.00534229
1935.6020	0.00533505
1933.6735	0.00534403
1931.7450	0.00536213
1929.8165	0.00536984
1927.8880	0.00536581
1925.9595	0.00536201
1924.0310	0.00536381
1922.1026	0.0053688
1920.1741	0.00537328
1918.2456	0.00537808
1916.3171	0.00538709
1914.3886	0.00539975
1912.4601	0.00541119
1910.5316	0.00542225
1908.6031	0.00543742
1906.6746	0.00545695
1904.7461	0.00547328
1902.8177	0.00547724
1900.8892	0.00547367
1898.9607	0.0054732
1897.0322	0.00547416
1895.1037	0.00547206
1893.1752	0.00547274
1891.2467	0.00548265
1889.3182	0.00549522
1887.3897	0.00549993
1885.4613	0.0054981
1883.5328	0.00550003
1881.6043	0.00551085
1879.6758	0.00552514
1877.7473	0.00553209
1875.8188	0.0055294
1873.8903	0.00552502
1871.9618	0.00552505
1870.0333	0.00552751
1868.1048	0.00552708
1866.1764	0.00552171
1864.2479	0.00551511
1862.3194	0.00551295
1860.3909	0.00551776
1858.4624	0.00552816
1856.5339	0.00553893
1854.6054	0.00554554
1852.6769	0.00554959
1850.7484	0.00555081
1848.8200	0.00554234
1846.8915	0.00552801
1844.9630	0.00552489
1843.0345	0.00553734
1841.1060	0.00555032
1839.1775	0.00555298
1837.2490	0.00555143
1835.3205	0.00555215
1833.3920	0.00555762
1831.4635	0.00557268
1829.5351	0.00559434
1827.6066	0.0056146
1825.6781	0.00563332
1823.7496	0.00564801
1821.8211	0.00565004
1819.8926	0.00564241
1817.9641	0.0056403
1816.0356	0.00564807
1814.1071	0.00565938
1812.1786	0.00567359
1810.2502	0.00569265
1808.3217	0.00571155
1806.3932	0.00572519
1804.4647	0.00573516
1802.5362	0.00574651
1800.6077	0.00575972
1798.6792	0.00577287
1796.7507	0.00578693
1794.8222	0.00580298
1792.8938	0.00581717
1790.9653	0.00582384
1789.0368	0.00582481
1787.1083	0.00582517
1785.1798	0.00582366
1783.2513	0.0058206
1781.3228	0.00582293
1779.3943	0.00583153
1777.4658	0.00583728
1775.5373	0.0058325
1773.6089	0.00582098
1771.6804	0.00581375
1769.7519	0.00581662
1767.8234	0.00582512
1765.8949	0.00583197
1763.9664	0.0058347
1762.0379	0.00583691
1760.1094	0.00584149
1758.1809	0.00584724
1756.2525	0.00585334
1754.3240	0.00586047
1752.3955	0.00586787
1750.4670	0.00587331
1748.5385	0.00587376
1746.6100	0.00586886
1744.6815	0.00586535
1742.7530	0.00587307
1740.8245	0.00589199
1738.8960	0.00591042
1736.9676	0.00592082
1735.0391	0.00592834
1733.1106	0.00593998
1731.1821	0.00595133
1729.2536	0.00595566
1727.3251	0.00596019
1725.3966	0.00597342
1723.4681	0.00599046
1721.5396	0.00600989
1719.6111	0.00604042
1717.6827	0.00608082
1715.7542	0.00612354
1713.8257	0.00617104
1711.8972	0.00622972
1709.9687	0.00630439
1708.0402	0.0063984
1706.1117	0.00651195
1704.1832	0.00664112
1702.2547	0.00677694
1700.3263	0.00690851
1698.3978	0.00703113
1696.4693	0.00714462
1694.5408	0.00725278
1692.6123	0.00736599
1690.6838	0.00748968
1688.7553	0.00761839
1686.8268	0.00775137
1684.8983	0.00789744
1682.9698	0.00806528
1681.0414	0.0082581
1679.1129	0.00847299
1677.1844	0.0087103
1675.2559	0.00897721
1673.3274	0.00928297
1671.3989	0.00962517
1669.4704	0.00996497
1667.5419	0.0102221
1665.6134	0.0103071
1663.6850	0.0101745
1661.7565	0.00986026
1659.8280	0.00945725
1657.8995	0.00904793
1655.9710	0.00867239
1654.0425	0.00834476
1652.1140	0.00806433
1650.1855	0.00782323
1648.2570	0.0076184
1646.3285	0.00744866
1644.4001	0.00731074
1642.4716	0.0072012
1640.5431	0.00711211
1638.6146	0.00703286
1636.6861	0.00696401
1634.7576	0.00691551
1632.8291	0.00689092
1630.9006	0.00688583
1628.9721	0.00690041
1627.0437	0.00694293
1625.1152	0.00702023
1623.1867	0.00713192
1621.2582	0.00727161
1619.3297	0.00742504
1617.4012	0.007557
1615.4727	0.00761421
1613.5442	0.00756717
1611.6157	0.00744487
1609.6872	0.00730721
1607.7588	0.00719664
1605.8303	0.00712472
1603.9018	0.00708329
1601.9733	0.00705977
1600.0448	0.00704519
1598.1163	0.00702919
1596.1878	0.00699473
1594.2593	0.00693217
1592.3308	0.00685501
1590.4023	0.00678376
1588.4739	0.00672707
1586.5454	0.00668645
1584.6169	0.00665903
1582.6884	0.00663599
1580.7599	0.00661198
1578.8314	0.00658928
1576.9029	0.00657138
1574.9744	0.00656043
1573.0459	0.00655614
1571.1175	0.00655711
1569.1890	0.00656462
1567.2605	0.00658068
1565.3320	0.00660259
1563.4035	0.00662442
1561.4750	0.0066452
1559.5465	0.00667109
1557.6180	0.00670306
1555.6895	0.00672481
1553.7610	0.00672131
1551.8326	0.00669743
1549.9041	0.00666199
1547.9756	0.00662138
1546.0471	0.00659004
1544.1186	0.00657871
1542.1901	0.0065812
1540.2616	0.00658366
1538.3331	0.00657943
1536.4046	0.00657083
1534.4762	0.00656105
1532.5477	0.00655333
1530.6192	0.00654991
1528.6907	0.00654662
1526.7622	0.00654117
1524.8337	0.00653871
1522.9052	0.0065467
1520.9767	0.00656701
1519.0482	0.00658828
1517.1197	0.00659539
1515.1913	0.00658835
1513.2628	0.00657561
1511.3343	0.00655848
1509.4058	0.00654109
1507.4773	0.00653146
1505.5488	0.00652699
1503.6203	0.00651592
1501.6918	0.00650337
1499.7633	0.00653478
1497.8348	0.00663804
1495.9064	0.0067505
1493.9779	0.00680221
1492.0494	0.00681703
1490.1209	0.00684918
1488.1924	0.00691282
1486.2639	0.00700969
1484.3354	0.00714763
1482.4069	0.00732092
1480.4784	0.00750703
1478.5500	0.00769153
1476.6215	0.00788
1474.6930	0.00808177
1472.7645	0.00829345
1470.8360	0.00850637
1468.9075	0.00872499
1466.9790	0.00896809
1465.0505	0.00925038
1463.1220	0.00956874
1461.1935	0.00990298
1459.2651	0.0102242
1457.3366	0.0105003
1455.4081	0.0106979
1453.4796	0.0107897
1451.5511	0.0107662
1449.6226	0.0106335
1447.6941	0.0104072
1445.7656	0.0101121
1443.8371	0.00977808
1441.9087	0.00943026
1439.9802	0.00908172
1438.0517	0.00873884
1436.1232	0.00841765
1434.1947	0.00813991
1432.2662	0.00791535
1430.3377	0.00774059
1428.4092	0.00760825
1426.4807	0.00751437
1424.5522	0.00746213
1422.6238	0.00745209
1420.6953	0.00747605
1418.7668	0.00752413
1416.8383	0.00758814
1414.9098	0.00766213
1412.9813	0.00774527
1411.0528	0.00784303
1409.1243	0.00796066
1407.1958	0.00808823
1405.2674	0.00819602
1403.3389	0.00825553
1401.4104	0.00825936
1399.4819	0.008214
1397.5534	0.00812556
1395.6249	0.00800472
1393.6964	0.00787401
1391.7679	0.00775243
1389.8394	0.0076369
1387.9109	0.00751701
1385.9825	0.00740078
1384.0540	0.00730658
1382.1255	0.00724493
1380.1970	0.00721797
1378.2685	0.00721909
1376.3400	0.00724033
1374.4115	0.00728398
1372.4830	0.00734606
1370.5545	0.00740236
1368.6260	0.00742828
1366.6976	0.0074121
1364.7691	0.00735549
1362.8406	0.00728178
1360.9121	0.00722742
1358.9836	0.0072061
1357.0551	0.00720095
1355.1266	0.00719881
1353.1981	0.00720861
1351.2696	0.00724218
1349.3412	0.00729564
1347.4127	0.00735454
1345.4842	0.00740909
1343.5557	0.00745809
1341.6272	0.00749697
1339.6987	0.00752332
1337.7702	0.00754644
1335.8417	0.0075676
1333.9132	0.00757363
1331.9847	0.00756259
1330.0563	0.00754948
1328.1278	0.00754295
1326.1993	0.00753961
1324.2708	0.00753809
1322.3423	0.00753963
1320.4138	0.0075396
1318.4853	0.007537
1316.5568	0.00754212
1314.6283	0.00756388
1312.6999	0.00759798
1310.7714	0.00763239
1308.8429	0.00765564
1306.9144	0.00766095
1304.9859	0.00765154
1303.0574	0.0076397
1301.1289	0.00763427
1299.2004	0.00763542
1297.2719	0.0076422
1295.3434	0.00765788
1293.4150	0.00768753
1291.4865	0.00773252
1289.5580	0.00778848
1287.6295	0.00784846
1285.7010	0.0079047
1283.7725	0.00795272
1281.8440	0.00799982
1279.9155	0.00806144
1277.9870	0.00814792
1276.0585	0.00825555
1274.1301	0.0083672
1272.2016	0.00846338
1270.2731	0.00853478
1268.3446	0.00858137
1266.4161	0.00859953
1264.4876	0.00857762
1262.5591	0.00851498
1260.6306	0.00843515
1258.7021	0.00836211
1256.7737	0.00829765
1254.8452	0.00824692
1252.9167	0.00824761
1250.9882	0.0083193
1249.0597	0.00840843
1247.1312	0.00847115
1245.2027	0.00855523
1243.2742	0.00871837
1241.3457	0.00895526
1239.4172	0.00923578
1237.4888	0.00953349
1235.5603	0.00981455
1233.6318	0.0100406
1231.7033	0.0101828
1229.7748	0.0102326
1227.8463	0.0102041
1225.9178	0.0101199
1223.9893	0.00999165
1222.0608	0.00981097
1220.1324	0.00956894
1218.2039	0.0092822
1216.2754	0.0089943
1214.3469	0.00874537
1212.4184	0.00854497
1210.4899	0.00837303
1208.5614	0.00819961
1206.6329	0.00800535
1204.7044	0.00779368
1202.7759	0.00758513
1200.8475	0.00740012
1198.9190	0.00725056
1196.9905	0.00713974
1195.0620	0.00706228
1193.1335	0.00700922
1191.2050	0.00697511
1189.2765	0.00695317
1187.3480	0.0069328
1185.4195	0.00691682
1183.4911	0.00692528
1181.5626	0.00696985
[truncated: 609 more rows]
