# Supplementary material for: Vibrational Study on the Structure, Bioactivity, and Silver Adsorption of Silk Fibroin Fibers Grafted with Methacrylonitrile
Source: Molecules. 2023 Mar 10;28(6):2551. doi: 10.3390/molecules28062551 (PMC10051891; doi:10.3390/molecules28062551)
Supplement: Supplementary file 1 [file molecules-28-02551-s001.zip › RAW DATA/Figure S1 Raman t0 all samples/BF MAN 25 Raman p1 t = 0.txt]

TITLE	BF MAN 25% | AV. OF 400
DATA TYPE
ORIGIN	JASCO
OWNER
DATE	23/03/01
TIME	12:34:55
SPECTROMETER/DATA SYSTEM
RESOLUTION
DELTAX	-1.92849
XUNITS	1/CM
YUNITS	AU
FIRSTX	5001.9004
LASTX	3.2560
NPOINTS	2593
FIRSTY	0.00067
MAXY	0.02127
MINY	0.00036
XYDATA
5001.9004	0.00067
4999.9719	0.00067
4998.0434	0.00068
4996.1149	0.00068
4994.1864	0.00067
4992.2579	0.00069
4990.3295	0.00071
4988.4010	0.00069
4986.4725	0.00067
4984.5440	0.00067
4982.6155	0.00068
4980.6870	0.00069
4978.7585	0.00068
4976.8300	0.00067
4974.9015	0.00066
4972.9730	0.00067
4971.0445	0.00066
4969.1161	0.00066
4967.1876	0.00067
4965.2591	0.00068
4963.3306	0.00067
4961.4021	0.00066
4959.4736	0.00067
4957.5451	0.00067
4955.6166	0.00067
4953.6881	0.00068
4951.7596	0.00068
4949.8312	0.00067
4947.9027	0.00066
4945.9742	0.00067
4944.0457	0.00067
4942.1172	0.00067
4940.1887	0.00067
4938.2602	0.00067
4936.3317	0.00067
4934.4032	0.00067
4932.4747	0.00067
4930.5463	0.00067
4928.6178	0.00067
4926.6893	0.00067
4924.7608	0.00067
4922.8323	0.00067
4920.9038	0.00067
4918.9753	0.00067
4917.0468	0.00067
4915.1183	0.00067
4913.1898	0.00066
4911.2614	0.00066
4909.3329	0.00065
4907.4044	0.00066
4905.4759	0.00067
4903.5474	0.00068
4901.6189	0.00066
4899.6904	0.00066
4897.7619	0.00066
4895.8334	0.00066
4893.9049	0.00067
4891.9765	0.00067
4890.0480	0.00066
4888.1195	0.00066
4886.1910	0.00066
4884.2625	0.00065
4882.3340	0.00066
4880.4055	0.00066
4878.4770	0.00066
4876.5485	0.00066
4874.6200	0.00065
4872.6916	0.00066
4870.7631	0.00067
4868.8346	0.00066
4866.9061	0.00066
4864.9776	0.00066
4863.0491	0.00066
4861.1206	0.00065
4859.1921	0.00065
4857.2636	0.00065
4855.3351	0.00064
4853.4067	0.00064
4851.4782	0.00065
4849.5497	0.00067
4847.6212	0.00067
4845.6927	0.00067
4843.7642	0.00067
4841.8357	0.00067
4839.9072	0.00067
4837.9787	0.00066
4836.0502	0.00066
4834.1218	0.00066
4832.1933	0.00065
4830.2648	0.00065
4828.3363	0.00063
4826.4078	0.00063
4824.4793	0.00064
4822.5508	0.00066
4820.6223	0.00067
4818.6938	0.00066
4816.7653	0.00065
4814.8369	0.00067
4812.9084	0.00069
4810.9799	0.00067
4809.0514	0.00066
4807.1229	0.00068
4805.1944	0.00069
4803.2659	0.00068
4801.3374	0.00067
4799.4089	0.00067
4797.4804	0.00066
4795.5520	0.00064
4793.6235	0.00063
4791.6950	0.00064
4789.7665	0.00065
4787.8380	0.00064
4785.9095	0.00064
4783.9810	0.00065
4782.0525	0.00066
4780.1240	0.00066
4778.1955	0.00066
4776.2671	0.00064
4774.3386	0.00063
4772.4101	0.00064
4770.4816	0.00065
4768.5531	0.00064
4766.6246	0.00063
4764.6961	0.00065
4762.7676	0.00066
4760.8391	0.00066
4758.9106	0.00064
4756.9822	0.00063
4755.0537	0.00063
4753.1252	0.00064
4751.1967	0.00065
4749.2682	0.00065
4747.3397	0.00066
4745.4112	0.00065
4743.4827	0.00066
4741.5542	0.00065
4739.6257	0.00064
4737.6973	0.00066
4735.7688	0.00068
4733.8403	0.00068
4731.9118	0.00066
4729.9833	0.00064
4728.0548	0.00065
4726.1263	0.00066
4724.1978	0.00067
4722.2693	0.00066
4720.3408	0.00065
4718.4124	0.00064
4716.4839	0.00065
4714.5554	0.00065
4712.6269	0.00064
4710.6984	0.00065
4708.7699	0.00065
4706.8414	0.00065
4704.9129	0.00066
4702.9844	0.00067
4701.0559	0.00065
4699.1275	0.00062
4697.1990	0.00063
4695.2705	0.00063
4693.3420	0.00063
4691.4135	0.00064
4689.4850	0.00064
4687.5565	0.00065
4685.6280	0.00067
4683.6995	0.00067
4681.7710	0.00066
4679.8426	0.00066
4677.9141	0.00065
4675.9856	0.00064
4674.0571	0.00063
4672.1286	0.00063
4670.2001	0.00062
4668.2716	0.00063
4666.3431	0.00064
4664.4146	0.00064
4662.4861	0.00064
4660.5577	0.00065
4658.6292	0.00064
4656.7007	0.00064
4654.7722	0.00065
4652.8437	0.00065
4650.9152	0.00063
4648.9867	0.00063
4647.0582	0.00064
4645.1297	0.00066
4643.2012	0.00067
4641.2728	0.00066
4639.3443	0.00064
4637.4158	0.00064
4635.4873	0.00064
4633.5588	0.00064
4631.6303	0.00063
4629.7018	0.00063
4627.7733	0.00063
4625.8448	0.00063
4623.9163	0.00063
4621.9879	0.00063
4620.0594	0.00063
4618.1309	0.00063
4616.2024	0.00063
4614.2739	0.00063
4612.3454	0.00063
4610.4169	0.00063
4608.4884	0.00063
4606.5599	0.00063
4604.6314	0.00063
4602.7030	0.00063
4600.7745	0.00062
4598.8460	0.00062
4596.9175	0.00063
4594.9890	0.00063
4593.0605	0.00063
4591.1320	0.00064
4589.2035	0.00064
4587.2750	0.00064
4585.3465	0.00064
4583.4181	0.00064
4581.4896	0.00064
4579.5611	0.00063
4577.6326	0.00063
4575.7041	0.00064
4573.7756	0.00065
4571.8471	0.00067
4569.9186	0.0007
4567.9901	0.00075
4566.0616	0.00079
4564.1332	0.00076
4562.2047	0.00071
4560.2762	0.00067
4558.3477	0.00066
4556.4192	0.00065
4554.4907	0.00064
4552.5622	0.00064
4550.6337	0.00063
4548.7052	0.00062
4546.7767	0.00062
4544.8483	0.00062
4542.9198	0.00062
4540.9913	0.00062
4539.0628	0.00062
4537.1343	0.00062
4535.2058	0.00062
4533.2773	0.00062
4531.3488	0.00062
4529.4203	0.00061
4527.4918	0.00061
4525.5634	0.00062
4523.6349	0.00064
4521.7064	0.00064
4519.7779	0.00064
4517.8494	0.00063
4515.9209	0.00062
4513.9924	0.00062
4512.0639	0.00063
4510.1354	0.00063
4508.2069	0.00063
4506.2784	0.00063
4504.3500	0.00063
4502.4215	0.00061
4500.4930	0.0006
4498.5645	0.00061
4496.6360	0.00063
4494.7075	0.00064
4492.7790	0.00063
4490.8505	0.00062
4488.9220	0.00061
4486.9935	0.00062
4485.0651	0.00063
4483.1366	0.00063
4481.2081	0.00061
4479.2796	0.00061
4477.3511	0.00062
4475.4226	0.00063
4473.4941	0.00064
4471.5656	0.00064
4469.6371	0.00064
4467.7086	0.00063
4465.7802	0.00063
4463.8517	0.00063
4461.9232	0.00063
4459.9947	0.00062
4458.0662	0.00061
4456.1377	0.00062
4454.2092	0.00064
4452.2807	0.00064
4450.3522	0.00063
4448.4237	0.00062
4446.4953	0.0006
4444.5668	0.00059
4442.6383	0.0006
4440.7098	0.00062
4438.7813	0.00063
4436.8528	0.00062
4434.9243	0.00062
4432.9958	0.00061
4431.0673	0.00061
4429.1388	0.0006
4427.2104	0.00062
4425.2819	0.00064
4423.3534	0.00064
4421.4249	0.00062
4419.4964	0.00061
4417.5679	0.00061
4415.6394	0.00061
4413.7109	0.00062
4411.7824	0.00063
4409.8539	0.00063
4407.9255	0.00063
4405.9970	0.00061
4404.0685	0.0006
4402.1400	0.0006
4400.2115	0.00061
4398.2830	0.0006
4396.3545	0.00061
4394.4260	0.00062
4392.4975	0.00062
4390.5690	0.00061
4388.6406	0.00061
4386.7121	0.00061
4384.7836	0.00062
4382.8551	0.00062
4380.9266	0.00061
4378.9981	0.0006
4377.0696	0.0006
4375.1411	0.00061
4373.2126	0.00063
4371.2841	0.00065
4369.3557	0.00063
4367.4272	0.00062
4365.4987	0.00061
4363.5702	0.0006
4361.6417	0.0006
4359.7132	0.0006
4357.7847	0.00061
4355.8562	0.00062
4353.9277	0.00062
4351.9992	0.00061
4350.0708	0.00061
4348.1423	0.0006
4346.2138	0.00061
4344.2853	0.00061
4342.3568	0.00063
4340.4283	0.00064
4338.4998	0.00064
4336.5713	0.00063
4334.6428	0.00062
4332.7143	0.00063
4330.7859	0.00064
4328.8574	0.00062
4326.9289	0.00062
4325.0004	0.00062
4323.0719	0.00062
4321.1434	0.00063
4319.2149	0.00064
4317.2864	0.00063
4315.3579	0.00062
4313.4294	0.00062
4311.5010	0.00062
4309.5725	0.00061
4307.6440	0.00059
4305.7155	0.00059
4303.7870	0.00059
4301.8585	0.00059
4299.9300	0.00059
4298.0015	0.00059
4296.0730	0.0006
4294.1445	0.0006
4292.2161	0.00059
4290.2876	0.00058
4288.3591	0.00059
4286.4306	0.0006
4284.5021	0.0006
4282.5736	0.00061
4280.6451	0.00061
4278.7166	0.0006
4276.7881	0.00059
4274.8596	0.00058
4272.9312	0.00059
4271.0027	0.00059
4269.0742	0.00059
4267.1457	0.00058
4265.2172	0.00058
4263.2887	0.00058
4261.3602	0.00059
4259.4317	0.00059
4257.5032	0.00058
4255.5747	0.00058
4253.6463	0.00059
4251.7178	0.00059
4249.7893	0.00059
4247.8608	0.00059
4245.9323	0.0006
4244.0038	0.00059
4242.0753	0.00059
4240.1468	0.00061
4238.2183	0.00061
4236.2898	0.00058
4234.3614	0.00058
4232.4329	0.00059
4230.5044	0.00058
4228.5759	0.00059
4226.6474	0.00059
4224.7189	0.00059
4222.7904	0.00059
4220.8619	0.0006
4218.9334	0.0006
4217.0049	0.00059
4215.0765	0.00059
4213.1480	0.0006
4211.2195	0.0006
4209.2910	0.0006
4207.3625	0.0006
4205.4340	0.00061
4203.5055	0.00061
4201.5770	0.00061
4199.6485	0.00059
4197.7200	0.00059
4195.7916	0.00059
4193.8631	0.00059
4191.9346	0.00058
4190.0061	0.00058
4188.0776	0.00058
4186.1491	0.00059
4184.2206	0.00059
4182.2921	0.00057
4180.3636	0.00058
4178.4351	0.00059
4176.5067	0.0006
4174.5782	0.0006
4172.6497	0.00059
4170.7212	0.00059
4168.7927	0.0006
4166.8642	0.00061
4164.9357	0.00061
4163.0072	0.00061
4161.0787	0.0006
4159.1502	0.0006
4157.2218	0.00059
4155.2933	0.00059
4153.3648	0.00059
4151.4363	0.00058
4149.5078	0.00057
4147.5793	0.00057
4145.6508	0.00058
4143.7223	0.00059
4141.7938	0.00059
4139.8653	0.0006
4137.9369	0.0006
4136.0084	0.0006
4134.0799	0.0006
4132.1514	0.00059
4130.2229	0.00058
4128.2944	0.00059
4126.3659	0.00058
4124.4374	0.00057
4122.5089	0.00057
4120.5804	0.00059
4118.6520	0.0006
4116.7235	0.00059
4114.7950	0.00059
4112.8665	0.00058
4110.9380	0.00058
4109.0095	0.00059
4107.0810	0.00058
4105.1525	0.00058
4103.2240	0.00059
4101.2955	0.00059
4099.3671	0.00058
4097.4386	0.00058
4095.5101	0.00059
4093.5816	0.00061
4091.6531	0.0006
4089.7246	0.00057
4087.7961	0.00058
4085.8676	0.00059
4083.9391	0.00058
4082.0106	0.00059
4080.0822	0.0006
4078.1537	0.00059
4076.2252	0.00059
4074.2967	0.00059
4072.3682	0.00059
4070.4397	0.00059
4068.5112	0.00059
4066.5827	0.00059
4064.6542	0.00059
4062.7257	0.00059
4060.7972	0.00058
4058.8688	0.00058
4056.9403	0.00058
4055.0118	0.00057
4053.0833	0.00056
4051.1548	0.00056
4049.2263	0.00056
4047.2978	0.00056
4045.3693	0.00057
4043.4408	0.00058
4041.5123	0.00059
4039.5839	0.00059
4037.6554	0.00058
4035.7269	0.00059
4033.7984	0.00059
4031.8699	0.00058
4029.9414	0.00057
4028.0129	0.00057
4026.0844	0.00056
4024.1559	0.00057
4022.2274	0.00057
4020.2990	0.00057
4018.3705	0.00058
4016.4420	0.00057
4014.5135	0.00056
4012.5850	0.00055
4010.6565	0.00055
4008.7280	0.00057
4006.7995	0.00057
4004.8710	0.00057
4002.9425	0.00059
4001.0141	0.00059
3999.0856	0.00058
3997.1571	0.00057
3995.2286	0.00057
3993.3001	0.00057
3991.3716	0.00057
3989.4431	0.00058
3987.5146	0.00058
3985.5861	0.00057
3983.6576	0.00057
3981.7292	0.00056
3979.8007	0.00056
3977.8722	0.00057
3975.9437	0.00057
3974.0152	0.00057
3972.0867	0.00057
3970.1582	0.00057
3968.2297	0.00057
3966.3012	0.00056
3964.3727	0.00056
3962.4443	0.00056
3960.5158	0.00056
3958.5873	0.00055
3956.6588	0.00057
3954.7303	0.00059
3952.8018	0.00058
3950.8733	0.00057
3948.9448	0.00057
3947.0163	0.00057
3945.0878	0.00057
3943.1594	0.00056
3941.2309	0.00055
3939.3024	0.00056
3937.3739	0.00057
3935.4454	0.00057
3933.5169	0.00057
3931.5884	0.00058
3929.6599	0.00059
3927.7314	0.00058
3925.8029	0.00058
3923.8745	0.00057
3921.9460	0.00056
3920.0175	0.00057
3918.0890	0.00058
3916.1605	0.00058
3914.2320	0.00058
3912.3035	0.00058
3910.3750	0.00057
3908.4465	0.00058
3906.5180	0.00058
3904.5896	0.00057
3902.6611	0.00058
3900.7326	0.00057
3898.8041	0.00057
3896.8756	0.00056
3894.9471	0.00057
3893.0186	0.00056
3891.0901	0.00056
3889.1616	0.00056
3887.2331	0.00056
3885.3047	0.00056
3883.3762	0.00058
3881.4477	0.0006
3879.5192	0.00058
3877.5907	0.00056
3875.6622	0.00055
3873.7337	0.00055
3871.8052	0.00056
3869.8767	0.00056
3867.9482	0.00055
3866.0198	0.00055
3864.0913	0.00056
3862.1628	0.00057
3860.2343	0.00056
3858.3058	0.00056
3856.3773	0.00056
3854.4488	0.00056
3852.5203	0.00054
3850.5918	0.00054
3848.6633	0.00055
3846.7349	0.00056
3844.8064	0.00057
3842.8779	0.00056
3840.9494	0.00055
3839.0209	0.00055
3837.0924	0.00054
3835.1639	0.00055
3833.2354	0.00057
3831.3069	0.00058
3829.3784	0.00058
3827.4500	0.00057
3825.5215	0.00057
3823.5930	0.00057
3821.6645	0.00058
3819.7360	0.00058
3817.8075	0.00057
3815.8790	0.00055
3813.9505	0.00055
3812.0220	0.00054
3810.0935	0.00054
3808.1651	0.00054
3806.2366	0.00055
3804.3081	0.00056
3802.3796	0.00056
3800.4511	0.00055
3798.5226	0.00055
3796.5941	0.00056
3794.6656	0.00056
3792.7371	0.00056
3790.8086	0.00056
3788.8802	0.00055
3786.9517	0.00055
3785.0232	0.00055
3783.0947	0.00055
3781.1662	0.00056
3779.2377	0.00055
3777.3092	0.00056
3775.3807	0.00058
3773.4522	0.00058
3771.5237	0.00056
3769.5953	0.00056
3767.6668	0.00055
3765.7383	0.00055
3763.8098	0.00057
3761.8813	0.00057
3759.9528	0.00056
3758.0243	0.00055
3756.0958	0.00055
3754.1673	0.00056
3752.2388	0.00055
3750.3104	0.00054
3748.3819	0.00053
3746.4534	0.00054
3744.5249	0.00054
3742.5964	0.00054
3740.6679	0.00055
3738.7394	0.00056
3736.8109	0.00056
3734.8824	0.00056
3732.9539	0.00054
3731.0255	0.00054
3729.0970	0.00055
3727.1685	0.00055
3725.2400	0.00055
3723.3115	0.00054
3721.3830	0.00054
3719.4545	0.00055
3717.5260	0.00056
3715.5975	0.00057
3713.6690	0.00057
3711.7406	0.00056
3709.8121	0.00055
3707.8836	0.00055
3705.9551	0.00055
3704.0266	0.00055
3702.0981	0.00056
3700.1696	0.00055
3698.2411	0.00054
3696.3126	0.00055
3694.3841	0.00054
3692.4557	0.00054
3690.5272	0.00055
3688.5987	0.00055
3686.6702	0.00056
3684.7417	0.00056
3682.8132	0.00055
3680.8847	0.00055
3678.9562	0.00057
3677.0277	0.00057
3675.0992	0.00057
3673.1708	0.00056
3671.2423	0.00055
3669.3138	0.00055
3667.3853	0.00054
3665.4568	0.00054
3663.5283	0.00054
3661.5998	0.00055
3659.6713	0.00055
3657.7428	0.00054
3655.8143	0.00055
3653.8859	0.00056
3651.9574	0.00057
3650.0289	0.00057
3648.1004	0.00056
3646.1719	0.00055
3644.2434	0.00055
3642.3149	0.00055
3640.3864	0.00054
3638.4579	0.00055
3636.5294	0.00056
3634.6010	0.00055
3632.6725	0.00053
3630.7440	0.00054
3628.8155	0.00056
3626.8870	0.00057
3624.9585	0.00056
3623.0300	0.00056
3621.1015	0.00055
3619.1730	0.00055
3617.2445	0.00056
3615.3160	0.00056
3613.3876	0.00055
3611.4591	0.00054
3609.5306	0.00055
3607.6021	0.00056
3605.6736	0.00057
3603.7451	0.00057
3601.8166	0.00057
3599.8881	0.00057
3597.9596	0.00056
3596.0311	0.00056
3594.1027	0.00057
3592.1742	0.00056
3590.2457	0.00054
3588.3172	0.00054
3586.3887	0.00055
3584.4602	0.00055
3582.5317	0.00056
3580.6032	0.00057
3578.6747	0.00057
3576.7462	0.00056
3574.8178	0.00055
3572.8893	0.00056
3570.9608	0.00057
3569.0323	0.00057
3567.1038	0.00055
3565.1753	0.00056
3563.2468	0.00057
3561.3183	0.00057
3559.3898	0.00056
3557.4613	0.00057
3555.5329	0.00057
3553.6044	0.00057
3551.6759	0.00057
3549.7474	0.00057
3547.8189	0.00057
3545.8904	0.00057
3543.9619	0.00056
3542.0334	0.00056
3540.1049	0.00056
3538.1764	0.00058
3536.2480	0.00059
3534.3195	0.0006
3532.3910	0.00061
3530.4625	0.0006
3528.5340	0.00059
3526.6055	0.0006
3524.6770	0.00061
3522.7485	0.00062
3520.8200	0.00061
3518.8915	0.00061
3516.9631	0.00061
3515.0346	0.00061
3513.1061	0.00061
3511.1776	0.00061
3509.2491	0.00061
3507.3206	0.00063
3505.3921	0.00065
3503.4636	0.00065
3501.5351	0.00065
3499.6066	0.00064
3497.6782	0.00063
3495.7497	0.00064
3493.8212	0.00066
3491.8927	0.00068
3489.9642	0.0007
3488.0357	0.0007
3486.1072	0.00069
3484.1787	0.0007
3482.2502	0.00069
3480.3217	0.00069
3478.3933	0.0007
3476.4648	0.00071
3474.5363	0.00071
3472.6078	0.0007
3470.6793	0.0007
3468.7508	0.00071
3466.8223	0.00073
3464.8938	0.00075
3462.9653	0.00078
3461.0368	0.00078
3459.1084	0.00078
3457.1799	0.00077
3455.2514	0.00077
3453.3229	0.00077
3451.3944	0.00078
3449.4659	0.00079
3447.5374	0.00081
3445.6089	0.00084
3443.6804	0.00085
3441.7519	0.00085
3439.8235	0.00085
3437.8950	0.00086
3435.9665	0.00087
3434.0380	0.00089
3432.1095	0.00091
3430.1810	0.00091
3428.2525	0.00091
3426.3240	0.00091
3424.3955	0.00092
3422.4670	0.00095
3420.5386	0.00097
3418.6101	0.001
3416.6816	0.00102
3414.7531	0.00104
3412.8246	0.00106
3410.8961	0.00107
3408.9676	0.00109
3407.0391	0.00112
3405.1106	0.00115
3403.1821	0.00116
3401.2537	0.00118
3399.3252	0.00121
3397.3967	0.00124
3395.4682	0.00126
3393.5397	0.00128
3391.6112	0.0013
3389.6827	0.00132
3387.7542	0.00134
3385.8257	0.00137
3383.8972	0.00138
3381.9688	0.00141
3380.0403	0.00144
3378.1118	0.00146
3376.1833	0.00148
3374.2548	0.00151
3372.3263	0.00155
3370.3978	0.00159
3368.4693	0.00162
3366.5408	0.00164
3364.6123	0.00166
3362.6839	0.00168
3360.7554	0.00171
3358.8269	0.00174
3356.8984	0.00177
3354.9699	0.00181
3353.0414	0.00185
3351.1129	0.00189
3349.1844	0.00192
3347.2559	0.00195
3345.3274	0.00198
3343.3990	0.00201
3341.4705	0.00205
3339.5420	0.00209
3337.6135	0.00214
3335.6850	0.00219
3333.7565	0.00223
3331.8280	0.00227
3329.8995	0.00231
3327.9710	0.00235
3326.0425	0.00241
3324.1141	0.00246
3322.1856	0.00252
3320.2571	0.00258
3318.3286	0.00265
3316.4001	0.00271
3314.4716	0.00277
3312.5431	0.00282
3310.6146	0.00287
3308.6861	0.00292
3306.7576	0.00299
3304.8292	0.00305
3302.9007	0.00311
3300.9722	0.00316
3299.0437	0.00321
3297.1152	0.00326
3295.1867	0.0033
3293.2582	0.00334
3291.3297	0.00338
3289.4012	0.00342
3287.4727	0.00346
3285.5443	0.00347
3283.6158	0.00348
3281.6873	0.00346
3279.7588	0.00344
3277.8303	0.00342
3275.9018	0.0034
3273.9733	0.0034
3272.0448	0.00339
3270.1163	0.00338
3268.1878	0.00337
3266.2594	0.00335
3264.3309	0.00332
3262.4024	0.00328
3260.4739	0.00324
3258.5454	0.00321
3256.6169	0.00318
3254.6884	0.00317
3252.7599	0.00316
3250.8314	0.00314
3248.9029	0.00311
3246.9745	0.00309
3245.0460	0.00307
3243.1175	0.00305
3241.1890	0.00304
3239.2605	0.00304
3237.3320	0.00304
3235.4035	0.00304
3233.4750	0.00303
3231.5465	0.00301
3229.6180	0.00298
3227.6896	0.00296
3225.7611	0.00295
3223.8326	0.00295
3221.9041	0.00295
3219.9756	0.00293
3218.0471	0.00291
3216.1186	0.00291
3214.1901	0.00292
3212.2616	0.00292
3210.3331	0.00292
3208.4047	0.00293
3206.4762	0.00293
3204.5477	0.00293
3202.6192	0.00292
3200.6907	0.00291
3198.7622	0.00291
3196.8337	0.00292
3194.9052	0.00292
3192.9767	0.00293
3191.0482	0.00294
3189.1198	0.00294
3187.1913	0.00294
3185.2628	0.00295
3183.3343	0.00296
3181.4058	0.00297
3179.4773	0.00297
3177.5488	0.00298
3175.6203	0.00299
3173.6918	0.00301
3171.7633	0.00303
3169.8349	0.00304
3167.9064	0.00304
3165.9779	0.00305
3164.0494	0.00308
3162.1209	0.0031
3160.1924	0.00311
3158.2639	0.0031
3156.3354	0.00309
3154.4069	0.00307
3152.4784	0.00307
3150.5499	0.00308
3148.6215	0.00308
3146.6930	0.00309
3144.7645	0.0031
3142.8360	0.00311
3140.9075	0.00313
3138.9790	0.00316
3137.0505	0.00318
3135.1220	0.00319
3133.1935	0.0032
3131.2650	0.0032
3129.3366	0.00321
3127.4081	0.00322
3125.4796	0.00322
3123.5511	0.00322
3121.6226	0.00322
3119.6941	0.00323
3117.7656	0.00326
3115.8371	0.00329
3113.9086	0.0033
3111.9801	0.0033
3110.0517	0.00328
3108.1232	0.00326
3106.1947	0.00325
3104.2662	0.00326
3102.3377	0.00328
3100.4092	0.00331
3098.4807	0.00334
3096.5522	0.00336
3094.6237	0.00339
3092.6952	0.00343
3090.7668	0.00348
3088.8383	0.00356
3086.9098	0.00364
3084.9813	0.00372
3083.0528	0.00382
3081.1243	0.00392
3079.1958	0.00405
3077.2673	0.00418
3075.3388	0.00434
3073.4103	0.00451
3071.4819	0.00468
3069.5534	0.00485
3067.6249	0.00502
3065.6964	0.00516
3063.7679	0.00526
3061.8394	0.00531
3059.9109	0.0053
3057.9824	0.00524
3056.0539	0.00516
3054.1254	0.00508
3052.1970	0.005
3050.2685	0.00495
3048.3400	0.00494
3046.4115	0.00494
3044.4830	0.00496
3042.5545	0.00499
3040.6260	0.00505
3038.6975	0.00511
3036.7690	0.00519
3034.8405	0.00528
3032.9121	0.00541
3030.9836	0.00558
3029.0551	0.00578
3027.1266	0.00604
3025.1981	0.00635
3023.2696	0.00671
3021.3411	0.00711
3019.4126	0.00756
3017.4841	0.00803
3015.5556	0.00849
3013.6272	0.00895
3011.6987	0.00942
3009.7702	0.00993
3007.8417	0.01046
3005.9132	0.01101
3003.9847	0.01158
3002.0562	0.01216
3000.1277	0.01273
2998.1992	0.01327
2996.2707	0.01376
2994.3423	0.01417
2992.4138	0.01448
2990.4853	0.01465
2988.5568	0.01472
2986.6283	0.01468
2984.6998	0.01455
2982.7713	0.01434
2980.8428	0.0141
2978.9143	0.01385
2976.9858	0.01364
2975.0574	0.01351
2973.1289	0.01347
2971.2004	0.01352
2969.2719	0.01362
2967.3434	0.01376
2965.4149	0.01393
2963.4864	0.01415
2961.5579	0.01448
2959.6294	0.0149
2957.7009	0.01539
2955.7725	0.01596
2953.8440	0.01659
2951.9155	0.01724
2949.9870	0.01791
2948.0585	0.01858
2946.1300	0.01923
2944.2015	0.01985
2942.2730	0.0204
2940.3445	0.02084
2938.4160	0.02115
2936.4876	0.02127
2934.5591	0.02118
2932.6306	0.02084
2930.7021	0.02025
2928.7736	0.01946
2926.8451	0.01854
2924.9166	0.01758
2922.9881	0.01665
2921.0596	0.01581
2919.1311	0.01505
2917.2027	0.01436
2915.2742	0.01374
2913.3457	0.0132
2911.4172	0.01274
2909.4887	0.01232
2907.5602	0.01195
2905.6317	0.01162
2903.7032	0.01133
2901.7747	0.01109
2899.8462	0.01089
2897.9178	0.01072
2895.9893	0.01057
2894.0608	0.01044
2892.1323	0.01034
2890.2038	0.01028
2888.2753	0.01026
2886.3468	0.01028
2884.4183	0.01033
2882.4898	0.01042
2880.5613	0.01054
2878.6329	0.01067
2876.7044	0.01076
2874.7759	0.01079
2872.8474	0.01072
2870.9189	0.01051
2868.9904	0.01019
2867.0619	0.00979
2865.1334	0.00935
2863.2049	0.00893
2861.2764	0.00855
2859.3480	0.00819
2857.4195	0.00786
2855.4910	0.00754
2853.5625	0.00723
2851.6340	0.00696
2849.7055	0.00672
2847.7770	0.00652
2845.8485	0.00632
2843.9200	0.00613
2841.9915	0.00597
2840.0631	0.00587
2838.1346	0.00581
2836.2061	0.00579
2834.2776	0.00577
2832.3491	0.00575
2830.4206	0.00571
2828.4921	0.00564
2826.5636	0.00555
2824.6351	0.00544
2822.7066	0.00533
2820.7782	0.00521
2818.8497	0.0051
2816.9212	0.00501
2814.9927	0.00492
2813.0642	0.00483
2811.1357	0.00476
2809.2072	0.00471
2807.2787	0.00468
2805.3502	0.00465
2803.4217	0.00461
2801.4933	0.00458
2799.5648	0.00455
2797.6363	0.00453
2795.7078	0.00452
2793.7793	0.00452
2791.8508	0.00452
2789.9223	0.00452
2787.9938	0.00452
2786.0653	0.00452
2784.1368	0.00453
2782.2084	0.00456
2780.2799	0.00459
2778.3514	0.00461
2776.4229	0.00463
2774.4944	0.00466
2772.5659	0.00469
2770.6374	0.00471
2768.7089	0.00472
2766.7804	0.00471
2764.8519	0.00468
2762.9235	0.00466
2760.9950	0.00464
2759.0665	0.00463
2757.1380	0.00463
2755.2095	0.00463
2753.2810	0.00463
2751.3525	0.00464
2749.4240	0.00466
2747.4955	0.00468
2745.5670	0.00469
2743.6386	0.00471
2741.7101	0.00474
2739.7816	0.00477
2737.8531	0.00481
2735.9246	0.00485
2733.9961	0.00488
2732.0676	0.0049
2730.1391	0.00492
2728.2106	0.00495
2726.2821	0.005
2724.3537	0.00508
2722.4252	0.00514
2720.4967	0.00521
2718.5682	0.00527
2716.6397	0.00534
2714.7112	0.00539
2712.7827	0.00543
2710.8542	0.00543
2708.9257	0.00536
2706.9972	0.00528
2705.0687	0.00518
2703.1403	0.00506
2701.2118	0.00493
2699.2833	0.00481
2697.3548	0.00468
2695.4263	0.00458
2693.4978	0.00451
2691.5693	0.00445
2689.6408	0.00441
2687.7123	0.00437
2685.7838	0.00435
2683.8554	0.00432
2681.9269	0.0043
2679.9984	0.00429
2678.0699	0.00429
2676.1414	0.00429
2674.2129	0.00429
2672.2844	0.0043
2670.3559	0.0043
2668.4274	0.00429
2666.4989	0.00429
2664.5705	0.00428
2662.6420	0.00428
2660.7135	0.00428
2658.7850	0.00427
2656.8565	0.00426
2654.9280	0.00426
2652.9995	0.00426
2651.0710	0.00425
2649.1425	0.00425
2647.2140	0.00425
2645.2856	0.00426
2643.3571	0.00427
2641.4286	0.00428
2639.5001	0.00429
2637.5716	0.0043
2635.6431	0.00431
2633.7146	0.00431
2631.7861	0.00431
2629.8576	0.0043
2627.9291	0.0043
2626.0007	0.00431
2624.0722	0.00432
2622.1437	0.00432
2620.2152	0.00432
2618.2867	0.00433
2616.3582	0.00434
2614.4297	0.00435
2612.5012	0.00434
2610.5727	0.00433
2608.6442	0.00433
2606.7158	0.00433
2604.7873	0.00433
2602.8588	0.00432
2600.9303	0.00432
2599.0018	0.0043
2597.0733	0.00429
2595.1448	0.0043
2593.2163	0.00431
2591.2878	0.00432
2589.3593	0.00434
2587.4309	0.00436
2585.5024	0.00436
2583.5739	0.00435
2581.6454	0.00432
2579.7169	0.00431
2577.7884	0.0043
2575.8599	0.00429
2573.9314	0.00429
2572.0029	0.00429
2570.0744	0.00429
2568.1460	0.0043
2566.2175	0.0043
2564.2890	0.00428
2562.3605	0.00428
2560.4320	0.00429
2558.5035	0.00431
2556.5750	0.00432
2554.6465	0.00432
2552.7180	0.00432
2550.7895	0.00432
2548.8611	0.00431
2546.9326	0.00431
2545.0041	0.00432
2543.0756	0.00434
2541.1471	0.00434
2539.2186	0.00434
2537.2901	0.00433
2535.3616	0.00432
2533.4331	0.00431
2531.5046	0.00431
2529.5762	0.00432
2527.6477	0.00432
2525.7192	0.00431
2523.7907	0.00431
2521.8622	0.00431
2519.9337	0.0043
2518.0052	0.0043
2516.0767	0.00429
2514.1482	0.00429
2512.2197	0.00428
2510.2913	0.00428
2508.3628	0.00428
2506.4343	0.00427
2504.5058	0.00424
2502.5773	0.00423
2500.6488	0.00423
2498.7203	0.00425
2496.7918	0.00427
2494.8633	0.0043
2492.9348	0.00431
2491.0064	0.00431
2489.0779	0.00431
2487.1494	0.00431
2485.2209	0.00431
2483.2924	0.0043
2481.3639	0.00427
2479.4354	0.00423
2477.5069	0.00422
2475.5784	0.00425
2473.6499	0.00428
2471.7215	0.00429
2469.7930	0.00428
2467.8645	0.00427
2465.9360	0.00426
2464.0075	0.00427
2462.0790	0.00428
2460.1505	0.00428
2458.2220	0.00427
2456.2935	0.00427
2454.3650	0.00429
2452.4366	0.0043
2450.5081	0.0043
2448.5796	0.00429
2446.6511	0.00429
2444.7226	0.00429
2442.7941	0.00428
2440.8656	0.00427
2438.9371	0.00428
2437.0086	0.00432
2435.0801	0.00434
2433.1517	0.00434
2431.2232	0.00432
2429.2947	0.0043
2427.3662	0.00428
2425.4377	0.00425
2423.5092	0.00425
2421.5807	0.00428
2419.6522	0.0043
2417.7237	0.00429
2415.7952	0.00425
2413.8668	0.00423
2411.9383	0.00422
2410.0098	0.00422
2408.0813	0.00424
2406.1528	0.00426
2404.2243	0.00428
2402.2958	0.00427
2400.3673	0.00426
2398.4388	0.00424
2396.5103	0.00422
2394.5819	0.00421
2392.6534	0.00421
2390.7249	0.00423
2388.7964	0.00424
2386.8679	0.00426
2384.9394	0.00425
2383.0109	0.00423
2381.0824	0.00422
2379.1539	0.00423
2377.2254	0.00424
2375.2970	0.00421
2373.3685	0.00417
2371.4400	0.00414
2369.5115	0.00415
2367.5830	0.00418
2365.6545	0.00422
2363.7260	0.00423
2361.7975	0.00424
2359.8690	0.00423
2357.9405	0.00421
2356.0121	0.00419
2354.0836	0.00417
2352.1551	0.00413
2350.2266	0.0041
2348.2981	0.00411
2346.3696	0.00415
2344.4411	0.00419
2342.5126	0.00421
2340.5841	0.00423
2338.6556	0.00425
2336.7272	0.00428
2334.7987	0.00431
2332.8702	0.00439
2330.9417	0.00448
2329.0132	0.00447
2327.0847	0.00432
2325.1562	0.00418
2323.2277	0.00417
2321.2992	0.00423
2319.3707	0.00428
2317.4423	0.00427
2315.5138	0.00425
2313.5853	0.00425
2311.6568	0.00426
2309.7283	0.00427
2307.7998	0.00428
2305.8713	0.00426
2303.9428	0.00416
2302.0143	0.00404
2300.0858	0.004
2298.1574	0.00409
2296.2289	0.0042
2294.3004	0.00423
2292.3719	0.00416
2290.4434	0.00407
2288.5149	0.00408
2286.5864	0.00417
2284.6579	0.00426
2282.7294	0.00426
2280.8009	0.00414
2278.8725	0.004
2276.9440	0.00398
2275.0155	0.00411
2273.0870	0.00426
2271.1585	0.00437
2269.2300	0.00443
2267.3015	0.00448
2265.3730	0.00452
2263.4445	0.00451
2261.5160	0.00448
2259.5875	0.00443
2257.6591	0.00442
2255.7306	0.00455
2253.8021	0.00486
2251.8736	0.00535
2249.9451	0.00605
2248.0166	0.00702
2246.0881	0.00823
2244.1596	0.00961
2242.2311	0.01111
2240.3026	0.01247
2238.3742	0.01328
2236.4457	0.01327
2234.5172	0.01262
2232.5887	0.01152
2230.6602	0.00997
2228.7317	0.00821
2226.8032	0.00677
2224.8747	0.00591
2222.9462	0.00546
2221.0177	0.00517
2219.0893	0.00493
2217.1608	0.00465
2215.2323	0.00439
2213.3038	0.0043
2211.3753	0.00442
2209.4468	0.00458
2207.5183	0.00466
2205.5898	0.00466
2203.6613	0.00461
2201.7328	0.00456
2199.8044	0.00455
2197.8759	0.00456
2195.9474	0.0045
2194.0189	0.00436
2192.0904	0.00424
2190.1619	0.00428
2188.2334	0.00446
2186.3049	0.0046
2184.3764	0.00461
2182.4479	0.00454
2180.5195	0.00447
2178.5910	0.00438
2176.6625	0.00431
2174.7340	0.00432
2172.8055	0.00437
2170.8770	0.00436
2168.9485	0.00428
2167.0200	0.0041
2165.0915	0.00387
2163.1630	0.0038
2161.2346	0.00401
2159.3061	0.00429
2157.3776	0.00434
2155.4491	0.00414
2153.5206	0.00395
2151.5921	0.00404
2149.6636	0.00432
2147.7351	0.00454
2145.8066	0.00457
2143.8781	0.0045
2141.9497	0.0045
2140.0212	0.0046
2138.0927	0.00468
2136.1642	0.00464
2134.2357	0.00456
2132.3072	0.00456
2130.3787	0.00462
2128.4502	0.00467
2126.5217	0.0047
2124.5932	0.00468
2122.6648	0.00466
2120.7363	0.00467
2118.8078	0.00471
2116.8793	0.00473
2114.9508	0.00471
2113.0223	0.00468
2111.0938	0.00464
2109.1653	0.00458
2107.2368	0.00454
2105.3083	0.00448
2103.3799	0.0044
2101.4514	0.00435
2099.5229	0.00441
2097.5944	0.00449
2095.6659	0.00455
2093.7374	0.00459
2091.8089	0.00454
2089.8804	0.0044
2087.9519	0.0043
2086.0234	0.00429
2084.0950	0.00435
2082.1665	0.00445
2080.2380	0.00457
2078.3095	0.00467
2076.3810	0.0047
2074.4525	0.00462
2072.5240	0.00446
2070.5955	0.00429
2068.6670	0.00419
2066.7385	0.00426
2064.8101	0.00448
2062.8816	0.00467
2060.9531	0.00471
2059.0246	0.00453
2057.0961	0.00423
2055.1676	0.00402
2053.2391	0.00403
2051.3106	0.00416
2049.3821	0.00429
2047.4536	0.00441
2045.5252	0.00454
2043.5967	0.0046
2041.6682	0.00454
2039.7397	0.00452
2037.8112	0.00459
2035.8827	0.00466
2033.9542	0.00469
2032.0257	0.0047
2030.0972	0.00468
2028.1687	0.00465
2026.2403	0.00468
2024.3118	0.00473
2022.3833	0.0047
2020.4548	0.00462
2018.5263	0.00461
2016.5978	0.00463
2014.6693	0.00465
2012.7408	0.00473
2010.8123	0.00484
2008.8838	0.00492
2006.9554	0.00493
2005.0269	0.00492
2003.0984	0.00492
2001.1699	0.00493
1999.2414	0.00494
1997.3129	0.00497
1995.3844	0.005
1993.4559	0.00501
1991.5274	0.00499
1989.5989	0.005
1987.6705	0.00506
1985.7420	0.00509
1983.8135	0.0051
1981.8850	0.00507
1979.9565	0.00503
1978.0280	0.005
1976.0995	0.00501
1974.1710	0.00505
1972.2425	0.00511
1970.3140	0.00513
1968.3856	0.00514
1966.4571	0.00514
1964.5286	0.00515
1962.6001	0.00517
1960.6716	0.00518
1958.7431	0.00517
1956.8146	0.00515
1954.8861	0.00515
1952.9576	0.00517
1951.0291	0.0052
1949.1007	0.00523
1947.1722	0.00524
1945.2437	0.00525
1943.3152	0.00525
1941.3867	0.00525
1939.4582	0.00526
1937.5297	0.00525
1935.6012	0.00524
1933.6727	0.00525
1931.7442	0.00527
1929.8158	0.00527
1927.8873	0.00527
1925.9588	0.00527
1924.0303	0.00527
1922.1018	0.00527
1920.1733	0.00528
1918.2448	0.00528
1916.3163	0.00529
1914.3878	0.0053
1912.4593	0.00532
1910.5309	0.00533
1908.6024	0.00534
1906.6739	0.00536
1904.7454	0.00538
1902.8169	0.00538
1900.8884	0.00538
1898.9599	0.00538
1897.0314	0.00538
1895.1029	0.00538
1893.1744	0.00538
1891.2460	0.00539
1889.3175	0.0054
1887.3890	0.0054
1885.4605	0.0054
1883.5320	0.0054
1881.6035	0.00541
1879.6750	0.00543
1877.7465	0.00543
1875.8180	0.00543
1873.8895	0.00543
1871.9611	0.00543
1870.0326	0.00543
1868.1041	0.00543
1866.1756	0.00542
1864.2471	0.00542
1862.3186	0.00542
1860.3901	0.00542
1858.4616	0.00543
1856.5331	0.00544
1854.6046	0.00545
1852.6762	0.00545
1850.7477	0.00545
1848.8192	0.00544
1846.8907	0.00543
1844.9622	0.00543
1843.0337	0.00544
1841.1052	0.00545
1839.1767	0.00546
1837.2482	0.00545
1835.3197	0.00545
1833.3913	0.00546
1831.4628	0.00547
1829.5343	0.0055
1827.6058	0.00552
1825.6773	0.00553
1823.7488	0.00555
1821.8203	0.00555
1819.8918	0.00554
1817.9633	0.00554
1816.0348	0.00555
1814.1064	0.00556
1812.1779	0.00557
1810.2494	0.00559
1808.3209	0.00561
1806.3924	0.00562
1804.4639	0.00563
1802.5354	0.00565
1800.6069	0.00566
1798.6784	0.00567
1796.7499	0.00569
1794.8214	0.0057
1792.8930	0.00572
1790.9645	0.00572
1789.0360	0.00572
1787.1075	0.00572
1785.1790	0.00572
1783.2505	0.00572
1781.3220	0.00572
1779.3935	0.00573
1777.4650	0.00574
1775.5365	0.00573
1773.6081	0.00572
1771.6796	0.00571
1769.7511	0.00571
1767.8226	0.00572
1765.8941	0.00573
1763.9656	0.00573
1762.0371	0.00573
1760.1086	0.00574
1758.1801	0.00575
1756.2516	0.00575
1754.3232	0.00576
1752.3947	0.00577
1750.4662	0.00577
1748.5377	0.00577
1746.6092	0.00577
1744.6807	0.00576
1742.7522	0.00577
1740.8237	0.00579
1738.8952	0.00581
1736.9667	0.00582
1735.0383	0.00583
1733.1098	0.00584
1731.1813	0.00585
1729.2528	0.00585
1727.3243	0.00586
1725.3958	0.00587
1723.4673	0.00589
1721.5388	0.00591
1719.6103	0.00594
1717.6818	0.00598
1715.7534	0.00602
1713.8249	0.00607
1711.8964	0.00612
1709.9679	0.0062
1708.0394	0.00629
1706.1109	0.0064
1704.1824	0.00653
1702.2539	0.00667
1700.3254	0.0068
1698.3969	0.00692
1696.4685	0.00703
1694.5400	0.00714
1692.6115	0.00725
1690.6830	0.00737
1688.7545	0.0075
1686.8260	0.00763
1684.8975	0.00778
1682.9690	0.00794
1681.0405	0.00813
1679.1120	0.00835
1677.1836	0.00858
1675.2551	0.00885
1673.3266	0.00915
1671.3981	0.00949
1669.4696	0.00982
1667.5411	0.01008
1665.6126	0.01016
1663.6841	0.01003
1661.7556	0.00972
1659.8271	0.00932
1657.8987	0.00892
1655.9702	0.00855
1654.0417	0.00822
1652.1132	0.00794
1650.1847	0.0077
1648.2562	0.0075
1646.3277	0.00733
1644.3992	0.0072
1642.4707	0.00709
1640.5422	0.007
1638.6138	0.00692
1636.6853	0.00685
1634.7568	0.0068
1632.8283	0.00678
1630.8998	0.00678
1628.9713	0.00679
1627.0428	0.00683
1625.1143	0.00691
1623.1858	0.00702
1621.2573	0.00716
1619.3289	0.00731
1617.4004	0.00744
1615.4719	0.0075
1613.5434	0.00745
1611.6149	0.00733
1609.6864	0.00719
1607.7579	0.00708
1605.8294	0.00701
1603.9009	0.00697
1601.9724	0.00695
1600.0440	0.00693
1598.1155	0.00692
1596.1870	0.00688
1594.2585	0.00682
1592.3300	0.00674
1590.4015	0.00667
1588.4730	0.00661
1586.5445	0.00657
1584.6160	0.00655
1582.6875	0.00653
1580.7591	0.0065
1578.8306	0.00648
1576.9021	0.00646
1574.9736	0.00645
1573.0451	0.00645
1571.1166	0.00645
1569.1881	0.00645
1567.2596	0.00647
1565.3311	0.00649
1563.4026	0.00651
1561.4742	0.00654
1559.5457	0.00656
1557.6172	0.00659
1555.6887	0.00662
1553.7602	0.00661
1551.8317	0.00659
1549.9032	0.00655
1547.9747	0.00651
1546.0462	0.00648
1544.1177	0.00647
1542.1893	0.00647
1540.2608	0.00647
1538.3323	0.00647
1536.4038	0.00646
1534.4753	0.00645
1532.5468	0.00644
1530.6183	0.00644
1528.6898	0.00644
1526.7613	0.00643
1524.8328	0.00643
1522.9044	0.00644
1520.9759	0.00646
1519.0474	0.00648
1517.1189	0.00649
1515.1904	0.00648
1513.2619	0.00647
1511.3334	0.00645
1509.4049	0.00643
1507.4764	0.00642
1505.5479	0.00642
1503.6195	0.00641
1501.6910	0.00639
1499.7625	0.00642
1497.8340	0.00653
1495.9055	0.00664
1493.9770	0.00669
1492.0485	0.00671
1490.1200	0.00674
1488.1915	0.0068
1486.2630	0.0069
1484.3346	0.00703
1482.4061	0.00721
1480.4776	0.00739
1478.5491	0.00757
1476.6206	0.00776
1474.6921	0.00796
1472.7636	0.00817
1470.8351	0.00838
1468.9066	0.0086
1466.9781	0.00884
1465.0497	0.00912
1463.1212	0.00944
1461.1927	0.00977
1459.2642	0.01009
1457.3357	0.01036
1455.4072	0.01056
1453.4787	0.01065
1451.5502	0.01063
1449.6217	0.0105
1447.6932	0.01027
1445.7648	0.00998
1443.8363	0.00964
1441.9078	0.0093
1439.9793	0.00895
1438.0508	0.00861
1436.1223	0.00829
1434.1938	0.00802
1432.2653	0.0078
1430.3368	0.00762
1428.4083	0.00749
1426.4799	0.0074
1424.5514	0.00735
1422.6229	0.00734
1420.6944	0.00736
1418.7659	0.00741
1416.8374	0.00747
1414.9089	0.00755
1412.9804	0.00763
1411.0519	0.00773
1409.1234	0.00785
1407.1950	0.00797
1405.2665	0.00808
1403.3380	0.00814
1401.4095	0.00814
1399.4810	0.0081
1397.5525	0.00801
1395.6240	0.00789
1393.6955	0.00776
1391.7670	0.00764
1389.8385	0.00752
1387.9101	0.0074
1385.9816	0.00729
1384.0531	0.00719
1382.1246	0.00713
1380.1961	0.00711
1378.2676	0.00711
1376.3391	0.00713
1374.4106	0.00717
1372.4821	0.00723
1370.5536	0.00729
1368.6252	0.00732
1366.6967	0.0073
1364.7682	0.00724
1362.8397	0.00717
1360.9112	0.00712
1358.9827	0.00709
1357.0542	0.00709
1355.1257	0.00709
1353.1972	0.0071
1351.2687	0.00713
1349.3402	0.00718
1347.4118	0.00724
1345.4833	0.0073
1343.5548	0.00734
1341.6263	0.00738
1339.6978	0.00741
1337.7693	0.00743
1335.8408	0.00745
1333.9123	0.00746
1331.9838	0.00745
1330.0553	0.00743
1328.1269	0.00743
1326.1984	0.00742
1324.2699	0.00742
1322.3414	0.00742
1320.4129	0.00742
1318.4844	0.00742
1316.5559	0.00743
1314.6274	0.00745
1312.6989	0.00748
1310.7704	0.00752
1308.8420	0.00754
1306.9135	0.00755
1304.9850	0.00754
1303.0565	0.00752
1301.1280	0.00752
1299.1995	0.00752
1297.2710	0.00753
1295.3425	0.00754
1293.4140	0.00757
1291.4855	0.00762
1289.5571	0.00767
1287.6286	0.00773
1285.7001	0.00779
1283.7716	0.00784
1281.8431	0.00788
1279.9146	0.00795
1277.9861	0.00803
1276.0576	0.00814
1274.1291	0.00825
1272.2006	0.00835
1270.2722	0.00842
1268.3437	0.00846
1266.4152	0.00848
1264.4867	0.00846
1262.5582	0.0084
1260.6297	0.00832
1258.7012	0.00825
1256.7727	0.00818
1254.8442	0.00813
1252.9157	0.00813
1250.9873	0.0082
1249.0588	0.00829
1247.1303	0.00836
1245.2018	0.00844
1243.2733	0.0086
1241.3448	0.00884
1239.4163	0.00912
1237.4878	0.00942
1235.5593	0.0097
1233.6308	0.00992
1231.7024	0.01006
1229.7739	0.01011
1227.8454	0.01008
1225.9169	0.01
1223.9884	0.00987
1222.0599	0.00969
1220.1314	0.00945
1218.2029	0.00916
1216.2744	0.00888
1214.3459	0.00863
1212.4175	0.00843
1210.4890	0.00826
1208.5605	0.00809
1206.6320	0.00789
1204.7035	0.00768
1202.7750	0.00748
1200.8465	0.00729
1198.9180	0.00714
1196.9895	0.00703
1195.0610	0.00696
1193.1326	0.0069
1191.2041	0.00687
1189.2756	0.00685
1187.3471	0.00683
1185.4186	0.00681
1183.4901	0.00682
1181.5616	0.00687
[truncated: 611 more rows]
