# Supplementary material for: Vibrational Study on the Structure, Bioactivity, and Silver Adsorption of Silk Fibroin Fibers Grafted with Methacrylonitrile
Source: Molecules. 2023 Mar 10;28(6):2551. doi: 10.3390/molecules28062551 (PMC10051891; doi:10.3390/molecules28062551)
Supplement: Supplementary file 1 [file molecules-28-02551-s001.zip › RAW DATA/Figure S1 Raman t0 all samples/BF MAN 25 Raman p2 t = 0.txt]

TITLE	BF MAN 32.5 SBF 7D P4 | AV. OF 47
DATA TYPE
ORIGIN	JASCO
OWNER
DATE	23/03/01
TIME	12:35:04
SPECTROMETER/DATA SYSTEM
RESOLUTION
DELTAX	-1.92869
XUNITS	1/CM
YUNITS	AU
FIRSTX	5003.1440
LASTX	5.9080
NPOINTS	2592
FIRSTY	0.00108
MAXY	0.01709
MINY	0.00057
XYDATA
5003.1440	0.00108
5001.2154	0.00112
4999.2867	0.00127
4997.3580	0.00128
4995.4293	0.00118
4993.5006	0.00115
4991.5719	0.00115
4989.6432	0.00111
4987.7145	0.00105
4985.7858	0.00102
4983.8571	0.00106
4981.9285	0.00112
4979.9998	0.0012
4978.0711	0.00125
4976.1424	0.00122
4974.2137	0.00118
4972.2850	0.00113
4970.3563	0.00111
4968.4276	0.00112
4966.4989	0.00118
4964.5702	0.00124
4962.6416	0.00122
4960.7129	0.00122
4958.7842	0.00124
4956.8555	0.00124
4954.9268	0.00125
4952.9981	0.00123
4951.0694	0.00122
4949.1407	0.00114
4947.2120	0.00106
4945.2833	0.00107
4943.3547	0.00113
4941.4260	0.00114
4939.4973	0.00117
4937.5686	0.00114
4935.6399	0.00113
4933.7112	0.00121
4931.7825	0.00125
4929.8538	0.00123
4927.9251	0.00115
4925.9964	0.00111
4924.0678	0.00108
4922.1391	0.0011
4920.2104	0.00111
4918.2817	0.00111
4916.3530	0.0011
4914.4243	0.00108
4912.4956	0.00102
4910.5669	0.00104
4908.6382	0.00114
4906.7095	0.00114
4904.7809	0.00109
4902.8522	0.00116
4900.9235	0.00117
4898.9948	0.00116
4897.0661	0.00116
4895.1374	0.00114
4893.2087	0.00113
4891.2800	0.00114
4889.3513	0.0012
4887.4226	0.00117
4885.4940	0.00114
4883.5653	0.00113
4881.6366	0.00122
4879.7079	0.00126
4877.7792	0.00121
4875.8505	0.00114
4873.9218	0.00107
4871.9931	0.00107
4870.0644	0.00108
4868.1357	0.00107
4866.2071	0.00109
4864.2784	0.00111
4862.3497	0.00113
4860.4210	0.00108
4858.4923	0.00098
4856.5636	0.00095
4854.6349	0.00098
4852.7062	0.00107
4850.7775	0.00117
4848.8488	0.00123
4846.9202	0.00123
4844.9915	0.00122
4843.0628	0.00124
4841.1341	0.00124
4839.2054	0.00124
4837.2767	0.00123
4835.3480	0.00116
4833.4193	0.00114
4831.4906	0.00113
4829.5619	0.00115
4827.6333	0.00113
4825.7046	0.00107
4823.7759	0.00105
4821.8472	0.00111
4819.9185	0.00116
4817.9898	0.00114
4816.0611	0.00106
4814.1324	0.00103
4812.2037	0.00103
4810.2750	0.00108
4808.3464	0.00111
4806.4177	0.00114
4804.4890	0.00112
4802.5603	0.00104
4800.6316	0.00107
4798.7029	0.00107
4796.7742	0.00105
4794.8455	0.00103
4792.9168	0.00108
4790.9881	0.00112
4789.0595	0.00116
4787.1308	0.00117
4785.2021	0.00114
4783.2734	0.00113
4781.3447	0.00114
4779.4160	0.00112
4777.4873	0.00113
4775.5586	0.00108
4773.6299	0.00104
4771.7012	0.00106
4769.7726	0.0011
4767.8439	0.00111
4765.9152	0.00108
4763.9865	0.00106
4762.0578	0.00107
4760.1291	0.0011
4758.2004	0.00109
4756.2717	0.00111
4754.3430	0.00114
4752.4143	0.00115
4750.4857	0.00107
4748.5570	0.00109
4746.6283	0.00115
4744.6996	0.00117
4742.7709	0.00113
4740.8422	0.00113
4738.9135	0.00117
4736.9848	0.00117
4735.0561	0.00117
4733.1274	0.00111
4731.1988	0.00106
4729.2701	0.00114
4727.3414	0.00116
4725.4127	0.00112
4723.4840	0.0011
4721.5553	0.00116
4719.6266	0.00115
4717.6979	0.00112
4715.7692	0.00109
4713.8405	0.00108
4711.9119	0.00111
4709.9832	0.00111
4708.0545	0.0011
4706.1258	0.00115
4704.1971	0.00117
4702.2684	0.00113
4700.3397	0.00113
4698.4110	0.00112
4696.4823	0.00117
4694.5536	0.00121
4692.6250	0.00115
4690.6963	0.00111
4688.7676	0.00106
4686.8389	0.00108
4684.9102	0.00112
4682.9815	0.00116
4681.0528	0.00118
4679.1241	0.00111
4677.1954	0.0011
4675.2668	0.00111
4673.3381	0.00105
4671.4094	0.00108
4669.4807	0.0011
4667.5520	0.00106
4665.6233	0.00102
4663.6946	0.001
4661.7659	0.00101
4659.8372	0.00103
4657.9085	0.00105
4655.9799	0.00107
4654.0512	0.00107
4652.1225	0.00107
4650.1938	0.00106
4648.2651	0.00107
4646.3364	0.00106
4644.4077	0.00104
4642.4790	0.00109
4640.5503	0.00111
4638.6216	0.00113
4636.6930	0.00112
4634.7643	0.00108
4632.8356	0.00105
4630.9069	0.00109
4628.9782	0.00113
4627.0495	0.00107
4625.1208	0.00108
4623.1921	0.00114
4621.2634	0.00116
4619.3347	0.00113
4617.4061	0.00118
4615.4774	0.00133
4613.5487	0.00136
4611.6200	0.00129
4609.6913	0.00121
4607.7626	0.00114
4605.8339	0.00111
4603.9052	0.00112
4601.9765	0.00118
4600.0478	0.00116
4598.1192	0.00104
4596.1905	0.00096
4594.2618	0.00102
4592.3331	0.00107
4590.4044	0.00113
4588.4757	0.00117
4586.5470	0.00114
4584.6183	0.00106
4582.6896	0.00096
4580.7609	0.00097
4578.8323	0.00106
4576.9036	0.00117
4574.9749	0.00111
4573.0462	0.00106
4571.1175	0.00113
4569.1888	0.00116
4567.2601	0.00115
4565.3314	0.00114
4563.4027	0.00118
4561.4740	0.00118
4559.5454	0.00112
4557.6167	0.00102
4555.6880	0.00099
4553.7593	0.00103
4551.8306	0.00103
4549.9019	0.00103
4547.9732	0.00105
4546.0445	0.00108
4544.1158	0.00111
4542.1871	0.00109
4540.2585	0.00107
4538.3298	0.0011
4536.4011	0.00112
4534.4724	0.00114
4532.5437	0.00111
4530.6150	0.00102
4528.6863	0.00099
4526.7576	0.001
4524.8289	0.00104
4522.9002	0.00108
4520.9716	0.00119
4519.0429	0.00123
4517.1142	0.00114
4515.1855	0.00108
4513.2568	0.00106
4511.3281	0.00099
4509.3994	0.00095
4507.4707	0.00097
4505.5420	0.00103
4503.6133	0.00107
4501.6847	0.00108
4499.7560	0.00107
4497.8273	0.00103
4495.8986	0.00105
4493.9699	0.00108
4492.0412	0.00108
4490.1125	0.00109
4488.1838	0.00109
4486.2551	0.00115
4484.3264	0.00115
4482.3978	0.00114
4480.4691	0.00111
4478.5404	0.00107
4476.6117	0.00112
4474.6830	0.00116
4472.7543	0.00112
4470.8256	0.00104
4468.8969	0.00101
4466.9682	0.00102
4465.0395	0.001
4463.1109	0.00102
4461.1822	0.00104
4459.2535	0.00109
4457.3248	0.0011
4455.3961	0.00104
4453.4674	0.00101
4451.5387	0.00101
4449.6100	0.00102
4447.6813	0.001
4445.7526	0.00104
4443.8240	0.00111
4441.8953	0.00113
4439.9666	0.00116
4438.0379	0.00115
4436.1092	0.00114
4434.1805	0.00107
4432.2518	0.00108
4430.3231	0.00103
4428.3944	0.001
4426.4657	0.00104
4424.5371	0.00108
4422.6084	0.00108
4420.6797	0.00107
4418.7510	0.00105
4416.8223	0.00109
4414.8936	0.00117
4412.9649	0.00117
4411.0362	0.00112
4409.1075	0.00111
4407.1788	0.00109
4405.2502	0.00108
4403.3215	0.00107
4401.3928	0.00111
4399.4641	0.00119
4397.5354	0.00118
4395.6067	0.00106
4393.6780	0.00095
4391.7493	0.0009
4389.8206	0.00092
4387.8919	0.00092
4385.9633	0.00095
4384.0346	0.00096
4382.1059	0.00097
4380.1772	0.00103
4378.2485	0.00112
4376.3198	0.0011
4374.3911	0.00107
4372.4624	0.00105
4370.5337	0.00101
4368.6050	0.00109
4366.6764	0.00113
4364.7477	0.0011
4362.8190	0.0011
4360.8903	0.00108
4358.9616	0.00105
4357.0329	0.00105
4355.1042	0.00102
4353.1755	0.001
4351.2468	0.00106
4349.3181	0.00108
4347.3895	0.00108
4345.4608	0.00105
4343.5321	0.00102
4341.6034	0.00105
4339.6747	0.0011
4337.7460	0.00107
4335.8173	0.001
4333.8886	0.00097
4331.9599	0.00096
4330.0312	0.00095
4328.1026	0.001
4326.1739	0.00108
4324.2452	0.00117
4322.3165	0.00115
4320.3878	0.00105
4318.4591	0.00103
4316.5304	0.00107
4314.6017	0.00103
4312.6730	0.001
4310.7443	0.00103
4308.8157	0.00107
4306.8870	0.00106
4304.9583	0.00101
4303.0296	0.00098
4301.1009	0.00097
4299.1722	0.00098
4297.2435	0.00104
4295.3148	0.0011
4293.3861	0.00105
4291.4574	0.00101
4289.5288	0.00104
4287.6001	0.00106
4285.6714	0.00106
4283.7427	0.00109
4281.8140	0.00111
4279.8853	0.00111
4277.9566	0.00109
4276.0279	0.00107
4274.0992	0.00108
4272.1705	0.00107
4270.2419	0.00103
4268.3132	0.00098
4266.3845	0.00098
4264.4558	0.00103
4262.5271	0.00104
4260.5984	0.00102
4258.6697	0.00099
4256.7410	0.00101
4254.8123	0.00101
4252.8836	0.00103
4250.9550	0.00102
4249.0263	0.00101
4247.0976	0.00101
4245.1689	0.00104
4243.2402	0.00106
4241.3115	0.00099
4239.3828	0.00095
4237.4541	0.001
4235.5254	0.00101
4233.5968	0.001
4231.6681	0.00099
4229.7394	0.001
4227.8107	0.00097
4225.8820	0.001
4223.9533	0.00099
4222.0246	0.00098
4220.0959	0.00099
4218.1672	0.00095
4216.2385	0.00096
4214.3099	0.00104
4212.3812	0.00107
4210.4525	0.00098
4208.5238	0.00102
4206.5951	0.00103
4204.6664	0.001
4202.7377	0.00101
4200.8090	0.00103
4198.8803	0.00111
4196.9516	0.00116
4195.0230	0.00102
4193.0943	0.00103
4191.1656	0.00109
4189.2369	0.00109
4187.3082	0.00109
4185.3795	0.00114
4183.4508	0.0011
4181.5221	0.00101
4179.5934	0.00096
4177.6647	0.001
4175.7361	0.00099
4173.8074	0.00097
4171.8787	0.00101
4169.9500	0.00106
4168.0213	0.00105
4166.0926	0.00105
4164.1639	0.00097
4162.2352	0.00089
4160.3065	0.00094
4158.3778	0.00101
4156.4492	0.001
4154.5205	0.00104
4152.5918	0.00107
4150.6631	0.00111
4148.7344	0.00106
4146.8057	0.001
4144.8770	0.001
4142.9483	0.00104
4141.0196	0.00103
4139.0909	0.00099
4137.1623	0.001
4135.2336	0.00105
4133.3049	0.00103
4131.3762	0.00099
4129.4475	0.00095
4127.5188	0.00094
4125.5901	0.00097
4123.6614	0.00106
4121.7327	0.00117
4119.8040	0.00116
4117.8754	0.0011
4115.9467	0.00106
4114.0180	0.00104
4112.0893	0.00101
4110.1606	0.00101
4108.2319	0.00096
4106.3032	0.00096
4104.3745	0.00103
4102.4458	0.00106
4100.5171	0.00103
4098.5885	0.00103
4096.6598	0.00105
4094.7311	0.00105
4092.8024	0.00101
4090.8737	0.001
4088.9450	0.00101
4087.0163	0.00106
4085.0876	0.00105
4083.1589	0.00102
4081.2302	0.00103
4079.3016	0.001
4077.3729	0.00106
4075.4442	0.00116
4073.5155	0.00114
4071.5868	0.0011
4069.6581	0.00113
4067.7294	0.00108
4065.8007	0.00097
4063.8720	0.00097
4061.9433	0.00098
4060.0147	0.00091
4058.0860	0.00088
4056.1573	0.00094
4054.2286	0.00101
4052.2999	0.00104
4050.3712	0.00108
4048.4425	0.00104
4046.5138	0.00103
4044.5851	0.00101
4042.6564	0.00097
4040.7278	0.00095
4038.7991	0.00094
4036.8704	0.00093
4034.9417	0.00102
4033.0130	0.00103
4031.0843	0.00095
4029.1556	0.00101
4027.2269	0.0011
4025.2982	0.00107
4023.3695	0.00101
4021.4409	0.00102
4019.5122	0.00104
4017.5835	0.00101
4015.6548	0.00105
4013.7261	0.00104
4011.7974	0.00105
4009.8687	0.00109
4007.9400	0.00114
4006.0113	0.00114
4004.0826	0.00112
4002.1540	0.00107
4000.2253	0.00102
3998.2966	0.00101
3996.3679	0.00103
3994.4392	0.00101
3992.5105	0.001
3990.5818	0.00094
3988.6531	0.00092
3986.7244	0.00098
3984.7957	0.00099
3982.8671	0.00091
3980.9384	0.00093
3979.0097	0.00095
3977.0810	0.00098
3975.1523	0.00098
3973.2236	0.00093
3971.2949	0.00091
3969.3662	0.00097
3967.4375	0.00101
3965.5088	0.00105
3963.5802	0.00116
3961.6515	0.00119
3959.7228	0.00112
3957.7941	0.00103
3955.8654	0.00094
3953.9367	0.00096
3952.0080	0.00104
3950.0793	0.00103
3948.1506	0.00098
3946.2219	0.00093
3944.2933	0.00092
3942.3646	0.00102
3940.4359	0.00105
3938.5072	0.00101
3936.5785	0.001
3934.6498	0.00098
3932.7211	0.001
3930.7924	0.00098
3928.8637	0.00094
3926.9350	0.00094
3925.0064	0.00092
3923.0777	0.00091
3921.1490	0.00099
3919.2203	0.00099
3917.2916	0.00094
3915.3629	0.00096
3913.4342	0.00104
3911.5055	0.00106
3909.5768	0.00101
3907.6481	0.00096
3905.7195	0.00091
3903.7908	0.00093
3901.8621	0.00093
3899.9334	0.00094
3898.0047	0.001
3896.0760	0.00106
3894.1473	0.00105
3892.2186	0.00097
3890.2899	0.00094
3888.3612	0.001
3886.4326	0.00105
3884.5039	0.001
3882.5752	0.00094
3880.6465	0.00094
3878.7178	0.00094
3876.7891	0.00095
3874.8604	0.00093
3872.9317	0.00097
3871.0030	0.00101
3869.0743	0.00094
3867.1457	0.00087
3865.2170	0.00095
3863.2883	0.00105
3861.3596	0.001
3859.4309	0.00095
3857.5022	0.00098
3855.5735	0.00095
3853.6448	0.00092
3851.7161	0.001
3849.7874	0.00104
3847.8588	0.00101
3845.9301	0.00099
3844.0014	0.00093
3842.0727	0.00093
3840.1440	0.00097
3838.2153	0.00097
3836.2866	0.00093
3834.3579	0.00095
3832.4292	0.00098
3830.5005	0.00095
3828.5719	0.00094
3826.6432	0.00096
3824.7145	0.00099
3822.7858	0.00097
3820.8571	0.00093
3818.9284	0.00096
3816.9997	0.001
3815.0710	0.00097
3813.1423	0.00093
3811.2136	0.00093
3809.2850	0.00099
3807.3563	0.00097
3805.4276	0.0009
3803.4989	0.00084
3801.5702	0.00085
3799.6415	0.00092
3797.7128	0.00092
3795.7841	0.00098
3793.8554	0.00103
3791.9268	0.00097
3789.9981	0.00094
3788.0694	0.00096
3786.1407	0.00101
3784.2120	0.00101
3782.2833	0.00096
3780.3546	0.00102
3778.4259	0.00109
3776.4972	0.00108
3774.5685	0.00097
3772.6399	0.00095
3770.7112	0.00101
3768.7825	0.001
3766.8538	0.00096
3764.9251	0.00096
3762.9964	0.00097
3761.0677	0.00097
3759.1390	0.00095
3757.2103	0.00092
3755.2816	0.00092
3753.3530	0.00096
3751.4243	0.001
3749.4956	0.00097
3747.5669	0.00095
3745.6382	0.00091
3743.7095	0.00095
3741.7808	0.00098
3739.8521	0.00096
3737.9234	0.00088
3735.9947	0.00091
3734.0661	0.00098
3732.1374	0.00105
3730.2087	0.0011
3728.2800	0.00108
3726.3513	0.00112
3724.4226	0.00106
3722.4939	0.00094
3720.5652	0.00096
3718.6365	0.001
3716.7078	0.001
3714.7792	0.00105
3712.8505	0.00109
3710.9218	0.00112
3708.9931	0.00103
3707.0644	0.00095
3705.1357	0.00094
3703.2070	0.00097
3701.2783	0.00099
3699.3496	0.00101
3697.4209	0.00098
3695.4923	0.00095
3693.5636	0.00097
3691.6349	0.00096
3689.7062	0.00097
3687.7775	0.00096
3685.8488	0.0009
3683.9201	0.00087
3681.9914	0.00085
3680.0627	0.00092
3678.1340	0.00099
3676.2054	0.00099
3674.2767	0.00098
3672.3480	0.00104
3670.4193	0.00105
3668.4906	0.00103
3666.5619	0.00106
3664.6332	0.00108
3662.7045	0.00104
3660.7758	0.00099
3658.8471	0.00094
3656.9185	0.00093
3654.9898	0.00099
3653.0611	0.00103
3651.1324	0.00099
3649.2037	0.00103
3647.2750	0.00113
3645.3463	0.00113
3643.4176	0.00109
3641.4889	0.00106
3639.5602	0.00104
3637.6316	0.00103
3635.7029	0.00106
3633.7742	0.00107
3631.8455	0.00103
3629.9168	0.00094
3627.9881	0.00092
3626.0594	0.00095
3624.1307	0.00098
3622.2020	0.001
3620.2733	0.00103
3618.3447	0.001
3616.4160	0.00096
3614.4873	0.00093
3612.5586	0.00091
3610.6299	0.00093
3608.7012	0.00096
3606.7725	0.00093
3604.8438	0.00088
3602.9151	0.00089
3600.9864	0.00094
3599.0578	0.001
3597.1291	0.00102
3595.2004	0.00101
3593.2717	0.00098
3591.3430	0.00104
3589.4143	0.00113
3587.4856	0.00111
3585.5569	0.00105
3583.6282	0.00107
3581.6995	0.00102
3579.7709	0.00092
3577.8422	0.00097
3575.9135	0.00108
3573.9848	0.00109
3572.0561	0.0011
3570.1274	0.00107
3568.1987	0.00104
3566.2700	0.00102
3564.3413	0.00102
3562.4126	0.00103
3560.4840	0.00106
3558.5553	0.00107
3556.6266	0.00105
3554.6979	0.00099
3552.7692	0.00091
3550.8405	0.00093
3548.9118	0.00099
3546.9831	0.00098
3545.0544	0.00097
3543.1257	0.00104
3541.1971	0.0011
3539.2684	0.00114
3537.3397	0.00109
3535.4110	0.00102
3533.4823	0.00099
3531.5536	0.00103
3529.6249	0.00105
3527.6962	0.00104
3525.7675	0.00107
3523.8388	0.00115
3521.9102	0.00121
3519.9815	0.00125
3518.0528	0.00129
3516.1241	0.00127
3514.1954	0.00124
3512.2667	0.00118
3510.3380	0.00115
3508.4093	0.00116
3506.4806	0.00113
3504.5519	0.00119
3502.6233	0.00124
3500.6946	0.00128
3498.7659	0.0013
3496.8372	0.00129
3494.9085	0.00125
3492.9798	0.00122
3491.0511	0.00121
3489.1224	0.00127
3487.1937	0.0013
3485.2650	0.00129
3483.3364	0.00127
3481.4077	0.00127
3479.4790	0.00127
3477.5503	0.00125
3475.6216	0.00127
3473.6929	0.00128
3471.7642	0.00128
3469.8355	0.00128
3467.9068	0.00129
3465.9781	0.0013
3464.0495	0.00131
3462.1208	0.00131
3460.1921	0.00126
3458.2634	0.00127
3456.3347	0.00131
3454.4060	0.00133
3452.4773	0.00137
3450.5486	0.00137
3448.6199	0.00134
3446.6912	0.00137
3444.7626	0.00145
3442.8339	0.00153
3440.9052	0.00152
3438.9765	0.00145
3437.0478	0.00138
3435.1191	0.00135
3433.1904	0.00141
3431.2617	0.00152
3429.3330	0.00158
3427.4043	0.00152
3425.4757	0.00146
3423.5470	0.00151
3421.6183	0.00156
3419.6896	0.0016
3417.7609	0.0016
3415.8322	0.0016
3413.9035	0.00156
3411.9748	0.00153
3410.0461	0.00153
3408.1174	0.00158
3406.1888	0.00163
3404.2601	0.00165
3402.3314	0.00157
3400.4027	0.00155
3398.4740	0.00158
3396.5453	0.0016
3394.6166	0.00164
3392.6879	0.00169
3390.7592	0.00176
3388.8305	0.0018
3386.9019	0.00176
3384.9732	0.00172
3383.0445	0.00173
3381.1158	0.00178
3379.1871	0.00177
3377.2584	0.00166
3375.3297	0.00165
3373.4010	0.00171
3371.4723	0.00172
3369.5436	0.00168
3367.6150	0.00169
3365.6863	0.00171
3363.7576	0.00175
3361.8289	0.00183
3359.9002	0.00188
3357.9715	0.00186
3356.0428	0.00183
3354.1141	0.0018
3352.1854	0.00176
3350.2568	0.00178
3348.3281	0.00182
3346.3994	0.00184
3344.4707	0.00186
3342.5420	0.00182
3340.6133	0.00176
3338.6846	0.0018
3336.7559	0.00186
3334.8272	0.0019
3332.8985	0.00191
3330.9699	0.00193
3329.0412	0.0019
3327.1125	0.00185
3325.1838	0.00184
3323.2551	0.00187
3321.3264	0.0019
3319.3977	0.00196
3317.4690	0.00199
3315.5403	0.00195
3313.6116	0.00192
3311.6830	0.00198
3309.7543	0.00204
3307.8256	0.00205
3305.8969	0.00206
3303.9682	0.00212
3302.0395	0.00216
3300.1108	0.00216
3298.1821	0.00217
3296.2534	0.00217
3294.3247	0.00222
3292.3961	0.0023
3290.4674	0.00234
3288.5387	0.00232
3286.6100	0.0023
3284.6813	0.00227
3282.7526	0.00224
3280.8239	0.00218
3278.8952	0.00214
3276.9665	0.00214
3275.0378	0.00215
3273.1092	0.00212
3271.1805	0.00208
3269.2518	0.00205
3267.3231	0.00204
3265.3944	0.00203
3263.4657	0.002
3261.5370	0.00197
3259.6083	0.00196
3257.6796	0.00201
3255.7509	0.00208
3253.8223	0.00204
3251.8936	0.00195
3249.9649	0.00189
3248.0362	0.00189
3246.1075	0.00191
3244.1788	0.00187
3242.2501	0.00183
3240.3214	0.00187
3238.3927	0.00194
3236.4640	0.00195
3234.5354	0.00192
3232.6067	0.00189
3230.6780	0.00188
3228.7493	0.00187
3226.8206	0.00188
3224.8919	0.0019
3222.9632	0.0019
3221.0345	0.00191
3219.1058	0.0019
3217.1771	0.0019
3215.2485	0.00193
3213.3198	0.00199
3211.3911	0.00202
3209.4624	0.00198
3207.5337	0.00189
3205.6050	0.00182
3203.6763	0.00185
3201.7476	0.00194
3199.8189	0.002
3197.8902	0.00197
3195.9616	0.00191
3194.0329	0.0019
3192.1042	0.00186
3190.1755	0.0018
3188.2468	0.00175
3186.3181	0.0017
3184.3894	0.00171
3182.4607	0.00176
3180.5320	0.00184
3178.6033	0.00189
3176.6747	0.00189
3174.7460	0.0019
3172.8173	0.00191
3170.8886	0.00192
3168.9599	0.00193
3167.0312	0.00197
3165.1025	0.002
3163.1738	0.00202
3161.2451	0.00197
3159.3164	0.00189
3157.3878	0.00184
3155.4591	0.00188
3153.5304	0.00195
3151.6017	0.00198
3149.6730	0.00198
3147.7443	0.002
3145.8156	0.00206
3143.8869	0.00213
3141.9582	0.00212
3140.0295	0.00204
3138.1009	0.002
3136.1722	0.00206
3134.2435	0.00214
3132.3148	0.00212
3130.3861	0.00204
3128.4574	0.002
3126.5287	0.00196
3124.6000	0.00194
3122.6713	0.00198
3120.7426	0.00203
3118.8140	0.002
3116.8853	0.00196
3114.9566	0.00202
3113.0279	0.00215
3111.0992	0.00226
3109.1705	0.0023
3107.2418	0.0023
3105.3131	0.00228
3103.3844	0.00226
3101.4557	0.00222
3099.5271	0.00219
3097.5984	0.00219
3095.6697	0.00221
3093.7410	0.00227
3091.8123	0.00233
3089.8836	0.00237
3087.9549	0.00237
3086.0262	0.00235
3084.0975	0.00238
3082.1688	0.00244
3080.2402	0.0025
3078.3115	0.00255
3076.3828	0.00259
3074.4541	0.00265
3072.5254	0.00273
3070.5967	0.00281
3068.6680	0.00289
3066.7393	0.00294
3064.8106	0.00294
3062.8819	0.00293
3060.9533	0.00295
3059.0246	0.003
3057.0959	0.00302
3055.1672	0.00299
3053.2385	0.00295
3051.3098	0.00293
3049.3811	0.00292
3047.4524	0.00294
3045.5237	0.00299
3043.5950	0.00305
3041.6664	0.00313
3039.7377	0.00319
3037.8090	0.00321
3035.8803	0.00322
3033.9516	0.00323
3032.0229	0.00321
3030.0942	0.00316
3028.1655	0.00315
3026.2368	0.00322
3024.3081	0.0034
3022.3795	0.00363
3020.4508	0.00386
3018.5221	0.00409
3016.5934	0.00433
3014.6647	0.00454
3012.7360	0.00472
3010.8073	0.00488
3008.8786	0.00506
3006.9499	0.00526
3005.0212	0.0055
3003.0926	0.00577
3001.1639	0.00604
2999.2352	0.00626
2997.3065	0.0064
2995.3778	0.00653
2993.4491	0.00669
2991.5204	0.00685
2989.5917	0.00694
2987.6630	0.00695
2985.7343	0.00692
2983.8057	0.00688
2981.8770	0.0068
2979.9483	0.0067
2978.0196	0.00663
2976.0909	0.00662
2974.1622	0.00662
2972.2335	0.00659
2970.3048	0.0066
2968.3761	0.00669
2966.4474	0.00684
2964.5188	0.00701
2962.5901	0.00719
2960.6614	0.00737
2958.7327	0.00756
2956.8040	0.00774
2954.8753	0.00792
2952.9466	0.00818
2951.0179	0.00851
2949.0892	0.00885
2947.1605	0.00917
2945.2319	0.00947
2943.3032	0.00974
2941.3745	0.00995
2939.4458	0.01014
2937.5171	0.01033
2935.5884	0.01045
2933.6597	0.01043
2931.7310	0.01026
2929.8023	0.00996
2927.8736	0.00958
2925.9450	0.00917
2924.0163	0.0088
2922.0876	0.00846
2920.1589	0.00814
2918.2302	0.00787
2916.3015	0.00765
2914.3728	0.00748
2912.4441	0.00732
2910.5154	0.00713
2908.5868	0.00687
2906.6581	0.00662
2904.7294	0.00646
2902.8007	0.0064
2900.8720	0.00637
2898.9433	0.0063
2897.0146	0.00619
2895.0859	0.00608
2893.1572	0.00603
2891.2285	0.00602
2889.2999	0.00602
2887.3712	0.00602
2885.4425	0.00606
2883.5138	0.00612
2881.5851	0.00619
2879.6564	0.00618
2877.7277	0.00608
2875.7990	0.00596
2873.8703	0.00588
2871.9416	0.00582
2870.0130	0.00578
2868.0843	0.00587
2866.1556	0.00636
2864.2269	0.0072
2862.2982	0.00756
2860.3695	0.00681
2858.4408	0.0056
2856.5121	0.00483
2854.5834	0.00457
2852.6547	0.00448
2850.7261	0.00438
2848.7974	0.00427
2846.8687	0.00419
2844.9400	0.00413
2843.0113	0.0041
2841.0826	0.00406
2839.1539	0.00398
2837.2252	0.00388
2835.2965	0.0038
2833.3678	0.00378
2831.4392	0.00383
2829.5105	0.00388
2827.5818	0.00383
2825.6531	0.00372
2823.7244	0.00366
2821.7957	0.0037
2819.8670	0.00374
2817.9383	0.00372
2816.0096	0.0037
2814.0809	0.00373
2812.1523	0.00379
2810.2236	0.00385
2808.2949	0.00387
2806.3662	0.00385
2804.4375	0.00382
2802.5088	0.00381
2800.5801	0.0038
2798.6514	0.00378
2796.7227	0.0038
2794.7940	0.00383
2792.8654	0.00389
2790.9367	0.00394
2789.0080	0.00398
2787.0793	0.00397
2785.1506	0.00394
2783.2219	0.00392
2781.2932	0.00394
2779.3645	0.00402
2777.4358	0.00411
2775.5071	0.00416
2773.5785	0.00415
2771.6498	0.00408
2769.7211	0.00399
2767.7924	0.00391
2765.8637	0.00387
2763.9350	0.00385
2762.0063	0.00386
2760.0776	0.00394
2758.1489	0.00407
2756.2202	0.00414
2754.2916	0.00414
2752.3629	0.00409
2750.4342	0.00407
2748.5055	0.0041
2746.5768	0.00414
2744.6481	0.00419
2742.7194	0.00425
2740.7907	0.00429
2738.8620	0.00426
2736.9333	0.00419
2735.0047	0.00415
2733.0760	0.00415
2731.1473	0.00417
2729.2186	0.00418
2727.2899	0.00421
2725.3612	0.00424
2723.4325	0.00425
2721.5038	0.00428
2719.5751	0.00435
2717.6464	0.00441
2715.7178	0.0044
2713.7891	0.00436
2711.8604	0.00435
2709.9317	0.00436
2708.0030	0.00434
2706.0743	0.00429
2704.1456	0.00423
2702.2169	0.00421
2700.2882	0.00426
2698.3595	0.00434
2696.4309	0.00438
2694.5022	0.00437
2692.5735	0.00434
2690.6448	0.00435
2688.7161	0.00436
2686.7874	0.00432
2684.8587	0.00425
2682.9300	0.00419
2681.0013	0.0042
2679.0726	0.0043
2677.1440	0.00439
2675.2153	0.0044
2673.2866	0.00435
2671.3579	0.00431
2669.4292	0.00433
2667.5005	0.00439
2665.5718	0.00441
2663.6431	0.0044
2661.7144	0.00439
2659.7857	0.0044
2657.8571	0.00442
2655.9284	0.00441
2653.9997	0.00437
2652.0710	0.00434
2650.1423	0.00433
2648.2136	0.00434
2646.2849	0.00437
2644.3562	0.00438
2642.4275	0.00439
2640.4988	0.00441
2638.5702	0.00444
2636.6415	0.00447
2634.7128	0.00448
2632.7841	0.00448
2630.8554	0.00448
2628.9267	0.00447
2626.9980	0.00451
2625.0693	0.00459
2623.1406	0.00463
2621.2119	0.00459
2619.2833	0.00452
2617.3546	0.0045
2615.4259	0.00455
2613.4972	0.00461
2611.5685	0.00466
2609.6398	0.0047
2607.7111	0.00474
2605.7824	0.00473
2603.8537	0.00469
2601.9250	0.00468
2599.9964	0.00471
2598.0677	0.00474
2596.1390	0.00474
2594.2103	0.00469
2592.2816	0.00462
2590.3529	0.00461
2588.4242	0.00464
2586.4955	0.00463
2584.5668	0.0046
2582.6381	0.00459
2580.7095	0.00461
2578.7808	0.00463
2576.8521	0.00467
2574.9234	0.0047
2572.9947	0.0047
2571.0660	0.00469
2569.1373	0.00469
2567.2086	0.00471
2565.2799	0.00476
2563.3512	0.0048
2561.4226	0.00478
2559.4939	0.00472
2557.5652	0.00471
2555.6365	0.00476
2553.7078	0.00476
2551.7791	0.0047
2549.8504	0.00469
2547.9217	0.00475
2545.9930	0.00481
2544.0643	0.00482
2542.1357	0.00481
2540.2070	0.00481
2538.2783	0.0048
2536.3496	0.00478
2534.4209	0.00477
2532.4922	0.0048
2530.5635	0.00486
2528.6348	0.0049
2526.7061	0.00489
2524.7774	0.00486
2522.8488	0.00485
2520.9201	0.00487
2518.9914	0.0049
2517.0627	0.00492
2515.1340	0.00492
2513.2053	0.00491
2511.2766	0.0049
2509.3479	0.0049
2507.4192	0.00489
2505.4905	0.00489
2503.5619	0.00488
2501.6332	0.00488
2499.7045	0.00492
2497.7758	0.00501
2495.8471	0.0051
2493.9184	0.0051
2491.9897	0.00506
2490.0610	0.00507
2488.1323	0.00506
2486.2036	0.00501
2484.2750	0.00494
2482.3463	0.00488
2480.4176	0.00483
2478.4889	0.00483
2476.5602	0.00487
2474.6315	0.00492
2472.7028	0.00497
2470.7741	0.00505
2468.8454	0.00507
2466.9167	0.00503
2464.9881	0.00496
2463.0594	0.00491
2461.1307	0.00488
2459.2020	0.00486
2457.2733	0.00489
2455.3446	0.00493
2453.4159	0.00495
2451.4872	0.00493
2449.5585	0.00489
2447.6299	0.0049
2445.7012	0.00494
2443.7725	0.00494
2441.8438	0.00494
2439.9151	0.00498
2437.9864	0.00507
2436.0577	0.00514
2434.1290	0.00513
2432.2003	0.00508
2430.2716	0.00505
2428.3430	0.00505
2426.4143	0.00503
2424.4856	0.005
2422.5569	0.00499
2420.6282	0.00502
2418.6995	0.00505
2416.7708	0.00504
2414.8421	0.005
2412.9134	0.00498
2410.9847	0.00499
2409.0561	0.00503
2407.1274	0.00509
2405.1987	0.00513
2403.2700	0.00513
2401.3413	0.00507
2399.4126	0.00501
2397.4839	0.00498
2395.5552	0.00496
2393.6265	0.00494
2391.6978	0.00495
2389.7692	0.00499
2387.8405	0.00504
2385.9118	0.00504
2383.9831	0.00502
2382.0544	0.00501
2380.1257	0.00499
2378.1970	0.00492
2376.2683	0.00479
2374.3396	0.0047
2372.4109	0.00468
2370.4823	0.00473
2368.5536	0.00481
2366.6249	0.00488
2364.6962	0.00491
2362.7675	0.0049
2360.8388	0.00488
2358.9101	0.00488
2356.9814	0.00489
2355.0527	0.00487
2353.1240	0.00485
2351.1954	0.00484
2349.2667	0.00483
2347.3380	0.00487
2345.4093	0.00494
2343.4806	0.00497
2341.5519	0.00492
2339.6232	0.00487
2337.6945	0.00486
2335.7658	0.00489
2333.8371	0.00502
2331.9085	0.00522
2329.9798	0.00535
2328.0511	0.00523
2326.1224	0.00498
2324.1937	0.00483
2322.2650	0.00484
2320.3363	0.00488
2318.4076	0.00486
2316.4789	0.00484
2314.5502	0.00486
2312.6216	0.00487
2310.6929	0.00486
2308.7642	0.00485
2306.8355	0.00483
2304.9068	0.00474
2302.9781	0.00461
2301.0494	0.00457
2299.1207	0.00465
2297.1920	0.00475
2295.2633	0.00477
2293.3347	0.00467
2291.4060	0.00455
2289.4773	0.00455
2287.5486	0.00472
2285.6199	0.00491
2283.6912	0.00496
2281.7625	0.0048
2279.8338	0.00457
2277.9051	0.00451
2275.9764	0.00465
2274.0478	0.00482
2272.1191	0.00493
2270.1904	0.005
2268.2617	0.00505
2266.3330	0.00507
2264.4043	0.00502
2262.4756	0.0049
2260.5469	0.00477
2258.6182	0.00469
2256.6895	0.00475
2254.7609	0.00494
2252.8322	0.00521
2250.9035	0.00559
2248.9748	0.00615
2247.0461	0.00685
2245.1174	0.00763
2243.1887	0.00845
2241.2600	0.00922
2239.3313	0.00971
2237.4026	0.00983
2235.4740	0.00975
2233.5453	0.00952
2231.6166	0.0088
2229.6879	0.0076
2227.7592	0.0065
2225.8305	0.00592
2223.9018	0.0057
2221.9731	0.00556
2220.0444	0.00537
2218.1157	0.00511
2216.1871	0.00487
2214.2584	0.00482
2212.3297	0.00496
2210.4010	0.00514
2208.4723	0.00519
2206.5436	0.0051
2204.6149	0.00499
2202.6862	0.00494
2200.7575	0.00497
2198.8288	0.00501
2196.9002	0.00498
2194.9715	0.00487
2193.0428	0.00478
2191.1141	0.00485
2189.1854	0.00506
2187.2567	0.0052
2185.3280	0.00518
2183.3993	0.00507
2181.4706	0.00498
2179.5419	0.00487
2177.6133	0.00478
2175.6846	0.0048
2173.7559	0.00492
2171.8272	0.00498
2169.8985	0.00492
2167.9698	0.00472
2166.0411	0.00441
2164.1124	0.00427
2162.1837	0.00452
2160.2550	0.00491
2158.3264	0.00501
2156.3977	0.00474
2154.4690	0.00444
2152.5403	0.0045
2150.6116	0.00485
2148.6829	0.00516
2146.7542	0.00522
2144.8255	0.00513
2142.8968	0.00508
2140.9681	0.00516
2139.0395	0.00527
2137.1108	0.00525
2135.1821	0.00516
2133.2534	0.00513
2131.3247	0.00518
2129.3960	0.00524
2127.4673	0.0053
2125.5386	0.00534
2123.6099	0.00531
2121.6812	0.00529
2119.7526	0.00533
2117.8239	0.00538
2115.8952	0.00538
2113.9665	0.00533
2112.0378	0.00526
2110.1091	0.00521
2108.1804	0.0052
2106.2517	0.00517
2104.3230	0.00509
2102.3943	0.00504
2100.4657	0.00506
2098.5370	0.00506
2096.6083	0.00509
2094.6796	0.0052
2092.7509	0.0053
2090.8222	0.00551
2088.8935	0.00594
2086.9648	0.00621
2085.0361	0.00593
2083.1074	0.00545
2081.1788	0.00525
2079.2501	0.0053
2077.3214	0.00534
2075.3927	0.00524
2073.4640	0.00502
2071.5353	0.00478
2069.6066	0.00461
2067.6779	0.00466
2065.7492	0.00494
2063.8205	0.00521
2061.8919	0.00528
2059.9632	0.0051
2058.0345	0.00482
2056.1058	0.00462
2054.1771	0.00461
2052.2484	0.00468
2050.3197	0.00475
2048.3910	0.00483
2046.4623	0.00493
2044.5336	0.00495
2042.6050	0.0049
2040.6763	0.00494
2038.7476	0.0051
2036.8189	0.00526
2034.8902	0.00545
2032.9615	0.00567
2031.0328	0.0057
2029.1041	0.00548
2027.1754	0.00529
2025.2467	0.00528
2023.3181	0.00523
2021.3894	0.00512
2019.4607	0.00509
2017.5320	0.00512
2015.6033	0.00514
2013.6746	0.00521
2011.7459	0.00534
2009.8172	0.00543
2007.8885	0.00545
2005.9599	0.00548
2004.0312	0.00554
2002.1025	0.00559
2000.1738	0.00561
1998.2451	0.00565
1996.3164	0.0057
1994.3877	0.00569
1992.4590	0.00562
1990.5303	0.00561
1988.6016	0.00569
1986.6730	0.00576
1984.7443	0.00579
1982.8156	0.00577
1980.8869	0.00572
1978.9582	0.00564
1977.0295	0.0056
1975.1008	0.00558
1973.1721	0.00557
1971.2434	0.00558
1969.3147	0.00564
1967.3861	0.00571
1965.4574	0.00571
1963.5287	0.0057
1961.6000	0.00573
1959.6713	0.00576
1957.7426	0.00571
1955.8139	0.0056
1953.8852	0.00554
1951.9565	0.00559
1950.0278	0.00569
1948.0992	0.00576
1946.1705	0.00582
1944.2418	0.00588
1942.3131	0.00593
1940.3844	0.00594
1938.4557	0.00595
1936.5270	0.00593
1934.5983	0.00589
1932.6696	0.00586
1930.7409	0.00587
1928.8123	0.0059
1926.8836	0.00592
1924.9549	0.00591
1923.0262	0.0059
1921.0975	0.0059
1919.1688	0.00589
1917.2401	0.00589
1915.3114	0.0059
1913.3827	0.0059
1911.4540	0.00588
1909.5254	0.0059
1907.5967	0.00596
1905.6680	0.00599
1903.7393	0.00599
1901.8106	0.00595
1899.8819	0.0059
1897.9532	0.00587
1896.0245	0.00588
1894.0958	0.00593
1892.1671	0.00594
1890.2385	0.0059
1888.3098	0.00587
1886.3811	0.00588
1884.4524	0.0059
1882.5237	0.0059
1880.5950	0.00588
1878.6663	0.0059
1876.7376	0.00596
1874.8089	0.00603
1872.8802	0.00606
1870.9516	0.00604
1869.0229	0.006
1867.0942	0.00596
1865.1655	0.00594
1863.2368	0.00594
1861.3081	0.00595
1859.3794	0.00596
1857.4507	0.00599
1855.5220	0.00603
1853.5933	0.00606
1851.6647	0.00609
1849.7360	0.0061
1847.8073	0.0061
1845.8786	0.00608
1843.9499	0.00604
1842.0212	0.00599
1840.0925	0.00594
1838.1638	0.00597
1836.2351	0.00605
1834.3064	0.00612
1832.3778	0.00614
1830.4491	0.00612
1828.5204	0.0061
1826.5917	0.0061
1824.6630	0.0061
1822.7343	0.00608
1820.8056	0.00604
1818.8769	0.00603
1816.9482	0.00605
1815.0195	0.00608
1813.0909	0.00611
1811.1622	0.00617
1809.2335	0.00623
1807.3048	0.00627
1805.3761	0.00628
1803.4474	0.00629
1801.5187	0.00632
1799.5900	0.00634
1797.6613	0.00633
1795.7326	0.00629
1793.8040	0.00627
1791.8753	0.00628
1789.9466	0.00629
1788.0179	0.0063
1786.0892	0.00634
1784.1605	0.0064
1782.2318	0.0064
1780.3031	0.00636
1778.3744	0.00632
1776.4457	0.00629
1774.5171	0.00627
1772.5884	0.0063
1770.6597	0.00636
1768.7310	0.0064
1766.8023	0.00639
1764.8736	0.00634
1762.9449	0.00629
1761.0162	0.00626
1759.0875	0.00623
1757.1588	0.00619
1755.2302	0.00617
1753.3015	0.00618
1751.3728	0.00623
1749.4441	0.0063
1747.5154	0.00634
1745.5867	0.00636
1743.6580	0.0064
1741.7293	0.00642
1739.8006	0.00642
1737.8719	0.00643
1735.9433	0.00644
1734.0146	0.00644
1732.0859	0.00644
1730.1572	0.00641
1728.2285	0.00638
1726.2998	0.00639
1724.3711	0.00644
1722.4424	0.00649
1720.5137	0.00651
1718.5850	0.00652
1716.6564	0.00654
1714.7277	0.00656
1712.7990	0.00661
1710.8703	0.00668
1708.9416	0.00678
1707.0129	0.00688
1705.0842	0.00696
1703.1555	0.00699
1701.2268	0.007
1699.2981	0.00703
1697.3695	0.0071
1695.4408	0.0072
1693.5121	0.00731
1691.5834	0.00739
1689.6547	0.00746
1687.7260	0.00754
1685.7973	0.00764
1683.8686	0.00775
1681.9399	0.00786
1680.0112	0.00795
1678.0826	0.00806
1676.1539	0.00822
1674.2252	0.00844
1672.2965	0.00868
1670.3678	0.00893
1668.4391	0.00915
1666.5104	0.00926
1664.5817	0.00923
1662.6530	0.00907
1660.7243	0.00883
1658.7957	0.00853
1656.8670	0.00823
1654.9383	0.00802
1653.0096	0.00791
1651.0809	0.00783
1649.1522	0.00771
1647.2235	0.00757
1645.2948	0.00745
1643.3661	0.00736
1641.4374	0.00725
1639.5088	0.00716
1637.5801	0.00711
1635.6514	0.0071
1633.7227	0.00709
1631.7940	0.00709
1629.8653	0.00712
1627.9366	0.00716
1626.0079	0.00721
1624.0792	0.0073
1622.1505	0.00741
1620.2219	0.00752
1618.2932	0.0076
1616.3645	0.00766
1614.4358	0.00765
1612.5071	0.00756
1610.5784	0.00745
1608.6497	0.00737
1606.7210	0.0073
1604.7923	0.00726
1602.8636	0.00723
1600.9350	0.00721
1599.0063	0.00721
1597.0776	0.00724
1595.1489	0.00725
1593.2202	0.00723
1591.2915	0.0072
1589.3628	0.0072
1587.4341	0.00719
1585.5054	0.00714
1583.5767	0.00704
1581.6481	0.00693
1579.7194	0.00689
1577.7907	0.00691
1575.8620	0.00694
1573.9333	0.00696
1572.0046	0.00698
1570.0759	0.00699
1568.1472	0.00699
1566.2185	0.00698
1564.2899	0.007
1562.3612	0.00702
1560.4325	0.00699
1558.5038	0.00696
1556.5751	0.007
1554.6464	0.00705
1552.7177	0.00703
1550.7890	0.00696
1548.8603	0.00692
1546.9316	0.00691
1545.0030	0.00691
1543.0743	0.00692
1541.1456	0.00696
1539.2169	0.00701
1537.2882	0.00702
1535.3595	0.00698
1533.4308	0.00692
1531.5021	0.00686
1529.5734	0.00679
1527.6447	0.00673
1525.7161	0.00676
1523.7874	0.00685
1521.8587	0.00695
1519.9300	0.00696
1518.0013	0.00691
1516.0726	0.00684
1514.1439	0.00681
1512.2152	0.00681
1510.2865	0.00682
1508.3578	0.00686
1506.4292	0.00693
1504.5005	0.00697
1502.5718	0.00695
1500.6431	0.00691
1498.7144	0.00686
1496.7857	0.00686
1494.8570	0.0069
1492.9283	0.00693
1490.9996	0.00696
1489.0709	0.00702
1487.1423	0.00713
1485.2136	0.00723
1483.2849	0.0073
1481.3562	0.00741
1479.4275	0.00756
1477.4988	0.00773
1475.5701	0.00786
1473.6414	0.00797
1471.7127	0.00809
1469.7840	0.00821
1467.8554	0.00834
1465.9267	0.00847
1463.9980	0.00861
1462.0693	0.00877
1460.1406	0.00896
1458.2119	0.00917
1456.2832	0.00936
1454.3545	0.00948
1452.4258	0.00952
1450.4971	0.00948
1448.5685	0.00939
1446.6398	0.00924
1444.7111	0.00905
1442.7824	0.00883
1440.8537	0.00857
1438.9250	0.00832
1436.9963	0.0081
1435.0676	0.00796
1433.1389	0.00785
1431.2102	0.00774
1429.2816	0.00763
1427.3529	0.00754
1425.4242	0.00746
1423.4955	0.00741
1421.5668	0.0074
1419.6381	0.00742
1417.7094	0.00749
1415.7807	0.0076
1413.8520	0.00771
1411.9233	0.0078
1409.9947	0.00784
1408.0660	0.00786
1406.1373	0.00792
1404.2086	0.00799
1402.2799	0.00801
1400.3512	0.00796
1398.4225	0.00784
1396.4938	0.00772
1394.5651	0.00768
1392.6364	0.00767
1390.7078	0.00762
1388.7791	0.00751
1386.8504	0.00739
1384.9217	0.0073
1382.9930	0.00723
1381.0643	0.00722
1379.1356	0.00726
1377.2069	0.00731
1375.2782	0.00734
1373.3495	0.00738
1371.4209	0.00743
1369.4922	0.00745
1367.5635	0.00743
1365.6348	0.00736
1363.7061	0.00728
1361.7774	0.0072
1359.8487	0.00714
1357.9200	0.00711
1355.9913	0.00711
1354.0626	0.00713
1352.1340	0.00715
1350.2053	0.00717
1348.2766	0.0072
1346.3479	0.00727
1344.4192	0.00739
1342.4905	0.00749
1340.5618	0.00753
1338.6331	0.00753
1336.7044	0.00751
1334.7757	0.00751
1332.8471	0.00752
1330.9184	0.0075
1328.9897	0.00746
1327.0610	0.00746
1325.1323	0.00751
1323.2036	0.00754
1321.2749	0.00751
1319.3462	0.00751
1317.4175	0.00754
1315.4888	0.00756
1313.5602	0.00755
1311.6315	0.00755
1309.7028	0.00758
1307.7741	0.00762
1305.8454	0.00763
1303.9167	0.00761
1301.9880	0.00759
1300.0593	0.00758
1298.1306	0.00757
1296.2019	0.00758
1294.2733	0.00759
1292.3446	0.00759
1290.4159	0.00759
1288.4872	0.00761
1286.5585	0.00761
1284.6298	0.0076
1282.7011	0.0076
1280.7724	0.00766
1278.8437	0.00777
1276.9150	0.00788
1274.9864	0.00793
1273.0577	0.00795
1271.1290	0.00795
1269.2003	0.00796
1267.2716	0.00799
1265.3429	0.00803
1263.4142	0.00805
1261.4855	0.00801
1259.5568	0.00792
1257.6281	0.00787
1255.6995	0.00786
1253.7708	0.00789
1251.8421	0.00793
1249.9134	0.00797
1247.9847	0.00799
1246.0560	0.00802
1244.1273	0.00809
1242.1986	0.00818
1240.2699	0.0083
1238.3412	0.00849
1236.4126	0.0087
1234.4839	0.00888
1232.5552	0.00898
1230.6265	0.00898
1228.6978	0.00894
1226.7691	0.00886
1224.8404	0.00876
1222.9117	0.00867
1220.9830	0.0086
1219.0543	0.00849
1217.1257	0.00831
1215.1970	0.00809
1213.2683	0.0079
1211.3396	0.00777
1209.4109	0.00769
1207.4822	0.0076
1205.5535	0.00751
1203.6248	0.00738
1201.6961	0.00718
1199.7674	0.00698
1197.8388	0.00687
1195.9101	0.00683
1193.9814	0.0068
1192.0527	0.00678
1190.1240	0.00677
1188.1953	0.0068
1186.2666	0.00682
1184.3379	0.00686
1182.4092	0.00691
[truncated: 610 more rows]
