# Supplementary material for: Vibrational Study on the Structure, Bioactivity, and Silver Adsorption of Silk Fibroin Fibers Grafted with Methacrylonitrile
Source: Molecules. 2023 Mar 10;28(6):2551. doi: 10.3390/molecules28062551 (PMC10051891; doi:10.3390/molecules28062551)
Supplement: Supplementary file 1 [file molecules-28-02551-s001.zip › RAW DATA/Figure S1 Raman t0 all samples/BF MAN 25 Raman p3 t = 0.txt]

TITLE	BF MAN 25 P3 | AV. OF 85
DATA TYPE
ORIGIN	JASCO
OWNER
DATE	23/03/01
TIME	12:35:12
SPECTROMETER/DATA SYSTEM
RESOLUTION
DELTAX	-1.92869
XUNITS	1/CM
YUNITS	AU
FIRSTX	5003.1440
LASTX	5.9080
NPOINTS	2592
FIRSTY	0.00129
MAXY	0.08125
MINY	0.00063
XYDATA
5003.1440	0.00129
5001.2154	0.00128
4999.2867	0.00121
4997.3580	0.00116
4995.4293	0.00119
4993.5006	0.00127
4991.5719	0.00131
4989.6432	0.00129
4987.7145	0.00125
4985.7858	0.00129
4983.8571	0.00134
4981.9285	0.00135
4979.9998	0.00134
4978.0711	0.00135
4976.1424	0.00135
4974.2137	0.00136
4972.2850	0.0014
4970.3563	0.00141
4968.4276	0.00135
4966.4989	0.00131
4964.5702	0.0013
4962.6416	0.00125
4960.7129	0.00129
4958.7842	0.0013
4956.8555	0.0013
4954.9268	0.00125
4952.9981	0.00126
4951.0694	0.00125
4949.1407	0.00129
4947.2120	0.00133
4945.2833	0.00129
4943.3547	0.00124
4941.4260	0.00123
4939.4973	0.00122
4937.5686	0.00117
4935.6399	0.00124
4933.7112	0.00134
4931.7825	0.00136
4929.8538	0.0013
4927.9251	0.00127
4925.9964	0.00127
4924.0678	0.00124
4922.1391	0.00119
4920.2104	0.00122
4918.2817	0.00126
4916.3530	0.00128
4914.4243	0.00121
4912.4956	0.00119
4910.5669	0.0012
4908.6382	0.00121
4906.7095	0.00117
4904.7809	0.00119
4902.8522	0.00122
4900.9235	0.00125
4898.9948	0.00128
4897.0661	0.00133
4895.1374	0.00135
4893.2087	0.0013
4891.2800	0.0013
4889.3513	0.00129
4887.4226	0.00131
4885.4940	0.00138
4883.5653	0.00137
4881.6366	0.00129
4879.7079	0.00123
4877.7792	0.00127
4875.8505	0.0013
4873.9218	0.00126
4871.9931	0.00126
4870.0644	0.00126
4868.1357	0.0013
4866.2071	0.00134
4864.2784	0.0013
4862.3497	0.00122
4860.4210	0.00121
4858.4923	0.00119
4856.5636	0.00118
4854.6349	0.00119
4852.7062	0.00124
4850.7775	0.00134
4848.8488	0.00137
4846.9202	0.00134
4844.9915	0.00124
4843.0628	0.00121
4841.1341	0.00122
4839.2054	0.00125
4837.2767	0.00127
4835.3480	0.00125
4833.4193	0.00126
4831.4906	0.00126
4829.5619	0.00127
4827.6333	0.00125
4825.7046	0.0012
4823.7759	0.00121
4821.8472	0.00127
4819.9185	0.0013
4817.9898	0.00131
4816.0611	0.00131
4814.1324	0.00127
4812.2037	0.00127
4810.2750	0.00128
4808.3464	0.00127
4806.4177	0.00124
4804.4890	0.0013
4802.5603	0.00136
4800.6316	0.00137
4798.7029	0.00138
4796.7742	0.00133
4794.8455	0.00129
4792.9168	0.00128
4790.9881	0.00121
4789.0595	0.00119
4787.1308	0.00122
4785.2021	0.00125
4783.2734	0.00127
4781.3447	0.00118
4779.4160	0.00117
4777.4873	0.00125
4775.5586	0.00131
4773.6299	0.00128
4771.7012	0.00123
4769.7726	0.00124
4767.8439	0.00123
4765.9152	0.00124
4763.9865	0.00131
4762.0578	0.00132
4760.1291	0.00128
4758.2004	0.00123
4756.2717	0.00127
4754.3430	0.00128
4752.4143	0.00121
4750.4857	0.00114
4748.5570	0.00115
4746.6283	0.00118
4744.6996	0.00123
4742.7709	0.00126
4740.8422	0.00126
4738.9135	0.00124
4736.9848	0.00119
4735.0561	0.00119
4733.1274	0.00119
4731.1988	0.00116
4729.2701	0.0012
4727.3414	0.00125
4725.4127	0.00131
4723.4840	0.00136
4721.5553	0.00133
4719.6266	0.00131
4717.6979	0.0013
4715.7692	0.00123
4713.8405	0.00118
4711.9119	0.00118
4709.9832	0.00124
4708.0545	0.0013
4706.1258	0.00123
4704.1971	0.00116
4702.2684	0.00119
4700.3397	0.00121
4698.4110	0.00122
4696.4823	0.00123
4694.5536	0.00128
4692.6250	0.00127
4690.6963	0.00125
4688.7676	0.0012
4686.8389	0.00115
4684.9102	0.0011
4682.9815	0.00114
4681.0528	0.0012
4679.1241	0.00118
4677.1954	0.00117
4675.2668	0.00119
4673.3381	0.00118
4671.4094	0.00119
4669.4807	0.00119
4667.5520	0.00119
4665.6233	0.00125
4663.6946	0.00124
4661.7659	0.00119
4659.8372	0.00117
4657.9085	0.00121
4655.9799	0.00121
4654.0512	0.00118
4652.1225	0.00113
4650.1938	0.00113
4648.2651	0.00122
4646.3364	0.00126
4644.4077	0.00123
4642.4790	0.00119
4640.5503	0.00121
4638.6216	0.00133
4636.6930	0.00135
4634.7643	0.00125
4632.8356	0.00116
4630.9069	0.00116
4628.9782	0.00114
4627.0495	0.00113
4625.1208	0.00116
4623.1921	0.00118
4621.2634	0.00118
4619.3347	0.00119
4617.4061	0.00116
4615.4774	0.00117
4613.5487	0.00118
4611.6200	0.00122
4609.6913	0.00122
4607.7626	0.00119
4605.8339	0.00114
4603.9052	0.00117
4601.9765	0.00121
4600.0478	0.00114
4598.1192	0.0011
4596.1905	0.00113
4594.2618	0.00119
4592.3331	0.00123
4590.4044	0.00126
4588.4757	0.00126
4586.5470	0.0012
4584.6183	0.00116
4582.6896	0.00118
4580.7609	0.00123
4578.8323	0.00121
4576.9036	0.00117
4574.9749	0.00114
4573.0462	0.00115
4571.1175	0.00117
4569.1888	0.00121
4567.2601	0.00123
4565.3314	0.00123
4563.4027	0.00126
4561.4740	0.00124
4559.5454	0.00121
4557.6167	0.00117
4555.6880	0.00115
4553.7593	0.00118
4551.8306	0.0012
4549.9019	0.00117
4547.9732	0.00114
4546.0445	0.00118
4544.1158	0.0012
4542.1871	0.00119
4540.2585	0.00122
4538.3298	0.00127
4536.4011	0.00126
4534.4724	0.00125
4532.5437	0.00126
4530.6150	0.00121
4528.6863	0.00114
4526.7576	0.00111
4524.8289	0.00113
4522.9002	0.00115
4520.9716	0.00112
4519.0429	0.00113
4517.1142	0.00119
4515.1855	0.00122
4513.2568	0.00119
4511.3281	0.00119
4509.3994	0.00123
4507.4707	0.00124
4505.5420	0.00122
4503.6133	0.00115
4501.6847	0.00113
4499.7560	0.00121
4497.8273	0.00125
4495.8986	0.00122
4493.9699	0.00115
4492.0412	0.00109
4490.1125	0.00117
4488.1838	0.00118
4486.2551	0.00112
4484.3264	0.00109
4482.3978	0.0011
4480.4691	0.00114
4478.5404	0.00116
4476.6117	0.00115
4474.6830	0.00116
4472.7543	0.00116
4470.8256	0.00118
4468.8969	0.00118
4466.9682	0.00117
4465.0395	0.00116
4463.1109	0.0012
4461.1822	0.0012
4459.2535	0.00112
4457.3248	0.00108
4455.3961	0.00113
4453.4674	0.00119
4451.5387	0.00115
4449.6100	0.00114
4447.6813	0.0012
4445.7526	0.00123
4443.8240	0.00121
4441.8953	0.00118
4439.9666	0.00116
4438.0379	0.00108
4436.1092	0.00102
4434.1805	0.0011
4432.2518	0.00114
4430.3231	0.00113
4428.3944	0.0011
4426.4657	0.00109
4424.5371	0.00111
4422.6084	0.00117
4420.6797	0.00118
4418.7510	0.00116
4416.8223	0.00113
4414.8936	0.00112
4412.9649	0.00116
4411.0362	0.00118
4409.1075	0.0012
4407.1788	0.00117
4405.2502	0.00116
4403.3215	0.00119
4401.3928	0.00118
4399.4641	0.00115
4397.5354	0.00117
4395.6067	0.00116
4393.6780	0.00119
4391.7493	0.00122
4389.8206	0.00125
4387.8919	0.00127
4385.9633	0.00124
4384.0346	0.00121
4382.1059	0.00118
4380.1772	0.00114
4378.2485	0.00115
4376.3198	0.00117
4374.3911	0.00122
4372.4624	0.00124
4370.5337	0.00126
4368.6050	0.0012
4366.6764	0.00115
4364.7477	0.00114
4362.8190	0.00113
4360.8903	0.00111
4358.9616	0.00113
4357.0329	0.00117
4355.1042	0.00115
4353.1755	0.00107
4351.2468	0.00104
4349.3181	0.00109
4347.3895	0.00118
4345.4608	0.0012
4343.5321	0.00118
4341.6034	0.00117
4339.6747	0.0012
4337.7460	0.00125
4335.8173	0.00121
4333.8886	0.00117
4331.9599	0.00114
4330.0312	0.00112
4328.1026	0.00111
4326.1739	0.00112
4324.2452	0.00118
4322.3165	0.00125
4320.3878	0.00129
4318.4591	0.00125
4316.5304	0.00115
4314.6017	0.00115
4312.6730	0.00116
4310.7443	0.00113
4308.8157	0.0011
4306.8870	0.00113
4304.9583	0.00116
4303.0296	0.00114
4301.1009	0.00113
4299.1722	0.00118
4297.2435	0.00115
4295.3148	0.0011
4293.3861	0.00107
4291.4574	0.00109
4289.5288	0.00112
4287.6001	0.00116
4285.6714	0.00116
4283.7427	0.0011
4281.8140	0.00105
4279.8853	0.00114
4277.9566	0.00119
4276.0279	0.00113
4274.0992	0.00115
4272.1705	0.00118
4270.2419	0.00114
4268.3132	0.00113
4266.3845	0.00116
4264.4558	0.00117
4262.5271	0.00116
4260.5984	0.00118
4258.6697	0.0012
4256.7410	0.00121
4254.8123	0.00118
4252.8836	0.00124
4250.9550	0.00132
4249.0263	0.00124
4247.0976	0.00112
4245.1689	0.00109
4243.2402	0.0011
4241.3115	0.00108
4239.3828	0.0011
4237.4541	0.00111
4235.5254	0.00108
4233.5968	0.00105
4231.6681	0.00106
4229.7394	0.00109
4227.8107	0.00109
4225.8820	0.00113
4223.9533	0.00119
4222.0246	0.00113
4220.0959	0.00108
4218.1672	0.00113
4216.2385	0.0012
4214.3099	0.0012
4212.3812	0.00113
4210.4525	0.00107
4208.5238	0.00108
4206.5951	0.00112
4204.6664	0.00116
4202.7377	0.00118
4200.8090	0.00125
4198.8803	0.00124
4196.9516	0.00119
4195.0230	0.00115
4193.0943	0.0011
4191.1656	0.00102
4189.2369	0.00104
4187.3082	0.00109
4185.3795	0.00115
4183.4508	0.00116
4181.5221	0.00117
4179.5934	0.00117
4177.6647	0.00118
4175.7361	0.00117
4173.8074	0.00113
4171.8787	0.00107
4169.9500	0.00109
4168.0213	0.00111
4166.0926	0.00107
4164.1639	0.00107
4162.2352	0.00109
4160.3065	0.00108
4158.3778	0.0011
4156.4492	0.00111
4154.5205	0.00111
4152.5918	0.0011
4150.6631	0.00115
4148.7344	0.00111
4146.8057	0.00109
4144.8770	0.00115
4142.9483	0.00119
4141.0196	0.00118
4139.0909	0.00118
4137.1623	0.00116
4135.2336	0.00112
4133.3049	0.0011
4131.3762	0.0011
4129.4475	0.0011
4127.5188	0.00109
4125.5901	0.00108
4123.6614	0.00109
4121.7327	0.00103
4119.8040	0.00097
4117.8754	0.00105
4115.9467	0.00112
4114.0180	0.00111
4112.0893	0.0011
4110.1606	0.00106
4108.2319	0.00103
4106.3032	0.00107
4104.3745	0.00113
4102.4458	0.00113
4100.5171	0.00109
4098.5885	0.00113
4096.6598	0.00115
4094.7311	0.00112
4092.8024	0.00111
4090.8737	0.00108
4088.9450	0.00102
4087.0163	0.00102
4085.0876	0.00107
4083.1589	0.00109
4081.2302	0.00112
4079.3016	0.00112
4077.3729	0.00115
4075.4442	0.00115
4073.5155	0.00117
4071.5868	0.00119
4069.6581	0.00116
4067.7294	0.00113
4065.8007	0.00113
4063.8720	0.00113
4061.9433	0.00113
4060.0147	0.00113
4058.0860	0.00108
4056.1573	0.00106
4054.2286	0.00108
4052.2999	0.00107
4050.3712	0.00108
4048.4425	0.00105
4046.5138	0.00107
4044.5851	0.00112
4042.6564	0.00115
4040.7278	0.00113
4038.7991	0.00111
4036.8704	0.00109
4034.9417	0.00105
4033.0130	0.00107
4031.0843	0.00107
4029.1556	0.00112
4027.2269	0.00118
4025.2982	0.00121
4023.3695	0.00115
4021.4409	0.00107
4019.5122	0.00109
4017.5835	0.00115
4015.6548	0.00112
4013.7261	0.00102
4011.7974	0.00097
4009.8687	0.00101
4007.9400	0.00107
4006.0113	0.00111
4004.0826	0.00111
4002.1540	0.00102
4000.2253	0.00094
3998.2966	0.00102
3996.3679	0.00108
3994.4392	0.00109
3992.5105	0.00109
3990.5818	0.00106
3988.6531	0.00107
3986.7244	0.0011
3984.7957	0.00113
3982.8671	0.00115
3980.9384	0.00116
3979.0097	0.0011
3977.0810	0.00105
3975.1523	0.00103
3973.2236	0.00101
3971.2949	0.00107
3969.3662	0.00109
3967.4375	0.00106
3965.5088	0.00109
3963.5802	0.0011
3961.6515	0.00108
3959.7228	0.00105
3957.7941	0.00104
3955.8654	0.00107
3953.9367	0.00106
3952.0080	0.00105
3950.0793	0.00106
3948.1506	0.00107
3946.2219	0.00108
3944.2933	0.00106
3942.3646	0.00102
3940.4359	0.001
3938.5072	0.00103
3936.5785	0.00111
3934.6498	0.00113
3932.7211	0.00108
3930.7924	0.0011
3928.8637	0.00109
3926.9350	0.00102
3925.0064	0.00099
3923.0777	0.00103
3921.1490	0.00107
3919.2203	0.00111
3917.2916	0.00107
3915.3629	0.00103
3913.4342	0.00106
3911.5055	0.00108
3909.5768	0.00107
3907.6481	0.00109
3905.7195	0.0011
3903.7908	0.00112
3901.8621	0.00112
3899.9334	0.00112
3898.0047	0.00106
3896.0760	0.00106
3894.1473	0.00107
3892.2186	0.00111
3890.2899	0.00112
3888.3612	0.00109
3886.4326	0.00105
3884.5039	0.00104
3882.5752	0.00107
3880.6465	0.00111
3878.7178	0.0011
3876.7891	0.00106
3874.8604	0.00102
3872.9317	0.00105
3871.0030	0.00107
3869.0743	0.00108
3867.1457	0.00111
3865.2170	0.00108
3863.2883	0.00106
3861.3596	0.00105
3859.4309	0.00106
3857.5022	0.00106
3855.5735	0.00103
3853.6448	0.00101
3851.7161	0.00103
3849.7874	0.00106
3847.8588	0.00102
3845.9301	0.00101
3844.0014	0.00106
3842.0727	0.00109
3840.1440	0.00109
3838.2153	0.00108
3836.2866	0.0011
3834.3579	0.00109
3832.4292	0.00105
3830.5005	0.00102
3828.5719	0.00104
3826.6432	0.00105
3824.7145	0.00103
3822.7858	0.001
3820.8571	0.00103
3818.9284	0.00105
3816.9997	0.00107
3815.0710	0.00113
3813.1423	0.00117
3811.2136	0.00116
3809.2850	0.00111
3807.3563	0.00109
3805.4276	0.00104
3803.4989	0.00105
3801.5702	0.0011
3799.6415	0.00109
3797.7128	0.00104
3795.7841	0.001
3793.8554	0.00105
3791.9268	0.00108
3789.9981	0.00108
3788.0694	0.00108
3786.1407	0.00106
3784.2120	0.00099
3782.2833	0.00096
3780.3546	0.00097
3778.4259	0.00104
3776.4972	0.00105
3774.5685	0.00101
3772.6399	0.00099
3770.7112	0.00101
3768.7825	0.001
3766.8538	0.00102
3764.9251	0.00102
3762.9964	0.00101
3761.0677	0.00104
3759.1390	0.00106
3757.2103	0.00105
3755.2816	0.00102
3753.3530	0.00099
3751.4243	0.00097
3749.4956	0.00099
3747.5669	0.001
3745.6382	0.00099
3743.7095	0.00103
3741.7808	0.00102
3739.8521	0.00101
3737.9234	0.00104
3735.9947	0.00104
3734.0661	0.00101
3732.1374	0.001
3730.2087	0.00102
3728.2800	0.00104
3726.3513	0.00101
3724.4226	0.00098
3722.4939	0.001
3720.5652	0.00101
3718.6365	0.00103
3716.7078	0.00105
3714.7792	0.00102
3712.8505	0.00098
3710.9218	0.001
3708.9931	0.00102
3707.0644	0.00106
3705.1357	0.00109
3703.2070	0.00108
3701.2783	0.0011
3699.3496	0.00111
3697.4209	0.0011
3695.4923	0.00105
3693.5636	0.00105
3691.6349	0.00112
3689.7062	0.00114
3687.7775	0.00103
3685.8488	0.001
3683.9201	0.00106
3681.9914	0.00111
3680.0627	0.00111
3678.1340	0.0011
3676.2054	0.00113
3674.2767	0.0011
3672.3480	0.00105
3670.4193	0.00103
3668.4906	0.00105
3666.5619	0.00105
3664.6332	0.00099
3662.7045	0.00098
3660.7758	0.00102
3658.8471	0.00106
3656.9185	0.00104
3654.9898	0.00107
3653.0611	0.00109
3651.1324	0.00108
3649.2037	0.00106
3647.2750	0.00107
3645.3463	0.00108
3643.4176	0.00105
3641.4889	0.00104
3639.5602	0.00105
3637.6316	0.00106
3635.7029	0.00103
3633.7742	0.001
3631.8455	0.00103
3629.9168	0.00108
3627.9881	0.0011
3626.0594	0.00109
3624.1307	0.00104
3622.2020	0.00101
3620.2733	0.00101
3618.3447	0.00106
3616.4160	0.00102
3614.4873	0.001
3612.5586	0.00101
3610.6299	0.00101
3608.7012	0.00105
3606.7725	0.00107
3604.8438	0.00108
3602.9151	0.00111
3600.9864	0.00112
3599.0578	0.00111
3597.1291	0.00105
3595.2004	0.001
3593.2717	0.00102
3591.3430	0.00109
3589.4143	0.00109
3587.4856	0.00104
3585.5569	0.00106
3583.6282	0.00111
3581.6995	0.00114
3579.7709	0.00113
3577.8422	0.00109
3575.9135	0.00103
3573.9848	0.00104
3572.0561	0.00109
3570.1274	0.00114
3568.1987	0.00114
3566.2700	0.00112
3564.3413	0.00115
3562.4126	0.00116
3560.4840	0.00113
3558.5553	0.00113
3556.6266	0.00115
3554.6979	0.00116
3552.7692	0.00116
3550.8405	0.00114
3548.9118	0.00111
3546.9831	0.00111
3545.0544	0.00117
3543.1257	0.00123
3541.1971	0.00122
3539.2684	0.0012
3537.3397	0.00125
3535.4110	0.0013
3533.4823	0.00131
3531.5536	0.00127
3529.6249	0.00121
3527.6962	0.00124
3525.7675	0.00127
3523.8388	0.00129
3521.9102	0.00131
3519.9815	0.00131
3518.0528	0.00135
3516.1241	0.00134
3514.1954	0.00137
3512.2667	0.00139
3510.3380	0.00138
3508.4093	0.00139
3506.4806	0.00139
3504.5519	0.00143
3502.6233	0.00148
3500.6946	0.0015
3498.7659	0.00154
3496.8372	0.00159
3494.9085	0.00158
3492.9798	0.00155
3491.0511	0.00153
3489.1224	0.00153
3487.1937	0.0016
3485.2650	0.00168
3483.3364	0.00173
3481.4077	0.00178
3479.4790	0.0018
3477.5503	0.00179
3475.6216	0.00176
3473.6929	0.00175
3471.7642	0.00176
3469.8355	0.00179
3467.9068	0.00185
3465.9781	0.00186
3464.0495	0.00186
3462.1208	0.0019
3460.1921	0.00193
3458.2634	0.00196
3456.3347	0.00201
3454.4060	0.00203
3452.4773	0.00204
3450.5486	0.00205
3448.6199	0.00207
3446.6912	0.00212
3444.7626	0.00215
3442.8339	0.00217
3440.9052	0.0022
3438.9765	0.00229
3437.0478	0.00237
3435.1191	0.00242
3433.1904	0.00246
3431.2617	0.00252
3429.3330	0.00256
3427.4043	0.00257
3425.4757	0.00258
3423.5470	0.00264
3421.6183	0.00277
3419.6896	0.00289
3417.7609	0.00296
3415.8322	0.00299
3413.9035	0.00303
3411.9748	0.00309
3410.0461	0.00315
3408.1174	0.00323
3406.1888	0.00331
3404.2601	0.00337
3402.3314	0.00337
3400.4027	0.00337
3398.4740	0.00341
3396.5453	0.00349
3394.6166	0.00358
3392.6879	0.00367
3390.7592	0.00376
3388.8305	0.00384
3386.9019	0.00392
3384.9732	0.00399
3383.0445	0.00404
3381.1158	0.00408
3379.1871	0.00412
3377.2584	0.00419
3375.3297	0.00429
3373.4010	0.00436
3371.4723	0.00439
3369.5436	0.00441
3367.6150	0.00448
3365.6863	0.00458
3363.7576	0.00466
3361.8289	0.00472
3359.9002	0.00478
3357.9715	0.00486
3356.0428	0.00497
3354.1141	0.00508
3352.1854	0.00518
3350.2568	0.00525
3348.3281	0.00527
3346.3994	0.00529
3344.4707	0.00535
3342.5420	0.00545
3340.6133	0.00556
3338.6846	0.00567
3336.7559	0.00578
3334.8272	0.00586
3332.8985	0.00591
3330.9699	0.00596
3329.0412	0.00604
3327.1125	0.00615
3325.1838	0.00626
3323.2551	0.00637
3321.3264	0.00647
3319.3977	0.00656
3317.4690	0.00667
3315.5403	0.00678
3313.6116	0.00688
3311.6830	0.00698
3309.7543	0.00709
3307.8256	0.00724
3305.8969	0.0074
3303.9682	0.00754
3302.0395	0.00769
3300.1108	0.00788
3298.1821	0.00806
3296.2534	0.00819
3294.3247	0.00825
3292.3961	0.00828
3290.4674	0.00831
3288.5387	0.00839
3286.6100	0.00848
3284.6813	0.0085
3282.7526	0.00843
3280.8239	0.00836
3278.8952	0.00831
3276.9665	0.00822
3275.0378	0.00804
3273.1092	0.00783
3271.1805	0.00767
3269.2518	0.00756
3267.3231	0.00745
3265.3944	0.00732
3263.4657	0.0072
3261.5370	0.00711
3259.6083	0.00703
3257.6796	0.00693
3255.7509	0.0068
3253.8223	0.00668
3251.8936	0.00665
3249.9649	0.00666
3248.0362	0.00663
3246.1075	0.00657
3244.1788	0.00649
3242.2501	0.00644
3240.3214	0.00642
3238.3927	0.00641
3236.4640	0.00639
3234.5354	0.00637
3232.6067	0.00634
3230.6780	0.00631
3228.7493	0.00629
3226.8206	0.0063
3224.8919	0.00633
3222.9632	0.00633
3221.0345	0.00629
3219.1058	0.00626
3217.1771	0.00625
3215.2485	0.00626
3213.3198	0.00625
3211.3911	0.00626
3209.4624	0.00627
3207.5337	0.00625
3205.6050	0.00621
3203.6763	0.00615
3201.7476	0.00608
3199.8189	0.00605
3197.8902	0.00608
3195.9616	0.00615
3194.0329	0.0062
3192.1042	0.00622
3190.1755	0.00624
3188.2468	0.00625
3186.3181	0.00623
3184.3894	0.00617
3182.4607	0.00611
3180.5320	0.00606
3178.6033	0.00604
3176.6747	0.00608
3174.7460	0.00615
3172.8173	0.00621
3170.8886	0.00624
3168.9599	0.00624
3167.0312	0.00626
3165.1025	0.00631
3163.1738	0.00631
3161.2451	0.00627
3159.3164	0.00622
3157.3878	0.00624
3155.4591	0.00629
3153.5304	0.00633
3151.6017	0.00634
3149.6730	0.00634
3147.7443	0.00632
3145.8156	0.00631
3143.8869	0.00635
3141.9582	0.00639
3140.0295	0.00642
3138.1009	0.00643
3136.1722	0.00642
3134.2435	0.00641
3132.3148	0.00643
3130.3861	0.00649
3128.4574	0.00656
3126.5287	0.00663
3124.6000	0.00669
3122.6713	0.00672
3120.7426	0.00672
3118.8140	0.00673
3116.8853	0.00677
3114.9566	0.00681
3113.0279	0.00683
3111.0992	0.00683
3109.1705	0.00683
3107.2418	0.00684
3105.3131	0.0069
3103.3844	0.00699
3101.4557	0.00708
3099.5271	0.00714
3097.5984	0.00722
3095.6697	0.0073
3093.7410	0.00738
3091.8123	0.00749
3089.8836	0.00762
3087.9549	0.00774
3086.0262	0.00785
3084.0975	0.00801
3082.1688	0.00819
3080.2402	0.00839
3078.3115	0.0086
3076.3828	0.00881
3074.4541	0.00905
3072.5254	0.00932
3070.5967	0.00958
3068.6680	0.00981
3066.7393	0.01002
3064.8106	0.01021
3062.8819	0.01035
3060.9533	0.01044
3059.0246	0.01045
3057.0959	0.01039
3055.1672	0.01033
3053.2385	0.01029
3051.3098	0.01023
3049.3811	0.01019
3047.4524	0.01021
3045.5237	0.01031
3043.5950	0.01043
3041.6664	0.01055
3039.7377	0.01068
3037.8090	0.01083
3035.8803	0.01099
3033.9516	0.01119
3032.0229	0.01146
3030.0942	0.01181
3028.1655	0.01223
3026.2368	0.01272
3024.3081	0.01333
3022.3795	0.01405
3020.4508	0.01478
3018.5221	0.01551
3016.5934	0.01627
3014.6647	0.0171
3012.7360	0.018
3010.8073	0.01894
3008.8786	0.01992
3006.9499	0.02087
3005.0212	0.02184
3003.0926	0.02284
3001.1639	0.02387
2999.2352	0.0249
2997.3065	0.02586
2995.3778	0.02671
2993.4491	0.02742
2991.5204	0.028
2989.5917	0.02842
2987.6630	0.02864
2985.7343	0.02865
2983.8057	0.02847
2981.8770	0.02816
2979.9483	0.02779
2978.0196	0.02748
2976.0909	0.02732
2974.1622	0.02733
2972.2335	0.02743
2970.3048	0.02757
2968.3761	0.02768
2966.4474	0.02781
2964.5188	0.02801
2962.5901	0.02839
2960.6614	0.02894
2958.7327	0.02966
2956.8040	0.03053
2954.8753	0.03152
2952.9466	0.03262
2951.0179	0.0338
2949.0892	0.03502
2947.1605	0.03621
2945.2319	0.03736
2943.3032	0.0385
2941.3745	0.03963
2939.4458	0.04064
2937.5171	0.04138
2935.5884	0.04174
2933.6597	0.04164
2931.7310	0.04107
2929.8023	0.04005
2927.8736	0.03866
2925.9450	0.03709
2924.0163	0.03554
2922.0876	0.03411
2920.1589	0.03277
2918.2302	0.03151
2916.3015	0.03034
2914.3728	0.02928
2912.4441	0.02838
2910.5154	0.02762
2908.5868	0.02696
2906.6581	0.02635
2904.7294	0.02582
2902.8007	0.02534
2900.8720	0.0249
2898.9433	0.02455
2897.0146	0.02428
2895.0859	0.02405
2893.1572	0.02382
2891.2285	0.02364
2889.2999	0.02353
2887.3712	0.02348
2885.4425	0.02346
2883.5138	0.02346
2881.5851	0.02349
2879.6564	0.02354
2877.7277	0.02357
2875.7990	0.02353
2873.8703	0.02338
2871.9416	0.02304
2870.0130	0.02254
2868.0843	0.02192
2866.1556	0.02129
2864.2269	0.02072
2862.2982	0.02017
2860.3695	0.0196
2858.4408	0.01901
2856.5121	0.01846
2854.5834	0.01796
2852.6547	0.01746
2850.7261	0.01694
2848.7974	0.01642
2846.8687	0.01591
2844.9400	0.01546
2843.0113	0.01511
2841.0826	0.01481
2839.1539	0.01455
2837.2252	0.0143
2835.2965	0.01409
2833.3678	0.01396
2831.4392	0.01391
2829.5105	0.01392
2827.5818	0.01395
2825.6531	0.01395
2823.7244	0.01395
2821.7957	0.01397
2819.8670	0.014
2817.9383	0.014
2816.0096	0.01399
2814.0809	0.01399
2812.1523	0.014
2810.2236	0.01404
2808.2949	0.01408
2806.3662	0.01414
2804.4375	0.01422
2802.5088	0.0143
2800.5801	0.01434
2798.6514	0.01438
2796.7227	0.01442
2794.7940	0.01446
2792.8654	0.0145
2790.9367	0.01456
2789.0080	0.01462
2787.0793	0.01464
2785.1506	0.01465
2783.2219	0.01471
2781.2932	0.01484
2779.3645	0.01499
2777.4358	0.0151
2775.5071	0.01516
2773.5785	0.01521
2771.6498	0.01525
2769.7211	0.01528
2767.7924	0.01528
2765.8637	0.01527
2763.9350	0.01526
2762.0063	0.01528
2760.0776	0.01536
2758.1489	0.01546
2756.2202	0.01552
2754.2916	0.01556
2752.3629	0.0156
2750.4342	0.01566
2748.5055	0.01573
2746.5768	0.01582
2744.6481	0.01591
2742.7194	0.01599
2740.7907	0.01607
2738.8620	0.01618
2736.9333	0.01626
2735.0047	0.0163
2733.0760	0.01632
2731.1473	0.01635
2729.2186	0.01643
2727.2899	0.01653
2725.3612	0.0166
2723.4325	0.01664
2721.5038	0.01666
2719.5751	0.0167
2717.6464	0.01673
2715.7178	0.01675
2713.7891	0.01676
2711.8604	0.01678
2709.9317	0.01679
2708.0030	0.01678
2706.0743	0.01678
2704.1456	0.01678
2702.2169	0.01679
2700.2882	0.01682
2698.3595	0.01687
2696.4309	0.01693
2694.5022	0.01699
2692.5735	0.01705
2690.6448	0.0171
2688.7161	0.0171
2686.7874	0.0171
2684.8587	0.01715
2682.9300	0.01725
2681.0013	0.01735
2679.0726	0.01743
2677.1440	0.01748
2675.2153	0.0175
2673.2866	0.01755
2671.3579	0.01762
2669.4292	0.0177
2667.5005	0.01776
2665.5718	0.01782
2663.6431	0.01786
2661.7144	0.01788
2659.7857	0.0179
2657.8571	0.01799
2655.9284	0.01812
2653.9997	0.0182
2652.0710	0.01822
2650.1423	0.01822
2648.2136	0.01824
2646.2849	0.01831
2644.3562	0.01838
2642.4275	0.01843
2640.4988	0.01849
2638.5702	0.01854
2636.6415	0.01858
2634.7128	0.01864
2632.7841	0.01871
2630.8554	0.01876
2628.9267	0.01881
2626.9980	0.01888
2625.0693	0.01898
2623.1406	0.01907
2621.2119	0.01913
2619.2833	0.01921
2617.3546	0.01933
2615.4259	0.01946
2613.4972	0.01952
2611.5685	0.01951
2609.6398	0.01946
2607.7111	0.0194
2605.7824	0.01938
2603.8537	0.01948
2601.9250	0.01961
2599.9964	0.01966
2598.0677	0.01964
2596.1390	0.01965
2594.2103	0.01974
2592.2816	0.01987
2590.3529	0.02
2588.4242	0.02011
2586.4955	0.02018
2584.5668	0.02021
2582.6381	0.02021
2580.7095	0.02022
2578.7808	0.02024
2576.8521	0.02028
2574.9234	0.02032
2572.9947	0.02035
2571.0660	0.02043
2569.1373	0.02056
2567.2086	0.02066
2565.2799	0.02067
2563.3512	0.02062
2561.4226	0.02061
2559.4939	0.02071
2557.5652	0.02085
2555.6365	0.02095
2553.7078	0.02096
2551.7791	0.02091
2549.8504	0.02086
2547.9217	0.02092
2545.9930	0.02107
2544.0643	0.02121
2542.1357	0.02128
2540.2070	0.0213
2538.2783	0.0213
2536.3496	0.02131
2534.4209	0.02138
2532.4922	0.0215
2530.5635	0.0216
2528.6348	0.02162
2526.7061	0.02155
2524.7774	0.02149
2522.8488	0.02152
2520.9201	0.0216
2518.9914	0.02166
2517.0627	0.02171
2515.1340	0.02177
2513.2053	0.02185
2511.2766	0.02191
2509.3479	0.02193
2507.4192	0.02187
2505.4905	0.02175
2503.5619	0.02168
2501.6332	0.02176
2499.7045	0.02198
2497.7758	0.02219
2495.8471	0.02232
2493.9184	0.02236
2491.9897	0.02238
2490.0610	0.02241
2488.1323	0.02247
2486.2036	0.0225
2484.2750	0.02243
2482.3463	0.02224
2480.4176	0.02204
2478.4889	0.02208
2476.5602	0.02235
2474.6315	0.02262
2472.7028	0.02277
2470.7741	0.02284
2468.8454	0.02285
2466.9167	0.02281
2464.9881	0.0228
2463.0594	0.02283
2461.1307	0.02286
2459.2020	0.02291
2457.2733	0.02306
2455.3446	0.02323
2453.4159	0.0233
2451.4872	0.02327
2449.5585	0.02328
2447.6299	0.02341
2445.7012	0.02351
2443.7725	0.02343
2441.8438	0.02329
2439.9151	0.02332
2437.9864	0.02354
2436.0577	0.02374
2434.1290	0.02385
2432.2003	0.02394
2430.2716	0.02403
2428.3430	0.02401
2426.4143	0.02389
2424.4856	0.02383
2422.5569	0.02394
2420.6282	0.02405
2418.6995	0.02403
2416.7708	0.02391
2414.8421	0.02385
2412.9134	0.02389
2410.9847	0.02398
2409.0561	0.02411
2407.1274	0.02424
2405.1987	0.02427
2403.2700	0.02423
2401.3413	0.02422
2399.4126	0.02422
2397.4839	0.0242
2395.5552	0.02414
2393.6265	0.02412
2391.6978	0.02418
2389.7692	0.0243
2387.8405	0.02446
2385.9118	0.02454
2383.9831	0.0245
2382.0544	0.0244
2380.1257	0.02439
2378.1970	0.0244
2376.2683	0.02428
2374.3396	0.02408
2372.4109	0.02399
2370.4823	0.02408
2368.5536	0.02424
2366.6249	0.02441
2364.6962	0.02454
2362.7675	0.02457
2360.8388	0.02454
2358.9101	0.02448
2356.9814	0.02441
2355.0527	0.02427
2353.1240	0.02404
2351.1954	0.02381
2349.2667	0.02379
2347.3380	0.02402
2345.4093	0.02425
2343.4806	0.02433
2341.5519	0.02437
2339.6232	0.02449
2337.6945	0.02465
2335.7658	0.02474
2333.8371	0.02478
2331.9085	0.02479
2329.9798	0.02457
2328.0511	0.02407
2326.1224	0.02367
2324.1937	0.02375
2322.2650	0.02419
2320.3363	0.02451
2318.4076	0.02451
2316.4789	0.02437
2314.5502	0.02437
2312.6216	0.02446
2310.6929	0.02452
2308.7642	0.0245
2306.8355	0.02433
2304.9068	0.02383
2302.9781	0.02317
2301.0494	0.02298
2299.1207	0.02348
2297.1920	0.02414
2295.2633	0.02432
2293.3347	0.0239
2291.4060	0.02339
2289.4773	0.02338
2287.5486	0.02392
2285.6199	0.02447
2283.6912	0.02444
2281.7625	0.02368
2279.8338	0.0228
2277.9051	0.02273
2275.9764	0.02354
2274.0478	0.02447
2272.1191	0.02504
2270.1904	0.02532
2268.2617	0.02549
2266.3330	0.02553
2264.4043	0.02531
2262.4756	0.02483
2260.5469	0.02426
2258.6182	0.02384
2256.6895	0.02397
2254.7609	0.02482
2252.8322	0.02621
2250.9035	0.02819
2248.9748	0.03095
2247.0461	0.03428
2245.1174	0.03803
2243.1887	0.04222
2241.2600	0.04639
2239.3313	0.04937
2237.4026	0.05039
2235.4740	0.05
2233.5453	0.04848
2231.6166	0.04491
2229.6879	0.03954
2227.7592	0.03461
2225.8305	0.03157
2223.9018	0.02992
2221.9731	0.02877
2220.0444	0.02762
2218.1157	0.02611
2216.1871	0.02459
2214.2584	0.02411
2212.3297	0.02496
2210.4010	0.02606
2208.4723	0.02659
2206.5436	0.02662
2204.6149	0.02644
2202.6862	0.02623
2200.7575	0.02617
2198.8288	0.02619
2196.9002	0.02583
2194.9715	0.02493
2193.0428	0.02413
2191.1141	0.02431
2189.1854	0.02536
2187.2567	0.02627
2185.3280	0.02643
2183.3993	0.02613
2181.4706	0.02572
2179.5419	0.02521
2177.6133	0.02478
2175.6846	0.02482
2173.7559	0.02514
2171.8272	0.02511
2169.8985	0.02462
2167.9698	0.02364
2166.0411	0.02226
2164.1124	0.0217
2162.1837	0.02288
2160.2550	0.02462
2158.3264	0.02501
2156.3977	0.02379
2154.4690	0.02259
2152.5403	0.02305
2150.6116	0.02485
2148.6829	0.0263
2146.7542	0.02645
2144.8255	0.02587
2142.8968	0.02572
2140.9681	0.02634
2139.0395	0.02694
2137.1108	0.02684
2135.1821	0.02642
2133.2534	0.02638
2131.3247	0.02673
2129.3960	0.02702
2127.4673	0.0271
2125.5386	0.02704
2123.6099	0.02697
2121.6812	0.02708
2119.7526	0.02735
2117.8239	0.0275
2115.8952	0.02744
2113.9665	0.02729
2112.0378	0.02698
2110.1091	0.02652
2108.1804	0.0262
2106.2517	0.02596
2104.3230	0.02552
2102.3943	0.02527
2100.4657	0.02559
2098.5370	0.02606
2096.6083	0.02645
2094.6796	0.02678
2092.7509	0.02651
2090.8222	0.02561
2088.8935	0.02492
2086.9648	0.02484
2085.0361	0.02516
2083.1074	0.02577
2081.1788	0.02653
2079.2501	0.02717
2077.3214	0.02736
2075.3927	0.0268
2073.4640	0.02574
2071.5353	0.02467
2069.6066	0.02407
2067.6779	0.0245
2065.7492	0.02585
2063.8205	0.02713
2061.8919	0.02742
2059.9632	0.02641
2058.0345	0.02458
2056.1058	0.02324
2054.1771	0.02323
2052.2484	0.02401
2050.3197	0.02476
2048.3910	0.02546
2046.4623	0.02627
2044.5336	0.02662
2042.6050	0.02629
2040.6763	0.02615
2038.7476	0.02666
2036.8189	0.02718
2034.8902	0.02738
2032.9615	0.02743
2031.0328	0.0273
2029.1041	0.02709
2027.1754	0.02729
2025.2467	0.02768
2023.3181	0.02752
2021.3894	0.02696
2019.4607	0.02671
2017.5320	0.02672
2015.6033	0.02683
2013.6746	0.02736
2011.7459	0.02817
2009.8172	0.02867
2007.8885	0.02868
2005.9599	0.02853
2004.0312	0.02852
2002.1025	0.02864
2000.1738	0.02881
1998.2451	0.02899
1996.3164	0.02915
1994.3877	0.02917
1992.4590	0.02905
1990.5303	0.02909
1988.6016	0.02941
1986.6730	0.02974
1984.7443	0.0298
1982.8156	0.02964
1980.8869	0.02943
1978.9582	0.02929
1977.0295	0.02933
1975.1008	0.02958
1973.1721	0.02985
1971.2434	0.02998
1969.3147	0.03003
1967.3861	0.03008
1965.4574	0.0301
1963.5287	0.03009
1961.6000	0.03005
1959.6713	0.03003
1957.7426	0.03007
1955.8139	0.03015
1953.8852	0.03026
1951.9565	0.03035
1950.0278	0.03042
1948.0992	0.03045
1946.1705	0.03045
1944.2418	0.03046
1942.3131	0.03049
1940.3844	0.03054
1938.4557	0.03058
1936.5270	0.03059
1934.5983	0.03061
1932.6696	0.03066
1930.7409	0.03073
1928.8123	0.03081
1926.8836	0.03086
1924.9549	0.03087
1923.0262	0.03089
1921.0975	0.03095
1919.1688	0.03104
1917.2401	0.03109
1915.3114	0.03111
1913.3827	0.03111
1911.4540	0.03113
1909.5254	0.03117
1907.5967	0.03124
1905.6680	0.0313
1903.7393	0.03136
1901.8106	0.0314
1899.8819	0.03142
1897.9532	0.03144
1896.0245	0.03146
1894.0958	0.03147
1892.1671	0.03149
1890.2385	0.03153
1888.3098	0.03158
1886.3811	0.0316
1884.4524	0.03159
1882.5237	0.03159
1880.5950	0.03162
1878.6663	0.03165
1876.7376	0.03163
1874.8089	0.0316
1872.8802	0.0316
1870.9516	0.03162
1869.0229	0.03163
1867.0942	0.03164
1865.1655	0.03167
1863.2368	0.03168
1861.3081	0.03166
1859.3794	0.03162
1857.4507	0.03158
1855.5220	0.03159
1853.5933	0.03164
1851.6647	0.0317
1849.7360	0.03173
1847.8073	0.03175
1845.8786	0.03176
1843.9499	0.0318
1842.0212	0.03185
1840.0925	0.03188
1838.1638	0.0319
1836.2351	0.03191
1834.3064	0.03192
1832.3778	0.03196
1830.4491	0.03201
1828.5204	0.03207
1826.5917	0.03212
1824.6630	0.03216
1822.7343	0.03219
1820.8056	0.03224
1818.8769	0.03232
1816.9482	0.0324
1815.0195	0.03243
1813.0909	0.03246
1811.1622	0.03249
1809.2335	0.03254
1807.3048	0.0326
1805.3761	0.03265
1803.4474	0.03271
1801.5187	0.03279
1799.5900	0.03288
1797.6613	0.03296
1795.7326	0.03301
1793.8040	0.03308
1791.8753	0.03317
1789.9466	0.03323
1788.0179	0.03322
1786.0892	0.0332
1784.1605	0.03318
1782.2318	0.03316
1780.3031	0.03314
1778.3744	0.03313
1776.4457	0.03314
1774.5171	0.03318
1772.5884	0.03319
1770.6597	0.03319
1768.7310	0.03321
1766.8023	0.03326
1764.8736	0.0333
1762.9449	0.03328
1761.0162	0.03325
1759.0875	0.03324
1757.1588	0.03324
1755.2302	0.03323
1753.3015	0.03323
1751.3728	0.03323
1749.4441	0.03324
1747.5154	0.03327
1745.5867	0.03332
1743.6580	0.03338
1741.7293	0.03342
1739.8006	0.03344
1737.8719	0.03348
1735.9433	0.03354
1734.0146	0.03362
1732.0859	0.03369
1730.1572	0.03376
1728.2285	0.03383
1726.2998	0.03389
1724.3711	0.03396
1722.4424	0.03405
1720.5137	0.03415
1718.5850	0.03426
1716.6564	0.0344
1714.7277	0.03462
1712.7990	0.03489
1710.8703	0.03519
1708.9416	0.03552
1707.0129	0.03591
1705.0842	0.03638
1703.1555	0.03686
1701.2268	0.03734
1699.2981	0.0378
1697.3695	0.03823
1695.4408	0.03867
1693.5121	0.03913
1691.5834	0.03961
1689.6547	0.04012
1687.7260	0.04066
1685.7973	0.04126
1683.8686	0.04193
1681.9399	0.04269
1680.0112	0.04354
1678.0826	0.04451
1676.1539	0.04563
1674.2252	0.04695
1672.2965	0.04847
1670.3678	0.05005
1668.4391	0.05138
1666.5104	0.05201
1664.5817	0.0516
1662.6530	0.05028
1660.7243	0.04849
1658.7957	0.04665
1656.8670	0.04498
1654.9383	0.04351
1653.0096	0.04226
1651.0809	0.04125
1649.1522	0.04043
1647.2235	0.03976
1645.2948	0.03919
1643.3661	0.0387
1641.4374	0.03828
1639.5088	0.03793
1637.5801	0.03765
1635.6514	0.03744
1633.7227	0.03727
1631.7940	0.03718
1629.8653	0.03718
1627.9366	0.03728
1626.0079	0.03747
1624.0792	0.03777
1622.1505	0.03818
1620.2219	0.0387
1618.2932	0.03921
1616.3645	0.03958
1614.4358	0.03967
1612.5071	0.03949
1610.5784	0.03913
1608.6497	0.03874
1606.7210	0.03844
1604.7923	0.03824
1602.8636	0.03812
1600.9350	0.03805
1599.0063	0.03801
1597.0776	0.03796
1595.1489	0.03783
1593.2202	0.03762
1591.2915	0.03735
1589.3628	0.03709
1587.4341	0.03686
1585.5054	0.0367
1583.5767	0.03656
1581.6481	0.03643
1579.7194	0.03629
1577.7907	0.03619
1575.8620	0.03617
1573.9333	0.03616
1572.0046	0.03616
1570.0759	0.03619
1568.1472	0.03627
1566.2185	0.03634
1564.2899	0.03639
1562.3612	0.03642
1560.4325	0.03647
1558.5038	0.03653
1556.5751	0.03658
1554.6464	0.03654
1552.7177	0.03646
1550.7890	0.03641
1548.8603	0.0364
1546.9316	0.03638
1545.0030	0.03631
1543.0743	0.03622
1541.1456	0.03617
1539.2169	0.03618
1537.2882	0.03622
1535.3595	0.03628
1533.4308	0.03634
1531.5021	0.03641
1529.5734	0.03645
1527.6447	0.03647
1525.7161	0.03646
1523.7874	0.03643
1521.8587	0.03639
1519.9300	0.03637
1518.0013	0.03636
1516.0726	0.03634
1514.1439	0.03631
1512.2152	0.03626
1510.2865	0.03624
1508.3578	0.03624
1506.4292	0.03628
1504.5005	0.03634
1502.5718	0.03641
1500.6431	0.03645
1498.7144	0.03644
1496.7857	0.03644
1494.8570	0.03651
1492.9283	0.03666
1490.9996	0.03686
1489.0709	0.03713
1487.1423	0.03749
1485.2136	0.03795
1483.2849	0.0385
1481.3562	0.03909
1479.4275	0.03973
1477.4988	0.04039
1475.5701	0.04107
1473.6414	0.04175
1471.7127	0.04243
1469.7840	0.04312
1467.8554	0.04387
1465.9267	0.04471
1463.9980	0.04572
1462.0693	0.04686
1460.1406	0.04804
1458.2119	0.0491
1456.2832	0.0499
1454.3545	0.05038
1452.4258	0.05054
1450.4971	0.0504
1448.5685	0.04999
1446.6398	0.04933
1444.7111	0.04845
1442.7824	0.04735
1440.8537	0.04605
1438.9250	0.04468
1436.9963	0.04337
1435.0676	0.04221
1433.1389	0.04123
1431.2102	0.04043
1429.2816	0.03982
1427.3529	0.03938
1425.4242	0.03908
1423.4955	0.03893
1421.5668	0.03888
1419.6381	0.03888
1417.7094	0.03892
1415.7807	0.03903
1413.8520	0.03921
1411.9233	0.03943
1409.9947	0.03965
1408.0660	0.03986
1406.1373	0.04007
1404.2086	0.04024
1402.2799	0.04031
1400.3512	0.04027
1398.4225	0.04012
1396.4938	0.03989
1394.5651	0.03964
1392.6364	0.03941
1390.7078	0.03916
1388.7791	0.03887
1386.8504	0.03857
1384.9217	0.03834
1382.9930	0.0382
1381.0643	0.03812
1379.1356	0.03809
1377.2069	0.03812
1375.2782	0.0382
1373.3495	0.03833
1371.4209	0.03846
1369.4922	0.03855
1367.5635	0.03857
1365.6348	0.03848
1363.7061	0.03832
1361.7774	0.03818
1359.8487	0.03808
1357.9200	0.03805
1355.9913	0.03807
1354.0626	0.03813
1352.1340	0.03821
1350.2053	0.03834
1348.2766	0.0385
1346.3479	0.03867
1344.4192	0.03882
1342.4905	0.03896
1340.5618	0.03908
1338.6331	0.03917
1336.7044	0.03925
1334.7757	0.03932
1332.8471	0.03937
1330.9184	0.03939
1328.9897	0.03938
1327.0610	0.03937
1325.1323	0.03935
1323.2036	0.03933
1321.2749	0.03931
1319.3462	0.03932
1317.4175	0.03937
1315.4888	0.03944
1313.5602	0.0395
1311.6315	0.03954
1309.7028	0.03955
1307.7741	0.03955
1305.8454	0.03956
1303.9167	0.03957
1301.9880	0.03957
1300.0593	0.03957
1298.1306	0.03956
1296.2019	0.03955
1294.2733	0.03958
1292.3446	0.03966
1290.4159	0.03977
1288.4872	0.03991
1286.5585	0.04005
1284.6298	0.04018
1282.7011	0.0403
1280.7724	0.04043
1278.8437	0.04058
1276.9150	0.04073
1274.9864	0.04093
1273.0577	0.04119
1271.1290	0.04149
1269.2003	0.04174
1267.2716	0.04186
1265.3429	0.04183
1263.4142	0.04168
1261.4855	0.04144
1259.5568	0.04115
1257.6281	0.04087
1255.6995	0.04066
1253.7708	0.04052
1251.8421	0.04045
1249.9134	0.04042
1247.9847	0.04045
1246.0560	0.04059
1244.1273	0.04089
1242.1986	0.04135
1240.2699	0.04193
1238.3412	0.04257
1236.4126	0.04327
1234.4839	0.04396
1232.5552	0.04457
1230.6265	0.04494
1228.6978	0.04505
1226.7691	0.04497
1224.8404	0.04475
1222.9117	0.04437
1220.9830	0.0438
1219.0543	0.0431
1217.1257	0.04233
1215.1970	0.04158
1213.2683	0.04092
1211.3396	0.04037
1209.4109	0.03986
1207.4822	0.03934
1205.5535	0.03877
1203.6248	0.03816
1201.6961	0.03756
1199.7674	0.03704
1197.8388	0.03665
1195.9101	0.03637
1193.9814	0.03616
1192.0527	0.03599
1190.1240	0.03584
1188.1953	0.03573
1186.2666	0.03566
1184.3379	0.03566
1182.4092	0.03574
[truncated: 610 more rows]
