# Supplementary material for: Vibrational Study on the Structure, Bioactivity, and Silver Adsorption of Silk Fibroin Fibers Grafted with Methacrylonitrile
Source: Molecules. 2023 Mar 10;28(6):2551. doi: 10.3390/molecules28062551 (PMC10051891; doi:10.3390/molecules28062551)
Supplement: Supplementary file 1 [file molecules-28-02551-s001.zip › RAW DATA/Figure S1 Raman t0 all samples/BF MAN 25 Raman p4 t = 0.txt]

TITLE	BF MAN 25 P3 | AV. OF 59
DATA TYPE
ORIGIN	JASCO
OWNER
DATE	23/03/01
TIME	12:35:20
SPECTROMETER/DATA SYSTEM
RESOLUTION
DELTAX	-1.92869
XUNITS	1/CM
YUNITS	AU
FIRSTX	5003.1440
LASTX	5.9080
NPOINTS	2592
FIRSTY	0.00112
MAXY	0.04570
MINY	0.00057
XYDATA
5003.1440	0.00112
5001.2154	0.00111
4999.2867	0.00111
4997.3580	0.00107
4995.4293	0.00103
4993.5006	0.00104
4991.5719	0.00109
4989.6432	0.00114
4987.7145	0.00114
4985.7858	0.00116
4983.8571	0.00122
4981.9285	0.00118
4979.9998	0.00108
4978.0711	0.00102
4976.1424	0.00103
4974.2137	0.00107
4972.2850	0.0011
4970.3563	0.00105
4968.4276	0.00104
4966.4989	0.00111
4964.5702	0.00118
4962.6416	0.0012
4960.7129	0.00119
4958.7842	0.00117
4956.8555	0.00113
4954.9268	0.00115
4952.9981	0.00116
4951.0694	0.00118
4949.1407	0.00112
4947.2120	0.00103
4945.2833	0.00104
4943.3547	0.00115
4941.4260	0.00117
4939.4973	0.00106
4937.5686	0.00102
4935.6399	0.00105
4933.7112	0.00109
4931.7825	0.00111
4929.8538	0.00108
4927.9251	0.00109
4925.9964	0.00106
4924.0678	0.00103
4922.1391	0.00106
4920.2104	0.00113
4918.2817	0.00118
4916.3530	0.00119
4914.4243	0.00117
4912.4956	0.00116
4910.5669	0.00115
4908.6382	0.0011
4906.7095	0.00105
4904.7809	0.00106
4902.8522	0.00108
4900.9235	0.00107
4898.9948	0.00104
4897.0661	0.00106
4895.1374	0.00108
4893.2087	0.00109
4891.2800	0.00108
4889.3513	0.00108
4887.4226	0.00104
4885.4940	0.00108
4883.5653	0.0011
4881.6366	0.00112
4879.7079	0.0011
4877.7792	0.00102
4875.8505	0.00101
4873.9218	0.00104
4871.9931	0.00107
4870.0644	0.00106
4868.1357	0.00105
4866.2071	0.00107
4864.2784	0.00104
4862.3497	0.00109
4860.4210	0.00117
4858.4923	0.00117
4856.5636	0.00112
4854.6349	0.00109
4852.7062	0.00114
4850.7775	0.00121
4848.8488	0.00118
4846.9202	0.00112
4844.9915	0.00105
4843.0628	0.00108
4841.1341	0.00113
4839.2054	0.00109
4837.2767	0.00103
4835.3480	0.00103
4833.4193	0.00103
4831.4906	0.00103
4829.5619	0.00107
4827.6333	0.00112
4825.7046	0.00107
4823.7759	0.00106
4821.8472	0.0011
4819.9185	0.00113
4817.9898	0.00109
4816.0611	0.00108
4814.1324	0.001
4812.2037	0.00101
4810.2750	0.00106
4808.3464	0.00102
4806.4177	0.00101
4804.4890	0.00105
4802.5603	0.00106
4800.6316	0.00105
4798.7029	0.00111
4796.7742	0.00111
4794.8455	0.00105
4792.9168	0.00102
4790.9881	0.00103
4789.0595	0.00102
4787.1308	0.00102
4785.2021	0.00103
4783.2734	0.00099
4781.3447	0.001
4779.4160	0.0011
4777.4873	0.00118
4775.5586	0.00118
4773.6299	0.00116
4771.7012	0.00121
4769.7726	0.00119
4767.8439	0.00113
4765.9152	0.00108
4763.9865	0.00107
4762.0578	0.00107
4760.1291	0.00104
4758.2004	0.00101
4756.2717	0.00104
4754.3430	0.00111
4752.4143	0.00111
4750.4857	0.00108
4748.5570	0.0011
4746.6283	0.00112
4744.6996	0.00105
4742.7709	0.00096
4740.8422	0.00096
4738.9135	0.00102
4736.9848	0.00108
4735.0561	0.00106
4733.1274	0.00105
4731.1988	0.00108
4729.2701	0.00101
4727.3414	0.00097
4725.4127	0.00097
4723.4840	0.00103
4721.5553	0.00103
4719.6266	0.00101
4717.6979	0.00103
4715.7692	0.00102
4713.8405	0.00103
4711.9119	0.001
4709.9832	0.00099
4708.0545	0.00103
4706.1258	0.00101
4704.1971	0.00102
4702.2684	0.00104
4700.3397	0.00108
4698.4110	0.00109
4696.4823	0.00106
4694.5536	0.00108
4692.6250	0.00106
4690.6963	0.00104
4688.7676	0.00103
4686.8389	0.00101
4684.9102	0.00103
4682.9815	0.00109
4681.0528	0.00113
4679.1241	0.00105
4677.1954	0.00097
4675.2668	0.00102
4673.3381	0.00104
4671.4094	0.00105
4669.4807	0.00106
4667.5520	0.00107
4665.6233	0.00107
4663.6946	0.00109
4661.7659	0.00105
4659.8372	0.001
4657.9085	0.00103
4655.9799	0.00108
4654.0512	0.00106
4652.1225	0.00103
4650.1938	0.00107
4648.2651	0.00107
4646.3364	0.00104
4644.4077	0.00107
4642.4790	0.0011
4640.5503	0.00103
4638.6216	0.001
4636.6930	0.00103
4634.7643	0.00104
4632.8356	0.00103
4630.9069	0.00103
4628.9782	0.00108
4627.0495	0.0011
4625.1208	0.00106
4623.1921	0.00105
4621.2634	0.00106
4619.3347	0.00109
4617.4061	0.00106
4615.4774	0.00103
4613.5487	0.00103
4611.6200	0.00101
4609.6913	0.00098
4607.7626	0.00098
4605.8339	0.00105
4603.9052	0.00107
4601.9765	0.00101
4600.0478	0.00096
4598.1192	0.00097
4596.1905	0.00105
4594.2618	0.00105
4592.3331	0.00104
4590.4044	0.00105
4588.4757	0.00106
4586.5470	0.00104
4584.6183	0.00104
4582.6896	0.00102
4580.7609	0.00102
4578.8323	0.00102
4576.9036	0.001
4574.9749	0.00102
4573.0462	0.00108
4571.1175	0.00114
4569.1888	0.00122
4567.2601	0.00123
4565.3314	0.00108
4563.4027	0.00105
4561.4740	0.00109
4559.5454	0.00106
4557.6167	0.00104
4555.6880	0.00108
4553.7593	0.00115
4551.8306	0.00115
4549.9019	0.00107
4547.9732	0.00099
4546.0445	0.00095
4544.1158	0.00096
4542.1871	0.00098
4540.2585	0.00105
4538.3298	0.00109
4536.4011	0.00108
4534.4724	0.00105
4532.5437	0.00098
4530.6150	0.00095
4528.6863	0.00098
4526.7576	0.00097
4524.8289	0.00095
4522.9002	0.001
4520.9716	0.00103
4519.0429	0.001
4517.1142	0.00096
4515.1855	0.00096
4513.2568	0.00096
4511.3281	0.00096
4509.3994	0.00099
4507.4707	0.00105
4505.5420	0.00105
4503.6133	0.00102
4501.6847	0.001
4499.7560	0.00101
4497.8273	0.00101
4495.8986	0.001
4493.9699	0.00101
4492.0412	0.00098
4490.1125	0.00094
4488.1838	0.00098
4486.2551	0.00106
4484.3264	0.00109
4482.3978	0.00105
4480.4691	0.00099
4478.5404	0.00095
4476.6117	0.00098
4474.6830	0.00102
4472.7543	0.00102
4470.8256	0.00095
4468.8969	0.0009
4466.9682	0.00095
4465.0395	0.00101
4463.1109	0.00101
4461.1822	0.00101
4459.2535	0.00104
4457.3248	0.001
4455.3961	0.00098
4453.4674	0.00099
4451.5387	0.001
4449.6100	0.00104
4447.6813	0.00108
4445.7526	0.00108
4443.8240	0.00103
4441.8953	0.00099
4439.9666	0.00098
4438.0379	0.00096
4436.1092	0.00096
4434.1805	0.00098
4432.2518	0.00101
4430.3231	0.00097
4428.3944	0.00094
4426.4657	0.00094
4424.5371	0.00094
4422.6084	0.00101
4420.6797	0.00104
4418.7510	0.00102
4416.8223	0.00106
4414.8936	0.00109
4412.9649	0.00109
4411.0362	0.00108
4409.1075	0.00101
4407.1788	0.00097
4405.2502	0.00096
4403.3215	0.00105
4401.3928	0.00109
4399.4641	0.00102
4397.5354	0.001
4395.6067	0.00103
4393.6780	0.00104
4391.7493	0.00106
4389.8206	0.00107
4387.8919	0.00104
4385.9633	0.00107
4384.0346	0.00103
4382.1059	0.00097
4380.1772	0.00098
4378.2485	0.001
4376.3198	0.001
4374.3911	0.00097
4372.4624	0.00103
4370.5337	0.00107
4368.6050	0.00107
4366.6764	0.00101
4364.7477	0.001
4362.8190	0.00104
4360.8903	0.00106
4358.9616	0.00102
4357.0329	0.00099
4355.1042	0.00099
4353.1755	0.00098
4351.2468	0.00097
4349.3181	0.00098
4347.3895	0.00097
4345.4608	0.0009
4343.5321	0.00088
4341.6034	0.00092
4339.6747	0.00097
4337.7460	0.00098
4335.8173	0.00098
4333.8886	0.00104
4331.9599	0.00107
4330.0312	0.00107
4328.1026	0.001
4326.1739	0.00096
4324.2452	0.00101
4322.3165	0.001
4320.3878	0.00101
4318.4591	0.00103
4316.5304	0.00099
4314.6017	0.00094
4312.6730	0.00094
4310.7443	0.00093
4308.8157	0.00091
4306.8870	0.0009
4304.9583	0.00097
4303.0296	0.001
4301.1009	0.00099
4299.1722	0.00095
4297.2435	0.00095
4295.3148	0.00096
4293.3861	0.00098
4291.4574	0.00096
4289.5288	0.0009
4287.6001	0.00088
4285.6714	0.0009
4283.7427	0.00092
4281.8140	0.001
4279.8853	0.00112
4277.9566	0.00115
4276.0279	0.0011
4274.0992	0.00102
4272.1705	0.00103
4270.2419	0.00104
4268.3132	0.00099
4266.3845	0.00096
4264.4558	0.00096
4262.5271	0.00097
4260.5984	0.00101
4258.6697	0.00102
4256.7410	0.00097
4254.8123	0.00093
4252.8836	0.00093
4250.9550	0.00099
4249.0263	0.00102
4247.0976	0.00097
4245.1689	0.00095
4243.2402	0.00102
4241.3115	0.00103
4239.3828	0.00098
4237.4541	0.00096
4235.5254	0.00097
4233.5968	0.00097
4231.6681	0.00097
4229.7394	0.00103
4227.8107	0.00106
4225.8820	0.00106
4223.9533	0.00107
4222.0246	0.001
4220.0959	0.00096
4218.1672	0.00099
4216.2385	0.00098
4214.3099	0.00092
4212.3812	0.00097
4210.4525	0.00096
4208.5238	0.00092
4206.5951	0.00095
4204.6664	0.00095
4202.7377	0.0009
4200.8090	0.00088
4198.8803	0.00095
4196.9516	0.00099
4195.0230	0.00097
4193.0943	0.00095
4191.1656	0.00093
4189.2369	0.00095
4187.3082	0.001
4185.3795	0.00103
4183.4508	0.00099
4181.5221	0.00098
4179.5934	0.00098
4177.6647	0.00094
4175.7361	0.00093
4173.8074	0.00104
4171.8787	0.00106
4169.9500	0.00096
4168.0213	0.00091
4166.0926	0.00098
4164.1639	0.00106
4162.2352	0.00103
4160.3065	0.00098
4158.3778	0.00095
4156.4492	0.00096
4154.5205	0.00091
4152.5918	0.00082
4150.6631	0.00087
4148.7344	0.00095
4146.8057	0.00094
4144.8770	0.0009
4142.9483	0.00089
4141.0196	0.00092
4139.0909	0.00096
4137.1623	0.00099
4135.2336	0.00098
4133.3049	0.00098
4131.3762	0.00098
4129.4475	0.00096
4127.5188	0.00093
4125.5901	0.00092
4123.6614	0.00089
4121.7327	0.0009
4119.8040	0.00095
4117.8754	0.00097
4115.9467	0.001
4114.0180	0.00102
4112.0893	0.00103
4110.1606	0.001
4108.2319	0.00099
4106.3032	0.00101
4104.3745	0.00101
4102.4458	0.00096
4100.5171	0.00093
4098.5885	0.00096
4096.6598	0.00099
4094.7311	0.00101
4092.8024	0.00096
4090.8737	0.00089
4088.9450	0.00087
4087.0163	0.00088
4085.0876	0.0009
4083.1589	0.00095
4081.2302	0.00103
4079.3016	0.00108
4077.3729	0.00107
4075.4442	0.00104
4073.5155	0.00099
4071.5868	0.00097
4069.6581	0.00094
4067.7294	0.0009
4065.8007	0.00093
4063.8720	0.00093
4061.9433	0.00093
4060.0147	0.00092
4058.0860	0.00092
4056.1573	0.00094
4054.2286	0.00093
4052.2999	0.00093
4050.3712	0.00092
4048.4425	0.00092
4046.5138	0.00095
4044.5851	0.00094
4042.6564	0.00091
4040.7278	0.00093
4038.7991	0.00093
4036.8704	0.00093
4034.9417	0.00088
4033.0130	0.00087
4031.0843	0.00089
4029.1556	0.00091
4027.2269	0.00096
4025.2982	0.001
4023.3695	0.00102
4021.4409	0.00098
4019.5122	0.00092
4017.5835	0.00089
4015.6548	0.00095
4013.7261	0.00096
4011.7974	0.00096
4009.8687	0.00091
4007.9400	0.00089
4006.0113	0.0009
4004.0826	0.00086
4002.1540	0.00087
4000.2253	0.00091
3998.2966	0.00094
3996.3679	0.0009
3994.4392	0.0009
3992.5105	0.00094
3990.5818	0.00094
3988.6531	0.00091
3986.7244	0.00091
3984.7957	0.00093
3982.8671	0.00094
3980.9384	0.00095
3979.0097	0.00093
3977.0810	0.00088
3975.1523	0.00088
3973.2236	0.00089
3971.2949	0.0009
3969.3662	0.00088
3967.4375	0.00088
3965.5088	0.00088
3963.5802	0.00088
3961.6515	0.00085
3959.7228	0.00086
3957.7941	0.00092
3955.8654	0.00092
3953.9367	0.00087
3952.0080	0.00083
3950.0793	0.00087
3948.1506	0.00091
3946.2219	0.00096
3944.2933	0.00101
3942.3646	0.001
3940.4359	0.00098
3938.5072	0.00094
3936.5785	0.00094
3934.6498	0.00094
3932.7211	0.00095
3930.7924	0.00092
3928.8637	0.00087
3926.9350	0.00088
3925.0064	0.0009
3923.0777	0.00095
3921.1490	0.00096
3919.2203	0.00093
3917.2916	0.00094
3915.3629	0.00094
3913.4342	0.00092
3911.5055	0.00088
3909.5768	0.00086
3907.6481	0.0009
3905.7195	0.00092
3903.7908	0.00095
3901.8621	0.00094
3899.9334	0.00094
3898.0047	0.00097
3896.0760	0.00092
3894.1473	0.00086
3892.2186	0.00088
3890.2899	0.0009
3888.3612	0.00089
3886.4326	0.00089
3884.5039	0.00093
3882.5752	0.00093
3880.6465	0.00088
3878.7178	0.00087
3876.7891	0.00095
3874.8604	0.00095
3872.9317	0.00094
3871.0030	0.00085
3869.0743	0.00081
3867.1457	0.00086
3865.2170	0.00093
3863.2883	0.00094
3861.3596	0.00095
3859.4309	0.00098
3857.5022	0.00095
3855.5735	0.00092
3853.6448	0.00095
3851.7161	0.00091
3849.7874	0.00085
3847.8588	0.00084
3845.9301	0.00089
3844.0014	0.00092
3842.0727	0.00088
3840.1440	0.00083
3838.2153	0.00085
3836.2866	0.00091
3834.3579	0.00091
3832.4292	0.00092
3830.5005	0.00094
3828.5719	0.00096
3826.6432	0.00096
3824.7145	0.00093
3822.7858	0.00093
3820.8571	0.00097
3818.9284	0.00097
3816.9997	0.00092
3815.0710	0.00089
3813.1423	0.00086
3811.2136	0.00086
3809.2850	0.00084
3807.3563	0.00088
3805.4276	0.00097
3803.4989	0.00097
3801.5702	0.00093
3799.6415	0.00093
3797.7128	0.00091
3795.7841	0.00086
3793.8554	0.00082
3791.9268	0.00084
3789.9981	0.00088
3788.0694	0.0009
3786.1407	0.0009
3784.2120	0.00092
3782.2833	0.00096
3780.3546	0.00091
3778.4259	0.00086
3776.4972	0.00085
3774.5685	0.00085
3772.6399	0.00087
3770.7112	0.00088
3768.7825	0.00088
3766.8538	0.0009
3764.9251	0.00092
3762.9964	0.00091
3761.0677	0.00092
3759.1390	0.00089
3757.2103	0.00087
3755.2816	0.0009
3753.3530	0.00092
3751.4243	0.00093
3749.4956	0.0009
3747.5669	0.00091
3745.6382	0.00094
3743.7095	0.00093
3741.7808	0.00089
3739.8521	0.00094
3737.9234	0.00097
3735.9947	0.001
3734.0661	0.00097
3732.1374	0.00092
3730.2087	0.0009
3728.2800	0.00086
3726.3513	0.00088
3724.4226	0.00085
3722.4939	0.00083
3720.5652	0.00089
3718.6365	0.00093
3716.7078	0.00091
3714.7792	0.00089
3712.8505	0.00088
3710.9218	0.00088
3708.9931	0.00091
3707.0644	0.0009
3705.1357	0.00088
3703.2070	0.0009
3701.2783	0.0009
3699.3496	0.00086
3697.4209	0.0009
3695.4923	0.00096
3693.5636	0.00095
3691.6349	0.00094
3689.7062	0.00096
3687.7775	0.00097
3685.8488	0.00101
3683.9201	0.001
3681.9914	0.00096
3680.0627	0.00096
3678.1340	0.00096
3676.2054	0.00092
3674.2767	0.00091
3672.3480	0.00089
3670.4193	0.00085
3668.4906	0.00082
3666.5619	0.00084
3664.6332	0.00086
3662.7045	0.00091
3660.7758	0.00097
3658.8471	0.00097
3656.9185	0.00094
3654.9898	0.00094
3653.0611	0.00097
3651.1324	0.00092
3649.2037	0.00088
3647.2750	0.0009
3645.3463	0.00092
3643.4176	0.00097
3641.4889	0.001
3639.5602	0.00099
3637.6316	0.00096
3635.7029	0.00094
3633.7742	0.00089
3631.8455	0.00091
3629.9168	0.00096
3627.9881	0.00098
3626.0594	0.00097
3624.1307	0.00091
3622.2020	0.00092
3620.2733	0.00101
3618.3447	0.00101
3616.4160	0.00097
3614.4873	0.00095
3612.5586	0.00094
3610.6299	0.00093
3608.7012	0.00093
3606.7725	0.00093
3604.8438	0.00096
3602.9151	0.00098
3600.9864	0.00094
3599.0578	0.00091
3597.1291	0.00089
3595.2004	0.00092
3593.2717	0.00096
3591.3430	0.00097
3589.4143	0.00099
3587.4856	0.00098
3585.5569	0.00099
3583.6282	0.00101
3581.6995	0.00105
3579.7709	0.00108
3577.8422	0.00108
3575.9135	0.00112
3573.9848	0.00114
3572.0561	0.00115
3570.1274	0.00113
3568.1987	0.00108
3566.2700	0.00103
3564.3413	0.00098
3562.4126	0.00096
3560.4840	0.00096
3558.5553	0.00099
3556.6266	0.00103
3554.6979	0.00108
3552.7692	0.00106
3550.8405	0.00107
3548.9118	0.00108
3546.9831	0.00108
3545.0544	0.00109
3543.1257	0.0011
3541.1971	0.00117
3539.2684	0.00122
3537.3397	0.00123
3535.4110	0.00124
3533.4823	0.00121
3531.5536	0.0012
3529.6249	0.00125
3527.6962	0.00131
3525.7675	0.00129
3523.8388	0.00125
3521.9102	0.00125
3519.9815	0.00128
3518.0528	0.00132
3516.1241	0.00133
3514.1954	0.00129
3512.2667	0.00125
3510.3380	0.00126
3508.4093	0.00123
3506.4806	0.00121
3504.5519	0.00121
3502.6233	0.00124
3500.6946	0.00131
3498.7659	0.00136
3496.8372	0.00141
3494.9085	0.00144
3492.9798	0.00141
3491.0511	0.0014
3489.1224	0.00143
3487.1937	0.00149
3485.2650	0.0015
3483.3364	0.00145
3481.4077	0.00145
3479.4790	0.00149
3477.5503	0.00146
3475.6216	0.00141
3473.6929	0.00138
3471.7642	0.00142
3469.8355	0.00149
3467.9068	0.00161
3465.9781	0.00166
3464.0495	0.00166
3462.1208	0.00165
3460.1921	0.00164
3458.2634	0.00164
3456.3347	0.00168
3454.4060	0.00174
3452.4773	0.00178
3450.5486	0.0018
3448.6199	0.00183
3446.6912	0.00187
3444.7626	0.00191
3442.8339	0.00191
3440.9052	0.00189
3438.9765	0.0019
3437.0478	0.00194
3435.1191	0.00195
3433.1904	0.002
3431.2617	0.00209
3429.3330	0.00213
3427.4043	0.00214
3425.4757	0.00216
3423.5470	0.00217
3421.6183	0.00214
3419.6896	0.00215
3417.7609	0.0022
3415.8322	0.00224
3413.9035	0.0023
3411.9748	0.00239
3410.0461	0.00247
3408.1174	0.00251
3406.1888	0.00256
3404.2601	0.00264
3402.3314	0.0027
3400.4027	0.00272
3398.4740	0.00272
3396.5453	0.00275
3394.6166	0.00279
3392.6879	0.00283
3390.7592	0.00289
3388.8305	0.00295
3386.9019	0.00301
3384.9732	0.00305
3383.0445	0.00308
3381.1158	0.0031
3379.1871	0.00312
3377.2584	0.00314
3375.3297	0.00319
3373.4010	0.00325
3371.4723	0.00328
3369.5436	0.00327
3367.6150	0.00327
3365.6863	0.00331
3363.7576	0.00337
3361.8289	0.00342
3359.9002	0.00346
3357.9715	0.00351
3356.0428	0.00358
3354.1141	0.00366
3352.1854	0.00371
3350.2568	0.0037
3348.3281	0.00366
3346.3994	0.00366
3344.4707	0.00373
3342.5420	0.00384
3340.6133	0.00393
3338.6846	0.00397
3336.7559	0.00396
3334.8272	0.00398
3332.8985	0.00404
3330.9699	0.00411
3329.0412	0.00417
3327.1125	0.00422
3325.1838	0.00426
3323.2551	0.0043
3321.3264	0.00434
3319.3977	0.00442
3317.4690	0.00449
3315.5403	0.00454
3313.6116	0.0046
3311.6830	0.00467
3309.7543	0.00474
3307.8256	0.0048
3305.8969	0.00485
3303.9682	0.0049
3302.0395	0.00494
3300.1108	0.00498
3298.1821	0.00504
3296.2534	0.00512
3294.3247	0.00519
3292.3961	0.00527
3290.4674	0.00533
3288.5387	0.0054
3286.6100	0.00548
3284.6813	0.00552
3282.7526	0.00552
3280.8239	0.00547
3278.8952	0.00537
3276.9665	0.00528
3275.0378	0.00522
3273.1092	0.00514
3271.1805	0.00503
3269.2518	0.00491
3267.3231	0.00483
3265.3944	0.00476
3263.4657	0.0047
3261.5370	0.00466
3259.6083	0.00463
3257.6796	0.00461
3255.7509	0.00459
3253.8223	0.00458
3251.8936	0.00453
3249.9649	0.00445
3248.0362	0.0044
3246.1075	0.0044
3244.1788	0.00442
3242.2501	0.00443
3240.3214	0.00441
3238.3927	0.00434
3236.4640	0.00425
3234.5354	0.0042
3232.6067	0.0042
3230.6780	0.00423
3228.7493	0.00429
3226.8206	0.00435
3224.8919	0.00432
3222.9632	0.00422
3221.0345	0.00412
3219.1058	0.00407
3217.1771	0.0041
3215.2485	0.00416
3213.3198	0.00422
3211.3911	0.00424
3209.4624	0.00423
3207.5337	0.00423
3205.6050	0.00426
3203.6763	0.00429
3201.7476	0.00427
3199.8189	0.00426
3197.8902	0.0043
3195.9616	0.00437
3194.0329	0.00439
3192.1042	0.00434
3190.1755	0.00427
3188.2468	0.00424
3186.3181	0.00425
3184.3894	0.00426
3182.4607	0.00427
3180.5320	0.00426
3178.6033	0.00418
3176.6747	0.00412
3174.7460	0.00412
3172.8173	0.00417
3170.8886	0.00418
3168.9599	0.00416
3167.0312	0.00415
3165.1025	0.00419
3163.1738	0.00426
3161.2451	0.00434
3159.3164	0.00439
3157.3878	0.00441
3155.4591	0.00441
3153.5304	0.0044
3151.6017	0.00439
3149.6730	0.00437
3147.7443	0.00436
3145.8156	0.00437
3143.8869	0.00439
3141.9582	0.00441
3140.0295	0.00444
3138.1009	0.00449
3136.1722	0.00453
3134.2435	0.00454
3132.3148	0.00455
3130.3861	0.00456
3128.4574	0.00458
3126.5287	0.00461
3124.6000	0.00459
3122.6713	0.00454
3120.7426	0.00453
3118.8140	0.00457
3116.8853	0.00461
3114.9566	0.00464
3113.0279	0.0047
3111.0992	0.00477
3109.1705	0.00479
3107.2418	0.00478
3105.3131	0.0048
3103.3844	0.00485
3101.4557	0.00489
3099.5271	0.00488
3097.5984	0.00491
3095.6697	0.00501
3093.7410	0.00514
3091.8123	0.00523
3089.8836	0.00527
3087.9549	0.00529
3086.0262	0.00532
3084.0975	0.00537
3082.1688	0.00545
3080.2402	0.00558
3078.3115	0.00572
3076.3828	0.00587
3074.4541	0.00603
3072.5254	0.00616
3070.5967	0.00629
3068.6680	0.00645
3066.7393	0.00666
3064.8106	0.00684
3062.8819	0.00696
3060.9533	0.00703
3059.0246	0.00705
3057.0959	0.00702
3055.1672	0.00694
3053.2385	0.00685
3051.3098	0.00675
3049.3811	0.00669
3047.4524	0.00671
3045.5237	0.0068
3043.5950	0.00687
3041.6664	0.00691
3039.7377	0.007
3037.8090	0.00713
3035.8803	0.00724
3033.9516	0.00735
3032.0229	0.00751
3030.0942	0.00772
3028.1655	0.00793
3026.2368	0.00818
3024.3081	0.00849
3022.3795	0.00886
3020.4508	0.00927
3018.5221	0.0097
3016.5934	0.01016
3014.6647	0.01067
3012.7360	0.01118
3010.8073	0.01171
3008.8786	0.01224
3006.9499	0.01275
3005.0212	0.01323
3003.0926	0.01375
3001.1639	0.01436
2999.2352	0.015
2997.3065	0.01558
2995.3778	0.01607
2993.4491	0.01648
2991.5204	0.0168
2989.5917	0.01699
2987.6630	0.01706
2985.7343	0.01703
2983.8057	0.01691
2981.8770	0.01671
2979.9483	0.01646
2978.0196	0.01622
2976.0909	0.01605
2974.1622	0.01601
2972.2335	0.01609
2970.3048	0.01623
2968.3761	0.01642
2966.4474	0.01667
2964.5188	0.01696
2962.5901	0.0173
2960.6614	0.01771
2958.7327	0.01818
2956.8040	0.01871
2954.8753	0.0193
2952.9466	0.01996
2951.0179	0.02068
2949.0892	0.02141
2947.1605	0.02213
2945.2319	0.02284
2943.3032	0.02353
2941.3745	0.02418
2939.4458	0.02474
2937.5171	0.02514
2935.5884	0.02533
2933.6597	0.02527
2931.7310	0.02491
2929.8023	0.02427
2927.8736	0.02344
2925.9450	0.02254
2924.0163	0.02167
2922.0876	0.02085
2920.1589	0.02009
2918.2302	0.01936
2916.3015	0.01868
2914.3728	0.01804
2912.4441	0.01749
2910.5154	0.01701
2908.5868	0.01661
2906.6581	0.01625
2904.7294	0.01595
2902.8007	0.01567
2900.8720	0.01541
2898.9433	0.01517
2897.0146	0.01499
2895.0859	0.01486
2893.1572	0.01477
2891.2285	0.01471
2889.2999	0.01467
2887.3712	0.01466
2885.4425	0.01467
2883.5138	0.01467
2881.5851	0.01466
2879.6564	0.01466
2877.7277	0.01467
2875.7990	0.01465
2873.8703	0.01455
2871.9416	0.01436
2870.0130	0.01412
2868.0843	0.0139
2866.1556	0.01381
2864.2269	0.01384
2862.2982	0.01368
2860.3695	0.01307
2858.4408	0.01226
2856.5121	0.01165
2854.5834	0.01126
2852.6547	0.01097
2850.7261	0.01073
2848.7974	0.01049
2846.8687	0.01023
2844.9400	0.00997
2843.0113	0.00973
2841.0826	0.00953
2839.1539	0.00939
2837.2252	0.00931
2835.2965	0.00926
2833.3678	0.00921
2831.4392	0.00915
2829.5105	0.00909
2827.5818	0.00906
2825.6531	0.00905
2823.7244	0.00905
2821.7957	0.00905
2819.8670	0.00906
2817.9383	0.00911
2816.0096	0.0092
2814.0809	0.00928
2812.1523	0.00931
2810.2236	0.00927
2808.2949	0.00924
2806.3662	0.00927
2804.4375	0.00933
2802.5088	0.00941
2800.5801	0.0095
2798.6514	0.00957
2796.7227	0.00961
2794.7940	0.0096
2792.8654	0.00957
2790.9367	0.00954
2789.0080	0.00955
2787.0793	0.0096
2785.1506	0.00965
2783.2219	0.00969
2781.2932	0.00972
2779.3645	0.00974
2777.4358	0.00979
2775.5071	0.00986
2773.5785	0.00992
2771.6498	0.00999
2769.7211	0.01008
2767.7924	0.01016
2765.8637	0.01014
2763.9350	0.01006
2762.0063	0.01
2760.0776	0.00999
2758.1489	0.01003
2756.2202	0.01007
2754.2916	0.01011
2752.3629	0.01013
2750.4342	0.01017
2748.5055	0.01022
2746.5768	0.01031
2744.6481	0.01042
2742.7194	0.01048
2740.7907	0.01048
2738.8620	0.01049
2736.9333	0.01055
2735.0047	0.01063
2733.0760	0.01072
2731.1473	0.0108
2729.2186	0.01083
2727.2899	0.01082
2725.3612	0.0108
2723.4325	0.01078
2721.5038	0.01079
2719.5751	0.01081
2717.6464	0.01085
2715.7178	0.01088
2713.7891	0.01093
2711.8604	0.01099
2709.9317	0.01103
2708.0030	0.01105
2706.0743	0.01103
2704.1456	0.01099
2702.2169	0.01094
2700.2882	0.01093
2698.3595	0.01095
2696.4309	0.01097
2694.5022	0.01096
2692.5735	0.01096
2690.6448	0.011
2688.7161	0.01107
2686.7874	0.01113
2684.8587	0.01116
2682.9300	0.01117
2681.0013	0.0112
2679.0726	0.0112
2677.1440	0.01117
2675.2153	0.01112
2673.2866	0.01112
2671.3579	0.01115
2669.4292	0.01123
2667.5005	0.01134
2665.5718	0.01143
2663.6431	0.01147
2661.7144	0.01149
2659.7857	0.01154
2657.8571	0.01158
2655.9284	0.01158
2653.9997	0.01156
2652.0710	0.01157
2650.1423	0.01159
2648.2136	0.01161
2646.2849	0.01165
2644.3562	0.01169
2642.4275	0.0117
2640.4988	0.0117
2638.5702	0.01175
2636.6415	0.01181
2634.7128	0.01184
2632.7841	0.01183
2630.8554	0.01182
2628.9267	0.01187
2626.9980	0.01196
2625.0693	0.01205
2623.1406	0.0121
2621.2119	0.01209
2619.2833	0.01209
2617.3546	0.01214
2615.4259	0.0122
2613.4972	0.01221
2611.5685	0.0122
2609.6398	0.01218
2607.7111	0.01216
2605.7824	0.01215
2603.8537	0.01217
2601.9250	0.01223
2599.9964	0.01225
2598.0677	0.01228
2596.1390	0.01235
2594.2103	0.01242
2592.2816	0.01245
2590.3529	0.01247
2588.4242	0.01251
2586.4955	0.01253
2584.5668	0.01253
2582.6381	0.01253
2580.7095	0.01256
2578.7808	0.01262
2576.8521	0.01268
2574.9234	0.01275
2572.9947	0.01282
2571.0660	0.01286
2569.1373	0.01289
2567.2086	0.01291
2565.2799	0.01292
2563.3512	0.01289
2561.4226	0.01286
2559.4939	0.01291
2557.5652	0.013
2555.6365	0.01307
2553.7078	0.01312
2551.7791	0.01315
2549.8504	0.01317
2547.9217	0.01322
2545.9930	0.01327
2544.0643	0.01326
2542.1357	0.0132
2540.2070	0.01317
2538.2783	0.01321
2536.3496	0.01328
2534.4209	0.01334
2532.4922	0.0134
2530.5635	0.01344
2528.6348	0.01344
2526.7061	0.01342
2524.7774	0.01343
2522.8488	0.01351
2520.9201	0.0136
2518.9914	0.01365
2517.0627	0.01364
2515.1340	0.01359
2513.2053	0.01354
2511.2766	0.01349
2509.3479	0.01344
2507.4192	0.01337
2505.4905	0.01332
2503.5619	0.01333
2501.6332	0.01346
2499.7045	0.01363
2497.7758	0.01375
2495.8471	0.01381
2493.9184	0.01383
2491.9897	0.01385
2490.0610	0.01388
2488.1323	0.0139
2486.2036	0.01391
2484.2750	0.01386
2482.3463	0.01374
2480.4176	0.01359
2478.4889	0.01358
2476.5602	0.01374
2474.6315	0.01396
2472.7028	0.01412
2470.7741	0.01419
2468.8454	0.01419
2466.9167	0.01416
2464.9881	0.01416
2463.0594	0.01418
2461.1307	0.01418
2459.2020	0.01418
2457.2733	0.01426
2455.3446	0.01437
2453.4159	0.0144
2451.4872	0.01438
2449.5585	0.01439
2447.6299	0.01445
2445.7012	0.01446
2443.7725	0.01436
2441.8438	0.01429
2439.9151	0.01439
2437.9864	0.01458
2436.0577	0.01469
2434.1290	0.01471
2432.2003	0.01473
2430.2716	0.01477
2428.3430	0.01476
2426.4143	0.01468
2424.4856	0.01465
2422.5569	0.01473
2420.6282	0.01482
2418.6995	0.01482
2416.7708	0.01473
2414.8421	0.01463
2412.9134	0.0146
2410.9847	0.01468
2409.0561	0.01479
2407.1274	0.01488
2405.1987	0.0149
2403.2700	0.01489
2401.3413	0.01489
2399.4126	0.0149
2397.4839	0.01487
2395.5552	0.01486
2393.6265	0.01488
2391.6978	0.01491
2389.7692	0.01494
2387.8405	0.01495
2385.9118	0.01492
2383.9831	0.01486
2382.0544	0.01482
2380.1257	0.01483
2378.1970	0.01484
2376.2683	0.01477
2374.3396	0.01467
2372.4109	0.01465
2370.4823	0.01473
2368.5536	0.01482
2366.6249	0.01487
2364.6962	0.0149
2362.7675	0.01488
2360.8388	0.01481
2358.9101	0.01474
2356.9814	0.01469
2355.0527	0.01462
2353.1240	0.01452
2351.1954	0.01441
2349.2667	0.0144
2347.3380	0.01454
2345.4093	0.0147
2343.4806	0.01476
2341.5519	0.0148
2339.6232	0.01486
2337.6945	0.01491
2335.7658	0.01492
2333.8371	0.01495
2331.9085	0.01499
2329.9798	0.0149
2328.0511	0.01458
2326.1224	0.01427
2324.1937	0.01427
2322.2650	0.01451
2320.3363	0.01471
2318.4076	0.01475
2316.4789	0.01472
2314.5502	0.01474
2312.6216	0.01478
2310.6929	0.0148
2308.7642	0.01476
2306.8355	0.01466
2304.9068	0.01439
2302.9781	0.01401
2301.0494	0.01384
2299.1207	0.01406
2297.1920	0.01441
2295.2633	0.01454
2293.3347	0.01432
2291.4060	0.01403
2289.4773	0.01402
2287.5486	0.01433
2285.6199	0.01462
2283.6912	0.01455
2281.7625	0.01405
2279.8338	0.01349
2277.9051	0.01344
2275.9764	0.01397
2274.0478	0.01456
2272.1191	0.01488
2270.1904	0.01499
2268.2617	0.01505
2266.3330	0.01508
2264.4043	0.01497
2262.4756	0.01467
2260.5469	0.01432
2258.6182	0.01407
2256.6895	0.01415
2254.7609	0.01464
2252.8322	0.01541
2250.9035	0.01652
2248.9748	0.01809
2247.0461	0.02
2245.1174	0.02214
2243.1887	0.02453
2241.2600	0.02693
2239.3313	0.02866
2237.4026	0.02925
2235.4740	0.02905
2233.5453	0.02822
2231.6166	0.0262
2229.6879	0.02306
2227.7592	0.02017
2225.8305	0.0184
2223.9018	0.01747
2221.9731	0.01681
2220.0444	0.01615
2218.1157	0.01526
2216.1871	0.01434
2214.2584	0.01402
2212.3297	0.01454
2210.4010	0.01526
2208.4723	0.01563
2206.5436	0.01568
2204.6149	0.01557
2202.6862	0.01541
2200.7575	0.01533
2198.8288	0.01533
2196.9002	0.01515
2194.9715	0.01466
2193.0428	0.01422
2191.1141	0.01433
2189.1854	0.01494
2187.2567	0.01543
2185.3280	0.01547
2183.3993	0.01527
2181.4706	0.01505
2179.5419	0.01479
2177.6133	0.01453
2175.6846	0.01452
2173.7559	0.0147
2171.8272	0.01472
2169.8985	0.01447
2167.9698	0.01388
2166.0411	0.01305
2164.1124	0.01271
2162.1837	0.01339
2160.2550	0.0144
2158.3264	0.01465
2156.3977	0.01399
2154.4690	0.0133
2152.5403	0.01353
2150.6116	0.01454
2148.6829	0.01536
2146.7542	0.01544
2144.8255	0.01506
2142.8968	0.01493
2140.9681	0.01529
2139.0395	0.0157
2137.1108	0.01569
2135.1821	0.01541
2133.2534	0.01534
2131.3247	0.01554
2129.3960	0.01576
2127.4673	0.01583
2125.5386	0.01573
2123.6099	0.0156
2121.6812	0.01564
2119.7526	0.01584
2117.8239	0.01597
2115.8952	0.01594
2113.9665	0.01585
2112.0378	0.01566
2110.1091	0.0154
2108.1804	0.0152
2106.2517	0.01503
2104.3230	0.01473
2102.3943	0.01456
2100.4657	0.01477
2098.5370	0.01507
2096.6083	0.01529
2094.6796	0.01544
2092.7509	0.01534
2090.8222	0.015
2088.8935	0.01482
2086.9648	0.01484
2085.0361	0.0149
2083.1074	0.01508
2081.1788	0.01541
2079.2501	0.0157
2077.3214	0.01576
2075.3927	0.01544
2073.4640	0.01484
2071.5353	0.01423
2069.6066	0.01393
2067.6779	0.01422
2065.7492	0.01504
2063.8205	0.01577
2061.8919	0.01589
2059.9632	0.01528
2058.0345	0.01423
2056.1058	0.01343
2054.1771	0.01338
2052.2484	0.0138
2050.3197	0.01424
2048.3910	0.01465
2046.4623	0.01509
2044.5336	0.0153
2042.6050	0.01513
2040.6763	0.01505
2038.7476	0.0153
2036.8189	0.0156
2034.8902	0.01579
2032.9615	0.01594
2031.0328	0.01592
2029.1041	0.01575
2027.1754	0.01577
2025.2467	0.01593
2023.3181	0.01582
2021.3894	0.0155
2019.4607	0.01538
2017.5320	0.01541
2015.6033	0.01546
2013.6746	0.01569
2011.7459	0.01608
2009.8172	0.01633
2007.8885	0.01637
2005.9599	0.01633
2004.0312	0.01635
2002.1025	0.01644
2000.1738	0.01655
1998.2451	0.01665
1996.3164	0.01673
1994.3877	0.0167
1992.4590	0.01659
1990.5303	0.01659
1988.6016	0.01676
1986.6730	0.01691
1984.7443	0.0169
1982.8156	0.0168
1980.8869	0.01668
1978.9582	0.01658
1977.0295	0.01663
1975.1008	0.01683
1973.1721	0.01703
1971.2434	0.01709
1969.3147	0.01708
1967.3861	0.0171
1965.4574	0.01715
1963.5287	0.01718
1961.6000	0.01717
1959.6713	0.01714
1957.7426	0.01714
1955.8139	0.01717
1953.8852	0.0172
1951.9565	0.01722
1950.0278	0.01724
1948.0992	0.0173
1946.1705	0.01736
1944.2418	0.01743
1942.3131	0.01747
1940.3844	0.01749
1938.4557	0.01749
1936.5270	0.01748
1934.5983	0.01749
1932.6696	0.0175
1930.7409	0.0175
1928.8123	0.0175
1926.8836	0.01748
1924.9549	0.01748
1923.0262	0.01749
1921.0975	0.01755
1919.1688	0.01762
1917.2401	0.01767
1915.3114	0.01766
1913.3827	0.01764
1911.4540	0.01765
1909.5254	0.01767
1907.5967	0.01772
1905.6680	0.01779
1903.7393	0.01786
1901.8106	0.01786
1899.8819	0.01782
1897.9532	0.0178
1896.0245	0.01778
1894.0958	0.01776
1892.1671	0.01775
1890.2385	0.01777
1888.3098	0.01783
1886.3811	0.01789
1884.4524	0.01791
1882.5237	0.01789
1880.5950	0.01787
1878.6663	0.01788
1876.7376	0.01793
1874.8089	0.01796
1872.8802	0.01798
1870.9516	0.01799
1869.0229	0.01795
1867.0942	0.01788
1865.1655	0.0178
1863.2368	0.01777
1861.3081	0.0178
1859.3794	0.01786
1857.4507	0.01792
1855.5220	0.01797
1853.5933	0.01799
1851.6647	0.01798
1849.7360	0.01795
1847.8073	0.0179
1845.8786	0.01785
1843.9499	0.01783
1842.0212	0.01786
1840.0925	0.01791
1838.1638	0.01796
1836.2351	0.01798
1834.3064	0.01801
1832.3778	0.01805
1830.4491	0.01811
1828.5204	0.01816
1826.5917	0.01817
1824.6630	0.01816
1822.7343	0.01817
1820.8056	0.0182
1818.8769	0.01824
1816.9482	0.01825
1815.0195	0.01828
1813.0909	0.01836
1811.1622	0.01847
1809.2335	0.01858
1807.3048	0.01863
1805.3761	0.0186
1803.4474	0.01853
1801.5187	0.01851
1799.5900	0.01855
1797.6613	0.01862
1795.7326	0.01866
1793.8040	0.01865
1791.8753	0.01865
1789.9466	0.01865
1788.0179	0.01866
1786.0892	0.01868
1784.1605	0.01869
1782.2318	0.01867
1780.3031	0.01864
1778.3744	0.01866
1776.4457	0.01872
1774.5171	0.01876
1772.5884	0.01877
1770.6597	0.01878
1768.7310	0.0188
1766.8023	0.01881
1764.8736	0.0188
1762.9449	0.01877
1761.0162	0.01874
1759.0875	0.01871
1757.1588	0.01867
1755.2302	0.01869
1753.3015	0.01875
1751.3728	0.01881
1749.4441	0.01883
1747.5154	0.01887
1745.5867	0.01893
1743.6580	0.01895
1741.7293	0.0189
1739.8006	0.01882
1737.8719	0.01877
1735.9433	0.01879
1734.0146	0.01884
1732.0859	0.01886
1730.1572	0.01887
1728.2285	0.0189
1726.2998	0.01895
1724.3711	0.01899
1722.4424	0.019
1720.5137	0.01905
1718.5850	0.01915
1716.6564	0.01929
1714.7277	0.01942
1712.7990	0.01953
1710.8703	0.01967
1708.9416	0.01985
1707.0129	0.02007
1705.0842	0.02031
1703.1555	0.02055
1701.2268	0.02077
1699.2981	0.02101
1697.3695	0.02127
1695.4408	0.02151
1693.5121	0.02171
1691.5834	0.0219
1689.6547	0.02213
1687.7260	0.02239
1685.7973	0.02266
1683.8686	0.02296
1681.9399	0.0233
1680.0112	0.02369
1678.0826	0.02414
1676.1539	0.02465
1674.2252	0.02521
1672.2965	0.02582
1670.3678	0.02645
1668.4391	0.02699
1666.5104	0.02726
1664.5817	0.0271
1662.6530	0.02655
1660.7243	0.02579
1658.7957	0.02497
1656.8670	0.02422
1654.9383	0.02358
1653.0096	0.02303
1651.0809	0.02257
1649.1522	0.02217
1647.2235	0.02183
1645.2948	0.02155
1643.3661	0.02131
1641.4374	0.02114
1639.5088	0.02104
1637.5801	0.02095
1635.6514	0.02085
1633.7227	0.02075
1631.7940	0.02072
1629.8653	0.02074
1627.9366	0.0208
1626.0079	0.0209
1624.0792	0.02106
1622.1505	0.02128
1620.2219	0.02155
1618.2932	0.02185
1616.3645	0.02208
1614.4358	0.02215
1612.5071	0.02205
1610.5784	0.02185
1608.6497	0.02166
1606.7210	0.02154
1604.7923	0.02147
1602.8636	0.0214
1600.9350	0.02136
1599.0063	0.02135
1597.0776	0.02133
1595.1489	0.02126
1593.2202	0.02114
1591.2915	0.021
1589.3628	0.02088
1587.4341	0.02081
1585.5054	0.02075
1583.5767	0.02067
1581.6481	0.02056
1579.7194	0.02046
1577.7907	0.0204
1575.8620	0.02038
1573.9333	0.02039
1572.0046	0.02039
1570.0759	0.02037
1568.1472	0.02037
1566.2185	0.02041
1564.2899	0.02046
1562.3612	0.02048
1560.4325	0.02047
1558.5038	0.02046
1556.5751	0.02045
1554.6464	0.02043
1552.7177	0.02039
1550.7890	0.02036
1548.8603	0.02036
1546.9316	0.02037
1545.0030	0.02035
1543.0743	0.02033
1541.1456	0.02037
1539.2169	0.02042
1537.2882	0.02041
1535.3595	0.02035
1533.4308	0.0203
1531.5021	0.0203
1529.5734	0.0203
1527.6447	0.02026
1525.7161	0.0202
1523.7874	0.02016
1521.8587	0.02015
1519.9300	0.02019
1518.0013	0.02024
1516.0726	0.02027
1514.1439	0.02028
1512.2152	0.02027
1510.2865	0.02027
1508.3578	0.02028
1506.4292	0.02027
1504.5005	0.0203
1502.5718	0.02038
1500.6431	0.02041
1498.7144	0.02033
1496.7857	0.02023
1494.8570	0.02024
1492.9283	0.02036
1490.9996	0.02051
1489.0709	0.02067
1487.1423	0.02087
1485.2136	0.02113
1483.2849	0.02143
1481.3562	0.02173
1479.4275	0.02204
1477.4988	0.02236
1475.5701	0.0227
1473.6414	0.02305
1471.7127	0.02341
1469.7840	0.02379
1467.8554	0.02417
1465.9267	0.02457
1463.9980	0.02502
1462.0693	0.02555
1460.1406	0.02614
1458.2119	0.02672
1456.2832	0.02717
1454.3545	0.02746
1452.4258	0.02756
1450.4971	0.02745
1448.5685	0.02716
1446.6398	0.02673
1444.7111	0.02622
1442.7824	0.02564
1440.8537	0.02501
1438.9250	0.02437
1436.9963	0.02377
1435.0676	0.02323
1433.1389	0.02276
1431.2102	0.02235
1429.2816	0.02202
1427.3529	0.02179
1425.4242	0.02165
1423.4955	0.02162
1421.5668	0.02167
1419.6381	0.02174
1417.7094	0.0218
1415.7807	0.02188
1413.8520	0.02199
1411.9233	0.0221
1409.9947	0.02222
1408.0660	0.02236
1406.1373	0.02253
1404.2086	0.02268
1402.2799	0.02278
1400.3512	0.02281
1398.4225	0.02276
1396.4938	0.02266
1394.5651	0.02252
1392.6364	0.02233
1390.7078	0.02211
1388.7791	0.02189
1386.8504	0.02168
1384.9217	0.02149
1382.9930	0.02135
1381.0643	0.02127
1379.1356	0.02123
1377.2069	0.02122
1375.2782	0.02123
1373.3495	0.02131
1371.4209	0.02144
1369.4922	0.02152
1367.5635	0.02149
1365.6348	0.02139
1363.7061	0.0213
1361.7774	0.02126
1359.8487	0.02125
1357.9200	0.02119
1355.9913	0.02111
1354.0626	0.02107
1352.1340	0.02111
1350.2053	0.02119
1348.2766	0.02129
1346.3479	0.02137
1344.4192	0.02142
1342.4905	0.02148
1340.5618	0.02159
1338.6331	0.02173
1336.7044	0.0218
1334.7757	0.02176
1332.8471	0.02171
1330.9184	0.02168
1328.9897	0.02167
1327.0610	0.02168
1325.1323	0.02168
1323.2036	0.02168
1321.2749	0.02167
1319.3462	0.02168
1317.4175	0.02174
1315.4888	0.02182
1313.5602	0.02186
1311.6315	0.02185
1309.7028	0.02181
1307.7741	0.0218
1305.8454	0.02181
1303.9167	0.02184
1301.9880	0.02188
1300.0593	0.02193
1298.1306	0.02197
1296.2019	0.02202
1294.2733	0.02204
1292.3446	0.02204
1290.4159	0.02205
1288.4872	0.02209
1286.5585	0.02215
1284.6298	0.02224
1282.7011	0.02233
1280.7724	0.02239
1278.8437	0.02243
1276.9150	0.02252
1274.9864	0.02266
1273.0577	0.02284
1271.1290	0.02302
1269.2003	0.02319
1267.2716	0.0233
1265.3429	0.02327
1263.4142	0.02315
1261.4855	0.02299
1259.5568	0.02283
1257.6281	0.02268
1255.6995	0.02256
1253.7708	0.02249
1251.8421	0.02248
1249.9134	0.02251
1247.9847	0.02257
1246.0560	0.02271
1244.1273	0.02295
1242.1986	0.02326
1240.2699	0.02365
1238.3412	0.02409
1236.4126	0.02456
1234.4839	0.02498
1232.5552	0.02529
1230.6265	0.02549
1228.6978	0.02558
1226.7691	0.02556
1224.8404	0.02542
1222.9117	0.02517
1220.9830	0.0248
1219.0543	0.02433
1217.1257	0.02381
1215.1970	0.02333
1213.2683	0.02293
1211.3396	0.02262
1209.4109	0.02232
1207.4822	0.02199
1205.5535	0.02162
1203.6248	0.02123
1201.6961	0.02086
1199.7674	0.02051
1197.8388	0.02022
1195.9101	0.02003
1193.9814	0.01994
1192.0527	0.01989
1190.1240	0.01985
1188.1953	0.01981
1186.2666	0.01978
1184.3379	0.01979
1182.4092	0.01981
[truncated: 610 more rows]
