# Supplementary material for: Vibrational Study on the Structure, Bioactivity, and Silver Adsorption of Silk Fibroin Fibers Grafted with Methacrylonitrile
Source: Molecules. 2023 Mar 10;28(6):2551. doi: 10.3390/molecules28062551 (PMC10051891; doi:10.3390/molecules28062551)
Supplement: Supplementary file 1 [file molecules-28-02551-s001.zip › RAW DATA/Figure S1 Raman t0 all samples/BF MAN 32.5 Raman average t = 0.txt]

TITLE	BF MAN 32.5 P3 | AV. OF 112
DATA TYPE
ORIGIN	JASCO
OWNER
DATE	23/03/01
TIME	12:07:22
SPECTROMETER/DATA SYSTEM
RESOLUTION
DELTAX	-1.92849
XUNITS	1/CM
YUNITS	ABSORBANCE
FIRSTX	5001.9004
LASTX	7.1125
NPOINTS	2591
FIRSTY	0.00051
MAXY	0.01253
MINY	0.00028
XYDATA
5001.9004	0.000513762
4999.9719	0.000499265
4998.0434	0.000501526
4996.1149	0.000514748
4994.1864	0.000512976
4992.2579	0.000516932
4990.3295	0.000532607
4988.4010	0.000538763
4986.4725	0.000534982
4984.5440	0.000526835
4982.6155	0.000516595
4980.6870	0.0005145
4978.7585	0.000512821
4976.8300	0.000499425
4974.9015	0.000500139
4972.9730	0.000504417
4971.0446	0.000510397
4969.1161	0.000511996
4967.1876	0.000514166
4965.2591	0.000520741
4963.3306	0.000524154
4961.4021	0.000521735
4959.4736	0.000520993
4957.5451	0.000512168
4955.6166	0.000504609
4953.6882	0.000510185
4951.7597	0.000524059
4949.8312	0.000536904
4947.9027	0.000525834
4945.9742	0.000511107
4944.0457	0.000508453
4942.1172	0.000511336
4940.1887	0.000518876
4938.2602	0.000513005
4936.3317	0.000512047
4934.4033	0.000525645
4932.4748	0.000524734
4930.5463	0.000518805
4928.6178	0.00051234
4926.6893	0.000507219
4924.7608	0.000510355
4922.8323	0.000516392
4920.9038	0.000519448
4918.9753	0.000509325
4917.0468	0.000507692
4915.1184	0.000501232
4913.1899	0.000504372
4911.2614	0.000512727
4909.3329	0.000510672
4907.4044	0.000511052
4905.4759	0.000503144
4903.5474	0.000495888
4901.6189	0.000491403
4899.6904	0.000502124
4897.7620	0.000508383
4895.8335	0.000505001
4893.9050	0.000500663
4891.9765	0.000494702
4890.0480	0.000503267
4888.1195	0.000513854
4886.1910	0.000511817
4884.2625	0.000509706
4882.3340	0.000502553
4880.4055	0.000500769
4878.4771	0.000498678
4876.5486	0.000503075
4874.6201	0.000508249
4872.6916	0.00050601
4870.7631	0.000500094
4868.8346	0.000494864
4866.9061	0.000502965
4864.9776	0.000517391
4863.0491	0.000521972
4861.1207	0.000514436
4859.1922	0.000502139
4857.2637	0.00050744
4855.3352	0.000512233
4853.4067	0.00051162
4851.4782	0.000506531
4849.5497	0.000508541
4847.6212	0.000514758
4845.6927	0.00051382
4843.7642	0.000501274
4841.8358	0.000501041
4839.9073	0.000509799
4837.9788	0.000512053
4836.0503	0.000509431
4834.1218	0.000513762
4832.1933	0.000505396
4830.2648	0.000498553
4828.3363	0.000493729
4826.4078	0.000498889
4824.4794	0.000511729
4822.5509	0.000512307
4820.6224	0.00050031
4818.6939	0.000504481
4816.7654	0.000527117
4814.8369	0.000543776
4812.9084	0.000551693
4810.9799	0.000535595
4809.0514	0.000525812
4807.1229	0.000525821
4805.1945	0.000523026
4803.2660	0.000514681
4801.3375	0.000512659
4799.4090	0.00050795
4797.4805	0.000508343
4795.5520	0.000491783
4793.6235	0.000480129
4791.6950	0.000479986
4789.7665	0.000476286
4787.8380	0.000477148
4785.9096	0.000476804
4783.9811	0.000484034
4782.0526	0.00050068
4780.1241	0.000500944
4778.1956	0.000499979
4776.2671	0.000496879
4774.3386	0.000501241
4772.4101	0.000497976
4770.4816	0.000496732
4768.5532	0.000507433
4766.6247	0.00051905
4764.6962	0.000520882
4762.7677	0.000521153
4760.8392	0.000517325
4758.9107	0.00050837
4756.9822	0.000499607
4755.0537	0.000490897
4753.1252	0.000492704
4751.1967	0.000503278
4749.2683	0.000502636
4747.3398	0.000505492
4745.4113	0.000508548
4743.4828	0.000503203
4741.5543	0.000490703
4739.6258	0.000487752
4737.6973	0.000495406
4735.7688	0.00050479
4733.8403	0.000506128
4731.9119	0.000509757
4729.9834	0.000504494
4728.0549	0.000496242
4726.1264	0.000488919
4724.1979	0.000487269
4722.2694	0.000490221
4720.3409	0.000504367
4718.4124	0.000508203
4716.4839	0.000494666
4714.5554	0.000488764
4712.6270	0.00050051
4710.6985	0.000516722
4708.7700	0.000523839
4706.8415	0.00051946
4704.9130	0.000509741
4702.9845	0.000494397
4701.0560	0.000492708
4699.1275	0.00049668
4697.1990	0.000497444
4695.2705	0.000487818
4693.3421	0.000479593
4691.4136	0.0004922
4689.4851	0.000496825
4687.5566	0.000489854
4685.6281	0.00048947
4683.6996	0.00049133
4681.7711	0.000492072
4679.8426	0.000491517
4677.9141	0.000497171
4675.9857	0.0005021
4674.0572	0.00050298
4672.1287	0.000499897
4670.2002	0.000489545
4668.2717	0.000480547
4666.3432	0.000487112
4664.4147	0.000499393
4662.4862	0.000498296
4660.5577	0.000486775
4658.6292	0.000487294
4656.7008	0.000494174
4654.7723	0.000491086
4652.8438	0.000485765
4650.9153	0.000484445
4648.9868	0.000488352
4647.0583	0.000494858
4645.1298	0.000499997
4643.2013	0.000496954
4641.2728	0.000489575
4639.3444	0.000485272
4637.4159	0.000487787
4635.4874	0.000488017
4633.5589	0.000483675
4631.6304	0.000488906
4629.7019	0.000500566
4627.7734	0.000496824
4625.8449	0.000491888
4623.9164	0.000484685
4621.9879	0.000485732
4620.0595	0.000487565
4618.1310	0.000485478
4616.2025	0.000483869
4614.2740	0.000482753
4612.3455	0.000485232
4610.4170	0.00048647
4608.4885	0.000473367
4606.5600	0.000476753
4604.6315	0.00048778
4602.7031	0.000493885
4600.7746	0.00049206
4598.8461	0.000483289
4596.9176	0.000484457
4594.9891	0.000489999
4593.0606	0.000481499
4591.1321	0.000473739
4589.2036	0.000480343
4587.2751	0.000486595
4585.3466	0.000482615
4583.4182	0.000486785
4581.4897	0.000493469
4579.5612	0.000487547
4577.6327	0.000486967
4575.7042	0.000502307
4573.7757	0.000508817
4571.8472	0.000520679
4569.9187	0.000547458
4567.9902	0.000601402
4566.0617	0.000659675
4564.1333	0.000635129
4562.2048	0.000548766
4560.2763	0.000507935
4558.3478	0.000499603
4556.4193	0.000503938
4554.4908	0.000506685
4552.5623	0.000495674
4550.6338	0.00048341
4548.7053	0.000481016
4546.7769	0.000478515
4544.8484	0.000474979
4542.9199	0.000470835
4540.9914	0.000469083
4539.0629	0.000475158
4537.1344	0.000474088
4535.2059	0.000471619
4533.2774	0.000476904
4531.3489	0.000492355
4529.4204	0.000495562
4527.4920	0.000494906
4525.5635	0.000491293
4523.6350	0.000480358
4521.7065	0.000472084
4519.7780	0.000460978
4517.8495	0.000463486
4515.9210	0.000480098
4513.9925	0.000484633
4512.0640	0.000482631
4510.1356	0.000480286
4508.2071	0.000486187
4506.2786	0.0004929
4504.3501	0.00049321
4502.4216	0.000491255
4500.4931	0.00049119
4498.5646	0.000488514
4496.6361	0.000484284
4494.7076	0.000479309
4492.7791	0.000472763
4490.8507	0.000469833
4488.9222	0.000464745
4486.9937	0.000468303
4485.0652	0.000478106
4483.1367	0.000489536
4481.2082	0.00048846
4479.2797	0.000491109
4477.3512	0.000484269
4475.4227	0.000481533
4473.4942	0.000483682
4471.5658	0.000487948
4469.6373	0.000484558
4467.7088	0.000480535
4465.7803	0.000477522
4463.8518	0.000479936
4461.9233	0.000479656
4459.9948	0.000484092
4458.0663	0.000477284
4456.1378	0.00047047
4454.2094	0.00047206
4452.2809	0.000482166
4450.3524	0.000487864
4448.4239	0.00048108
4446.4954	0.000478666
4444.5669	0.000477859
4442.6384	0.000479443
4440.7099	0.00047785
4438.7814	0.0004832
4436.8529	0.000479413
4434.9245	0.000478493
4432.9960	0.000471472
4431.0675	0.000470499
4429.1390	0.00046567
4427.2105	0.000467176
4425.2820	0.000473069
4423.3535	0.000478853
4421.4250	0.000478225
4419.4965	0.000482741
4417.5681	0.000484109
4415.6396	0.000480761
4413.7111	0.000475644
4411.7826	0.000471295
4409.8541	0.000465321
4407.9256	0.000464946
4405.9971	0.000467315
4404.0686	0.000471619
4402.1401	0.000483724
4400.2116	0.000482702
4398.2832	0.000474372
4396.3547	0.000476365
4394.4262	0.000474059
4392.4977	0.000477443
4390.5692	0.000477524
4388.6407	0.000472829
4386.7122	0.000472118
4384.7837	0.000461914
4382.8552	0.000453025
4380.9268	0.000452574
4378.9983	0.000459283
4377.0698	0.000461737
4375.1413	0.000457584
4373.2128	0.000464012
4371.2843	0.000472559
4369.3558	0.000475036
4367.4273	0.000480093
4365.4988	0.000481164
4363.5703	0.000481223
4361.6419	0.000482634
4359.7134	0.000483216
4357.7849	0.000472135
4355.8564	0.000459936
4353.9279	0.000459244
4351.9994	0.000467496
4350.0709	0.000471521
4348.1424	0.000471477
4346.2139	0.000469649
4344.2854	0.00046531
4342.3570	0.000469361
4340.4285	0.000462531
4338.5000	0.000461405
4336.5715	0.000468369
4334.6430	0.000470099
4332.7145	0.00046634
4330.7860	0.00046988
4328.8575	0.00046749
4326.9290	0.000467636
4325.0006	0.000475535
4323.0721	0.000480041
4321.1436	0.000493435
4319.2151	0.00051787
4317.2866	0.00049835
4315.3581	0.00046998
4313.4296	0.000469127
4311.5011	0.000469395
4309.5726	0.000471412
4307.6441	0.000479174
4305.7157	0.000476533
4303.7872	0.000470071
4301.8587	0.000461721
4299.9302	0.000458186
4298.0017	0.000456096
4296.0732	0.000450653
4294.1447	0.000450915
4292.2162	0.000459345
4290.2877	0.000470193
4288.3593	0.00047439
4286.4308	0.00047678
4284.5023	0.000469905
4282.5738	0.000464381
4280.6453	0.000464049
4278.7168	0.000468475
4276.7883	0.000469545
4274.8598	0.000465956
4272.9313	0.000463905
4271.0028	0.000457972
4269.0744	0.000459421
4267.1459	0.000456707
4265.2174	0.000451389
4263.2889	0.000449691
4261.3604	0.000460418
4259.4319	0.000461689
4257.5034	0.000465542
4255.5749	0.000463974
4253.6464	0.000467649
4251.7179	0.000470567
4249.7895	0.000462352
4247.8610	0.000457691
4245.9325	0.000460029
4244.0040	0.000459647
4242.0755	0.000461044
4240.1470	0.000456152
4238.2185	0.000450758
4236.2900	0.000451298
4234.3615	0.000450393
4232.4331	0.000458357
4230.5046	0.000459645
4228.5761	0.000449635
4226.6476	0.000443533
4224.7191	0.000436811
4222.7906	0.000443346
4220.8621	0.00045037
4218.9336	0.000447624
4217.0051	0.000450582
4215.0766	0.000455706
4213.1482	0.000470069
4211.2197	0.000473609
4209.2912	0.000470382
4207.3627	0.000472292
4205.4342	0.000470177
4203.5057	0.000466214
4201.5772	0.000462078
4199.6487	0.000459756
4197.7202	0.000455576
4195.7918	0.000461927
4193.8633	0.000465897
4191.9348	0.000464167
4190.0063	0.000462616
4188.0778	0.000459853
4186.1493	0.000450294
4184.2208	0.000443049
4182.2923	0.000448103
4180.3638	0.000455472
4178.4353	0.000456524
4176.5069	0.000450712
4174.5784	0.000446054
4172.6499	0.000452302
4170.7214	0.000465666
4168.7929	0.000479815
4166.8644	0.00046939
4164.9359	0.000447542
4163.0074	0.000449087
4161.0789	0.000461471
4159.1505	0.000464521
4157.2220	0.00046531
4155.2935	0.00045934
4153.3650	0.000457506
4151.4365	0.000458887
4149.5080	0.000455346
4147.5795	0.000451098
4145.6510	0.000449958
4143.7225	0.00044765
4141.7940	0.000445756
4139.8656	0.000451309
4137.9371	0.000454629
4136.0086	0.000461732
4134.0801	0.000480495
4132.1516	0.000484536
4130.2231	0.000466737
4128.2946	0.000454836
4126.3661	0.00046142
4124.4376	0.000470148
4122.5091	0.000466762
4120.5807	0.000463042
4118.6522	0.000469739
4116.7237	0.000473562
4114.7952	0.000467597
4112.8667	0.000464891
4110.9382	0.000457038
4109.0097	0.000455437
4107.0812	0.00045119
4105.1527	0.000449992
4103.2243	0.000450281
4101.2958	0.000455083
4099.3673	0.000461163
4097.4388	0.000459369
4095.5103	0.000453616
4093.5818	0.000451935
4091.6533	0.000446045
4089.7248	0.00043975
4087.7963	0.000440393
4085.8678	0.000448066
4083.9394	0.000454555
4082.0109	0.000452684
4080.0824	0.000443256
4078.1539	0.000441514
4076.2254	0.000440235
4074.2969	0.000442879
4072.3684	0.000444023
4070.4399	0.000451562
4068.5114	0.000456728
4066.5830	0.000449491
4064.6545	0.000439704
4062.7260	0.000437359
4060.7975	0.000435741
4058.8690	0.00044192
4056.9405	0.000446677
4055.0120	0.000450251
4053.0835	0.000457342
4051.1550	0.000459406
4049.2265	0.00044863
4047.2981	0.000438118
4045.3696	0.000432332
4043.4411	0.0004291
4041.5126	0.000436746
4039.5841	0.000450856
4037.6556	0.000459075
4035.7271	0.000459725
4033.7986	0.000455653
4031.8701	0.000450377
4029.9416	0.000448164
4028.0132	0.000451454
4026.0847	0.000460514
4024.1562	0.000454353
4022.2277	0.00043641
4020.2992	0.000430457
4018.3707	0.000433766
4016.4422	0.000435132
4014.5137	0.000436799
4012.5852	0.000439022
4010.6568	0.000445682
4008.7283	0.000452323
4006.7998	0.000456962
4004.8713	0.000458657
4002.9428	0.000449719
4001.0143	0.00043146
3999.0858	0.000423218
3997.1573	0.000430786
3995.2288	0.000427126
3993.3003	0.000425453
3991.3719	0.000435481
3989.4434	0.000445532
3987.5149	0.000458
3985.5864	0.000466381
3983.6579	0.000451949
3981.7294	0.000439457
3979.8009	0.000440007
3977.8724	0.00044794
3975.9439	0.000445124
3974.0155	0.000438116
3972.0870	0.000431582
3970.1585	0.000438293
3968.2300	0.000455647
3966.3015	0.00045823
3964.3730	0.000444691
3962.4445	0.000440313
3960.5160	0.000447175
3958.5875	0.000450952
3956.6590	0.000452184
3954.7306	0.00044502
3952.8021	0.000443279
3950.8736	0.000451112
3948.9451	0.000447897
3947.0166	0.000441535
3945.0881	0.000436142
3943.1596	0.000437515
3941.2311	0.00045066
3939.3026	0.000453107
3937.3742	0.000442165
3935.4457	0.000423168
3933.5172	0.000416192
3931.5887	0.000425823
3929.6602	0.000437653
3927.7317	0.000441703
3925.8032	0.000437803
3923.8747	0.00043992
3921.9462	0.000446238
3920.0177	0.000441789
3918.0893	0.00043813
3916.1608	0.000437144
3914.2323	0.000430864
3912.3038	0.000431106
3910.3753	0.000432789
3908.4468	0.000436515
3906.5183	0.000440058
3904.5898	0.000437566
3902.6613	0.000439443
3900.7328	0.000434989
3898.8044	0.000429252
3896.8759	0.000438407
3894.9474	0.000451776
3893.0189	0.00045869
3891.0904	0.000449121
3889.1619	0.000439491
3887.2334	0.000435286
3885.3049	0.000432599
3883.3764	0.000428288
3881.4480	0.000426419
3879.5195	0.000431515
3877.5910	0.000430528
3875.6625	0.000434016
3873.7340	0.000434801
3871.8055	0.000428783
3869.8770	0.000437433
3867.9485	0.000446976
3866.0200	0.000440614
3864.0915	0.00043548
3862.1631	0.000434976
3860.2346	0.000436177
3858.3061	0.000438533
3856.3776	0.00043691
3854.4491	0.000443921
3852.5206	0.000435047
3850.5921	0.000422679
3848.6636	0.000435727
3846.7351	0.000441296
3844.8067	0.00043503
3842.8782	0.000421959
3840.9497	0.000431503
3839.0212	0.000438944
3837.0927	0.000436987
3835.1642	0.000432544
3833.2357	0.000435187
3831.3072	0.000437724
3829.3787	0.000430225
3827.4502	0.000434074
3825.5218	0.000441422
3823.5933	0.000433133
3821.6648	0.000428722
3819.7363	0.00043579
3817.8078	0.000435922
3815.8793	0.000432813
3813.9508	0.00042896
3812.0223	0.000425943
3810.0938	0.000428987
3808.1653	0.000425744
3806.2369	0.000418694
3804.3084	0.000419295
3802.3799	0.000424486
3800.4514	0.000428581
3798.5229	0.000436276
3796.5944	0.000439065
3794.6659	0.000443709
3792.7374	0.000440459
3790.8089	0.00043591
3788.8805	0.000431234
3786.9520	0.000433053
3785.0235	0.000437751
3783.0950	0.000431266
3781.1665	0.000422956
3779.2380	0.000421065
3777.3095	0.000422869
3775.3810	0.000426088
3773.4525	0.000432577
3771.5240	0.00043883
3769.5956	0.000433732
3767.6671	0.000422531
3765.7386	0.000417523
3763.8101	0.000421433
3761.8816	0.000427506
3759.9531	0.000427575
3758.0246	0.000430947
3756.0961	0.000433365
3754.1676	0.000433598
3752.2392	0.000429248
3750.3107	0.000430985
3748.3822	0.000428955
3746.4537	0.00042782
3744.5252	0.000423692
3742.5967	0.000426133
3740.6682	0.000435844
3738.7397	0.00043426
3736.8112	0.000437206
3734.8827	0.000439278
3732.9543	0.000430863
3731.0258	0.000415434
3729.0973	0.000412159
3727.1688	0.000431199
3725.2403	0.000445087
3723.3118	0.000446723
3721.3833	0.000440373
3719.4548	0.000444496
3717.5263	0.000449181
3715.5979	0.000446584
3713.6694	0.000439236
3711.7409	0.000438781
3709.8124	0.000451295
3707.8839	0.000448401
3705.9554	0.000434787
3704.0269	0.000429684
3702.0984	0.000434087
3700.1699	0.000432654
3698.2414	0.00043094
3696.3130	0.00042336
3694.3845	0.000414633
3692.4560	0.000410211
3690.5275	0.000412935
3688.5990	0.000419627
3686.6705	0.000430651
3684.7420	0.000435172
3682.8135	0.000425812
3680.8850	0.000423731
3678.9565	0.000434806
3677.0281	0.000448765
3675.0996	0.000445418
3673.1711	0.000439041
3671.2426	0.000441893
3669.3141	0.000441787
3667.3856	0.000432027
3665.4571	0.000425714
3663.5286	0.000427889
3661.6001	0.000429937
3659.6717	0.000433025
3657.7432	0.000440759
3655.8147	0.000441138
3653.8862	0.000431136
3651.9577	0.000417748
3650.0292	0.000419268
3648.1007	0.000430664
3646.1722	0.000439582
3644.2437	0.000428818
3642.3152	0.000424354
3640.3868	0.00042093
3638.4583	0.000427184
3636.5298	0.000433196
3634.6013	0.000425785
3632.6728	0.000422388
3630.7443	0.000438327
3628.8158	0.000440802
3626.8873	0.00043707
3624.9588	0.000439363
3623.0304	0.000434239
3621.1019	0.000428217
3619.1734	0.000434416
3617.2449	0.000440775
3615.3164	0.000437328
3613.3879	0.000431276
3611.4594	0.000429464
3609.5309	0.000431949
3607.6024	0.000436971
3605.6739	0.000433813
3603.7455	0.00043371
3601.8170	0.000436495
3599.8885	0.000437821
3597.9600	0.000436949
3596.0315	0.000434243
3594.1030	0.000433758
3592.1745	0.000428674
3590.2460	0.000428007
3588.3175	0.000433268
3586.3890	0.000429946
3584.4606	0.000425858
3582.5321	0.000426194
3580.6036	0.00042665
3578.6751	0.000431133
3576.7466	0.000430207
3574.8181	0.000426207
3572.8896	0.000426166
3570.9611	0.000428822
3569.0326	0.000429996
3567.1042	0.000420563
3565.1757	0.000419646
3563.2472	0.000421322
3561.3187	0.000422741
3559.3902	0.000429598
3557.4617	0.000432662
3555.5332	0.000428813
3553.6047	0.000426152
3551.6762	0.00042657
3549.7477	0.000427403
3547.8193	0.000424471
3545.8908	0.000421606
3543.9623	0.000424147
3542.0338	0.000443781
3540.1053	0.000448413
3538.1768	0.000438929
3536.2483	0.000435692
3534.3198	0.000436282
3532.3913	0.000436132
3530.4629	0.000436847
3528.5344	0.00042824
3526.6059	0.000431852
3524.6774	0.000441126
3522.7489	0.000453986
3520.8204	0.00046184
3518.8919	0.000460017
3516.9634	0.000454476
3515.0349	0.000454547
3513.1064	0.000456318
3511.1780	0.000461283
3509.2495	0.000460689
3507.3210	0.00046936
3505.3925	0.000473645
3503.4640	0.00046881
3501.5355	0.000460155
3499.6070	0.000461968
3497.6785	0.000474757
3495.7500	0.000476198
3493.8216	0.00046731
3491.8931	0.000467108
3489.9646	0.000478164
3488.0361	0.000483262
3486.1076	0.000495611
3484.1791	0.000501841
3482.2506	0.000496989
3480.3221	0.000484626
3478.3936	0.000469249
3476.4651	0.000474655
3474.5367	0.000488318
3472.6082	0.000491888
3470.6797	0.000487159
3468.7512	0.000486826
3466.8227	0.000493863
3464.8942	0.000491556
3462.9657	0.000490722
3461.0372	0.000495173
3459.1087	0.000508492
3457.1802	0.000515942
3455.2518	0.000521409
3453.3233	0.00052988
3451.3948	0.00053176
3449.4663	0.000528466
3447.5378	0.000522864
3445.6093	0.000526857
3443.6808	0.000528674
3441.7523	0.000532778
3439.8238	0.000542946
3437.8954	0.000554799
3435.9669	0.000563836
3434.0384	0.00056692
3432.1099	0.000568552
3430.1814	0.000577347
3428.2529	0.000585793
3426.3244	0.000596266
3424.3959	0.000608824
3422.4674	0.00061072
3420.5389	0.000604128
3418.6105	0.000607619
3416.6820	0.000617191
3414.7535	0.000621354
3412.8250	0.000622717
3410.8965	0.000627665
3408.9680	0.00063113
3407.0395	0.000640183
3405.1110	0.00065858
3403.1825	0.000682883
3401.2541	0.000698519
3399.3256	0.000704929
3397.3971	0.000702989
3395.4686	0.000703941
3393.5401	0.00071442
3391.6116	0.000736673
3389.6831	0.000753519
3387.7546	0.000762251
3385.8261	0.000771437
3383.8976	0.000787419
3381.9692	0.000800232
3380.0407	0.000809992
3378.1122	0.000817236
3376.1837	0.000822401
3374.2552	0.000829388
3372.3267	0.000844003
3370.3982	0.0008614
3368.4697	0.000878807
3366.5412	0.000890642
3364.6127	0.000896971
3362.6843	0.000904735
3360.7558	0.000918797
3358.8273	0.00094282
3356.8988	0.000970854
3354.9703	0.000991789
3353.0418	0.00100717
3351.1133	0.00102211
3349.1848	0.00103785
3347.2563	0.00105547
3345.3279	0.00107155
3343.3994	0.00108869
3341.4709	0.00110724
3339.5424	0.00112399
3337.6139	0.00114354
3335.6854	0.00116406
3333.7569	0.00118285
3331.8284	0.0012066
3329.8999	0.00124041
3327.9714	0.00127367
3326.0430	0.00129158
3324.1145	0.0013038
3322.1860	0.00132881
3320.2575	0.0013677
3318.3290	0.00141048
3316.4005	0.00144827
3314.4720	0.0014822
3312.5435	0.0015191
3310.6150	0.00155403
3308.6866	0.00157876
3306.7581	0.00160158
3304.8296	0.0016337
3302.9011	0.00166921
3300.9726	0.00169774
3299.0441	0.00172084
3297.1156	0.00174654
3295.1871	0.00177771
3293.2586	0.00180991
3291.3301	0.00183863
3289.4017	0.00186053
3287.4732	0.00187484
3285.5447	0.00188279
3283.6162	0.00188291
3281.6877	0.0018746
3279.7592	0.00185881
3277.8307	0.00183711
3275.9022	0.00181787
3273.9737	0.0018105
3272.0453	0.00181067
3270.1168	0.00180393
3268.1883	0.00178818
3266.2598	0.0017722
3264.3313	0.00175732
3262.4028	0.00174031
3260.4743	0.00172132
3258.5458	0.00170058
3256.6173	0.00168179
3254.6888	0.00166474
3252.7604	0.00164852
3250.8319	0.00163429
3248.9034	0.0016239
3246.9749	0.00161506
3245.0464	0.00159905
3243.1179	0.00157843
3241.1894	0.00156599
3239.2609	0.00156062
3237.3324	0.00155221
3235.4039	0.00154438
3233.4755	0.00153982
3231.5470	0.00152633
3229.6185	0.0015003
3227.6900	0.00147691
3225.7615	0.00146912
3223.8330	0.00146502
3221.9045	0.00145091
3219.9760	0.00143759
3218.0475	0.00143756
3216.1191	0.00144271
3214.1906	0.00144069
3212.2621	0.00143461
3210.3336	0.00143245
3208.4051	0.00143337
3206.4766	0.00142759
3204.5481	0.00141978
3202.6196	0.00142292
3200.6911	0.00143453
3198.7626	0.0014428
3196.8342	0.00144205
3194.9057	0.00143257
3192.9772	0.00142396
3191.0487	0.00142523
3189.1202	0.00143503
3187.1917	0.00144599
3185.2632	0.00145207
3183.3347	0.00145208
3181.4062	0.00145075
3179.4778	0.00145192
3177.5493	0.00145439
3175.6208	0.00145471
3173.6923	0.0014516
3171.7638	0.00145601
3169.8353	0.00147209
3167.9068	0.00148832
3165.9783	0.00149939
3164.0498	0.00150833
3162.1213	0.00151974
3160.1929	0.00153027
3158.2644	0.00152667
3156.3359	0.00151005
3154.4074	0.00149333
3152.4789	0.00148062
3150.5504	0.00146892
3148.6219	0.0014628
3146.6934	0.00146845
3144.7649	0.00148136
3142.8364	0.00149142
3140.9080	0.00149585
3138.9795	0.00149818
3137.0510	0.00150723
3135.1225	0.00152866
3133.1940	0.00155502
3131.2655	0.00157101
3129.3370	0.00157177
3127.4085	0.00156473
3125.4800	0.00155888
3123.5516	0.00155886
3121.6231	0.00155973
3119.6946	0.00155354
3117.7661	0.00154803
3115.8376	0.00155055
3113.9091	0.00155265
3111.9806	0.00155162
3110.0521	0.00154888
3108.1236	0.0015429
3106.1951	0.00153867
3104.2667	0.00154198
3102.3382	0.00155557
3100.4097	0.00157505
3098.4812	0.00159121
3096.5527	0.00160844
3094.6242	0.00163131
3092.6957	0.00165306
3090.7672	0.00167298
3088.8387	0.00169981
3086.9103	0.00174072
3084.9818	0.00179451
3083.0533	0.00185812
3081.1248	0.00192903
3079.1963	0.0020063
3077.2678	0.00208994
3075.3393	0.00218384
3073.4108	0.00229612
3071.4823	0.00241839
3069.5538	0.00252876
3067.6254	0.00261667
3065.6969	0.00268465
3063.7684	0.00273406
3061.8399	0.00275544
3059.9114	0.00273878
3057.9829	0.00269548
3056.0544	0.00264798
3054.1259	0.00260038
3052.1974	0.00254917
3050.2689	0.00250728
3048.3405	0.00248709
3046.4120	0.00249429
3044.4835	0.0025254
3042.5550	0.00256148
3040.6265	0.00259071
3038.6980	0.00261788
3036.7695	0.00265069
3034.8410	0.00269851
3032.9125	0.00276999
3030.9841	0.00286921
3029.0556	0.00300086
3027.1271	0.00316738
3025.1986	0.00336398
3023.2701	0.00358947
3021.3416	0.00384281
3019.4131	0.00411667
3017.4846	0.00440471
3015.5561	0.00469803
3013.6276	0.0049875
3011.6992	0.00528336
3009.7707	0.00560103
3007.8422	0.00593418
3005.9137	0.00626843
3003.9852	0.00660426
3002.0567	0.00695277
3000.1282	0.00730864
2998.1997	0.00764402
2996.2712	0.00793693
2994.3428	0.00817904
2992.4143	0.00835597
2990.4858	0.00845696
2988.5573	0.00848479
2986.6288	0.00844286
2984.7003	0.00833971
2982.7718	0.00819529
2980.8433	0.00803153
2978.9148	0.00786932
2976.9863	0.00772994
2975.0579	0.00763668
2973.1294	0.0076124
2971.2009	0.00765794
2969.2724	0.00774718
2967.3439	0.0078542
2965.4154	0.00797601
2963.4869	0.00813388
2961.5584	0.0083492
2959.6299	0.00861813
2957.7015	0.00892996
2955.7730	0.00928625
2953.8445	0.00968031
2951.9160	0.0100971
2949.9875	0.0105248
2948.0590	0.0109448
2946.1305	0.0113449
2944.2020	0.0117216
2942.2735	0.0120549
2940.3450	0.0123176
2938.4166	0.0124874
2936.4881	0.0125348
2934.5596	0.0124403
2932.6311	0.012204
2930.7026	0.0118263
2928.7741	0.0113212
2926.8456	0.010738
2924.9171	0.0101362
2922.9886	0.00955803
2921.0601	0.00902577
2919.1317	0.00854673
2917.2032	0.00811914
2915.2747	0.00773992
2913.3462	0.00740391
2911.4177	0.00710398
2909.4892	0.00684028
2907.5607	0.00661378
2905.6322	0.00641735
2903.7037	0.00624662
2901.7753	0.00610085
2899.8468	0.00597319
2897.9183	0.00586045
2895.9898	0.00576513
2894.0613	0.00568964
2892.1328	0.00563673
2890.2043	0.00560209
2888.2758	0.00558325
2886.3473	0.0055888
2884.4188	0.0056211
2882.4904	0.00567772
2880.5619	0.00575556
2878.6334	0.0058353
2876.7049	0.0058946
2874.7764	0.00591685
2872.8479	0.00586961
2870.9194	0.00573538
2868.9909	0.00552983
2867.0624	0.0052638
2865.1340	0.00496976
2863.2055	0.00470043
2861.2770	0.00445669
2859.3485	0.00422098
2857.4200	0.0040074
2855.4915	0.00382104
2853.5630	0.00365486
2851.6345	0.00350843
2849.7060	0.00337046
2847.7775	0.00323482
2845.8491	0.00310804
2843.9206	0.00299465
2841.9921	0.00290679
2840.0636	0.00285256
2838.1351	0.0028211
2836.2066	0.00280238
2834.2781	0.00279319
2832.3496	0.00278705
2830.4211	0.00277564
2828.4926	0.00274316
2826.5642	0.00268316
2824.6357	0.00261016
2822.7072	0.00252348
2820.7787	0.0024233
2818.8502	0.00233788
2816.9217	0.00227471
2814.9932	0.00221513
2813.0647	0.00215855
2811.1362	0.00211034
2809.2078	0.0020731
2807.2793	0.00204888
2805.3508	0.00203125
2803.4223	0.0020119
2801.4938	0.00198936
2799.5653	0.00196796
2797.6368	0.00195443
2795.7083	0.00194722
2793.7798	0.00193682
2791.8513	0.0019224
2789.9229	0.0019132
2787.9944	0.00191495
2786.0659	0.00192408
2784.1374	0.0019338
2782.2089	0.00194427
2780.2804	0.00195696
2778.3519	0.00196861
2776.4234	0.00197629
2774.4949	0.00198378
2772.5665	0.00199557
2770.6380	0.0020114
2768.7095	0.00202531
2766.7810	0.00202407
2764.8525	0.00200742
2762.9240	0.00199197
2760.9955	0.00198289
2759.0670	0.00197535
2757.1385	0.00196764
2755.2100	0.00195903
2753.2816	0.00195442
2751.3531	0.00196066
2749.4246	0.00197039
2747.4961	0.00197695
2745.5676	0.00198238
2743.6391	0.00199202
2741.7106	0.00201142
2739.7821	0.00203513
2737.8536	0.00205632
2735.9252	0.00207388
2733.9967	0.00208343
2732.0682	0.00208474
2730.1397	0.00209397
2728.2112	0.002122
2726.2827	0.00215961
2724.3542	0.00219883
2722.4257	0.0022394
2720.4972	0.00228272
2718.5687	0.00232903
2716.6403	0.00236972
2714.7118	0.00239965
2712.7833	0.00241699
2710.8548	0.00240927
2708.9263	0.00237681
2706.9978	0.00232857
2705.0693	0.00225744
2703.1408	0.00216929
2701.2123	0.00208113
2699.2838	0.0019921
2697.3554	0.00190573
2695.4269	0.0018399
2693.4984	0.0017923
2691.5699	0.00175232
2689.6414	0.00172319
2687.7129	0.00170606
2685.7844	0.00169494
2683.8559	0.00168138
2681.9274	0.00166397
2679.9990	0.00164507
2678.0705	0.00162854
2676.1420	0.00161721
2674.2135	0.00161031
2672.2850	0.00160885
2670.3565	0.0016107
2668.4280	0.0016104
2666.4995	0.00160524
2664.5710	0.0015968
2662.6425	0.00159093
2660.7141	0.00159076
2658.7856	0.00159506
2656.8571	0.00159926
2654.9286	0.00160217
2653.0001	0.00160088
2651.0716	0.00159445
2649.1431	0.00158622
2647.2146	0.00157915
2645.2861	0.00157876
2643.3577	0.00158589
2641.4292	0.00159395
2639.5007	0.00159349
2637.5722	0.00158414
2635.6437	0.00157551
2633.7152	0.00157618
2631.7867	0.00158382
2629.8582	0.00158923
2627.9297	0.00159086
2626.0012	0.00158846
2624.0728	0.00158202
2622.1443	0.00157441
2620.2158	0.00157102
2618.2873	0.00157437
2616.3588	0.00157789
2614.4303	0.00157525
2612.5018	0.00157008
2610.5733	0.00157224
2608.6448	0.00158184
2606.7163	0.00158912
2604.7879	0.0015902
2602.8594	0.0015901
2600.9309	0.00159269
2599.0024	0.00159189
2597.0739	0.0015804
2595.1454	0.00156311
2593.2169	0.0015482
2591.2884	0.0015418
2589.3599	0.00154353
2587.4315	0.00154958
2585.5030	0.00155534
2583.5745	0.00156178
2581.6460	0.00156872
2579.7175	0.00156404
2577.7890	0.0015474
2575.8605	0.00153494
2573.9320	0.00153461
2572.0035	0.00154003
2570.0750	0.00154567
2568.1466	0.00154943
2566.2181	0.00155023
2564.2896	0.00154868
2562.3611	0.00154466
2560.4326	0.00154029
2558.5041	0.00153799
2556.5756	0.00153785
2554.6471	0.00154066
2552.7186	0.00154303
2550.7902	0.00153919
2548.8617	0.00153167
2546.9332	0.0015295
2545.0047	0.00153201
2543.0762	0.00153537
2541.1477	0.00154024
2539.2192	0.00154456
2537.2907	0.00154545
2535.3622	0.00154117
2533.4337	0.00153845
2531.5053	0.00154246
2529.5768	0.00154447
2527.6483	0.00153406
2525.7198	0.00151635
2523.7913	0.00150826
2521.8628	0.00151553
2519.9343	0.00152673
2518.0058	0.0015321
2516.0773	0.00153248
2514.1489	0.00152668
2512.2204	0.00151771
2510.2919	0.00151329
2508.3634	0.00151245
2506.4349	0.00150979
2504.5064	0.00150175
2502.5779	0.00149142
2500.6494	0.00148987
2498.7209	0.00149865
2496.7924	0.00150798
2494.8640	0.00151063
2492.9355	0.00150516
2491.0070	0.00149802
2489.0785	0.0014974
2487.1500	0.00150116
2485.2215	0.00150356
2483.2930	0.00150122
2481.3645	0.00149222
2479.4360	0.00148503
2477.5075	0.00148953
2475.5791	0.00150144
2473.6506	0.00150834
2471.7221	0.00151077
2469.7936	0.00151372
2467.8651	0.00151578
2465.9366	0.00151577
2464.0081	0.00151503
2462.0796	0.00151116
2460.1511	0.00150183
2458.2227	0.00149256
2456.2942	0.00149228
2454.3657	0.00149909
2452.4372	0.0015031
2450.5087	0.00150267
2448.5802	0.00150509
2446.6517	0.00150994
2444.7232	0.00151244
2442.7947	0.00150975
2440.8662	0.00150637
2438.9378	0.00151196
2437.0093	0.00152409
2435.0808	0.00153303
2433.1523	0.00153218
2431.2238	0.00152369
2429.2953	0.00151235
2427.3668	0.00150288
2425.4383	0.00149803
2423.5098	0.00150218
2421.5814	0.00151039
2419.6529	0.00151298
2417.7244	0.00150623
2415.7959	0.00149015
2413.8674	0.00147414
2411.9389	0.00146952
2410.0104	0.00147604
2408.0819	0.00148619
2406.1534	0.00149562
2404.2249	0.00149731
2402.2965	0.00148956
2400.3680	0.00148103
2398.4395	0.00147638
2396.5110	0.00147139
2394.5825	0.00146321
2392.6540	0.00145727
2390.7255	0.00145791
2388.7970	0.0014605
2386.8685	0.00146226
2384.9400	0.0014664
2383.0116	0.00147321
2381.0831	0.00147996
2379.1546	0.00148768
2377.2261	0.00149199
2375.2976	0.0014772
2373.3691	0.00144822
2371.4406	0.00143537
2369.5121	0.00144992
2367.5836	0.00147288
2365.6552	0.00148765
2363.7267	0.00149735
2361.7982	0.00150413
2359.8697	0.00150115
2357.9412	0.00149294
2356.0127	0.00148581
2354.0842	0.00147518
2352.1557	0.00145685
2350.2272	0.00143386
2348.2987	0.00141884
2346.3703	0.00142177
2344.4418	0.00143909
2342.5133	0.0014569
2340.5848	0.00146959
2338.6563	0.00147901
2336.7278	0.00148454
2334.7993	0.00151554
2332.8708	0.0016214
2330.9423	0.00176146
2329.0139	0.00179761
2327.0854	0.00168506
2325.1569	0.00154092
2323.2284	0.00147316
2321.2999	0.00147141
2319.3714	0.00147648
2317.4429	0.00147029
2315.5144	0.00146726
2313.5859	0.00147122
2311.6574	0.00147415
2309.7290	0.00147352
2307.8005	0.00147266
2305.8720	0.00146447
2303.9435	0.00144108
2302.0150	0.00141527
2300.0865	0.00140951
2298.1580	0.00142674
2296.2295	0.00144909
2294.3010	0.00145674
2292.3726	0.0014482
2290.4441	0.00143513
2288.5156	0.00143161
2286.5871	0.0014434
2284.6586	0.00145768
2282.7301	0.00145427
2280.8016	0.00142381
2278.8731	0.00139404
2276.9446	0.00140336
2275.0161	0.0014493
2273.0877	0.00149738
2271.1592	0.0015252
2269.2307	0.00154103
2267.3022	0.00155799
2265.3737	0.00157561
2263.4452	0.00158887
2261.5167	0.00159842
2259.5882	0.00161682
2257.6597	0.00166779
2255.7312	0.00178166
2253.8028	0.00196976
2251.8743	0.002244
2249.9458	0.00264961
2248.0173	0.00322232
2246.0888	0.00395273
2244.1603	0.00480765
2242.2318	0.00571764
2240.3033	0.00652303
2238.3748	0.00699751
2236.4464	0.00700777
2234.5179	0.00660557
2232.5894	0.00587584
2230.6609	0.00487314
2228.7324	0.00379347
2226.8039	0.00292543
2224.8754	0.00238202
2222.9469	0.00207697
2221.0184	0.00189523
2219.0899	0.00176456
2217.1615	0.0016451
2215.2330	0.00154718
2213.3045	0.00151102
2211.3760	0.00153681
2209.4475	0.00158121
2207.5190	0.00160653
2205.5905	0.00160419
2203.6620	0.0015835
2201.7335	0.00156183
2199.8051	0.00155204
2197.8766	0.00154574
2195.9481	0.00152359
2194.0196	0.00148653
2192.0911	0.00146358
2190.1626	0.00148335
2188.2341	0.00153377
2186.3056	0.00156734
2184.3771	0.00156132
2182.4486	0.00153414
2180.5202	0.00150474
2178.5917	0.00147614
2176.6632	0.00145582
2174.7347	0.00145566
2172.8062	0.0014648
2170.8777	0.00146011
2168.9492	0.0014384
2167.0207	0.00139223
2165.0922	0.00132934
2163.1637	0.00131205
2161.2353	0.00137156
2159.3068	0.00144267
2157.3783	0.00144868
2155.4498	0.00139429
2153.5213	0.00135154
2151.5928	0.00137754
2149.6643	0.00145302
2147.7358	0.0015124
2145.8073	0.00151925
2143.8789	0.00149678
2141.9504	0.00149311
2140.0219	0.00151954
2138.0934	0.00153956
2136.1649	0.00152643
2134.2364	0.0015012
2132.3079	0.0014958
2130.3794	0.0015103
2128.4509	0.00152363
2126.5224	0.00152636
2124.5940	0.00152089
2122.6655	0.00151789
2120.7370	0.00152635
2118.8085	0.00153646
2116.8800	0.00153735
2114.9515	0.00153149
2113.0230	0.00152225
2111.0945	0.00150686
2109.1660	0.00149007
2107.2376	0.00148227
2105.3091	0.00147419
2103.3806	0.00145396
2101.4521	0.00144198
2099.5236	0.00145218
2097.5951	0.00146943
2095.6666	0.00148971
2093.7381	0.00150528
2091.8096	0.00149186
2089.8811	0.00145478
2087.9527	0.0014282
2086.0242	0.00142418
2084.0957	0.00143723
2082.1672	0.00146459
2080.2387	0.00149545
2078.3102	0.00151876
2076.3817	0.00152305
2074.4532	0.00149698
2072.5247	0.0014468
2070.5963	0.00139224
2068.6678	0.00136306
2066.7393	0.00138562
2064.8108	0.00144861
2062.8823	0.00149967
2060.9538	0.00149969
2059.0253	0.00144669
2057.0968	0.00136958
2055.1683	0.00131996
2053.2398	0.00132673
2051.3114	0.00136695
2049.3829	0.0014037
2047.4544	0.0014324
2045.5259	0.00146229
2043.5974	0.00147713
2041.6689	0.00147189
2039.7404	0.00147522
2037.8119	0.00149627
2035.8834	0.00151522
2033.9549	0.00152449
2032.0265	0.00152525
2030.0980	0.00151781
2028.1695	0.00151551
2026.2410	0.00153073
2024.3125	0.0015452
2022.3840	0.00153433
2020.4555	0.00151202
2018.5270	0.00150106
2016.5985	0.00149643
2014.6701	0.00149787
2012.7416	0.00152066
2010.8131	0.0015563
2008.8846	0.00158064
2006.9561	0.00158743
2005.0276	0.00158807
2003.0991	0.0015973
2001.1706	0.00161
1999.2421	0.00160936
1997.3136	0.00159874
1995.3852	0.00159198
1993.4567	0.0015913
1991.5282	0.00159628
1989.5997	0.0016097
1987.6712	0.00162222
1985.7427	0.00162339
1983.8142	0.00161716
1981.8857	0.00160924
1979.9572	0.00160001
1978.0288	0.00159272
1976.1003	0.00159286
1974.1718	0.00160028
1972.2433	0.00160689
1970.3148	0.00160662
1968.3863	0.0016066
1966.4578	0.00161828
1964.5293	0.00164188
1962.6008	0.00166264
1960.6723	0.0016669
1958.7439	0.00165866
1956.8154	0.00165158
1954.8869	0.0016514
1952.9584	0.00165513
1951.0299	0.00166554
1949.1014	0.00168274
1947.1729	0.00169569
1945.2444	0.00169312
1943.3159	0.001682
1941.3874	0.00167579
1939.4590	0.00167692
1937.5305	0.00168079
1935.6020	0.00168441
1933.6735	0.00168462
1931.7450	0.00168371
1929.8165	0.00168466
1927.8880	0.00168231
1925.9595	0.00167583
1924.0310	0.00166901
1922.1026	0.00166406
1920.1741	0.00166039
1918.2456	0.0016589
1916.3171	0.00166393
1914.3886	0.0016739
1912.4601	0.00168175
1910.5316	0.00168303
1908.6031	0.00168244
1906.6746	0.00168979
1904.7461	0.00170121
1902.8177	0.00170325
1900.8892	0.0016956
1898.9607	0.00168885
1897.0322	0.00168832
1895.1037	0.0016923
1893.1752	0.00169624
1891.2467	0.00169826
1889.3182	0.00169686
1887.3897	0.00169204
1885.4613	0.00168772
1883.5328	0.0016887
1881.6043	0.00169594
1879.6758	0.00170199
1877.7473	0.00170099
1875.8188	0.00169995
1873.8903	0.00170192
1871.9618	0.00170131
1870.0333	0.00169848
1868.1048	0.00169641
1866.1764	0.00169439
1864.2479	0.0016928
1862.3194	0.00169442
1860.3909	0.0016956
1858.4624	0.00169123
1856.5339	0.00168892
1854.6054	0.00169765
1852.6769	0.00171232
1850.7484	0.00172089
1848.8200	0.00171983
1846.8915	0.00171111
1844.9630	0.00169425
1843.0345	0.0016785
1841.1060	0.00167587
1839.1775	0.00168225
1837.2490	0.00168776
1835.3205	0.00169284
1833.3920	0.00170165
1831.4635	0.00171246
1829.5351	0.00171914
1827.6066	0.0017194
1825.6781	0.0017195
1823.7496	0.00172235
1821.8211	0.00172533
1819.8926	0.00173028
1817.9641	0.0017384
1816.0356	0.00174641
1814.1071	0.00175092
1812.1786	0.00174853
1810.2502	0.0017401
1808.3217	0.00173417
1806.3932	0.00173632
1804.4647	0.00174234
1802.5362	0.00174763
1800.6077	0.00175187
1798.6792	0.00175689
1796.7507	0.00176349
1794.8222	0.00176853
1792.8938	0.00177178
1790.9653	0.00177788
1789.0368	0.00178658
1787.1083	0.00179196
1785.1798	0.00179405
1783.2513	0.00179741
1781.3228	0.00180256
1779.3943	0.00180755
1777.4658	0.00181108
1775.5373	0.00180934
1773.6089	0.00179845
1771.6804	0.00178647
1769.7519	0.00178352
1767.8234	0.00178742
1765.8949	0.00179394
1763.9664	0.0018028
1762.0379	0.00181014
1760.1094	0.00180869
1758.1809	0.00179971
1756.2525	0.00179329
1754.3240	0.00179325
1752.3955	0.00179856
1750.4670	0.00180646
1748.5385	0.00181262
1746.6100	0.00181138
1744.6815	0.00180484
1742.7530	0.00180372
1740.8245	0.00181569
1738.8960	0.00183267
1736.9676	0.00184098
1735.0391	0.00184236
1733.1106	0.00184068
1731.1821	0.00183767
1729.2536	0.00184047
1727.3251	0.00185121
1725.3966	0.00186347
1723.4681	0.00187343
1721.5396	0.00188561
1719.6111	0.00190281
1717.6827	0.00191996
1715.7542	0.00193496
1713.8257	0.00195415
1711.8972	0.00198283
1709.9687	0.00201855
1708.0402	0.00206126
1706.1117	0.00211921
1704.1832	0.00219285
1702.2547	0.00227096
1700.3263	0.00234491
1698.3978	0.00241311
1696.4693	0.00247794
1694.5408	0.00254156
1692.6123	0.00260712
1690.6838	0.0026762
1688.7553	0.00274525
1686.8268	0.00281305
1684.8983	0.00288654
1682.9698	0.00297173
1681.0414	0.00306691
1679.1129	0.00317417
1677.1844	0.00329996
1675.2559	0.00344947
1673.3274	0.00362537
1671.3989	0.0038231
1669.4704	0.0040199
1667.5419	0.0041718
1665.6134	0.00422717
1663.6850	0.00415744
1661.7565	0.00397978
1659.8280	0.00374695
1657.8995	0.00351148
1655.9710	0.0032967
1654.0425	0.00310652
1652.1140	0.00294559
1650.1855	0.00281779
1648.2570	0.00271343
1646.3285	0.00262001
1644.4001	0.00253793
1642.4716	0.00247081
1640.5431	0.0024188
1638.6146	0.00237954
1636.6861	0.00235073
1634.7576	0.00232978
1632.8291	0.00231068
1630.9006	0.00229497
1628.9721	0.00229479
1627.0437	0.00231581
1625.1152	0.00235504
1623.1867	0.00241258
1621.2582	0.00249045
1619.3297	0.00258045
1617.4012	0.00265408
1615.4727	0.00267584
1613.5442	0.00263628
1611.6157	0.00256131
1609.6872	0.00248233
1607.7588	0.00241773
1605.8303	0.00237372
1603.9018	0.00234567
1601.9733	0.00232985
1600.0448	0.00232526
1598.1163	0.00232003
1596.1878	0.00229898
1594.2593	0.00225861
1592.3308	0.00220908
1590.4023	0.00216768
1588.4739	0.00214039
1586.5454	0.00211648
1584.6169	0.00209158
1582.6884	0.00207507
1580.7599	0.00207034
1578.8314	0.00207157
1576.9029	0.0020744
1574.9744	0.00207751
1573.0459	0.00207976
1571.1175	0.0020807
1569.1890	0.00208394
1567.2605	0.00209518
1565.3320	0.00211264
1563.4035	0.00212838
1561.4750	0.00214452
1559.5465	0.00217557
1557.6180	0.00221822
1555.6895	0.00223954
1553.7610	0.00222
1551.8326	0.00218241
1549.9041	0.00215339
1547.9756	0.00213417
1546.0471	0.00211839
1544.1186	0.0021038
1542.1901	0.00209405
1540.2616	0.00209333
1538.3331	0.00209749
1536.4046	0.00209869
1534.4762	0.00209582
1532.5477	0.00209345
1530.6192	0.00209517
1528.6907	0.00210075
1526.7622	0.00210394
1524.8337	0.00210019
1522.9052	0.0020899
1520.9767	0.00207611
1519.0482	0.00206924
1517.1197	0.00207329
1515.1913	0.00207886
1513.2628	0.00207813
1511.3343	0.00207317
1509.4058	0.00206947
1507.4773	0.00206865
1505.5488	0.00206297
1503.6203	0.00204072
1501.6918	0.0020136
1499.7633	0.00203643
1497.8348	0.00214622
1495.9064	0.00226896
1493.9779	0.00230701
1492.0494	0.00227835
1490.1209	0.00225359
1488.1924	0.00226102
1486.2639	0.0023001
1484.3354	0.00237047
1482.4069	0.00246812
1480.4784	0.00258044
1478.5500	0.00269693
1476.6215	0.0028149
1474.6930	0.00293405
1472.7645	0.00305386
1470.8360	0.00317677
1468.9075	0.00330561
1466.9790	0.00344351
1465.0505	0.00359924
1463.1220	0.0037813
1461.1935	0.00398128
1459.2651	0.00417144
1457.3366	0.00432256
1455.4081	0.00441985
1453.4796	0.00446136
1451.5511	0.00444521
1449.6226	0.00436673
1447.6941	0.00423261
1445.7656	0.00406439
1443.8371	0.00387999
1441.9087	0.00368426
1439.9802	0.00348068
1438.0517	0.00328024
1436.1232	0.0030965
1434.1947	0.00294004
1432.2662	0.0028201
1430.3377	0.0027361
1428.4092	0.0026745
1426.4807	0.00262784
1424.5522	0.00260273
1422.6238	0.00260347
1420.6953	0.00262231
1418.7668	0.00264905
1416.8383	0.00267721
1414.9098	0.00270799
1412.9813	0.00275243
1411.0528	0.0028204
1409.1243	0.00290459
1407.1958	0.00298399
1405.2674	0.00304399
1403.3389	0.00307834
1401.4104	0.00307894
1399.4819	0.00304405
1397.5534	0.00298462
1395.6249	0.00291521
1393.6964	0.00284389
1391.7679	0.00277078
1389.8394	0.00269591
1387.9109	0.0026236
1385.9825	0.00255753
1384.0540	0.00250213
1382.1255	0.00246703
1380.1970	0.00245878
1378.2685	0.00246829
1376.3400	0.00248516
1374.4115	0.00251081
1372.4830	0.00254443
1370.5545	0.00257093
1368.6260	0.00257466
1366.6976	0.00255623
1364.7691	0.00252957
1362.8406	0.00250535
1360.9121	0.0024859
1358.9836	0.0024707
1357.0551	0.00246052
1355.1266	0.00245925
1353.1981	0.0024707
1351.2696	0.00249195
1349.3412	0.00251534
1347.4127	0.00254099
1345.4842	0.00257241
1343.5557	0.00260476
1341.6272	0.00263033
1339.6987	0.00264651
1337.7702	0.00265854
1335.8417	0.00266879
1333.9132	0.00267035
1331.9847	0.00266498
1330.0563	0.002662
1328.1278	0.00266125
1326.1993	0.00265818
1324.2708	0.00265413
1322.3423	0.00265379
1320.4138	0.00265636
1318.4853	0.00265735
1316.5568	0.00265842
1314.6283	0.00266298
1312.6999	0.00267253
1310.7714	0.0026855
1308.8429	0.00269756
1306.9144	0.00270516
1304.9859	0.00270607
1303.0574	0.00270338
1301.1289	0.00270377
1299.2004	0.00270665
1297.2719	0.00270748
1295.3434	0.0027095
1293.4150	0.00272123
1291.4865	0.00274571
1289.5580	0.00277825
1287.6295	0.00281128
1285.7010	0.00284206
1283.7725	0.00287252
1281.8440	0.00290585
1279.9155	0.00294603
1277.9870	0.00299537
1276.0585	0.00304974
1274.1301	0.00310479
1272.2016	0.00316035
1270.2731	0.00321379
1268.3446	0.00325836
1266.4161	0.00328353
1264.4876	0.00328037
1262.5591	0.00324988
1260.6306	0.00320489
1258.7021	0.00316178
1256.7737	0.00312837
1254.8452	0.00311031
1252.9167	0.00313304
1250.9882	0.00321358
1249.0597	0.00329975
1247.1312	0.00333802
1245.2027	0.00337065
1243.2742	0.00345927
1241.3457	0.00359841
1239.4172	0.0037584
1237.4888	0.00392539
1235.5603	0.00408476
1233.6318	0.00421209
1231.7033	0.00429004
1229.7748	0.00431699
1227.8463	0.00430004
1225.9178	0.00424823
1223.9893	0.00416796
1222.0608	0.0040598
1220.1324	0.00392535
1218.2039	0.00377575
1216.2754	0.00362672
1214.3469	0.00349084
1212.4184	0.00337511
1210.4899	0.00328067
1208.5614	0.00319347
1206.6329	0.00309129
1204.7044	0.00296846
1202.7759	0.0028405
1200.8475	0.00272654
1198.9190	0.00263778
1196.9905	0.00257972
1195.0620	0.00255012
1193.1335	0.0025359
1191.2050	0.00252476
1189.2765	0.00251416
1187.3480	0.00250952
1185.4195	0.00251636
1183.4911	0.0025354
1181.5626	0.00256581
[truncated: 609 more rows]
