# Supplementary material for: Vibrational Study on the Structure, Bioactivity, and Silver Adsorption of Silk Fibroin Fibers Grafted with Methacrylonitrile
Source: Molecules. 2023 Mar 10;28(6):2551. doi: 10.3390/molecules28062551 (PMC10051891; doi:10.3390/molecules28062551)
Supplement: Supplementary file 1 [file molecules-28-02551-s001.zip › RAW DATA/Figure S1 Raman t0 all samples/BF MAN 32.5 Raman p1 t = 0.txt]

TITLE	BF MAN 32.5% PARALL | AV. OF 400
DATA TYPE
ORIGIN	JASCO
OWNER
DATE	23/03/01
TIME	12:35:32
SPECTROMETER/DATA SYSTEM
RESOLUTION
DELTAX	-1.92849
XUNITS	1/CM
YUNITS	AU
FIRSTX	5001.9004
LASTX	3.2560
NPOINTS	2593
FIRSTY	0.00051
MAXY	0.01253
MINY	0.00028
XYDATA
5001.9004	0.00051
4999.9719	0.0005
4998.0434	0.0005
4996.1149	0.00051
4994.1864	0.00051
4992.2579	0.00052
4990.3295	0.00053
4988.4010	0.00054
4986.4725	0.00053
4984.5440	0.00052
4982.6155	0.00051
4980.6870	0.00051
4978.7585	0.00051
4976.8300	0.0005
4974.9015	0.0005
4972.9730	0.0005
4971.0445	0.00051
4969.1161	0.00051
4967.1876	0.00051
4965.2591	0.00052
4963.3306	0.00052
4961.4021	0.00052
4959.4736	0.00052
4957.5451	0.00051
4955.6166	0.0005
4953.6881	0.00051
4951.7596	0.00052
4949.8312	0.00054
4947.9027	0.00052
4945.9742	0.00051
4944.0457	0.00051
4942.1172	0.00051
4940.1887	0.00052
4938.2602	0.00051
4936.3317	0.00051
4934.4032	0.00052
4932.4747	0.00052
4930.5463	0.00052
4928.6178	0.00051
4926.6893	0.00051
4924.7608	0.00051
4922.8323	0.00051
4920.9038	0.00052
4918.9753	0.00051
4917.0468	0.00051
4915.1183	0.0005
4913.1898	0.0005
4911.2614	0.00051
4909.3329	0.00051
4907.4044	0.00051
4905.4759	0.0005
4903.5474	0.00049
4901.6189	0.00049
4899.6904	0.0005
4897.7619	0.00051
4895.8334	0.0005
4893.9049	0.0005
4891.9765	0.00049
4890.0480	0.0005
4888.1195	0.00051
4886.1910	0.00051
4884.2625	0.00051
4882.3340	0.0005
4880.4055	0.0005
4878.4770	0.0005
4876.5485	0.0005
4874.6200	0.00051
4872.6916	0.0005
4870.7631	0.0005
4868.8346	0.00049
4866.9061	0.0005
4864.9776	0.00052
4863.0491	0.00052
4861.1206	0.00051
4859.1921	0.0005
4857.2636	0.00051
4855.3351	0.00051
4853.4067	0.00051
4851.4782	0.0005
4849.5497	0.00051
4847.6212	0.00051
4845.6927	0.00051
4843.7642	0.0005
4841.8357	0.0005
4839.9072	0.00051
4837.9787	0.00051
4836.0502	0.00051
4834.1218	0.00051
4832.1933	0.0005
4830.2648	0.0005
4828.3363	0.00049
4826.4078	0.0005
4824.4793	0.00051
4822.5508	0.00051
4820.6223	0.0005
4818.6938	0.0005
4816.7653	0.00053
4814.8369	0.00054
4812.9084	0.00055
4810.9799	0.00053
4809.0514	0.00052
4807.1229	0.00052
4805.1944	0.00052
4803.2659	0.00051
4801.3374	0.00051
4799.4089	0.00051
4797.4804	0.00051
4795.5520	0.00049
4793.6235	0.00048
4791.6950	0.00048
4789.7665	0.00047
4787.8380	0.00048
4785.9095	0.00047
4783.9810	0.00048
4782.0525	0.0005
4780.1240	0.0005
4778.1955	0.0005
4776.2671	0.0005
4774.3386	0.0005
4772.4101	0.0005
4770.4816	0.00049
4768.5531	0.00051
4766.6246	0.00052
4764.6961	0.00052
4762.7676	0.00052
4760.8391	0.00052
4758.9106	0.00051
4756.9822	0.0005
4755.0537	0.00049
4753.1252	0.00049
4751.1967	0.0005
4749.2682	0.0005
4747.3397	0.0005
4745.4112	0.00051
4743.4827	0.0005
4741.5542	0.00049
4739.6257	0.00049
4737.6973	0.00049
4735.7688	0.0005
4733.8403	0.0005
4731.9118	0.00051
4729.9833	0.0005
4728.0548	0.00049
4726.1263	0.00049
4724.1978	0.00049
4722.2693	0.00049
4720.3408	0.0005
4718.4124	0.00051
4716.4839	0.00049
4714.5554	0.00049
4712.6269	0.0005
4710.6984	0.00051
4708.7699	0.00052
4706.8414	0.00052
4704.9129	0.00051
4702.9844	0.00049
4701.0559	0.00049
4699.1275	0.00049
4697.1990	0.0005
4695.2705	0.00049
4693.3420	0.00048
4691.4135	0.00049
4689.4850	0.0005
4687.5565	0.00049
4685.6280	0.00049
4683.6995	0.00049
4681.7710	0.00049
4679.8426	0.00049
4677.9141	0.0005
4675.9856	0.0005
4674.0571	0.0005
4672.1286	0.0005
4670.2001	0.00049
4668.2716	0.00048
4666.3431	0.00049
4664.4146	0.0005
4662.4861	0.0005
4660.5577	0.00049
4658.6292	0.00049
4656.7007	0.00049
4654.7722	0.00049
4652.8437	0.00048
4650.9152	0.00048
4648.9867	0.00049
4647.0582	0.00049
4645.1297	0.0005
4643.2012	0.00049
4641.2728	0.00049
4639.3443	0.00048
4637.4158	0.00049
4635.4873	0.00049
4633.5588	0.00048
4631.6303	0.00049
4629.7018	0.0005
4627.7733	0.00049
4625.8448	0.00049
4623.9163	0.00048
4621.9879	0.00048
4620.0594	0.00049
4618.1309	0.00048
4616.2024	0.00048
4614.2739	0.00048
4612.3454	0.00048
4610.4169	0.00048
4608.4884	0.00047
4606.5599	0.00048
4604.6314	0.00049
4602.7030	0.00049
4600.7745	0.00049
4598.8460	0.00048
4596.9175	0.00048
4594.9890	0.00049
4593.0605	0.00048
4591.1320	0.00047
4589.2035	0.00048
4587.2750	0.00048
4585.3465	0.00048
4583.4181	0.00049
4581.4896	0.00049
4579.5611	0.00049
4577.6326	0.00049
4575.7041	0.0005
4573.7756	0.00051
4571.8471	0.00052
4569.9186	0.00055
4567.9901	0.0006
4566.0616	0.00066
4564.1332	0.00063
4562.2047	0.00055
4560.2762	0.00051
4558.3477	0.0005
4556.4192	0.0005
4554.4907	0.00051
4552.5622	0.00049
4550.6337	0.00048
4548.7052	0.00048
4546.7767	0.00048
4544.8483	0.00047
4542.9198	0.00047
4540.9913	0.00047
4539.0628	0.00047
4537.1343	0.00047
4535.2058	0.00047
4533.2773	0.00048
4531.3488	0.00049
4529.4203	0.00049
4527.4918	0.00049
4525.5634	0.00049
4523.6349	0.00048
4521.7064	0.00047
4519.7779	0.00046
4517.8494	0.00046
4515.9209	0.00048
4513.9924	0.00048
4512.0639	0.00048
4510.1354	0.00048
4508.2069	0.00048
4506.2784	0.00049
4504.3500	0.00049
4502.4215	0.00049
4500.4930	0.00049
4498.5645	0.00049
4496.6360	0.00048
4494.7075	0.00048
4492.7790	0.00047
4490.8505	0.00047
4488.9220	0.00046
4486.9935	0.00047
4485.0651	0.00048
4483.1366	0.00049
4481.2081	0.00049
4479.2796	0.00049
4477.3511	0.00048
4475.4226	0.00048
4473.4941	0.00048
4471.5656	0.00049
4469.6371	0.00048
4467.7086	0.00048
4465.7802	0.00048
4463.8517	0.00048
4461.9232	0.00048
4459.9947	0.00048
4458.0662	0.00048
4456.1377	0.00047
4454.2092	0.00047
4452.2807	0.00048
4450.3522	0.00049
4448.4237	0.00048
4446.4953	0.00048
4444.5668	0.00048
4442.6383	0.00048
4440.7098	0.00048
4438.7813	0.00048
4436.8528	0.00048
4434.9243	0.00048
4432.9958	0.00047
4431.0673	0.00047
4429.1388	0.00046
4427.2104	0.00047
4425.2819	0.00047
4423.3534	0.00048
4421.4249	0.00048
4419.4964	0.00048
4417.5679	0.00048
4415.6394	0.00048
4413.7109	0.00047
4411.7824	0.00047
4409.8539	0.00046
4407.9255	0.00046
4405.9970	0.00047
4404.0685	0.00047
4402.1400	0.00048
4400.2115	0.00048
4398.2830	0.00047
4396.3545	0.00047
4394.4260	0.00047
4392.4975	0.00048
4390.5690	0.00048
4388.6406	0.00047
4386.7121	0.00047
4384.7836	0.00046
4382.8551	0.00045
4380.9266	0.00045
4378.9981	0.00046
4377.0696	0.00046
4375.1411	0.00046
4373.2126	0.00046
4371.2841	0.00047
4369.3557	0.00047
4367.4272	0.00048
4365.4987	0.00048
4363.5702	0.00048
4361.6417	0.00048
4359.7132	0.00048
4357.7847	0.00047
4355.8562	0.00046
4353.9277	0.00046
4351.9992	0.00047
4350.0708	0.00047
4348.1423	0.00047
4346.2138	0.00047
4344.2853	0.00046
4342.3568	0.00047
4340.4283	0.00046
4338.4998	0.00046
4336.5713	0.00047
4334.6428	0.00047
4332.7143	0.00046
4330.7859	0.00047
4328.8574	0.00047
4326.9289	0.00047
4325.0004	0.00047
4323.0719	0.00048
4321.1434	0.00049
4319.2149	0.00052
4317.2864	0.0005
4315.3579	0.00047
4313.4294	0.00047
4311.5010	0.00047
4309.5725	0.00047
4307.6440	0.00048
4305.7155	0.00047
4303.7870	0.00047
4301.8585	0.00046
4299.9300	0.00046
4298.0015	0.00045
4296.0730	0.00045
4294.1445	0.00045
4292.2161	0.00046
4290.2876	0.00047
4288.3591	0.00047
4286.4306	0.00047
4284.5021	0.00047
4282.5736	0.00046
4280.6451	0.00046
4278.7166	0.00047
4276.7881	0.00047
4274.8596	0.00046
4272.9312	0.00046
4271.0027	0.00046
4269.0742	0.00046
4267.1457	0.00046
4265.2172	0.00045
4263.2887	0.00045
4261.3602	0.00046
4259.4317	0.00046
4257.5032	0.00046
4255.5747	0.00046
4253.6463	0.00047
4251.7178	0.00047
4249.7893	0.00046
4247.8608	0.00046
4245.9323	0.00046
4244.0038	0.00046
4242.0753	0.00046
4240.1468	0.00045
4238.2183	0.00045
4236.2898	0.00045
4234.3614	0.00045
4232.4329	0.00046
4230.5044	0.00046
4228.5759	0.00045
4226.6474	0.00044
4224.7189	0.00043
4222.7904	0.00044
4220.8619	0.00045
4218.9334	0.00045
4217.0049	0.00045
4215.0765	0.00045
4213.1480	0.00047
4211.2195	0.00047
4209.2910	0.00047
4207.3625	0.00047
4205.4340	0.00047
4203.5055	0.00046
4201.5770	0.00046
4199.6485	0.00046
4197.7200	0.00045
4195.7916	0.00046
4193.8631	0.00046
4191.9346	0.00046
4190.0061	0.00046
4188.0776	0.00046
4186.1491	0.00045
4184.2206	0.00044
4182.2921	0.00045
4180.3636	0.00045
4178.4351	0.00045
4176.5067	0.00045
4174.5782	0.00044
4172.6497	0.00045
4170.7212	0.00046
4168.7927	0.00048
4166.8642	0.00047
4164.9357	0.00045
4163.0072	0.00045
4161.0787	0.00046
4159.1502	0.00046
4157.2218	0.00046
4155.2933	0.00046
4153.3648	0.00046
4151.4363	0.00046
4149.5078	0.00045
4147.5793	0.00045
4145.6508	0.00045
4143.7223	0.00045
4141.7938	0.00044
4139.8653	0.00045
4137.9369	0.00045
4136.0084	0.00046
4134.0799	0.00048
4132.1514	0.00048
4130.2229	0.00047
4128.2944	0.00045
4126.3659	0.00046
4124.4374	0.00047
4122.5089	0.00047
4120.5804	0.00046
4118.6520	0.00047
4116.7235	0.00047
4114.7950	0.00047
4112.8665	0.00046
4110.9380	0.00046
4109.0095	0.00045
4107.0810	0.00045
4105.1525	0.00045
4103.2240	0.00045
4101.2955	0.00045
4099.3671	0.00046
4097.4386	0.00046
4095.5101	0.00045
4093.5816	0.00045
4091.6531	0.00044
4089.7246	0.00044
4087.7961	0.00044
4085.8676	0.00045
4083.9391	0.00045
4082.0106	0.00045
4080.0822	0.00044
4078.1537	0.00044
4076.2252	0.00044
4074.2967	0.00044
4072.3682	0.00044
4070.4397	0.00045
4068.5112	0.00046
4066.5827	0.00045
4064.6542	0.00044
4062.7257	0.00044
4060.7972	0.00043
4058.8688	0.00044
4056.9403	0.00045
4055.0118	0.00045
4053.0833	0.00046
4051.1548	0.00046
4049.2263	0.00045
4047.2978	0.00044
4045.3693	0.00043
4043.4408	0.00043
4041.5123	0.00044
4039.5839	0.00045
4037.6554	0.00046
4035.7269	0.00046
4033.7984	0.00045
4031.8699	0.00045
4029.9414	0.00045
4028.0129	0.00045
4026.0844	0.00046
4024.1559	0.00045
4022.2274	0.00043
4020.2990	0.00043
4018.3705	0.00043
4016.4420	0.00043
4014.5135	0.00043
4012.5850	0.00044
4010.6565	0.00044
4008.7280	0.00045
4006.7995	0.00046
4004.8710	0.00046
4002.9425	0.00045
4001.0141	0.00043
3999.0856	0.00042
3997.1571	0.00043
3995.2286	0.00043
3993.3001	0.00042
3991.3716	0.00043
3989.4431	0.00044
3987.5146	0.00046
3985.5861	0.00047
3983.6576	0.00045
3981.7292	0.00044
3979.8007	0.00044
3977.8722	0.00045
3975.9437	0.00044
3974.0152	0.00044
3972.0867	0.00043
3970.1582	0.00044
3968.2297	0.00045
3966.3012	0.00046
3964.3727	0.00044
3962.4443	0.00044
3960.5158	0.00045
3958.5873	0.00045
3956.6588	0.00045
3954.7303	0.00044
3952.8018	0.00044
3950.8733	0.00045
3948.9448	0.00045
3947.0163	0.00044
3945.0878	0.00043
3943.1594	0.00044
3941.2309	0.00045
3939.3024	0.00045
3937.3739	0.00044
3935.4454	0.00042
3933.5169	0.00041
3931.5884	0.00042
3929.6599	0.00044
3927.7314	0.00044
3925.8029	0.00044
3923.8745	0.00044
3921.9460	0.00044
3920.0175	0.00044
3918.0890	0.00044
3916.1605	0.00044
3914.2320	0.00043
3912.3035	0.00043
3910.3750	0.00043
3908.4465	0.00043
3906.5180	0.00044
3904.5896	0.00044
3902.6611	0.00044
3900.7326	0.00043
3898.8041	0.00043
3896.8756	0.00044
3894.9471	0.00045
3893.0186	0.00046
3891.0901	0.00045
3889.1616	0.00044
3887.2331	0.00043
3885.3047	0.00043
3883.3762	0.00043
3881.4477	0.00042
3879.5192	0.00043
3877.5907	0.00043
3875.6622	0.00043
3873.7337	0.00043
3871.8052	0.00043
3869.8767	0.00044
3867.9482	0.00045
3866.0198	0.00044
3864.0913	0.00043
3862.1628	0.00043
3860.2343	0.00043
3858.3058	0.00044
3856.3773	0.00044
3854.4488	0.00044
3852.5203	0.00043
3850.5918	0.00042
3848.6633	0.00043
3846.7349	0.00044
3844.8064	0.00043
3842.8779	0.00042
3840.9494	0.00043
3839.0209	0.00044
3837.0924	0.00044
3835.1639	0.00043
3833.2354	0.00043
3831.3069	0.00044
3829.3784	0.00043
3827.4500	0.00043
3825.5215	0.00044
3823.5930	0.00043
3821.6645	0.00043
3819.7360	0.00043
3817.8075	0.00043
3815.8790	0.00043
3813.9505	0.00043
3812.0220	0.00042
3810.0935	0.00043
3808.1651	0.00042
3806.2366	0.00042
3804.3081	0.00042
3802.3796	0.00042
3800.4511	0.00043
3798.5226	0.00043
3796.5941	0.00044
3794.6656	0.00044
3792.7371	0.00044
3790.8086	0.00043
3788.8802	0.00043
3786.9517	0.00043
3785.0232	0.00044
3783.0947	0.00043
3781.1662	0.00042
3779.2377	0.00042
3777.3092	0.00042
3775.3807	0.00042
3773.4522	0.00043
3771.5237	0.00044
3769.5953	0.00043
3767.6668	0.00042
3765.7383	0.00042
3763.8098	0.00042
3761.8813	0.00043
3759.9528	0.00043
3758.0243	0.00043
3756.0958	0.00043
3754.1673	0.00043
3752.2388	0.00043
3750.3104	0.00043
3748.3819	0.00043
3746.4534	0.00043
3744.5249	0.00042
3742.5964	0.00042
3740.6679	0.00043
3738.7394	0.00043
3736.8109	0.00044
3734.8824	0.00044
3732.9539	0.00043
3731.0255	0.00041
3729.0970	0.00041
3727.1685	0.00043
3725.2400	0.00044
3723.3115	0.00045
3721.3830	0.00044
3719.4545	0.00044
3717.5260	0.00045
3715.5975	0.00045
3713.6690	0.00044
3711.7406	0.00044
3709.8121	0.00045
3707.8836	0.00045
3705.9551	0.00043
3704.0266	0.00043
3702.0981	0.00043
3700.1696	0.00043
3698.2411	0.00043
3696.3126	0.00042
3694.3841	0.00041
3692.4557	0.00041
3690.5272	0.00041
3688.5987	0.00042
3686.6702	0.00043
3684.7417	0.00043
3682.8132	0.00042
3680.8847	0.00042
3678.9562	0.00043
3677.0277	0.00045
3675.0992	0.00044
3673.1708	0.00044
3671.2423	0.00044
3669.3138	0.00044
3667.3853	0.00043
3665.4568	0.00042
3663.5283	0.00043
3661.5998	0.00043
3659.6713	0.00043
3657.7428	0.00044
3655.8143	0.00044
3653.8859	0.00043
3651.9574	0.00042
3650.0289	0.00042
3648.1004	0.00043
3646.1719	0.00044
3644.2434	0.00043
3642.3149	0.00042
3640.3864	0.00042
3638.4579	0.00043
3636.5294	0.00043
3634.6010	0.00042
3632.6725	0.00042
3630.7440	0.00044
3628.8155	0.00044
3626.8870	0.00044
3624.9585	0.00044
3623.0300	0.00043
3621.1015	0.00043
3619.1730	0.00043
3617.2445	0.00044
3615.3160	0.00044
3613.3876	0.00043
3611.4591	0.00043
3609.5306	0.00043
3607.6021	0.00044
3605.6736	0.00043
3603.7451	0.00043
3601.8166	0.00043
3599.8881	0.00044
3597.9596	0.00044
3596.0311	0.00043
3594.1027	0.00043
3592.1742	0.00043
3590.2457	0.00043
3588.3172	0.00043
3586.3887	0.00043
3584.4602	0.00042
3582.5317	0.00042
3580.6032	0.00043
3578.6747	0.00043
3576.7462	0.00043
3574.8178	0.00042
3572.8893	0.00042
3570.9608	0.00043
3569.0323	0.00043
3567.1038	0.00042
3565.1753	0.00042
3563.2468	0.00042
3561.3183	0.00042
3559.3898	0.00043
3557.4613	0.00043
3555.5329	0.00043
3553.6044	0.00042
3551.6759	0.00042
3549.7474	0.00043
3547.8189	0.00042
3545.8904	0.00042
3543.9619	0.00042
3542.0334	0.00044
3540.1049	0.00045
3538.1764	0.00044
3536.2480	0.00043
3534.3195	0.00043
3532.3910	0.00043
3530.4625	0.00043
3528.5340	0.00043
3526.6055	0.00043
3524.6770	0.00044
3522.7485	0.00045
3520.8200	0.00046
3518.8915	0.00046
3516.9631	0.00045
3515.0346	0.00045
3513.1061	0.00045
3511.1776	0.00046
3509.2491	0.00046
3507.3206	0.00047
3505.3921	0.00047
3503.4636	0.00047
3501.5351	0.00046
3499.6066	0.00046
3497.6782	0.00047
3495.7497	0.00047
3493.8212	0.00047
3491.8927	0.00046
3489.9642	0.00048
3488.0357	0.00048
3486.1072	0.00049
3484.1787	0.0005
3482.2502	0.00049
3480.3217	0.00048
3478.3933	0.00047
3476.4648	0.00047
3474.5363	0.00049
3472.6078	0.00049
3470.6793	0.00048
3468.7508	0.00048
3466.8223	0.00049
3464.8938	0.00049
3462.9653	0.00049
3461.0368	0.00049
3459.1084	0.00051
3457.1799	0.00051
3455.2514	0.00052
3453.3229	0.00053
3451.3944	0.00053
3449.4659	0.00053
3447.5374	0.00052
3445.6089	0.00052
3443.6804	0.00053
3441.7519	0.00053
3439.8235	0.00054
3437.8950	0.00055
3435.9665	0.00056
3434.0380	0.00056
3432.1095	0.00056
3430.1810	0.00057
3428.2525	0.00058
3426.3240	0.00059
3424.3955	0.00061
3422.4670	0.00061
3420.5386	0.0006
3418.6101	0.0006
3416.6816	0.00061
3414.7531	0.00062
3412.8246	0.00062
3410.8961	0.00062
3408.9676	0.00063
3407.0391	0.00064
3405.1106	0.00065
3403.1821	0.00068
3401.2537	0.00069
3399.3252	0.0007
3397.3967	0.0007
3395.4682	0.0007
3393.5397	0.00071
3391.6112	0.00073
3389.6827	0.00075
3387.7542	0.00076
3385.8257	0.00077
3383.8972	0.00078
3381.9688	0.0008
3380.0403	0.0008
3378.1118	0.00081
3376.1833	0.00082
3374.2548	0.00082
3372.3263	0.00084
3370.3978	0.00086
3368.4693	0.00087
3366.5408	0.00089
3364.6123	0.00089
3362.6839	0.0009
3360.7554	0.00091
3358.8269	0.00094
3356.8984	0.00097
3354.9699	0.00099
3353.0414	0.001
3351.1129	0.00102
3349.1844	0.00103
3347.2559	0.00105
3345.3274	0.00107
3343.3990	0.00108
3341.4705	0.0011
3339.5420	0.00112
3337.6135	0.00114
3335.6850	0.00116
3333.7565	0.00118
3331.8280	0.0012
3329.8995	0.00123
3327.9710	0.00127
3326.0425	0.00129
3324.1141	0.0013
3322.1856	0.00132
3320.2571	0.00136
3318.3286	0.0014
3316.4001	0.00144
3314.4716	0.00148
3312.5431	0.00151
3310.6146	0.00155
3308.6861	0.00157
3306.7576	0.0016
3304.8292	0.00163
3302.9007	0.00166
3300.9722	0.00169
3299.0437	0.00171
3297.1152	0.00174
3295.1867	0.00177
3293.2582	0.0018
3291.3297	0.00183
3289.4012	0.00185
3287.4727	0.00187
3285.5443	0.00188
3283.6158	0.00188
3281.6873	0.00187
3279.7588	0.00185
3277.8303	0.00183
3275.9018	0.00181
3273.9733	0.0018
3272.0448	0.00181
3270.1163	0.0018
3268.1878	0.00178
3266.2594	0.00177
3264.3309	0.00175
3262.4024	0.00173
3260.4739	0.00172
3258.5454	0.00169
3256.6169	0.00168
3254.6884	0.00166
3252.7599	0.00164
3250.8314	0.00163
3248.9029	0.00162
3246.9745	0.00161
3245.0460	0.00159
3243.1175	0.00157
3241.1890	0.00156
3239.2605	0.00155
3237.3320	0.00155
3235.4035	0.00154
3233.4750	0.00153
3231.5465	0.00152
3229.6180	0.00149
3227.6896	0.00147
3225.7611	0.00146
3223.8326	0.00146
3221.9041	0.00144
3219.9756	0.00143
3218.0471	0.00143
3216.1186	0.00144
3214.1901	0.00143
3212.2616	0.00143
3210.3331	0.00143
3208.4047	0.00143
3206.4762	0.00142
3204.5477	0.00141
3202.6192	0.00142
3200.6907	0.00143
3198.7622	0.00144
3196.8337	0.00144
3194.9052	0.00143
3192.9767	0.00142
3191.0482	0.00142
3189.1198	0.00143
3187.1913	0.00144
3185.2628	0.00145
3183.3343	0.00145
3181.4058	0.00144
3179.4773	0.00145
3177.5488	0.00145
3175.6203	0.00145
3173.6918	0.00145
3171.7633	0.00145
3169.8349	0.00147
3167.9064	0.00148
3165.9779	0.00149
3164.0494	0.0015
3162.1209	0.00151
3160.1924	0.00152
3158.2639	0.00152
3156.3354	0.0015
3154.4069	0.00149
3152.4784	0.00147
3150.5499	0.00146
3148.6215	0.00146
3146.6930	0.00146
3144.7645	0.00147
3142.8360	0.00148
3140.9075	0.00149
3138.9790	0.00149
3137.0505	0.0015
3135.1220	0.00152
3133.1935	0.00155
3131.2650	0.00156
3129.3366	0.00156
3127.4081	0.00156
3125.4796	0.00155
3123.5511	0.00155
3121.6226	0.00155
3119.6941	0.00155
3117.7656	0.00154
3115.8371	0.00154
3113.9086	0.00155
3111.9801	0.00154
3110.0517	0.00154
3108.1232	0.00154
3106.1947	0.00153
3104.2662	0.00153
3102.3377	0.00155
3100.4092	0.00157
3098.4807	0.00158
3096.5522	0.0016
3094.6237	0.00162
3092.6952	0.00164
3090.7668	0.00166
3088.8383	0.00169
3086.9098	0.00173
3084.9813	0.00179
3083.0528	0.00185
3081.1243	0.00192
3079.1958	0.002
3077.2673	0.00208
3075.3388	0.00218
3073.4103	0.00229
3071.4819	0.00241
3069.5534	0.00252
3067.6249	0.00261
3065.6964	0.00268
3063.7679	0.00273
3061.8394	0.00275
3059.9109	0.00273
3057.9824	0.00269
3056.0539	0.00264
3054.1254	0.00259
3052.1970	0.00254
3050.2685	0.0025
3048.3400	0.00248
3046.4115	0.00249
3044.4830	0.00252
3042.5545	0.00255
3040.6260	0.00258
3038.6975	0.00261
3036.7690	0.00264
3034.8405	0.00269
3032.9121	0.00276
3030.9836	0.00286
3029.0551	0.00299
3027.1266	0.00316
3025.1981	0.00336
3023.2696	0.00358
3021.3411	0.00384
3019.4126	0.00411
3017.4841	0.0044
3015.5556	0.00469
3013.6272	0.00498
3011.6987	0.00528
3009.7702	0.0056
3007.8417	0.00593
3005.9132	0.00626
3003.9847	0.0066
3002.0562	0.00695
3000.1277	0.00731
2998.1992	0.00764
2996.2707	0.00793
2994.3423	0.00818
2992.4138	0.00835
2990.4853	0.00846
2988.5568	0.00848
2986.6283	0.00844
2984.6998	0.00834
2982.7713	0.00819
2980.8428	0.00803
2978.9143	0.00786
2976.9858	0.00772
2975.0574	0.00763
2973.1289	0.00761
2971.2004	0.00765
2969.2719	0.00774
2967.3434	0.00785
2965.4149	0.00797
2963.4864	0.00813
2961.5579	0.00834
2959.6294	0.00861
2957.7009	0.00892
2955.7725	0.00928
2953.8440	0.00968
2951.9155	0.01009
2949.9870	0.01052
2948.0585	0.01094
2946.1300	0.01134
2944.2015	0.01172
2942.2730	0.01205
2940.3445	0.01231
2938.4160	0.01248
2936.4876	0.01253
2934.5591	0.01244
2932.6306	0.0122
2930.7021	0.01182
2928.7736	0.01131
2926.8451	0.01073
2924.9166	0.01013
2922.9881	0.00955
2921.0596	0.00902
2919.1311	0.00854
2917.2027	0.00811
2915.2742	0.00773
2913.3457	0.00739
2911.4172	0.00709
2909.4887	0.00683
2907.5602	0.0066
2905.6317	0.0064
2903.7032	0.00623
2901.7747	0.00609
2899.8462	0.00596
2897.9178	0.00584
2895.9893	0.00575
2894.0608	0.00567
2892.1323	0.00562
2890.2038	0.00559
2888.2753	0.00557
2886.3468	0.00557
2884.4183	0.00561
2882.4898	0.00566
2880.5613	0.00574
2878.6329	0.00582
2876.7044	0.00588
2874.7759	0.0059
2872.8474	0.00586
2870.9189	0.00572
2868.9904	0.00552
2867.0619	0.00525
2865.1334	0.00495
2863.2049	0.00468
2861.2764	0.00444
2859.3480	0.0042
2857.4195	0.00399
2855.4910	0.0038
2853.5625	0.00364
2851.6340	0.00349
2849.7055	0.00335
2847.7770	0.00322
2845.8485	0.00309
2843.9200	0.00298
2841.9915	0.00289
2840.0631	0.00284
2838.1346	0.0028
2836.2061	0.00279
2834.2776	0.00278
2832.3491	0.00277
2830.4206	0.00276
2828.4921	0.00273
2826.5636	0.00267
2824.6351	0.00259
2822.7066	0.00251
2820.7782	0.00241
2818.8497	0.00232
2816.9212	0.00226
2814.9927	0.0022
2813.0642	0.00214
2811.1357	0.00209
2809.2072	0.00205
2807.2787	0.00203
2805.3502	0.00201
2803.4217	0.00199
2801.4933	0.00197
2799.5648	0.00195
2797.6363	0.00193
2795.7078	0.00193
2793.7793	0.00192
2791.8508	0.0019
2789.9223	0.00189
2787.9938	0.00189
2786.0653	0.0019
2784.1368	0.00191
2782.2084	0.00192
2780.2799	0.00193
2778.3514	0.00195
2776.4229	0.00195
2774.4944	0.00196
2772.5659	0.00197
2770.6374	0.00199
2768.7089	0.002
2766.7804	0.002
2764.8519	0.00198
2762.9235	0.00197
2760.9950	0.00196
2759.0665	0.00195
2757.1380	0.00194
2755.2095	0.00194
2753.2810	0.00193
2751.3525	0.00194
2749.4240	0.00195
2747.4955	0.00195
2745.5670	0.00196
2743.6386	0.00197
2741.7101	0.00199
2739.7816	0.00201
2737.8531	0.00203
2735.9246	0.00205
2733.9961	0.00206
2732.0676	0.00206
2730.1391	0.00207
2728.2106	0.0021
2726.2821	0.00213
2724.3537	0.00217
2722.4252	0.00221
2720.4967	0.00226
2718.5682	0.0023
2716.6397	0.00235
2714.7112	0.00238
2712.7827	0.00239
2710.8542	0.00239
2708.9257	0.00235
2706.9972	0.0023
2705.0687	0.00223
2703.1403	0.00214
2701.2118	0.00206
2699.2833	0.00197
2697.3548	0.00188
2695.4263	0.00181
2693.4978	0.00176
2691.5693	0.00172
2689.6408	0.0017
2687.7123	0.00168
2685.7838	0.00167
2683.8554	0.00165
2681.9269	0.00164
2679.9984	0.00162
2678.0699	0.0016
2676.1414	0.00159
2674.2129	0.00158
2672.2844	0.00158
2670.3559	0.00158
2668.4274	0.00158
2666.4989	0.00158
2664.5705	0.00157
2662.6420	0.00156
2660.7135	0.00156
2658.7850	0.00157
2656.8565	0.00157
2654.9280	0.00157
2652.9995	0.00157
2651.0710	0.00156
2649.1425	0.00156
2647.2140	0.00155
2645.2856	0.00155
2643.3571	0.00156
2641.4286	0.00156
2639.5001	0.00156
2637.5716	0.00155
2635.6431	0.00154
2633.7146	0.00154
2631.7861	0.00155
2629.8576	0.00156
2627.9291	0.00156
2626.0007	0.00156
2624.0722	0.00155
2622.1437	0.00154
2620.2152	0.00154
2618.2867	0.00154
2616.3582	0.00155
2614.4297	0.00154
2612.5012	0.00154
2610.5727	0.00154
2608.6442	0.00155
2606.7158	0.00156
2604.7873	0.00156
2602.8588	0.00156
2600.9303	0.00156
2599.0018	0.00156
2597.0733	0.00155
2595.1448	0.00153
2593.2163	0.00151
2591.2878	0.00151
2589.3593	0.00151
2587.4309	0.00152
2585.5024	0.00152
2583.5739	0.00153
2581.6454	0.00153
2579.7169	0.00153
2577.7884	0.00151
2575.8599	0.0015
2573.9314	0.0015
2572.0029	0.00151
2570.0744	0.00151
2568.1460	0.00151
2566.2175	0.00151
2564.2890	0.00151
2562.3605	0.00151
2560.4320	0.0015
2558.5035	0.0015
2556.5750	0.0015
2554.6465	0.0015
2552.7180	0.00151
2550.7895	0.0015
2548.8611	0.0015
2546.9326	0.00149
2545.0041	0.0015
2543.0756	0.0015
2541.1471	0.0015
2539.2186	0.00151
2537.2901	0.00151
2535.3616	0.0015
2533.4331	0.0015
2531.5046	0.00151
2529.5762	0.00151
2527.6477	0.0015
2525.7192	0.00148
2523.7907	0.00147
2521.8622	0.00148
2519.9337	0.00149
2518.0052	0.00149
2516.0767	0.00149
2514.1482	0.00149
2512.2197	0.00148
2510.2913	0.00148
2508.3628	0.00147
2506.4343	0.00147
2504.5058	0.00146
2502.5773	0.00145
2500.6488	0.00145
2498.7203	0.00146
2496.7918	0.00147
2494.8633	0.00147
2492.9348	0.00147
2491.0064	0.00146
2489.0779	0.00146
2487.1494	0.00146
2485.2209	0.00147
2483.2924	0.00146
2481.3639	0.00145
2479.4354	0.00145
2477.5069	0.00145
2475.5784	0.00146
2473.6499	0.00147
2471.7215	0.00147
2469.7930	0.00147
2467.8645	0.00148
2465.9360	0.00148
2464.0075	0.00148
2462.0790	0.00147
2460.1505	0.00146
2458.2220	0.00145
2456.2935	0.00145
2454.3650	0.00146
2452.4366	0.00146
2450.5081	0.00146
2448.5796	0.00146
2446.6511	0.00147
2444.7226	0.00147
2442.7941	0.00147
2440.8656	0.00147
2438.9371	0.00147
2437.0086	0.00148
2435.0801	0.00149
2433.1517	0.00149
2431.2232	0.00148
2429.2947	0.00147
2427.3662	0.00146
2425.4377	0.00146
2423.5092	0.00146
2421.5807	0.00147
2419.6522	0.00147
2417.7237	0.00146
2415.7952	0.00145
2413.8668	0.00143
2411.9383	0.00143
2410.0098	0.00143
2408.0813	0.00144
2406.1528	0.00145
2404.2243	0.00146
2402.2958	0.00145
2400.3673	0.00144
2398.4388	0.00143
2396.5103	0.00143
2394.5819	0.00142
2392.6534	0.00142
2390.7249	0.00142
2388.7964	0.00142
2386.8679	0.00142
2384.9394	0.00142
2383.0109	0.00143
2381.0824	0.00144
2379.1539	0.00145
2377.2254	0.00145
2375.2970	0.00144
2373.3685	0.00141
2371.4400	0.00139
2369.5115	0.00141
2367.5830	0.00143
2365.6545	0.00145
2363.7260	0.00145
2361.7975	0.00146
2359.8690	0.00146
2357.9405	0.00145
2356.0121	0.00144
2354.0836	0.00143
2352.1551	0.00142
2350.2266	0.00139
2348.2981	0.00138
2346.3696	0.00138
2344.4411	0.0014
2342.5126	0.00141
2340.5841	0.00143
2338.6556	0.00144
2336.7272	0.00144
2334.7987	0.00147
2332.8702	0.00158
2330.9417	0.00172
2329.0132	0.00176
2327.0847	0.00164
2325.1562	0.0015
2323.2277	0.00143
2321.2992	0.00143
2319.3707	0.00143
2317.4423	0.00143
2315.5138	0.00143
2313.5853	0.00143
2311.6568	0.00143
2309.7283	0.00143
2307.7998	0.00143
2305.8713	0.00142
2303.9428	0.0014
2302.0143	0.00138
2300.0858	0.00137
2298.1574	0.00139
2296.2289	0.00141
2294.3004	0.00142
2292.3719	0.00141
2290.4434	0.0014
2288.5149	0.00139
2286.5864	0.0014
2284.6579	0.00142
2282.7294	0.00141
2280.8009	0.00138
2278.8725	0.00136
2276.9440	0.00136
2275.0155	0.00141
2273.0870	0.00146
2271.1585	0.00148
2269.2300	0.0015
2267.3015	0.00152
2265.3730	0.00153
2263.4445	0.00155
2261.5160	0.00156
2259.5875	0.00158
2257.6591	0.00163
2255.7306	0.00174
2253.8021	0.00193
2251.8736	0.0022
2249.9451	0.00261
2248.0166	0.00318
2246.0881	0.00391
2244.1596	0.00476
2242.2311	0.00567
2240.3026	0.00647
2238.3742	0.00695
2236.4457	0.00696
2234.5172	0.00656
2232.5887	0.00583
2230.6602	0.00483
2228.7317	0.00375
2226.8032	0.00288
2224.8747	0.00234
2222.9462	0.00203
2221.0177	0.00185
2219.0893	0.00172
2217.1608	0.0016
2215.2323	0.00151
2213.3038	0.00147
2211.3753	0.00149
2209.4468	0.00154
2207.5183	0.00156
2205.5898	0.00156
2203.6613	0.00154
2201.7328	0.00152
2199.8044	0.00151
2197.8759	0.0015
2195.9474	0.00148
2194.0189	0.00145
2192.0904	0.00142
2190.1619	0.00144
2188.2334	0.00149
2186.3049	0.00152
2184.3764	0.00152
2182.4479	0.00149
2180.5195	0.00146
2178.5910	0.00143
2176.6625	0.00141
2174.7340	0.00141
2172.8055	0.00142
2170.8770	0.00142
2168.9485	0.0014
2167.0200	0.00135
2165.0915	0.00129
2163.1630	0.00127
2161.2346	0.00133
2159.3061	0.0014
2157.3776	0.00141
2155.4491	0.00136
2153.5206	0.00131
2151.5921	0.00134
2149.6636	0.00141
2147.7351	0.00147
2145.8066	0.00147
2143.8781	0.00145
2141.9497	0.00145
2140.0212	0.00147
2138.0927	0.00149
2136.1642	0.00148
2134.2357	0.00146
2132.3072	0.00145
2130.3787	0.00146
2128.4502	0.00148
2126.5217	0.00148
2124.5932	0.00147
2122.6648	0.00147
2120.7363	0.00148
2118.8078	0.00149
2116.8793	0.00149
2114.9508	0.00148
2113.0223	0.00148
2111.0938	0.00146
2109.1653	0.00145
2107.2368	0.00144
2105.3083	0.00143
2103.3799	0.00141
2101.4514	0.0014
2099.5229	0.00141
2097.5944	0.00142
2095.6659	0.00144
2093.7374	0.00146
2091.8089	0.00145
2089.8804	0.00141
2087.9519	0.00139
2086.0234	0.00138
2084.0950	0.00139
2082.1665	0.00142
2080.2380	0.00145
2078.3095	0.00147
2076.3810	0.00148
2074.4525	0.00145
2072.5240	0.0014
2070.5955	0.00135
2068.6670	0.00132
2066.7385	0.00134
2064.8101	0.0014
2062.8816	0.00145
2060.9531	0.00145
2059.0246	0.0014
2057.0961	0.00133
2055.1676	0.00128
2053.2391	0.00129
2051.3106	0.00133
2049.3821	0.00136
2047.4536	0.00139
2045.5252	0.00142
2043.5967	0.00143
2041.6682	0.00143
2039.7397	0.00143
2037.8112	0.00145
2035.8827	0.00147
2033.9542	0.00148
2032.0257	0.00148
2030.0972	0.00147
2028.1687	0.00147
2026.2403	0.00148
2024.3118	0.0015
2022.3833	0.00149
2020.4548	0.00147
2018.5263	0.00146
2016.5978	0.00145
2014.6693	0.00145
2012.7408	0.00147
2010.8123	0.00151
2008.8838	0.00153
2006.9554	0.00154
2005.0269	0.00154
2003.0984	0.00155
2001.1699	0.00156
1999.2414	0.00156
1997.3129	0.00155
1995.3844	0.00154
1993.4559	0.00154
1991.5274	0.00155
1989.5989	0.00156
1987.6705	0.00157
1985.7420	0.00157
1983.8135	0.00157
1981.8850	0.00156
1979.9565	0.00155
1978.0280	0.00154
1976.0995	0.00154
1974.1710	0.00155
1972.2425	0.00156
1970.3140	0.00156
1968.3856	0.00156
1966.4571	0.00157
1964.5286	0.00159
1962.6001	0.00161
1960.6716	0.00162
1958.7431	0.00161
1956.8146	0.0016
1954.8861	0.0016
1952.9576	0.0016
1951.0291	0.00161
1949.1007	0.00163
1947.1722	0.00164
1945.2437	0.00164
1943.3152	0.00163
1941.3867	0.00162
1939.4582	0.00163
1937.5297	0.00163
1935.6012	0.00163
1933.6727	0.00163
1931.7442	0.00163
1929.8158	0.00163
1927.8873	0.00163
1925.9588	0.00162
1924.0303	0.00162
1922.1018	0.00161
1920.1733	0.00161
1918.2448	0.00161
1916.3163	0.00161
1914.3878	0.00162
1912.4593	0.00163
1910.5309	0.00163
1908.6024	0.00163
1906.6739	0.00164
1904.7454	0.00165
1902.8169	0.00165
1900.8884	0.00164
1898.9599	0.00164
1897.0314	0.00164
1895.1029	0.00164
1893.1744	0.00164
1891.2460	0.00165
1889.3175	0.00164
1887.3890	0.00164
1885.4605	0.00163
1883.5320	0.00164
1881.6035	0.00164
1879.6750	0.00165
1877.7465	0.00165
1875.8180	0.00165
1873.8895	0.00165
1871.9611	0.00165
1870.0326	0.00165
1868.1041	0.00164
1866.1756	0.00164
1864.2471	0.00164
1862.3186	0.00164
1860.3901	0.00164
1858.4616	0.00164
1856.5331	0.00164
1854.6046	0.00164
1852.6762	0.00166
1850.7477	0.00167
1848.8192	0.00167
1846.8907	0.00166
1844.9622	0.00164
1843.0337	0.00162
1841.1052	0.00162
1839.1767	0.00163
1837.2482	0.00163
1835.3197	0.00164
1833.3913	0.00165
1831.4628	0.00166
1829.5343	0.00167
1827.6058	0.00167
1825.6773	0.00167
1823.7488	0.00167
1821.8203	0.00167
1819.8918	0.00168
1817.9633	0.00168
1816.0348	0.00169
1814.1064	0.0017
1812.1779	0.00169
1810.2494	0.00169
1808.3209	0.00168
1806.3924	0.00168
1804.4639	0.00169
1802.5354	0.00169
1800.6069	0.0017
1798.6784	0.0017
1796.7499	0.00171
1794.8214	0.00171
1792.8930	0.00172
1790.9645	0.00172
1789.0360	0.00173
1787.1075	0.00174
1785.1790	0.00174
1783.2505	0.00174
1781.3220	0.00175
1779.3935	0.00175
1777.4650	0.00176
1775.5365	0.00175
1773.6081	0.00174
1771.6796	0.00173
1769.7511	0.00173
1767.8226	0.00173
1765.8941	0.00174
1763.9656	0.00175
1762.0371	0.00175
1760.1086	0.00175
1758.1801	0.00174
1756.2516	0.00174
1754.3232	0.00174
1752.3947	0.00174
1750.4662	0.00175
1748.5377	0.00176
1746.6092	0.00176
1744.6807	0.00175
1742.7522	0.00175
1740.8237	0.00176
1738.8952	0.00178
1736.9667	0.00179
1735.0383	0.00179
1733.1098	0.00178
1731.1813	0.00178
1729.2528	0.00178
1727.3243	0.00179
1725.3958	0.00181
1723.4673	0.00182
1721.5388	0.00183
1719.6103	0.00185
1717.6818	0.00186
1715.7534	0.00188
1713.8249	0.0019
1711.8964	0.00193
1709.9679	0.00196
1708.0394	0.002
1706.1109	0.00206
1704.1824	0.00214
1702.2539	0.00221
1700.3254	0.00229
1698.3969	0.00235
1696.4685	0.00242
1694.5400	0.00248
1692.6115	0.00255
1690.6830	0.00262
1688.7545	0.00269
1686.8260	0.00275
1684.8975	0.00283
1682.9690	0.00291
1681.0405	0.00301
1679.1120	0.00311
1677.1836	0.00324
1675.2551	0.00339
1673.3266	0.00356
1671.3981	0.00376
1669.4696	0.00396
1667.5411	0.00411
1665.6126	0.00416
1663.6841	0.00409
1661.7556	0.00392
1659.8271	0.00368
1657.8987	0.00345
1655.9702	0.00324
1654.0417	0.00305
1652.1132	0.00289
1650.1847	0.00276
1648.2562	0.00265
1646.3277	0.00256
1644.3992	0.00248
1642.4707	0.00241
1640.5422	0.00236
1638.6138	0.00232
1636.6853	0.00229
1634.7568	0.00227
1632.8283	0.00225
1630.8998	0.00224
1628.9713	0.00224
1627.0428	0.00226
1625.1143	0.0023
1623.1858	0.00235
1621.2573	0.00243
1619.3289	0.00252
1617.4004	0.00259
1615.4719	0.00262
1613.5434	0.00258
1611.6149	0.0025
1609.6864	0.00242
1607.7579	0.00236
1605.8294	0.00231
1603.9009	0.00229
1601.9724	0.00227
1600.0440	0.00226
1598.1155	0.00226
1596.1870	0.00224
1594.2585	0.0022
1592.3300	0.00215
1590.4015	0.00211
1588.4730	0.00208
1586.5445	0.00206
1584.6160	0.00203
1582.6875	0.00202
1580.7591	0.00201
1578.8306	0.00201
1576.9021	0.00202
1574.9736	0.00202
1573.0451	0.00202
1571.1166	0.00202
1569.1881	0.00202
1567.2596	0.00204
1565.3311	0.00205
1563.4026	0.00207
1561.4742	0.00209
1559.5457	0.00212
1557.6172	0.00216
1555.6887	0.00218
1553.7602	0.00216
1551.8317	0.00212
1549.9032	0.00209
1547.9747	0.00208
1546.0462	0.00206
1544.1177	0.00205
1542.1893	0.00204
1540.2608	0.00203
1538.3323	0.00204
1536.4038	0.00204
1534.4753	0.00204
1532.5468	0.00203
1530.6183	0.00204
1528.6898	0.00204
1526.7613	0.00204
1524.8328	0.00204
1522.9044	0.00203
1520.9759	0.00202
1519.0474	0.00201
1517.1189	0.00201
1515.1904	0.00202
1513.2619	0.00202
1511.3334	0.00201
1509.4049	0.00201
1507.4764	0.00201
1505.5479	0.002
1503.6195	0.00198
1501.6910	0.00195
1499.7625	0.00198
1497.8340	0.00209
1495.9055	0.00221
1493.9770	0.00225
1492.0485	0.00222
1490.1200	0.00219
1488.1915	0.0022
1486.2630	0.00224
1484.3346	0.00231
1482.4061	0.00241
1480.4776	0.00252
1478.5491	0.00264
1476.6206	0.00275
1474.6921	0.00287
1472.7636	0.00299
1470.8351	0.00312
1468.9066	0.00324
1466.9781	0.00338
1465.0497	0.00354
1463.1212	0.00372
1461.1927	0.00392
1459.2642	0.00411
1457.3357	0.00426
1455.4072	0.00436
1453.4787	0.0044
1451.5502	0.00438
1449.6217	0.0043
1447.6932	0.00417
1445.7648	0.004
1443.8363	0.00382
1441.9078	0.00362
1439.9793	0.00342
1438.0508	0.00322
1436.1223	0.00303
1434.1938	0.00288
1432.2653	0.00276
1430.3368	0.00268
1428.4083	0.00261
1426.4799	0.00257
1424.5514	0.00254
1422.6229	0.00254
1420.6944	0.00256
1418.7659	0.00259
1416.8374	0.00262
1414.9089	0.00265
1412.9804	0.00269
1411.0519	0.00276
1409.1234	0.00284
1407.1950	0.00292
1405.2665	0.00298
1403.3380	0.00302
1401.4095	0.00302
1399.4810	0.00298
1397.5525	0.00292
1395.6240	0.00286
1393.6955	0.00278
1391.7670	0.00271
1389.8385	0.00264
1387.9101	0.00256
1385.9816	0.0025
1384.0531	0.00244
1382.1246	0.00241
1380.1961	0.0024
1378.2676	0.00241
1376.3391	0.00243
1374.4106	0.00245
1372.4821	0.00249
1370.5536	0.00251
1368.6252	0.00252
1366.6967	0.0025
1364.7682	0.00247
1362.8397	0.00245
1360.9112	0.00243
1358.9827	0.00241
1357.0542	0.0024
1355.1257	0.0024
1353.1972	0.00241
1351.2687	0.00243
1349.3402	0.00246
1347.4118	0.00248
1345.4833	0.00251
1343.5548	0.00255
1341.6263	0.00257
1339.6978	0.00259
1337.7693	0.0026
1335.8408	0.00261
1333.9123	0.00261
1331.9838	0.00261
1330.0553	0.0026
1328.1269	0.0026
1326.1984	0.0026
1324.2699	0.0026
1322.3414	0.0026
1320.4129	0.0026
1318.4844	0.0026
1316.5559	0.0026
1314.6274	0.0026
1312.6989	0.00261
1310.7704	0.00263
1308.8420	0.00264
1306.9135	0.00265
1304.9850	0.00265
1303.0565	0.00264
1301.1280	0.00264
1299.1995	0.00265
1297.2710	0.00265
1295.3425	0.00265
1293.4140	0.00266
1291.4855	0.00269
1289.5571	0.00272
1287.6286	0.00275
1285.7001	0.00278
1283.7716	0.00281
1281.8431	0.00285
1279.9146	0.00289
1277.9861	0.00294
1276.0576	0.00299
1274.1291	0.00305
1272.2006	0.0031
1270.2722	0.00316
1268.3437	0.0032
1266.4152	0.00323
1264.4867	0.00322
1262.5582	0.00319
1260.6297	0.00315
1258.7012	0.0031
1256.7727	0.00307
1254.8442	0.00305
1252.9157	0.00308
1250.9873	0.00316
1249.0588	0.00324
1247.1303	0.00328
1245.2018	0.00331
1243.2733	0.0034
1241.3448	0.00354
1239.4163	0.0037
1237.4878	0.00387
1235.5593	0.00403
1233.6308	0.00416
1231.7024	0.00423
1229.7739	0.00426
1227.8454	0.00424
1225.9169	0.00419
1223.9884	0.00411
1222.0599	0.004
1220.1314	0.00387
1218.2029	0.00372
1216.2744	0.00357
1214.3459	0.00344
1212.4175	0.00332
1210.4890	0.00323
1208.5605	0.00314
1206.6320	0.00304
1204.7035	0.00291
1202.7750	0.00279
1200.8465	0.00267
1198.9180	0.00258
1196.9895	0.00253
1195.0610	0.0025
1193.1326	0.00248
1191.2041	0.00247
1189.2756	0.00246
1187.3471	0.00246
1185.4186	0.00246
1183.4901	0.00248
1181.5616	0.00251
[truncated: 611 more rows]
