# Supplementary material for: Vibrational Study on the Structure, Bioactivity, and Silver Adsorption of Silk Fibroin Fibers Grafted with Methacrylonitrile
Source: Molecules. 2023 Mar 10;28(6):2551. doi: 10.3390/molecules28062551 (PMC10051891; doi:10.3390/molecules28062551)
Supplement: Supplementary file 1 [file molecules-28-02551-s001.zip › RAW DATA/Figure S1 Raman t0 all samples/BF MAN 32.5 Raman p2 t = 0.txt]

TITLE	BF MAN 32.5 P2 | AV. OF 55
DATA TYPE
ORIGIN	JASCO
OWNER
DATE	23/03/01
TIME	12:35:45
SPECTROMETER/DATA SYSTEM
RESOLUTION
DELTAX	-1.92869
XUNITS	1/CM
YUNITS	AU
FIRSTX	5003.1440
LASTX	5.9080
NPOINTS	2592
FIRSTY	0.00077
MAXY	0.01316
MINY	0.00039
XYDATA
5003.1440	0.00077
5001.2154	0.00074
4999.2867	0.00075
4997.3580	0.00077
4995.4293	0.00078
4993.5006	0.00081
4991.5719	0.00082
4989.6432	0.0008
4987.7145	0.00076
4985.7858	0.00079
4983.8571	0.0008
4981.9285	0.00081
4979.9998	0.00078
4978.0711	0.00078
4976.1424	0.00081
4974.2137	0.0008
4972.2850	0.00077
4970.3563	0.0008
4968.4276	0.00084
4966.4989	0.00084
4964.5702	0.00084
4962.6416	0.00087
4960.7129	0.00091
4958.7842	0.00087
4956.8555	0.0008
4954.9268	0.00077
4952.9981	0.00076
4951.0694	0.00078
4949.1407	0.00076
4947.2120	0.00074
4945.2833	0.00077
4943.3547	0.0008
4941.4260	0.00081
4939.4973	0.00076
4937.5686	0.00076
4935.6399	0.0008
4933.7112	0.00082
4931.7825	0.00077
4929.8538	0.00071
4927.9251	0.00071
4925.9964	0.00073
4924.0678	0.00078
4922.1391	0.00083
4920.2104	0.00079
4918.2817	0.00075
4916.3530	0.00081
4914.4243	0.00085
4912.4956	0.00081
4910.5669	0.00075
4908.6382	0.00074
4906.7095	0.00073
4904.7809	0.00078
4902.8522	0.00083
4900.9235	0.00083
4898.9948	0.0008
4897.0661	0.00078
4895.1374	0.00077
4893.2087	0.00077
4891.2800	0.00076
4889.3513	0.00074
4887.4226	0.00077
4885.4940	0.00082
4883.5653	0.00081
4881.6366	0.00077
4879.7079	0.00079
4877.7792	0.00083
4875.8505	0.00081
4873.9218	0.00077
4871.9931	0.00074
4870.0644	0.00071
4868.1357	0.00073
4866.2071	0.00077
4864.2784	0.00082
4862.3497	0.00087
4860.4210	0.00088
4858.4923	0.00085
4856.5636	0.00076
4854.6349	0.00071
4852.7062	0.00073
4850.7775	0.00076
4848.8488	0.00079
4846.9202	0.00077
4844.9915	0.00071
4843.0628	0.00071
4841.1341	0.00074
4839.2054	0.00075
4837.2767	0.00075
4835.3480	0.00073
4833.4193	0.00074
4831.4906	0.00076
4829.5619	0.00076
4827.6333	0.00072
4825.7046	0.00072
4823.7759	0.00076
4821.8472	0.00075
4819.9185	0.00078
4817.9898	0.00079
4816.0611	0.00075
4814.1324	0.00072
4812.2037	0.00075
4810.2750	0.00074
4808.3464	0.00076
4806.4177	0.00077
4804.4890	0.00076
4802.5603	0.00075
4800.6316	0.00074
4798.7029	0.00074
4796.7742	0.00073
4794.8455	0.00072
4792.9168	0.00072
4790.9881	0.00073
4789.0595	0.00074
4787.1308	0.00071
4785.2021	0.0007
4783.2734	0.00071
4781.3447	0.00074
4779.4160	0.00072
4777.4873	0.0007
4775.5586	0.00072
4773.6299	0.00074
4771.7012	0.00078
4769.7726	0.0008
4767.8439	0.00077
4765.9152	0.00077
4763.9865	0.00075
4762.0578	0.00076
4760.1291	0.00076
4758.2004	0.00077
4756.2717	0.00075
4754.3430	0.00073
4752.4143	0.00072
4750.4857	0.0007
4748.5570	0.00068
4746.6283	0.00072
4744.6996	0.00074
4742.7709	0.00072
4740.8422	0.0007
4738.9135	0.00072
4736.9848	0.00073
4735.0561	0.0007
4733.1274	0.00073
4731.1988	0.0008
4729.2701	0.0008
4727.3414	0.00079
4725.4127	0.00079
4723.4840	0.00074
4721.5553	0.0007
4719.6266	0.00072
4717.6979	0.00076
4715.7692	0.00076
4713.8405	0.00073
4711.9119	0.00071
4709.9832	0.00075
4708.0545	0.00075
4706.1258	0.00073
4704.1971	0.00071
4702.2684	0.00069
4700.3397	0.00073
4698.4110	0.0008
4696.4823	0.0008
4694.5536	0.00074
4692.6250	0.00069
4690.6963	0.00069
4688.7676	0.00071
4686.8389	0.00072
4684.9102	0.00075
4682.9815	0.00076
4681.0528	0.00074
4679.1241	0.00074
4677.1954	0.00071
4675.2668	0.00068
4673.3381	0.00067
4671.4094	0.00069
4669.4807	0.00067
4667.5520	0.00068
4665.6233	0.00073
4663.6946	0.00076
4661.7659	0.00074
4659.8372	0.00072
4657.9085	0.00073
4655.9799	0.00073
4654.0512	0.0007
4652.1225	0.00069
4650.1938	0.00066
4648.2651	0.00066
4646.3364	0.00073
4644.4077	0.00078
4642.4790	0.00077
4640.5503	0.00071
4638.6216	0.00071
4636.6930	0.00074
4634.7643	0.00073
4632.8356	0.0007
4630.9069	0.00065
4628.9782	0.00066
4627.0495	0.00073
4625.1208	0.00073
4623.1921	0.0007
4621.2634	0.0007
4619.3347	0.00071
4617.4061	0.0007
4615.4774	0.00067
4613.5487	0.00069
4611.6200	0.00071
4609.6913	0.0007
4607.7626	0.00068
4605.8339	0.00071
4603.9052	0.00076
4601.9765	0.00084
4600.0478	0.00091
4598.1192	0.00101
4596.1905	0.00104
4594.2618	0.00099
4592.3331	0.00088
4590.4044	0.00076
4588.4757	0.00071
4586.5470	0.00071
4584.6183	0.00066
4582.6896	0.00067
4580.7609	0.00074
4578.8323	0.00079
4576.9036	0.00075
4574.9749	0.00075
4573.0462	0.00077
4571.1175	0.00084
4569.1888	0.00095
4567.2601	0.00097
4565.3314	0.00085
4563.4027	0.00076
4561.4740	0.00075
4559.5454	0.00073
4557.6167	0.00072
4555.6880	0.00071
4553.7593	0.00068
4551.8306	0.00065
4549.9019	0.00064
4547.9732	0.00064
4546.0445	0.00066
4544.1158	0.0007
4542.1871	0.00071
4540.2585	0.00073
4538.3298	0.00073
4536.4011	0.00073
4534.4724	0.00073
4532.5437	0.00072
4530.6150	0.0007
4528.6863	0.00067
4526.7576	0.00064
4524.8289	0.0007
4522.9002	0.00074
4520.9716	0.00072
4519.0429	0.00072
4517.1142	0.00074
4515.1855	0.00072
4513.2568	0.00068
4511.3281	0.00066
4509.3994	0.00069
4507.4707	0.00071
4505.5420	0.0007
4503.6133	0.00065
4501.6847	0.00063
4499.7560	0.00064
4497.8273	0.00067
4495.8986	0.00071
4493.9699	0.00072
4492.0412	0.00072
4490.1125	0.00074
4488.1838	0.00073
4486.2551	0.00067
4484.3264	0.00064
4482.3978	0.00065
4480.4691	0.00064
4478.5404	0.00063
4476.6117	0.00066
4474.6830	0.00069
4472.7543	0.00072
4470.8256	0.00072
4468.8969	0.00074
4466.9682	0.00075
4465.0395	0.00073
4463.1109	0.00072
4461.1822	0.00073
4459.2535	0.00074
4457.3248	0.00072
4455.3961	0.00071
4453.4674	0.00069
4451.5387	0.00068
4449.6100	0.00071
4447.6813	0.00072
4445.7526	0.0007
4443.8240	0.00069
4441.8953	0.00068
4439.9666	0.00064
4438.0379	0.00067
4436.1092	0.00068
4434.1805	0.00068
4432.2518	0.00069
4430.3231	0.00069
4428.3944	0.00069
4426.4657	0.0007
4424.5371	0.00068
4422.6084	0.00067
4420.6797	0.00065
4418.7510	0.00065
4416.8223	0.00069
4414.8936	0.00069
4412.9649	0.00071
4411.0362	0.00076
4409.1075	0.00074
4407.1788	0.0007
4405.2502	0.00068
4403.3215	0.00067
4401.3928	0.00066
4399.4641	0.00067
4397.5354	0.0007
4395.6067	0.00069
4393.6780	0.00067
4391.7493	0.00068
4389.8206	0.00069
4387.8919	0.0007
4385.9633	0.0007
4384.0346	0.00072
4382.1059	0.00074
4380.1772	0.00078
4378.2485	0.00077
4376.3198	0.00068
4374.3911	0.00063
4372.4624	0.00064
4370.5337	0.00067
4368.6050	0.0007
4366.6764	0.0007
4364.7477	0.00065
4362.8190	0.00063
4360.8903	0.00063
4358.9616	0.00066
4357.0329	0.00068
4355.1042	0.00068
4353.1755	0.0007
4351.2468	0.00072
4349.3181	0.0007
4347.3895	0.00068
4345.4608	0.00071
4343.5321	0.00069
4341.6034	0.00069
4339.6747	0.00069
4337.7460	0.00067
4335.8173	0.00067
4333.8886	0.00071
4331.9599	0.00069
4330.0312	0.00067
4328.1026	0.00071
4326.1739	0.00071
4324.2452	0.00068
4322.3165	0.00063
4320.3878	0.00064
4318.4591	0.00064
4316.5304	0.00061
4314.6017	0.00066
4312.6730	0.00073
4310.7443	0.00073
4308.8157	0.00069
4306.8870	0.0007
4304.9583	0.00068
4303.0296	0.00065
4301.1009	0.00064
4299.1722	0.00059
4297.2435	0.00058
4295.3148	0.00059
4293.3861	0.00062
4291.4574	0.00065
4289.5288	0.00069
4287.6001	0.0007
4285.6714	0.0007
4283.7427	0.00068
4281.8140	0.00071
4279.8853	0.00074
4277.9566	0.00074
4276.0279	0.00073
4274.0992	0.00074
4272.1705	0.00073
4270.2419	0.00069
4268.3132	0.00064
4266.3845	0.00066
4264.4558	0.0007
4262.5271	0.00069
4260.5984	0.00064
4258.6697	0.00061
4256.7410	0.00065
4254.8123	0.00069
4252.8836	0.00072
4250.9550	0.00074
4249.0263	0.00069
4247.0976	0.00064
4245.1689	0.00064
4243.2402	0.00067
4241.3115	0.00071
4239.3828	0.0007
4237.4541	0.00062
4235.5254	0.00059
4233.5968	0.00064
4231.6681	0.00068
4229.7394	0.00072
4227.8107	0.00075
4225.8820	0.00074
4223.9533	0.00071
4222.0246	0.0007
4220.0959	0.00069
4218.1672	0.0007
4216.2385	0.00072
4214.3099	0.00072
4212.3812	0.00068
4210.4525	0.00065
4208.5238	0.00067
4206.5951	0.00067
4204.6664	0.00063
4202.7377	0.00058
4200.8090	0.0006
4198.8803	0.00064
4196.9516	0.00065
4195.0230	0.00065
4193.0943	0.00069
4191.1656	0.00069
4189.2369	0.00067
4187.3082	0.00066
4185.3795	0.00067
4183.4508	0.00071
4181.5221	0.00072
4179.5934	0.00072
4177.6647	0.00069
4175.7361	0.00066
4173.8074	0.00066
4171.8787	0.00066
4169.9500	0.00067
4168.0213	0.00069
4166.0926	0.00068
4164.1639	0.00067
4162.2352	0.00065
4160.3065	0.00065
4158.3778	0.00065
4156.4492	0.00065
4154.5205	0.00066
4152.5918	0.00069
4150.6631	0.00073
4148.7344	0.0007
4146.8057	0.00067
4144.8770	0.00067
4142.9483	0.00065
4141.0196	0.00065
4139.0909	0.00066
4137.1623	0.00066
4135.2336	0.00067
4133.3049	0.00065
4131.3762	0.00068
4129.4475	0.00071
4127.5188	0.00068
4125.5901	0.00067
4123.6614	0.00067
4121.7327	0.00065
4119.8040	0.00065
4117.8754	0.00065
4115.9467	0.00066
4114.0180	0.00068
4112.0893	0.00067
4110.1606	0.00065
4108.2319	0.00065
4106.3032	0.00065
4104.3745	0.00064
4102.4458	0.00066
4100.5171	0.00067
4098.5885	0.00067
4096.6598	0.00065
4094.7311	0.00064
4092.8024	0.00062
4090.8737	0.00062
4088.9450	0.00063
4087.0163	0.00063
4085.0876	0.00059
4083.1589	0.00059
4081.2302	0.00061
4079.3016	0.00065
4077.3729	0.0007
4075.4442	0.00071
4073.5155	0.00068
4071.5868	0.00067
4069.6581	0.00067
4067.7294	0.00063
4065.8007	0.00061
4063.8720	0.00064
4061.9433	0.00067
4060.0147	0.00064
4058.0860	0.00063
4056.1573	0.00065
4054.2286	0.00064
4052.2999	0.00064
4050.3712	0.00063
4048.4425	0.00063
4046.5138	0.00064
4044.5851	0.00065
4042.6564	0.00067
4040.7278	0.00065
4038.7991	0.00064
4036.8704	0.00067
4034.9417	0.00064
4033.0130	0.00061
4031.0843	0.00062
4029.1556	0.00065
4027.2269	0.00065
4025.2982	0.00062
4023.3695	0.00061
4021.4409	0.0006
4019.5122	0.00063
4017.5835	0.0007
4015.6548	0.0007
4013.7261	0.00067
4011.7974	0.00068
4009.8687	0.00068
4007.9400	0.00067
4006.0113	0.00066
4004.0826	0.00065
4002.1540	0.00065
4000.2253	0.00068
3998.2966	0.00068
3996.3679	0.00067
3994.4392	0.00064
3992.5105	0.00065
3990.5818	0.00068
3988.6531	0.00066
3986.7244	0.0006
3984.7957	0.00056
3982.8671	0.00055
3980.9384	0.00059
3979.0097	0.0006
3977.0810	0.00062
3975.1523	0.00065
3973.2236	0.00071
3971.2949	0.00073
3969.3662	0.00066
3967.4375	0.00063
3965.5088	0.00063
3963.5802	0.00065
3961.6515	0.00065
3959.7228	0.00065
3957.7941	0.00063
3955.8654	0.00066
3953.9367	0.00067
3952.0080	0.00064
3950.0793	0.00061
3948.1506	0.00061
3946.2219	0.00064
3944.2933	0.00064
3942.3646	0.00061
3940.4359	0.00056
3938.5072	0.00059
3936.5785	0.00065
3934.6498	0.00065
3932.7211	0.00065
3930.7924	0.00066
3928.8637	0.00066
3926.9350	0.00067
3925.0064	0.00066
3923.0777	0.00068
3921.1490	0.0007
3919.2203	0.00069
3917.2916	0.00066
3915.3629	0.00067
3913.4342	0.00067
3911.5055	0.00068
3909.5768	0.00069
3907.6481	0.00067
3905.7195	0.00063
3903.7908	0.00066
3901.8621	0.00071
3899.9334	0.0007
3898.0047	0.00067
3896.0760	0.00064
3894.1473	0.00064
3892.2186	0.00066
3890.2899	0.00063
3888.3612	0.00062
3886.4326	0.00061
3884.5039	0.0006
3882.5752	0.00059
3880.6465	0.00062
3878.7178	0.00067
3876.7891	0.00068
3874.8604	0.00064
3872.9317	0.00062
3871.0030	0.00063
3869.0743	0.00065
3867.1457	0.00063
3865.2170	0.00061
3863.2883	0.00065
3861.3596	0.00067
3859.4309	0.00064
3857.5022	0.00066
3855.5735	0.00065
3853.6448	0.00063
3851.7161	0.00066
3849.7874	0.00069
3847.8588	0.00069
3845.9301	0.00066
3844.0014	0.00064
3842.0727	0.00061
3840.1440	0.00061
3838.2153	0.00061
3836.2866	0.00058
3834.3579	0.00058
3832.4292	0.00059
3830.5005	0.00062
3828.5719	0.00063
3826.6432	0.00062
3824.7145	0.0006
3822.7858	0.0006
3820.8571	0.00063
3818.9284	0.00061
3816.9997	0.0006
3815.0710	0.0006
3813.1423	0.00061
3811.2136	0.00066
3809.2850	0.00065
3807.3563	0.0006
3805.4276	0.00059
3803.4989	0.00064
3801.5702	0.00066
3799.6415	0.00062
3797.7128	0.00064
3795.7841	0.00071
3793.8554	0.00072
3791.9268	0.0007
3789.9981	0.00066
3788.0694	0.00062
3786.1407	0.00061
3784.2120	0.00062
3782.2833	0.00062
3780.3546	0.00061
3778.4259	0.00063
3776.4972	0.00066
3774.5685	0.00069
3772.6399	0.00067
3770.7112	0.00064
3768.7825	0.00062
3766.8538	0.00064
3764.9251	0.00066
3762.9964	0.00068
3761.0677	0.00069
3759.1390	0.00068
3757.2103	0.00068
3755.2816	0.00067
3753.3530	0.00064
3751.4243	0.00064
3749.4956	0.00065
3747.5669	0.00066
3745.6382	0.00066
3743.7095	0.00065
3741.7808	0.00062
3739.8521	0.00061
3737.9234	0.00062
3735.9947	0.00061
3734.0661	0.00061
3732.1374	0.00062
3730.2087	0.00063
3728.2800	0.00065
3726.3513	0.00066
3724.4226	0.00065
3722.4939	0.00064
3720.5652	0.00065
3718.6365	0.00067
3716.7078	0.00067
3714.7792	0.00064
3712.8505	0.00063
3710.9218	0.00062
3708.9931	0.00061
3707.0644	0.0006
3705.1357	0.00058
3703.2070	0.00061
3701.2783	0.00062
3699.3496	0.00063
3697.4209	0.00062
3695.4923	0.00062
3693.5636	0.00061
3691.6349	0.0006
3689.7062	0.00059
3687.7775	0.0006
3685.8488	0.0006
3683.9201	0.0006
3681.9914	0.00063
3680.0627	0.00064
3678.1340	0.00062
3676.2054	0.00064
3674.2767	0.00066
3672.3480	0.00064
3670.4193	0.00063
3668.4906	0.00059
3666.5619	0.00057
3664.6332	0.00061
3662.7045	0.00062
3660.7758	0.00062
3658.8471	0.00064
3656.9185	0.00065
3654.9898	0.00066
3653.0611	0.00065
3651.1324	0.00063
3649.2037	0.00063
3647.2750	0.00063
3645.3463	0.00063
3643.4176	0.00063
3641.4889	0.00063
3639.5602	0.00062
3637.6316	0.00063
3635.7029	0.00064
3633.7742	0.00066
3631.8455	0.00067
3629.9168	0.00066
3627.9881	0.00062
3626.0594	0.00058
3624.1307	0.00061
3622.2020	0.00067
3620.2733	0.00066
3618.3447	0.00065
3616.4160	0.00065
3614.4873	0.00061
3612.5586	0.00062
3610.6299	0.00061
3608.7012	0.00058
3606.7725	0.00057
3604.8438	0.00058
3602.9151	0.00059
3600.9864	0.00056
3599.0578	0.00055
3597.1291	0.00059
3595.2004	0.00065
3593.2717	0.00067
3591.3430	0.00065
3589.4143	0.00062
3587.4856	0.00062
3585.5569	0.00065
3583.6282	0.00067
3581.6995	0.00068
3579.7709	0.00066
3577.8422	0.00066
3575.9135	0.00064
3573.9848	0.0006
3572.0561	0.00061
3570.1274	0.00065
3568.1987	0.00067
3566.2700	0.00066
3564.3413	0.00067
3562.4126	0.00064
3560.4840	0.00063
3558.5553	0.00067
3556.6266	0.00068
3554.6979	0.00068
3552.7692	0.00064
3550.8405	0.00062
3548.9118	0.00064
3546.9831	0.00066
3545.0544	0.0007
3543.1257	0.00073
3541.1971	0.00068
3539.2684	0.00064
3537.3397	0.00064
3535.4110	0.00062
3533.4823	0.0006
3531.5536	0.00063
3529.6249	0.00064
3527.6962	0.00065
3525.7675	0.00069
3523.8388	0.0007
3521.9102	0.0007
3519.9815	0.0007
3518.0528	0.00068
3516.1241	0.00066
3514.1954	0.00065
3512.2667	0.00064
3510.3380	0.00067
3508.4093	0.00069
3506.4806	0.00067
3504.5519	0.00067
3502.6233	0.00069
3500.6946	0.00071
3498.7659	0.00071
3496.8372	0.0007
3494.9085	0.0007
3492.9798	0.0007
3491.0511	0.00069
3489.1224	0.00073
3487.1937	0.00074
3485.2650	0.00073
3483.3364	0.00074
3481.4077	0.00076
3479.4790	0.00078
3477.5503	0.00079
3475.6216	0.0008
3473.6929	0.00079
3471.7642	0.00078
3469.8355	0.00074
3467.9068	0.00073
3465.9781	0.00074
3464.0495	0.00075
3462.1208	0.00077
3460.1921	0.00077
3458.2634	0.0008
3456.3347	0.0008
3454.4060	0.00077
3452.4773	0.00077
3450.5486	0.00078
3448.6199	0.00081
3446.6912	0.00083
3444.7626	0.00082
3442.8339	0.00083
3440.9052	0.00085
3438.9765	0.00084
3437.0478	0.00083
3435.1191	0.00085
3433.1904	0.00088
3431.2617	0.0009
3429.3330	0.00087
3427.4043	0.00088
3425.4757	0.00091
3423.5470	0.00089
3421.6183	0.00085
3419.6896	0.00086
3417.7609	0.00087
3415.8322	0.00087
3413.9035	0.00089
3411.9748	0.0009
3410.0461	0.0009
3408.1174	0.00089
3406.1888	0.0009
3404.2601	0.00094
3402.3314	0.00098
3400.4027	0.00099
3398.4740	0.001
3396.5453	0.001
3394.6166	0.00101
3392.6879	0.00104
3390.7592	0.00107
3388.8305	0.00106
3386.9019	0.00105
3384.9732	0.00107
3383.0445	0.0011
3381.1158	0.00114
3379.1871	0.00116
3377.2584	0.00115
3375.3297	0.00115
3373.4010	0.00112
3371.4723	0.00108
3369.5436	0.00108
3367.6150	0.0011
3365.6863	0.00112
3363.7576	0.00116
3361.8289	0.00122
3359.9002	0.00124
3357.9715	0.00123
3356.0428	0.00121
3354.1141	0.00121
3352.1854	0.0012
3350.2568	0.0012
3348.3281	0.0012
3346.3994	0.00124
3344.4707	0.00131
3342.5420	0.00133
3340.6133	0.00135
3338.6846	0.00136
3336.7559	0.00136
3334.8272	0.00137
3332.8985	0.00136
3330.9699	0.00135
3329.0412	0.00137
3327.1125	0.00138
3325.1838	0.00139
3323.2551	0.00139
3321.3264	0.00139
3319.3977	0.0014
3317.4690	0.00141
3315.5403	0.00145
3313.6116	0.0015
3311.6830	0.00154
3309.7543	0.00154
3307.8256	0.00153
3305.8969	0.00152
3303.9682	0.00153
3302.0395	0.00158
3300.1108	0.00164
3298.1821	0.00168
3296.2534	0.0017
3294.3247	0.00172
3292.3961	0.00173
3290.4674	0.00176
3288.5387	0.00178
3286.6100	0.0018
3284.6813	0.00181
3282.7526	0.0018
3280.8239	0.00178
3278.8952	0.00175
3276.9665	0.00171
3275.0378	0.00166
3273.1092	0.00163
3271.1805	0.00164
3269.2518	0.00166
3267.3231	0.00168
3265.3944	0.00167
3263.4657	0.00162
3261.5370	0.00159
3259.6083	0.00157
3257.6796	0.00156
3255.7509	0.00155
3253.8223	0.00154
3251.8936	0.00151
3249.9649	0.00148
3248.0362	0.00145
3246.1075	0.00148
3244.1788	0.00152
3242.2501	0.00154
3240.3214	0.00152
3238.3927	0.0015
3236.4640	0.00147
3234.5354	0.00145
3232.6067	0.00146
3230.6780	0.0015
3228.7493	0.00155
3226.8206	0.00161
3224.8919	0.00163
3222.9632	0.00159
3221.0345	0.00153
3219.1058	0.00149
3217.1771	0.0015
3215.2485	0.00151
3213.3198	0.00152
3211.3911	0.00153
3209.4624	0.00153
3207.5337	0.00152
3205.6050	0.00148
3203.6763	0.00145
3201.7476	0.00145
3199.8189	0.00145
3197.8902	0.00142
3195.9616	0.0014
3194.0329	0.00141
3192.1042	0.00142
3190.1755	0.00142
3188.2468	0.00142
3186.3181	0.00142
3184.3894	0.00142
3182.4607	0.00143
3180.5320	0.00145
3178.6033	0.00146
3176.6747	0.00145
3174.7460	0.00142
3172.8173	0.00143
3170.8886	0.00146
3168.9599	0.0015
3167.0312	0.00152
3165.1025	0.00154
3163.1738	0.00154
3161.2451	0.0015
3159.3164	0.00149
3157.3878	0.0015
3155.4591	0.00151
3153.5304	0.00153
3151.6017	0.00155
3149.6730	0.00156
3147.7443	0.00153
3145.8156	0.0015
3143.8869	0.00148
3141.9582	0.00147
3140.0295	0.00146
3138.1009	0.00145
3136.1722	0.00144
3134.2435	0.00146
3132.3148	0.0015
3130.3861	0.00153
3128.4574	0.00151
3126.5287	0.00148
3124.6000	0.00147
3122.6713	0.00147
3120.7426	0.00148
3118.8140	0.00151
3116.8853	0.00154
3114.9566	0.00155
3113.0279	0.00154
3111.0992	0.00154
3109.1705	0.00156
3107.2418	0.00161
3105.3131	0.00165
3103.3844	0.00168
3101.4557	0.0017
3099.5271	0.00167
3097.5984	0.00164
3095.6697	0.00165
3093.7410	0.0017
3091.8123	0.00175
3089.8836	0.00176
3087.9549	0.00174
3086.0262	0.00172
3084.0975	0.00174
3082.1688	0.00179
3080.2402	0.00182
3078.3115	0.00184
3076.3828	0.0019
3074.4541	0.00199
3072.5254	0.00206
3070.5967	0.00212
3068.6680	0.00216
3066.7393	0.00221
3064.8106	0.00224
3062.8819	0.00223
3060.9533	0.00221
3059.0246	0.0022
3057.0959	0.0022
3055.1672	0.0022
3053.2385	0.00219
3051.3098	0.00216
3049.3811	0.00212
3047.4524	0.0021
3045.5237	0.00212
3043.5950	0.00216
3041.6664	0.00219
3039.7377	0.00224
3037.8090	0.00229
3035.8803	0.00232
3033.9516	0.00232
3032.0229	0.00232
3030.0942	0.00237
3028.1655	0.00248
3026.2368	0.00261
3024.3081	0.00273
3022.3795	0.00282
3020.4508	0.00292
3018.5221	0.00306
3016.5934	0.00322
3014.6647	0.00337
3012.7360	0.00349
3010.8073	0.00363
3008.8786	0.00382
3006.9499	0.00405
3005.0212	0.00425
3003.0926	0.00441
3001.1639	0.00455
2999.2352	0.00471
2997.3065	0.00485
2995.3778	0.00496
2993.4491	0.00503
2991.5204	0.00509
2989.5917	0.00514
2987.6630	0.00516
2985.7343	0.00514
2983.8057	0.00508
2981.8770	0.00505
2979.9483	0.00505
2978.0196	0.00505
2976.0909	0.00501
2974.1622	0.00498
2972.2335	0.00498
2970.3048	0.005
2968.3761	0.00505
2966.4474	0.00514
2964.5188	0.00525
2962.5901	0.00535
2960.6614	0.00546
2958.7327	0.00561
2956.8040	0.00581
2954.8753	0.00603
2952.9466	0.00626
2951.0179	0.00649
2949.0892	0.00672
2947.1605	0.00695
2945.2319	0.00717
2943.3032	0.0074
2941.3745	0.00762
2939.4458	0.00779
2937.5171	0.00787
2935.5884	0.00789
2933.6597	0.00784
2931.7310	0.00773
2929.8023	0.00756
2927.8736	0.00733
2925.9450	0.00706
2924.0163	0.00677
2922.0876	0.00647
2920.1589	0.0062
2918.2302	0.00596
2916.3015	0.00575
2914.3728	0.00554
2912.4441	0.00537
2910.5154	0.00525
2908.5868	0.00514
2906.6581	0.00504
2904.7294	0.00497
2902.8007	0.00492
2900.8720	0.00488
2898.9433	0.00485
2897.0146	0.00484
2895.0859	0.00482
2893.1572	0.00478
2891.2285	0.00473
2889.2999	0.00469
2887.3712	0.00468
2885.4425	0.00469
2883.5138	0.00472
2881.5851	0.00474
2879.6564	0.00473
2877.7277	0.00468
2875.7990	0.00462
2873.8703	0.00455
2871.9416	0.00448
2870.0130	0.00439
2868.0843	0.00434
2866.1556	0.00435
2864.2269	0.00441
2862.2982	0.00439
2860.3695	0.00419
2858.4408	0.00392
2856.5121	0.00375
2854.5834	0.00368
2852.6547	0.00361
2850.7261	0.00355
2848.7974	0.00346
2846.8687	0.00336
2844.9400	0.00325
2843.0113	0.00314
2841.0826	0.00303
2839.1539	0.00293
2837.2252	0.00288
2835.2965	0.00286
2833.3678	0.00287
2831.4392	0.00288
2829.5105	0.00286
2827.5818	0.00286
2825.6531	0.0029
2823.7244	0.00295
2821.7957	0.00297
2819.8670	0.00297
2817.9383	0.00296
2816.0096	0.00293
2814.0809	0.0029
2812.1523	0.00289
2810.2236	0.00291
2808.2949	0.00291
2806.3662	0.0029
2804.4375	0.00296
2802.5088	0.00301
2800.5801	0.00304
2798.6514	0.00305
2796.7227	0.00304
2794.7940	0.00304
2792.8654	0.00305
2790.9367	0.00306
2789.0080	0.00303
2787.0793	0.003
2785.1506	0.00301
2783.2219	0.00305
2781.2932	0.00308
2779.3645	0.00308
2777.4358	0.00308
2775.5071	0.00309
2773.5785	0.0031
2771.6498	0.0031
2769.7211	0.00311
2767.7924	0.00314
2765.8637	0.00318
2763.9350	0.00321
2762.0063	0.00321
2760.0776	0.00319
2758.1489	0.00317
2756.2202	0.00317
2754.2916	0.00318
2752.3629	0.00321
2750.4342	0.00324
2748.5055	0.00328
2746.5768	0.00328
2744.6481	0.00324
2742.7194	0.00323
2740.7907	0.00325
2738.8620	0.0033
2736.9333	0.00333
2735.0047	0.00333
2733.0760	0.00333
2731.1473	0.00333
2729.2186	0.00334
2727.2899	0.00334
2725.3612	0.00335
2723.4325	0.00337
2721.5038	0.00341
2719.5751	0.00344
2717.6464	0.00346
2715.7178	0.00345
2713.7891	0.00342
2711.8604	0.00341
2709.9317	0.00343
2708.0030	0.00344
2706.0743	0.00342
2704.1456	0.0034
2702.2169	0.00341
2700.2882	0.00341
2698.3595	0.00341
2696.4309	0.00343
2694.5022	0.00347
2692.5735	0.00347
2690.6448	0.00344
2688.7161	0.00342
2686.7874	0.00344
2684.8587	0.00347
2682.9300	0.0035
2681.0013	0.00352
2679.0726	0.00352
2677.1440	0.00353
2675.2153	0.00353
2673.2866	0.00352
2671.3579	0.00352
2669.4292	0.00353
2667.5005	0.00355
2665.5718	0.00356
2663.6431	0.00354
2661.7144	0.00351
2659.7857	0.00349
2657.8571	0.00349
2655.9284	0.00351
2653.9997	0.00352
2652.0710	0.0035
2650.1423	0.00349
2648.2136	0.00352
2646.2849	0.00356
2644.3562	0.00359
2642.4275	0.00359
2640.4988	0.00357
2638.5702	0.00356
2636.6415	0.00356
2634.7128	0.00358
2632.7841	0.0036
2630.8554	0.00363
2628.9267	0.00365
2626.9980	0.00365
2625.0693	0.00365
2623.1406	0.00366
2621.2119	0.00367
2619.2833	0.00371
2617.3546	0.00379
2615.4259	0.00385
2613.4972	0.00384
2611.5685	0.0038
2609.6398	0.00377
2607.7111	0.00375
2605.7824	0.00375
2603.8537	0.00378
2601.9250	0.00385
2599.9964	0.0039
2598.0677	0.0039
2596.1390	0.00388
2594.2103	0.00387
2592.2816	0.00389
2590.3529	0.0039
2588.4242	0.00389
2586.4955	0.00386
2584.5668	0.00384
2582.6381	0.00381
2580.7095	0.0038
2578.7808	0.00384
2576.8521	0.00389
2574.9234	0.00392
2572.9947	0.00394
2571.0660	0.00398
2569.1373	0.004
2567.2086	0.004
2565.2799	0.00398
2563.3512	0.00395
2561.4226	0.00392
2559.4939	0.00395
2557.5652	0.004
2555.6365	0.00403
2553.7078	0.00402
2551.7791	0.00399
2549.8504	0.00396
2547.9217	0.00394
2545.9930	0.00396
2544.0643	0.00403
2542.1357	0.00417
2540.2070	0.00428
2538.2783	0.00426
2536.3496	0.00414
2534.4209	0.0041
2532.4922	0.00411
2530.5635	0.00412
2528.6348	0.0041
2526.7061	0.00407
2524.7774	0.00404
2522.8488	0.00404
2520.9201	0.00409
2518.9914	0.00414
2517.0627	0.00418
2515.1340	0.0042
2513.2053	0.00421
2511.2766	0.00422
2509.3479	0.0042
2507.4192	0.00415
2505.4905	0.00411
2503.5619	0.0041
2501.6332	0.00412
2499.7045	0.00417
2497.7758	0.0042
2495.8471	0.00421
2493.9184	0.00422
2491.9897	0.0042
2490.0610	0.00417
2488.1323	0.00415
2486.2036	0.00415
2484.2750	0.00415
2482.3463	0.00413
2480.4176	0.00411
2478.4889	0.00414
2476.5602	0.00422
2474.6315	0.00428
2472.7028	0.00432
2470.7741	0.00435
2468.8454	0.00434
2466.9167	0.0043
2464.9881	0.00428
2463.0594	0.00428
2461.1307	0.00429
2459.2020	0.00429
2457.2733	0.00432
2455.3446	0.00437
2453.4159	0.00439
2451.4872	0.0044
2449.5585	0.00442
2447.6299	0.00443
2445.7012	0.00444
2443.7725	0.00444
2441.8438	0.00444
2439.9151	0.00445
2437.9864	0.00449
2436.0577	0.00453
2434.1290	0.00454
2432.2003	0.00452
2430.2716	0.00451
2428.3430	0.00451
2426.4143	0.0045
2424.4856	0.0045
2422.5569	0.0045
2420.6282	0.0045
2418.6995	0.0045
2416.7708	0.0045
2414.8421	0.00449
2412.9134	0.00447
2410.9847	0.00448
2409.0561	0.0045
2407.1274	0.00453
2405.1987	0.00455
2403.2700	0.00457
2401.3413	0.0046
2399.4126	0.00463
2397.4839	0.00462
2395.5552	0.00457
2393.6265	0.00455
2391.6978	0.00456
2389.7692	0.0046
2387.8405	0.0046
2385.9118	0.00456
2383.9831	0.00452
2382.0544	0.00452
2380.1257	0.00455
2378.1970	0.00458
2376.2683	0.00459
2374.3396	0.00457
2372.4109	0.00455
2370.4823	0.00455
2368.5536	0.00454
2366.6249	0.00453
2364.6962	0.00456
2362.7675	0.00463
2360.8388	0.00469
2358.9101	0.00469
2356.9814	0.00465
2355.0527	0.00459
2353.1240	0.00453
2351.1954	0.00448
2349.2667	0.00445
2347.3380	0.00447
2345.4093	0.00451
2343.4806	0.00453
2341.5519	0.00456
2339.6232	0.00462
2337.6945	0.00465
2335.7658	0.00466
2333.8371	0.00469
2331.9085	0.00476
2329.9798	0.00477
2328.0511	0.00465
2326.1224	0.0045
2324.1937	0.00445
2322.2650	0.00449
2320.3363	0.00453
2318.4076	0.00453
2316.4789	0.0045
2314.5502	0.00451
2312.6216	0.00452
2310.6929	0.00453
2308.7642	0.00454
2306.8355	0.00453
2304.9068	0.00447
2302.9781	0.00436
2301.0494	0.00432
2299.1207	0.00441
2297.1920	0.00454
2295.2633	0.00458
2293.3347	0.00448
2291.4060	0.00435
2289.4773	0.00433
2287.5486	0.00442
2285.6199	0.00454
2283.6912	0.00454
2281.7625	0.00438
2279.8338	0.00419
2277.9051	0.00415
2275.9764	0.00429
2274.0478	0.00447
2272.1191	0.00458
2270.1904	0.00464
2268.2617	0.00469
2266.3330	0.00471
2264.4043	0.00466
2262.4756	0.00454
2260.5469	0.0044
2258.6182	0.00433
2256.6895	0.00438
2254.7609	0.00456
2252.8322	0.00484
2250.9035	0.00526
2248.9748	0.0058
2247.0461	0.00645
2245.1174	0.00718
2243.1887	0.00799
2241.2600	0.00875
2239.3313	0.00921
2237.4026	0.00923
2235.4740	0.00895
2233.5453	0.0085
2231.6166	0.00777
2229.6879	0.0068
2227.7592	0.00597
2225.8305	0.00551
2223.9018	0.00532
2221.9731	0.00518
2220.0444	0.00502
2218.1157	0.00476
2216.1871	0.00451
2214.2584	0.00443
2212.3297	0.00458
2210.4010	0.00477
2208.4723	0.00488
2206.5436	0.00491
2204.6149	0.00487
2202.6862	0.00481
2200.7575	0.00476
2198.8288	0.00473
2196.9002	0.00465
2194.9715	0.00448
2193.0428	0.00433
2191.1141	0.00438
2189.1854	0.00458
2187.2567	0.00475
2185.3280	0.00479
2183.3993	0.00475
2181.4706	0.0047
2179.5419	0.00461
2177.6133	0.00453
2175.6846	0.00456
2173.7559	0.00469
2171.8272	0.00474
2169.8985	0.00463
2167.9698	0.00436
2166.0411	0.00402
2164.1124	0.00386
2162.1837	0.00407
2160.2550	0.00439
2158.3264	0.00447
2156.3977	0.00427
2154.4690	0.00407
2152.5403	0.00417
2150.6116	0.00452
2148.6829	0.00479
2146.7542	0.00481
2144.8255	0.00469
2142.8968	0.00464
2140.9681	0.00475
2139.0395	0.00488
2137.1108	0.00488
2135.1821	0.0048
2133.2534	0.00476
2131.3247	0.00479
2129.3960	0.00482
2127.4673	0.00485
2125.5386	0.00487
2123.6099	0.00486
2121.6812	0.00487
2119.7526	0.0049
2117.8239	0.00492
2115.8952	0.00492
2113.9665	0.0049
2112.0378	0.00486
2110.1091	0.00477
2108.1804	0.0047
2106.2517	0.00464
2104.3230	0.00455
2102.3943	0.0045
2100.4657	0.00455
2098.5370	0.00464
2096.6083	0.00472
2094.6796	0.0048
2092.7509	0.00479
2090.8222	0.00467
2088.8935	0.0046
2086.9648	0.00462
2085.0361	0.00462
2083.1074	0.00465
2081.1788	0.00471
2079.2501	0.0048
2077.3214	0.00484
2075.3927	0.00477
2073.4640	0.0046
2071.5353	0.00441
2069.6066	0.0043
2067.6779	0.00436
2065.7492	0.00459
2063.8205	0.00481
2061.8919	0.00487
2059.9632	0.00472
2058.0345	0.00442
2056.1058	0.00419
2054.1771	0.00417
2052.2484	0.00428
2050.3197	0.00438
2048.3910	0.00449
2046.4623	0.00465
2044.5336	0.00475
2042.6050	0.00473
2040.6763	0.00472
2038.7476	0.00477
2036.8189	0.00483
2034.8902	0.00487
2032.9615	0.0049
2031.0328	0.00487
2029.1041	0.0048
2027.1754	0.0048
2025.2467	0.00488
2023.3181	0.00488
2021.3894	0.00483
2019.4607	0.00481
2017.5320	0.00481
2015.6033	0.0048
2013.6746	0.00484
2011.7459	0.00495
2009.8172	0.00502
2007.8885	0.00504
2005.9599	0.00504
2004.0312	0.00502
2002.1025	0.00503
2000.1738	0.00507
1998.2451	0.00515
1996.3164	0.00523
1994.3877	0.00524
1992.4590	0.0052
1990.5303	0.0052
1988.6016	0.00527
1986.6730	0.00534
1984.7443	0.00533
1982.8156	0.00528
1980.8869	0.00524
1978.9582	0.00521
1977.0295	0.00519
1975.1008	0.0052
1973.1721	0.00524
1971.2434	0.00527
1969.3147	0.00528
1967.3861	0.00528
1965.4574	0.00528
1963.5287	0.00528
1961.6000	0.00529
1959.6713	0.00531
1957.7426	0.00533
1955.8139	0.00534
1953.8852	0.00535
1951.9565	0.00536
1950.0278	0.00539
1948.0992	0.00543
1946.1705	0.00545
1944.2418	0.00547
1942.3131	0.0055
1940.3844	0.00551
1938.4557	0.00549
1936.5270	0.00547
1934.5983	0.00547
1932.6696	0.00547
1930.7409	0.00548
1928.8123	0.00548
1926.8836	0.00547
1924.9549	0.00545
1923.0262	0.00545
1921.0975	0.00546
1919.1688	0.00547
1917.2401	0.00546
1915.3114	0.00543
1913.3827	0.00541
1911.4540	0.00541
1909.5254	0.00545
1907.5967	0.00549
1905.6680	0.0055
1903.7393	0.00549
1901.8106	0.00547
1899.8819	0.00546
1897.9532	0.00546
1896.0245	0.00549
1894.0958	0.00553
1892.1671	0.00556
1890.2385	0.00558
1888.3098	0.00558
1886.3811	0.00558
1884.4524	0.00557
1882.5237	0.00558
1880.5950	0.00558
1878.6663	0.00557
1876.7376	0.00555
1874.8089	0.00555
1872.8802	0.00556
1870.9516	0.00556
1869.0229	0.00556
1867.0942	0.00556
1865.1655	0.00555
1863.2368	0.00558
1861.3081	0.00563
1859.3794	0.00565
1857.4507	0.00562
1855.5220	0.00558
1853.5933	0.00557
1851.6647	0.00559
1849.7360	0.00563
1847.8073	0.00565
1845.8786	0.00566
1843.9499	0.00567
1842.0212	0.00568
1840.0925	0.00566
1838.1638	0.00562
1836.2351	0.00559
1834.3064	0.00559
1832.3778	0.00559
1830.4491	0.00558
1828.5204	0.00557
1826.5917	0.00559
1824.6630	0.00563
1822.7343	0.00567
1820.8056	0.0057
1818.8769	0.0057
1816.9482	0.00568
1815.0195	0.00566
1813.0909	0.00567
1811.1622	0.00571
1809.2335	0.00575
1807.3048	0.00576
1805.3761	0.00576
1803.4474	0.00576
1801.5187	0.00578
1799.5900	0.00581
1797.6613	0.00582
1795.7326	0.00582
1793.8040	0.0058
1791.8753	0.0058
1789.9466	0.00582
1788.0179	0.00583
1786.0892	0.00583
1784.1605	0.00582
1782.2318	0.00582
1780.3031	0.00583
1778.3744	0.00585
1776.4457	0.00586
1774.5171	0.00586
1772.5884	0.00584
1770.6597	0.00582
1768.7310	0.00583
1766.8023	0.00583
1764.8736	0.00582
1762.9449	0.00579
1761.0162	0.00578
1759.0875	0.00579
1757.1588	0.00581
1755.2302	0.00583
1753.3015	0.00584
1751.3728	0.00585
1749.4441	0.00586
1747.5154	0.0059
1745.5867	0.00594
1743.6580	0.00595
1741.7293	0.0059
1739.8006	0.00585
1737.8719	0.00582
1735.9433	0.00584
1734.0146	0.0059
1732.0859	0.00595
1730.1572	0.00597
1728.2285	0.00596
1726.2998	0.00594
1724.3711	0.00593
1722.4424	0.00593
1720.5137	0.00595
1718.5850	0.00598
1716.6564	0.00601
1714.7277	0.00604
1712.7990	0.00607
1710.8703	0.00611
1708.9416	0.00617
1707.0129	0.00623
1705.0842	0.00631
1703.1555	0.0064
1701.2268	0.00647
1699.2981	0.00653
1697.3695	0.00657
1695.4408	0.0066
1693.5121	0.00663
1691.5834	0.00668
1689.6547	0.00676
1687.7260	0.00685
1685.7973	0.00691
1683.8686	0.00698
1681.9399	0.00708
1680.0112	0.00721
1678.0826	0.00732
1676.1539	0.00742
1674.2252	0.00756
1672.2965	0.00773
1670.3678	0.0079
1668.4391	0.00803
1666.5104	0.00812
1664.5817	0.00813
1662.6530	0.00804
1660.7243	0.00786
1658.7957	0.00764
1656.8670	0.00743
1654.9383	0.00725
1653.0096	0.00707
1651.0809	0.00694
1649.1522	0.00684
1647.2235	0.00678
1645.2948	0.00674
1643.3661	0.0067
1641.4374	0.00664
1639.5088	0.00659
1637.5801	0.00658
1635.6514	0.00659
1633.7227	0.00658
1631.7940	0.00656
1629.8653	0.00655
1627.9366	0.00656
1626.0079	0.00659
1624.0792	0.00662
1622.1505	0.00666
1620.2219	0.00674
1618.2932	0.00686
1616.3645	0.00692
1614.4358	0.0069
1612.5071	0.00682
1610.5784	0.00675
1608.6497	0.00671
1606.7210	0.0067
1604.7923	0.0067
1602.8636	0.00669
1600.9350	0.00669
1599.0063	0.00669
1597.0776	0.00667
1595.1489	0.00663
1593.2202	0.0066
1591.2915	0.00658
1589.3628	0.00656
1587.4341	0.00653
1585.5054	0.0065
1583.5767	0.00646
1581.6481	0.0064
1579.7194	0.00637
1577.7907	0.00635
1575.8620	0.00636
1573.9333	0.00636
1572.0046	0.00637
1570.0759	0.00639
1568.1472	0.00641
1566.2185	0.00645
1564.2899	0.00648
1562.3612	0.0065
1560.4325	0.00651
1558.5038	0.0065
1556.5751	0.0065
1554.6464	0.0065
1552.7177	0.00648
1550.7890	0.00645
1548.8603	0.00639
1546.9316	0.00635
1545.0030	0.00633
1543.0743	0.00634
1541.1456	0.00636
1539.2169	0.00639
1537.2882	0.00641
1535.3595	0.00641
1533.4308	0.00642
1531.5021	0.00644
1529.5734	0.00646
1527.6447	0.00646
1525.7161	0.00643
1523.7874	0.0064
1521.8587	0.00641
1519.9300	0.00643
1518.0013	0.00644
1516.0726	0.00645
1514.1439	0.00644
1512.2152	0.00643
1510.2865	0.00642
1508.3578	0.00642
1506.4292	0.00644
1504.5005	0.0065
1502.5718	0.00655
1500.6431	0.0065
1498.7144	0.00635
1496.7857	0.00625
1494.8570	0.00628
1492.9283	0.00638
1490.9996	0.00646
1489.0709	0.00653
1487.1423	0.00661
1485.2136	0.00669
1483.2849	0.00678
1481.3562	0.00689
1479.4275	0.007
1477.4988	0.0071
1475.5701	0.00718
1473.6414	0.00727
1471.7127	0.00736
1469.7840	0.00746
1467.8554	0.00758
1465.9267	0.00772
1463.9980	0.00786
1462.0693	0.00802
1460.1406	0.00817
1458.2119	0.00833
1456.2832	0.00847
1454.3545	0.00856
1452.4258	0.00856
1450.4971	0.00849
1448.5685	0.00839
1446.6398	0.00827
1444.7111	0.00812
1442.7824	0.00794
1440.8537	0.00773
1438.9250	0.00753
1436.9963	0.00735
1435.0676	0.00723
1433.1389	0.00712
1431.2102	0.00703
1429.2816	0.00695
1427.3529	0.00689
1425.4242	0.00685
1423.4955	0.00683
1421.5668	0.00682
1419.6381	0.00684
1417.7094	0.00688
1415.7807	0.00692
1413.8520	0.00698
1411.9233	0.00704
1409.9947	0.00709
1408.0660	0.00712
1406.1373	0.00713
1404.2086	0.00716
1402.2799	0.0072
1400.3512	0.00723
1398.4225	0.00722
1396.4938	0.00717
1394.5651	0.00709
1392.6364	0.00702
1390.7078	0.00697
1388.7791	0.0069
1386.8504	0.00685
1384.9217	0.00681
1382.9930	0.00677
1381.0643	0.00674
1379.1356	0.00674
1377.2069	0.00675
1375.2782	0.00677
1373.3495	0.00679
1371.4209	0.00681
1369.4922	0.00683
1367.5635	0.00683
1365.6348	0.00682
1363.7061	0.00679
1361.7774	0.00675
1359.8487	0.0067
1357.9200	0.00666
1355.9913	0.00665
1354.0626	0.00666
1352.1340	0.00667
1350.2053	0.00668
1348.2766	0.00669
1346.3479	0.00671
1344.4192	0.00672
1342.4905	0.00672
1340.5618	0.00672
1338.6331	0.00675
1336.7044	0.00677
1334.7757	0.00679
1332.8471	0.0068
1330.9184	0.00681
1328.9897	0.00682
1327.0610	0.00683
1325.1323	0.00683
1323.2036	0.00682
1321.2749	0.00683
1319.3462	0.00684
1317.4175	0.00687
1315.4888	0.00689
1313.5602	0.0069
1311.6315	0.00693
1309.7028	0.00696
1307.7741	0.00697
1305.8454	0.00693
1303.9167	0.0069
1301.9880	0.00688
1300.0593	0.00687
1298.1306	0.00685
1296.2019	0.00683
1294.2733	0.00684
1292.3446	0.00688
1290.4159	0.00694
1288.4872	0.00699
1286.5585	0.00701
1284.6298	0.00703
1282.7011	0.00704
1280.7724	0.00705
1278.8437	0.00704
1276.9150	0.00706
1274.9864	0.00712
1273.0577	0.00722
1271.1290	0.0073
1269.2003	0.00731
1267.2716	0.00729
1265.3429	0.00729
1263.4142	0.00729
1261.4855	0.00726
1259.5568	0.00722
1257.6281	0.00719
1255.6995	0.00716
1253.7708	0.00715
1251.8421	0.00717
1249.9134	0.00719
1247.9847	0.00719
1246.0560	0.00719
1244.1273	0.00723
1242.1986	0.00728
1240.2699	0.00738
1238.3412	0.00753
1236.4126	0.00771
1234.4839	0.00784
1232.5552	0.00792
1230.6265	0.00796
1228.6978	0.00798
1226.7691	0.00796
1224.8404	0.00789
1222.9117	0.00779
1220.9830	0.00768
1219.0543	0.00755
1217.1257	0.00739
1215.1970	0.00725
1213.2683	0.00715
1211.3396	0.00707
1209.4109	0.00698
1207.4822	0.00689
1205.5535	0.00679
1203.6248	0.00667
1201.6961	0.00656
1199.7674	0.00648
1197.8388	0.00645
1195.9101	0.00642
1193.9814	0.00636
1192.0527	0.00634
1190.1240	0.00634
1188.1953	0.00635
1186.2666	0.00635
1184.3379	0.00634
1182.4092	0.00634
[truncated: 610 more rows]
