# Supplementary material for: Vibrational Study on the Structure, Bioactivity, and Silver Adsorption of Silk Fibroin Fibers Grafted with Methacrylonitrile
Source: Molecules. 2023 Mar 10;28(6):2551. doi: 10.3390/molecules28062551 (PMC10051891; doi:10.3390/molecules28062551)
Supplement: Supplementary file 1 [file molecules-28-02551-s001.zip › RAW DATA/Figure S1 Raman t0 all samples/BF MAN 32.5 Raman p3 t = 0.txt]

TITLE	BF MAN 32.5 P3 | AV. OF 57
DATA TYPE
ORIGIN	JASCO
OWNER
DATE	23/03/01
TIME	12:35:53
SPECTROMETER/DATA SYSTEM
RESOLUTION
DELTAX	-1.92869
XUNITS	1/CM
YUNITS	AU
FIRSTX	5003.1440
LASTX	5.9080
NPOINTS	2592
FIRSTY	0.00113
MAXY	0.03480
MINY	0.00052
XYDATA
5003.1440	0.00113
5001.2154	0.00115
4999.2867	0.0011
4997.3580	0.001
4995.4293	0.00093
4993.5006	0.00095
4991.5719	0.00099
4989.6432	0.00103
4987.7145	0.00105
4985.7858	0.00106
4983.8571	0.00105
4981.9285	0.00106
4979.9998	0.00107
4978.0711	0.00103
4976.1424	0.00102
4974.2137	0.00105
4972.2850	0.00102
4970.3563	0.00103
4968.4276	0.00104
4966.4989	0.00105
4964.5702	0.00107
4962.6416	0.00108
4960.7129	0.00107
4958.7842	0.00102
4956.8555	0.00099
4954.9268	0.00104
4952.9981	0.00105
4951.0694	0.00105
4949.1407	0.00099
4947.2120	0.00096
4945.2833	0.00097
4943.3547	0.001
4941.4260	0.001
4939.4973	0.00099
4937.5686	0.00101
4935.6399	0.00101
4933.7112	0.001
4931.7825	0.00099
4929.8538	0.001
4927.9251	0.0011
4925.9964	0.00115
4924.0678	0.00113
4922.1391	0.00109
4920.2104	0.00103
4918.2817	0.00101
4916.3530	0.00101
4914.4243	0.00102
4912.4956	0.00098
4910.5669	0.00097
4908.6382	0.00096
4906.7095	0.00099
4904.7809	0.00098
4902.8522	0.00103
4900.9235	0.00103
4898.9948	0.00108
4897.0661	0.00107
4895.1374	0.00104
4893.2087	0.00103
4891.2800	0.00105
4889.3513	0.00104
4887.4226	0.00097
4885.4940	0.00097
4883.5653	0.00097
4881.6366	0.001
4879.7079	0.00101
4877.7792	0.00103
4875.8505	0.00105
4873.9218	0.00106
4871.9931	0.00103
4870.0644	0.00102
4868.1357	0.00102
4866.2071	0.00101
4864.2784	0.00103
4862.3497	0.00099
4860.4210	0.00095
4858.4923	0.001
4856.5636	0.001
4854.6349	0.00104
4852.7062	0.00101
4850.7775	0.00101
4848.8488	0.00101
4846.9202	0.00096
4844.9915	0.00094
4843.0628	0.00102
4841.1341	0.00106
4839.2054	0.00101
4837.2767	0.00101
4835.3480	0.00103
4833.4193	0.001
4831.4906	0.00098
4829.5619	0.00099
4827.6333	0.00097
4825.7046	0.00096
4823.7759	0.00098
4821.8472	0.00104
4819.9185	0.00102
4817.9898	0.00101
4816.0611	0.00104
4814.1324	0.00104
4812.2037	0.00108
4810.2750	0.00107
4808.3464	0.00103
4806.4177	0.00101
4804.4890	0.00101
4802.5603	0.00098
4800.6316	0.001
4798.7029	0.00103
4796.7742	0.00102
4794.8455	0.00096
4792.9168	0.00097
4790.9881	0.001
4789.0595	0.00098
4787.1308	0.00096
4785.2021	0.00101
4783.2734	0.00107
4781.3447	0.00107
4779.4160	0.00103
4777.4873	0.00102
4775.5586	0.001
4773.6299	0.00103
4771.7012	0.00104
4769.7726	0.00094
4767.8439	0.00094
4765.9152	0.00098
4763.9865	0.00097
4762.0578	0.00098
4760.1291	0.00102
4758.2004	0.00108
4756.2717	0.00112
4754.3430	0.00106
4752.4143	0.00099
4750.4857	0.00101
4748.5570	0.001
4746.6283	0.00098
4744.6996	0.00101
4742.7709	0.001
4740.8422	0.00095
4738.9135	0.00096
4736.9848	0.00103
4735.0561	0.00108
4733.1274	0.00106
4731.1988	0.00105
4729.2701	0.00106
4727.3414	0.00099
4725.4127	0.00088
4723.4840	0.00084
4721.5553	0.00089
4719.6266	0.00096
4717.6979	0.00097
4715.7692	0.00099
4713.8405	0.00101
4711.9119	0.00101
4709.9832	0.001
4708.0545	0.00099
4706.1258	0.00094
4704.1971	0.00086
4702.2684	0.00088
4700.3397	0.00091
4698.4110	0.00092
4696.4823	0.00091
4694.5536	0.00089
4692.6250	0.00092
4690.6963	0.00094
4688.7676	0.00097
4686.8389	0.00101
4684.9102	0.00102
4682.9815	0.00101
4681.0528	0.00099
4679.1241	0.001
4677.1954	0.00103
4675.2668	0.00105
4673.3381	0.00106
4671.4094	0.00106
4669.4807	0.00103
4667.5520	0.00098
4665.6233	0.00099
4663.6946	0.00095
4661.7659	0.00097
4659.8372	0.00093
4657.9085	0.00092
4655.9799	0.00098
4654.0512	0.00103
4652.1225	0.00101
4650.1938	0.00099
4648.2651	0.00099
4646.3364	0.00098
4644.4077	0.00099
4642.4790	0.00102
4640.5503	0.00101
4638.6216	0.00098
4636.6930	0.00096
4634.7643	0.00095
4632.8356	0.00095
4630.9069	0.00097
4628.9782	0.00101
4627.0495	0.00103
4625.1208	0.00101
4623.1921	0.00094
4621.2634	0.00095
4619.3347	0.00099
4617.4061	0.00102
4615.4774	0.00103
4613.5487	0.00099
4611.6200	0.00098
4609.6913	0.00097
4607.7626	0.00094
4605.8339	0.00092
4603.9052	0.00093
4601.9765	0.00098
4600.0478	0.00105
4598.1192	0.00103
4596.1905	0.00096
4594.2618	0.00095
4592.3331	0.00105
4590.4044	0.00105
4588.4757	0.00095
4586.5470	0.00091
4584.6183	0.0009
4582.6896	0.00089
4580.7609	0.00096
4578.8323	0.00098
4576.9036	0.00097
4574.9749	0.00102
4573.0462	0.00103
4571.1175	0.00106
4569.1888	0.0011
4567.2601	0.00108
4565.3314	0.00105
4563.4027	0.00106
4561.4740	0.00104
4559.5454	0.001
4557.6167	0.00099
4555.6880	0.00095
4553.7593	0.00096
4551.8306	0.00104
4549.9019	0.00109
4547.9732	0.00106
4546.0445	0.00102
4544.1158	0.00101
4542.1871	0.001
4540.2585	0.00092
4538.3298	0.0009
4536.4011	0.00093
4534.4724	0.00094
4532.5437	0.00092
4530.6150	0.00091
4528.6863	0.00096
4526.7576	0.001
4524.8289	0.00098
4522.9002	0.00099
4520.9716	0.00097
4519.0429	0.00091
4517.1142	0.00087
4515.1855	0.00088
4513.2568	0.00093
4511.3281	0.00094
4509.3994	0.00096
4507.4707	0.00097
4505.5420	0.00096
4503.6133	0.00097
4501.6847	0.00099
4499.7560	0.00097
4497.8273	0.00095
4495.8986	0.00096
4493.9699	0.00094
4492.0412	0.00094
4490.1125	0.00095
4488.1838	0.00099
4486.2551	0.001
4484.3264	0.00095
4482.3978	0.00098
4480.4691	0.00104
4478.5404	0.00099
4476.6117	0.00092
4474.6830	0.00096
4472.7543	0.00102
4470.8256	0.00101
4468.8969	0.00095
4466.9682	0.00098
4465.0395	0.00098
4463.1109	0.00095
4461.1822	0.00093
4459.2535	0.00093
4457.3248	0.00093
4455.3961	0.00096
4453.4674	0.00097
4451.5387	0.00098
4449.6100	0.00095
4447.6813	0.00095
4445.7526	0.00101
4443.8240	0.00095
4441.8953	0.00084
4439.9666	0.0008
4438.0379	0.00087
4436.1092	0.00089
4434.1805	0.00089
4432.2518	0.00091
4430.3231	0.00092
4428.3944	0.00083
4426.4657	0.00084
4424.5371	0.00092
4422.6084	0.00092
4420.6797	0.00093
4418.7510	0.00095
4416.8223	0.00093
4414.8936	0.00097
4412.9649	0.00094
4411.0362	0.00088
4409.1075	0.00087
4407.1788	0.00087
4405.2502	0.00088
4403.3215	0.00091
4401.3928	0.00096
4399.4641	0.00098
4397.5354	0.00098
4395.6067	0.00098
4393.6780	0.00096
4391.7493	0.00091
4389.8206	0.00091
4387.8919	0.00093
4385.9633	0.00096
4384.0346	0.00095
4382.1059	0.00094
4380.1772	0.00096
4378.2485	0.00097
4376.3198	0.00102
4374.3911	0.00098
4372.4624	0.00093
4370.5337	0.00093
4368.6050	0.00096
4366.6764	0.00094
4364.7477	0.00098
4362.8190	0.00104
4360.8903	0.00103
4358.9616	0.00096
4357.0329	0.00093
4355.1042	0.00096
4353.1755	0.00098
4351.2468	0.00096
4349.3181	0.00097
4347.3895	0.00092
4345.4608	0.00089
4343.5321	0.00089
4341.6034	0.0009
4339.6747	0.00091
4337.7460	0.00092
4335.8173	0.00091
4333.8886	0.00086
4331.9599	0.00083
4330.0312	0.00085
4328.1026	0.00083
4326.1739	0.00088
4324.2452	0.00096
4322.3165	0.00104
4320.3878	0.00102
4318.4591	0.00096
4316.5304	0.00095
4314.6017	0.00094
4312.6730	0.00096
4310.7443	0.00096
4308.8157	0.00089
4306.8870	0.00087
4304.9583	0.00094
4303.0296	0.00094
4301.1009	0.00089
4299.1722	0.00091
4297.2435	0.00096
4295.3148	0.00099
4293.3861	0.00098
4291.4574	0.00097
4289.5288	0.00099
4287.6001	0.00101
4285.6714	0.001
4283.7427	0.00094
4281.8140	0.00089
4279.8853	0.0009
4277.9566	0.0009
4276.0279	0.0009
4274.0992	0.00092
4272.1705	0.00089
4270.2419	0.00086
4268.3132	0.0009
4266.3845	0.00094
4264.4558	0.00098
4262.5271	0.00099
4260.5984	0.00097
4258.6697	0.00095
4256.7410	0.00092
4254.8123	0.00091
4252.8836	0.00094
4250.9550	0.00096
4249.0263	0.00099
4247.0976	0.00095
4245.1689	0.00086
4243.2402	0.00085
4241.3115	0.00092
4239.3828	0.00095
4237.4541	0.00096
4235.5254	0.00098
4233.5968	0.00093
4231.6681	0.00093
4229.7394	0.00091
4227.8107	0.00089
4225.8820	0.0009
4223.9533	0.00087
4222.0246	0.00085
4220.0959	0.00087
4218.1672	0.00088
4216.2385	0.00089
4214.3099	0.00092
4212.3812	0.00095
4210.4525	0.00094
4208.5238	0.00094
4206.5951	0.00097
4204.6664	0.00097
4202.7377	0.00092
4200.8090	0.00088
4198.8803	0.00092
4196.9516	0.00091
4195.0230	0.0009
4193.0943	0.00089
4191.1656	0.00089
4189.2369	0.00088
4187.3082	0.00089
4185.3795	0.00092
4183.4508	0.00096
4181.5221	0.00098
4179.5934	0.00097
4177.6647	0.00096
4175.7361	0.00096
4173.8074	0.00092
4171.8787	0.00093
4169.9500	0.00094
4168.0213	0.00095
4166.0926	0.00094
4164.1639	0.00091
4162.2352	0.0009
4160.3065	0.00095
4158.3778	0.00098
4156.4492	0.00098
4154.5205	0.00096
4152.5918	0.00097
4150.6631	0.00093
4148.7344	0.00088
4146.8057	0.0009
4144.8770	0.0009
4142.9483	0.00089
4141.0196	0.00089
4139.0909	0.00089
4137.1623	0.00092
4135.2336	0.00096
4133.3049	0.00099
4131.3762	0.00097
4129.4475	0.0009
4127.5188	0.00088
4125.5901	0.00086
4123.6614	0.00086
4121.7327	0.00081
4119.8040	0.00078
4117.8754	0.00084
4115.9467	0.0009
4114.0180	0.00091
4112.0893	0.0009
4110.1606	0.00091
4108.2319	0.00094
4106.3032	0.00094
4104.3745	0.00087
4102.4458	0.00081
4100.5171	0.00088
4098.5885	0.00094
4096.6598	0.00092
4094.7311	0.0009
4092.8024	0.00091
4090.8737	0.00092
4088.9450	0.00098
4087.0163	0.00096
4085.0876	0.00091
4083.1589	0.00084
4081.2302	0.00087
4079.3016	0.00091
4077.3729	0.00093
4075.4442	0.00088
4073.5155	0.00089
4071.5868	0.00093
4069.6581	0.00094
4067.7294	0.00094
4065.8007	0.00091
4063.8720	0.00091
4061.9433	0.00089
4060.0147	0.00088
4058.0860	0.00089
4056.1573	0.00092
4054.2286	0.00093
4052.2999	0.00088
4050.3712	0.00088
4048.4425	0.00088
4046.5138	0.00086
4044.5851	0.00087
4042.6564	0.0009
4040.7278	0.0009
4038.7991	0.0009
4036.8704	0.00093
4034.9417	0.00093
4033.0130	0.00093
4031.0843	0.00091
4029.1556	0.00092
4027.2269	0.00089
4025.2982	0.00089
4023.3695	0.00089
4021.4409	0.00092
4019.5122	0.0009
4017.5835	0.00092
4015.6548	0.00094
4013.7261	0.00094
4011.7974	0.00091
4009.8687	0.00093
4007.9400	0.00095
4006.0113	0.00096
4004.0826	0.00089
4002.1540	0.00081
4000.2253	0.0008
3998.2966	0.00084
3996.3679	0.00086
3994.4392	0.00088
3992.5105	0.00093
3990.5818	0.00096
3988.6531	0.00093
3986.7244	0.00086
3984.7957	0.00086
3982.8671	0.00085
3980.9384	0.00083
3979.0097	0.00081
3977.0810	0.00081
3975.1523	0.00084
3973.2236	0.00087
3971.2949	0.00091
3969.3662	0.00096
3967.4375	0.00099
3965.5088	0.00092
3963.5802	0.00086
3961.6515	0.00087
3959.7228	0.00092
3957.7941	0.00093
3955.8654	0.0009
3953.9367	0.00089
3952.0080	0.0009
3950.0793	0.00087
3948.1506	0.00088
3946.2219	0.00096
3944.2933	0.00096
3942.3646	0.00093
3940.4359	0.00095
3938.5072	0.00093
3936.5785	0.00091
3934.6498	0.00095
3932.7211	0.00095
3930.7924	0.0009
3928.8637	0.00087
3926.9350	0.00085
3925.0064	0.00081
3923.0777	0.00081
3921.1490	0.00084
3919.2203	0.00088
3917.2916	0.00089
3915.3629	0.00086
3913.4342	0.00084
3911.5055	0.0008
3909.5768	0.00083
3907.6481	0.00084
3905.7195	0.00087
3903.7908	0.0009
3901.8621	0.00087
3899.9334	0.00088
3898.0047	0.00091
3896.0760	0.00088
3894.1473	0.00091
3892.2186	0.00092
3890.2899	0.00091
3888.3612	0.00094
3886.4326	0.00094
3884.5039	0.00094
3882.5752	0.00091
3880.6465	0.0009
3878.7178	0.0009
3876.7891	0.00086
3874.8604	0.00081
3872.9317	0.00084
3871.0030	0.0009
3869.0743	0.00089
3867.1457	0.00087
3865.2170	0.00086
3863.2883	0.00089
3861.3596	0.00088
3859.4309	0.00083
3857.5022	0.00078
3855.5735	0.00077
3853.6448	0.00076
3851.7161	0.00077
3849.7874	0.00079
3847.8588	0.00084
3845.9301	0.00084
3844.0014	0.00083
3842.0727	0.00086
3840.1440	0.00087
3838.2153	0.00086
3836.2866	0.00085
3834.3579	0.00088
3832.4292	0.00086
3830.5005	0.00085
3828.5719	0.00088
3826.6432	0.00083
3824.7145	0.00083
3822.7858	0.00084
3820.8571	0.0009
3818.9284	0.00092
3816.9997	0.0009
3815.0710	0.00085
3813.1423	0.00086
3811.2136	0.00086
3809.2850	0.00085
3807.3563	0.00088
3805.4276	0.00085
3803.4989	0.00084
3801.5702	0.00087
3799.6415	0.00088
3797.7128	0.00086
3795.7841	0.00084
3793.8554	0.00086
3791.9268	0.00088
3789.9981	0.00086
3788.0694	0.00086
3786.1407	0.00087
3784.2120	0.00091
3782.2833	0.00089
3780.3546	0.00085
3778.4259	0.00084
3776.4972	0.00084
3774.5685	0.00087
3772.6399	0.0009
3770.7112	0.00088
3768.7825	0.00088
3766.8538	0.00088
3764.9251	0.00086
3762.9964	0.00086
3761.0677	0.00086
3759.1390	0.00087
3757.2103	0.00087
3755.2816	0.00087
3753.3530	0.00086
3751.4243	0.00086
3749.4956	0.00081
3747.5669	0.0008
3745.6382	0.00085
3743.7095	0.00091
3741.7808	0.00095
3739.8521	0.00094
3737.9234	0.00089
3735.9947	0.00084
3734.0661	0.0008
3732.1374	0.00081
3730.2087	0.00085
3728.2800	0.00089
3726.3513	0.00092
3724.4226	0.00089
3722.4939	0.00083
3720.5652	0.0009
3718.6365	0.00092
3716.7078	0.00085
3714.7792	0.00084
3712.8505	0.00087
3710.9218	0.00091
3708.9931	0.00089
3707.0644	0.00089
3705.1357	0.00092
3703.2070	0.0009
3701.2783	0.00087
3699.3496	0.00087
3697.4209	0.00086
3695.4923	0.00086
3693.5636	0.00088
3691.6349	0.00089
3689.7062	0.00086
3687.7775	0.00084
3685.8488	0.00084
3683.9201	0.00085
3681.9914	0.00088
3680.0627	0.00089
3678.1340	0.00089
3676.2054	0.00091
3674.2767	0.00089
3672.3480	0.00089
3670.4193	0.00092
3668.4906	0.00091
3666.5619	0.00085
3664.6332	0.00082
3662.7045	0.00085
3660.7758	0.00082
3658.8471	0.0008
3656.9185	0.0008
3654.9898	0.0008
3653.0611	0.0008
3651.1324	0.00082
3649.2037	0.0008
3647.2750	0.00081
3645.3463	0.00084
3643.4176	0.00085
3641.4889	0.00084
3639.5602	0.00087
3637.6316	0.00089
3635.7029	0.00092
3633.7742	0.00095
3631.8455	0.00093
3629.9168	0.00085
3627.9881	0.00082
3626.0594	0.00084
3624.1307	0.00087
3622.2020	0.00087
3620.2733	0.00088
3618.3447	0.00089
3616.4160	0.00086
3614.4873	0.00085
3612.5586	0.00088
3610.6299	0.00086
3608.7012	0.0008
3606.7725	0.00079
3604.8438	0.00083
3602.9151	0.00088
3600.9864	0.00091
3599.0578	0.00088
3597.1291	0.00088
3595.2004	0.00088
3593.2717	0.00086
3591.3430	0.00083
3589.4143	0.00084
3587.4856	0.00092
3585.5569	0.00094
3583.6282	0.00087
3581.6995	0.00085
3579.7709	0.00084
3577.8422	0.00085
3575.9135	0.00088
3573.9848	0.00093
3572.0561	0.00092
3570.1274	0.00086
3568.1987	0.00085
3566.2700	0.00089
3564.3413	0.00091
3562.4126	0.00091
3560.4840	0.00094
3558.5553	0.00093
3556.6266	0.00088
3554.6979	0.00086
3552.7692	0.00085
3550.8405	0.00087
3548.9118	0.00092
3546.9831	0.00098
3545.0544	0.00099
3543.1257	0.00096
3541.1971	0.00096
3539.2684	0.00095
3537.3397	0.00093
3535.4110	0.00095
3533.4823	0.00098
3531.5536	0.00101
3529.6249	0.001
3527.6962	0.00098
3525.7675	0.00095
3523.8388	0.00093
3521.9102	0.00095
3519.9815	0.001
3518.0528	0.00107
3516.1241	0.00112
3514.1954	0.00111
3512.2667	0.00107
3510.3380	0.00105
3508.4093	0.00104
3506.4806	0.00104
3504.5519	0.00106
3502.6233	0.00108
3500.6946	0.00107
3498.7659	0.00108
3496.8372	0.00112
3494.9085	0.00113
3492.9798	0.00113
3491.0511	0.00113
3489.1224	0.00116
3487.1937	0.00122
3485.2650	0.00124
3483.3364	0.00125
3481.4077	0.00127
3479.4790	0.00129
3477.5503	0.00131
3475.6216	0.00132
3473.6929	0.00132
3471.7642	0.00131
3469.8355	0.00133
3467.9068	0.00134
3465.9781	0.00131
3464.0495	0.00129
3462.1208	0.00132
3460.1921	0.00138
3458.2634	0.00146
3456.3347	0.00149
3454.4060	0.0015
3452.4773	0.00153
3450.5486	0.00154
3448.6199	0.00151
3446.6912	0.00149
3444.7626	0.0015
3442.8339	0.00148
3440.9052	0.00149
3438.9765	0.00154
3437.0478	0.0016
3435.1191	0.00163
3433.1904	0.00166
3431.2617	0.00172
3429.3330	0.00176
3427.4043	0.00172
3425.4757	0.00168
3423.5470	0.00168
3421.6183	0.00176
3419.6896	0.00186
3417.7609	0.0019
3415.8322	0.00191
3413.9035	0.00194
3411.9748	0.00198
3410.0461	0.00204
3408.1174	0.00209
3406.1888	0.00212
3404.2601	0.00215
3402.3314	0.0022
3400.4027	0.00224
3398.4740	0.00228
3396.5453	0.00231
3394.6166	0.00233
3392.6879	0.00234
3390.7592	0.00235
3388.8305	0.00235
3386.9019	0.00236
3384.9732	0.00239
3383.0445	0.00246
3381.1158	0.00252
3379.1871	0.00251
3377.2584	0.00249
3375.3297	0.00251
3373.4010	0.00255
3371.4723	0.00261
3369.5436	0.00267
3367.6150	0.00272
3365.6863	0.00277
3363.7576	0.00282
3361.8289	0.00286
3359.9002	0.00287
3357.9715	0.00289
3356.0428	0.00291
3354.1141	0.00295
3352.1854	0.00301
3350.2568	0.00306
3348.3281	0.0031
3346.3994	0.00313
3344.4707	0.00318
3342.5420	0.00323
3340.6133	0.00324
3338.6846	0.0032
3336.7559	0.0032
3334.8272	0.00326
3332.8985	0.00336
3330.9699	0.00343
3329.0412	0.00344
3327.1125	0.00345
3325.1838	0.00351
3323.2551	0.00361
3321.3264	0.00368
3319.3977	0.00374
3317.4690	0.0038
3315.5403	0.00383
3313.6116	0.00383
3311.6830	0.00386
3309.7543	0.00391
3307.8256	0.00394
3305.8969	0.00394
3303.9682	0.00396
3302.0395	0.00403
3300.1108	0.00413
3298.1821	0.00421
3296.2534	0.00427
3294.3247	0.00428
3292.3961	0.00429
3290.4674	0.0043
3288.5387	0.00433
3286.6100	0.00437
3284.6813	0.00438
3282.7526	0.00435
3280.8239	0.00433
3278.8952	0.0043
3276.9665	0.00425
3275.0378	0.00422
3273.1092	0.0042
3271.1805	0.00417
3269.2518	0.00414
3267.3231	0.00413
3265.3944	0.00412
3263.4657	0.00411
3261.5370	0.0041
3259.6083	0.00409
3257.6796	0.00408
3255.7509	0.00405
3253.8223	0.00404
3251.8936	0.00406
3249.9649	0.0041
3248.0362	0.00413
3246.1075	0.00415
3244.1788	0.00413
3242.2501	0.0041
3240.3214	0.00406
3238.3927	0.00403
3236.4640	0.00399
3234.5354	0.00395
3232.6067	0.00392
3230.6780	0.00391
3228.7493	0.00394
3226.8206	0.00396
3224.8919	0.00394
3222.9632	0.00392
3221.0345	0.00395
3219.1058	0.00403
3217.1771	0.00408
3215.2485	0.00406
3213.3198	0.00403
3211.3911	0.00401
3209.4624	0.004
3207.5337	0.00396
3205.6050	0.00392
3203.6763	0.00392
3201.7476	0.00395
3199.8189	0.00397
3197.8902	0.00396
3195.9616	0.00396
3194.0329	0.00397
3192.1042	0.004
3190.1755	0.00403
3188.2468	0.00408
3186.3181	0.00412
3184.3894	0.00411
3182.4607	0.00406
3180.5320	0.00403
3178.6033	0.00404
3176.6747	0.00404
3174.7460	0.00404
3172.8173	0.00406
3170.8886	0.00406
3168.9599	0.00403
3167.0312	0.00401
3165.1025	0.00402
3163.1738	0.00405
3161.2451	0.00407
3159.3164	0.00408
3157.3878	0.00407
3155.4591	0.00408
3153.5304	0.0041
3151.6017	0.00411
3149.6730	0.00409
3147.7443	0.0041
3145.8156	0.00416
3143.8869	0.00422
3141.9582	0.00425
3140.0295	0.00424
3138.1009	0.00423
3136.1722	0.00427
3134.2435	0.00434
3132.3148	0.0044
3130.3861	0.00442
3128.4574	0.00439
3126.5287	0.00436
3124.6000	0.00438
3122.6713	0.00443
3120.7426	0.00447
3118.8140	0.00448
3116.8853	0.00449
3114.9566	0.0045
3113.0279	0.00451
3111.0992	0.00452
3109.1705	0.00453
3107.2418	0.00456
3105.3131	0.00461
3103.3844	0.00465
3101.4557	0.00468
3099.5271	0.00473
3097.5984	0.00476
3095.6697	0.00478
3093.7410	0.00481
3091.8123	0.00484
3089.8836	0.00488
3087.9549	0.00493
3086.0262	0.00498
3084.0975	0.00499
3082.1688	0.005
3080.2402	0.00506
3078.3115	0.00517
3076.3828	0.0053
3074.4541	0.00539
3072.5254	0.00544
3070.5967	0.00547
3068.6680	0.00553
3066.7393	0.00563
3064.8106	0.00576
3062.8819	0.00587
3060.9533	0.00595
3059.0246	0.00598
3057.0959	0.00597
3055.1672	0.00593
3053.2385	0.00592
3051.3098	0.0059
3049.3811	0.00588
3047.4524	0.00589
3045.5237	0.00597
3043.5950	0.00608
3041.6664	0.00614
3039.7377	0.00617
3037.8090	0.00622
3035.8803	0.00628
3033.9516	0.00635
3032.0229	0.00646
3030.0942	0.00662
3028.1655	0.00679
3026.2368	0.00697
3024.3081	0.00718
3022.3795	0.00745
3020.4508	0.00775
3018.5221	0.00809
3016.5934	0.00844
3014.6647	0.00877
3012.7360	0.00909
3010.8073	0.00939
3008.8786	0.00969
3006.9499	0.01001
3005.0212	0.01037
3003.0926	0.01076
3001.1639	0.01115
2999.2352	0.01148
2997.3065	0.01177
2995.3778	0.01202
2993.4491	0.01224
2991.5204	0.01243
2989.5917	0.01258
2987.6630	0.0127
2985.7343	0.01274
2983.8057	0.0127
2981.8770	0.01265
2979.9483	0.01259
2978.0196	0.01254
2976.0909	0.0125
2974.1622	0.01249
2972.2335	0.01255
2970.3048	0.01266
2968.3761	0.0128
2966.4474	0.01296
2964.5188	0.01317
2962.5901	0.01343
2960.6614	0.01373
2958.7327	0.01405
2956.8040	0.01438
2954.8753	0.01474
2952.9466	0.01514
2951.0179	0.01556
2949.0892	0.016
2947.1605	0.01649
2945.2319	0.017
2943.3032	0.01751
2941.3745	0.01798
2939.4458	0.01837
2937.5171	0.01865
2935.5884	0.0188
2933.6597	0.01878
2931.7310	0.01856
2929.8023	0.01813
2927.8736	0.01763
2925.9450	0.01712
2924.0163	0.01663
2922.0876	0.01614
2920.1589	0.01569
2918.2302	0.01528
2916.3015	0.01491
2914.3728	0.01462
2912.4441	0.01437
2910.5154	0.01415
2908.5868	0.01392
2906.6581	0.01369
2904.7294	0.01346
2902.8007	0.01326
2900.8720	0.01315
2898.9433	0.01313
2897.0146	0.01313
2895.0859	0.01308
2893.1572	0.013
2891.2285	0.0129
2889.2999	0.01279
2887.3712	0.0127
2885.4425	0.01268
2883.5138	0.01271
2881.5851	0.01272
2879.6564	0.01268
2877.7277	0.01263
2875.7990	0.01258
2873.8703	0.01252
2871.9416	0.01238
2870.0130	0.01219
2868.0843	0.01202
2866.1556	0.01189
2864.2269	0.01175
2862.2982	0.0116
2860.3695	0.01143
2858.4408	0.01121
2856.5121	0.01099
2854.5834	0.01082
2852.6547	0.0107
2850.7261	0.01056
2848.7974	0.01036
2846.8687	0.01012
2844.9400	0.00989
2843.0113	0.00968
2841.0826	0.00948
2839.1539	0.00931
2837.2252	0.0092
2835.2965	0.00915
2833.3678	0.00911
2831.4392	0.00908
2829.5105	0.00906
2827.5818	0.00906
2825.6531	0.00907
2823.7244	0.00906
2821.7957	0.00904
2819.8670	0.00903
2817.9383	0.00907
2816.0096	0.00913
2814.0809	0.00917
2812.1523	0.0092
2810.2236	0.00925
2808.2949	0.00931
2806.3662	0.00932
2804.4375	0.00929
2802.5088	0.00928
2800.5801	0.00931
2798.6514	0.00939
2796.7227	0.00944
2794.7940	0.00944
2792.8654	0.00942
2790.9367	0.00945
2789.0080	0.00951
2787.0793	0.00955
2785.1506	0.00956
2783.2219	0.00959
2781.2932	0.00964
2779.3645	0.00969
2777.4358	0.00972
2775.5071	0.00974
2773.5785	0.00977
2771.6498	0.00981
2769.7211	0.00986
2767.7924	0.0099
2765.8637	0.00992
2763.9350	0.00995
2762.0063	0.00997
2760.0776	0.00997
2758.1489	0.00997
2756.2202	0.01001
2754.2916	0.01008
2752.3629	0.01014
2750.4342	0.01017
2748.5055	0.0102
2746.5768	0.01024
2744.6481	0.01028
2742.7194	0.01033
2740.7907	0.01039
2738.8620	0.01046
2736.9333	0.01052
2735.0047	0.01057
2733.0760	0.01065
2731.1473	0.01072
2729.2186	0.01077
2727.2899	0.01081
2725.3612	0.01086
2723.4325	0.01091
2721.5038	0.01097
2719.5751	0.011
2717.6464	0.01099
2715.7178	0.01097
2713.7891	0.01095
2711.8604	0.0109
2709.9317	0.01088
2708.0030	0.0109
2706.0743	0.01096
2704.1456	0.01101
2702.2169	0.01103
2700.2882	0.01106
2698.3595	0.0111
2696.4309	0.01113
2694.5022	0.01114
2692.5735	0.01114
2690.6448	0.01116
2688.7161	0.01119
2686.7874	0.01123
2684.8587	0.0113
2682.9300	0.01135
2681.0013	0.01137
2679.0726	0.01135
2677.1440	0.01136
2675.2153	0.01139
2673.2866	0.01141
2671.3579	0.01144
2669.4292	0.01151
2667.5005	0.01159
2665.5718	0.01161
2663.6431	0.01158
2661.7144	0.01158
2659.7857	0.01163
2657.8571	0.01169
2655.9284	0.01173
2653.9997	0.01172
2652.0710	0.0117
2650.1423	0.01171
2648.2136	0.01176
2646.2849	0.01182
2644.3562	0.01185
2642.4275	0.01188
2640.4988	0.01194
2638.5702	0.01203
2636.6415	0.01211
2634.7128	0.01214
2632.7841	0.01214
2630.8554	0.01215
2628.9267	0.01224
2626.9980	0.01236
2625.0693	0.01244
2623.1406	0.01246
2621.2119	0.01245
2619.2833	0.01245
2617.3546	0.01246
2615.4259	0.01249
2613.4972	0.01251
2611.5685	0.01251
2609.6398	0.01251
2607.7111	0.01251
2605.7824	0.01256
2603.8537	0.01263
2601.9250	0.01266
2599.9964	0.01267
2598.0677	0.01268
2596.1390	0.0127
2594.2103	0.0127
2592.2816	0.01272
2590.3529	0.0128
2588.4242	0.01287
2586.4955	0.01288
2584.5668	0.01285
2582.6381	0.01284
2580.7095	0.01289
2578.7808	0.01297
2576.8521	0.01304
2574.9234	0.01307
2572.9947	0.01308
2571.0660	0.01312
2569.1373	0.01319
2567.2086	0.01327
2565.2799	0.0133
2563.3512	0.0133
2561.4226	0.01331
2559.4939	0.01336
2557.5652	0.01341
2555.6365	0.01346
2553.7078	0.01351
2551.7791	0.01354
2549.8504	0.01351
2547.9217	0.01348
2545.9930	0.01352
2544.0643	0.01361
2542.1357	0.01366
2540.2070	0.01368
2538.2783	0.01368
2536.3496	0.01371
2534.4209	0.01378
2532.4922	0.01385
2530.5635	0.01387
2528.6348	0.01382
2526.7061	0.01376
2524.7774	0.01375
2522.8488	0.01381
2520.9201	0.01387
2518.9914	0.0139
2517.0627	0.01395
2515.1340	0.01398
2513.2053	0.01399
2511.2766	0.01398
2509.3479	0.01397
2507.4192	0.01395
2505.4905	0.01392
2503.5619	0.01391
2501.6332	0.01397
2499.7045	0.01408
2497.7758	0.01415
2495.8471	0.0142
2493.9184	0.01422
2491.9897	0.01421
2490.0610	0.0142
2488.1323	0.01422
2486.2036	0.01426
2484.2750	0.01425
2482.3463	0.01416
2480.4176	0.01404
2478.4889	0.01405
2476.5602	0.0142
2474.6315	0.01437
2472.7028	0.01446
2470.7741	0.01451
2468.8454	0.01453
2466.9167	0.01454
2464.9881	0.01454
2463.0594	0.01453
2461.1307	0.01451
2459.2020	0.01453
2457.2733	0.01464
2455.3446	0.01476
2453.4159	0.01482
2451.4872	0.01482
2449.5585	0.01481
2447.6299	0.01485
2445.7012	0.01489
2443.7725	0.01485
2441.8438	0.01479
2439.9151	0.01483
2437.9864	0.01493
2436.0577	0.01501
2434.1290	0.01503
2432.2003	0.01503
2430.2716	0.01504
2428.3430	0.01503
2426.4143	0.01498
2424.4856	0.01498
2422.5569	0.01509
2420.6282	0.01522
2418.6995	0.01523
2416.7708	0.01513
2414.8421	0.01506
2412.9134	0.01506
2410.9847	0.0151
2409.0561	0.01516
2407.1274	0.01524
2405.1987	0.01528
2403.2700	0.01527
2401.3413	0.01525
2399.4126	0.01524
2397.4839	0.01524
2395.5552	0.01522
2393.6265	0.01523
2391.6978	0.01526
2389.7692	0.01533
2387.8405	0.01538
2385.9118	0.01539
2383.9831	0.01534
2382.0544	0.01527
2380.1257	0.01523
2378.1970	0.01521
2376.2683	0.01515
2374.3396	0.01508
2372.4109	0.01511
2370.4823	0.01523
2368.5536	0.01537
2366.6249	0.01547
2364.6962	0.01549
2362.7675	0.01545
2360.8388	0.01538
2358.9101	0.0153
2356.9814	0.01524
2355.0527	0.0152
2353.1240	0.01512
2351.1954	0.01502
2349.2667	0.01498
2347.3380	0.01506
2345.4093	0.01515
2343.4806	0.01519
2341.5519	0.01526
2339.6232	0.01536
2337.6945	0.01545
2335.7658	0.01551
2333.8371	0.01558
2331.9085	0.0156
2329.9798	0.01543
2328.0511	0.01506
2326.1224	0.01477
2324.1937	0.0148
2322.2650	0.01508
2320.3363	0.0153
2318.4076	0.01531
2316.4789	0.01522
2314.5502	0.01519
2312.6216	0.01524
2310.6929	0.01527
2308.7642	0.01525
2306.8355	0.01514
2304.9068	0.01481
2302.9781	0.01439
2301.0494	0.01428
2299.1207	0.01462
2297.1920	0.01506
2295.2633	0.01516
2293.3347	0.01486
2291.4060	0.0145
2289.4773	0.01449
2287.5486	0.01482
2285.6199	0.01512
2283.6912	0.01506
2281.7625	0.01456
2279.8338	0.01399
2277.9051	0.01393
2275.9764	0.01442
2274.0478	0.01495
2272.1191	0.01525
2270.1904	0.0154
2268.2617	0.0155
2266.3330	0.01555
2264.4043	0.01543
2262.4756	0.01516
2260.5469	0.01483
2258.6182	0.01453
2256.6895	0.0145
2254.7609	0.01484
2252.8322	0.01543
2250.9035	0.01627
2248.9748	0.01748
2247.0461	0.01891
2245.1174	0.02042
2243.1887	0.022
2241.2600	0.02345
2239.3313	0.0243
2237.4026	0.02432
2235.4740	0.02388
2233.5453	0.0232
2231.6166	0.02184
2229.6879	0.01983
2227.7592	0.01812
2225.8305	0.0173
2223.9018	0.01704
2221.9731	0.01685
2220.0444	0.01647
2218.1157	0.01574
2216.1871	0.01488
2214.2584	0.0146
2212.3297	0.01515
2210.4010	0.01589
2208.4723	0.01625
2206.5436	0.01629
2204.6149	0.01619
2202.6862	0.01607
2200.7575	0.01603
2198.8288	0.01602
2196.9002	0.01579
2194.9715	0.01523
2193.0428	0.01473
2191.1141	0.01485
2189.1854	0.01548
2187.2567	0.016
2185.3280	0.01606
2183.3993	0.01584
2181.4706	0.01556
2179.5419	0.01524
2177.6133	0.01504
2175.6846	0.01515
2173.7559	0.0154
2171.8272	0.0154
2169.8985	0.01515
2167.9698	0.0146
2166.0411	0.01375
2164.1124	0.01336
2162.1837	0.01406
2160.2550	0.01511
2158.3264	0.01535
2156.3977	0.0146
2154.4690	0.01384
2152.5403	0.01409
2150.6116	0.01519
2148.6829	0.01608
2146.7542	0.01618
2144.8255	0.01583
2142.8968	0.01572
2140.9681	0.01607
2139.0395	0.01646
2137.1108	0.01645
2135.1821	0.01624
2133.2534	0.0162
2131.3247	0.01638
2129.3960	0.01655
2127.4673	0.01662
2125.5386	0.01659
2123.6099	0.01652
2121.6812	0.01657
2119.7526	0.01672
2117.8239	0.01682
2115.8952	0.01683
2113.9665	0.01679
2112.0378	0.01662
2110.1091	0.01631
2108.1804	0.01609
2106.2517	0.01593
2104.3230	0.01564
2102.3943	0.01545
2100.4657	0.01562
2098.5370	0.01591
2096.6083	0.01615
2094.6796	0.01634
2092.7509	0.01616
2090.8222	0.0156
2088.8935	0.01515
2086.9648	0.01507
2085.0361	0.01527
2083.1074	0.01566
2081.1788	0.01614
2079.2501	0.01655
2077.3214	0.01669
2075.3927	0.01638
2073.4640	0.01576
2071.5353	0.0151
2069.6066	0.01471
2067.6779	0.01496
2065.7492	0.01579
2063.8205	0.01656
2061.8919	0.01672
2059.9632	0.0161
2058.0345	0.01498
2056.1058	0.01412
2054.1771	0.01408
2052.2484	0.01458
2050.3197	0.0151
2048.3910	0.01557
2046.4623	0.01606
2044.5336	0.01627
2042.6050	0.01607
2040.6763	0.01596
2038.7476	0.01621
2036.8189	0.01648
2034.8902	0.0166
2032.9615	0.01665
2031.0328	0.01658
2029.1041	0.01647
2027.1754	0.01661
2025.2467	0.01688
2023.3181	0.01679
2021.3894	0.01645
2019.4607	0.01631
2017.5320	0.01633
2015.6033	0.01638
2013.6746	0.01664
2011.7459	0.0171
2009.8172	0.0174
2007.8885	0.01744
2005.9599	0.0174
2004.0312	0.01743
2002.1025	0.01751
2000.1738	0.0176
1998.2451	0.0177
1996.3164	0.01779
1994.3877	0.01779
1992.4590	0.01768
1990.5303	0.01765
1988.6016	0.0178
1986.6730	0.01797
1984.7443	0.01801
1982.8156	0.01792
1980.8869	0.01778
1978.9582	0.01768
1977.0295	0.0177
1975.1008	0.01784
1973.1721	0.01804
1971.2434	0.01816
1969.3147	0.01823
1967.3861	0.01826
1965.4574	0.01828
1963.5287	0.01827
1961.6000	0.01825
1959.6713	0.01824
1957.7426	0.01825
1955.8139	0.01828
1953.8852	0.01832
1951.9565	0.01835
1950.0278	0.01836
1948.0992	0.01839
1946.1705	0.01844
1944.2418	0.01848
1942.3131	0.01847
1940.3844	0.01847
1938.4557	0.01848
1936.5270	0.01849
1934.5983	0.01852
1932.6696	0.01856
1930.7409	0.01861
1928.8123	0.01865
1926.8836	0.01868
1924.9549	0.01869
1923.0262	0.01869
1921.0975	0.01872
1919.1688	0.01875
1917.2401	0.01877
1915.3114	0.01878
1913.3827	0.0188
1911.4540	0.01885
1909.5254	0.01892
1907.5967	0.01898
1905.6680	0.01902
1903.7393	0.01903
1901.8106	0.01904
1899.8819	0.01906
1897.9532	0.01909
1896.0245	0.0191
1894.0958	0.01909
1892.1671	0.01908
1890.2385	0.01908
1888.3098	0.01908
1886.3811	0.01908
1884.4524	0.01909
1882.5237	0.01911
1880.5950	0.01911
1878.6663	0.01909
1876.7376	0.01909
1874.8089	0.01909
1872.8802	0.01909
1870.9516	0.01912
1869.0229	0.01915
1867.0942	0.01914
1865.1655	0.01911
1863.2368	0.01909
1861.3081	0.0191
1859.3794	0.01909
1857.4507	0.01908
1855.5220	0.01907
1853.5933	0.01908
1851.6647	0.01911
1849.7360	0.01914
1847.8073	0.01916
1845.8786	0.01918
1843.9499	0.01922
1842.0212	0.01927
1840.0925	0.0193
1838.1638	0.01932
1836.2351	0.01933
1834.3064	0.01932
1832.3778	0.01931
1830.4491	0.01931
1828.5204	0.0193
1826.5917	0.01928
1824.6630	0.0193
1822.7343	0.01937
1820.8056	0.01944
1818.8769	0.01946
1816.9482	0.01946
1815.0195	0.01948
1813.0909	0.01951
1811.1622	0.01957
1809.2335	0.01965
1807.3048	0.01973
1805.3761	0.01977
1803.4474	0.01977
1801.5187	0.01978
1799.5900	0.01982
1797.6613	0.0199
1795.7326	0.01996
1793.8040	0.01997
1791.8753	0.01996
1789.9466	0.01997
1788.0179	0.02002
1786.0892	0.02007
1784.1605	0.02008
1782.2318	0.02005
1780.3031	0.02004
1778.3744	0.02006
1776.4457	0.02007
1774.5171	0.02007
1772.5884	0.02007
1770.6597	0.02005
1768.7310	0.02001
1766.8023	0.01996
1764.8736	0.01995
1762.9449	0.01998
1761.0162	0.02003
1759.0875	0.02008
1757.1588	0.0201
1755.2302	0.0201
1753.3015	0.02005
1751.3728	0.01999
1749.4441	0.01996
1747.5154	0.01996
1745.5867	0.01997
1743.6580	0.01998
1741.7293	0.02002
1739.8006	0.02009
1737.8719	0.02013
1735.9433	0.02014
1734.0146	0.02015
1732.0859	0.02017
1730.1572	0.02021
1728.2285	0.02025
1726.2998	0.02031
1724.3711	0.02036
1722.4424	0.02039
1720.5137	0.02041
1718.5850	0.02044
1716.6564	0.0205
1714.7277	0.02056
1712.7990	0.02063
1710.8703	0.02071
1708.9416	0.02083
1707.0129	0.02097
1705.0842	0.02111
1703.1555	0.02124
1701.2268	0.02139
1699.2981	0.02156
1697.3695	0.02172
1695.4408	0.02185
1693.5121	0.02197
1691.5834	0.02209
1689.6547	0.02221
1687.7260	0.02235
1685.7973	0.02255
1683.8686	0.02281
1681.9399	0.02305
1680.0112	0.02328
1678.0826	0.02353
1676.1539	0.02383
1674.2252	0.02416
1672.2965	0.02454
1670.3678	0.02497
1668.4391	0.02539
1666.5104	0.02566
1664.5817	0.02563
1662.6530	0.0253
1660.7243	0.02485
1658.7957	0.0244
1656.8670	0.02398
1654.9383	0.02359
1653.0096	0.02322
1651.0809	0.02289
1649.1522	0.02261
1647.2235	0.0224
1645.2948	0.02226
1643.3661	0.02213
1641.4374	0.02199
1639.5088	0.02184
1637.5801	0.02171
1635.6514	0.02163
1633.7227	0.02159
1631.7940	0.02156
1629.8653	0.02156
1627.9366	0.02162
1626.0079	0.02171
1624.0792	0.02181
1622.1505	0.02195
1620.2219	0.02214
1618.2932	0.02235
1616.3645	0.0225
1614.4358	0.02254
1612.5071	0.02248
1610.5784	0.02239
1608.6497	0.02231
1606.7210	0.02224
1604.7923	0.02218
1602.8636	0.02213
1600.9350	0.0221
1599.0063	0.02211
1597.0776	0.02213
1595.1489	0.0221
1593.2202	0.02201
1591.2915	0.02189
1589.3628	0.0218
1587.4341	0.02174
1585.5054	0.02167
1583.5767	0.02159
1581.6481	0.02152
1579.7194	0.02146
1577.7907	0.02142
1575.8620	0.02141
1573.9333	0.02142
1572.0046	0.02144
1570.0759	0.02143
1568.1472	0.02141
1566.2185	0.02139
1564.2899	0.02137
1562.3612	0.02137
1560.4325	0.02137
1558.5038	0.02139
1556.5751	0.02143
1554.6464	0.02147
1552.7177	0.02146
1550.7890	0.02145
1548.8603	0.02144
1546.9316	0.02141
1545.0030	0.02135
1543.0743	0.02131
1541.1456	0.02132
1539.2169	0.02136
1537.2882	0.02138
1535.3595	0.02138
1533.4308	0.02136
1531.5021	0.02135
1529.5734	0.02136
1527.6447	0.02135
1525.7161	0.02134
1523.7874	0.02134
1521.8587	0.02136
1519.9300	0.02137
1518.0013	0.02138
1516.0726	0.0214
1514.1439	0.02142
1512.2152	0.02143
1510.2865	0.02143
1508.3578	0.02141
1506.4292	0.02138
1504.5005	0.02139
1502.5718	0.02145
1500.6431	0.02148
1498.7144	0.02142
1496.7857	0.02136
1494.8570	0.02139
1492.9283	0.02151
1490.9996	0.02164
1489.0709	0.02175
1487.1423	0.02187
1485.2136	0.02205
1483.2849	0.02227
1481.3562	0.02247
1479.4275	0.02263
1477.4988	0.02279
1475.5701	0.02296
1473.6414	0.02317
1471.7127	0.02341
1469.7840	0.02368
1467.8554	0.02399
1465.9267	0.02433
1463.9980	0.0247
1462.0693	0.02505
1460.1406	0.02539
1458.2119	0.0257
1456.2832	0.02593
1454.3545	0.02606
1452.4258	0.02607
1450.4971	0.026
1448.5685	0.02584
1446.6398	0.02562
1444.7111	0.02532
1442.7824	0.02497
1440.8537	0.02456
1438.9250	0.02412
1436.9963	0.02369
1435.0676	0.02331
1433.1389	0.02299
1431.2102	0.02272
1429.2816	0.0225
1427.3529	0.02232
1425.4242	0.02218
1423.4955	0.02211
1421.5668	0.0221
1419.6381	0.0221
1417.7094	0.02212
1415.7807	0.0222
1413.8520	0.02232
1411.9233	0.02243
1409.9947	0.02253
1408.0660	0.02263
1406.1373	0.02272
1404.2086	0.02278
1402.2799	0.02282
1400.3512	0.02285
1398.4225	0.02284
1396.4938	0.02275
1394.5651	0.02261
1392.6364	0.02248
1390.7078	0.02239
1388.7791	0.0223
1386.8504	0.0222
1384.9217	0.02211
1382.9930	0.02207
1381.0643	0.02204
1379.1356	0.02201
1377.2069	0.02198
1375.2782	0.02197
1373.3495	0.02199
1371.4209	0.02203
1369.4922	0.02206
1367.5635	0.02206
1365.6348	0.022
1363.7061	0.02189
1361.7774	0.02177
1359.8487	0.02173
1357.9200	0.02175
1355.9913	0.0218
1354.0626	0.02185
1352.1340	0.02189
1350.2053	0.02191
1348.2766	0.02192
1346.3479	0.02193
1344.4192	0.02193
1342.4905	0.02196
1340.5618	0.02203
1338.6331	0.02208
1336.7044	0.02209
1334.7757	0.02206
1332.8471	0.02202
1330.9184	0.02201
1328.9897	0.02201
1327.0610	0.02202
1325.1323	0.02203
1323.2036	0.02201
1321.2749	0.02198
1319.3462	0.02196
1317.4175	0.02201
1315.4888	0.0221
1313.5602	0.02216
1311.6315	0.02218
1309.7028	0.02218
1307.7741	0.02217
1305.8454	0.02218
1303.9167	0.0222
1301.9880	0.02218
1300.0593	0.02212
1298.1306	0.02205
1296.2019	0.02205
1294.2733	0.0221
1292.3446	0.02215
1290.4159	0.02217
1288.4872	0.02217
1286.5585	0.02219
1284.6298	0.02224
1282.7011	0.02227
1280.7724	0.02229
1278.8437	0.02232
1276.9150	0.02238
1274.9864	0.0224
1273.0577	0.02239
1271.1290	0.02242
1269.2003	0.02252
1267.2716	0.02262
1265.3429	0.02263
1263.4142	0.02254
1261.4855	0.02241
1259.5568	0.02229
1257.6281	0.02216
1255.6995	0.02203
1253.7708	0.02193
1251.8421	0.0219
1249.9134	0.02191
1247.9847	0.02192
1246.0560	0.02194
1244.1273	0.02201
1242.1986	0.02214
1240.2699	0.02231
1238.3412	0.02253
1236.4126	0.02277
1234.4839	0.02297
1232.5552	0.0231
1230.6265	0.02318
1228.6978	0.02321
1226.7691	0.02317
1224.8404	0.02303
1222.9117	0.02283
1220.9830	0.02259
1219.0543	0.02235
1217.1257	0.0221
1215.1970	0.02185
1213.2683	0.02162
1211.3396	0.02141
1209.4109	0.02122
1207.4822	0.02102
1205.5535	0.02082
1203.6248	0.02062
1201.6961	0.02041
1199.7674	0.02023
1197.8388	0.02008
1195.9101	0.01996
1193.9814	0.01983
1192.0527	0.01973
1190.1240	0.0197
1188.1953	0.01972
1186.2666	0.01976
1184.3379	0.01978
1182.4092	0.0198
[truncated: 610 more rows]
