# Supplementary material for: Vibrational Study on the Structure, Bioactivity, and Silver Adsorption of Silk Fibroin Fibers Grafted with Methacrylonitrile
Source: Molecules. 2023 Mar 10;28(6):2551. doi: 10.3390/molecules28062551 (PMC10051891; doi:10.3390/molecules28062551)
Supplement: Supplementary file 1 [file molecules-28-02551-s001.zip › RAW DATA/Figure S1 Raman t0 all samples/BF MAN 40 Raman average t = 0.txt]

TITLE	BF MAN 40 P3 | AV. OF 190
DATA TYPE
ORIGIN	JASCO
OWNER
DATE	23/02/14
TIME	10:35:11
SPECTROMETER/DATA SYSTEM
RESOLUTION
DELTAX	-1.92849
XUNITS	1/CM
YUNITS	ABSORBANCE
FIRSTX	3600.0000
LASTX	400.0000
NPOINTS	1660
FIRSTY	0.00009
MAXY	0.01716
MINY	-0.00012
XYDATA
3600.0000	8.57378E-005
3598.0715	9.37712E-005
3596.1430	8.14766E-005
3594.2145	7.71544E-005
3592.2860	9.03283E-005
3590.3576	9.05967E-005
3588.4291	8.29048E-005
3586.5006	7.17615E-005
3584.5721	7.30095E-005
3582.6436	8.2876E-005
3580.7151	8.87963E-005
3578.7866	0.000100185
3576.8581	9.68434E-005
3574.9296	8.85605E-005
3573.0011	8.94286E-005
3571.0727	9.05299E-005
3569.1442	9.33603E-005
3567.2157	9.55043E-005
3565.2872	8.41318E-005
3563.3587	7.60012E-005
3561.4302	7.61028E-005
3559.5017	7.62144E-005
3557.5732	7.92948E-005
3555.6447	8.69056E-005
3553.7162	9.52259E-005
3551.7878	9.78036E-005
3549.8593	9.49449E-005
3547.9308	9.55427E-005
3546.0023	0.000100737
3544.0738	0.00010345
3542.1453	9.67112E-005
3540.2168	9.71163E-005
3538.2883	0.000111535
3536.3598	0.000129762
3534.4313	0.000130103
3532.5029	0.000118538
3530.5744	0.000113316
3528.6459	0.000114456
3526.7174	0.000104836
3524.7889	8.85598E-005
3522.8604	8.83048E-005
3520.9319	0.000105282
3519.0034	0.000105589
3517.0749	0.000101941
3515.1464	0.000105752
3513.2180	0.000111028
3511.2895	0.00011122
3509.3610	0.000116572
3507.4325	0.000127359
3505.5040	0.000135013
3503.5755	0.000137007
3501.6470	0.000136003
3499.7185	0.000135859
3497.7900	0.000137614
3495.8615	0.000137841
3493.9331	0.00012935
3492.0046	0.000128481
3490.0761	0.000142619
3488.1476	0.000148022
3486.2191	0.000151044
3484.2906	0.000155216
3482.3621	0.000158361
3480.4336	0.000159854
3478.5051	0.000156701
3476.5766	0.000153824
3474.6482	0.000148502
3472.7197	0.000131162
3470.7912	0.000124508
3468.8627	0.000128252
3466.9342	0.000129251
3465.0057	0.000128052
3463.0772	0.000122494
3461.1487	0.000119008
3459.2202	0.000126496
3457.2917	0.000136362
3455.3633	0.000141329
3453.4348	0.000139539
3451.5063	0.000138275
3449.5778	0.00013431
3447.6493	0.000117068
3445.7208	0.000103771
3443.7923	0.000105326
3441.8638	0.000108773
3439.9353	0.000108804
3438.0068	0.000107568
3436.0784	0.000109748
3434.1499	0.000116304
3432.2214	0.000119984
3430.2929	0.000114857
3428.3644	0.000103232
3426.4359	9.89827E-005
3424.5074	9.9906E-005
3422.5789	0.00011347
3420.6504	0.000128453
3418.7219	0.000131098
3416.7935	0.000125432
3414.8650	0.00012274
3412.9365	0.000134486
3411.0080	0.000139638
3409.0795	0.000132531
3407.1510	0.000130259
3405.2225	0.000141692
3403.2940	0.000164141
3401.3655	0.000188615
3399.4370	0.000203034
3397.5086	0.000208296
3395.5801	0.000210829
3393.6516	0.000214057
3391.7231	0.00021962
3389.7946	0.000226532
3387.8661	0.0002309
3385.9376	0.000230271
3384.0091	0.000228361
3382.0806	0.000230037
3380.1521	0.000234925
3378.2237	0.0002458
3376.2952	0.000261995
3374.3667	0.000273025
3372.4382	0.000276772
3370.5097	0.000283895
3368.5812	0.000298013
3366.6527	0.000313052
3364.7242	0.000327757
3362.7957	0.000340362
3360.8672	0.00035227
3358.9388	0.000363308
3357.0103	0.000374643
3355.0818	0.000386199
3353.1533	0.000393993
3351.2248	0.00040162
3349.2963	0.000414417
3347.3678	0.000429632
3345.4393	0.000448459
3343.5108	0.000471004
3341.5823	0.000492478
3339.6539	0.000511174
3337.7254	0.000528473
3335.7969	0.00054957
3333.8684	0.000572329
3331.9399	0.000594423
3330.0114	0.000621061
3328.0829	0.000655333
3326.1544	0.000690979
3324.2259	0.00072579
3322.2974	0.000762283
3320.3690	0.000800331
3318.4405	0.000835829
3316.5120	0.000868339
3314.5835	0.000905396
3312.6550	0.000950429
3310.7265	0.000994674
3308.7980	0.00103466
3306.8695	0.00107573
3304.9410	0.001112
3303.0125	0.00113993
3301.0841	0.00117171
3299.1556	0.00121501
3297.2271	0.00125986
3295.2986	0.00129088
3293.3701	0.00130629
3291.4416	0.00131909
3289.5131	0.00133744
3287.5846	0.00134773
3285.6561	0.00133982
3283.7276	0.00133019
3281.7992	0.00132433
3279.8707	0.00130786
3277.9422	0.00127844
3276.0137	0.00124603
3274.0852	0.00121179
3272.1567	0.00117433
3270.2282	0.00113783
3268.2997	0.00110315
3266.3712	0.00106482
3264.4427	0.00101633
3262.5143	0.000960929
3260.5858	0.000909258
3258.6573	0.000869036
3256.7288	0.000837473
3254.8003	0.000805273
3252.8718	0.000767393
3250.9433	0.000721926
3249.0148	0.000674221
3247.0863	0.000630835
3245.1578	0.000595663
3243.2294	0.000572555
3241.3009	0.000559317
3239.3724	0.000542641
3237.4439	0.000518816
3235.5154	0.000498098
3233.5869	0.000484398
3231.6584	0.000464412
3229.7299	0.000430929
3227.8014	0.000396679
3225.8729	0.000373906
3223.9445	0.000356891
3222.0160	0.000335154
3220.0875	0.000308135
3218.1590	0.000280452
3216.2305	0.000261069
3214.3020	0.000254902
3212.3735	0.000255154
3210.4450	0.000250596
3208.5165	0.000238551
3206.5880	0.000227325
3204.6596	0.000222834
3202.7311	0.000216158
3200.8026	0.000201876
3198.8741	0.000188494
3196.9456	0.000179365
3195.0171	0.000172985
3193.0886	0.000170884
3191.1601	0.000165345
3189.2316	0.00014622
3187.3031	0.000123177
3185.3747	0.000110412
3183.4462	0.000108944
3181.5177	0.000114306
3179.5892	0.000119093
3177.6607	0.000118813
3175.7322	0.000115347
3173.8037	0.000115104
3171.8752	0.000121888
3169.9467	0.000129438
3168.0182	0.000133752
3166.0898	0.000140037
3164.1613	0.000145491
3162.2328	0.000140782
3160.3043	0.000124817
3158.3758	0.000105486
3156.4473	9.09111E-005
3154.5188	8.6809E-005
3152.5903	9.28554E-005
3150.6618	9.66643E-005
3148.7333	8.79406E-005
3146.8049	7.38448E-005
3144.8764	6.38163E-005
3142.9479	5.66337E-005
3141.0194	5.67394E-005
3139.0909	6.79947E-005
3137.1624	8.21655E-005
3135.2339	9.01229E-005
3133.3054	8.80035E-005
3131.3769	8.43059E-005
3129.4484	9.45076E-005
3127.5200	0.000112368
3125.5915	0.000120672
3123.6630	0.000122274
3121.7345	0.00012533
3119.8060	0.00012517
3117.8775	0.000121326
3115.9490	0.000113923
3114.0205	0.000101957
3112.0920	9.5851E-005
3110.1635	9.6132E-005
3108.2351	9.00947E-005
3106.3066	7.97806E-005
3104.3781	8.04961E-005
3102.4496	9.73816E-005
3100.5211	0.000120051
3098.5926	0.000136257
3096.6641	0.000153066
3094.7356	0.000183977
3092.8071	0.000220496
3090.8786	0.000252892
3088.9502	0.000294017
3087.0217	0.000354768
3085.0932	0.000430436
3083.1647	0.000515267
3081.2362	0.00060816
3079.3077	0.000711074
3077.3792	0.000827037
3075.4507	0.00095774
3073.5222	0.00110032
3071.5937	0.00124572
3069.6653	0.00139022
3067.7368	0.00153361
3065.8083	0.00165923
3063.8798	0.00174333
3061.9513	0.00177853
3060.0228	0.00176541
3058.0943	0.00170948
3056.1658	0.00163495
3054.2373	0.00156549
3052.3088	0.00151248
3050.3804	0.00148359
3048.4519	0.00148131
3046.5234	0.00150507
3044.5949	0.00154931
3042.6664	0.00160133
3040.7379	0.00165651
3038.8094	0.00171961
3036.8809	0.00179567
3034.9524	0.00189783
3033.0239	0.00204109
3031.0955	0.00222972
3029.1670	0.00246667
3027.2385	0.00275542
3025.3100	0.00309181
3023.3815	0.00347266
3021.4530	0.00389606
3019.5245	0.00435123
3017.5960	0.00482023
3015.6675	0.00528784
3013.7390	0.00575513
3011.8106	0.0062355
3009.8821	0.00673476
3007.9536	0.00725062
3006.0251	0.00777839
3004.0966	0.00831005
3002.1681	0.00884034
3000.2396	0.00936082
2998.3111	0.00985026
2996.3826	0.0102889
2994.4541	0.0106567
2992.5257	0.0109223
2990.5972	0.0110643
2988.6687	0.011087
2986.7402	0.0110031
2984.8117	0.0108266
2982.8832	0.0105784
2980.9547	0.0102936
2979.0262	0.010025
2977.0977	0.00982157
2975.1692	0.00970966
2973.2408	0.00970349
2971.3123	0.00979942
2969.3838	0.00997101
2967.4553	0.0101966
2965.5268	0.0104723
2963.5983	0.0108013
2961.6698	0.0111924
2959.7413	0.0116533
2957.8128	0.0121816
2955.8843	0.0127606
2953.9559	0.0133639
2952.0274	0.0139793
2950.0989	0.0146032
2948.1704	0.015207
2946.2419	0.0157566
2944.3134	0.0162414
2942.3849	0.0166465
2940.4564	0.0169485
2938.5279	0.0171304
2936.5994	0.017164
2934.6710	0.0170109
2932.7425	0.0166443
2930.8140	0.0160578
2928.8855	0.0152791
2926.9570	0.014375
2925.0285	0.0134272
2923.1000	0.012502
2921.1715	0.011637
2919.2430	0.0108484
2917.3145	0.0101359
2915.3861	0.00949485
2913.4576	0.00892865
2911.5291	0.00843867
2909.6006	0.0080184
2907.6721	0.00766021
2905.7436	0.00735181
2903.8151	0.007081
2901.8866	0.00684616
2899.9581	0.00664921
2898.0296	0.00648539
2896.1012	0.00634574
2894.1727	0.00622507
2892.2442	0.00612865
2890.3157	0.00606574
2888.3872	0.00603562
2886.4587	0.00602975
2884.5302	0.00604243
2882.6017	0.00607407
2880.6732	0.00612095
2878.7447	0.00616175
2876.8163	0.00617256
2874.8878	0.00613575
2872.9593	0.00601723
2871.0308	0.00579532
2869.1023	0.00548873
2867.1738	0.00511886
2865.2453	0.00471846
2863.3168	0.0043363
2861.3883	0.00398055
2859.4598	0.00364736
2857.5314	0.00335319
2855.6029	0.00308582
2853.6744	0.00282638
2851.7459	0.00258431
2849.8174	0.002362
2847.8889	0.00215838
2845.9604	0.00197828
2844.0319	0.0018179
2842.1034	0.00168542
2840.1749	0.00159261
2838.2465	0.0015357
2836.3180	0.00150991
2834.3895	0.00150016
2832.4610	0.00148075
2830.5325	0.00144087
2828.6040	0.0013744
2826.6755	0.00128535
2824.7470	0.00119716
2822.8185	0.00111295
2820.8900	0.00102005
2818.9616	0.000930499
2817.0331	0.000855555
2815.1046	0.000790272
2813.1761	0.000736436
2811.2476	0.000692329
2809.3191	0.000650333
2807.3906	0.000613569
2805.4621	0.000585009
2803.5336	0.000562631
2801.6051	0.000542493
2799.6767	0.000521589
2797.7482	0.000506074
2795.8197	0.000500772
2793.8912	0.000498923
2791.9627	0.000490702
2790.0342	0.000477795
2788.1057	0.000475019
2786.1772	0.000492803
2784.2487	0.000523926
2782.3202	0.000552441
2780.3918	0.000574123
2778.4633	0.000590185
2776.5348	0.000605362
2774.6063	0.000628233
2772.6778	0.000655123
2770.7493	0.000673679
2768.8208	0.000681845
2766.8923	0.000679181
2764.9638	0.000665113
2763.0353	0.000646165
2761.1069	0.000624582
2759.1784	0.000600453
2757.2499	0.000578574
2755.3214	0.000563787
2753.3929	0.00055852
2751.4644	0.000558622
2749.5359	0.000562726
2747.6074	0.000576744
2745.6789	0.000601112
2743.7504	0.000623494
2741.8220	0.000636244
2739.8935	0.000643652
2737.9650	0.000653917
2736.0365	0.000670796
2734.1080	0.000689875
2732.1795	0.000707957
2730.2510	0.000727251
2728.3225	0.000745249
2726.3940	0.000763239
2724.4655	0.000792013
2722.5371	0.000835272
2720.6086	0.000889136
2718.6801	0.000943679
2716.7516	0.000983776
2714.8231	0.00101267
2712.8946	0.00103349
2710.9661	0.00102454
2709.0376	0.000981634
2707.1091	0.000920176
2705.1806	0.000837804
2703.2522	0.000738943
2701.3237	0.00064073
2699.3952	0.00054356
2697.4667	0.000450014
2695.5382	0.000374726
2693.6097	0.000319583
2691.6812	0.00027633
2689.7527	0.000239879
2687.8242	0.000210091
2685.8957	0.000188547
2683.9673	0.000171336
2682.0388	0.000150358
2680.1103	0.000128876
2678.1818	0.00011983
2676.2533	0.000123573
2674.3248	0.000127177
2672.3963	0.000123692
2670.4678	0.00011691
2668.5393	0.000110846
2666.6108	0.00010766
2664.6824	0.000109597
2662.7539	0.00011309
2660.8254	0.000109778
2658.8969	9.77437E-005
2656.9684	8.60842E-005
2655.0399	7.89291E-005
2653.1114	7.22941E-005
2651.1829	6.43882E-005
2649.2544	5.66854E-005
2647.3259	5.56966E-005
2645.3975	6.11744E-005
2643.4690	6.48233E-005
2641.5405	6.57847E-005
2639.6120	6.60059E-005
2637.6835	6.5241E-005
2635.7550	6.62641E-005
2633.8265	6.95703E-005
2631.8980	7.21151E-005
2629.9695	7.66225E-005
2628.0410	8.39958E-005
2626.1126	8.66794E-005
2624.1841	8.30602E-005
2622.2556	7.96048E-005
2620.3271	7.9558E-005
2618.3986	7.89037E-005
2616.4701	7.62809E-005
2614.5416	7.63326E-005
2612.6131	7.67498E-005
2610.6846	7.2428E-005
2608.7561	6.42552E-005
2606.8277	5.59415E-005
2604.8992	5.565E-005
2602.9707	6.54238E-005
2601.0422	7.54918E-005
2599.1137	7.53799E-005
2597.1852	6.55961E-005
2595.2567	5.63292E-005
2593.3282	5.2626E-005
2591.3997	5.33147E-005
2589.4712	5.70202E-005
2587.5428	6.01346E-005
2585.6143	5.76391E-005
2583.6858	5.16551E-005
2581.7573	4.45894E-005
2579.8288	3.47579E-005
2577.9003	2.6945E-005
2575.9718	2.89623E-005
2574.0433	3.39251E-005
2572.1148	2.91031E-005
2570.1863	1.99836E-005
2568.2579	2.23361E-005
2566.3294	2.94868E-005
2564.4009	2.54072E-005
2562.4724	1.43722E-005
2560.5439	1.26001E-005
2558.6154	2.206E-005
2556.6869	3.06368E-005
2554.7584	3.13967E-005
2552.8299	3.03518E-005
2550.9014	3.40578E-005
2548.9730	4.35663E-005
2547.0445	5.64933E-005
2545.1160	6.43458E-005
2543.1875	6.31798E-005
2541.2590	5.87874E-005
2539.3305	5.6847E-005
2537.4020	5.55897E-005
2535.4735	4.98253E-005
2533.5450	4.25733E-005
2531.6165	4.18008E-005
2529.6881	4.63605E-005
2527.7596	4.44315E-005
2525.8311	3.27129E-005
2523.9026	2.28269E-005
2521.9741	2.23685E-005
2520.0456	2.71073E-005
2518.1171	3.00296E-005
2516.1886	2.79865E-005
2514.2601	2.2738E-005
2512.3316	2.01478E-005
2510.4032	2.33774E-005
2508.4747	2.69443E-005
2506.5462	2.15948E-005
2504.6177	3.88571E-006
2502.6892	-1.572E-005
2500.7607	-1.87547E-005
2498.8322	6.38887E-007
2496.9037	2.44819E-005
2494.9752	3.32599E-005
2493.0467	2.83748E-005
2491.1183	2.18218E-005
2489.1898	1.97666E-005
2487.2613	1.83366E-005
2485.3328	1.05954E-005
2483.4043	-3.75905E-006
2481.4758	-2.02917E-005
2479.5473	-3.06757E-005
2477.6188	-2.37061E-005
2475.6903	-1.75228E-006
2473.7618	1.7151E-005
2471.8334	2.46023E-005
2469.9049	2.60358E-005
2467.9764	2.4002E-005
2466.0479	2.17303E-005
2464.1194	2.79779E-005
2462.1909	4.03554E-005
2460.2624	4.34727E-005
2458.3339	3.6502E-005
2456.4054	3.24156E-005
2454.4769	3.6139E-005
2452.5485	4.51398E-005
2450.6200	5.68591E-005
2448.6915	6.85519E-005
2446.7630	7.58972E-005
2444.8345	7.2699E-005
2442.9060	5.88018E-005
2440.9775	4.88772E-005
2439.0490	5.47562E-005
2437.1205	7.13316E-005
2435.1920	8.32416E-005
2433.2636	8.64691E-005
2431.3351	8.75457E-005
2429.4066	8.79478E-005
2427.4781	7.81135E-005
2425.5496	5.75625E-005
2423.6211	4.39112E-005
2421.6926	4.66586E-005
2419.7641	5.39855E-005
2417.8356	5.23531E-005
2415.9071	4.12131E-005
2413.9787	2.83176E-005
2412.0502	1.81522E-005
2410.1217	1.34551E-005
2408.1932	2.1284E-005
2406.2647	3.92508E-005
2404.3362	5.15145E-005
2402.4077	4.97245E-005
2400.4792	4.07547E-005
2398.5507	3.05858E-005
2396.6222	2.00672E-005
2394.6938	1.27568E-005
2392.7653	1.06506E-005
2390.8368	1.29675E-005
2388.9083	1.65468E-005
2386.9798	1.80684E-005
2385.0513	1.55943E-005
2383.1228	1.10443E-005
2381.1943	1.05018E-005
2379.2658	1.7527E-005
2377.3373	2.29273E-005
2375.4089	1.74611E-005
2373.4804	7.63452E-006
2371.5519	4.27477E-007
2369.6234	-2.24938E-006
2367.6949	1.02259E-006
2365.7664	1.03037E-005
2363.8379	2.31003E-005
2361.9094	3.18957E-005
2359.9809	3.12214E-005
2358.0524	2.09117E-005
2356.1240	4.25149E-006
2354.1955	-1.33412E-005
2352.2670	-2.98526E-005
2350.3385	-4.0499E-005
2348.4100	-3.23111E-005
2346.4815	-3.40235E-006
2344.5530	2.75841E-005
2342.6245	4.66385E-005
2340.6960	5.64568E-005
2338.7675	6.03988E-005
2336.8391	6.499E-005
2334.9106	0.000106902
2332.9821	0.000221525
2331.0536	0.00035102
2329.1251	0.000363799
2327.1966	0.000234233
2325.2681	9.37367E-005
2323.3396	5.03231E-005
2321.4111	7.5842E-005
2319.4826	9.8716E-005
2317.5542	9.70431E-005
2315.6257	8.7281E-005
2313.6972	8.42817E-005
2311.7687	8.67129E-005
2309.8402	9.01811E-005
2307.9117	9.28489E-005
2305.9832	8.1897E-005
2304.0547	4.05619E-005
2302.1262	-1.40907E-005
2300.1977	-2.93315E-005
2298.2693	1.65405E-005
2296.3408	7.45771E-005
2294.4123	8.94084E-005
2292.4838	6.01809E-005
2290.5553	2.72722E-005
2288.6268	3.34892E-005
2286.6983	8.03201E-005
2284.7698	0.000124918
2282.8413	0.000119085
2280.9128	5.42726E-005
2278.9844	-9.85689E-006
2277.0559	5.39492E-006
2275.1274	9.35111E-005
2273.1989	0.000186473
2271.2704	0.000254126
2269.3419	0.000304329
2267.4134	0.000346911
2265.4849	0.000381636
2263.5564	0.000399809
2261.6279	0.000410188
2259.6995	0.00044115
2257.7710	0.000528845
2255.8425	0.000725096
2253.9140	0.00107502
2251.9855	0.00161713
2250.0570	0.00242692
2248.1285	0.00356332
2246.2000	0.00501051
2244.2715	0.00672432
2242.3430	0.00860435
2240.4146	0.0103584
2238.4861	0.0114968
2236.5576	0.0116572
2234.6291	0.0109085
2232.7006	0.00946937
2230.7721	0.00745448
2228.8436	0.00521582
2226.9151	0.0033546
2224.9866	0.0021631
2223.0581	0.00148824
2221.1297	0.00108758
2219.2012	0.00081306
2217.2727	0.000577202
2215.3442	0.000378734
2213.4157	0.000296555
2211.4872	0.000339654
2209.5587	0.000408474
2207.6302	0.00043191
2205.7017	0.000417141
2203.7732	0.000384522
2201.8448	0.000350363
2199.9163	0.000334184
2197.9878	0.000325307
2196.0593	0.000287765
2194.1308	0.000215119
2192.2023	0.000166666
2190.2738	0.000211859
2188.3453	0.000323854
2186.4168	0.000401652
2184.4883	0.000399766
2182.5599	0.000353704
2180.6314	0.000296951
2178.7029	0.000230208
2176.7744	0.000173288
2174.8459	0.000163698
2172.9174	0.000182312
2170.9889	0.000179481
2169.0604	0.000142811
2167.1319	5.68319E-005
2165.2034	-7.05624E-005
2163.2750	-0.000122127
2161.3465	-1.38488E-005
2159.4180	0.000140407
2157.4895	0.000170753
2155.5610	5.86198E-005
2153.6325	-5.06386E-005
2151.7040	-1.37801E-005
2149.7755	0.000139659
2147.8470	0.000266262
2145.9185	0.000288519
2143.9901	0.000249542
2142.0616	0.000239463
2140.1331	0.000288386
2138.2046	0.000336617
2136.2761	0.000328863
2134.3476	0.000293376
2132.4191	0.000285733
2130.4906	0.000305521
2128.5621	0.000321534
2126.6336	0.000325247
2124.7052	0.000319604
2122.7767	0.000315752
2120.8482	0.000331914
2118.9197	0.00036121
2116.9912	0.0003732
2115.0627	0.00035927
2113.1342	0.000332812
2111.2057	0.000295725
2109.2772	0.000253757
2107.3487	0.000227539
2105.4203	0.000205307
2103.4918	0.000163481
2101.5633	0.000141025
2099.6348	0.000169949
2097.7063	0.000210316
2095.7778	0.000241719
2093.8493	0.00026555
2091.9208	0.000240037
2089.9923	0.000162081
2088.0638	0.000101493
2086.1354	9.00764E-005
2084.2069	0.00011215
2082.2784	0.000158459
2080.3499	0.000216561
2078.4214	0.000264951
2076.4929	0.0002783
2074.5644	0.000234326
2072.6359	0.000141855
2070.7074	3.60736E-005
2068.7789	-2.90808E-005
2066.8505	5.2203E-006
2064.9220	0.000125933
2062.9935	0.00023777
2061.0650	0.000257564
2059.1365	0.000163735
2057.2080	3.99537E-006
2055.2795	-0.000112513
2053.3510	-0.000116909
2051.4225	-5.21904E-005
2049.4940	1.62523E-005
2047.5656	8.20102E-005
2045.6371	0.000145134
2043.7086	0.000164256
2041.7801	0.000133797
2039.8516	0.000124274
2037.9231	0.000162884
2035.9946	0.000198589
2034.0661	0.000210176
2032.1376	0.000212126
2030.2091	0.000199863
2028.2807	0.000185013
2026.3522	0.000200232
2024.4237	0.000223519
2022.4952	0.000202634
2020.5667	0.000155378
2018.6382	0.000132068
2016.7097	0.000129172
2014.7812	0.000134668
2012.8527	0.000169235
2010.9242	0.000222518
2008.9958	0.000253378
2007.0673	0.000251332
2005.1388	0.000239048
2003.2103	0.000238284
2001.2818	0.000252445
1999.3533	0.000269436
1997.4248	0.00028299
1995.4963	0.000298705
1993.5678	0.000304391
1991.6393	0.000289905
1989.7109	0.000279741
1987.7824	0.000292178
1985.8539	0.00030842
1983.9254	0.000306437
1981.9969	0.000287523
1980.0684	0.000265575
1978.1399	0.000250687
1976.2114	0.000245758
1974.2829	0.000252746
1972.3544	0.000270375
1970.4260	0.000286236
1968.4975	0.000290976
1966.5690	0.000288998
1964.6405	0.000288466
1962.7120	0.000290296
1960.7835	0.000290266
1958.8550	0.000284226
1956.9265	0.000271947
1954.9980	0.000258084
1953.0695	0.00025136
1951.1411	0.000258923
1949.2126	0.000274767
1947.2841	0.000286305
1945.3556	0.000290517
1943.4271	0.000291595
1941.4986	0.000294467
1939.5701	0.000298594
1937.6416	0.000293277
1935.7131	0.000275005
1933.7846	0.000257872
1931.8562	0.000250688
1929.9277	0.000245866
1927.9992	0.000239866
1926.0707	0.00023538
1924.1422	0.000230538
1922.2137	0.000225115
1920.2852	0.000225034
1918.3567	0.000233224
1916.4282	0.000243511
1914.4997	0.000246384
1912.5713	0.000240198
1910.6428	0.000234203
1908.7143	0.000237184
1906.7858	0.000244905
1904.8573	0.000244369
1902.9288	0.00023231
1901.0003	0.000218614
1899.0718	0.000211832
1897.1433	0.000211316
1895.2148	0.000211907
1893.2864	0.000209377
1891.3579	0.000204788
1889.4294	0.000201073
1887.5009	0.000196288
1885.5724	0.00018958
1883.6439	0.000182286
1881.7154	0.000174691
1879.7869	0.000167137
1877.8584	0.000160469
1875.9299	0.000155882
1874.0015	0.000153174
1872.0730	0.00015007
1870.1445	0.000145156
1868.2160	0.000140485
1866.2875	0.000138566
1864.3590	0.000140433
1862.4305	0.000141402
1860.5020	0.000136925
1858.5735	0.000128733
1856.6450	0.000119171
1854.7166	0.000109287
1852.7881	0.000100524
1850.8596	9.34305E-005
1848.9311	8.64028E-005
1847.0026	7.9392E-005
1845.0741	7.40516E-005
1843.1456	6.99679E-005
1841.2171	6.66576E-005
1839.2886	6.45088E-005
1837.3601	6.38973E-005
1835.4317	6.40186E-005
1833.5032	6.50005E-005
1831.5747	6.67786E-005
1829.6462	6.66678E-005
1827.7177	6.23059E-005
1825.7892	5.63229E-005
1823.8607	5.47033E-005
1821.9322	5.89502E-005
1820.0037	6.49253E-005
1818.0752	6.88292E-005
1816.1468	7.03831E-005
1814.2183	6.95675E-005
1812.2898	6.37313E-005
1810.3613	5.40572E-005
1808.4328	4.65403E-005
1806.5043	4.5778E-005
1804.5758	5.33406E-005
1802.6473	6.52685E-005
1800.7188	7.51915E-005
1798.7903	8.23948E-005
1796.8619	8.79366E-005
1794.9334	9.20019E-005
1793.0049	9.49888E-005
1791.0764	9.64573E-005
1789.1479	9.51891E-005
1787.2194	8.78584E-005
1785.2909	7.40059E-005
1783.3624	6.12824E-005
1781.4339	5.6887E-005
1779.5054	5.37399E-005
1777.5770	4.33722E-005
1775.6485	3.07548E-005
1773.7200	2.23494E-005
1771.7915	1.87298E-005
1769.8630	2.09212E-005
1767.9345	2.53662E-005
1766.0060	2.38428E-005
1764.0775	1.87303E-005
1762.1490	1.72965E-005
1760.2205	1.42457E-005
1758.2921	1.31875E-006
1756.3636	-1.47254E-005
1754.4351	-2.06004E-005
1752.5066	-1.33801E-005
1750.5781	-1.92155E-006
1748.6496	3.66219E-006
1746.7211	-1.02608E-006
1744.7926	-1.30427E-005
1742.8641	-1.77254E-005
1740.9356	-6.75395E-006
1739.0072	6.04149E-006
1737.0787	9.22522E-006
1735.1502	6.75675E-006
1733.2217	1.89384E-006
1731.2932	-5.59422E-006
1729.3647	-9.91393E-006
1727.4362	-2.29268E-006
1725.5077	1.61387E-005
1723.5792	3.80769E-005
1721.6507	5.97318E-005
1719.7223	7.97745E-005
1717.7938	9.78357E-005
1715.8653	0.000119031
1713.9368	0.000151933
1712.0083	0.000197155
1710.0798	0.000248821
1708.1513	0.000309173
1706.2228	0.000387038
1704.2943	0.000485185
1702.3658	0.000598305
1700.4374	0.000717482
1698.5089	0.000830415
1696.5804	0.000932101
1694.6519	0.00102819
1692.7234	0.00112533
1690.7949	0.0012255
1688.8664	0.00133094
1686.9379	0.00144913
1685.0094	0.00158491
1683.0809	0.00173219
1681.1525	0.00188411
1679.2240	0.0020486
1677.2955	0.00224335
1675.3670	0.00247681
1673.4385	0.00274788
1671.5100	0.00305299
1669.5815	0.00336601
1667.6530	0.00361635
1665.7245	0.00371023
1663.7960	0.00359502
1661.8676	0.00330478
1659.9391	0.00293248
1658.0106	0.00255972
1656.0821	0.00221908
1654.1536	0.00191333
1652.2251	0.00164497
1650.2966	0.00142052
1648.3681	0.00123964
1646.4396	0.00109458
1644.5111	0.000975994
1642.5827	0.000875415
1640.6542	0.00078755
1638.7257	0.000709165
1636.7972	0.000639639
1634.8687	0.000582353
1632.9402	0.000542868
1631.0117	0.000524143
1629.0832	0.000526067
1627.1547	0.00055089
1625.2262	0.000604715
1623.2978	0.00069399
1621.3693	0.000817742
1619.4408	0.000956621
1617.5123	0.00106906
1615.5838	0.00110892
1613.6553	0.00105763
1611.7268	0.000940586
1609.7983	0.000807575
1607.8698	0.000697645
1605.9413	0.000623275
1604.0129	0.000578109
1602.0844	0.000552776
1600.1559	0.000540459
1598.2274	0.000530251
1596.2989	0.000505506
1594.3704	0.000455276
1592.4419	0.0003872
1590.5134	0.000319351
1588.5849	0.000260467
1586.6564	0.000210522
1584.7280	0.00016983
1582.7995	0.000136302
1580.8710	0.000105994
1578.9425	8.20616E-005
1577.0140	7.02722E-005
1575.0855	7.12515E-005
1573.1570	8.27899E-005
1571.2285	9.9519E-005
1569.3000	0.000112222
1567.3715	0.000118679
1565.4431	0.000126759
1563.5146	0.000140934
1561.5861	0.000161662
1559.6576	0.000192202
1557.7291	0.00022797
1555.8006	0.000248328
1553.8721	0.000237952
1551.9436	0.000204829
1550.0151	0.000167183
1548.0866	0.000138036
1546.1582	0.00012251
1544.2297	0.000115055
1542.3012	0.000104192
1540.3727	8.79322E-005
1538.4442	7.37256E-005
1536.5157	6.68988E-005
1534.5872	6.91968E-005
1532.6587	7.53361E-005
1530.7302	7.69258E-005
1528.8017	7.4178E-005
1526.8733	7.30786E-005
1524.9448	7.55149E-005
1523.0163	8.01063E-005
1521.0878	8.38111E-005
1519.1593	8.42828E-005
1517.2308	8.20239E-005
1515.3023	7.5575E-005
1513.3738	6.34682E-005
1511.4453	4.88176E-005
1509.5168	3.58745E-005
1507.5884	2.89441E-005
1505.6599	2.53771E-005
1503.7314	1.10362E-005
1501.8029	-1.21784E-005
1499.8744	8.19471E-006
1497.9459	0.000116474
1496.0174	0.000252464
1494.0889	0.000322342
1492.1604	0.000331242
1490.2319	0.000345658
1488.3035	0.000404501
1486.3750	0.000512297
1484.4465	0.000661521
1482.5180	0.000841287
1480.5895	0.00103877
1478.6610	0.00124424
1476.7325	0.001453
1474.8040	0.00166104
1472.8755	0.00186858
1470.9470	0.00208033
1469.0186	0.00230048
1467.0901	0.00253783
1465.1616	0.0028109
1463.2331	0.00313184
1461.3046	0.00348216
1459.3761	0.00381686
1457.4476	0.00408526
1455.5191	0.00425072
1453.5906	0.00430264
1451.6621	0.00424846
1449.7337	0.00409879
1447.8052	0.00386853
1445.8767	0.00358137
1443.9482	0.00325924
1442.0197	0.00291451
1440.0912	0.00255602
1438.1627	0.00219798
1436.2342	0.00186323
1434.3057	0.00157591
1432.3772	0.00134643
1430.4488	0.00116794
1428.5203	0.00102754
1426.5918	0.000919576
1424.6633	0.000846162
1422.7348	0.000808816
1420.8063	0.000803547
1418.8778	0.000825478
1416.9493	0.000874084
1415.0208	0.000949121
1413.0923	0.00104357
1411.1639	0.0011468
1409.2354	0.00125261
1407.3069	0.00135667
1405.3784	0.00144765
1403.4499	0.00150286
1401.5214	0.00150286
1399.5929	0.00145228
1397.6644	0.0013729
1395.7359	0.00128181
1393.8074	0.00118391
1391.8790	0.00107613
1389.9505	0.00095771
1388.0220	0.000839432
1386.0935	0.000736573
1384.1650	0.000653028
1382.2365	0.000584526
1380.3080	0.000535032
1378.3795	0.000516459
1376.4510	0.000534776
1374.5225	0.00058258
1372.5941	0.000642563
1370.6656	0.000692117
1368.7371	0.000713369
1366.8086	0.000700913
1364.8801	0.000661364
1362.9516	0.000610726
1361.0231	0.000569001
1359.0946	0.000546387
1357.1661	0.000538307
1355.2376	0.000538961
1353.3092	0.000549762
1351.3807	0.000575028
1349.4522	0.000614969
1347.5237	0.000662501
1345.5952	0.000703877
1343.6667	0.000733731
1341.7382	0.000761078
1339.8097	0.000789003
1337.8812	0.000809468
1335.9527	0.000816688
1334.0243	0.000812532
1332.0958	0.000804996
1330.1673	0.000800471
1328.2388	0.000792508
1326.3103	0.000775136
1324.3818	0.000756658
1322.4533	0.000750344
1320.5248	0.000760354
1318.5963	0.000777377
1316.6678	0.000792308
1314.7394	0.000803307
1312.8109	0.000811602
1310.8824	0.000819734
1308.9539	0.000828166
1307.0254	0.000831286
1305.0969	0.000825275
1303.1684	0.000817521
1301.2399	0.000815713
1299.3114	0.000815545
1297.3829	0.000814092
1295.4545	0.00082128
1293.5260	0.000845423
1291.5975	0.000882825
1289.6690	0.00092829
1287.7405	0.00097891
1285.8120	0.00102894
1283.8835	0.00107387
1281.9550	0.00111648
1280.0265	0.00116537
1278.0980	0.00122676
1276.1696	0.00130084
1274.2411	0.0013855
1272.3126	0.00147599
1270.3841	0.00155953
1268.4556	0.00161796
1266.5271	0.00163604
1264.5986	0.00161107
1262.6701	0.00155817
1260.7416	0.00149716
1258.8131	0.00143463
1256.8847	0.00136939
1254.9562	0.00131842
1253.0277	0.00132873
1251.0992	0.00142355
1249.1707	0.00154176
1247.2422	0.00161921
1245.3137	0.00169372
1243.3852	0.00182867
1241.4567	0.00202542
1239.5282	0.00225977
1237.5998	0.00251163
1235.6713	0.00275064
1233.7428	0.00294163
1231.8143	0.00306474
1229.8858	0.00311662
1227.9573	0.00310099
1226.0288	0.00302777
1224.1003	0.00291212
1222.1718	0.00276331
1220.2433	0.0025809
1218.3149	0.00236889
1216.3864	0.00214806
1214.4579	0.00194349
1212.5294	0.00176498
1210.6009	0.00160918
1208.6724	0.00146472
1206.7439	0.00131162
1204.8154	0.00113593
1202.8869	0.000950854
1200.9584	0.00078758
1199.0300	0.000669539
1197.1015	0.000600653
1195.1730	0.000569966
1193.2445	0.000559278
1191.3160	0.000551696
1189.3875	0.000540385
1187.4590	0.0005304
1185.5305	0.000530828
1183.6020	0.000547267
1181.6735	0.000583147
1179.7451	0.000637114
1177.8166	0.000700836
1175.8881	0.000758287
1173.9596	0.000789076
1172.0311	0.000785117
1170.1026	0.00076262
1168.1741	0.000744896
1166.2456	0.000739358
1164.3171	0.00074048
1162.3886	0.000740348
1160.4602	0.000727873
1158.5317	0.000688011
1156.6032	0.000615176
1154.6747	0.000522828
1152.7462	0.000429166
1150.8177	0.000342742
1148.8892	0.000266051
1146.9607	0.000197587
1145.0322	0.000136801
1143.1037	9.25981E-005
1141.1753	7.22115E-005
1139.2468	7.10655E-005
1137.3183	7.97561E-005
1135.3898	9.1854E-005
1133.4613	0.000103971
1131.5328	0.000114668
1129.6043	0.000128535
1127.6758	0.000152191
1125.7473	0.000180977
1123.8188	0.000204656
1121.8904	0.000220859
1119.9619	0.000233336
1118.0334	0.000248199
1116.1049	0.000272366
1114.1764	0.000309084
1112.2479	0.000355773
1110.3194	0.000408105
1108.3909	0.000462113
1106.4624	0.000519044
1104.5339	0.00058397
1102.6055	0.000649642
1100.6770	0.000709075
1098.7485	0.00077933
1096.8200	0.000894851
1094.8915	0.00108597
1092.9630	0.00135616
1091.0345	0.00167066
1089.1060	0.00197037
1087.1775	0.00218635
1085.2490	0.00225757
1083.3206	0.00217021
1081.3921	0.00197017
1079.4636	0.00172026
1077.5351	0.00146511
1075.6066	0.00123574
1073.6781	0.00105327
1071.7496	0.0009191
1069.8211	0.000818436
1067.8926	0.000736923
1065.9641	0.000669757
1064.0357	0.0006132
1062.1072	0.000561742
1060.1787	0.000517804
1058.2502	0.000489854
1056.3217	0.000475892
1054.3932	0.000465454
1052.4647	0.000461312
1050.5362	0.000474142
1048.6077	0.000499037
1046.6792	0.00051992
1044.7508	0.000530906
1042.8223	0.000536176
1040.8938	0.000538565
1038.9653	0.000539665
1037.0368	0.000541297
1035.1083	0.000543041
1033.1798	0.000537979
1031.2513	0.000515728
1029.3228	0.000477053
1027.3943	0.000431308
1025.4659	0.000386292
1023.5374	0.000347521
1021.6089	0.000317044
1019.6804	0.00029245
1017.7519	0.000272888
1015.8234	0.000260864
1013.8949	0.000263314
1011.9664	0.000295528
1010.0379	0.000377389
1008.1094	0.000520102
1006.1810	0.000697286
1004.2525	0.000825671
1002.3240	0.000830214
1000.3955	0.000735932
998.4670	0.000634455
996.5385	0.00058013
994.6100	0.000572387
992.6815	0.000605447
990.7530	0.000684932
988.8245	0.000815003
986.8961	0.000994633
984.9676	0.00121195
983.0391	0.00143435
981.1106	0.0016163
979.1821	0.00172444
977.2536	0.00174712
975.3251	0.00168667
973.3966	0.00155933
971.4681	0.0013982
969.5396	0.00124027
967.6112	0.00110636
965.6827	0.00099792
963.7542	0.000909432
961.8257	0.000840074
959.8972	0.000790975
957.9687	0.000754545
956.0402	0.00071957
954.1117	0.000682715
952.1832	0.000646138
950.2547	0.000612908
948.3263	0.000585679
946.3978	0.000560065
944.4693	0.00052894
942.5408	0.000495802
940.6123	0.000468832
938.6838	0.000447292
936.7553	0.000428691
934.8268	0.000418009
932.8983	0.000415685
930.9698	0.000413928
929.0414	0.000408824
927.1129	0.000402274
925.1844	0.00039312
923.2559	0.000379173
921.3274	0.000360694
919.3989	0.00033761
917.4704	0.000310105
915.5419	0.000280518
913.6134	0.000253261
911.6849	0.000233974
909.7565	0.000226124
907.8280	0.000226999
905.8995	0.000232073
903.9710	0.000240407
902.0425	0.000250872
900.1140	0.0002613
898.1855	0.000273212
896.2570	0.000292329
894.3285	0.000324408
892.4000	0.000375291
890.4716	0.000447912
888.5431	0.000535083
886.6146	0.000615159
884.6861	0.000665429
882.7576	0.000677772
880.8291	0.000658682
878.9006	0.000619716
876.9721	0.000572858
875.0436	0.00052937
873.1151	0.00049334
871.1867	0.000464532
869.2582	0.000452157
867.3297	0.000474231
865.4012	0.000537202
863.4727	0.00063109
861.5442	0.00074725
859.6157	0.000879482
857.6872	0.00101193
855.7587	0.00111462
853.8302	0.00115328
851.9018	0.00111164
849.9733	0.00100445
848.0448	0.000870242
846.1163	0.000752473
844.1878	0.000671192
842.2593	0.000616668
840.3308	0.000585982
838.4023	0.000593049
836.4738	0.000639635
834.5453	0.000710647
832.6169	0.00078968
830.6884	0.000853324
828.7599	0.000868591
826.8314	0.000818042
824.9029	0.000712772
822.9744	0.000581213
821.0459	0.000454227
819.1174	0.00035026
817.1889	0.000273823
815.2604	0.000223646
813.3320	0.000192922
811.4035	0.000169171
809.4750	0.000146514
807.5465	0.000132123
805.6180	0.000127174
803.6895	0.000119533
801.7610	9.94536E-005
799.8325	7.38488E-005
797.9040	5.69373E-005
795.9755	5.44775E-005
794.0471	6.54915E-005
792.1186	8.50821E-005
790.1901	0.000105184
788.2616	0.000119861
786.3331	0.000130942
784.4046	0.000140106
782.4761	0.000145048
780.5476	0.00014634
778.6191	0.000149478
776.6906	0.000156788
774.7622	0.000165863
772.8337	0.000176667
770.9052	0.00019176
768.9767	0.000213237
767.0482	0.000240855
765.1197	0.000269093
763.1912	0.000291488
761.2627	0.00030487
759.3342	0.000306753
757.4057	0.000295623
755.4773	0.000275605
753.5488	0.000254394
751.6203	0.000239811
749.6918	0.000232168
747.7633	0.000226209
745.8348	0.000220336
743.9063	0.000218292
741.9778	0.000225346
740.0493	0.000242623
738.1208	0.000263945
736.1924	0.000283127
734.2639	0.000303039
732.3354	0.000334407
730.4069	0.000384045
728.4784	0.000450128
726.5499	0.000528513
724.6214	0.000614971
722.6929	0.000701657
720.7644	0.000787035
718.8359	0.000878711
716.9075	0.000976178
714.9790	0.00106866
713.0505	0.00115591
711.1220	0.00124778
709.1935	0.00134572
707.2650	0.00143709
705.3365	0.00149911
703.4080	0.00150943
701.4795	0.00146575
699.5510	0.0013949
697.6226	0.00132705
695.6941	0.00126714
693.7656	0.00120751
691.8371	0.00115426
689.9086	0.0011234
687.9801	0.00111891
686.0516	0.00112521
684.1231	0.00112604
682.1946	0.00111956
680.2661	0.00110517
678.3377	0.00107354
676.4092	0.00102459
674.4807	0.000973119
672.5522	0.000925011
670.6237	0.000871769
668.6952	0.000815366
666.7667	0.000772361
664.8382	0.000751796
662.9097	0.000741499
660.9812	0.000722351
659.0528	0.000690246
657.1243	0.000658235
655.1958	0.000639928
653.2673	0.00063761
651.3388	0.000653243
649.4103	0.000707777
647.4818	0.000818791
645.5533	0.00093693
643.6248	0.000956737
641.6963	0.000840986
639.7679	0.000672189
637.8394	0.000542755
635.9109	0.000468519
633.9824	0.000425142
632.0539	0.000397779
630.1254	0.000381712
628.1969	0.000373815
626.2684	0.000373938
624.3399	0.000383473
622.4114	0.000394785
620.4830	0.000393748
618.5545	0.000380009
616.6260	0.000365211
614.6975	0.000355208
612.7690	0.000352104
610.8405	0.000359335
608.9120	0.000373328
606.9835	0.000386149
605.0550	0.000398844
603.1265	0.00041717
601.1981	0.000441264
599.2696	0.000469169
597.3411	0.000502385
595.4126	0.000545737
593.4841	0.000608891
591.5556	0.000694369
589.6271	0.000782828
587.6986	0.00084255
585.7701	0.000856389
583.8416	0.000835593
581.9132	0.000800996
579.9847	0.00076064
578.0562	0.00071594
576.1277	0.000675158
574.1992	0.000645591
572.2707	0.000624757
570.3422	0.000608669
568.4137	0.000598648
566.4852	0.000596311
564.5567	0.000598525
562.6283	0.000600527
560.6998	0.000597665
558.7713	0.000587236
556.8428	0.000572406
554.9143	0.000557664
552.9858	0.000537463
551.0573	0.000499351
549.1288	0.000441816
547.2003	0.000380894
545.2718	0.000332217
543.3434	0.000297181
541.4149	0.000270155
539.4864	0.000246003
537.5579	0.000224691
535.6294	0.000206428
533.7009	0.000185387
531.7724	0.000158267
529.8439	0.000132577
527.9154	0.000117486
525.9869	0.000110892
524.0585	0.000107429
522.1300	0.000107151
520.2015	0.000109042
518.2730	0.000108393
516.3445	9.97412E-005
514.4160	7.97589E-005
512.4875	5.30973E-005
510.5590	3.515E-005
508.6305	3.82108E-005
506.7020	5.45669E-005
504.7736	6.9466E-005
502.8451	7.97277E-005
500.9166	8.81744E-005
498.9881	9.78811E-005
497.0596	0.000118135
495.1311	0.000151212
493.2026	0.000179743
491.2741	0.000185273
489.3456	0.000167515
487.4171	0.000138185
485.4887	0.000106356
483.5602	7.84178E-005
481.6317	5.99334E-005
479.7032	5.30505E-005
477.7747	5.67664E-005
475.8462	6.31651E-005
473.9177	6.28342E-005
471.9892	5.53436E-005
470.0607	4.59794E-005
468.1322	3.7981E-005
466.2038	3.34121E-005
464.2753	3.38021E-005
462.3468	3.54757E-005
460.4183	3.38722E-005
458.4898	3.35712E-005
456.5613	4.23649E-005
454.6328	6.19984E-005
452.7043	8.98913E-005
450.7758	0.00011742
448.8473	0.000137076
446.9189	0.000151557
444.9904	0.000162209
443.0619	0.00016502
441.1334	0.000164194
439.2049	0.000167394
437.2764	0.00017663
435.3479	0.000191651
433.4194	0.000208545
431.4909	0.000220168
429.5624	0.000226762
427.6340	0.000232288
425.7055	0.000232223
423.7770	0.000219706
421.8485	0.000197282
419.9200	0.000171833
417.9915	0.000148262
416.0630	0.000131264
414.1345	0.000123051
412.2060	0.000120152
410.2775	0.000119955
408.3491	0.000121632
406.4206	0.000121613
404.4921	0.000117972
402.5636	0.000114615
400.6351	0.000115265
