# Supplementary material for: Vibrational Study on the Structure, Bioactivity, and Silver Adsorption of Silk Fibroin Fibers Grafted with Methacrylonitrile
Source: Molecules. 2023 Mar 10;28(6):2551. doi: 10.3390/molecules28062551 (PMC10051891; doi:10.3390/molecules28062551)
Supplement: Supplementary file 1 [file molecules-28-02551-s001.zip › RAW DATA/Figure S1 Raman t0 all samples/BF MAN 40 Raman p1 t = 0.txt]

TITLE	BF MAN 40% PARALL | AV. OF 463
DATA TYPE
ORIGIN	JASCO
OWNER
DATE	23/03/01
TIME	12:40:26
SPECTROMETER/DATA SYSTEM
RESOLUTION
DELTAX	-1.92849
XUNITS	1/CM
YUNITS	AU
FIRSTX	5001.9004
LASTX	3.2560
NPOINTS	2593
FIRSTY	0.00060
MAXY	0.01963
MINY	0.00033
XYDATA
5001.9004	0.0006
4999.9719	0.0006
4998.0434	0.0006
4996.1149	0.0006
4994.1864	0.00062
4992.2579	0.00062
4990.3295	0.0006
4988.4010	0.0006
4986.4725	0.0006
4984.5440	0.00061
4982.6155	0.00062
4980.6870	0.00062
4978.7585	0.00062
4976.8300	0.00062
4974.9015	0.00061
4972.9730	0.0006
4971.0445	0.0006
4969.1161	0.00061
4967.1876	0.00061
4965.2591	0.00061
4963.3306	0.00061
4961.4021	0.00061
4959.4736	0.0006
4957.5451	0.0006
4955.6166	0.0006
4953.6881	0.0006
4951.7596	0.0006
4949.8312	0.0006
4947.9027	0.0006
4945.9742	0.0006
4944.0457	0.0006
4942.1172	0.00059
4940.1887	0.0006
4938.2602	0.00061
4936.3317	0.00061
4934.4032	0.00061
4932.4747	0.00061
4930.5463	0.0006
4928.6178	0.00059
4926.6893	0.00059
4924.7608	0.0006
4922.8323	0.00062
4920.9038	0.00061
4918.9753	0.0006
4917.0468	0.0006
4915.1183	0.0006
4913.1898	0.00059
4911.2614	0.00058
4909.3329	0.00059
4907.4044	0.0006
4905.4759	0.00059
4903.5474	0.00058
4901.6189	0.00058
4899.6904	0.00058
4897.7619	0.00058
4895.8334	0.00059
4893.9049	0.00059
4891.9765	0.00059
4890.0480	0.0006
4888.1195	0.0006
4886.1910	0.0006
4884.2625	0.0006
4882.3340	0.0006
4880.4055	0.00058
4878.4770	0.00058
4876.5485	0.00058
4874.6200	0.0006
4872.6916	0.0006
4870.7631	0.00059
4868.8346	0.00059
4866.9061	0.0006
4864.9776	0.0006
4863.0491	0.0006
4861.1206	0.00058
4859.1921	0.00058
4857.2636	0.00059
4855.3351	0.00059
4853.4067	0.00058
4851.4782	0.0006
4849.5497	0.0006
4847.6212	0.0006
4845.6927	0.00059
4843.7642	0.00059
4841.8357	0.00059
4839.9072	0.0006
4837.9787	0.0006
4836.0502	0.0006
4834.1218	0.0006
4832.1933	0.00059
4830.2648	0.0006
4828.3363	0.0006
4826.4078	0.00059
4824.4793	0.00059
4822.5508	0.00059
4820.6223	0.00058
4818.6938	0.00058
4816.7653	0.00059
4814.8369	0.00061
4812.9084	0.00062
4810.9799	0.00062
4809.0514	0.00061
4807.1229	0.0006
4805.1944	0.0006
4803.2659	0.00059
4801.3374	0.00059
4799.4089	0.0006
4797.4804	0.0006
4795.5520	0.00059
4793.6235	0.00058
4791.6950	0.00057
4789.7665	0.00057
4787.8380	0.00058
4785.9095	0.00057
4783.9810	0.00058
4782.0525	0.00058
4780.1240	0.00057
4778.1955	0.00057
4776.2671	0.00059
4774.3386	0.0006
4772.4101	0.00059
4770.4816	0.00058
4768.5531	0.00057
4766.6246	0.00058
4764.6961	0.00057
4762.7676	0.00056
4760.8391	0.00056
4758.9106	0.00056
4756.9822	0.00057
4755.0537	0.00058
4753.1252	0.00058
4751.1967	0.00058
4749.2682	0.00058
4747.3397	0.00057
4745.4112	0.00057
4743.4827	0.00057
4741.5542	0.00057
4739.6257	0.00057
4737.6973	0.00057
4735.7688	0.00058
4733.8403	0.00059
4731.9118	0.0006
4729.9833	0.0006
4728.0548	0.00058
4726.1263	0.00058
4724.1978	0.00057
4722.2693	0.00058
4720.3408	0.00058
4718.4124	0.00058
4716.4839	0.00058
4714.5554	0.00058
4712.6269	0.00057
4710.6984	0.00056
4708.7699	0.00055
4706.8414	0.00057
4704.9129	0.00058
4702.9844	0.00058
4701.0559	0.00058
4699.1275	0.00058
4697.1990	0.00057
4695.2705	0.00058
4693.3420	0.00057
4691.4135	0.00058
4689.4850	0.00059
4687.5565	0.00058
4685.6280	0.00056
4683.6995	0.00056
4681.7710	0.00056
4679.8426	0.00056
4677.9141	0.00057
4675.9856	0.00057
4674.0571	0.00057
4672.1286	0.00056
4670.2001	0.00057
4668.2716	0.00058
4666.3431	0.00057
4664.4146	0.00058
4662.4861	0.00058
4660.5577	0.00057
4658.6292	0.00057
4656.7007	0.00057
4654.7722	0.00056
4652.8437	0.00055
4650.9152	0.00055
4648.9867	0.00056
4647.0582	0.00057
4645.1297	0.00059
4643.2012	0.00058
4641.2728	0.00056
4639.3443	0.00057
4637.4158	0.00057
4635.4873	0.00057
4633.5588	0.00056
4631.6303	0.00057
4629.7018	0.00057
4627.7733	0.00058
4625.8448	0.00058
4623.9163	0.00057
4621.9879	0.00057
4620.0594	0.00057
4618.1309	0.00056
4616.2024	0.00057
4614.2739	0.00057
4612.3454	0.00057
4610.4169	0.00058
4608.4884	0.00057
4606.5599	0.00057
4604.6314	0.00057
4602.7030	0.00058
4600.7745	0.00058
4598.8460	0.00057
4596.9175	0.00056
4594.9890	0.00056
4593.0605	0.00056
4591.1320	0.00055
4589.2035	0.00055
4587.2750	0.00056
4585.3465	0.00056
4583.4181	0.00056
4581.4896	0.00056
4579.5611	0.00057
4577.6326	0.00057
4575.7041	0.00058
4573.7756	0.00058
4571.8471	0.00059
4569.9186	0.00061
4567.9901	0.00065
4566.0616	0.0007
4564.1332	0.00069
4562.2047	0.00064
4560.2762	0.00061
4558.3477	0.00059
4556.4192	0.00058
4554.4907	0.00058
4552.5622	0.00056
4550.6337	0.00056
4548.7052	0.00057
4546.7767	0.00057
4544.8483	0.00057
4542.9198	0.00056
4540.9913	0.00055
4539.0628	0.00055
4537.1343	0.00056
4535.2058	0.00058
4533.2773	0.00058
4531.3488	0.00057
4529.4203	0.00056
4527.4918	0.00055
4525.5634	0.00055
4523.6349	0.00055
4521.7064	0.00055
4519.7779	0.00056
4517.8494	0.00057
4515.9209	0.00056
4513.9924	0.00056
4512.0639	0.00057
4510.1354	0.00057
4508.2069	0.00057
4506.2784	0.00056
4504.3500	0.00055
4502.4215	0.00055
4500.4930	0.00056
4498.5645	0.00055
4496.6360	0.00055
4494.7075	0.00055
4492.7790	0.00054
4490.8505	0.00054
4488.9220	0.00055
4486.9935	0.00056
4485.0651	0.00056
4483.1366	0.00055
4481.2081	0.00056
4479.2796	0.00056
4477.3511	0.00055
4475.4226	0.00054
4473.4941	0.00054
4471.5656	0.00055
4469.6371	0.00056
4467.7086	0.00057
4465.7802	0.00057
4463.8517	0.00057
4461.9232	0.00055
4459.9947	0.00055
4458.0662	0.00055
4456.1377	0.00055
4454.2092	0.00055
4452.2807	0.00055
4450.3522	0.00054
4448.4237	0.00055
4446.4953	0.00054
4444.5668	0.00053
4442.6383	0.00054
4440.7098	0.00055
4438.7813	0.00054
4436.8528	0.00055
4434.9243	0.00055
4432.9958	0.00055
4431.0673	0.00054
4429.1388	0.00054
4427.2104	0.00055
4425.2819	0.00056
4423.3534	0.00055
4421.4249	0.00056
4419.4964	0.00056
4417.5679	0.00055
4415.6394	0.00054
4413.7109	0.00054
4411.7824	0.00054
4409.8539	0.00053
4407.9255	0.00053
4405.9970	0.00054
4404.0685	0.00055
4402.1400	0.00056
4400.2115	0.00056
4398.2830	0.00056
4396.3545	0.00055
4394.4260	0.00055
4392.4975	0.00055
4390.5690	0.00053
4388.6406	0.00054
4386.7121	0.00055
4384.7836	0.00056
4382.8551	0.00055
4380.9266	0.00055
4378.9981	0.00055
4377.0696	0.00054
4375.1411	0.00054
4373.2126	0.00054
4371.2841	0.00055
4369.3557	0.00055
4367.4272	0.00056
4365.4987	0.00056
4363.5702	0.00055
4361.6417	0.00056
4359.7132	0.00058
4357.7847	0.00057
4355.8562	0.00055
4353.9277	0.00054
4351.9992	0.00055
4350.0708	0.00055
4348.1423	0.00054
4346.2138	0.00053
4344.2853	0.00053
4342.3568	0.00053
4340.4283	0.00052
4338.4998	0.00053
4336.5713	0.00054
4334.6428	0.00054
4332.7143	0.00054
4330.7859	0.00053
4328.8574	0.00053
4326.9289	0.00054
4325.0004	0.00056
4323.0719	0.00057
4321.1434	0.00058
4319.2149	0.0006
4317.2864	0.00058
4315.3579	0.00056
4313.4294	0.00055
4311.5010	0.00055
4309.5725	0.00055
4307.6440	0.00055
4305.7155	0.00055
4303.7870	0.00055
4301.8585	0.00054
4299.9300	0.00053
4298.0015	0.00054
4296.0730	0.00055
4294.1445	0.00055
4292.2161	0.00055
4290.2876	0.00055
4288.3591	0.00055
4286.4306	0.00055
4284.5021	0.00054
4282.5736	0.00054
4280.6451	0.00054
4278.7166	0.00054
4276.7881	0.00054
4274.8596	0.00053
4272.9312	0.00053
4271.0027	0.00053
4269.0742	0.00053
4267.1457	0.00052
4265.2172	0.00051
4263.2887	0.00051
4261.3602	0.00052
4259.4317	0.00053
4257.5032	0.00054
4255.5747	0.00053
4253.6463	0.00054
4251.7178	0.00055
4249.7893	0.00056
4247.8608	0.00056
4245.9323	0.00055
4244.0038	0.00054
4242.0753	0.00055
4240.1468	0.00054
4238.2183	0.00052
4236.2898	0.00052
4234.3614	0.00054
4232.4329	0.00054
4230.5044	0.00054
4228.5759	0.00053
4226.6474	0.00053
4224.7189	0.00054
4222.7904	0.00055
4220.8619	0.00054
4218.9334	0.00053
4217.0049	0.00054
4215.0765	0.00054
4213.1480	0.00054
4211.2195	0.00054
4209.2910	0.00053
4207.3625	0.00052
4205.4340	0.00052
4203.5055	0.00052
4201.5770	0.00051
4199.6485	0.00051
4197.7200	0.00052
4195.7916	0.00053
4193.8631	0.00054
4191.9346	0.00054
4190.0061	0.00052
4188.0776	0.00052
4186.1491	0.00053
4184.2206	0.00054
4182.2921	0.00055
4180.3636	0.00054
4178.4351	0.00053
4176.5067	0.00052
4174.5782	0.00052
4172.6497	0.00052
4170.7212	0.00053
4168.7927	0.00053
4166.8642	0.00054
4164.9357	0.00054
4163.0072	0.00054
4161.0787	0.00053
4159.1502	0.00052
4157.2218	0.00052
4155.2933	0.00053
4153.3648	0.00054
4151.4363	0.00055
4149.5078	0.00055
4147.5793	0.00055
4145.6508	0.00054
4143.7223	0.00053
4141.7938	0.00053
4139.8653	0.00054
4137.9369	0.00055
4136.0084	0.00055
4134.0799	0.00053
4132.1514	0.00053
4130.2229	0.00053
4128.2944	0.00052
4126.3659	0.00051
4124.4374	0.00052
4122.5089	0.00052
4120.5804	0.00053
4118.6520	0.00054
4116.7235	0.00053
4114.7950	0.00053
4112.8665	0.00053
4110.9380	0.00052
4109.0095	0.00053
4107.0810	0.00053
4105.1525	0.00053
4103.2240	0.00052
4101.2955	0.00051
4099.3671	0.00051
4097.4386	0.00052
4095.5101	0.00052
4093.5816	0.00051
4091.6531	0.00051
4089.7246	0.00051
4087.7961	0.00052
4085.8676	0.00052
4083.9391	0.00052
4082.0106	0.00052
4080.0822	0.00052
4078.1537	0.00052
4076.2252	0.00052
4074.2967	0.00051
4072.3682	0.00051
4070.4397	0.00052
4068.5112	0.00052
4066.5827	0.00051
4064.6542	0.00052
4062.7257	0.00054
4060.7972	0.00054
4058.8688	0.00054
4056.9403	0.00053
4055.0118	0.00053
4053.0833	0.00053
4051.1548	0.00053
4049.2263	0.00053
4047.2978	0.00052
4045.3693	0.00051
4043.4408	0.00051
4041.5123	0.00051
4039.5839	0.00052
4037.6554	0.00053
4035.7269	0.00054
4033.7984	0.00052
4031.8699	0.00051
4029.9414	0.00051
4028.0129	0.00051
4026.0844	0.00051
4024.1559	0.00052
4022.2274	0.0005
4020.2990	0.00049
4018.3705	0.00051
4016.4420	0.00051
4014.5135	0.00052
4012.5850	0.00051
4010.6565	0.00051
4008.7280	0.00051
4006.7995	0.00052
4004.8710	0.00052
4002.9425	0.00052
4001.0141	0.00052
3999.0856	0.00051
3997.1571	0.00051
3995.2286	0.00051
3993.3001	0.00052
3991.3716	0.00051
3989.4431	0.00051
3987.5146	0.00052
3985.5861	0.00053
3983.6576	0.00053
3981.7292	0.00053
3979.8007	0.00053
3977.8722	0.00052
3975.9437	0.00053
3974.0152	0.00053
3972.0867	0.00052
3970.1582	0.00053
3968.2297	0.00053
3966.3012	0.00052
3964.3727	0.00051
3962.4443	0.00051
3960.5158	0.00051
3958.5873	0.00051
3956.6588	0.00051
3954.7303	0.00052
3952.8018	0.00052
3950.8733	0.00052
3948.9448	0.00051
3947.0163	0.0005
3945.0878	0.00051
3943.1594	0.00051
3941.2309	0.00051
3939.3024	0.0005
3937.3739	0.0005
3935.4454	0.00051
3933.5169	0.00051
3931.5884	0.00052
3929.6599	0.00053
3927.7314	0.00052
3925.8029	0.00052
3923.8745	0.00052
3921.9460	0.00053
3920.0175	0.00053
3918.0890	0.00052
3916.1605	0.00052
3914.2320	0.00051
3912.3035	0.0005
3910.3750	0.0005
3908.4465	0.0005
3906.5180	0.00051
3904.5896	0.0005
3902.6611	0.0005
3900.7326	0.0005
3898.8041	0.0005
3896.8756	0.0005
3894.9471	0.00049
3893.0186	0.00049
3891.0901	0.00049
3889.1616	0.0005
3887.2331	0.00051
3885.3047	0.00052
3883.3762	0.00051
3881.4477	0.0005
3879.5192	0.00051
3877.5907	0.00051
3875.6622	0.00051
3873.7337	0.00051
3871.8052	0.00051
3869.8767	0.00051
3867.9482	0.00051
3866.0198	0.00051
3864.0913	0.0005
3862.1628	0.0005
3860.2343	0.0005
3858.3058	0.0005
3856.3773	0.00051
3854.4488	0.0005
3852.5203	0.0005
3850.5918	0.00049
3848.6633	0.00049
3846.7349	0.0005
3844.8064	0.0005
3842.8779	0.00049
3840.9494	0.0005
3839.0209	0.0005
3837.0924	0.0005
3835.1639	0.00049
3833.2354	0.0005
3831.3069	0.00051
3829.3784	0.00051
3827.4500	0.00051
3825.5215	0.00051
3823.5930	0.0005
3821.6645	0.00049
3819.7360	0.0005
3817.8075	0.0005
3815.8790	0.0005
3813.9505	0.00051
3812.0220	0.0005
3810.0935	0.0005
3808.1651	0.0005
3806.2366	0.00051
3804.3081	0.0005
3802.3796	0.00051
3800.4511	0.00051
3798.5226	0.0005
3796.5941	0.00051
3794.6656	0.00052
3792.7371	0.00051
3790.8086	0.00049
3788.8802	0.0005
3786.9517	0.00051
3785.0232	0.00052
3783.0947	0.00051
3781.1662	0.0005
3779.2377	0.0005
3777.3092	0.00049
3775.3807	0.00049
3773.4522	0.00049
3771.5237	0.0005
3769.5953	0.0005
3767.6668	0.00049
3765.7383	0.00049
3763.8098	0.0005
3761.8813	0.0005
3759.9528	0.0005
3758.0243	0.00049
3756.0958	0.00051
3754.1673	0.00052
3752.2388	0.00052
3750.3104	0.0005
3748.3819	0.0005
3746.4534	0.0005
3744.5249	0.0005
3742.5964	0.0005
3740.6679	0.00052
3738.7394	0.00053
3736.8109	0.00052
3734.8824	0.00051
3732.9539	0.00049
3731.0255	0.00049
3729.0970	0.0005
3727.1685	0.0005
3725.2400	0.0005
3723.3115	0.0005
3721.3830	0.0005
3719.4545	0.00051
3717.5260	0.0005
3715.5975	0.0005
3713.6690	0.0005
3711.7406	0.0005
3709.8121	0.0005
3707.8836	0.00049
3705.9551	0.00049
3704.0266	0.0005
3702.0981	0.00049
3700.1696	0.0005
3698.2411	0.0005
3696.3126	0.0005
3694.3841	0.0005
3692.4557	0.00051
3690.5272	0.0005
3688.5987	0.0005
3686.6702	0.0005
3684.7417	0.0005
3682.8132	0.0005
3680.8847	0.00049
3678.9562	0.00049
3677.0277	0.00051
3675.0992	0.00052
3673.1708	0.00052
3671.2423	0.00051
3669.3138	0.00051
3667.3853	0.0005
3665.4568	0.0005
3663.5283	0.0005
3661.5998	0.0005
3659.6713	0.00049
3657.7428	0.00048
3655.8143	0.00049
3653.8859	0.0005
3651.9574	0.00049
3650.0289	0.00049
3648.1004	0.0005
3646.1719	0.00051
3644.2434	0.0005
3642.3149	0.0005
3640.3864	0.0005
3638.4579	0.00049
3636.5294	0.0005
3634.6010	0.0005
3632.6725	0.0005
3630.7440	0.00049
3628.8155	0.0005
3626.8870	0.0005
3624.9585	0.0005
3623.0300	0.00048
3621.1015	0.00048
3619.1730	0.00049
3617.2445	0.0005
3615.3160	0.00051
3613.3876	0.00051
3611.4591	0.00051
3609.5306	0.00051
3607.6021	0.0005
3605.6736	0.0005
3603.7451	0.0005
3601.8166	0.00049
3599.8881	0.0005
3597.9596	0.0005
3596.0311	0.00049
3594.1027	0.00049
3592.1742	0.0005
3590.2457	0.0005
3588.3172	0.00049
3586.3887	0.00048
3584.4602	0.00048
3582.5317	0.00049
3580.6032	0.0005
3578.6747	0.00051
3576.7462	0.00051
3574.8178	0.0005
3572.8893	0.0005
3570.9608	0.0005
3569.0323	0.0005
3567.1038	0.00051
3565.1753	0.00049
3563.2468	0.00049
3561.3183	0.00049
3559.3898	0.00049
3557.4613	0.00049
3555.5329	0.0005
3553.6044	0.00051
3551.6759	0.00051
3549.7474	0.0005
3547.8189	0.00051
3545.8904	0.00051
3543.9619	0.00051
3542.0334	0.00051
3540.1049	0.00051
3538.1764	0.00052
3536.2480	0.00054
3534.3195	0.00054
3532.3910	0.00053
3530.4625	0.00052
3528.5340	0.00052
3526.6055	0.00051
3524.6770	0.0005
3522.7485	0.0005
3520.8200	0.00052
3518.8915	0.00052
3516.9631	0.00051
3515.0346	0.00052
3513.1061	0.00052
3511.1776	0.00053
3509.2491	0.00053
3507.3206	0.00054
3505.3921	0.00055
3503.4636	0.00056
3501.5351	0.00056
3499.6066	0.00056
3497.6782	0.00056
3495.7497	0.00056
3493.8212	0.00056
3491.8927	0.00056
3489.9642	0.00058
3488.0357	0.00058
3486.1072	0.00059
3484.1787	0.0006
3482.2502	0.0006
3480.3217	0.00061
3478.3933	0.00061
3476.4648	0.00061
3474.5363	0.00061
3472.6078	0.0006
3470.6793	0.00059
3468.7508	0.0006
3466.8223	0.00061
3464.8938	0.00061
3462.9653	0.00061
3461.0368	0.00061
3459.1084	0.00063
3457.1799	0.00065
3455.2514	0.00066
3453.3229	0.00066
3451.3944	0.00067
3449.4659	0.00067
3447.5374	0.00066
3445.6089	0.00066
3443.6804	0.00067
3441.7519	0.00068
3439.8235	0.00069
3437.8950	0.00069
3435.9665	0.0007
3434.0380	0.00072
3432.1095	0.00073
3430.1810	0.00073
3428.2525	0.00073
3426.3240	0.00074
3424.3955	0.00075
3422.4670	0.00077
3420.5386	0.0008
3418.6101	0.00081
3416.6816	0.00081
3414.7531	0.00082
3412.8246	0.00084
3410.8961	0.00086
3408.9676	0.00086
3407.0391	0.00087
3405.1106	0.00089
3403.1821	0.00092
3401.2537	0.00096
3399.3252	0.00098
3397.3967	0.001
3395.4682	0.00101
3393.5397	0.00103
3391.6112	0.00104
3389.6827	0.00106
3387.7542	0.00108
3385.8257	0.00109
3383.8972	0.0011
3381.9688	0.00111
3380.0403	0.00113
3378.1118	0.00115
3376.1833	0.00118
3374.2548	0.0012
3372.3263	0.00121
3370.3978	0.00123
3368.4693	0.00126
3366.5408	0.00129
3364.6123	0.00131
3362.6839	0.00134
3360.7554	0.00136
3358.8269	0.00138
3356.8984	0.00141
3354.9699	0.00143
3353.0414	0.00145
3351.1129	0.00147
3349.1844	0.0015
3347.2559	0.00152
3345.3274	0.00156
3343.3990	0.00159
3341.4705	0.00162
3339.5420	0.00166
3337.6135	0.00168
3335.6850	0.00172
3333.7565	0.00175
3331.8280	0.00179
3329.8995	0.00183
3327.9710	0.00187
3326.0425	0.00192
3324.1141	0.00197
3322.1856	0.00202
3320.2571	0.00207
3318.3286	0.00212
3316.4001	0.00216
3314.4716	0.00221
3312.5431	0.00227
3310.6146	0.00233
3308.6861	0.00238
3306.7576	0.00243
3304.8292	0.00248
3302.9007	0.00252
3300.9722	0.00257
3299.0437	0.00262
3297.1152	0.00268
3295.1867	0.00272
3293.2582	0.00275
3291.3297	0.00277
3289.4012	0.0028
3287.4727	0.00282
3285.5443	0.00283
3283.6158	0.00283
3281.6873	0.00284
3279.7588	0.00283
3277.8303	0.00281
3275.9018	0.00279
3273.9733	0.00277
3272.0448	0.00274
3270.1163	0.00272
3268.1878	0.0027
3266.2594	0.00267
3264.3309	0.00263
3262.4024	0.00259
3260.4739	0.00255
3258.5454	0.00252
3256.6169	0.0025
3254.6884	0.00248
3252.7599	0.00245
3250.8314	0.00241
3248.9029	0.00238
3246.9745	0.00235
3245.0460	0.00232
3243.1175	0.00231
3241.1890	0.00231
3239.2605	0.0023
3237.3320	0.00229
3235.4035	0.00228
3233.4750	0.00227
3231.5465	0.00226
3229.6180	0.00224
3227.6896	0.00221
3225.7611	0.0022
3223.8326	0.00219
3221.9041	0.00218
3219.9756	0.00216
3218.0471	0.00214
3216.1186	0.00213
3214.1901	0.00214
3212.2616	0.00215
3210.3331	0.00215
3208.4047	0.00215
3206.4762	0.00214
3204.5477	0.00215
3202.6192	0.00215
3200.6907	0.00214
3198.7622	0.00214
3196.8337	0.00214
3194.9052	0.00214
3192.9767	0.00214
3191.0482	0.00214
3189.1198	0.00213
3187.1913	0.00212
3185.2628	0.00211
3183.3343	0.00212
3181.4058	0.00213
3179.4773	0.00214
3177.5488	0.00214
3175.6203	0.00215
3173.6918	0.00215
3171.7633	0.00216
3169.8349	0.00218
3167.9064	0.00219
3165.9779	0.0022
3164.0494	0.00221
3162.1209	0.00221
3160.1924	0.0022
3158.2639	0.00218
3156.3354	0.00217
3154.4069	0.00218
3152.4784	0.00219
3150.5499	0.00219
3148.6215	0.00219
3146.6930	0.00218
3144.7645	0.00218
3142.8360	0.00217
3140.9075	0.00218
3138.9790	0.0022
3137.0505	0.00221
3135.1220	0.00223
3133.1935	0.00223
3131.2650	0.00223
3129.3366	0.00224
3127.4081	0.00227
3125.4796	0.00228
3123.5511	0.00228
3121.6226	0.00229
3119.6941	0.0023
3117.7656	0.0023
3115.8371	0.00229
3113.9086	0.00228
3111.9801	0.00228
3110.0517	0.00229
3108.1232	0.00229
3106.1947	0.00228
3104.2662	0.00228
3102.3377	0.00231
3100.4092	0.00233
3098.4807	0.00235
3096.5522	0.00237
3094.6237	0.00241
3092.6952	0.00245
3090.7668	0.00249
3088.8383	0.00253
3086.9098	0.0026
3084.9813	0.00268
3083.0528	0.00277
3081.1243	0.00286
3079.1958	0.00297
3077.2673	0.00309
3075.3388	0.00323
3073.4103	0.00338
3071.4819	0.00352
3069.5534	0.00367
3067.6249	0.00382
3065.6964	0.00395
3063.7679	0.00403
3061.8394	0.00407
3059.9109	0.00405
3057.9824	0.004
3056.0539	0.00393
3054.1254	0.00386
3052.1970	0.00381
3050.2685	0.00379
3048.3400	0.00379
3046.4115	0.00382
3044.4830	0.00387
3042.5545	0.00392
3040.6260	0.00398
3038.6975	0.00405
3036.7690	0.00413
3034.8405	0.00424
3032.9121	0.00439
3030.9836	0.00458
3029.0551	0.00482
3027.1266	0.00512
3025.1981	0.00546
3023.2696	0.00585
3021.3411	0.00628
3019.4126	0.00674
3017.4841	0.00721
3015.5556	0.00768
3013.6272	0.00815
3011.6987	0.00864
3009.7702	0.00914
3007.8417	0.00966
3005.9132	0.01019
3003.9847	0.01073
3002.0562	0.01126
3000.1277	0.01178
2998.1992	0.01227
2996.2707	0.01271
2994.3423	0.01308
2992.4138	0.01334
2990.4853	0.01348
2988.5568	0.0135
2986.6283	0.01341
2984.6998	0.01323
2982.7713	0.01298
2980.8428	0.0127
2978.9143	0.01243
2976.9858	0.01223
2975.0574	0.01213
2973.1289	0.01213
2971.2004	0.01224
2969.2719	0.01241
2967.3434	0.01264
2965.4149	0.01293
2963.4864	0.01326
2961.5579	0.01366
2959.6294	0.01413
2957.7009	0.01466
2955.7725	0.01524
2953.8440	0.01585
2951.9155	0.01647
2949.9870	0.0171
2948.0585	0.0177
2946.1300	0.01825
2944.2015	0.01873
2942.2730	0.01913
2940.3445	0.01943
2938.4160	0.01961
2936.4876	0.01963
2934.5591	0.01947
2932.6306	0.01909
2930.7021	0.01849
2928.7736	0.01771
2926.8451	0.0168
2924.9166	0.01585
2922.9881	0.01493
2921.0596	0.01407
2919.1311	0.01328
2917.2027	0.01258
2915.2742	0.01194
2913.3457	0.01138
2911.4172	0.01089
2909.4887	0.01048
2907.5602	0.01013
2905.6317	0.00982
2903.7032	0.00955
2901.7747	0.00932
2899.8462	0.00913
2897.9178	0.00897
2895.9893	0.00883
2894.0608	0.00871
2892.1323	0.00862
2890.2038	0.00856
2888.2753	0.00853
2886.3468	0.00853
2884.4183	0.00855
2882.4898	0.00858
2880.5613	0.00863
2878.6329	0.00867
2876.7044	0.00868
2874.7759	0.00864
2872.8474	0.00852
2870.9189	0.00829
2868.9904	0.00798
2867.0619	0.00761
2865.1334	0.00721
2863.2049	0.00683
2861.2764	0.00648
2859.3480	0.00615
2857.4195	0.00586
2855.4910	0.00559
2853.5625	0.00533
2851.6340	0.00509
2849.7055	0.00487
2847.7770	0.00467
2845.8485	0.00449
2843.9200	0.00434
2841.9915	0.00421
2840.0631	0.00412
2838.1346	0.00407
2836.2061	0.00404
2834.2776	0.00403
2832.3491	0.00402
2830.4206	0.00398
2828.4921	0.00391
2826.5636	0.00382
2824.6351	0.00373
2822.7066	0.00365
2820.7782	0.00356
2818.8497	0.00347
2816.9212	0.0034
2814.9927	0.00333
2813.0642	0.00328
2811.1357	0.00324
2809.2072	0.0032
2807.2787	0.00316
2805.3502	0.00313
2803.4217	0.00311
2801.4933	0.00309
2799.5648	0.00307
2797.6363	0.00306
2795.7078	0.00305
2793.7793	0.00305
2791.8508	0.00305
2789.9223	0.00303
2787.9938	0.00303
2786.0653	0.00305
2784.1368	0.00309
2782.2084	0.00312
2780.2799	0.00314
2778.3514	0.00315
2776.4229	0.00317
2774.4944	0.0032
2772.5659	0.00322
2770.6374	0.00324
2768.7089	0.00325
2766.7804	0.00325
2764.8519	0.00323
2762.9235	0.00322
2760.9950	0.0032
2759.0665	0.00317
2757.1380	0.00315
2755.2095	0.00314
2753.2810	0.00313
2751.3525	0.00314
2749.4240	0.00314
2747.4955	0.00316
2745.5670	0.00318
2743.6386	0.0032
2741.7101	0.00322
2739.7816	0.00323
2737.8531	0.00324
2735.9246	0.00326
2733.9961	0.00328
2732.0676	0.00329
2730.1391	0.00331
2728.2106	0.00333
2726.2821	0.00335
2724.3537	0.00338
2722.4252	0.00343
2720.4967	0.00348
2718.5682	0.00354
2716.6397	0.00358
2714.7112	0.00361
2712.7827	0.00363
2710.8542	0.00362
2708.9257	0.00358
2706.9972	0.00351
2705.0687	0.00343
2703.1403	0.00333
2701.2118	0.00323
2699.2833	0.00314
2697.3548	0.00305
2695.4263	0.00297
2693.4978	0.00292
2691.5693	0.00288
2689.6408	0.00284
2687.7123	0.00281
2685.7838	0.00279
2683.8554	0.00278
2681.9269	0.00276
2679.9984	0.00274
2678.0699	0.00273
2676.1414	0.00273
2674.2129	0.00274
2672.2844	0.00273
2670.3559	0.00273
2668.4274	0.00272
2666.4989	0.00272
2664.5705	0.00272
2662.6420	0.00273
2660.7135	0.00273
2658.7850	0.00271
2656.8565	0.0027
2654.9280	0.0027
2652.9995	0.00269
2651.0710	0.00268
2649.1425	0.00268
2647.2140	0.00268
2645.2856	0.00268
2643.3571	0.00269
2641.4286	0.00269
2639.5001	0.00269
2637.5716	0.00269
2635.6431	0.00269
2633.7146	0.0027
2631.7861	0.0027
2629.8576	0.0027
2627.9291	0.00271
2626.0007	0.00271
2624.0722	0.00271
2622.1437	0.00271
2620.2152	0.00271
2618.2867	0.00271
2616.3582	0.00271
2614.4297	0.00271
2612.5012	0.00271
2610.5727	0.0027
2608.6442	0.00269
2606.7158	0.00269
2604.7873	0.00269
2602.8588	0.0027
2600.9303	0.00271
2599.0018	0.00271
2597.0733	0.0027
2595.1448	0.00269
2593.2163	0.00268
2591.2878	0.00268
2589.3593	0.00269
2587.4309	0.00269
2585.5024	0.00269
2583.5739	0.00268
2581.6454	0.00267
2579.7169	0.00266
2577.7884	0.00266
2575.8599	0.00266
2573.9314	0.00266
2572.0029	0.00266
2570.0744	0.00265
2568.1460	0.00265
2566.2175	0.00266
2564.2890	0.00265
2562.3605	0.00264
2560.4320	0.00264
2558.5035	0.00265
2556.5750	0.00265
2554.6465	0.00265
2552.7180	0.00265
2550.7895	0.00266
2548.8611	0.00267
2546.9326	0.00268
2545.0041	0.00268
2543.0756	0.00268
2541.1471	0.00268
2539.2186	0.00267
2537.2901	0.00267
2535.3616	0.00267
2533.4331	0.00266
2531.5046	0.00266
2529.5762	0.00266
2527.6477	0.00266
2525.7192	0.00264
2523.7907	0.00263
2521.8622	0.00263
2519.9337	0.00264
2518.0052	0.00264
2516.0767	0.00264
2514.1482	0.00263
2512.2197	0.00263
2510.2913	0.00263
2508.3628	0.00263
2506.4343	0.00263
2504.5058	0.00261
2502.5773	0.00259
2500.6488	0.00258
2498.7203	0.0026
2496.7918	0.00262
2494.8633	0.00263
2492.9348	0.00262
2491.0064	0.00262
2489.0779	0.00261
2487.1494	0.00261
2485.2209	0.0026
2483.2924	0.00259
2481.3639	0.00257
2479.4354	0.00256
2477.5069	0.00257
2475.5784	0.00259
2473.6499	0.0026
2471.7215	0.00261
2469.7930	0.00261
2467.8645	0.00261
2465.9360	0.0026
2464.0075	0.00261
2462.0790	0.00262
2460.1505	0.00262
2458.2220	0.00261
2456.2935	0.00261
2454.3650	0.00261
2452.4366	0.00262
2450.5081	0.00263
2448.5796	0.00264
2446.6511	0.00265
2444.7226	0.00264
2442.7941	0.00263
2440.8656	0.00262
2438.9371	0.00262
2437.0086	0.00264
2435.0801	0.00265
2433.1517	0.00265
2431.2232	0.00265
2429.2947	0.00265
2427.3662	0.00264
2425.4377	0.00262
2423.5092	0.0026
2421.5807	0.0026
2419.6522	0.00261
2417.7237	0.00261
2415.7952	0.00259
2413.8668	0.00258
2411.9383	0.00257
2410.0098	0.00256
2408.0813	0.00257
2406.1528	0.00259
2404.2243	0.0026
2402.2958	0.00259
2400.3673	0.00258
2398.4388	0.00257
2396.5103	0.00256
2394.5819	0.00255
2392.6534	0.00255
2390.7249	0.00255
2388.7964	0.00255
2386.8679	0.00256
2384.9394	0.00255
2383.0109	0.00255
2381.0824	0.00255
2379.1539	0.00255
2377.2254	0.00256
2375.2970	0.00255
2373.3685	0.00254
2371.4400	0.00253
2369.5115	0.00253
2367.5830	0.00253
2365.6545	0.00254
2363.7260	0.00255
2361.7975	0.00256
2359.8690	0.00256
2357.9405	0.00254
2356.0121	0.00253
2354.0836	0.00251
2352.1551	0.00249
2350.2266	0.00248
2348.2981	0.00249
2346.3696	0.00252
2344.4411	0.00255
2342.5126	0.00257
2340.5841	0.00257
2338.6556	0.00258
2336.7272	0.00258
2334.7987	0.00263
2332.8702	0.00274
2330.9417	0.00287
2329.0132	0.00288
2327.0847	0.00274
2325.1562	0.0026
2323.2277	0.00257
2321.2992	0.00259
2319.3707	0.00261
2317.4423	0.00261
2315.5138	0.0026
2313.5853	0.00259
2311.6568	0.0026
2309.7283	0.0026
2307.7998	0.0026
2305.8713	0.00259
2303.9428	0.00255
2302.0143	0.0025
2300.0858	0.00248
2298.1574	0.00253
2296.2289	0.00258
2294.3004	0.0026
2292.3719	0.00257
2290.4434	0.00254
2288.5149	0.00254
2286.5864	0.00259
2284.6579	0.00263
2282.7294	0.00262
2280.8009	0.00256
2278.8725	0.0025
2276.9440	0.00252
2275.0155	0.00261
2273.0870	0.0027
2271.1585	0.00276
2269.2300	0.00281
2267.3015	0.00285
2265.3730	0.00289
2263.4445	0.0029
2261.5160	0.00292
2259.5875	0.00295
2257.6591	0.00304
2255.7306	0.00325
2253.8021	0.00361
2251.8736	0.00416
2249.9451	0.00498
2248.0166	0.00614
2246.0881	0.0076
2244.1596	0.00932
2242.2311	0.01121
2240.3026	0.01294
2238.3742	0.01403
2236.4457	0.01413
2234.5172	0.01333
2232.5887	0.01186
2230.6602	0.00981
2228.7317	0.00758
2226.8032	0.00576
2224.8747	0.0046
2222.9462	0.00395
2221.0177	0.00355
2219.0893	0.00329
2217.1608	0.00305
2215.2323	0.00286
2213.3038	0.00279
2211.3753	0.00283
2209.4468	0.00289
2207.5183	0.00291
2205.5898	0.0029
2203.6613	0.00286
2201.7328	0.00283
2199.8044	0.00281
2197.8759	0.0028
2195.9474	0.00277
2194.0189	0.00269
2192.0904	0.00265
2190.1619	0.0027
2188.2334	0.00281
2186.3049	0.00288
2184.3764	0.00287
2182.4479	0.00283
2180.5195	0.00277
2178.5910	0.00271
2176.6625	0.00265
2174.7340	0.00264
2172.8055	0.00266
2170.8770	0.00266
2168.9485	0.00262
2167.0200	0.00253
2165.0915	0.00241
2163.1630	0.00236
2161.2346	0.00247
2159.3061	0.00262
2157.3776	0.00265
2155.4491	0.00253
2153.5206	0.00243
2151.5921	0.00247
2149.6636	0.00262
2147.7351	0.00274
2145.8066	0.00276
2143.8781	0.00272
2141.9497	0.00272
2140.0212	0.00277
2138.0927	0.00281
2136.1642	0.0028
2134.2357	0.00277
2132.3072	0.00276
2130.3787	0.00278
2128.4502	0.0028
2126.5217	0.0028
2124.5932	0.0028
2122.6648	0.0028
2120.7363	0.00281
2118.8078	0.00284
2116.8793	0.00286
2114.9508	0.00284
2113.0223	0.00282
2111.0938	0.00278
2109.1653	0.00274
2107.2368	0.00272
2105.3083	0.0027
2103.3799	0.00266
2101.4514	0.00264
2099.5229	0.00267
2097.5944	0.00271
2095.6659	0.00274
2093.7374	0.00277
2091.8089	0.00274
2089.8804	0.00267
2087.9519	0.00261
2086.0234	0.00261
2084.0950	0.00263
2082.1665	0.00268
2080.2380	0.00274
2078.3095	0.00279
2076.3810	0.0028
2074.4525	0.00276
2072.5240	0.00267
2070.5955	0.00257
2068.6670	0.00251
2066.7385	0.00255
2064.8101	0.00267
2062.8816	0.00278
2060.9531	0.0028
2059.0246	0.00271
2057.0961	0.00256
2055.1676	0.00245
2053.2391	0.00246
2051.3106	0.00252
2049.3821	0.00259
2047.4536	0.00266
2045.5252	0.00272
2043.5967	0.00274
2041.6682	0.00272
2039.7397	0.00271
2037.8112	0.00276
2035.8827	0.00279
2033.9542	0.00281
2032.0257	0.00281
2030.0972	0.00281
2028.1687	0.0028
2026.2403	0.00282
2024.3118	0.00284
2022.3833	0.00282
2020.4548	0.00278
2018.5263	0.00277
2016.5978	0.00277
2014.6693	0.00278
2012.7408	0.00282
2010.8123	0.00287
2008.8838	0.00291
2006.9554	0.00291
2005.0269	0.0029
2003.0984	0.00291
2001.1699	0.00293
1999.2414	0.00295
1997.3129	0.00296
1995.3844	0.00298
1993.4559	0.00299
1991.5274	0.00298
1989.5989	0.00298
1987.6705	0.003
1985.7420	0.00302
1983.8135	0.00302
1981.8850	0.00301
1979.9565	0.00299
1978.0280	0.00298
1976.0995	0.00298
1974.1710	0.003
1972.2425	0.00302
1970.3140	0.00304
1968.3856	0.00305
1966.4571	0.00305
1964.5286	0.00306
1962.6001	0.00307
1960.6716	0.00307
1958.7431	0.00307
1956.8146	0.00306
1954.8861	0.00305
1952.9576	0.00305
1951.0291	0.00307
1949.1007	0.00309
1947.1722	0.00311
1945.2437	0.00312
1943.3152	0.00312
1941.3867	0.00313
1939.4582	0.00314
1937.5297	0.00314
1935.6012	0.00313
1933.6727	0.00312
1931.7442	0.00312
1929.8158	0.00312
1927.8873	0.00312
1925.9588	0.00312
1924.0303	0.00312
1922.1018	0.00312
1920.1733	0.00313
1918.2448	0.00314
1916.3163	0.00316
1914.3878	0.00317
1912.4593	0.00316
1910.5309	0.00317
1908.6024	0.00317
1906.6739	0.00319
1904.7454	0.00319
1902.8169	0.00319
1900.8884	0.00318
1898.9599	0.00318
1897.0314	0.00319
1895.1029	0.00319
1893.1744	0.0032
1891.2460	0.0032
1889.3175	0.0032
1887.3890	0.0032
1885.4605	0.0032
1883.5320	0.0032
1881.6035	0.0032
1879.6750	0.0032
1877.7465	0.0032
1875.8180	0.0032
1873.8895	0.0032
1871.9611	0.0032
1870.0326	0.00321
1868.1041	0.00321
1866.1756	0.00321
1864.2471	0.00322
1862.3186	0.00323
1860.3901	0.00323
1858.4616	0.00323
1856.5331	0.00322
1854.6046	0.00322
1852.6762	0.00322
1850.7477	0.00322
1848.8192	0.00321
1846.8907	0.00321
1844.9622	0.00321
1843.0337	0.00322
1841.1052	0.00322
1839.1767	0.00322
1837.2482	0.00323
1835.3197	0.00324
1833.3913	0.00324
1831.4628	0.00325
1829.5343	0.00326
1827.6058	0.00326
1825.6773	0.00326
1823.7488	0.00326
1821.8203	0.00327
1819.8918	0.00328
1817.9633	0.00329
1816.0348	0.0033
1814.1064	0.00331
1812.1779	0.0033
1810.2494	0.0033
1808.3209	0.0033
1806.3924	0.0033
1804.4639	0.00332
1802.5354	0.00334
1800.6069	0.00335
1798.6784	0.00336
1796.7499	0.00338
1794.8214	0.00339
1792.8930	0.00339
1790.9645	0.0034
1789.0360	0.0034
1787.1075	0.0034
1785.1790	0.00339
1783.2505	0.00339
1781.3220	0.00339
1779.3935	0.00339
1777.4650	0.00339
1775.5365	0.00338
1773.6081	0.00338
1771.6796	0.00338
1769.7511	0.00339
1767.8226	0.0034
1765.8941	0.0034
1763.9656	0.0034
1762.0371	0.0034
1760.1086	0.0034
1758.1801	0.0034
1756.2516	0.00338
1754.3232	0.00338
1752.3947	0.0034
1750.4662	0.00341
1748.5377	0.00342
1746.6092	0.00342
1744.6807	0.00342
1742.7522	0.00342
1740.8237	0.00343
1738.8952	0.00345
1736.9667	0.00346
1735.0383	0.00346
1733.1098	0.00346
1731.1813	0.00346
1729.2528	0.00346
1727.3243	0.00347
1725.3958	0.00349
1723.4673	0.00352
1721.5388	0.00355
1719.6103	0.00357
1717.6818	0.00359
1715.7534	0.00362
1713.8249	0.00366
1711.8964	0.00371
1709.9679	0.00376
1708.0394	0.00383
1706.1109	0.00391
1704.1824	0.00401
1702.2539	0.00413
1700.3254	0.00426
1698.3969	0.00437
1696.4685	0.00448
1694.5400	0.00458
1692.6115	0.00468
1690.6830	0.00478
1688.7545	0.00489
1686.8260	0.00502
1684.8975	0.00516
1682.9690	0.00531
1681.0405	0.00546
1679.1120	0.00563
1677.1836	0.00583
1675.2551	0.00607
1673.3266	0.00635
1671.3981	0.00666
1669.4696	0.00698
1667.5411	0.00722
1665.6126	0.00731
1663.6841	0.00719
1661.7556	0.00689
1659.8271	0.00652
1657.8987	0.00616
1655.9702	0.00582
1654.0417	0.00552
1652.1132	0.00526
1650.1847	0.00504
1648.2562	0.00487
1646.3277	0.00473
1644.3992	0.00462
1642.4707	0.00452
1640.5422	0.00444
1638.6138	0.00436
1636.6853	0.0043
1634.7568	0.00425
1632.8283	0.00421
1630.8998	0.0042
1628.9713	0.0042
1627.0428	0.00423
1625.1143	0.00429
1623.1858	0.00439
1621.2573	0.00452
1619.3289	0.00466
1617.4004	0.00477
1615.4719	0.00481
1613.5434	0.00475
1611.6149	0.00464
1609.6864	0.00451
1607.7579	0.00441
1605.8294	0.00434
1603.9009	0.0043
1601.9724	0.00427
1600.0440	0.00427
1598.1155	0.00426
1596.1870	0.00424
1594.2585	0.00419
1592.3300	0.00412
1590.4015	0.00406
1588.4730	0.004
1586.5445	0.00396
1584.6160	0.00392
1582.6875	0.00389
1580.7591	0.00386
1578.8306	0.00384
1576.9021	0.00383
1574.9736	0.00384
1573.0451	0.00385
1571.1166	0.00387
1569.1881	0.00389
1567.2596	0.0039
1565.3311	0.00391
1563.4026	0.00393
1561.4742	0.00395
1559.5457	0.00398
1557.6172	0.00402
1555.6887	0.00405
1553.7602	0.00404
1551.8317	0.004
1549.9032	0.00397
1547.9747	0.00394
1546.0462	0.00393
1544.1177	0.00393
1542.1893	0.00392
1540.2608	0.0039
1538.3323	0.00389
1536.4038	0.00389
1534.4753	0.00389
1532.5468	0.0039
1530.6183	0.00391
1528.6898	0.00391
1526.7613	0.00391
1524.8328	0.00391
1522.9044	0.00392
1520.9759	0.00392
1519.0474	0.00393
1517.1189	0.00393
1515.1904	0.00392
1513.2619	0.00391
1511.3334	0.0039
1509.4049	0.00389
1507.4764	0.00388
1505.5479	0.00388
1503.6195	0.00387
1501.6910	0.00385
1499.7625	0.00388
1497.8340	0.00399
1495.9055	0.00413
1493.9770	0.0042
1492.0485	0.0042
1490.1200	0.00422
1488.1915	0.00429
1486.2630	0.0044
1484.3346	0.00455
1482.4061	0.00474
1480.4776	0.00494
1478.5491	0.00514
1476.6206	0.00535
1474.6921	0.00556
1472.7636	0.00577
1470.8351	0.00599
1468.9066	0.00621
1466.9781	0.00645
1465.0497	0.00673
1463.1212	0.00706
1461.1927	0.00741
1459.2642	0.00774
1457.3357	0.00801
1455.4072	0.00817
1453.4787	0.00822
1451.5502	0.00816
1449.6217	0.00801
1447.6932	0.00778
1445.7648	0.00749
1443.8363	0.00717
1441.9078	0.00683
1439.9793	0.00647
1438.0508	0.00611
1436.1223	0.00579
1434.1938	0.0055
1432.2653	0.00528
1430.3368	0.00511
1428.4083	0.00497
1426.4799	0.00487
1424.5514	0.0048
1422.6229	0.00477
1420.6944	0.00477
1418.7659	0.00479
1416.8374	0.00485
1414.9089	0.00492
1412.9804	0.00502
1411.0519	0.00513
1409.1234	0.00524
1407.1950	0.00534
1405.2665	0.00543
1403.3380	0.00549
1401.4095	0.00549
1399.4810	0.00544
1397.5525	0.00536
1395.6240	0.00527
1393.6955	0.00517
1391.7670	0.00507
1389.8385	0.00495
1387.9101	0.00484
1385.9816	0.00474
1384.0531	0.00466
1382.1246	0.00459
1380.1961	0.00455
1378.2676	0.00453
1376.3391	0.00456
1374.4106	0.00461
1372.4821	0.00467
1370.5536	0.00472
1368.6252	0.00474
1366.6967	0.00473
1364.7682	0.00469
1362.8397	0.00464
1360.9112	0.00461
1358.9827	0.00459
1357.0542	0.00458
1355.1257	0.00458
1353.1972	0.0046
1351.2687	0.00463
1349.3402	0.00467
1347.4118	0.00472
1345.4833	0.00476
1343.5548	0.00479
1341.6263	0.00482
1339.6978	0.00485
1337.7693	0.00488
1335.8408	0.00488
1333.9123	0.00488
1331.9838	0.00488
1330.0553	0.00487
1328.1269	0.00487
1326.1984	0.00485
1324.2699	0.00484
1322.3414	0.00483
1320.4129	0.00484
1318.4844	0.00486
1316.5559	0.00488
1314.6274	0.00489
1312.6989	0.0049
1310.7704	0.00491
1308.8420	0.00492
1306.9135	0.00493
1304.9850	0.00492
1303.0565	0.00492
1301.1280	0.00492
1299.1995	0.00492
1297.2710	0.00492
1295.3425	0.00493
1293.4140	0.00495
1291.4855	0.00499
1289.5571	0.00504
1287.6286	0.00509
1285.7001	0.00514
1283.7716	0.00519
1281.8431	0.00524
1279.9146	0.00529
1277.9861	0.00535
1276.0576	0.00543
1274.1291	0.00551
1272.2006	0.0056
1270.2722	0.00569
1268.3437	0.00575
1266.4152	0.00576
1264.4867	0.00574
1262.5582	0.00568
1260.6297	0.00562
1258.7012	0.00556
1256.7727	0.0055
1254.8442	0.00545
1252.9157	0.00547
1250.9873	0.00557
1249.0588	0.00568
1247.1303	0.00576
1245.2018	0.00584
1243.2733	0.00598
1241.3448	0.00618
1239.4163	0.00642
1237.4878	0.00667
1235.5593	0.00691
1233.6308	0.00709
1231.7024	0.00721
1229.7739	0.00726
1227.8454	0.00724
1225.9169	0.00716
1223.9884	0.00705
1222.0599	0.0069
1220.1314	0.00671
1218.2029	0.0065
1216.2744	0.00628
1214.3459	0.00608
1212.4175	0.0059
1210.4890	0.00574
1208.5605	0.0056
1206.6320	0.00545
1204.7035	0.00527
1202.7750	0.00508
1200.8465	0.00492
1198.9180	0.00481
1196.9895	0.00474
1195.0610	0.00471
1193.1326	0.0047
1191.2041	0.00469
1189.2756	0.00468
1187.3471	0.00467
1185.4186	0.00467
1183.4901	0.00469
1181.5616	0.00472
[truncated: 611 more rows]
