# Supplementary material for: Vibrational Study on the Structure, Bioactivity, and Silver Adsorption of Silk Fibroin Fibers Grafted with Methacrylonitrile
Source: Molecules. 2023 Mar 10;28(6):2551. doi: 10.3390/molecules28062551 (PMC10051891; doi:10.3390/molecules28062551)
Supplement: Supplementary file 1 [file molecules-28-02551-s001.zip › RAW DATA/Figure S1 Raman t0 all samples/BF MAN 40 Raman p2 t = 0.txt]

TITLE	BF MAN 40 P2 | AV. OF 49
DATA TYPE
ORIGIN	JASCO
OWNER
DATE	23/03/01
TIME	12:40:38
SPECTROMETER/DATA SYSTEM
RESOLUTION
DELTAX	-1.92869
XUNITS	1/CM
YUNITS	AU
FIRSTX	5003.1440
LASTX	5.9080
NPOINTS	2592
FIRSTY	0.00116
MAXY	0.04257
MINY	0.00057
XYDATA
5003.1440	0.00116
5001.2154	0.00115
4999.2867	0.00112
4997.3580	0.00105
4995.4293	0.00107
4993.5006	0.0011
4991.5719	0.00113
4989.6432	0.00109
4987.7145	0.0011
4985.7858	0.00114
4983.8571	0.00118
4981.9285	0.00117
4979.9998	0.00116
4978.0711	0.00113
4976.1424	0.00106
4974.2137	0.00106
4972.2850	0.00107
4970.3563	0.00114
4968.4276	0.0012
4966.4989	0.00121
4964.5702	0.00113
4962.6416	0.00114
4960.7129	0.00116
4958.7842	0.00115
4956.8555	0.00108
4954.9268	0.00101
4952.9981	0.00103
4951.0694	0.00109
4949.1407	0.0011
4947.2120	0.00111
4945.2833	0.00111
4943.3547	0.00111
4941.4260	0.00108
4939.4973	0.00105
4937.5686	0.00102
4935.6399	0.00109
4933.7112	0.00109
4931.7825	0.00104
4929.8538	0.00103
4927.9251	0.00103
4925.9964	0.00111
4924.0678	0.00114
4922.1391	0.00113
4920.2104	0.00113
4918.2817	0.00112
4916.3530	0.00108
4914.4243	0.00113
4912.4956	0.00113
4910.5669	0.00109
4908.6382	0.00109
4906.7095	0.00112
4904.7809	0.0011
4902.8522	0.00107
4900.9235	0.00105
4898.9948	0.00103
4897.0661	0.00105
4895.1374	0.00108
4893.2087	0.00103
4891.2800	0.00101
4889.3513	0.00097
4887.4226	0.00092
4885.4940	0.00107
4883.5653	0.00112
4881.6366	0.00107
4879.7079	0.00107
4877.7792	0.0011
4875.8505	0.00109
4873.9218	0.00109
4871.9931	0.00109
4870.0644	0.00109
4868.1357	0.00109
4866.2071	0.0011
4864.2784	0.0011
4862.3497	0.00108
4860.4210	0.00105
4858.4923	0.00102
4856.5636	0.00098
4854.6349	0.00096
4852.7062	0.00102
4850.7775	0.00109
4848.8488	0.00115
4846.9202	0.00114
4844.9915	0.00111
4843.0628	0.00115
4841.1341	0.00124
4839.2054	0.00125
4837.2767	0.00118
4835.3480	0.00107
4833.4193	0.00098
4831.4906	0.00097
4829.5619	0.00099
4827.6333	0.001
4825.7046	0.00102
4823.7759	0.00106
4821.8472	0.00105
4819.9185	0.00103
4817.9898	0.00103
4816.0611	0.00104
4814.1324	0.00106
4812.2037	0.00109
4810.2750	0.00111
4808.3464	0.00109
4806.4177	0.00107
4804.4890	0.00108
4802.5603	0.0011
4800.6316	0.00111
4798.7029	0.00107
4796.7742	0.00104
4794.8455	0.00102
4792.9168	0.00106
4790.9881	0.00111
4789.0595	0.00109
4787.1308	0.00101
4785.2021	0.00104
4783.2734	0.00107
4781.3447	0.00104
4779.4160	0.001
4777.4873	0.00104
4775.5586	0.00105
4773.6299	0.00106
4771.7012	0.00105
4769.7726	0.00105
4767.8439	0.00109
4765.9152	0.00108
4763.9865	0.00105
4762.0578	0.00104
4760.1291	0.00102
4758.2004	0.00107
4756.2717	0.00114
4754.3430	0.00108
4752.4143	0.001
4750.4857	0.00105
4748.5570	0.00113
4746.6283	0.00114
4744.6996	0.00111
4742.7709	0.00111
4740.8422	0.00113
4738.9135	0.0011
4736.9848	0.00104
4735.0561	0.00103
4733.1274	0.0011
4731.1988	0.00114
4729.2701	0.0011
4727.3414	0.0011
4725.4127	0.00108
4723.4840	0.00099
4721.5553	0.00093
4719.6266	0.00094
4717.6979	0.00095
4715.7692	0.00097
4713.8405	0.00093
4711.9119	0.00101
4709.9832	0.00114
4708.0545	0.00117
4706.1258	0.00121
4704.1971	0.00121
4702.2684	0.00115
4700.3397	0.00111
4698.4110	0.00108
4696.4823	0.00108
4694.5536	0.00106
4692.6250	0.00109
4690.6963	0.0011
4688.7676	0.00108
4686.8389	0.0011
4684.9102	0.00112
4682.9815	0.00114
4681.0528	0.0011
4679.1241	0.00112
4677.1954	0.00108
4675.2668	0.00105
4673.3381	0.00109
4671.4094	0.00113
4669.4807	0.00109
4667.5520	0.00109
4665.6233	0.00113
4663.6946	0.00114
4661.7659	0.00108
4659.8372	0.00105
4657.9085	0.00101
4655.9799	0.00097
4654.0512	0.00097
4652.1225	0.00107
4650.1938	0.00111
4648.2651	0.00107
4646.3364	0.00101
4644.4077	0.00097
4642.4790	0.001
4640.5503	0.00107
4638.6216	0.00116
4636.6930	0.00121
4634.7643	0.00122
4632.8356	0.00118
4630.9069	0.00109
4628.9782	0.00103
4627.0495	0.00106
4625.1208	0.00108
4623.1921	0.00105
4621.2634	0.00104
4619.3347	0.00106
4617.4061	0.00103
4615.4774	0.00104
4613.5487	0.00105
4611.6200	0.00105
4609.6913	0.00103
4607.7626	0.00101
4605.8339	0.00101
4603.9052	0.00103
4601.9765	0.00109
4600.0478	0.00111
4598.1192	0.00107
4596.1905	0.00101
4594.2618	0.00107
4592.3331	0.00116
4590.4044	0.00116
4588.4757	0.00113
4586.5470	0.00113
4584.6183	0.00109
4582.6896	0.00105
4580.7609	0.00104
4578.8323	0.00106
4576.9036	0.00109
4574.9749	0.00109
4573.0462	0.00105
4571.1175	0.00109
4569.1888	0.00126
4567.2601	0.0013
4565.3314	0.00121
4563.4027	0.00115
4561.4740	0.00115
4559.5454	0.00111
4557.6167	0.00106
4555.6880	0.00104
4553.7593	0.00103
4551.8306	0.00102
4549.9019	0.00103
4547.9732	0.00102
4546.0445	0.00107
4544.1158	0.00112
4542.1871	0.00107
4540.2585	0.00106
4538.3298	0.00106
4536.4011	0.00106
4534.4724	0.00106
4532.5437	0.00109
4530.6150	0.00105
4528.6863	0.00093
4526.7576	0.0009
4524.8289	0.00095
4522.9002	0.001
4520.9716	0.00098
4519.0429	0.00101
4517.1142	0.00105
4515.1855	0.00102
4513.2568	0.00099
4511.3281	0.00104
4509.3994	0.00104
4507.4707	0.00101
4505.5420	0.001
4503.6133	0.001
4501.6847	0.00104
4499.7560	0.00101
4497.8273	0.00096
4495.8986	0.00103
4493.9699	0.00106
4492.0412	0.00105
4490.1125	0.00102
4488.1838	0.00102
4486.2551	0.00106
4484.3264	0.00107
4482.3978	0.00108
4480.4691	0.00108
4478.5404	0.00105
4476.6117	0.00108
4474.6830	0.00109
4472.7543	0.00108
4470.8256	0.00105
4468.8969	0.00098
4466.9682	0.00098
4465.0395	0.001
4463.1109	0.00107
4461.1822	0.00109
4459.2535	0.00105
4457.3248	0.001
4455.3961	0.00102
4453.4674	0.00111
4451.5387	0.00113
4449.6100	0.00111
4447.6813	0.00109
4445.7526	0.00103
4443.8240	0.00098
4441.8953	0.00095
4439.9666	0.00094
4438.0379	0.001
4436.1092	0.00104
4434.1805	0.00109
4432.2518	0.00109
4430.3231	0.00101
4428.3944	0.00097
4426.4657	0.00096
4424.5371	0.00097
4422.6084	0.00102
4420.6797	0.00103
4418.7510	0.00097
4416.8223	0.00096
4414.8936	0.001
4412.9649	0.001
4411.0362	0.00104
4409.1075	0.00107
4407.1788	0.00108
4405.2502	0.00111
4403.3215	0.00115
4401.3928	0.00106
4399.4641	0.00095
4397.5354	0.00099
4395.6067	0.00099
4393.6780	0.00104
4391.7493	0.0011
4389.8206	0.00108
4387.8919	0.00104
4385.9633	0.00105
4384.0346	0.0011
4382.1059	0.00108
4380.1772	0.001
4378.2485	0.00097
4376.3198	0.00098
4374.3911	0.00101
4372.4624	0.00103
4370.5337	0.00101
4368.6050	0.00098
4366.6764	0.00094
4364.7477	0.00097
4362.8190	0.00108
4360.8903	0.00114
4358.9616	0.00112
4357.0329	0.00108
4355.1042	0.00105
4353.1755	0.00107
4351.2468	0.00109
4349.3181	0.00105
4347.3895	0.00101
4345.4608	0.001
4343.5321	0.00105
4341.6034	0.00109
4339.6747	0.00104
4337.7460	0.00102
4335.8173	0.00106
4333.8886	0.00104
4331.9599	0.00102
4330.0312	0.00107
4328.1026	0.001
4326.1739	0.00096
4324.2452	0.001
4322.3165	0.00103
4320.3878	0.00111
4318.4591	0.0011
4316.5304	0.00103
4314.6017	0.00101
4312.6730	0.00098
4310.7443	0.00096
4308.8157	0.00094
4306.8870	0.00097
4304.9583	0.00102
4303.0296	0.00102
4301.1009	0.00099
4299.1722	0.00097
4297.2435	0.00097
4295.3148	0.00105
4293.3861	0.00106
4291.4574	0.00106
4289.5288	0.00109
4287.6001	0.00115
4285.6714	0.00114
4283.7427	0.00108
4281.8140	0.00099
4279.8853	0.00091
4277.9566	0.00089
4276.0279	0.00104
4274.0992	0.00111
4272.1705	0.00111
4270.2419	0.00108
4268.3132	0.00102
4266.3845	0.00092
4264.4558	0.00094
4262.5271	0.00101
4260.5984	0.00099
4258.6697	0.00099
4256.7410	0.00102
4254.8123	0.00103
4252.8836	0.00099
4250.9550	0.00096
4249.0263	0.001
4247.0976	0.00101
4245.1689	0.00103
4243.2402	0.00102
4241.3115	0.00104
4239.3828	0.0011
4237.4541	0.00111
4235.5254	0.00105
4233.5968	0.00098
4231.6681	0.00093
4229.7394	0.00092
4227.8107	0.00094
4225.8820	0.00093
4223.9533	0.00099
4222.0246	0.00106
4220.0959	0.00099
4218.1672	0.00089
4216.2385	0.00092
4214.3099	0.00097
4212.3812	0.00099
4210.4525	0.00096
4208.5238	0.00097
4206.5951	0.00098
4204.6664	0.00099
4202.7377	0.00099
4200.8090	0.00099
4198.8803	0.00097
4196.9516	0.00095
4195.0230	0.00097
4193.0943	0.00098
4191.1656	0.00096
4189.2369	0.00095
4187.3082	0.00098
4185.3795	0.00099
4183.4508	0.00097
4181.5221	0.00093
4179.5934	0.00096
4177.6647	0.00092
4175.7361	0.00086
4173.8074	0.00088
4171.8787	0.00088
4169.9500	0.00088
4168.0213	0.0009
4166.0926	0.00092
4164.1639	0.00092
4162.2352	0.00095
4160.3065	0.00096
4158.3778	0.00098
4156.4492	0.00101
4154.5205	0.00101
4152.5918	0.00096
4150.6631	0.00096
4148.7344	0.001
4146.8057	0.00098
4144.8770	0.001
4142.9483	0.00104
4141.0196	0.00107
4139.0909	0.0011
4137.1623	0.00111
4135.2336	0.00108
4133.3049	0.001
4131.3762	0.001
4129.4475	0.00102
4127.5188	0.00099
4125.5901	0.00098
4123.6614	0.00098
4121.7327	0.001
4119.8040	0.001
4117.8754	0.00093
4115.9467	0.00087
4114.0180	0.00083
4112.0893	0.0009
4110.1606	0.00096
4108.2319	0.00089
4106.3032	0.00082
4104.3745	0.00087
4102.4458	0.00097
4100.5171	0.00108
4098.5885	0.00111
4096.6598	0.00103
4094.7311	0.00095
4092.8024	0.00096
4090.8737	0.00093
4088.9450	0.00096
4087.0163	0.00098
4085.0876	0.00095
4083.1589	0.00095
4081.2302	0.00096
4079.3016	0.00094
4077.3729	0.00091
4075.4442	0.00095
4073.5155	0.00101
4071.5868	0.00106
4069.6581	0.001
4067.7294	0.00095
4065.8007	0.00097
4063.8720	0.00097
4061.9433	0.00096
4060.0147	0.00099
4058.0860	0.00103
4056.1573	0.00104
4054.2286	0.00103
4052.2999	0.00097
4050.3712	0.0009
4048.4425	0.00088
4046.5138	0.00092
4044.5851	0.00096
4042.6564	0.00095
4040.7278	0.00095
4038.7991	0.00102
4036.8704	0.00106
4034.9417	0.00106
4033.0130	0.00106
4031.0843	0.00103
4029.1556	0.00102
4027.2269	0.00097
4025.2982	0.00095
4023.3695	0.001
4021.4409	0.00097
4019.5122	0.00096
4017.5835	0.00093
4015.6548	0.00092
4013.7261	0.00093
4011.7974	0.00097
4009.8687	0.00097
4007.9400	0.00096
4006.0113	0.00097
4004.0826	0.00095
4002.1540	0.00098
4000.2253	0.00099
3998.2966	0.00095
3996.3679	0.00098
3994.4392	0.00104
3992.5105	0.00099
3990.5818	0.00087
3988.6531	0.00083
3986.7244	0.00086
3984.7957	0.00094
3982.8671	0.00093
3980.9384	0.00095
3979.0097	0.00097
3977.0810	0.00103
3975.1523	0.00105
3973.2236	0.00101
3971.2949	0.00105
3969.3662	0.00108
3967.4375	0.00104
3965.5088	0.00101
3963.5802	0.00096
3961.6515	0.00091
3959.7228	0.00094
3957.7941	0.00097
3955.8654	0.00098
3953.9367	0.00097
3952.0080	0.00098
3950.0793	0.00097
3948.1506	0.00095
3946.2219	0.00094
3944.2933	0.00098
3942.3646	0.001
3940.4359	0.00095
3938.5072	0.00092
3936.5785	0.00094
3934.6498	0.00091
3932.7211	0.0009
3930.7924	0.00087
3928.8637	0.00091
3926.9350	0.00096
3925.0064	0.00101
3923.0777	0.00101
3921.1490	0.00096
3919.2203	0.00094
3917.2916	0.00099
3915.3629	0.00099
3913.4342	0.00097
3911.5055	0.00096
3909.5768	0.00095
3907.6481	0.00093
3905.7195	0.00093
3903.7908	0.00096
3901.8621	0.00091
3899.9334	0.00087
3898.0047	0.00091
3896.0760	0.00089
3894.1473	0.00086
3892.2186	0.00091
3890.2899	0.00096
3888.3612	0.00096
3886.4326	0.00095
3884.5039	0.00097
3882.5752	0.00097
3880.6465	0.00092
3878.7178	0.00091
3876.7891	0.00092
3874.8604	0.0009
3872.9317	0.0009
3871.0030	0.00091
3869.0743	0.00091
3867.1457	0.00091
3865.2170	0.00095
3863.2883	0.00097
3861.3596	0.00092
3859.4309	0.00087
3857.5022	0.00086
3855.5735	0.00092
3853.6448	0.00099
3851.7161	0.00098
3849.7874	0.00088
3847.8588	0.00087
3845.9301	0.00092
3844.0014	0.00096
3842.0727	0.00097
3840.1440	0.00094
3838.2153	0.0009
3836.2866	0.00092
3834.3579	0.00092
3832.4292	0.00087
3830.5005	0.00082
3828.5719	0.0009
3826.6432	0.00091
3824.7145	0.00084
3822.7858	0.00085
3820.8571	0.00093
3818.9284	0.001
3816.9997	0.00102
3815.0710	0.00098
3813.1423	0.0009
3811.2136	0.00087
3809.2850	0.00085
3807.3563	0.00087
3805.4276	0.00094
3803.4989	0.00099
3801.5702	0.00094
3799.6415	0.00092
3797.7128	0.00092
3795.7841	0.00091
3793.8554	0.00093
3791.9268	0.00096
3789.9981	0.00091
3788.0694	0.00093
3786.1407	0.00096
3784.2120	0.00094
3782.2833	0.00096
3780.3546	0.001
3778.4259	0.00101
3776.4972	0.00098
3774.5685	0.001
3772.6399	0.00096
3770.7112	0.00093
3768.7825	0.0009
3766.8538	0.00082
3764.9251	0.00079
3762.9964	0.00086
3761.0677	0.00093
3759.1390	0.00097
3757.2103	0.00102
3755.2816	0.001
3753.3530	0.00093
3751.4243	0.00089
3749.4956	0.00088
3747.5669	0.0009
3745.6382	0.00092
3743.7095	0.00092
3741.7808	0.00092
3739.8521	0.00097
3737.9234	0.00102
3735.9947	0.001
3734.0661	0.00094
3732.1374	0.00093
3730.2087	0.00093
3728.2800	0.00091
3726.3513	0.00093
3724.4226	0.00095
3722.4939	0.00094
3720.5652	0.00092
3718.6365	0.00092
3716.7078	0.00096
3714.7792	0.00098
3712.8505	0.00101
3710.9218	0.00097
3708.9931	0.0009
3707.0644	0.0009
3705.1357	0.00094
3703.2070	0.00093
3701.2783	0.00085
3699.3496	0.00085
3697.4209	0.00093
3695.4923	0.00098
3693.5636	0.00099
3691.6349	0.001
3689.7062	0.00102
3687.7775	0.00103
3685.8488	0.001
3683.9201	0.00098
3681.9914	0.00094
3680.0627	0.00092
3678.1340	0.00096
3676.2054	0.00102
3674.2767	0.00102
3672.3480	0.00095
3670.4193	0.00094
3668.4906	0.001
3666.5619	0.001
3664.6332	0.00092
3662.7045	0.0009
3660.7758	0.00088
3658.8471	0.00086
3656.9185	0.00086
3654.9898	0.00096
3653.0611	0.00103
3651.1324	0.00099
3649.2037	0.00091
3647.2750	0.00088
3645.3463	0.00092
3643.4176	0.00101
3641.4889	0.00104
3639.5602	0.00099
3637.6316	0.00096
3635.7029	0.00095
3633.7742	0.00098
3631.8455	0.00104
3629.9168	0.00105
3627.9881	0.00107
3626.0594	0.00108
3624.1307	0.00111
3622.2020	0.00104
3620.2733	0.00101
3618.3447	0.00104
3616.4160	0.00104
3614.4873	0.00105
3612.5586	0.00106
3610.6299	0.00106
3608.7012	0.00107
3606.7725	0.00107
3604.8438	0.00104
3602.9151	0.00103
3600.9864	0.00101
3599.0578	0.00106
3597.1291	0.00113
3595.2004	0.00111
3593.2717	0.0011
3591.3430	0.0011
3589.4143	0.00107
3587.4856	0.00105
3585.5569	0.00105
3583.6282	0.00102
3581.6995	0.00099
3579.7709	0.00096
3577.8422	0.00098
3575.9135	0.00098
3573.9848	0.00101
3572.0561	0.00112
3570.1274	0.00112
3568.1987	0.00106
3566.2700	0.00104
3564.3413	0.00103
3562.4126	0.00103
3560.4840	0.00106
3558.5553	0.00108
3556.6266	0.00107
3554.6979	0.00107
3552.7692	0.00111
3550.8405	0.00118
3548.9118	0.0012
3546.9831	0.00122
3545.0544	0.00121
3543.1257	0.00121
3541.1971	0.00125
3539.2684	0.00129
3537.3397	0.00126
3535.4110	0.00126
3533.4823	0.00129
3531.5536	0.00128
3529.6249	0.00128
3527.6962	0.00127
3525.7675	0.00126
3523.8388	0.00129
3521.9102	0.00134
3519.9815	0.00139
3518.0528	0.00143
3516.1241	0.00142
3514.1954	0.00141
3512.2667	0.00143
3510.3380	0.00141
3508.4093	0.00141
3506.4806	0.00145
3504.5519	0.00148
3502.6233	0.00147
3500.6946	0.00145
3498.7659	0.00142
3496.8372	0.00143
3494.9085	0.00146
3492.9798	0.00149
3491.0511	0.0015
3489.1224	0.00153
3487.1937	0.00153
3485.2650	0.00151
3483.3364	0.00146
3481.4077	0.00144
3479.4790	0.00151
3477.5503	0.0016
3475.6216	0.00164
3473.6929	0.00165
3471.7642	0.00165
3469.8355	0.00165
3467.9068	0.00168
3465.9781	0.00175
3464.0495	0.00179
3462.1208	0.00178
3460.1921	0.00176
3458.2634	0.00175
3456.3347	0.00172
3454.4060	0.00169
3452.4773	0.00176
3450.5486	0.00187
3448.6199	0.00198
3446.6912	0.00203
3444.7626	0.00199
3442.8339	0.00194
3440.9052	0.00194
3438.9765	0.00199
3437.0478	0.00204
3435.1191	0.00205
3433.1904	0.00204
3431.2617	0.00204
3429.3330	0.00209
3427.4043	0.00218
3425.4757	0.00223
3423.5470	0.00222
3421.6183	0.00224
3419.6896	0.00226
3417.7609	0.00226
3415.8322	0.00226
3413.9035	0.00229
3411.9748	0.00234
3410.0461	0.00238
3408.1174	0.00241
3406.1888	0.00247
3404.2601	0.00255
3402.3314	0.00263
3400.4027	0.00265
3398.4740	0.00258
3396.5453	0.0025
3394.6166	0.00252
3392.6879	0.00262
3390.7592	0.00272
3388.8305	0.00274
3386.9019	0.00267
3384.9732	0.00259
3383.0445	0.00264
3381.1158	0.00279
3379.1871	0.00293
3377.2584	0.00299
3375.3297	0.00295
3373.4010	0.00284
3371.4723	0.00278
3369.5436	0.00282
3367.6150	0.00292
3365.6863	0.00302
3363.7576	0.00312
3361.8289	0.0032
3359.9002	0.00324
3357.9715	0.00328
3356.0428	0.00334
3354.1141	0.00336
3352.1854	0.00332
3350.2568	0.00329
3348.3281	0.00329
3346.3994	0.00334
3344.4707	0.00341
3342.5420	0.00348
3340.6133	0.0035
3338.6846	0.00348
3336.7559	0.0035
3334.8272	0.00357
3332.8985	0.00365
3330.9699	0.0037
3329.0412	0.00371
3327.1125	0.00371
3325.1838	0.00372
3323.2551	0.00375
3321.3264	0.00378
3319.3977	0.00383
3317.4690	0.00387
3315.5403	0.00391
3313.6116	0.00392
3311.6830	0.00393
3309.7543	0.00398
3307.8256	0.00405
3305.8969	0.00409
3303.9682	0.00413
3302.0395	0.00417
3300.1108	0.00418
3298.1821	0.00417
3296.2534	0.00421
3294.3247	0.00432
3292.3961	0.00439
3290.4674	0.00437
3288.5387	0.00436
3286.6100	0.00439
3284.6813	0.00445
3282.7526	0.00447
3280.8239	0.00444
3278.8952	0.00442
3276.9665	0.00439
3275.0378	0.00436
3273.1092	0.00434
3271.1805	0.00434
3269.2518	0.00434
3267.3231	0.00432
3265.3944	0.00425
3263.4657	0.00418
3261.5370	0.00414
3259.6083	0.00414
3257.6796	0.00414
3255.7509	0.00414
3253.8223	0.00411
3251.8936	0.00409
3249.9649	0.00412
3248.0362	0.00415
3246.1075	0.00415
3244.1788	0.00412
3242.2501	0.00405
3240.3214	0.00398
3238.3927	0.00397
3236.4640	0.00406
3234.5354	0.00417
3232.6067	0.0042
3230.6780	0.00416
3228.7493	0.00411
3226.8206	0.00406
3224.8919	0.00401
3222.9632	0.00401
3221.0345	0.00405
3219.1058	0.00409
3217.1771	0.00412
3215.2485	0.00415
3213.3198	0.00417
3211.3911	0.00415
3209.4624	0.00413
3207.5337	0.00414
3205.6050	0.00416
3203.6763	0.00418
3201.7476	0.00419
3199.8189	0.0042
3197.8902	0.0042
3195.9616	0.00422
3194.0329	0.00419
3192.1042	0.00411
3190.1755	0.00406
3188.2468	0.00406
3186.3181	0.00409
3184.3894	0.00415
3182.4607	0.0042
3180.5320	0.00422
3178.6033	0.00425
3176.6747	0.00429
3174.7460	0.00434
3172.8173	0.00435
3170.8886	0.00431
3168.9599	0.00426
3167.0312	0.00426
3165.1025	0.0043
3163.1738	0.00436
3161.2451	0.00441
3159.3164	0.00441
3157.3878	0.00436
3155.4591	0.00428
3153.5304	0.00421
3151.6017	0.00418
3149.6730	0.00422
3147.7443	0.00427
3145.8156	0.00428
3143.8869	0.00427
3141.9582	0.0043
3140.0295	0.00437
3138.1009	0.00445
3136.1722	0.00448
3134.2435	0.00446
3132.3148	0.00444
3130.3861	0.00444
3128.4574	0.00446
3126.5287	0.0045
3124.6000	0.00452
3122.6713	0.0045
3120.7426	0.00451
3118.8140	0.00457
3116.8853	0.00464
3114.9566	0.00467
3113.0279	0.00467
3111.0992	0.00468
3109.1705	0.00474
3107.2418	0.00481
3105.3131	0.00486
3103.3844	0.00486
3101.4557	0.00486
3099.5271	0.00489
3097.5984	0.00492
3095.6697	0.00495
3093.7410	0.00497
3091.8123	0.00499
3089.8836	0.00505
3087.9549	0.00513
3086.0262	0.00519
3084.0975	0.00524
3082.1688	0.00527
3080.2402	0.00531
3078.3115	0.00538
3076.3828	0.0055
3074.4541	0.00565
3072.5254	0.00584
3070.5967	0.00598
3068.6680	0.00605
3066.7393	0.00607
3064.8106	0.00613
3062.8819	0.00627
3060.9533	0.0064
3059.0246	0.00647
3057.0959	0.00646
3055.1672	0.00646
3053.2385	0.00646
3051.3098	0.00646
3049.3811	0.00647
3047.4524	0.00649
3045.5237	0.00652
3043.5950	0.00652
3041.6664	0.00654
3039.7377	0.00661
3037.8090	0.0067
3035.8803	0.00679
3033.9516	0.00686
3032.0229	0.00695
3030.0942	0.00709
3028.1655	0.00732
3026.2368	0.00761
3024.3081	0.00791
3022.3795	0.00817
3020.4508	0.00843
3018.5221	0.00875
3016.5934	0.00909
3014.6647	0.00942
3012.7360	0.00978
3010.8073	0.01015
3008.8786	0.01047
3006.9499	0.01075
3005.0212	0.01102
3003.0926	0.01133
3001.1639	0.01168
2999.2352	0.01205
2997.3065	0.01241
2995.3778	0.01274
2993.4491	0.01296
2991.5204	0.01311
2989.5917	0.01319
2987.6630	0.01323
2985.7343	0.01324
2983.8057	0.01322
2981.8770	0.01318
2979.9483	0.0131
2978.0196	0.01303
2976.0909	0.01298
2974.1622	0.01299
2972.2335	0.0131
2970.3048	0.01324
2968.3761	0.01338
2966.4474	0.01355
2964.5188	0.01385
2962.5901	0.01425
2960.6614	0.01467
2958.7327	0.01507
2956.8040	0.01545
2954.8753	0.01586
2952.9466	0.01633
2951.0179	0.01685
2949.0892	0.01734
2947.1605	0.01777
2945.2319	0.01817
2943.3032	0.01855
2941.3745	0.01895
2939.4458	0.01932
2937.5171	0.01958
2935.5884	0.01967
2933.6597	0.01961
2931.7310	0.01942
2929.8023	0.0191
2927.8736	0.01864
2925.9450	0.01811
2924.0163	0.01755
2922.0876	0.01701
2920.1589	0.01651
2918.2302	0.01606
2916.3015	0.01567
2914.3728	0.01532
2912.4441	0.01501
2910.5154	0.01473
2908.5868	0.01447
2906.6581	0.01422
2904.7294	0.01398
2902.8007	0.01377
2900.8720	0.01362
2898.9433	0.01352
2897.0146	0.01346
2895.0859	0.01339
2893.1572	0.01332
2891.2285	0.01328
2889.2999	0.01328
2887.3712	0.01329
2885.4425	0.01329
2883.5138	0.01325
2881.5851	0.01323
2879.6564	0.01323
2877.7277	0.0132
2875.7990	0.01312
2873.8703	0.01298
2871.9416	0.01282
2870.0130	0.01266
2868.0843	0.01248
2866.1556	0.01229
2864.2269	0.0121
2862.2982	0.01195
2860.3695	0.01185
2858.4408	0.01177
2856.5121	0.01166
2854.5834	0.0115
2852.6547	0.01132
2850.7261	0.01112
2848.7974	0.01088
2846.8687	0.0106
2844.9400	0.0103
2843.0113	0.01003
2841.0826	0.00982
2839.1539	0.00969
2837.2252	0.00964
2835.2965	0.00963
2833.3678	0.00961
2831.4392	0.00958
2829.5105	0.00955
2827.5818	0.00952
2825.6531	0.00952
2823.7244	0.00953
2821.7957	0.00954
2819.8670	0.00956
2817.9383	0.00959
2816.0096	0.00961
2814.0809	0.00962
2812.1523	0.00963
2810.2236	0.00963
2808.2949	0.00963
2806.3662	0.00966
2804.4375	0.00973
2802.5088	0.00979
2800.5801	0.00982
2798.6514	0.00987
2796.7227	0.00998
2794.7940	0.0101
2792.8654	0.01013
2790.9367	0.01008
2789.0080	0.00998
2787.0793	0.00994
2785.1506	0.00999
2783.2219	0.01011
2781.2932	0.01019
2779.3645	0.01024
2777.4358	0.01026
2775.5071	0.01029
2773.5785	0.01033
2771.6498	0.01039
2769.7211	0.01043
2767.7924	0.01046
2765.8637	0.01048
2763.9350	0.01049
2762.0063	0.0105
2760.0776	0.01052
2758.1489	0.01057
2756.2202	0.01063
2754.2916	0.01067
2752.3629	0.0107
2750.4342	0.01075
2748.5055	0.01081
2746.5768	0.01087
2744.6481	0.01093
2742.7194	0.011
2740.7907	0.01108
2738.8620	0.01115
2736.9333	0.01123
2735.0047	0.0113
2733.0760	0.01132
2731.1473	0.01133
2729.2186	0.01134
2727.2899	0.01138
2725.3612	0.01144
2723.4325	0.0115
2721.5038	0.01153
2719.5751	0.01154
2717.6464	0.01155
2715.7178	0.01156
2713.7891	0.01157
2711.8604	0.01161
2709.9317	0.01166
2708.0030	0.01166
2706.0743	0.01166
2704.1456	0.01169
2702.2169	0.01174
2700.2882	0.01175
2698.3595	0.01175
2696.4309	0.0118
2694.5022	0.01188
2692.5735	0.01193
2690.6448	0.01195
2688.7161	0.01195
2686.7874	0.01197
2684.8587	0.01201
2682.9300	0.01204
2681.0013	0.01207
2679.0726	0.01211
2677.1440	0.01217
2675.2153	0.01224
2673.2866	0.0123
2671.3579	0.01236
2669.4292	0.01244
2667.5005	0.01249
2665.5718	0.0125
2663.6431	0.01251
2661.7144	0.01254
2659.7857	0.01258
2657.8571	0.01264
2655.9284	0.01268
2653.9997	0.0127
2652.0710	0.01271
2650.1423	0.01272
2648.2136	0.01273
2646.2849	0.01278
2644.3562	0.01284
2642.4275	0.01286
2640.4988	0.01285
2638.5702	0.01288
2636.6415	0.01294
2634.7128	0.01299
2632.7841	0.01301
2630.8554	0.01307
2628.9267	0.0132
2626.9980	0.01332
2625.0693	0.01337
2623.1406	0.01337
2621.2119	0.01336
2619.2833	0.01337
2617.3546	0.01337
2615.4259	0.01338
2613.4972	0.01344
2611.5685	0.01355
2609.6398	0.01363
2607.7111	0.01363
2605.7824	0.0136
2603.8537	0.01361
2601.9250	0.01366
2599.9964	0.01367
2598.0677	0.01364
2596.1390	0.01364
2594.2103	0.0137
2592.2816	0.01376
2590.3529	0.01385
2588.4242	0.01395
2586.4955	0.01404
2584.5668	0.01408
2582.6381	0.01407
2580.7095	0.01402
2578.7808	0.01399
2576.8521	0.014
2574.9234	0.01404
2572.9947	0.01409
2571.0660	0.01416
2569.1373	0.01424
2567.2086	0.01429
2565.2799	0.01432
2563.3512	0.01438
2561.4226	0.01446
2559.4939	0.01453
2557.5652	0.01455
2555.6365	0.01453
2553.7078	0.01454
2551.7791	0.01456
2549.8504	0.01458
2547.9217	0.01461
2545.9930	0.01465
2544.0643	0.01471
2542.1357	0.0148
2540.2070	0.01485
2538.2783	0.01486
2536.3496	0.01489
2534.4209	0.01499
2532.4922	0.01506
2530.5635	0.01506
2528.6348	0.015
2526.7061	0.01496
2524.7774	0.01499
2522.8488	0.0151
2520.9201	0.01523
2518.9914	0.01529
2517.0627	0.01529
2515.1340	0.01525
2513.2053	0.0152
2511.2766	0.01519
2509.3479	0.01524
2507.4192	0.01527
2505.4905	0.01521
2503.5619	0.01512
2501.6332	0.01513
2499.7045	0.01525
2497.7758	0.01537
2495.8471	0.01545
2493.9184	0.01549
2491.9897	0.01552
2490.0610	0.01556
2488.1323	0.01561
2486.2036	0.0156
2484.2750	0.01552
2482.3463	0.01539
2480.4176	0.01532
2478.4889	0.01538
2476.5602	0.01555
2474.6315	0.01569
2472.7028	0.01578
2470.7741	0.01583
2468.8454	0.0158
2466.9167	0.01574
2464.9881	0.01576
2463.0594	0.01583
2461.1307	0.01587
2459.2020	0.0159
2457.2733	0.01599
2455.3446	0.01612
2453.4159	0.01619
2451.4872	0.0162
2449.5585	0.01622
2447.6299	0.01625
2445.7012	0.01622
2443.7725	0.01611
2441.8438	0.01604
2439.9151	0.01616
2437.9864	0.01639
2436.0577	0.01654
2434.1290	0.01657
2432.2003	0.01655
2430.2716	0.01654
2428.3430	0.01649
2426.4143	0.01638
2424.4856	0.01633
2422.5569	0.01643
2420.6282	0.01661
2418.6995	0.01666
2416.7708	0.01656
2414.8421	0.01645
2412.9134	0.01645
2410.9847	0.01656
2409.0561	0.01671
2407.1274	0.01682
2405.1987	0.01682
2403.2700	0.01674
2401.3413	0.01668
2399.4126	0.01665
2397.4839	0.01664
2395.5552	0.01662
2393.6265	0.01664
2391.6978	0.01668
2389.7692	0.01677
2387.8405	0.01687
2385.9118	0.0169
2383.9831	0.01685
2382.0544	0.0168
2380.1257	0.01681
2378.1970	0.01682
2376.2683	0.01675
2374.3396	0.01665
2372.4109	0.01662
2370.4823	0.01669
2368.5536	0.0168
2366.6249	0.01686
2364.6962	0.01684
2362.7675	0.01676
2360.8388	0.01673
2358.9101	0.01678
2356.9814	0.01681
2355.0527	0.01672
2353.1240	0.0165
2351.1954	0.01631
2349.2667	0.01632
2347.3380	0.0165
2345.4093	0.01668
2343.4806	0.01674
2341.5519	0.01679
2339.6232	0.0169
2337.6945	0.01701
2335.7658	0.01703
2333.8371	0.01701
2331.9085	0.01698
2329.9798	0.0168
2328.0511	0.01643
2326.1224	0.01612
2324.1937	0.01618
2322.2650	0.0165
2320.3363	0.01674
2318.4076	0.01678
2316.4789	0.01673
2314.5502	0.01678
2312.6216	0.01691
2310.6929	0.017
2308.7642	0.01699
2306.8355	0.01681
2304.9068	0.01641
2302.9781	0.0159
2301.0494	0.01571
2299.1207	0.01603
2297.1920	0.0165
2295.2633	0.01667
2293.3347	0.01642
2291.4060	0.01605
2289.4773	0.01598
2287.5486	0.01632
2285.6199	0.01673
2283.6912	0.01679
2281.7625	0.0163
2279.8338	0.01565
2277.9051	0.01553
2275.9764	0.01607
2274.0478	0.01671
2272.1191	0.01709
2270.1904	0.01723
2268.2617	0.0173
2266.3330	0.0173
2264.4043	0.01713
2262.4756	0.01676
2260.5469	0.01632
2258.6182	0.01594
2256.6895	0.0159
2254.7609	0.01631
2252.8322	0.01705
2250.9035	0.01811
2248.9748	0.01955
2247.0461	0.02121
2245.1174	0.02292
2243.1887	0.02476
2241.2600	0.02659
2239.3313	0.02788
2237.4026	0.02829
2235.4740	0.02816
2233.5453	0.02765
2231.6166	0.02617
2229.6879	0.02373
2227.7592	0.02149
2225.8305	0.02025
2223.9018	0.01968
2221.9731	0.01923
2220.0444	0.01863
2218.1157	0.01769
2216.1871	0.0167
2214.2584	0.01639
2212.3297	0.01696
2210.4010	0.01769
2208.4723	0.01803
2206.5436	0.01805
2204.6149	0.01797
2202.6862	0.01786
2200.7575	0.01785
2198.8288	0.01786
2196.9002	0.01761
2194.9715	0.01696
2193.0428	0.01636
2191.1141	0.01646
2189.1854	0.01722
2187.2567	0.01788
2185.3280	0.01801
2183.3993	0.0178
2181.4706	0.01753
2179.5419	0.01721
2177.6133	0.01695
2175.6846	0.01701
2173.7559	0.01723
2171.8272	0.01722
2169.8985	0.01692
2167.9698	0.01626
2166.0411	0.01527
2164.1124	0.01484
2162.1837	0.01569
2160.2550	0.01696
2158.3264	0.01729
2156.3977	0.01646
2154.4690	0.0156
2152.5403	0.01586
2150.6116	0.01704
2148.6829	0.01802
2146.7542	0.01817
2144.8255	0.01781
2142.8968	0.01767
2140.9681	0.01805
2139.0395	0.01848
2137.1108	0.01845
2135.1821	0.01817
2133.2534	0.0181
2131.3247	0.0183
2129.3960	0.01854
2127.4673	0.01867
2125.5386	0.01866
2123.6099	0.01859
2121.6812	0.0186
2119.7526	0.01872
2117.8239	0.01878
2115.8952	0.01873
2113.9665	0.01862
2112.0378	0.01843
2110.1091	0.01817
2108.1804	0.018
2106.2517	0.01783
2104.3230	0.01746
2102.3943	0.01722
2100.4657	0.01743
2098.5370	0.01784
2096.6083	0.0182
2094.6796	0.01848
2092.7509	0.01831
2090.8222	0.01766
2088.8935	0.01711
2086.9648	0.01699
2085.0361	0.01722
2083.1074	0.01771
2081.1788	0.0183
2079.2501	0.01875
2077.3214	0.01885
2075.3927	0.01845
2073.4640	0.0177
2071.5353	0.01694
2069.6066	0.01654
2067.6779	0.01683
2065.7492	0.01774
2063.8205	0.01862
2061.8919	0.01886
2059.9632	0.01822
2058.0345	0.01696
2056.1058	0.01599
2054.1771	0.01594
2052.2484	0.01645
2050.3197	0.01699
2048.3910	0.01751
2046.4623	0.01805
2044.5336	0.01826
2042.6050	0.01803
2040.6763	0.01794
2038.7476	0.01829
2036.8189	0.01865
2034.8902	0.01879
2032.9615	0.0188
2031.0328	0.01867
2029.1041	0.0185
2027.1754	0.01861
2025.2467	0.01886
2023.3181	0.01878
2021.3894	0.01846
2019.4607	0.01836
2017.5320	0.0184
2015.6033	0.01847
2013.6746	0.01878
2011.7459	0.0193
2009.8172	0.01964
2007.8885	0.01966
2005.9599	0.01957
2004.0312	0.01958
2002.1025	0.01968
2000.1738	0.01982
1998.2451	0.02
1996.3164	0.02017
1994.3877	0.02021
1992.4590	0.02012
1990.5303	0.02014
1988.6016	0.02031
1986.6730	0.02044
1984.7443	0.02039
1982.8156	0.02024
1980.8869	0.0201
1978.9582	0.02004
1977.0295	0.02011
1975.1008	0.02029
1973.1721	0.02046
1971.2434	0.02053
1969.3147	0.02053
1967.3861	0.02055
1965.4574	0.02058
1963.5287	0.0206
1961.6000	0.02059
1959.6713	0.02059
1957.7426	0.02061
1955.8139	0.02067
1953.8852	0.02074
1951.9565	0.0208
1950.0278	0.02081
1948.0992	0.02083
1946.1705	0.0209
1944.2418	0.02096
1942.3131	0.02096
1940.3844	0.02094
1938.4557	0.02095
1936.5270	0.02099
1934.5983	0.02102
1932.6696	0.02105
1930.7409	0.0211
1928.8123	0.02116
1926.8836	0.02121
1924.9549	0.02122
1923.0262	0.02124
1921.0975	0.0213
1919.1688	0.02134
1917.2401	0.02134
1915.3114	0.02133
1913.3827	0.02133
1911.4540	0.02139
1909.5254	0.0215
1907.5967	0.02159
1905.6680	0.02161
1903.7393	0.02157
1901.8106	0.02153
1899.8819	0.02153
1897.9532	0.02156
1896.0245	0.02157
1894.0958	0.02159
1892.1671	0.02164
1890.2385	0.0217
1888.3098	0.02174
1886.3811	0.02177
1884.4524	0.02181
1882.5237	0.02183
1880.5950	0.02179
1878.6663	0.02175
1876.7376	0.02174
1874.8089	0.02176
1872.8802	0.02176
1870.9516	0.02173
1869.0229	0.0217
1867.0942	0.02169
1865.1655	0.02168
1863.2368	0.02166
1861.3081	0.02163
1859.3794	0.02161
1857.4507	0.02165
1855.5220	0.02174
1853.5933	0.0218
1851.6647	0.02179
1849.7360	0.02176
1847.8073	0.02177
1845.8786	0.0218
1843.9499	0.02185
1842.0212	0.02188
1840.0925	0.02188
1838.1638	0.02188
1836.2351	0.0219
1834.3064	0.02197
1832.3778	0.02205
1830.4491	0.0221
1828.5204	0.02212
1826.5917	0.02214
1824.6630	0.02215
1822.7343	0.02213
1820.8056	0.0221
1818.8769	0.02212
1816.9482	0.02219
1815.0195	0.02226
1813.0909	0.02235
1811.1622	0.0224
1809.2335	0.02241
1807.3048	0.02242
1805.3761	0.02249
1803.4474	0.02257
1801.5187	0.02259
1799.5900	0.0226
1797.6613	0.02263
1795.7326	0.02267
1793.8040	0.0227
1791.8753	0.02273
1789.9466	0.02275
1788.0179	0.02273
1786.0892	0.02272
1784.1605	0.02275
1782.2318	0.02278
1780.3031	0.0228
1778.3744	0.02281
1776.4457	0.02281
1774.5171	0.0228
1772.5884	0.02281
1770.6597	0.02281
1768.7310	0.02275
1766.8023	0.02269
1764.8736	0.02268
1762.9449	0.02273
1761.0162	0.02276
1759.0875	0.02275
1757.1588	0.02274
1755.2302	0.02274
1753.3015	0.02271
1751.3728	0.02268
1749.4441	0.02269
1747.5154	0.02277
1745.5867	0.02287
1743.6580	0.02288
1741.7293	0.02284
1739.8006	0.02279
1737.8719	0.02278
1735.9433	0.02279
1734.0146	0.02286
1732.0859	0.02299
1730.1572	0.0231
1728.2285	0.02314
1726.2998	0.0231
1724.3711	0.02307
1722.4424	0.02312
1720.5137	0.02323
1718.5850	0.02332
1716.6564	0.02336
1714.7277	0.02341
1712.7990	0.02352
1710.8703	0.02364
1708.9416	0.02371
1707.0129	0.02379
1705.0842	0.02394
1703.1555	0.02414
1701.2268	0.02434
1699.2981	0.02452
1697.3695	0.0247
1695.4408	0.02488
1693.5121	0.02503
1691.5834	0.02517
1689.6547	0.0253
1687.7260	0.02541
1685.7973	0.02554
1683.8686	0.02569
1681.9399	0.02586
1680.0112	0.02607
1678.0826	0.02635
1676.1539	0.02671
1674.2252	0.02712
1672.2965	0.02755
1670.3678	0.02799
1668.4391	0.02836
1666.5104	0.02854
1664.5817	0.02842
1662.6530	0.02808
1660.7243	0.02766
1658.7957	0.02723
1656.8670	0.02678
1654.9383	0.02635
1653.0096	0.02594
1651.0809	0.02559
1649.1522	0.02533
1647.2235	0.02514
1645.2948	0.025
1643.3661	0.02491
1641.4374	0.0248
1639.5088	0.02467
1637.5801	0.02454
1635.6514	0.02446
1633.7227	0.02445
1631.7940	0.02446
1629.8653	0.02446
1627.9366	0.02451
1626.0079	0.02464
1624.0792	0.02485
1622.1505	0.02505
1620.2219	0.02521
1618.2932	0.02536
1616.3645	0.0255
1614.4358	0.02558
1612.5071	0.02555
1610.5784	0.02543
1608.6497	0.02529
1606.7210	0.02519
1604.7923	0.02518
1602.8636	0.02521
1600.9350	0.02521
1599.0063	0.02517
1597.0776	0.0251
1595.1489	0.02504
1593.2202	0.02501
1591.2915	0.02499
1589.3628	0.02496
1587.4341	0.0249
1585.5054	0.02481
1583.5767	0.02473
1581.6481	0.02468
1579.7194	0.02467
1577.7907	0.02466
1575.8620	0.02464
1573.9333	0.02461
1572.0046	0.0246
1570.0759	0.0246
1568.1472	0.02458
1566.2185	0.02458
1564.2899	0.02459
1562.3612	0.02461
1560.4325	0.02464
1558.5038	0.02466
1556.5751	0.02464
1554.6464	0.02457
1552.7177	0.02448
1550.7890	0.02444
1548.8603	0.02448
1546.9316	0.02455
1545.0030	0.02455
1543.0743	0.02452
1541.1456	0.02454
1539.2169	0.0246
1537.2882	0.02464
1535.3595	0.02463
1533.4308	0.02463
1531.5021	0.02466
1529.5734	0.02469
1527.6447	0.02468
1525.7161	0.02466
1523.7874	0.02467
1521.8587	0.0247
1519.9300	0.02467
1518.0013	0.02457
1516.0726	0.02449
1514.1439	0.02452
1512.2152	0.02461
1510.2865	0.02468
1508.3578	0.02472
1506.4292	0.02473
1504.5005	0.02472
1502.5718	0.02474
1500.6431	0.02477
1498.7144	0.02476
1496.7857	0.02473
1494.8570	0.02474
1492.9283	0.02482
1490.9996	0.02494
1489.0709	0.02508
1487.1423	0.02521
1485.2136	0.02535
1483.2849	0.02554
1481.3562	0.02583
1479.4275	0.02618
1477.4988	0.0265
1475.5701	0.02675
1473.6414	0.02697
1471.7127	0.0272
1469.7840	0.02745
1467.8554	0.02773
1465.9267	0.02804
1463.9980	0.0284
1462.0693	0.02879
1460.1406	0.02919
1458.2119	0.02956
1456.2832	0.02983
1454.3545	0.02995
1452.4258	0.02994
1450.4971	0.02984
1448.5685	0.02965
1446.6398	0.02935
1444.7111	0.02899
1442.7824	0.02862
1440.8537	0.02824
1438.9250	0.02783
1436.9963	0.02739
1435.0676	0.02697
1433.1389	0.02658
1431.2102	0.02626
1429.2816	0.026
1427.3529	0.02577
1425.4242	0.02559
1423.4955	0.02552
1421.5668	0.02554
1419.6381	0.02557
1417.7094	0.02558
1415.7807	0.02562
1413.8520	0.0257
1411.9233	0.02584
1409.9947	0.02598
1408.0660	0.02612
1406.1373	0.02626
1404.2086	0.0264
1402.2799	0.02649
1400.3512	0.0265
1398.4225	0.02644
1396.4938	0.02634
1394.5651	0.0262
1392.6364	0.02606
1390.7078	0.02595
1388.7791	0.02585
1386.8504	0.02574
1384.9217	0.02561
1382.9930	0.02552
1381.0643	0.02547
1379.1356	0.02545
1377.2069	0.02542
1375.2782	0.0254
1373.3495	0.02543
1371.4209	0.02549
1369.4922	0.02556
1367.5635	0.02561
1365.6348	0.02557
1363.7061	0.02548
1361.7774	0.0254
1359.8487	0.02538
1357.9200	0.02539
1355.9913	0.02537
1354.0626	0.02535
1352.1340	0.02536
1350.2053	0.02539
1348.2766	0.02545
1346.3479	0.02553
1344.4192	0.02557
1342.4905	0.02554
1340.5618	0.02552
1338.6331	0.02555
1336.7044	0.0256
1334.7757	0.02562
1332.8471	0.02561
1330.9184	0.02562
1328.9897	0.02566
1327.0610	0.02567
1325.1323	0.02566
1323.2036	0.02566
1321.2749	0.02568
1319.3462	0.0257
1317.4175	0.02574
1315.4888	0.0258
1313.5602	0.02587
1311.6315	0.02591
1309.7028	0.0259
1307.7741	0.02588
1305.8454	0.02592
1303.9167	0.026
1301.9880	0.02607
1300.0593	0.02608
1298.1306	0.02607
1296.2019	0.02607
1294.2733	0.02605
1292.3446	0.02604
1290.4159	0.02608
1288.4872	0.02613
1286.5585	0.02616
1284.6298	0.02619
1282.7011	0.02624
1280.7724	0.02629
1278.8437	0.02632
1276.9150	0.02634
1274.9864	0.02638
1273.0577	0.02646
1271.1290	0.02656
1269.2003	0.02659
1267.2716	0.02655
1265.3429	0.02648
1263.4142	0.02643
1261.4855	0.02636
1259.5568	0.02624
1257.6281	0.02608
1255.6995	0.02595
1253.7708	0.0259
1251.8421	0.02595
1249.9134	0.02598
1247.9847	0.02594
1246.0560	0.02594
1244.1273	0.02604
1242.1986	0.02621
1240.2699	0.02641
1238.3412	0.02665
1236.4126	0.02691
1234.4839	0.02717
1232.5552	0.02738
1230.6265	0.02754
1228.6978	0.02761
1226.7691	0.02762
1224.8404	0.02756
1222.9117	0.02742
1220.9830	0.0272
1219.0543	0.02692
1217.1257	0.02662
1215.1970	0.02634
1213.2683	0.02608
1211.3396	0.02587
1209.4109	0.02571
1207.4822	0.02556
1205.5535	0.02539
1203.6248	0.0252
1201.6961	0.02498
1199.7674	0.02479
1197.8388	0.02464
1195.9101	0.02453
1193.9814	0.02445
1192.0527	0.02437
1190.1240	0.02433
1188.1953	0.02434
1186.2666	0.02435
1184.3379	0.02434
1182.4092	0.02434
[truncated: 610 more rows]
