# Supplementary material for: Vibrational Study on the Structure, Bioactivity, and Silver Adsorption of Silk Fibroin Fibers Grafted with Methacrylonitrile
Source: Molecules. 2023 Mar 10;28(6):2551. doi: 10.3390/molecules28062551 (PMC10051891; doi:10.3390/molecules28062551)
Supplement: Supplementary file 1 [file molecules-28-02551-s001.zip › RAW DATA/Figure S1 Raman t0 all samples/BF MAN 40 Raman p3 t = 0.txt]

TITLE	BF MAN 40 P3 | AV. OF 78
DATA TYPE
ORIGIN	JASCO
OWNER
DATE	23/03/01
TIME	12:40:46
SPECTROMETER/DATA SYSTEM
RESOLUTION
DELTAX	-1.92869
XUNITS	1/CM
YUNITS	AU
FIRSTX	5003.1440
LASTX	5.9080
NPOINTS	2592
FIRSTY	0.00104
MAXY	0.03678
MINY	0.00051
XYDATA
5003.1440	0.00104
5001.2154	0.00102
4999.2867	0.00103
4997.3580	0.00104
4995.4293	0.00098
4993.5006	0.00097
4991.5719	0.00102
4989.6432	0.00102
4987.7145	0.001
4985.7858	0.00101
4983.8571	0.00098
4981.9285	0.00096
4979.9998	0.00096
4978.0711	0.00098
4976.1424	0.00102
4974.2137	0.00106
4972.2850	0.00103
4970.3563	0.001
4968.4276	0.00096
4966.4989	0.00095
4964.5702	0.00099
4962.6416	0.00103
4960.7129	0.00104
4958.7842	0.00104
4956.8555	0.00104
4954.9268	0.00108
4952.9981	0.00105
4951.0694	0.00102
4949.1407	0.00107
4947.2120	0.00109
4945.2833	0.00106
4943.3547	0.00104
4941.4260	0.00105
4939.4973	0.00104
4937.5686	0.00099
4935.6399	0.00097
4933.7112	0.00098
4931.7825	0.00104
4929.8538	0.0011
4927.9251	0.00102
4925.9964	0.0009
4924.0678	0.00088
4922.1391	0.00093
4920.2104	0.00097
4918.2817	0.00098
4916.3530	0.00099
4914.4243	0.00105
4912.4956	0.00104
4910.5669	0.00097
4908.6382	0.00092
4906.7095	0.00092
4904.7809	0.00093
4902.8522	0.00098
4900.9235	0.00104
4898.9948	0.00105
4897.0661	0.00102
4895.1374	0.00103
4893.2087	0.00097
4891.2800	0.00097
4889.3513	0.00097
4887.4226	0.00095
4885.4940	0.00094
4883.5653	0.00095
4881.6366	0.00097
4879.7079	0.001
4877.7792	0.00099
4875.8505	0.00099
4873.9218	0.00093
4871.9931	0.00092
4870.0644	0.00096
4868.1357	0.00098
4866.2071	0.00099
4864.2784	0.00101
4862.3497	0.00101
4860.4210	0.00101
4858.4923	0.00099
4856.5636	0.00096
4854.6349	0.00101
4852.7062	0.00103
4850.7775	0.00101
4848.8488	0.00097
4846.9202	0.00094
4844.9915	0.00095
4843.0628	0.00095
4841.1341	0.00097
4839.2054	0.00097
4837.2767	0.00095
4835.3480	0.00096
4833.4193	0.00101
4831.4906	0.00101
4829.5619	0.00099
4827.6333	0.00101
4825.7046	0.00098
4823.7759	0.00096
4821.8472	0.00098
4819.9185	0.00097
4817.9898	0.00097
4816.0611	0.00101
4814.1324	0.00104
4812.2037	0.00102
4810.2750	0.00099
4808.3464	0.00101
4806.4177	0.00104
4804.4890	0.00104
4802.5603	0.001
4800.6316	0.001
4798.7029	0.00103
4796.7742	0.00104
4794.8455	0.00108
4792.9168	0.00107
4790.9881	0.00106
4789.0595	0.00104
4787.1308	0.00101
4785.2021	0.001
4783.2734	0.00097
4781.3447	0.00098
4779.4160	0.00103
4777.4873	0.001
4775.5586	0.00099
4773.6299	0.00099
4771.7012	0.001
4769.7726	0.00102
4767.8439	0.00102
4765.9152	0.00097
4763.9865	0.00098
4762.0578	0.00101
4760.1291	0.00101
4758.2004	0.00101
4756.2717	0.00101
4754.3430	0.001
4752.4143	0.001
4750.4857	0.00099
4748.5570	0.001
4746.6283	0.00098
4744.6996	0.00096
4742.7709	0.00099
4740.8422	0.00103
4738.9135	0.00102
4736.9848	0.00102
4735.0561	0.00101
4733.1274	0.00098
4731.1988	0.00095
4729.2701	0.00096
4727.3414	0.00098
4725.4127	0.001
4723.4840	0.00097
4721.5553	0.00095
4719.6266	0.00097
4717.6979	0.00094
4715.7692	0.00088
4713.8405	0.00086
4711.9119	0.00088
4709.9832	0.00095
4708.0545	0.00098
4706.1258	0.00101
4704.1971	0.00101
4702.2684	0.00093
4700.3397	0.00088
4698.4110	0.0009
4696.4823	0.00094
4694.5536	0.00096
4692.6250	0.00093
4690.6963	0.00097
4688.7676	0.001
4686.8389	0.00103
4684.9102	0.00101
4682.9815	0.00096
4681.0528	0.00092
4679.1241	0.00095
4677.1954	0.00097
4675.2668	0.00093
4673.3381	0.00087
4671.4094	0.00085
4669.4807	0.00089
4667.5520	0.00094
4665.6233	0.00093
4663.6946	0.00093
4661.7659	0.00094
4659.8372	0.00097
4657.9085	0.00102
4655.9799	0.00098
4654.0512	0.00093
4652.1225	0.00093
4650.1938	0.00095
4648.2651	0.00093
4646.3364	0.00092
4644.4077	0.00095
4642.4790	0.00095
4640.5503	0.00093
4638.6216	0.00094
4636.6930	0.00098
4634.7643	0.00101
4632.8356	0.00102
4630.9069	0.001
4628.9782	0.00096
4627.0495	0.00094
4625.1208	0.00098
4623.1921	0.00099
4621.2634	0.00096
4619.3347	0.00092
4617.4061	0.00092
4615.4774	0.00094
4613.5487	0.00093
4611.6200	0.00095
4609.6913	0.00098
4607.7626	0.00099
4605.8339	0.00098
4603.9052	0.00093
4601.9765	0.00092
4600.0478	0.00093
4598.1192	0.00094
4596.1905	0.00094
4594.2618	0.00097
4592.3331	0.00101
4590.4044	0.00101
4588.4757	0.001
4586.5470	0.00095
4584.6183	0.00092
4582.6896	0.00091
4580.7609	0.00093
4578.8323	0.00098
4576.9036	0.00101
4574.9749	0.001
4573.0462	0.00098
4571.1175	0.00094
4569.1888	0.00097
4567.2601	0.00101
4565.3314	0.00097
4563.4027	0.00093
4561.4740	0.00091
4559.5454	0.00094
4557.6167	0.00094
4555.6880	0.00094
4553.7593	0.00095
4551.8306	0.00095
4549.9019	0.00098
4547.9732	0.00101
4546.0445	0.00102
4544.1158	0.00099
4542.1871	0.00093
4540.2585	0.00093
4538.3298	0.00095
4536.4011	0.00095
4534.4724	0.00094
4532.5437	0.00092
4530.6150	0.0009
4528.6863	0.00092
4526.7576	0.00094
4524.8289	0.00095
4522.9002	0.00094
4520.9716	0.00095
4519.0429	0.00092
4517.1142	0.00092
4515.1855	0.00094
4513.2568	0.00093
4511.3281	0.00091
4509.3994	0.00092
4507.4707	0.00095
4505.5420	0.00095
4503.6133	0.00096
4501.6847	0.00097
4499.7560	0.001
4497.8273	0.00098
4495.8986	0.00097
4493.9699	0.00095
4492.0412	0.00097
4490.1125	0.00094
4488.1838	0.00088
4486.2551	0.00085
4484.3264	0.00087
4482.3978	0.00088
4480.4691	0.00084
4478.5404	0.00084
4476.6117	0.00087
4474.6830	0.00089
4472.7543	0.00088
4470.8256	0.00089
4468.8969	0.00092
4466.9682	0.00093
4465.0395	0.00095
4463.1109	0.00091
4461.1822	0.00091
4459.2535	0.00096
4457.3248	0.00094
4455.3961	0.00095
4453.4674	0.00093
4451.5387	0.00087
4449.6100	0.00085
4447.6813	0.00086
4445.7526	0.00094
4443.8240	0.001
4441.8953	0.00098
4439.9666	0.00098
4438.0379	0.00092
4436.1092	0.00086
4434.1805	0.00087
4432.2518	0.00086
4430.3231	0.00086
4428.3944	0.00088
4426.4657	0.00089
4424.5371	0.0009
4422.6084	0.00089
4420.6797	0.00089
4418.7510	0.00091
4416.8223	0.00093
4414.8936	0.00098
4412.9649	0.00093
4411.0362	0.0009
4409.1075	0.00097
4407.1788	0.00104
4405.2502	0.00105
4403.3215	0.00102
4401.3928	0.00098
4399.4641	0.00099
4397.5354	0.00099
4395.6067	0.00097
4393.6780	0.00091
4391.7493	0.00086
4389.8206	0.00085
4387.8919	0.00088
4385.9633	0.00092
4384.0346	0.00092
4382.1059	0.00093
4380.1772	0.00092
4378.2485	0.0009
4376.3198	0.00088
4374.3911	0.00092
4372.4624	0.00094
4370.5337	0.0009
4368.6050	0.00086
4366.6764	0.00088
4364.7477	0.00093
4362.8190	0.00096
4360.8903	0.00095
4358.9616	0.00092
4357.0329	0.00091
4355.1042	0.00092
4353.1755	0.00096
4351.2468	0.00097
4349.3181	0.00091
4347.3895	0.00088
4345.4608	0.00088
4343.5321	0.00087
4341.6034	0.00085
4339.6747	0.00086
4337.7460	0.00083
4335.8173	0.00082
4333.8886	0.00088
4331.9599	0.00094
4330.0312	0.00094
4328.1026	0.00091
4326.1739	0.00088
4324.2452	0.00092
4322.3165	0.00096
4320.3878	0.00093
4318.4591	0.00086
4316.5304	0.00088
4314.6017	0.00092
4312.6730	0.00094
4310.7443	0.00094
4308.8157	0.0009
4306.8870	0.00091
4304.9583	0.00097
4303.0296	0.00096
4301.1009	0.0009
4299.1722	0.00089
4297.2435	0.00092
4295.3148	0.00089
4293.3861	0.00087
4291.4574	0.00091
4289.5288	0.00094
4287.6001	0.00094
4285.6714	0.00094
4283.7427	0.00092
4281.8140	0.00093
4279.8853	0.00098
4277.9566	0.00101
4276.0279	0.001
4274.0992	0.00096
4272.1705	0.00095
4270.2419	0.00092
4268.3132	0.00088
4266.3845	0.0009
4264.4558	0.00092
4262.5271	0.00093
4260.5984	0.00093
4258.6697	0.0009
4256.7410	0.00087
4254.8123	0.0009
4252.8836	0.00091
4250.9550	0.00086
4249.0263	0.00086
4247.0976	0.00085
4245.1689	0.00086
4243.2402	0.00086
4241.3115	0.00087
4239.3828	0.00088
4237.4541	0.00091
4235.5254	0.00094
4233.5968	0.00094
4231.6681	0.00094
4229.7394	0.00095
4227.8107	0.00094
4225.8820	0.00087
4223.9533	0.00086
4222.0246	0.0009
4220.0959	0.00092
4218.1672	0.00092
4216.2385	0.00091
4214.3099	0.00091
4212.3812	0.00091
4210.4525	0.0009
4208.5238	0.00089
4206.5951	0.00088
4204.6664	0.00085
4202.7377	0.00083
4200.8090	0.00085
4198.8803	0.00084
4196.9516	0.00083
4195.0230	0.00086
4193.0943	0.00085
4191.1656	0.00086
4189.2369	0.00087
4187.3082	0.00089
4185.3795	0.00089
4183.4508	0.00087
4181.5221	0.00087
4179.5934	0.00091
4177.6647	0.0009
4175.7361	0.00088
4173.8074	0.0009
4171.8787	0.00091
4169.9500	0.00091
4168.0213	0.00087
4166.0926	0.00084
4164.1639	0.00086
4162.2352	0.00089
4160.3065	0.00089
4158.3778	0.00088
4156.4492	0.00089
4154.5205	0.00091
4152.5918	0.00089
4150.6631	0.00086
4148.7344	0.00088
4146.8057	0.00091
4144.8770	0.0009
4142.9483	0.00089
4141.0196	0.00088
4139.0909	0.00086
4137.1623	0.00082
4135.2336	0.00085
4133.3049	0.00089
4131.3762	0.00087
4129.4475	0.00083
4127.5188	0.00084
4125.5901	0.00086
4123.6614	0.00086
4121.7327	0.00086
4119.8040	0.00089
4117.8754	0.00092
4115.9467	0.00088
4114.0180	0.00084
4112.0893	0.00089
4110.1606	0.0009
4108.2319	0.00086
4106.3032	0.00088
4104.3745	0.00083
4102.4458	0.00082
4100.5171	0.00085
4098.5885	0.00083
4096.6598	0.00083
4094.7311	0.00084
4092.8024	0.00086
4090.8737	0.00085
4088.9450	0.00085
4087.0163	0.00085
4085.0876	0.00084
4083.1589	0.00087
4081.2302	0.00086
4079.3016	0.00085
4077.3729	0.00087
4075.4442	0.00091
4073.5155	0.00093
4071.5868	0.00096
4069.6581	0.00097
4067.7294	0.00096
4065.8007	0.00093
4063.8720	0.00088
4061.9433	0.00085
4060.0147	0.00083
4058.0860	0.00084
4056.1573	0.00087
4054.2286	0.00087
4052.2999	0.00085
4050.3712	0.00084
4048.4425	0.00083
4046.5138	0.00086
4044.5851	0.00092
4042.6564	0.00094
4040.7278	0.00094
4038.7991	0.00094
4036.8704	0.00094
4034.9417	0.00093
4033.0130	0.00089
4031.0843	0.00087
4029.1556	0.00086
4027.2269	0.00085
4025.2982	0.00086
4023.3695	0.00086
4021.4409	0.00086
4019.5122	0.00083
4017.5835	0.00081
4015.6548	0.00081
4013.7261	0.00083
4011.7974	0.00083
4009.8687	0.00083
4007.9400	0.00085
4006.0113	0.00085
4004.0826	0.00088
4002.1540	0.00088
4000.2253	0.00085
3998.2966	0.0008
3996.3679	0.00082
3994.4392	0.00086
3992.5105	0.00086
3990.5818	0.00083
3988.6531	0.00082
3986.7244	0.00081
3984.7957	0.00082
3982.8671	0.00086
3980.9384	0.0009
3979.0097	0.00089
3977.0810	0.00087
3975.1523	0.00085
3973.2236	0.00081
3971.2949	0.00081
3969.3662	0.00083
3967.4375	0.00084
3965.5088	0.00086
3963.5802	0.00089
3961.6515	0.00089
3959.7228	0.00089
3957.7941	0.00088
3955.8654	0.00086
3953.9367	0.00089
3952.0080	0.00091
3950.0793	0.00092
3948.1506	0.00092
3946.2219	0.00086
3944.2933	0.00081
3942.3646	0.00082
3940.4359	0.00083
3938.5072	0.00085
3936.5785	0.00086
3934.6498	0.00087
3932.7211	0.0009
3930.7924	0.00089
3928.8637	0.00088
3926.9350	0.00084
3925.0064	0.00082
3923.0777	0.00083
3921.1490	0.00086
3919.2203	0.00086
3917.2916	0.00085
3915.3629	0.00087
3913.4342	0.00089
3911.5055	0.00089
3909.5768	0.00086
3907.6481	0.00087
3905.7195	0.00087
3903.7908	0.00088
3901.8621	0.00091
3899.9334	0.0009
3898.0047	0.00087
3896.0760	0.00084
3894.1473	0.00084
3892.2186	0.00086
3890.2899	0.00087
3888.3612	0.00086
3886.4326	0.00085
3884.5039	0.00082
3882.5752	0.00083
3880.6465	0.00086
3878.7178	0.00086
3876.7891	0.00083
3874.8604	0.00083
3872.9317	0.00085
3871.0030	0.00085
3869.0743	0.00083
3867.1457	0.0008
3865.2170	0.00084
3863.2883	0.00085
3861.3596	0.0008
3859.4309	0.00076
3857.5022	0.00077
3855.5735	0.00079
3853.6448	0.00078
3851.7161	0.00078
3849.7874	0.00078
3847.8588	0.00077
3845.9301	0.00079
3844.0014	0.00084
3842.0727	0.00086
3840.1440	0.00084
3838.2153	0.00082
3836.2866	0.00083
3834.3579	0.00083
3832.4292	0.00081
3830.5005	0.00079
3828.5719	0.00077
3826.6432	0.00077
3824.7145	0.00081
3822.7858	0.00087
3820.8571	0.0009
3818.9284	0.00088
3816.9997	0.00086
3815.0710	0.00083
3813.1423	0.00083
3811.2136	0.00082
3809.2850	0.00085
3807.3563	0.00087
3805.4276	0.00085
3803.4989	0.00085
3801.5702	0.00082
3799.6415	0.00078
3797.7128	0.00079
3795.7841	0.00081
3793.8554	0.00082
3791.9268	0.00082
3789.9981	0.00082
3788.0694	0.00082
3786.1407	0.00083
3784.2120	0.00082
3782.2833	0.00083
3780.3546	0.00086
3778.4259	0.00087
3776.4972	0.00082
3774.5685	0.00078
3772.6399	0.00082
3770.7112	0.00085
3768.7825	0.00085
3766.8538	0.00086
3764.9251	0.00088
3762.9964	0.00085
3761.0677	0.00085
3759.1390	0.00087
3757.2103	0.00086
3755.2816	0.00081
3753.3530	0.00076
3751.4243	0.00076
3749.4956	0.00078
3747.5669	0.00083
3745.6382	0.00087
3743.7095	0.00083
3741.7808	0.00079
3739.8521	0.0008
3737.9234	0.00083
3735.9947	0.00085
3734.0661	0.00085
3732.1374	0.00088
3730.2087	0.00087
3728.2800	0.00083
3726.3513	0.00083
3724.4226	0.00087
3722.4939	0.00087
3720.5652	0.00087
3718.6365	0.00086
3716.7078	0.00083
3714.7792	0.0008
3712.8505	0.00078
3710.9218	0.00079
3708.9931	0.00082
3707.0644	0.00083
3705.1357	0.00083
3703.2070	0.00083
3701.2783	0.00084
3699.3496	0.00082
3697.4209	0.00082
3695.4923	0.00087
3693.5636	0.00086
3691.6349	0.00081
3689.7062	0.00079
3687.7775	0.00081
3685.8488	0.00083
3683.9201	0.00085
3681.9914	0.00084
3680.0627	0.00083
3678.1340	0.0008
3676.2054	0.00079
3674.2767	0.0008
3672.3480	0.00078
3670.4193	0.00079
3668.4906	0.00084
3666.5619	0.00088
3664.6332	0.00085
3662.7045	0.00084
3660.7758	0.00087
3658.8471	0.00088
3656.9185	0.00086
3654.9898	0.00084
3653.0611	0.00083
3651.1324	0.00083
3649.2037	0.00081
3647.2750	0.00078
3645.3463	0.00084
3643.4176	0.00088
3641.4889	0.00087
3639.5602	0.00085
3637.6316	0.00087
3635.7029	0.00088
3633.7742	0.00082
3631.8455	0.00078
3629.9168	0.0008
3627.9881	0.00086
3626.0594	0.00083
3624.1307	0.00079
3622.2020	0.0008
3620.2733	0.00086
3618.3447	0.00087
3616.4160	0.00085
3614.4873	0.00087
3612.5586	0.00088
3610.6299	0.00088
3608.7012	0.0009
3606.7725	0.00093
3604.8438	0.00094
3602.9151	0.00095
3600.9864	0.00095
3599.0578	0.00095
3597.1291	0.00091
3595.2004	0.0009
3593.2717	0.00091
3591.3430	0.00088
3589.4143	0.00086
3587.4856	0.00085
3585.5569	0.00086
3583.6282	0.00087
3581.6995	0.00087
3579.7709	0.00086
3577.8422	0.00084
3575.9135	0.00084
3573.9848	0.00087
3572.0561	0.00093
3570.1274	0.00095
3568.1987	0.00096
3566.2700	0.00095
3564.3413	0.00096
3562.4126	0.00096
3560.4840	0.00094
3558.5553	0.00093
3556.6266	0.00091
3554.6979	0.00091
3552.7692	0.00097
3550.8405	0.001
3548.9118	0.001
3546.9831	0.00101
3545.0544	0.00098
3543.1257	0.00101
3541.1971	0.00105
3539.2684	0.00106
3537.3397	0.00106
3535.4110	0.00104
3533.4823	0.00102
3531.5536	0.00102
3529.6249	0.00105
3527.6962	0.00107
3525.7675	0.00107
3523.8388	0.00106
3521.9102	0.00107
3519.9815	0.00108
3518.0528	0.00112
3516.1241	0.00113
3514.1954	0.00117
3512.2667	0.00118
3510.3380	0.00121
3508.4093	0.00124
3506.4806	0.00123
3504.5519	0.00124
3502.6233	0.00129
3500.6946	0.00135
3498.7659	0.0014
3496.8372	0.00142
3494.9085	0.00139
3492.9798	0.00136
3491.0511	0.00136
3489.1224	0.00137
3487.1937	0.00136
3485.2650	0.00139
3483.3364	0.0014
3481.4077	0.0014
3479.4790	0.00147
3477.5503	0.00154
3475.6216	0.00153
3473.6929	0.0015
3471.7642	0.00149
3469.8355	0.00151
3467.9068	0.00151
3465.9781	0.00148
3464.0495	0.00148
3462.1208	0.00156
3460.1921	0.00165
3458.2634	0.00167
3456.3347	0.00164
3454.4060	0.00165
3452.4773	0.00172
3450.5486	0.00179
3448.6199	0.0018
3446.6912	0.00178
3444.7626	0.00178
3442.8339	0.00183
3440.9052	0.0019
3438.9765	0.00198
3437.0478	0.00204
3435.1191	0.00205
3433.1904	0.00203
3431.2617	0.00202
3429.3330	0.00204
3427.4043	0.00209
3425.4757	0.00214
3423.5470	0.0022
3421.6183	0.00224
3419.6896	0.00226
3417.7609	0.00229
3415.8322	0.00231
3413.9035	0.00234
3411.9748	0.00238
3410.0461	0.00244
3408.1174	0.00249
3406.1888	0.00254
3404.2601	0.0026
3402.3314	0.00265
3400.4027	0.00268
3398.4740	0.00271
3396.5453	0.00277
3394.6166	0.00281
3392.6879	0.00284
3390.7592	0.00286
3388.8305	0.00289
3386.9019	0.00292
3384.9732	0.00295
3383.0445	0.003
3381.1158	0.00307
3379.1871	0.00313
3377.2584	0.00314
3375.3297	0.00315
3373.4010	0.00319
3371.4723	0.00323
3369.5436	0.00327
3367.6150	0.00333
3365.6863	0.00342
3363.7576	0.00349
3361.8289	0.00353
3359.9002	0.00354
3357.9715	0.00353
3356.0428	0.00355
3354.1141	0.00357
3352.1854	0.0036
3350.2568	0.00367
3348.3281	0.00376
3346.3994	0.00382
3344.4707	0.00387
3342.5420	0.0039
3340.6133	0.00395
3338.6846	0.00399
3336.7559	0.00403
3334.8272	0.00407
3332.8985	0.0041
3330.9699	0.00414
3329.0412	0.00418
3327.1125	0.00417
3325.1838	0.00414
3323.2551	0.00416
3321.3264	0.00424
3319.3977	0.00431
3317.4690	0.00436
3315.5403	0.00442
3313.6116	0.00448
3311.6830	0.00453
3309.7543	0.00458
3307.8256	0.00466
3305.8969	0.00474
3303.9682	0.0048
3302.0395	0.00482
3300.1108	0.00481
3298.1821	0.0048
3296.2534	0.00484
3294.3247	0.00493
3292.3961	0.00501
3290.4674	0.00506
3288.5387	0.0051
3286.6100	0.00512
3284.6813	0.00514
3282.7526	0.00519
3280.8239	0.00522
3278.8952	0.00521
3276.9665	0.00518
3275.0378	0.00513
3273.1092	0.00506
3271.1805	0.00501
3269.2518	0.00497
3267.3231	0.00491
3265.3944	0.00482
3263.4657	0.00476
3261.5370	0.00475
3259.6083	0.00479
3257.6796	0.00481
3255.7509	0.00479
3253.8223	0.00476
3251.8936	0.00476
3249.9649	0.00477
3248.0362	0.00475
3246.1075	0.00469
3244.1788	0.00463
3242.2501	0.00463
3240.3214	0.00465
3238.3927	0.00467
3236.4640	0.00467
3234.5354	0.00467
3232.6067	0.00467
3230.6780	0.00468
3228.7493	0.00471
3226.8206	0.00475
3224.8919	0.00476
3222.9632	0.00475
3221.0345	0.00472
3219.1058	0.00468
3217.1771	0.00465
3215.2485	0.00464
3213.3198	0.00465
3211.3911	0.00467
3209.4624	0.00467
3207.5337	0.00468
3205.6050	0.0047
3203.6763	0.00473
3201.7476	0.00476
3199.8189	0.00478
3197.8902	0.00477
3195.9616	0.00478
3194.0329	0.0048
3192.1042	0.00483
3190.1755	0.00484
3188.2468	0.00478
3186.3181	0.00469
3184.3894	0.00465
3182.4607	0.0047
3180.5320	0.00477
3178.6033	0.0048
3176.6747	0.00479
3174.7460	0.00478
3172.8173	0.0048
3170.8886	0.00482
3168.9599	0.00484
3167.0312	0.00484
3165.1025	0.00481
3163.1738	0.00479
3161.2451	0.00481
3159.3164	0.00485
3157.3878	0.00488
3155.4591	0.00491
3153.5304	0.00492
3151.6017	0.00492
3149.6730	0.00493
3147.7443	0.00495
3145.8156	0.00498
3143.8869	0.005
3141.9582	0.00501
3140.0295	0.00501
3138.1009	0.00502
3136.1722	0.00504
3134.2435	0.00506
3132.3148	0.00509
3130.3861	0.00514
3128.4574	0.00518
3126.5287	0.00518
3124.6000	0.00517
3122.6713	0.00519
3120.7426	0.00522
3118.8140	0.00525
3116.8853	0.00528
3114.9566	0.00528
3113.0279	0.00527
3111.0992	0.00528
3109.1705	0.00533
3107.2418	0.00539
3105.3131	0.00545
3103.3844	0.0055
3101.4557	0.00553
3099.5271	0.00553
3097.5984	0.00551
3095.6697	0.00551
3093.7410	0.00552
3091.8123	0.00555
3089.8836	0.0056
3087.9549	0.00568
3086.0262	0.00579
3084.0975	0.0059
3082.1688	0.006
3080.2402	0.00608
3078.3115	0.00612
3076.3828	0.00615
3074.4541	0.00621
3072.5254	0.00631
3070.5967	0.00644
3068.6680	0.00656
3066.7393	0.00666
3064.8106	0.00675
3062.8819	0.00682
3060.9533	0.00687
3059.0246	0.00689
3057.0959	0.0069
3055.1672	0.0069
3053.2385	0.00689
3051.3098	0.00689
3049.3811	0.00692
3047.4524	0.00695
3045.5237	0.00698
3043.5950	0.007
3041.6664	0.00706
3039.7377	0.00716
3037.8090	0.00728
3035.8803	0.00739
3033.9516	0.00748
3032.0229	0.00759
3030.0942	0.00775
3028.1655	0.00798
3026.2368	0.00823
3024.3081	0.00849
3022.3795	0.00876
3020.4508	0.00907
3018.5221	0.00939
3016.5934	0.0097
3014.6647	0.01001
3012.7360	0.01033
3010.8073	0.01068
3008.8786	0.01105
3006.9499	0.01142
3005.0212	0.01182
3003.0926	0.01222
3001.1639	0.0126
2999.2352	0.01295
2997.3065	0.01325
2995.3778	0.01354
2993.4491	0.01381
2991.5204	0.01401
2989.5917	0.01412
2987.6630	0.01414
2985.7343	0.01413
2983.8057	0.01407
2981.8770	0.01397
2979.9483	0.01389
2978.0196	0.01383
2976.0909	0.01379
2974.1622	0.01378
2972.2335	0.01383
2970.3048	0.01397
2968.3761	0.01416
2966.4474	0.01439
2964.5188	0.01464
2962.5901	0.01492
2960.6614	0.0152
2958.7327	0.01552
2956.8040	0.01597
2954.8753	0.01654
2952.9466	0.01711
2951.0179	0.01761
2949.0892	0.01804
2947.1605	0.01846
2945.2319	0.01889
2943.3032	0.01929
2941.3745	0.01966
2939.4458	0.01998
2937.5171	0.0202
2935.5884	0.0203
2933.6597	0.02025
2931.7310	0.02006
2929.8023	0.01968
2927.8736	0.01917
2925.9450	0.01859
2924.0163	0.01801
2922.0876	0.01743
2920.1589	0.01685
2918.2302	0.01632
2916.3015	0.01588
2914.3728	0.0155
2912.4441	0.01515
2910.5154	0.01485
2908.5868	0.0146
2906.6581	0.01441
2904.7294	0.01429
2902.8007	0.0142
2900.8720	0.01408
2898.9433	0.01394
2897.0146	0.01383
2895.0859	0.01376
2893.1572	0.0137
2891.2285	0.01363
2889.2999	0.0136
2887.3712	0.0136
2885.4425	0.01361
2883.5138	0.01361
2881.5851	0.01361
2879.6564	0.01359
2877.7277	0.01355
2875.7990	0.01348
2873.8703	0.01339
2871.9416	0.01326
2870.0130	0.01309
2868.0843	0.0129
2866.1556	0.0127
2864.2269	0.01253
2862.2982	0.0124
2860.3695	0.01226
2858.4408	0.01209
2856.5121	0.01189
2854.5834	0.0117
2852.6547	0.01153
2850.7261	0.01135
2848.7974	0.01118
2846.8687	0.011
2844.9400	0.0108
2843.0113	0.01059
2841.0826	0.01043
2839.1539	0.01036
2837.2252	0.01033
2835.2965	0.01031
2833.3678	0.01027
2831.4392	0.01023
2829.5105	0.01021
2827.5818	0.01017
2825.6531	0.01013
2823.7244	0.01011
2821.7957	0.01016
2819.8670	0.01024
2817.9383	0.01027
2816.0096	0.01026
2814.0809	0.01025
2812.1523	0.01029
2810.2236	0.01037
2808.2949	0.01042
2806.3662	0.01046
2804.4375	0.01049
2802.5088	0.01054
2800.5801	0.01059
2798.6514	0.01063
2796.7227	0.01066
2794.7940	0.01069
2792.8654	0.01073
2790.9367	0.01078
2789.0080	0.01084
2787.0793	0.01089
2785.1506	0.01092
2783.2219	0.01095
2781.2932	0.01096
2779.3645	0.01097
2777.4358	0.01101
2775.5071	0.01107
2773.5785	0.01114
2771.6498	0.0112
2769.7211	0.01123
2767.7924	0.01126
2765.8637	0.0113
2763.9350	0.01134
2762.0063	0.01137
2760.0776	0.01139
2758.1489	0.01143
2756.2202	0.01149
2754.2916	0.01153
2752.3629	0.01154
2750.4342	0.01155
2748.5055	0.01159
2746.5768	0.01163
2744.6481	0.01167
2742.7194	0.01172
2740.7907	0.01179
2738.8620	0.01187
2736.9333	0.01193
2735.0047	0.01196
2733.0760	0.012
2731.1473	0.01206
2729.2186	0.01211
2727.2899	0.01214
2725.3612	0.01218
2723.4325	0.01224
2721.5038	0.01231
2719.5751	0.01236
2717.6464	0.01239
2715.7178	0.0124
2713.7891	0.01241
2711.8604	0.01243
2709.9317	0.01249
2708.0030	0.01254
2706.0743	0.01255
2704.1456	0.01254
2702.2169	0.01253
2700.2882	0.01254
2698.3595	0.01259
2696.4309	0.01265
2694.5022	0.01269
2692.5735	0.01271
2690.6448	0.01273
2688.7161	0.01276
2686.7874	0.01278
2684.8587	0.01278
2682.9300	0.0128
2681.0013	0.01288
2679.0726	0.01297
2677.1440	0.01302
2675.2153	0.01305
2673.2866	0.01305
2671.3579	0.01305
2669.4292	0.01309
2667.5005	0.01315
2665.5718	0.01318
2663.6431	0.01322
2661.7144	0.01328
2659.7857	0.01334
2657.8571	0.01337
2655.9284	0.01337
2653.9997	0.01338
2652.0710	0.01341
2650.1423	0.01346
2648.2136	0.0135
2646.2849	0.01352
2644.3562	0.01353
2642.4275	0.01354
2640.4988	0.01358
2638.5702	0.01364
2636.6415	0.01371
2634.7128	0.01378
2632.7841	0.01382
2630.8554	0.01384
2628.9267	0.01388
2626.9980	0.01394
2625.0693	0.01399
2623.1406	0.01403
2621.2119	0.01411
2619.2833	0.0142
2617.3546	0.01426
2615.4259	0.01427
2613.4972	0.01425
2611.5685	0.01424
2609.6398	0.01429
2607.7111	0.01434
2605.7824	0.01433
2603.8537	0.0143
2601.9250	0.01429
2599.9964	0.01431
2598.0677	0.01437
2596.1390	0.01447
2594.2103	0.01454
2592.2816	0.01454
2590.3529	0.01455
2588.4242	0.01463
2586.4955	0.01472
2584.5668	0.01479
2582.6381	0.01481
2580.7095	0.0148
2578.7808	0.01483
2576.8521	0.0149
2574.9234	0.01494
2572.9947	0.01494
2571.0660	0.01498
2569.1373	0.01507
2567.2086	0.01514
2565.2799	0.01514
2563.3512	0.01513
2561.4226	0.01515
2559.4939	0.01523
2557.5652	0.01531
2555.6365	0.01536
2553.7078	0.01537
2551.7791	0.01535
2549.8504	0.01534
2547.9217	0.01537
2545.9930	0.01543
2544.0643	0.01549
2542.1357	0.01551
2540.2070	0.01554
2538.2783	0.01559
2536.3496	0.01564
2534.4209	0.01568
2532.4922	0.01571
2530.5635	0.01574
2528.6348	0.01576
2526.7061	0.01575
2524.7774	0.01574
2522.8488	0.01575
2520.9201	0.01578
2518.9914	0.01582
2517.0627	0.01586
2515.1340	0.0159
2513.2053	0.0159
2511.2766	0.01589
2509.3479	0.01591
2507.4192	0.01594
2505.4905	0.01593
2503.5619	0.01591
2501.6332	0.01598
2499.7045	0.01611
2497.7758	0.01625
2495.8471	0.01634
2493.9184	0.01637
2491.9897	0.01637
2490.0610	0.01636
2488.1323	0.01636
2486.2036	0.01635
2484.2750	0.01632
2482.3463	0.01624
2480.4176	0.01616
2478.4889	0.01622
2476.5602	0.01639
2474.6315	0.01652
2472.7028	0.01656
2470.7741	0.01657
2468.8454	0.01658
2466.9167	0.01661
2464.9881	0.01668
2463.0594	0.01673
2461.1307	0.01674
2459.2020	0.01675
2457.2733	0.01679
2455.3446	0.01685
2453.4159	0.01688
2451.4872	0.01688
2449.5585	0.01689
2447.6299	0.01697
2445.7012	0.01703
2443.7725	0.01701
2441.8438	0.01695
2439.9151	0.017
2437.9864	0.01716
2436.0577	0.0173
2434.1290	0.01736
2432.2003	0.0174
2430.2716	0.01744
2428.3430	0.01744
2426.4143	0.0174
2424.4856	0.01738
2422.5569	0.01745
2420.6282	0.01755
2418.6995	0.01753
2416.7708	0.0174
2414.8421	0.0173
2412.9134	0.01729
2410.9847	0.01734
2409.0561	0.01746
2407.1274	0.01761
2405.1987	0.0177
2403.2700	0.0177
2401.3413	0.01768
2399.4126	0.01764
2397.4839	0.0176
2395.5552	0.01759
2393.6265	0.01762
2391.6978	0.01768
2389.7692	0.01773
2387.8405	0.01776
2385.9118	0.01775
2383.9831	0.01773
2382.0544	0.01773
2380.1257	0.01775
2378.1970	0.01773
2376.2683	0.01761
2374.3396	0.01743
2372.4109	0.01734
2370.4823	0.01741
2368.5536	0.01754
2366.6249	0.01763
2364.6962	0.01764
2362.7675	0.0176
2360.8388	0.01757
2358.9101	0.01758
2356.9814	0.01758
2355.0527	0.0175
2353.1240	0.01733
2351.1954	0.01717
2349.2667	0.01716
2347.3380	0.01732
2345.4093	0.0175
2343.4806	0.01758
2341.5519	0.01763
2339.6232	0.01769
2337.6945	0.01775
2335.7658	0.01779
2333.8371	0.01783
2331.9085	0.0178
2329.9798	0.01759
2328.0511	0.01723
2326.1224	0.01694
2324.1937	0.01697
2322.2650	0.01729
2320.3363	0.01759
2318.4076	0.01767
2316.4789	0.0176
2314.5502	0.01755
2312.6216	0.01754
2310.6929	0.01753
2308.7642	0.01751
2306.8355	0.01741
2304.9068	0.01706
2302.9781	0.01657
2301.0494	0.0164
2299.1207	0.01678
2297.1920	0.01729
2295.2633	0.01742
2293.3347	0.01707
2291.4060	0.01661
2289.4773	0.01652
2287.5486	0.01691
2285.6199	0.01735
2283.6912	0.01734
2281.7625	0.01672
2279.8338	0.01601
2277.9051	0.01595
2275.9764	0.01658
2274.0478	0.01731
2272.1191	0.01775
2270.1904	0.01793
2268.2617	0.01799
2266.3330	0.01795
2264.4043	0.01773
2262.4756	0.01735
2260.5469	0.01688
2258.6182	0.01648
2256.6895	0.01646
2254.7609	0.01693
2252.8322	0.01775
2250.9035	0.01889
2248.9748	0.0204
2247.0461	0.02215
2245.1174	0.02405
2243.1887	0.02615
2241.2600	0.02818
2239.3313	0.02953
2237.4026	0.02985
2235.4740	0.02954
2233.5453	0.02882
2231.6166	0.02711
2229.6879	0.02444
2227.7592	0.02201
2225.8305	0.02062
2223.9018	0.01995
2221.9731	0.0195
2220.0444	0.01892
2218.1157	0.01799
2216.1871	0.01693
2214.2584	0.01656
2212.3297	0.01712
2210.4010	0.01793
2208.4723	0.01836
2206.5436	0.01843
2204.6149	0.01832
2202.6862	0.01819
2200.7575	0.01819
2198.8288	0.01822
2196.9002	0.01795
2194.9715	0.01726
2193.0428	0.01666
2191.1141	0.01678
2189.1854	0.01753
2187.2567	0.01817
2185.3280	0.01827
2183.3993	0.01804
2181.4706	0.01774
2179.5419	0.01741
2177.6133	0.01715
2175.6846	0.01721
2173.7559	0.01741
2171.8272	0.01737
2169.8985	0.01704
2167.9698	0.01636
2166.0411	0.01541
2164.1124	0.01504
2162.1837	0.01588
2160.2550	0.01707
2158.3264	0.01734
2156.3977	0.01649
2154.4690	0.01566
2152.5403	0.01596
2150.6116	0.01718
2148.6829	0.01813
2146.7542	0.0182
2144.8255	0.01782
2142.8968	0.01777
2140.9681	0.01823
2139.0395	0.01867
2137.1108	0.01861
2135.1821	0.01828
2133.2534	0.01818
2131.3247	0.01839
2129.3960	0.01864
2127.4673	0.01877
2125.5386	0.01873
2123.6099	0.01863
2121.6812	0.01867
2119.7526	0.01882
2117.8239	0.01889
2115.8952	0.01882
2113.9665	0.01873
2112.0378	0.01856
2110.1091	0.01828
2108.1804	0.01806
2106.2517	0.01788
2104.3230	0.01755
2102.3943	0.01736
2100.4657	0.01756
2098.5370	0.01787
2096.6083	0.01814
2094.6796	0.01834
2092.7509	0.01813
2090.8222	0.01751
2088.8935	0.01699
2086.9648	0.01688
2085.0361	0.0171
2083.1074	0.01758
2081.1788	0.01814
2079.2501	0.01858
2077.3214	0.0187
2075.3927	0.01834
2073.4640	0.01763
2071.5353	0.01689
2069.6066	0.01645
2067.6779	0.0167
2065.7492	0.01762
2063.8205	0.01852
2061.8919	0.01875
2059.9632	0.01806
2058.0345	0.01678
2056.1058	0.01582
2054.1771	0.01578
2052.2484	0.01629
2050.3197	0.01679
2048.3910	0.01729
2046.4623	0.01786
2044.5336	0.01812
2042.6050	0.01791
2040.6763	0.01783
2038.7476	0.01816
2036.8189	0.0185
2034.8902	0.01863
2032.9615	0.01864
2031.0328	0.01854
2029.1041	0.01842
2027.1754	0.01858
2025.2467	0.01885
2023.3181	0.01874
2021.3894	0.01838
2019.4607	0.01821
2017.5320	0.01819
2015.6033	0.01825
2013.6746	0.01858
2011.7459	0.01908
2009.8172	0.01934
2007.8885	0.0193
2005.9599	0.01921
2004.0312	0.0192
2002.1025	0.01929
2000.1738	0.01945
1998.2451	0.01966
1996.3164	0.01985
1994.3877	0.0199
1992.4590	0.0198
1990.5303	0.01975
1988.6016	0.01989
1986.6730	0.02006
1984.7443	0.02008
1982.8156	0.01998
1980.8869	0.01984
1978.9582	0.01975
1977.0295	0.01978
1975.1008	0.01994
1973.1721	0.02009
1971.2434	0.02017
1969.3147	0.02022
1967.3861	0.02027
1965.4574	0.02028
1963.5287	0.02027
1961.6000	0.02028
1959.6713	0.0203
1957.7426	0.02032
1955.8139	0.02035
1953.8852	0.02036
1951.9565	0.02038
1950.0278	0.0204
1948.0992	0.02043
1946.1705	0.02044
1944.2418	0.02043
1942.3131	0.02044
1940.3844	0.02052
1938.4557	0.02058
1936.5270	0.02058
1934.5983	0.02056
1932.6696	0.02057
1930.7409	0.0206
1928.8123	0.02063
1926.8836	0.02067
1924.9549	0.0207
1923.0262	0.02071
1921.0975	0.02071
1919.1688	0.02073
1917.2401	0.02079
1915.3114	0.02088
1913.3827	0.02094
1911.4540	0.02095
1909.5254	0.02093
1907.5967	0.02091
1905.6680	0.02095
1903.7393	0.02102
1901.8106	0.02106
1899.8819	0.02108
1897.9532	0.02108
1896.0245	0.02109
1894.0958	0.02108
1892.1671	0.02107
1890.2385	0.02106
1888.3098	0.02102
1886.3811	0.021
1884.4524	0.02102
1882.5237	0.02105
1880.5950	0.02107
1878.6663	0.02107
1876.7376	0.02107
1874.8089	0.0211
1872.8802	0.02112
1870.9516	0.02111
1869.0229	0.02106
1867.0942	0.02099
1865.1655	0.02097
1863.2368	0.02101
1861.3081	0.02106
1859.3794	0.02106
1857.4507	0.02103
1855.5220	0.02101
1853.5933	0.02099
1851.6647	0.021
1849.7360	0.02105
1847.8073	0.0211
1845.8786	0.02113
1843.9499	0.02114
1842.0212	0.02115
1840.0925	0.02116
1838.1638	0.02117
1836.2351	0.02118
1834.3064	0.02121
1832.3778	0.02124
1830.4491	0.02125
1828.5204	0.02126
1826.5917	0.0213
1824.6630	0.02135
1822.7343	0.0214
1820.8056	0.02145
1818.8769	0.0215
1816.9482	0.02154
1815.0195	0.02155
1813.0909	0.02157
1811.1622	0.02161
1809.2335	0.02167
1807.3048	0.02171
1805.3761	0.02173
1803.4474	0.02176
1801.5187	0.02182
1799.5900	0.02187
1797.6613	0.02189
1795.7326	0.02189
1793.8040	0.0219
1791.8753	0.02192
1789.9466	0.02192
1788.0179	0.0219
1786.0892	0.02189
1784.1605	0.02191
1782.2318	0.02193
1780.3031	0.02194
1778.3744	0.02194
1776.4457	0.02195
1774.5171	0.02197
1772.5884	0.02199
1770.6597	0.02199
1768.7310	0.02195
1766.8023	0.02193
1764.8736	0.02192
1762.9449	0.02191
1761.0162	0.02193
1759.0875	0.02195
1757.1588	0.02197
1755.2302	0.02198
1753.3015	0.02196
1751.3728	0.02193
1749.4441	0.02192
1747.5154	0.02195
1745.5867	0.02199
1743.6580	0.022
1741.7293	0.022
1739.8006	0.02199
1737.8719	0.02198
1735.9433	0.02198
1734.0146	0.022
1732.0859	0.02203
1730.1572	0.02208
1728.2285	0.02213
1726.2998	0.02216
1724.3711	0.02217
1722.4424	0.02219
1720.5137	0.02225
1718.5850	0.02233
1716.6564	0.02241
1714.7277	0.02248
1712.7990	0.02255
1710.8703	0.02265
1708.9416	0.02279
1707.0129	0.02293
1705.0842	0.02305
1703.1555	0.02317
1701.2268	0.02331
1699.2981	0.02348
1697.3695	0.02364
1695.4408	0.02379
1693.5121	0.02391
1691.5834	0.02403
1689.6547	0.02416
1687.7260	0.02431
1685.7973	0.02449
1683.8686	0.02467
1681.9399	0.02487
1680.0112	0.02508
1678.0826	0.02532
1676.1539	0.02562
1674.2252	0.02596
1672.2965	0.02633
1670.3678	0.02669
1668.4391	0.02702
1666.5104	0.02723
1664.5817	0.02721
1662.6530	0.02691
1660.7243	0.02645
1658.7957	0.02598
1656.8670	0.02557
1654.9383	0.0252
1653.0096	0.02486
1651.0809	0.02456
1649.1522	0.02429
1647.2235	0.02406
1645.2948	0.02388
1643.3661	0.02374
1641.4374	0.02362
1639.5088	0.02355
1637.5801	0.0235
1635.6514	0.02347
1633.7227	0.02342
1631.7940	0.02339
1629.8653	0.0234
1627.9366	0.02345
1626.0079	0.02354
1624.0792	0.02368
1622.1505	0.02387
1620.2219	0.02408
1618.2932	0.02426
1616.3645	0.02439
1614.4358	0.02444
1612.5071	0.02439
1610.5784	0.0243
1608.6497	0.0242
1606.7210	0.02411
1604.7923	0.02403
1602.8636	0.024
1600.9350	0.02401
1599.0063	0.02404
1597.0776	0.02406
1595.1489	0.02401
1593.2202	0.02393
1591.2915	0.02385
1589.3628	0.02379
1587.4341	0.02371
1585.5054	0.02362
1583.5767	0.02353
1581.6481	0.02346
1579.7194	0.02342
1577.7907	0.0234
1575.8620	0.02336
1573.9333	0.02332
1572.0046	0.02329
1570.0759	0.02327
1568.1472	0.02326
1566.2185	0.02324
1564.2899	0.02323
1562.3612	0.02326
1560.4325	0.02329
1558.5038	0.02331
1556.5751	0.02331
1554.6464	0.02327
1552.7177	0.02322
1550.7890	0.02317
1548.8603	0.02314
1546.9316	0.02313
1545.0030	0.02311
1543.0743	0.02312
1541.1456	0.02316
1539.2169	0.02317
1537.2882	0.02316
1535.3595	0.02316
1533.4308	0.02316
1531.5021	0.02318
1529.5734	0.02322
1527.6447	0.02325
1525.7161	0.02325
1523.7874	0.02323
1521.8587	0.02323
1519.9300	0.02325
1518.0013	0.02328
1516.0726	0.02332
1514.1439	0.02332
1512.2152	0.02329
1510.2865	0.02328
1508.3578	0.02329
1506.4292	0.02331
1504.5005	0.02334
1502.5718	0.02337
1500.6431	0.02336
1498.7144	0.0233
1496.7857	0.02324
1494.8570	0.02328
1492.9283	0.02338
1490.9996	0.02348
1489.0709	0.0236
1487.1423	0.02376
1485.2136	0.02395
1483.2849	0.02418
1481.3562	0.02444
1479.4275	0.02471
1477.4988	0.02494
1475.5701	0.02514
1473.6414	0.02534
1471.7127	0.02556
1469.7840	0.02581
1467.8554	0.02608
1465.9267	0.02638
1463.9980	0.02673
1462.0693	0.02711
1460.1406	0.02749
1458.2119	0.02784
1456.2832	0.02812
1454.3545	0.02828
1452.4258	0.0283
1450.4971	0.02818
1448.5685	0.02795
1446.6398	0.02764
1444.7111	0.02727
1442.7824	0.02689
1440.8537	0.02648
1438.9250	0.02606
1436.9963	0.02564
1435.0676	0.02522
1433.1389	0.02486
1431.2102	0.02458
1429.2816	0.02436
1427.3529	0.02418
1425.4242	0.02407
1423.4955	0.024
1421.5668	0.02395
1419.6381	0.02391
1417.7094	0.02391
1415.7807	0.02397
1413.8520	0.02407
1411.9233	0.02417
1409.9947	0.02428
1408.0660	0.0244
1406.1373	0.02455
1404.2086	0.02469
1402.2799	0.02478
1400.3512	0.02477
1398.4225	0.02471
1396.4938	0.02464
1394.5651	0.02456
1392.6364	0.02447
1390.7078	0.02435
1388.7791	0.02423
1386.8504	0.02411
1384.9217	0.02398
1382.9930	0.02386
1381.0643	0.02375
1379.1356	0.02369
1377.2069	0.02369
1375.2782	0.02373
1373.3495	0.02378
1371.4209	0.02384
1369.4922	0.02392
1367.5635	0.02398
1365.6348	0.02395
1363.7061	0.02386
1361.7774	0.02377
1359.8487	0.02372
1357.9200	0.02368
1355.9913	0.02364
1354.0626	0.02361
1352.1340	0.0236
1350.2053	0.0236
1348.2766	0.0236
1346.3479	0.02361
1344.4192	0.02363
1342.4905	0.02366
1340.5618	0.02369
1338.6331	0.02372
1336.7044	0.02375
1334.7757	0.02377
1332.8471	0.02379
1330.9184	0.02378
1328.9897	0.02375
1327.0610	0.02373
1325.1323	0.02373
1323.2036	0.02374
1321.2749	0.02377
1319.3462	0.0238
1317.4175	0.02383
1315.4888	0.02385
1313.5602	0.02388
1311.6315	0.02392
1309.7028	0.02395
1307.7741	0.02401
1305.8454	0.02404
1303.9167	0.02403
1301.9880	0.02401
1300.0593	0.02401
1298.1306	0.02403
1296.2019	0.02403
1294.2733	0.02403
1292.3446	0.02405
1290.4159	0.02408
1288.4872	0.02411
1286.5585	0.02412
1284.6298	0.02413
1282.7011	0.02413
1280.7724	0.02414
1278.8437	0.02416
1276.9150	0.02421
1274.9864	0.02428
1273.0577	0.02434
1271.1290	0.02439
1269.2003	0.0244
1267.2716	0.02438
1265.3429	0.02434
1263.4142	0.02428
1261.4855	0.02418
1259.5568	0.02405
1257.6281	0.02392
1255.6995	0.02381
1253.7708	0.02374
1251.8421	0.02371
1249.9134	0.02368
1247.9847	0.02368
1246.0560	0.02371
1244.1273	0.02381
1242.1986	0.02396
1240.2699	0.02415
1238.3412	0.02436
1236.4126	0.0246
1234.4839	0.02483
1232.5552	0.02502
1230.6265	0.02515
1228.6978	0.02523
1226.7691	0.02522
1224.8404	0.0251
1222.9117	0.02493
1220.9830	0.02472
1219.0543	0.02448
1217.1257	0.02422
1215.1970	0.02394
1213.2683	0.02371
1211.3396	0.02352
1209.4109	0.02337
1207.4822	0.0232
1205.5535	0.02299
1203.6248	0.02276
1201.6961	0.02253
1199.7674	0.02234
1197.8388	0.02222
1195.9101	0.02215
1193.9814	0.02213
1192.0527	0.02212
1190.1240	0.02208
1188.1953	0.02202
1186.2666	0.02198
1184.3379	0.02196
1182.4092	0.02195
[truncated: 610 more rows]
