# Supplementary material for: Vibrational Study on the Structure, Bioactivity, and Silver Adsorption of Silk Fibroin Fibers Grafted with Methacrylonitrile
Source: Molecules. 2023 Mar 10;28(6):2551. doi: 10.3390/molecules28062551 (PMC10051891; doi:10.3390/molecules28062551)
Supplement: Supplementary file 1 [file molecules-28-02551-s001.zip › RAW DATA/Figure S10 graph IR FWHM parallel Ag/Figure S10 IR.csv]

		PARALLEL
	t0		Ag 48h
sample	FWHM Amide I	SD	FWHM Amide I	SD
control	41.7	1.7	46	1.8
MAN 10%	40.9	1.6	40.1	1.6
MAN 25%	39.4	1.6	43	1.7
MAN 32.5%	38.6	1.5	40.5	1.6
MAN 40%	37	1.5	38.4	1.5
MAN 60%	35.2	1.4	39.9	1.6
		PARALLEL
			Ag 48h
sample	FWHM Amide II	SD	FWHM Amide II	SD
control	51.5	1.0	51	1.0
MAN 10%	50.3	1.0	49.9	1.0
MAN 25%	49.6	1.0	50.4	1.0
MAN 32.5%	49.6	1.0	49.5	1.0
MAN 40%	48.8	1.0	49.7	1.0
MAN 60%	47.6	1.0	49.2	1.0
