# Supplementary material for: Vibrational Study on the Structure, Bioactivity, and Silver Adsorption of Silk Fibroin Fibers Grafted with Methacrylonitrile
Source: Molecules. 2023 Mar 10;28(6):2551. doi: 10.3390/molecules28062551 (PMC10051891; doi:10.3390/molecules28062551)
Supplement: Supplementary file 1 [file molecules-28-02551-s001.zip › RAW DATA/Figure S11 graph IR FWHM perpendicular Ag/Figure S11 IR.csv]

		PERPENDICULAR
	t0			Ag 48h
sample	FWHM Amide I	SD		FWHM Amide I	SD
control	59.8	2.4	con Ag	62.8	2.5
MAN 10%	60.2	2.4	con Ag	64.2	2.6
MAN 25%	59.3	2.4	con Ag	58.1	2.3
MAN 32.5%	58.2	2.3	con Ag	60.7	2.4
MAN 40%	57.8	2.3	con Ag	56.5	2.3
MAN 60%	55.8	2.2	con Ag	62.5	2.5
		PERPENDICULAR
	t0			Ag 48h
sample	FWHM Amide II	SD		FWHM Amide II	SD
control	47.3	1.4	con Ag	49.2	1.5
MAN 10%	46.9	1.4	con Ag	46.7	1.4
MAN 25%	44	1.3	con Ag	44.4	1.3
MAN 32.5%	43.9	1.3	con Ag	44.2	1.3
MAN 40%	44.2	1.3	con Ag	44.6	1.3
MAN 60%	41.6	1.2	con Ag	45.8	1.4
