# Supplementary material for: Vibrational Study on the Structure, Bioactivity, and Silver Adsorption of Silk Fibroin Fibers Grafted with Methacrylonitrile
Source: Molecules. 2023 Mar 10;28(6):2551. doi: 10.3390/molecules28062551 (PMC10051891; doi:10.3390/molecules28062551)
Supplement: Supplementary file 1 [file molecules-28-02551-s001.zip › RAW DATA/Figure S12 graph IR 1230-1260 Ag/Figure S12 IR.csv]

		PARALLEL
	t0		Ag 48h
sample	A1230/A1260	SD	A1230/A1260	SD
control	1.656	0.050	1.6281	0.049
MAN 10%	1.516	0.045	1.6248	0.049
MAN 25%	1.530	0.046	1.5144	0.045
MAN 32.5%	1.514	0.045	1.4875	0.045
MAN 40%	1.507	0.045	1.4432	0.043
MAN 60%	1.505	0.045	1.4212	0.043
		PERPENDICULAR
	t0		Ag 48h
sample	A1230/A1260	SD	A1230/A1260	SD
control	1.803	0.054	1.6357	0.049
MAN 10%	1.669	0.050	1.7099	0.051
MAN 25%	1.666	0.050	1.5659	0.047
MAN 32.5%	1.671	0.050	1.5718	0.047
MAN 40%	1.622	0.049	1.5436	0.046
MAN 60%	1.606	0.048	1.4673	0.044
