# Supplementary material for: Vibrational Study on the Structure, Bioactivity, and Silver Adsorption of Silk Fibroin Fibers Grafted with Methacrylonitrile
Source: Molecules. 2023 Mar 10;28(6):2551. doi: 10.3390/molecules28062551 (PMC10051891; doi:10.3390/molecules28062551)
Supplement: Supplementary file 1 [file molecules-28-02551-s001.zip › RAW DATA/Figure S13 graph IR FWHM Ag/Figure S13 IR.csv]

		PARALLEL	PERPENDICULAR
sample	% weight gain due to Ag uptake	% variation FWHM Amide I	% variation FWHM Amide II
control	2.81	10.3	4
MAN 10%	0.01	-2	-0.4
MAN 25%	0.66	9.6	0.9
MAN 32.5%	1.06	4.9	0.7
MAN 40%	1.65	3.8	0.9
MAN 60%	3.82	13.4	10.1
