# Supplementary material for: Vibrational Study on the Structure, Bioactivity, and Silver Adsorption of Silk Fibroin Fibers Grafted with Methacrylonitrile
Source: Molecules. 2023 Mar 10;28(6):2551. doi: 10.3390/molecules28062551 (PMC10051891; doi:10.3390/molecules28062551)
Supplement: Supplementary file 1 [file molecules-28-02551-s001.zip › RAW DATA/Figure S14 graph IR Amide I-Amide II Ag/Figure S14 IR.csv]

		PARALLEL
	t0		Ag 48h
sample	AAmide I/AAmide II	SD	AAmide I/AAmide II	SD
control	1.639	0.033	1.557	0.031
MAN 10%	1.754	0.035	1.723	0.034
MAN 25%	1.926	0.039	1.858	0.037
MAN 32.5%	1.976	0.040	1.866	0.037
MAN 40%	2.087	0.042	2.001	0.040
MAN 60%	2.254	0.045	2.167	0.043
		PERPENDICULAR
	t0		Ag 48h
sample	AAmide I/AAmide II	SD	AAmide I/AAmide II	SD
control	1.067	0.053	1.185	0.059
MAN 10%	1.106	0.055	1.082	0.054
MAN 25%	1.039	0.052	1.199	0.060
MAN 32.5%	1.069	0.053	1.135	0.057
MAN 40%	1.171	0.059	1.207	0.060
MAN 60%	1.202	0.060	1.365	0.068
