# Supplementary material for: Vibrational Study on the Structure, Bioactivity, and Silver Adsorption of Silk Fibroin Fibers Grafted with Methacrylonitrile
Source: Molecules. 2023 Mar 10;28(6):2551. doi: 10.3390/molecules28062551 (PMC10051891; doi:10.3390/molecules28062551)
Supplement: Supplementary file 1 [file molecules-28-02551-s001.zip › RAW DATA/Figure S15 graph IR Amide I-II, 1230-60 and Omega Ag/Figure S15 IR.csv]

		PERPENDICULAR
sample	% weight gain due to Ag uptake	% variation AAmide I/AAmide II	% variation A1230/A1260
control	2.81	11.0	-9.3
MAN 10%	0.01	-2.1	2.5
MAN 32.5%	1.06	6.2	-5.9
MAN 40%	1.65	3.1	-4.9
MAN 60%	3.82	13.6	-8.7
sample	% weight gain due to Ag uptake	% variation OmegaAmide I/Amide II
control	2.81	-14.4
MAN 10%	0.01	0.4
MAN 32.5%	1.06	-11.0
MAN 40%	1.65	-7.0
MAN 60%	3.82	-15.3
