# Supplementary material for: Vibrational Study on the Structure, Bioactivity, and Silver Adsorption of Silk Fibroin Fibers Grafted with Methacrylonitrile
Source: Molecules. 2023 Mar 10;28(6):2551. doi: 10.3390/molecules28062551 (PMC10051891; doi:10.3390/molecules28062551)
Supplement: Supplementary file 1 [file molecules-28-02551-s001.zip › RAW DATA/Figure S16 graph IR OmegaAmide I-II Ag/Figure S16 IR.csv]

	t0		Ag 48h
sample	WAmide I/Amide II	SD	WAmide I/Amide II	SD
control	1.536	0.092	1.314	0.079
MAN 10%	1.585	0.095	1.592	0.096
MAN 25%	1.85	0.11	1.550	0.093
MAN 32.5%	1.85	0.11	1.645	0.099
MAN 40%	1.78	0.11	1.658	0.099
MAN 60%	1.88	0.11	1.588	0.095
