# Supplementary material for: Vibrational Study on the Structure, Bioactivity, and Silver Adsorption of Silk Fibroin Fibers Grafted with Methacrylonitrile
Source: Molecules. 2023 Mar 10;28(6):2551. doi: 10.3390/molecules28062551 (PMC10051891; doi:10.3390/molecules28062551)
Supplement: Supplementary file 1 [file molecules-28-02551-s001.zip › RAW DATA/Figure S17 graph Raman 2237-Amide I SBF/Figure S17 Raman.csv]

	t0		7d SBF		28d SBF
SAMPLE	I 2237 / I amide I	SD	I 2237 / I amide I	SD	I 2237 / I amide I	SD	% Difference vs t = 0
MAN 60%	4.178	0.159	3.985	0.057	3.659	0.131	-12%
MAN 40%	2.740	0.285	2.718	0.090	2.381	0.164	-13%
MAN 32.5%	2.264	0.068	1.978	0.065
MAN 25%	1.779	0.164	1.645	0.064
MAN 10%	0.715	0.065	0.565	0.052
control	0.006	0.002	0.010	0.003	0.021	0.011
