# Supplementary material for: Vibrational Study on the Structure, Bioactivity, and Silver Adsorption of Silk Fibroin Fibers Grafted with Methacrylonitrile
Source: Molecules. 2023 Mar 10;28(6):2551. doi: 10.3390/molecules28062551 (PMC10051891; doi:10.3390/molecules28062551)
Supplement: Supplementary file 1 [file molecules-28-02551-s001.zip › RAW DATA/Figure S18 graph Raman 703-Amide I SBF/Figure S18 Raman.csv]

	t0		7d SBF		28d SBF
SAMPLE	I 703 / I amide I	SD	I 703 / I amide I	SD	I 703 / I amide I	SD	% Difference vs t = 0
MAN 60%	0.493	0.019	0.482	0.018	0.433	0.044	-12%
MAN 40%	0.315	0.005	0.306	0.029	0.270	0.009	-14%
MAN 32.5%	0.242	0.008	0.230	0.010
MAN 25%	0.197	0.020	0.191	0.011
MAN 10%	0.071	0.001	0.062	0.002
control	0.015	0.004	0.019	0.004	0.031	0.024
