# Supplementary material for: Vibrational Study on the Structure, Bioactivity, and Silver Adsorption of Silk Fibroin Fibers Grafted with Methacrylonitrile
Source: Molecules. 2023 Mar 10;28(6):2551. doi: 10.3390/molecules28062551 (PMC10051891; doi:10.3390/molecules28062551)
Supplement: Supplementary file 1 [file molecules-28-02551-s001.zip › RAW DATA/Figure S19 graph Raman 1266-1229 SBF/Figure S19 Raman.csv]

	t0		7d SBF		28d SBF
SAMPLE	I 1266 / I 1229	SD	I 1266 / I 1229	SD	I 1266 / I 1229	SD	% Difference vs t = 0
MAN 60%	0.359	0.017	0.397	0.031	0.412	0.051	15%
MAN 40%	0.356	0.006	0.376	0.048	0.534	0.074	50%
MAN 32.5%	0.420	0.045	0.378	0.004
MAN 25%	0.390	0.020	0.439	0.030
MAN 10%	0.391	0.014	0.429	0.015
control	0.433	0.021	0.422	0.012	0.447	0.011	3%
