# Supplementary material for: Vibrational Study on the Structure, Bioactivity, and Silver Adsorption of Silk Fibroin Fibers Grafted with Methacrylonitrile
Source: Molecules. 2023 Mar 10;28(6):2551. doi: 10.3390/molecules28062551 (PMC10051891; doi:10.3390/molecules28062551)
Supplement: Supplementary file 1 [file molecules-28-02551-s001.zip › RAW DATA/Figure S2 IR t0 parallel all samples/Average IR BF MAN 10% t0 parallel.txt]

TITLE	BF MAN 10% T0 PARALLELE P3 | AV. OF 3
DATA TYPE
ORIGIN	JASCO
OWNER
DATE	23/03/01
TIME	12:00:07
SPECTROMETER/DATA SYSTEM
RESOLUTION
DELTAX	1.92882
XUNITS	1/CM
YUNITS	ABSORBANCE
FIRSTX	379.9768
LASTX	4999.4912
NPOINTS	2396
FIRSTY	0.22797
MAXY	0.36973
MINY	0.01127
XYDATA
379.9768	0.227971
381.9056	0.224938
383.8344	0.226096
385.7633	0.225254
387.6921	0.220207
389.6209	0.214597
391.5497	0.213849
393.4785	0.214383
395.4073	0.217713
397.3361	0.222516
399.2650	0.218162
401.1938	0.21362
403.1226	0.208867
405.0514	0.210995
406.9802	0.211231
408.9090	0.209393
410.8379	0.213151
412.7667	0.216572
414.6955	0.22041
416.6243	0.221983
418.5531	0.232476
420.4819	0.233207
422.4108	0.231478
424.3396	0.231497
426.2684	0.230472
428.1972	0.226239
430.1260	0.220081
432.0548	0.212903
433.9837	0.20708
435.9125	0.204771
437.8413	0.204222
439.7701	0.203998
441.6989	0.204225
443.6277	0.203275
445.5565	0.202486
447.4854	0.201549
449.4142	0.201241
451.3430	0.202357
453.2718	0.203294
455.2006	0.203358
457.1294	0.204053
459.0583	0.204409
460.9871	0.204141
462.9159	0.203783
464.8447	0.2049
466.7735	0.206822
468.7023	0.207903
470.6312	0.209784
472.5600	0.211874
474.4888	0.212061
476.4176	0.213338
478.3464	0.215215
480.2752	0.216759
482.2040	0.218494
484.1329	0.220135
486.0617	0.221499
487.9905	0.22214
489.9193	0.222346
491.8481	0.222219
493.7769	0.222033
495.7058	0.222247
497.6346	0.222553
499.5634	0.223372
501.4922	0.224407
503.4210	0.22558
505.3498	0.227125
507.2787	0.229055
509.2075	0.230847
511.1363	0.232786
513.0651	0.233607
514.9939	0.235332
516.9227	0.237172
518.8515	0.238668
520.7804	0.239324
522.7092	0.240941
524.6380	0.242898
526.5668	0.245495
528.4956	0.247473
530.4244	0.250145
532.3533	0.252976
534.2821	0.256351
536.2109	0.259749
538.1397	0.263553
540.0685	0.266955
541.9973	0.270816
543.9262	0.273533
545.8550	0.276243
547.7838	0.278138
549.7126	0.278391
551.6414	0.275529
553.5702	0.270624
555.4990	0.263408
557.4279	0.254588
559.3567	0.244237
561.2855	0.234529
563.2143	0.226123
565.1431	0.220082
567.0719	0.215394
569.0008	0.212263
570.9296	0.209881
572.8584	0.208209
574.7872	0.207227
576.7160	0.207088
578.6448	0.207318
580.5737	0.207464
582.5025	0.20768
584.4313	0.208676
586.3601	0.209287
588.2889	0.209824
590.2177	0.210663
592.1465	0.211963
594.0754	0.213414
596.0042	0.215795
597.9330	0.218401
599.8618	0.221537
601.7906	0.224066
603.7194	0.226631
605.6483	0.229681
607.5771	0.23185
609.5059	0.233195
611.4347	0.233111
613.3635	0.231791
615.2923	0.229889
617.2212	0.228383
619.1500	0.226578
621.0788	0.22539
623.0076	0.224733
624.9364	0.224231
626.8652	0.223253
628.7941	0.222084
630.7229	0.220762
632.6517	0.219148
634.5805	0.217297
636.5093	0.215974
638.4381	0.214912
640.3669	0.21409
642.2958	0.213588
644.2246	0.212922
646.1534	0.211914
648.0822	0.210907
650.0110	0.209372
651.9398	0.207501
653.8687	0.205751
655.7975	0.204168
657.7263	0.203011
659.6551	0.201477
661.5839	0.200206
663.5127	0.19927
665.4416	0.199924
667.3704	0.204046
669.2992	0.202953
671.2280	0.199409
673.1568	0.198899
675.0856	0.199063
677.0144	0.199242
678.9433	0.199326
680.8721	0.199398
682.8009	0.199203
684.7297	0.198723
686.6585	0.198239
688.5873	0.197608
690.5162	0.196234
692.4450	0.194737
694.3738	0.193351
696.3026	0.192075
698.2314	0.19029
700.1602	0.188106
702.0891	0.185336
704.0179	0.182259
705.9467	0.179304
707.8755	0.176338
709.8043	0.173281
711.7331	0.170588
713.6619	0.168169
715.5908	0.165826
717.5196	0.164072
719.4484	0.162294
721.3772	0.159579
723.3060	0.156455
725.2348	0.153177
727.1637	0.149507
729.0925	0.145839
731.0213	0.141967
732.9501	0.137926
734.8789	0.133842
736.8077	0.129857
738.7366	0.125909
740.6654	0.122071
742.5942	0.118149
744.5230	0.114959
746.4518	0.112119
748.3806	0.109257
750.3094	0.106436
752.2383	0.104049
754.1671	0.101922
756.0959	0.100282
758.0247	0.098951
759.9535	0.0980701
761.8823	0.0971303
763.8112	0.09634
765.7400	0.0951922
767.6688	0.0940117
769.5976	0.0923768
771.5264	0.0903603
773.4552	0.0881772
775.3841	0.0861515
777.3129	0.0840868
779.2417	0.0823348
781.1705	0.0807596
783.0993	0.0793257
785.0281	0.0779013
786.9569	0.0765749
788.8858	0.0749166
790.8146	0.0736369
792.7434	0.0724746
794.6722	0.0714344
796.6010	0.0704915
798.5298	0.0701061
800.4587	0.0699114
802.3875	0.0697069
804.3163	0.069452
806.2451	0.0693633
808.1739	0.069095
810.1027	0.0688451
812.0316	0.068417
813.9604	0.0682618
815.8892	0.0681332
817.8180	0.0678813
819.7468	0.0676619
821.6756	0.0678234
823.6045	0.0680163
825.5333	0.0684738
827.4621	0.0685796
829.3909	0.0681879
831.3197	0.0670075
833.2485	0.0657382
835.1773	0.0644141
837.1062	0.0634398
839.0350	0.0623144
840.9638	0.061437
842.8926	0.0608696
844.8214	0.060853
846.7502	0.0609658
848.6791	0.0615274
850.6079	0.0618983
852.5367	0.0616673
854.4655	0.060335
856.3943	0.0586938
858.3231	0.0567784
860.2520	0.0552604
862.1808	0.0539594
864.1096	0.0532305
866.0384	0.0526414
867.9672	0.0525007
869.8960	0.052457
871.8248	0.0527523
873.7537	0.0529539
875.6825	0.0530881
877.6113	0.0528426
879.5401	0.0526524
881.4689	0.0522189
883.3977	0.0519741
885.3266	0.0516588
887.2554	0.0516893
889.1842	0.0516619
891.1130	0.0516559
893.0418	0.0515394
894.9706	0.0515348
896.8995	0.0512974
898.8283	0.0510762
900.7571	0.0508021
902.6859	0.0508384
904.6147	0.0508469
906.5435	0.0509212
908.4723	0.0509618
910.4012	0.0512962
912.3300	0.051743
914.2588	0.0525285
916.1876	0.0535033
918.1164	0.054827
920.0452	0.0560819
921.9741	0.0575339
923.9029	0.0589344
925.8317	0.0600835
927.7605	0.0605256
929.6893	0.0607183
931.6181	0.0603758
933.5470	0.0599295
935.4758	0.0595886
937.4046	0.0594856
939.3334	0.0594446
941.2622	0.0595761
943.1910	0.0598076
945.1198	0.0601725
947.0487	0.0604523
948.9775	0.0608897
950.9063	0.0613607
952.8351	0.06187
954.7639	0.0622479
956.6927	0.0627889
958.6216	0.0632291
960.5504	0.0638428
962.4792	0.064639
964.4080	0.0657471
966.3368	0.0671802
968.2656	0.0690171
970.1945	0.0709101
972.1233	0.0727196
974.0521	0.0738705
975.9809	0.0743147
977.9097	0.0738656
979.8385	0.0729305
981.7673	0.0718281
983.6962	0.0710902
985.6250	0.0709711
987.5538	0.0718154
989.4826	0.0735703
991.4114	0.0758341
993.3402	0.0779149
995.2691	0.0795107
997.1979	0.0804116
999.1267	0.0807333
1001.0555	0.0805978
1002.9843	0.0801464
1004.9131	0.0795596
1006.8420	0.0793739
1008.7708	0.0795355
1010.6996	0.080093
1012.6284	0.0808129
1014.5572	0.0814155
1016.4860	0.0815183
1018.4149	0.081216
1020.3437	0.0808737
1022.2725	0.0810922
1024.2013	0.0820141
1026.1301	0.083618
1028.0589	0.0856001
1029.9877	0.0879026
1031.9166	0.090209
1033.8454	0.0925182
1035.7742	0.0948829
1037.7030	0.0971663
1039.6318	0.0990305
1041.5606	0.100559
1043.4895	0.101765
1045.4183	0.102799
1047.3471	0.103674
1049.2759	0.104505
1051.2047	0.105539
1053.1335	0.107039
1055.0624	0.109024
1056.9912	0.111174
1058.9200	0.113108
1060.8488	0.114688
1062.7776	0.115963
1064.7064	0.11696
1066.6352	0.117485
1068.5641	0.117413
1070.4929	0.116634
1072.4217	0.115152
1074.3505	0.112927
1076.2793	0.110082
1078.2081	0.106732
1080.1370	0.103233
1082.0658	0.0996167
1083.9946	0.09602
1085.9234	0.0926157
1087.8522	0.0896349
1089.7810	0.0870219
1091.7099	0.0852042
1093.6387	0.0840016
1095.5675	0.0834516
1097.4963	0.0834553
1099.4251	0.0837537
1101.3539	0.0838758
1103.2827	0.0837907
1105.2116	0.0833427
1107.1404	0.0827149
1109.0692	0.0821434
1110.9980	0.0818413
1112.9268	0.0816103
1114.8556	0.0815536
1116.7845	0.0815494
1118.7133	0.0815432
1120.6421	0.0813868
1122.5709	0.0811619
1124.4997	0.0808256
1126.4285	0.0805494
1128.3574	0.0802823
1130.2862	0.0802098
1132.2150	0.0803092
1134.1438	0.0806642
1136.0726	0.0812684
1138.0014	0.082203
1139.9302	0.083447
1141.8591	0.0851478
1143.7879	0.0872295
1145.7167	0.0897889
1147.6455	0.0927175
1149.5743	0.0959677
1151.5031	0.0993517
1153.4320	0.102702
1155.3608	0.105791
1157.2896	0.108392
1159.2184	0.110419
1161.1472	0.11188
1163.0760	0.112856
1165.0049	0.113364
1166.9337	0.113651
1168.8625	0.113683
1170.7913	0.113066
1172.7201	0.111419
1174.6489	0.108714
1176.5777	0.105331
1178.5066	0.102051
1180.4354	0.099503
1182.3642	0.0976964
1184.2930	0.0967482
1186.2218	0.0964625
1188.1506	0.0967458
1190.0795	0.0973662
1192.0083	0.0984358
1193.9371	0.0998967
1195.8659	0.10197
1197.7947	0.104534
1199.7235	0.107639
1201.6524	0.111227
1203.5812	0.11533
1205.5100	0.119827
1207.4388	0.124719
1209.3676	0.129868
1211.2964	0.135131
1213.2253	0.140215
1215.1541	0.144834
1217.0829	0.148741
1219.0117	0.151884
1220.9405	0.154466
1222.8693	0.15672
1224.7981	0.158868
1226.7270	0.160807
1228.6558	0.162251
1230.5846	0.162878
1232.5134	0.162541
1234.4422	0.161157
1236.3710	0.159031
1238.2999	0.156546
1240.2287	0.154095
1242.1575	0.151763
1244.0863	0.149549
1246.0151	0.14756
1247.9439	0.145847
1249.8728	0.14438
1251.8016	0.143241
1253.7304	0.142454
1255.6592	0.142098
1257.5880	0.142064
1259.5168	0.141978
1261.4456	0.141487
1263.3745	0.140424
1265.3033	0.138336
1267.2321	0.135125
1269.1609	0.13108
1271.0897	0.12659
1273.0185	0.122036
1274.9474	0.117811
1276.8762	0.114067
1278.8050	0.110906
1280.7338	0.108418
1282.6626	0.106434
1284.5914	0.104883
1286.5203	0.10364
1288.4491	0.102649
1290.3779	0.101833
1292.3067	0.101304
1294.2355	0.100917
1296.1643	0.100768
1298.0931	0.100816
1300.0220	0.101035
1301.9508	0.101294
1303.8796	0.101505
1305.8084	0.101594
1307.7372	0.101648
1309.6660	0.10162
1311.5949	0.101695
1313.5237	0.101716
1315.4525	0.101734
1317.3813	0.101886
1319.3101	0.10224
1321.2389	0.102816
1323.1678	0.103724
1325.0966	0.104835
1327.0254	0.106058
1328.9542	0.107186
1330.8830	0.108183
1332.8118	0.108969
1334.7406	0.109521
1336.6695	0.109686
1338.5983	0.109554
1340.5271	0.108996
1342.4559	0.108487
1344.3847	0.108084
1346.3135	0.107746
1348.2424	0.107532
1350.1712	0.107536
1352.1000	0.107767
1354.0288	0.108365
1355.9576	0.109433
1357.8864	0.11123
1359.8153	0.113893
1361.7441	0.117475
1363.6729	0.121631
1365.6017	0.125368
1367.5305	0.127588
1369.4593	0.127774
1371.3881	0.127288
1373.3170	0.126837
1375.2458	0.126275
1377.1746	0.126261
1379.1034	0.126229
1381.0322	0.12616
1382.9610	0.12643
1384.8899	0.127061
1386.8187	0.127291
1388.7475	0.126836
1390.6763	0.126941
1392.6051	0.127363
1394.5339	0.127507
1396.4628	0.127543
1398.3916	0.12814
1400.3204	0.128429
1402.2492	0.129521
1404.1780	0.130462
1406.1068	0.130886
1408.0357	0.131307
1409.9645	0.131578
1411.8933	0.131288
1413.8221	0.130946
1415.7509	0.130795
1417.6797	0.130944
1419.6085	0.12987
1421.5374	0.129974
1423.4662	0.13139
1425.3950	0.133505
1427.3238	0.137221
1429.2526	0.142677
1431.1814	0.14989
1433.1103	0.158449
1435.0391	0.167292
1436.9679	0.175112
1438.8967	0.179986
1440.8255	0.182772
1442.7543	0.18346
1444.6832	0.183755
1446.6120	0.182404
1448.5408	0.178047
1450.4696	0.172252
1452.3984	0.165785
1454.3272	0.159585
1456.2560	0.153374
1458.1849	0.142353
1460.1137	0.137357
1462.0425	0.135105
1463.9713	0.133273
1465.9001	0.130552
1467.8289	0.129139
1469.7578	0.128112
1471.6866	0.126895
1473.6154	0.124099
1475.5442	0.123108
1477.4730	0.122889
1479.4018	0.124182
1481.3307	0.126468
1483.2595	0.130034
1485.1883	0.134856
1487.1171	0.141035
1489.0459	0.148221
1490.9747	0.156309
1492.9035	0.16514
1494.8324	0.174654
1496.7612	0.185062
1498.6900	0.195392
1500.6188	0.20572
1502.5476	0.216893
1504.4764	0.228579
1506.4053	0.23984
1508.3341	0.248846
1510.2629	0.258435
1512.1917	0.26739
1514.1205	0.274899
1516.0493	0.277544
1517.9782	0.273457
1519.9070	0.27224
1521.8358	0.265849
1523.7646	0.262631
1525.6934	0.261984
1527.6222	0.258606
1529.5510	0.256498
1531.4799	0.255497
1533.4087	0.250733
1535.3375	0.244553
1537.2663	0.24543
1539.1951	0.242194
1541.1239	0.231684
1543.0528	0.225746
1544.9816	0.22022
1546.9104	0.21501
1548.8392	0.211816
1550.7680	0.2054
1552.6968	0.201616
1554.6257	0.196116
1556.5545	0.193552
1558.4833	0.188668
1560.4121	0.173386
1562.3409	0.169418
1564.2697	0.165078
1566.1985	0.158488
1568.1274	0.154504
1570.0562	0.147831
1571.9850	0.143462
1573.9138	0.142128
1575.8426	0.140298
1577.7714	0.137811
1579.7003	0.138934
1581.6291	0.140837
1583.5579	0.144328
1585.4867	0.149244
1587.4155	0.156073
1589.3443	0.164509
1591.2732	0.174776
1593.2020	0.186292
1595.1308	0.198962
1597.0596	0.212798
1598.9884	0.228182
1600.9172	0.245714
1602.8461	0.265342
1604.7749	0.286278
1606.7037	0.306824
1608.6325	0.325419
1610.5613	0.341012
1612.4901	0.354121
1614.4189	0.365828
1616.3478	0.369726
1618.2766	0.364583
1620.2054	0.363219
1622.1342	0.356546
1624.0630	0.339235
1625.9918	0.326036
1627.9207	0.311662
1629.8495	0.295153
1631.7783	0.283641
1633.7071	0.274879
1635.6359	0.258927
1637.5647	0.241601
1639.4936	0.233841
1641.4224	0.225494
1643.3512	0.218985
1645.2800	0.213753
1647.2088	0.203467
1649.1376	0.196173
1651.0664	0.195663
1652.9953	0.188567
1654.9241	0.174583
1656.8529	0.170914
1658.7817	0.165492
1660.7105	0.160032
1662.6393	0.153194
1664.5682	0.146316
1666.4970	0.142399
1668.4258	0.138234
1670.3546	0.131294
1672.2834	0.126572
1674.2122	0.123031
1676.1411	0.116921
1678.0699	0.11266
1679.9987	0.109155
1681.9275	0.10611
1683.8563	0.10287
1685.7851	0.0966338
1687.7139	0.0942679
1689.6428	0.0916431
1691.5716	0.0894573
1693.5004	0.088882
1695.4292	0.088912
1697.3580	0.0888386
1699.2868	0.0888944
1701.2157	0.0822842
1703.1445	0.0756539
1705.0733	0.06722
1707.0021	0.0579955
1708.9309	0.0516968
1710.8597	0.0477706
1712.7886	0.0446179
1714.7174	0.0430962
1716.6462	0.0416881
1718.5750	0.0413849
1720.5038	0.0405787
1722.4326	0.0411608
1724.3614	0.0420405
1726.2903	0.043447
1728.2191	0.0446038
1730.1479	0.0460511
1732.0767	0.0467854
1734.0055	0.0474078
1735.9343	0.0457459
1737.8632	0.0443097
1739.7920	0.041577
1741.7208	0.0382772
1743.6496	0.0345944
1745.5784	0.0313069
1747.5072	0.0283634
1749.4361	0.0263541
1751.3649	0.0242211
1753.2937	0.0226162
1755.2225	0.0211289
1757.1513	0.0206282
1759.0801	0.0197139
1761.0089	0.0194301
1762.9378	0.0189482
1764.8666	0.0185282
1766.7954	0.0180093
1768.7242	0.0182141
1770.6530	0.0179753
1772.5818	0.0184654
1774.5107	0.0178679
1776.4395	0.0175281
1778.3683	0.0170913
1780.2971	0.0172031
1782.2259	0.0168701
1784.1547	0.016819
1786.0836	0.0165352
1788.0124	0.0163731
1789.9412	0.0161045
1791.8700	0.0165541
1793.7988	0.0163606
1795.7276	0.016072
1797.6565	0.0156885
1799.5853	0.015737
1801.5141	0.0156596
1803.4429	0.0155965
1805.3717	0.0151659
1807.3005	0.015128
1809.2293	0.014896
1811.1582	0.0150881
1813.0870	0.0148517
1815.0158	0.0146855
1816.9446	0.0145171
1818.8734	0.014785
1820.8022	0.0146396
1822.7311	0.0148128
1824.6599	0.0148452
1826.5887	0.0149227
1828.5175	0.0147361
1830.4463	0.0152772
1832.3751	0.0147705
1834.3040	0.0145561
1836.2328	0.014371
1838.1616	0.0145146
1840.0904	0.014311
1842.0192	0.0144024
1843.9480	0.0147144
1845.8768	0.0150513
1847.8057	0.0144625
1849.7345	0.0145485
1851.6633	0.0143557
1853.5921	0.0143999
1855.5209	0.0142324
1857.4497	0.0145944
1859.3786	0.0145231
1861.3074	0.0146639
1863.2362	0.0141992
1865.1650	0.0143269
1867.0938	0.0145942
1869.0226	0.0152294
1870.9515	0.0147849
1872.8803	0.0146716
1874.8091	0.0144409
1876.7379	0.0145939
1878.6667	0.0143853
1880.5955	0.0145759
1882.5243	0.0144112
1884.4532	0.0147581
1886.3820	0.0147566
1888.3108	0.0150934
1890.2396	0.0149711
1892.1684	0.0149036
1894.0972	0.0147034
1896.0261	0.0151856
1897.9549	0.0149969
1899.8837	0.0151398
1901.8125	0.0149006
1903.7413	0.0148984
1905.6701	0.0146199
1907.5990	0.0149301
1909.5278	0.0148797
1911.4566	0.0151667
1913.3854	0.0148998
1915.3142	0.0151032
1917.2430	0.0151732
1919.1718	0.0155783
1921.1007	0.0151821
1923.0295	0.0156296
1924.9583	0.0152985
1926.8871	0.0152338
1928.8159	0.014998
1930.7447	0.0154766
1932.6736	0.0154005
1934.6024	0.0158353
1936.5312	0.0156981
1938.4600	0.015925
1940.3888	0.0157042
1942.3176	0.0163426
1944.2465	0.0158583
1946.1753	0.0162054
1948.1041	0.0161717
1950.0329	0.01654
1951.9617	0.016162
1953.8905	0.0168813
1955.8193	0.0167682
1957.7482	0.0174498
1959.6770	0.0172945
1961.6058	0.0180142
1963.5346	0.0176235
1965.4634	0.0178675
1967.3922	0.0180987
1969.3211	0.018634
1971.2499	0.0183141
1973.1787	0.0195689
1975.1075	0.0190557
1977.0363	0.0198035
1978.9651	0.0206806
1980.8940	0.0208658
1982.8228	0.0190496
1984.7516	0.0188881
1986.6804	0.0186518
1988.6092	0.0190735
1990.5380	0.018174
1992.4669	0.0182754
1994.3957	0.0178115
1996.3245	0.018128
1998.2533	0.017713
2000.1821	0.0181603
2002.1109	0.0177419
2004.0397	0.0184422
2005.9686	0.0183292
2007.8974	0.0191289
2009.8262	0.0189089
2011.7550	0.0199977
2013.6838	0.0193772
2015.6126	0.0195518
2017.5415	0.01969
2019.4703	0.0205467
2021.3991	0.0198476
2023.3279	0.0200251
2025.2567	0.0196919
2027.1855	0.0197003
2029.1144	0.0189732
2031.0432	0.019994
2032.9720	0.0190683
2034.9008	0.0194308
2036.8296	0.0189837
2038.7584	0.0194601
2040.6872	0.0196234
2042.6161	0.0195762
2044.5449	0.018487
2046.4737	0.0186112
2048.4025	0.0184429
2050.3313	0.0185948
2052.2601	0.0171716
2054.1890	0.0170163
2056.1178	0.0169992
2058.0466	0.0170412
2059.9754	0.0166499
2061.9042	0.0168023
2063.8330	0.0167383
2065.7619	0.0166129
2067.6907	0.0164504
2069.6195	0.016718
2071.5483	0.0164409
2073.4771	0.0165842
2075.4059	0.0162754
2077.3347	0.0161879
2079.2636	0.0159033
2081.1924	0.0162469
2083.1212	0.0160191
2085.0500	0.016207
2086.9788	0.0158656
2088.9076	0.0157488
2090.8365	0.0156456
2092.7653	0.0157095
2094.6941	0.0155177
2096.6229	0.0158794
2098.5517	0.0156107
2100.4805	0.0157718
2102.4094	0.0157956
2104.3382	0.0160045
2106.2670	0.0156575
2108.1958	0.0159497
2110.1246	0.0157309
2112.0534	0.0157091
2113.9822	0.0155656
2115.9111	0.0156773
2117.8399	0.0153964
2119.7687	0.0154409
2121.6975	0.0152275
2123.6263	0.0152041
2125.5551	0.0147613
2127.4840	0.0146105
2129.4128	0.0143983
2131.3416	0.0145943
2133.2704	0.0145362
2135.1992	0.0149727
2137.1280	0.0151321
2139.0569	0.0158729
2140.9857	0.015796
2142.9145	0.0161065
2144.8433	0.0158689
2146.7721	0.0163128
2148.7009	0.0161892
2150.6297	0.0163965
2152.5586	0.0158754
2154.4874	0.0165362
2156.4162	0.0173783
2158.3450	0.0199457
2160.2738	0.0215211
2162.2026	0.0214338
2164.1315	0.0204004
2166.0603	0.0205729
2167.9891	0.0196335
2169.9179	0.0189958
2171.8467	0.0178064
2173.7755	0.0174548
2175.7044	0.0176592
2177.6332	0.0185101
2179.5620	0.0180946
2181.4908	0.0180713
2183.4196	0.0182756
2185.3484	0.0190174
2187.2773	0.0185967
2189.2061	0.018552
2191.1349	0.0182092
2193.0637	0.0182563
2194.9925	0.0180392
2196.9213	0.018256
2198.8501	0.0173971
2200.7790	0.0171856
2202.7078	0.0167663
2204.6366	0.0167782
2206.5654	0.0166418
2208.4942	0.0169208
2210.4230	0.0170951
2212.3519	0.0174224
2214.2807	0.0169319
2216.2095	0.0172358
2218.1383	0.0170415
2220.0671	0.0170873
2221.9959	0.0169501
2223.9248	0.0170459
2225.8536	0.0169421
2227.7824	0.0174183
2229.7112	0.017614
2231.6400	0.0183275
2233.5688	0.0185819
2235.4976	0.0187358
2237.4265	0.0185116
2239.3553	0.0183046
2241.2841	0.0176585
2243.2129	0.0174983
2245.1417	0.0172021
2247.0705	0.0170663
2248.9994	0.0165456
2250.9282	0.0163049
2252.8570	0.0159433
2254.7858	0.0161978
2256.7146	0.0163535
2258.6434	0.0164143
2260.5723	0.0162265
2262.5011	0.0161226
2264.4299	0.0158442
2266.3587	0.0160392
2268.2875	0.0160689
2270.2163	0.0162746
2272.1451	0.0161989
2274.0740	0.0163141
2276.0028	0.0160896
2277.9316	0.0159138
2279.8604	0.0157209
2281.7892	0.0159243
2283.7180	0.0160416
2285.6469	0.016145
2287.5757	0.0161089
2289.5045	0.0162829
2291.4333	0.0162982
2293.3621	0.0164406
2295.2909	0.0165103
2297.2198	0.0166788
2299.1486	0.0168873
2301.0774	0.0172805
2303.0062	0.0174647
2304.9350	0.017957
2306.8638	0.0183572
2308.7926	0.0188327
2310.7215	0.0193268
2312.6503	0.0198758
2314.5791	0.0201723
2316.5079	0.0206902
2318.4367	0.0213836
2320.3655	0.0225513
2322.2944	0.0236815
2324.2232	0.0243902
2326.1520	0.0241628
2328.0808	0.0243367
2330.0096	0.0248972
2331.9384	0.025315
2333.8673	0.025244
2335.7961	0.0254964
2337.7249	0.025659
2339.6537	0.0258982
2341.5825	0.0260335
2343.5113	0.0260895
2345.4401	0.025294
2347.3690	0.0233223
2349.2978	0.0220588
2351.2266	0.023377
2353.1554	0.0256645
2355.0842	0.0279437
2357.0130	0.0298373
2358.9419	0.0309171
2360.8707	0.0309257
2362.7995	0.0307725
2364.7283	0.0299945
2366.6571	0.0286558
2368.5859	0.0266499
2370.5148	0.0250612
2372.4436	0.0234709
2374.3724	0.0219097
2376.3012	0.0203116
2378.2300	0.0190897
2380.1588	0.0178011
2382.0877	0.0167162
2384.0165	0.0158384
2385.9453	0.0152716
2387.8741	0.0149056
2389.8029	0.0147367
2391.7317	0.0146387
2393.6605	0.0147186
2395.5894	0.0147396
2397.5182	0.0147873
2399.4470	0.0147179
2401.3758	0.0148306
2403.3046	0.014885
2405.2334	0.0149921
2407.1623	0.0150274
2409.0911	0.0151212
2411.0199	0.0151164
2412.9487	0.0151925
2414.8775	0.0151671
2416.8063	0.015191
2418.7352	0.0151407
2420.6640	0.0151714
2422.5928	0.0152273
2424.5216	0.015343
2426.4504	0.0152708
2428.3792	0.0152733
2430.3080	0.0152376
2432.2369	0.015406
2434.1657	0.0154781
2436.0945	0.0154542
2438.0233	0.0152699
2439.9521	0.0153244
2441.8809	0.0154479
2443.8098	0.0155714
2445.7386	0.0155425
2447.6674	0.0155749
2449.5962	0.0155367
2451.5250	0.0156115
2453.4538	0.0155751
2455.3827	0.0156832
2457.3115	0.0157066
2459.2403	0.0156551
2461.1691	0.0155423
2463.0979	0.0154903
2465.0267	0.015444
2466.9555	0.0155764
2468.8844	0.0156129
2470.8132	0.0156403
2472.7420	0.0155946
2474.6708	0.015754
2476.5996	0.0157781
2478.5284	0.0157651
2480.4573	0.0156755
2482.3861	0.0158096
2484.3149	0.0159064
2486.2437	0.0159856
2488.1725	0.0158718
2490.1013	0.0158927
2492.0302	0.0159161
2493.9590	0.0158718
2495.8878	0.0157005
2497.8166	0.0157708
2499.7454	0.0158069
2501.6742	0.0159209
2503.6030	0.0160094
2505.5319	0.0162602
2507.4607	0.0162879
2509.3895	0.0161681
2511.3183	0.01614
2513.2471	0.0162835
2515.1759	0.0162307
2517.1048	0.0163573
2519.0336	0.016406
2520.9624	0.0163763
2522.8912	0.0163219
2524.8200	0.0164008
2526.7488	0.0163612
2528.6777	0.0164192
2530.6065	0.0164318
2532.5353	0.0164931
2534.4641	0.0164406
2536.3929	0.0165359
2538.3217	0.0166365
2540.2505	0.0167128
2542.1794	0.0166853
2544.1082	0.0167344
2546.0370	0.0166406
2547.9658	0.0167338
2549.8946	0.0167978
2551.8234	0.0168687
2553.7523	0.0169077
2555.6811	0.0171047
2557.6099	0.0172548
2559.5387	0.0173091
2561.4675	0.0172302
2563.3963	0.0172685
2565.3252	0.0172789
2567.2540	0.0174435
2569.1828	0.0175507
2571.1116	0.0176572
2573.0404	0.0177184
2574.9692	0.0178884
2576.8981	0.0179546
2578.8269	0.0179104
2580.7557	0.0178304
2582.6845	0.0179612
2584.6133	0.0181622
2586.5421	0.0183108
2588.4709	0.0183386
2590.3998	0.0183739
2592.3286	0.0183812
2594.2574	0.0185186
2596.1862	0.0185662
2598.1150	0.0186592
2600.0438	0.0186599
2601.9727	0.0188311
2603.9015	0.0189658
2605.8303	0.0190244
2607.7591	0.0190436
2609.6879	0.0191091
2611.6167	0.0190892
2613.5456	0.0192033
2615.4744	0.0192439
2617.4032	0.0192615
2619.3320	0.0192548
2621.2608	0.0192818
2623.1896	0.0193084
2625.1184	0.0193793
2627.0473	0.0193914
2628.9761	0.0194429
2630.9049	0.0194347
2632.8337	0.0193848
2634.7625	0.0193954
2636.6913	0.0194914
2638.6202	0.0194642
2640.5490	0.0194345
2642.4778	0.0194114
2644.4066	0.0194341
2646.3354	0.0194232
2648.2642	0.0194649
2650.1931	0.0194401
2652.1219	0.0194556
2654.0507	0.019471
2655.9795	0.0195194
2657.9083	0.0195499
2659.8371	0.0195718
2661.7659	0.0195028
2663.6948	0.0194549
2665.6236	0.0194456
2667.5524	0.0195037
2669.4812	0.0195342
2671.4100	0.0196467
2673.3388	0.0197244
2675.2677	0.0197598
2677.1965	0.0198141
2679.1253	0.0199331
2681.0541	0.0199828
2682.9829	0.0199961
2684.9117	0.0199999
2686.8406	0.0200818
2688.7694	0.0201588
2690.6982	0.0202665
2692.6270	0.0203482
2694.5558	0.0204156
2696.4846	0.020454
2698.4134	0.0205193
2700.3423	0.0205533
2702.2711	0.0206634
2704.1999	0.0207744
2706.1287	0.0208772
2708.0575	0.0209488
2709.9863	0.0210486
2711.9152	0.0211801
2713.8440	0.0213334
2715.7728	0.0214445
2717.7016	0.0215524
2719.6304	0.0216163
2721.5592	0.0217385
2723.4881	0.0218803
2725.4169	0.0220854
2727.3457	0.0221781
2729.2745	0.0222346
2731.2033	0.0222698
2733.1321	0.022375
2735.0609	0.022494
2736.9898	0.0225947
2738.9186	0.0226718
2740.8474	0.0227679
2742.7762	0.022889
2744.7050	0.0230533
2746.6338	0.0232163
2748.5627	0.0234105
2750.4915	0.0235224
2752.4203	0.0235951
2754.3491	0.0236378
2756.2779	0.0237723
2758.2067	0.0239101
2760.1356	0.0240886
2762.0644	0.0242353
2763.9932	0.0243805
2765.9220	0.024476
2767.8508	0.0246412
2769.7796	0.0247828
2771.7085	0.0249629
2773.6373	0.0251525
2775.5661	0.0252889
2777.4949	0.025329
2779.4237	0.0254625
2781.3525	0.0255608
2783.2813	0.025642
2785.2102	0.0257582
2787.1390	0.025962
2789.0678	0.0261845
2790.9966	0.0263708
2792.9254	0.0264084
2794.8542	0.0265587
2796.7831	0.0267577
2798.7119	0.026903
2800.6407	0.0269493
2802.5695	0.0270259
2804.4983	0.0271001
2806.4271	0.0272879
2808.3560	0.0275281
2810.2848	0.0277149
2812.2136	0.0277596
2814.1424	0.0278427
2816.0712	0.027994
2818.0000	0.0282052
2819.9288	0.0283975
2821.8577	0.0286039
2823.7865	0.028807
2825.7153	0.0290608
2827.6441	0.0293706
2829.5729	0.0297813
2831.5017	0.0302229
2833.4306	0.030821
2835.3594	0.0315206
2837.2882	0.032417
2839.2170	0.033441
2841.1458	0.0346025
2843.0746	0.0361445
2845.0035	0.0383432
2846.9323	0.0410482
2848.8611	0.0438623
2850.7899	0.0458521
2852.7187	0.0468094
2854.6475	0.046939
2856.5763	0.0465165
2858.5052	0.0458436
2860.4340	0.0452272
2862.3628	0.0447312
2864.2916	0.0446211
2866.2204	0.0449058
2868.1492	0.0455219
2870.0781	0.0462408
2872.0069	0.0469009
2873.9357	0.0470012
2875.8645	0.04641
2877.7933	0.0456378
2879.7221	0.0449767
2881.6510	0.0445153
2883.5798	0.0443178
2885.5086	0.0443609
2887.4374	0.0445931
2889.3662	0.0450535
2891.2950	0.0456254
2893.2238	0.0462555
2895.1527	0.0471122
2897.0815	0.047899
2899.0103	0.0486474
2900.9391	0.0495699
2902.8679	0.050578
2904.7967	0.0516526
2906.7256	0.0528333
2908.6544	0.0542853
2910.5832	0.0562203
2912.5120	0.0586782
2914.4408	0.0614315
2916.3696	0.0640998
2918.2985	0.0663935
2920.2273	0.0681604
2922.1561	0.0694935
2924.0849	0.0704294
2926.0137	0.07094
2927.9425	0.0709483
2929.8713	0.0703078
2931.8002	0.0690259
2933.7290	0.0674338
2935.6578	0.065551
2937.5866	0.0635813
2939.5154	0.0616139
2941.4442	0.0598695
2943.3731	0.0585036
2945.3019	0.0574648
2947.2307	0.0568384
2949.1595	0.0567169
2951.0883	0.0569826
2953.0171	0.0573703
2954.9460	0.0575145
2956.8748	0.057527
2958.8036	0.05723
2960.7324	0.0567014
2962.6612	0.0560684
2964.5900	0.0552823
2966.5189	0.0542557
2968.4477	0.0530968
2970.3765	0.0518581
2972.3053	0.0505678
2974.2341	0.049384
2976.1629	0.0483064
2978.0917	0.0473628
2980.0206	0.0465693
2981.9494	0.0456257
2983.8782	0.044612
2985.8070	0.0437477
2987.7358	0.0429671
2989.6646	0.0421985
2991.5935	0.0416287
2993.5223	0.0409518
2995.4511	0.0401337
2997.3799	0.0396021
2999.3087	0.0389692
3001.2375	0.038368
3003.1664	0.0379967
3005.0952	0.0375735
3007.0240	0.0373158
3008.9528	0.0373498
3010.8816	0.037613
3012.8104	0.0377599
3014.7392	0.0377234
3016.6681	0.0375495
3018.5969	0.037537
3020.5257	0.0375227
3022.4545	0.0376319
3024.3833	0.037955
3026.3121	0.038042
3028.2410	0.0382385
3030.1698	0.0388181
3032.0986	0.039443
3034.0274	0.0401833
3035.9562	0.0404981
3037.8850	0.0407378
3039.8139	0.0415092
3041.7427	0.0424718
3043.6715	0.0431585
3045.6003	0.0437109
3047.5291	0.0441815
3049.4579	0.0450022
3051.3867	0.0458381
3053.3156	0.0464077
3055.2444	0.0471198
3057.1732	0.0478125
3059.1020	0.0482652
3061.0308	0.0487678
3062.9596	0.0494426
3064.8885	0.0500756
3066.8173	0.050709
3068.7461	0.0509775
3070.6749	0.0509779
3072.6037	0.051095
3074.5325	0.0512476
3076.4614	0.0516318
3078.3902	0.0518597
3080.3190	0.0516773
3082.2478	0.0514284
3084.1766	0.0512898
3086.1054	0.0509364
3088.0342	0.0505623
3089.9631	0.0503674
3091.8919	0.0499605
3093.8207	0.0493896
3095.7495	0.0489939
3097.6783	0.0487054
3099.6071	0.0485372
3101.5360	0.0481689
3103.4648	0.0477049
3105.3936	0.0474169
3107.3224	0.0473103
3109.2512	0.0471211
3111.1800	0.046666
3113.1089	0.0463737
3115.0377	0.0464533
3116.9665	0.0465261
3118.8953	0.0463777
3120.8241	0.0461722
3122.7529	0.0458615
3124.6817	0.0455977
3126.6106	0.0455342
3128.5394	0.0456748
3130.4682	0.0457971
3132.3970	0.0458103
3134.3258	0.0459728
3136.2546	0.0463324
3138.1835	0.0467898
3140.1123	0.0470708
3142.0411	0.0472406
3143.9699	0.0474908
3145.8987	0.0478956
3147.8275	0.0483093
3149.7564	0.0489007
3151.6852	0.0496605
3153.6140	0.0501953
3155.5428	0.0505364
3157.4716	0.0510796
3159.4004	0.0517329
3161.3293	0.0523932
3163.2581	0.0531124
3165.1869	0.0538446
3167.1157	0.0546337
3169.0445	0.0554475
3170.9733	0.0562667
3172.9021	0.0571044
3174.8310	0.0579686
3176.7598	0.0589401
3178.6886	0.0599135
3180.6174	0.0609106
3182.5462	0.0618961
3184.4750	0.0629674
3186.4039	0.0640095
3188.3327	0.0650763
3190.2615	0.066174
3192.1903	0.0673513
3194.1191	0.0684371
3196.0479	0.0695635
3197.9768	0.0708337
3199.9056	0.0721313
3201.8344	0.0734571
3203.7632	0.0747074
3205.6920	0.0759889
3207.6208	0.0772988
3209.5496	0.0786194
3211.4785	0.0800069
3213.4073	0.0814739
3215.3361	0.0828923
3217.2649	0.08425
3219.1937	0.0856878
3221.1225	0.0872284
3223.0514	0.0888438
3224.9802	0.0904943
3226.9090	0.0922227
3228.8378	0.0939811
3230.7666	0.0961184
3232.6954	0.0985286
3234.6243	0.100537
3236.5531	0.102284
3238.4819	0.104315
3240.4107	0.106637
3242.3395	0.109093
3244.2683	0.111828
3246.1971	0.114965
3248.1260	0.117894
3250.0548	0.120532
3251.9836	0.123517
3253.9124	0.126881
3255.8412	0.130445
3257.7700	0.133898
3259.6989	0.137319
3261.6277	0.140865
3263.5565	0.144478
3265.4853	0.147952
3267.4141	0.151278
3269.3429	0.15454
3271.2718	0.157258
3273.2006	0.1591
3275.1294	0.16042
3277.0582	0.161196
3278.9870	0.161365
3280.9158	0.160937
3282.8446	0.159907
3284.7735	0.158382
3286.7023	0.156479
3288.6311	0.154077
3290.5599	0.151285
3292.4887	0.148039
3294.4175	0.144554
3296.3464	0.140999
3298.2752	0.137145
3300.2040	0.133249
3302.1328	0.129575
3304.0616	0.12617
3305.9904	0.122768
3307.9193	0.119268
3309.8481	0.115564
3311.7769	0.111987
3313.7057	0.108701
3315.6345	0.105609
3317.5633	0.102585
3319.4921	0.0996707
3321.4210	0.0969129
3323.3498	0.0942732
3325.2786	0.0917363
3327.2074	0.0893287
3329.1362	0.0869721
3331.0650	0.0847574
3332.9939	0.0826506
3334.9227	0.080719
3336.8515	0.0788976
3338.7803	0.0772215
3340.7091	0.0755471
3342.6379	0.0739785
3344.5668	0.0725214
3346.4956	0.0711392
3348.4244	0.0698131
3350.3532	0.0686811
3352.2820	0.0675835
3354.2108	0.0665407
3356.1397	0.0655021
3358.0685	0.0645305
3359.9973	0.0637068
3361.9261	0.062881
3363.8549	0.0621602
3365.7837	0.061539
3367.7125	0.060875
3369.6414	0.0601794
3371.5702	0.0594316
3373.4990	0.0587851
3375.4278	0.0581761
3377.3566	0.0575361
3379.2854	0.0570118
3381.2143	0.0565644
3383.1431	0.0561073
3385.0719	0.0556301
3387.0007	0.0551294
3388.9295	0.0546899
3390.8583	0.0543787
3392.7872	0.0539445
3394.7160	0.0534049
3396.6448	0.053038
3398.5736	0.0526944
3400.5024	0.0523749
3402.4312	0.0519271
3404.3600	0.051407
3406.2889	0.0509447
3408.2177	0.0506323
3410.1465	0.0502617
3412.0753	0.0498074
3414.0041	0.0493282
3415.9329	0.0489053
3417.8618	0.0485523
3419.7906	0.0481834
3421.7194	0.0478207
3423.6482	0.0474547
3425.5770	0.0469977
3427.5058	0.0466281
3429.4347	0.0462681
3431.3635	0.0459282
3433.2923	0.0455722
3435.2211	0.0452185
3437.1499	0.0449098
3439.0787	0.044775
3441.0075	0.0445725
3442.9364	0.0442304
3444.8652	0.0438547
3446.7940	0.0436712
3448.7228	0.0434298
3450.6516	0.0431326
3452.5804	0.0428449
3454.5093	0.0425698
3456.4381	0.0423766
3458.3669	0.0421674
3460.2957	0.0419562
3462.2245	0.0417918
3464.1533	0.041595
3466.0822	0.0413457
3468.0110	0.0410589
3469.9398	0.0408085
3471.8686	0.0405313
3473.7974	0.0403955
3475.7262	0.0402445
3477.6550	0.0400451
3479.5839	0.0397421
3481.5127	0.0395549
3483.4415	0.0394116
3485.3703	0.0391462
3487.2991	0.0388597
3489.2279	0.0386779
3491.1568	0.038457
3493.0856	0.0382888
3495.0144	0.0380428
3496.9432	0.0378589
3498.8720	0.0375293
3500.8008	0.0371717
3502.7297	0.0369651
3504.6585	0.0367781
3506.5873	0.0364247
3508.5161	0.0362481
3510.4449	0.036057
3512.3737	0.0356955
3514.3025	0.0353992
3516.2314	0.0351674
3518.1602	0.0349154
3520.0890	0.0346601
3522.0178	0.0343403
3523.9466	0.0341152
3525.8754	0.0338902
3527.8043	0.0335556
3529.7331	0.0331297
3531.6619	0.0328562
3533.5907	0.0326338
3535.5195	0.0322736
3537.4483	0.0318607
3539.3772	0.0314926
3541.3060	0.0311192
3543.2348	0.0307986
3545.1636	0.030571
3547.0924	0.0304105
3549.0212	0.0298827
3550.9501	0.0293318
3552.8789	0.0291355
3554.8077	0.0288411
3556.7365	0.0284277
3558.6653	0.0281462
3560.5941	0.0278307
3562.5229	0.0275421
3564.4518	0.0271497
3566.3806	0.0272667
3568.3094	0.0274182
3570.2382	0.0266048
3572.1670	0.0258364
3574.0958	0.0255266
3576.0247	0.0252536
3577.9535	0.0249052
3579.8823	0.0246654
3581.8111	0.0244309
3583.7399	0.0240039
3585.6687	0.023734
3587.5976	0.0241556
3589.5264	0.0241904
3591.4552	0.0233273
3593.3840	0.0229658
3595.3128	0.0229486
3597.2416	0.0226841
3599.1704	0.022256
3601.0993	0.0221374
3603.0281	0.0217338
3604.9569	0.0211796
3606.8857	0.0210028
3608.8145	0.0211421
3610.7433	0.0206327
3612.6722	0.0203091
3614.6010	0.020216
3616.5298	0.01964
3618.4586	0.019572
3620.3874	0.0199985
3622.3162	0.0196931
3624.2451	0.0189759
3626.1739	0.0182712
3628.1027	0.0185842
3630.0315	0.0197338
3631.9603	0.0185839
3633.8891	0.0177857
3635.8179	0.0174361
3637.7468	0.0169343
3639.6756	0.0166497
3641.6044	0.0164621
3643.5332	0.0162337
3645.4620	0.0155841
3647.3908	0.0156937
3649.3197	0.0166734
3651.2485	0.0170623
3653.1773	0.0156426
3655.1061	0.014699
3657.0349	0.0151365
3658.9637	0.0146821
3660.8926	0.0141512
3662.8214	0.0141151
3664.7502	0.0139549
3666.6790	0.0134598
3668.6078	0.0134793
3670.5366	0.0147739
3672.4654	0.0141335
3674.3943	0.0133562
3676.3231	0.0150502
3678.2519	0.0144444
3680.1807	0.0136021
3682.1095	0.013253
3684.0383	0.0129969
3685.9672	0.0126223
3687.8960	0.0126377
3689.8248	0.01368
3691.7536	0.0139522
3693.6824	0.0134505
3695.6112	0.0128893
3697.5401	0.0129061
3699.4689	0.012751
3701.3977	0.0131123
3703.3265	0.0134903
3705.2553	0.0130658
3707.1841	0.0125841
3709.1129	0.0126093
3711.0418	0.0132719
3712.9706	0.0138138
3714.8994	0.0131332
3716.8282	0.0125104
3718.7570	0.0125732
3720.6858	0.0127954
3722.6147	0.0131812
3724.5435	0.0134488
3726.4723	0.0137431
3728.4011	0.0135713
3730.3299	0.012801
3732.2587	0.0128876
3734.1876	0.013196
3736.1164	0.0141376
3738.0452	0.0140292
3739.9740	0.0129852
3741.9028	0.0120568
3743.8316	0.012551
3745.7605	0.0142535
3747.6893	0.012752
3749.6181	0.0124427
3751.5469	0.0133399
3753.4757	0.0134499
3755.4045	0.0124423
3757.3333	0.0119631
3759.2622	0.0124371
3761.1910	0.0126736
3763.1198	0.0119788
3765.0486	0.0119459
3766.9774	0.0123029
3768.9062	0.0121959
3770.8351	0.0125966
3772.7639	0.0122915
3774.6927	0.0119948
3776.6215	0.011752
3778.5503	0.0119063
3780.4791	0.0124952
3782.4080	0.0121641
3784.3368	0.0119798
3786.2656	0.0120755
3788.1944	0.0120363
3790.1232	0.0120494
3792.0520	0.0119622
3793.9808	0.0117918
3795.9097	0.0119794
3797.8385	0.0122331
3799.7673	0.0117147
3801.6961	0.0128705
3803.6249	0.0130508
3805.5537	0.0120281
3807.4826	0.0127151
3809.4114	0.0127306
3811.3402	0.0121649
3813.2690	0.0116748
3815.1978	0.0117241
3817.1266	0.0127436
3819.0555	0.0120293
3820.9843	0.0124853
3822.9131	0.0131788
3824.8419	0.0122206
3826.7707	0.0121298
3828.6995	0.0121274
3830.6283	0.0120137
3832.5572	0.0122981
3834.4860	0.012103
3836.4148	0.0121543
3838.3436	0.0128605
3840.2724	0.0130417
3842.2012	0.0125921
3844.1301	0.0125668
3846.0589	0.0123828
3847.9877	0.0118542
3849.9165	0.0113431
3851.8453	0.0112692
3853.7741	0.0136146
3855.7030	0.014249
3857.6318	0.0129825
3859.5606	0.0121082
3861.4894	0.011903
3863.4182	0.0121094
3865.3470	0.0125458
3867.2758	0.0121838
3869.2047	0.0121367
3871.1335	0.0131879
3873.0623	0.012607
3874.9911	0.0127111
3876.9199	0.0121933
3878.8487	0.0117861
3880.7776	0.0125339
3882.7064	0.0124349
3884.6352	0.0121466
3886.5640	0.012964
3888.4928	0.0122695
3890.4216	0.0119528
3892.3505	0.0127525
3894.2793	0.0126343
3896.2081	0.0120431
3898.1369	0.0119596
3900.0657	0.0124034
3901.9945	0.0126344
3903.9233	0.0128408
3905.8522	0.0130934
3907.7810	0.0125962
3909.7098	0.0122879
3911.6386	0.0122117
3913.5674	0.0120525
3915.4962	0.011933
3917.4251	0.012453
3919.3539	0.0126001
3921.2827	0.0124129
3923.2115	0.0121827
3925.1403	0.0124677
3927.0691	0.0125814
3928.9980	0.0123338
3930.9268	0.0123687
3932.8556	0.01268
3934.7844	0.0126371
3936.7132	0.0123952
3938.6420	0.0122763
3940.5709	0.0121586
3942.4997	0.0123935
3944.4285	0.0125626
3946.3573	0.0123099
3948.2861	0.0124737
3950.2149	0.0126767
3952.1437	0.0126311
3954.0726	0.0125279
3956.0014	0.0124762
3957.9302	0.012415
3959.8590	0.012404
3961.7878	0.0125141
3963.7166	0.0125809
3965.6455	0.0125229
3967.5743	0.0125003
3969.5031	0.0124844
3971.4319	0.0125496
3973.3607	0.0126419
3975.2895	0.0126009
3977.2184	0.012498
3979.1472	0.0124473
3981.0760	0.0124808
3983.0048	0.0126402
3984.9336	0.0126435
3986.8624	0.0125854
3988.7912	0.0125714
3990.7201	0.0126803
3992.6489	0.0126887
3994.5777	0.0126797
3996.5065	0.0126098
3998.4353	0.0125694
4000.3641	0.0125904
4002.2930	0.0126255
4004.2218	0.0126323
4006.1506	0.0126077
4008.0794	0.0126397
4010.0082	0.0127299
4011.9370	0.0126146
4013.8659	0.012552
4015.7947	0.0124928
4017.7235	0.0125275
4019.6523	0.0125768
4021.5811	0.0125761
4023.5099	0.0125271
4025.4387	0.0125527
4027.3676	0.012498
4029.2964	0.0124373
4031.2252	0.0125155
4033.1540	0.0125278
4035.0828	0.0124459
4037.0116	0.0124003
4038.9405	0.0124588
4040.8693	0.0124608
4042.7981	0.0123671
4044.7269	0.0123837
4046.6557	0.0123672
4048.5845	0.0124286
4050.5134	0.0124997
4052.4422	0.012448
4054.3710	0.0124028
4056.2998	0.0124187
4058.2286	0.0124784
4060.1574	0.0124378
4062.0862	0.012357
4064.0151	0.0124244
4065.9439	0.0123832
4067.8727	0.0123181
4069.8015	0.0122697
4071.7303	0.0123105
4073.6591	0.0123542
4075.5880	0.0122523
4077.5168	0.0121741
4079.4456	0.0123058
4081.3744	0.012332
4083.3032	0.0122911
4085.2320	0.0122385
4087.1609	0.0122442
4089.0897	0.0122371
4091.0185	0.0121966
4092.9473	0.012189
4094.8761	0.0122652
4096.8049	0.0122531
4098.7337	0.0121471
4100.6626	0.012098
4102.5914	0.0121874
4104.5202	0.0121358
4106.4490	0.0121615
4108.3778	0.0122742
4110.3066	0.0122531
4112.2355	0.0121448
4114.1643	0.0121577
4116.0931	0.012229
4118.0219	0.0122786
4119.9507	0.0122345
4121.8795	0.0121994
4123.8084	0.0122115
4125.7372	0.0122433
4127.6660	0.0121521
4129.5948	0.0120738
4131.5236	0.0120315
4133.4524	0.0120847
4135.3813	0.0122385
4137.3101	0.0123787
4139.2389	0.0123082
4141.1677	0.0122307
4143.0965	0.0122151
4145.0253	0.0122327
4146.9541	0.012143
4148.8830	0.0121488
4150.8118	0.0121672
4152.7406	0.0121382
4154.6694	0.0120792
4156.5982	0.0121297
4158.5270	0.0121678
4160.4559	0.0121933
4162.3847	0.0121559
4164.3135	0.0121859
4166.2423	0.012307
4168.1711	0.0123377
4170.0999	0.0123015
4172.0288	0.0124083
4173.9576	0.0123753
4175.8864	0.0123017
4177.8152	0.0122405
4179.7440	0.0122647
4181.6728	0.0122563
4183.6016	0.0121812
4185.5305	0.0121905
4187.4593	0.0122213
4189.3881	0.0121809
4191.3169	0.0122635
4193.2457	0.0123728
4195.1745	0.0123779
4197.1034	0.0122828
4199.0322	0.012196
4200.9610	0.0122749
[truncated: 414 more rows]
