# Supplementary material for: Vibrational Study on the Structure, Bioactivity, and Silver Adsorption of Silk Fibroin Fibers Grafted with Methacrylonitrile
Source: Molecules. 2023 Mar 10;28(6):2551. doi: 10.3390/molecules28062551 (PMC10051891; doi:10.3390/molecules28062551)
Supplement: Supplementary file 1 [file molecules-28-02551-s001.zip › RAW DATA/Figure S2 IR t0 parallel all samples/Average IR BF MAN 25% t0 parallel.txt]

TITLE	BF MAN 25% T0 PARALLELE P3 | AV. OF 3
DATA TYPE
ORIGIN	JASCO
OWNER
DATE	23/03/01
TIME	12:00:07
SPECTROMETER/DATA SYSTEM
RESOLUTION
DELTAX	1.92882
XUNITS	1/CM
YUNITS	ABSORBANCE
FIRSTX	379.9768
LASTX	4999.4912
NPOINTS	2396
FIRSTY	0.17537
MAXY	0.32549
MINY	0.00989
XYDATA
379.9768	0.175375
381.9056	0.178171
383.8344	0.185295
385.7633	0.183759
387.6921	0.177003
389.6209	0.171632
391.5497	0.168569
393.4785	0.17063
395.4073	0.175235
397.3361	0.178146
399.2650	0.173593
401.1938	0.167929
403.1226	0.163493
405.0514	0.162197
406.9802	0.162917
408.9090	0.164001
410.8379	0.166038
412.7667	0.165825
414.6955	0.16793
416.6243	0.171922
418.5531	0.180344
420.4819	0.178794
422.4108	0.178387
424.3396	0.177345
426.2684	0.176744
428.1972	0.175311
430.1260	0.170616
432.0548	0.165167
433.9837	0.161358
435.9125	0.158921
437.8413	0.157047
439.7701	0.156006
441.6989	0.15552
443.6277	0.154978
445.5565	0.155331
447.4854	0.155402
449.4142	0.154957
451.3430	0.154986
453.2718	0.155396
455.2006	0.155585
457.1294	0.156223
459.0583	0.156653
460.9871	0.156752
462.9159	0.157014
464.8447	0.15747
466.7735	0.158033
468.7023	0.158282
470.6312	0.159395
472.5600	0.161628
474.4888	0.161654
476.4176	0.161744
478.3464	0.16265
480.2752	0.164767
482.2040	0.166641
484.1329	0.167881
486.0617	0.168716
487.9905	0.169655
489.9193	0.170083
491.8481	0.17005
493.7769	0.169328
495.7058	0.16924
497.6346	0.169859
499.5634	0.170386
501.4922	0.171501
503.4210	0.1728
505.3498	0.17366
507.2787	0.175216
509.2075	0.176404
511.1363	0.177677
513.0651	0.178897
514.9939	0.180255
516.9227	0.181524
518.8515	0.182695
520.7804	0.183498
522.7092	0.184736
524.6380	0.185995
526.5668	0.187614
528.4956	0.188812
530.4244	0.190883
532.3533	0.193681
534.2821	0.19655
536.2109	0.199103
538.1397	0.202473
540.0685	0.206076
541.9973	0.209615
543.9262	0.21256
545.8550	0.215332
547.7838	0.217685
549.7126	0.21891
551.6414	0.217669
553.5702	0.214562
555.4990	0.209555
557.4279	0.203137
559.3567	0.195697
561.2855	0.188665
563.2143	0.182075
565.1431	0.176722
567.0719	0.172153
569.0008	0.168833
570.9296	0.166665
572.8584	0.165757
574.7872	0.164868
576.7160	0.164017
578.6448	0.163539
580.5737	0.163522
582.5025	0.163612
584.4313	0.163753
586.3601	0.163978
588.2889	0.164914
590.2177	0.165872
592.1465	0.166675
594.0754	0.167749
596.0042	0.169454
597.9330	0.171666
599.8618	0.17415
601.7906	0.176274
603.7194	0.178702
605.6483	0.181152
607.5771	0.183138
609.5059	0.184268
611.4347	0.184696
613.3635	0.184299
615.2923	0.183084
617.2212	0.181515
619.1500	0.180386
621.0788	0.179599
623.0076	0.179039
624.9364	0.178604
626.8652	0.177907
628.7941	0.176788
630.7229	0.175682
632.6517	0.174335
634.5805	0.172991
636.5093	0.171773
638.4381	0.170893
640.3669	0.17001
642.2958	0.16949
644.2246	0.169002
646.1534	0.168071
648.0822	0.167118
650.0110	0.165856
651.9398	0.164668
653.8687	0.163549
655.7975	0.162426
657.7263	0.1614
659.6551	0.16052
661.5839	0.159975
663.5127	0.159354
665.4416	0.159663
667.3704	0.161902
669.2992	0.160308
671.2280	0.15878
673.1568	0.159146
675.0856	0.159662
677.0144	0.160021
678.9433	0.160129
680.8721	0.160092
682.8009	0.159693
684.7297	0.159458
686.6585	0.159318
688.5873	0.159067
690.5162	0.158485
692.4450	0.157728
694.3738	0.15675
696.3026	0.155606
698.2314	0.154075
700.1602	0.152366
702.0891	0.150309
704.0179	0.148154
705.9467	0.145699
707.8755	0.14323
709.8043	0.141101
711.7331	0.139224
713.6619	0.137294
715.5908	0.135558
717.5196	0.13408
719.4484	0.132491
721.3772	0.130192
723.3060	0.127497
725.2348	0.124865
727.1637	0.121963
729.0925	0.119139
731.0213	0.116119
732.9501	0.112791
734.8789	0.109439
736.8077	0.106085
738.7366	0.102829
740.6654	0.099783
742.5942	0.0965842
744.5230	0.0936188
746.4518	0.0908318
748.3806	0.0883198
750.3094	0.0861211
752.2383	0.0841717
754.1671	0.0823624
756.0959	0.0810054
758.0247	0.0798091
759.9535	0.078763
761.8823	0.0777901
763.8112	0.0771843
765.7400	0.0764559
767.6688	0.075481
769.5976	0.0738957
771.5264	0.072447
773.4552	0.0708132
775.3841	0.0690968
777.3129	0.0674455
779.2417	0.0660917
781.1705	0.0647042
783.0993	0.0634954
785.0281	0.0622503
786.9569	0.0611351
788.8858	0.0600602
790.8146	0.0590046
792.7434	0.0580511
794.6722	0.0573018
796.6010	0.0564892
798.5298	0.0562066
800.4587	0.055869
802.3875	0.0556552
804.3163	0.0554824
806.2451	0.0553711
808.1739	0.0549624
810.1027	0.0547156
812.0316	0.0545283
813.9604	0.0544562
815.8892	0.0541154
817.8180	0.0540122
819.7468	0.0540739
821.6756	0.0543435
823.6045	0.054462
825.5333	0.0548756
827.4621	0.0549009
829.3909	0.0545944
831.3197	0.0537981
833.2485	0.0527764
835.1773	0.0516044
837.1062	0.0506516
839.0350	0.0496894
840.9638	0.0492146
842.8926	0.0488853
844.8214	0.0487885
846.7502	0.0488204
848.6791	0.0493685
850.6079	0.0495342
852.5367	0.049144
854.4655	0.0480158
856.3943	0.046743
858.3231	0.0452075
860.2520	0.0438948
862.1808	0.0429306
864.1096	0.0423203
866.0384	0.0416871
867.9672	0.0415149
869.8960	0.0416831
871.8248	0.0417684
873.7537	0.0417857
875.6825	0.0421556
877.6113	0.0419884
879.5401	0.0417278
881.4689	0.0412635
883.3977	0.04119
885.3266	0.0409629
887.2554	0.0407914
889.1842	0.040574
891.1130	0.0407292
893.0418	0.0405638
894.9706	0.0404232
896.8995	0.0403135
898.8283	0.0401217
900.7571	0.0399841
902.6859	0.0399638
904.6147	0.0395753
906.5435	0.039652
908.4723	0.0396311
910.4012	0.0398881
912.3300	0.0404961
914.2588	0.0409924
916.1876	0.0417139
918.1164	0.0426647
920.0452	0.043523
921.9741	0.0447711
923.9029	0.0457264
925.8317	0.0466266
927.7605	0.0471214
929.6893	0.0472749
931.6181	0.0470359
933.5470	0.0466647
935.4758	0.0463066
937.4046	0.0462602
939.3334	0.0461614
941.2622	0.0462549
943.1910	0.0463245
945.1198	0.0465153
947.0487	0.0467594
948.9775	0.0470352
950.9063	0.0472362
952.8351	0.0476237
954.7639	0.04798
956.6927	0.048345
958.6216	0.0486262
960.5504	0.0491167
962.4792	0.0495951
964.4080	0.05048
966.3368	0.051614
968.2656	0.0530228
970.1945	0.0544993
972.1233	0.0559691
974.0521	0.0568825
975.9809	0.0573266
977.9097	0.057086
979.8385	0.0563501
981.7673	0.0554038
983.6962	0.0547692
985.6250	0.0545268
987.5538	0.0549047
989.4826	0.055902
991.4114	0.0573048
993.3402	0.0585232
995.2691	0.059361
997.1979	0.0597756
999.1267	0.0598899
1001.0555	0.059666
1002.9843	0.05927
1004.9131	0.0588213
1006.8420	0.0585854
1008.7708	0.058636
1010.6996	0.0590911
1012.6284	0.0595905
1014.5572	0.0600462
1016.4860	0.0602216
1018.4149	0.0600361
1020.3437	0.0597416
1022.2725	0.0598439
1024.2013	0.0604243
1026.1301	0.0615958
1028.0589	0.0630269
1029.9877	0.0646449
1031.9166	0.0664407
1033.8454	0.0683312
1035.7742	0.070173
1037.7030	0.0720132
1039.6318	0.0735506
1041.5606	0.074893
1043.4895	0.0760253
1045.4183	0.0768067
1047.3471	0.0774348
1049.2759	0.0781268
1051.2047	0.0789304
1053.1335	0.0802147
1055.0624	0.0817924
1056.9912	0.0835551
1058.9200	0.0852137
1060.8488	0.0866787
1062.7776	0.0879113
1064.7064	0.0888846
1066.6352	0.0894419
1068.5641	0.0894931
1070.4929	0.0889399
1072.4217	0.0878633
1074.3505	0.0862298
1076.2793	0.0841882
1078.2081	0.0815625
1080.1370	0.0787729
1082.0658	0.0759551
1083.9946	0.0731522
1085.9234	0.0705167
1087.8522	0.0680924
1089.7810	0.0659837
1091.7099	0.064426
1093.6387	0.0634265
1095.5675	0.0629038
1097.4963	0.0627183
1099.4251	0.0628873
1101.3539	0.0629279
1103.2827	0.0628577
1105.2116	0.0624462
1107.1404	0.0618132
1109.0692	0.0612235
1110.9980	0.0608299
1112.9268	0.0605399
1114.8556	0.0603406
1116.7845	0.0601891
1118.7133	0.0600992
1120.6421	0.0598842
1122.5709	0.059766
1124.4997	0.0596438
1126.4285	0.0595204
1128.3574	0.0593772
1130.2862	0.0593803
1132.2150	0.0594834
1134.1438	0.0596568
1136.0726	0.0598612
1138.0014	0.0603136
1139.9302	0.0609296
1141.8591	0.0617897
1143.7879	0.0627457
1145.7167	0.0638248
1147.6455	0.065037
1149.5743	0.0663723
1151.5031	0.0679053
1153.4320	0.0695449
1155.3608	0.0709644
1157.2896	0.072445
1159.2184	0.0736682
1161.1472	0.0746863
1163.0760	0.0756349
1165.0049	0.0763384
1166.9337	0.0770738
1168.8625	0.0778312
1170.7913	0.0782419
1172.7201	0.0779075
1174.6489	0.0766974
1176.5777	0.0750661
1178.5066	0.0734478
1180.4354	0.0723348
1182.3642	0.0718743
1184.2930	0.0719185
1186.2218	0.0724111
1188.1506	0.0733886
1190.0795	0.0744611
1192.0083	0.075818
1193.9371	0.077428
1195.8659	0.0794499
1197.7947	0.0817434
1199.7235	0.0844586
1201.6524	0.0876267
1203.5812	0.0911511
1205.5100	0.0950074
1207.4388	0.0991856
1209.3676	0.103432
1211.2964	0.107713
1213.2253	0.111667
1215.1541	0.11487
1217.0829	0.117149
1219.0117	0.118394
1220.9405	0.118963
1222.8693	0.119371
1224.7981	0.120084
1226.7270	0.12108
1228.6558	0.122026
1230.5846	0.122455
1232.5134	0.122174
1234.4422	0.121076
1236.3710	0.119478
1238.2999	0.117678
1240.2287	0.115799
1242.1575	0.114026
1244.0863	0.112358
1246.0151	0.110877
1247.9439	0.109635
1249.8728	0.108587
1251.8016	0.107777
1253.7304	0.107282
1255.6592	0.107127
1257.5880	0.107178
1259.5168	0.107345
1261.4456	0.107227
1263.3745	0.10652
1265.3033	0.105098
1267.2321	0.102875
1269.1609	0.100012
1271.0897	0.0967612
1273.0185	0.0933914
1274.9474	0.0902428
1276.8762	0.0875284
1278.8050	0.0852429
1280.7338	0.0833954
1282.6626	0.081935
1284.5914	0.0808468
1286.5203	0.0799579
1288.4491	0.0791738
1290.3779	0.0786123
1292.3067	0.078238
1294.2355	0.0779464
1296.1643	0.0778582
1298.0931	0.0779128
1300.0220	0.0781034
1301.9508	0.0782806
1303.8796	0.0784074
1305.8084	0.0784576
1307.7372	0.0784874
1309.6660	0.0784665
1311.5949	0.0785635
1313.5237	0.0785959
1315.4525	0.0786551
1317.3813	0.07874
1319.3101	0.079004
1321.2389	0.0795024
1323.1678	0.0802006
1325.0966	0.0810127
1327.0254	0.0819868
1328.9542	0.0829008
1330.8830	0.0837229
1332.8118	0.084321
1334.7406	0.0847252
1336.6695	0.0849376
1338.5983	0.0848705
1340.5271	0.084512
1342.4559	0.0842615
1344.3847	0.084097
1346.3135	0.0839285
1348.2424	0.0837531
1350.1712	0.0837615
1352.1000	0.084011
1354.0288	0.0845203
1355.9576	0.0853911
1357.8864	0.086818
1359.8153	0.0888368
1361.7441	0.0915891
1363.6729	0.0948196
1365.6017	0.097723
1367.5305	0.099728
1369.4593	0.10026
1371.3881	0.100002
1373.3170	0.0994768
1375.2458	0.0986726
1377.1746	0.0983421
1379.1034	0.0982021
1381.0322	0.0983905
1382.9610	0.0992051
1384.8899	0.100497
1386.8187	0.101584
1388.7475	0.102155
1390.6763	0.102724
1392.6051	0.103204
1394.5339	0.103248
1396.4628	0.102995
1398.3916	0.103086
1400.3204	0.102772
1402.2492	0.10301
1404.1780	0.10328
1406.1068	0.103298
1408.0357	0.103437
1409.9645	0.103622
1411.8933	0.103515
1413.8221	0.103435
1415.7509	0.10343
1417.6797	0.10359
1419.6085	0.102894
1421.5374	0.103106
1423.4662	0.104253
1425.3950	0.105972
1427.3238	0.109048
1429.2526	0.113569
1431.1814	0.119438
1433.1103	0.126461
1435.0391	0.133762
1436.9679	0.140839
1438.8967	0.145375
1440.8255	0.14794
1442.7543	0.148963
1444.6832	0.149596
1446.6120	0.148839
1448.5408	0.145729
1450.4696	0.141128
1452.3984	0.13587
1454.3272	0.130665
1456.2560	0.125392
1458.1849	0.116366
1460.1137	0.112202
1462.0425	0.11026
1463.9713	0.108675
1465.9001	0.106541
1467.8289	0.10546
1469.7578	0.104727
1471.6866	0.103769
1473.6154	0.101596
1475.5442	0.100661
1477.4730	0.099987
1479.4018	0.100276
1481.3307	0.101149
1483.2595	0.102969
1485.1883	0.10588
1487.1171	0.110058
1489.0459	0.115182
1490.9747	0.121466
1492.9035	0.128362
1494.8324	0.135942
1496.7612	0.144667
1498.6900	0.153536
1500.6188	0.162354
1502.5476	0.171725
1504.4764	0.181194
1506.4053	0.191323
1508.3341	0.2006
1510.2629	0.208981
1512.1917	0.217308
1514.1205	0.224356
1516.0493	0.227265
1517.9782	0.225009
1519.9070	0.223843
1521.8358	0.219144
1523.7646	0.216577
1525.6934	0.215835
1527.6222	0.213147
1529.5510	0.211321
1531.4799	0.210243
1533.4087	0.206555
1535.3375	0.20173
1537.2663	0.201683
1539.1951	0.198924
1541.1239	0.191046
1543.0528	0.186223
1544.9816	0.181787
1546.9104	0.17752
1548.8392	0.174649
1550.7680	0.169584
1552.6968	0.166346
1554.6257	0.161852
1556.5545	0.159478
1558.4833	0.155395
1560.4121	0.143483
1562.3409	0.13986
1564.2697	0.136108
1566.1985	0.130534
1568.1274	0.126997
1570.0562	0.1214
1571.9850	0.117545
1573.9138	0.116157
1575.8426	0.114459
1577.7714	0.112124
1579.7003	0.112676
1581.6291	0.113922
1583.5579	0.11634
1585.4867	0.119906
1587.4155	0.125158
1589.3443	0.131758
1591.2732	0.139987
1593.2020	0.149429
1595.1308	0.160053
1597.0596	0.171764
1598.9884	0.184938
1600.9172	0.200247
1602.8461	0.218036
1604.7749	0.237584
1606.7037	0.25737
1608.6325	0.276399
1610.5613	0.293096
1612.4901	0.307293
1614.4189	0.319155
1616.3478	0.325487
1618.2766	0.324229
1620.2054	0.322942
1622.1342	0.316774
1624.0630	0.301793
1625.9918	0.28913
1627.9207	0.275334
1629.8495	0.259702
1631.7783	0.248064
1633.7071	0.238745
1635.6359	0.224155
1637.5647	0.208888
1639.4936	0.201287
1641.4224	0.19358
1643.3512	0.187475
1645.2800	0.182646
1647.2088	0.174271
1649.1376	0.168127
1651.0664	0.167032
1652.9953	0.161399
1654.9241	0.150301
1656.8529	0.14689
1658.7817	0.142259
1660.7105	0.137553
1662.6393	0.131762
1664.5682	0.125998
1666.4970	0.122563
1668.4258	0.119003
1670.3546	0.113173
1672.2834	0.109109
1674.2122	0.105975
1676.1411	0.100828
1678.0699	0.0970087
1679.9987	0.0938841
1681.9275	0.0909846
1683.8563	0.0879362
1685.7851	0.0823067
1687.7139	0.0800594
1689.6428	0.0775643
1691.5716	0.0753332
1693.5004	0.0744369
1695.4292	0.0741203
1697.3580	0.0736086
1699.2868	0.0731588
1701.2157	0.0667526
1703.1445	0.060641
1705.0733	0.0532803
1707.0021	0.045226
1708.9309	0.0396436
1710.8597	0.0361294
1712.7886	0.0330985
1714.7174	0.0313228
1716.6462	0.0294809
1718.5750	0.0282371
1720.5038	0.0264337
1722.4326	0.0257103
1724.3614	0.0247006
1726.2903	0.0242204
1728.2191	0.0235987
1730.1479	0.0235968
1732.0767	0.0233349
1734.0055	0.023826
1735.9343	0.0230769
1737.8632	0.0227537
1739.7920	0.0222134
1741.7208	0.0216365
1743.6496	0.0207243
1745.5784	0.020008
1747.5072	0.0190586
1749.4361	0.0185657
1751.3649	0.0176411
1753.2937	0.016885
1755.2225	0.0160029
1757.1513	0.0156871
1759.0801	0.0150628
1761.0089	0.015021
1762.9378	0.0146536
1764.8666	0.0144224
1766.7954	0.0141756
1768.7242	0.0143039
1770.6530	0.0141087
1772.5818	0.0144729
1774.5107	0.0139284
1776.4395	0.0137471
1778.3683	0.0134876
1780.2971	0.0135328
1782.2259	0.0132674
1784.1547	0.0132719
1786.0836	0.0130121
1788.0124	0.0129058
1789.9412	0.0127105
1791.8700	0.0130689
1793.7988	0.012848
1795.7276	0.0127033
1797.6565	0.0124606
1799.5853	0.0124834
1801.5141	0.012376
1803.4429	0.0123674
1805.3717	0.0120659
1807.3005	0.0120557
1809.2293	0.0118893
1811.1582	0.0120069
1813.0870	0.0117832
1815.0158	0.0116905
1816.9446	0.0115576
1818.8734	0.0117554
1820.8022	0.0116898
1822.7311	0.0118395
1824.6599	0.0118007
1826.5887	0.0119284
1828.5175	0.0117919
1830.4463	0.011998
1832.3751	0.0116067
1834.3040	0.0117116
1836.2328	0.0116704
1838.1616	0.0117829
1840.0904	0.0115462
1842.0192	0.0116247
1843.9480	0.011797
1845.8768	0.0120479
1847.8057	0.0116849
1849.7345	0.0117064
1851.6633	0.0114773
1853.5921	0.0117281
1855.5209	0.0116619
1857.4497	0.0118059
1859.3786	0.0115946
1861.3074	0.0117392
1863.2362	0.0116518
1865.1650	0.011821
1867.0938	0.0119463
1869.0226	0.0125419
1870.9515	0.0121656
1872.8803	0.0120075
1874.8091	0.0118782
1876.7379	0.0121166
1878.6667	0.0120279
1880.5955	0.0121112
1882.5243	0.0118561
1884.4532	0.0121489
1886.3820	0.0120795
1888.3108	0.0124115
1890.2396	0.0123837
1892.1684	0.0122523
1894.0972	0.0120497
1896.0261	0.0123215
1897.9549	0.0122698
1899.8837	0.0125407
1901.8125	0.0122007
1903.7413	0.0123328
1905.6701	0.0123225
1907.5990	0.0126171
1909.5278	0.0124673
1911.4566	0.0124701
1913.3854	0.0123191
1915.3142	0.0127341
1917.2430	0.0128467
1919.1718	0.0130881
1921.1007	0.0126802
1923.0295	0.0129207
1924.9583	0.0126848
1926.8871	0.0129225
1928.8159	0.0128816
1930.7447	0.013302
1932.6736	0.0134067
1934.6024	0.0137727
1936.5312	0.0134216
1938.4600	0.0136235
1940.3888	0.0134891
1942.3176	0.0141197
1944.2465	0.0139805
1946.1753	0.01428
1948.1041	0.0141373
1950.0329	0.014635
1951.9617	0.0148537
1953.8905	0.0152977
1955.8193	0.0148385
1957.7482	0.0153809
1959.6770	0.0154776
1961.6058	0.0164035
1963.5346	0.0165551
1965.4634	0.0172206
1967.3922	0.0172685
1969.3211	0.0176099
1971.2499	0.0169649
1973.1787	0.0173498
1975.1075	0.0173658
1977.0363	0.0184564
1978.9651	0.0187404
1980.8940	0.018843
1982.8228	0.017854
1984.7516	0.0174409
1986.6804	0.0164343
1988.6092	0.016648
1990.5380	0.0168308
1992.4669	0.0170622
1994.3957	0.0161625
1996.3245	0.0164361
1998.2533	0.0160243
2000.1821	0.01636
2002.1109	0.0164096
2004.0397	0.0163659
2005.9686	0.0163569
2007.8974	0.0177433
2009.8262	0.0173036
2011.7550	0.0173859
2013.6838	0.0170972
2015.6126	0.017977
2017.5415	0.0176852
2019.4703	0.0184551
2021.3991	0.0178834
2023.3279	0.018246
2025.2567	0.0184689
2027.1855	0.0187214
2029.1144	0.0177535
2031.0432	0.0185037
2032.9720	0.0181572
2034.9008	0.0184635
2036.8296	0.0181544
2038.7584	0.0174611
2040.6872	0.0164131
2042.6161	0.0167433
2044.5449	0.0166332
2046.4737	0.0169168
2048.4025	0.0161937
2050.3313	0.0159926
2052.2601	0.0147615
2054.1890	0.0148094
2056.1178	0.0149371
2058.0466	0.0149351
2059.9754	0.0146243
2061.9042	0.0146409
2063.8330	0.0141562
2065.7619	0.0143266
2067.6907	0.0143522
2069.6195	0.0145305
2071.5483	0.0144935
2073.4771	0.0144542
2075.4059	0.0139368
2077.3347	0.01394
2079.2636	0.0137323
2081.1924	0.0136626
2083.1212	0.013531
2085.0500	0.0134659
2086.9788	0.0133404
2088.9076	0.0133827
2090.8365	0.0132044
2092.7653	0.0133051
2094.6941	0.0130545
2096.6229	0.0134722
2098.5517	0.0134649
2100.4805	0.0135123
2102.4094	0.0134721
2104.3382	0.0136308
2106.2670	0.0134588
2108.1958	0.0135817
2110.1246	0.0134292
2112.0534	0.0135847
2113.9822	0.0132871
2115.9111	0.0129975
2117.8399	0.0126043
2119.7687	0.0128579
2121.6975	0.0129723
2123.6263	0.0132681
2125.5551	0.0129077
2127.4840	0.0126193
2129.4128	0.0124094
2131.3416	0.0123979
2133.2704	0.0121336
2135.1992	0.0129882
2137.1280	0.0133887
2139.0569	0.0139109
2140.9857	0.014055
2142.9145	0.0141195
2144.8433	0.0137558
2146.7721	0.0144065
2148.7009	0.014416
2150.6297	0.0148867
2152.5586	0.0151253
2154.4874	0.0158086
2156.4162	0.0158762
2158.3450	0.0178892
2160.2738	0.019459
2162.2026	0.0194567
2164.1315	0.018208
2166.0603	0.0179695
2167.9891	0.0174461
2169.9179	0.0173023
2171.8467	0.0163727
2173.7755	0.0165117
2175.7044	0.0165381
2177.6332	0.0170347
2179.5620	0.0168418
2181.4908	0.0170875
2183.4196	0.0168144
2185.3484	0.0165406
2187.2773	0.0158369
2189.2061	0.0160686
2191.1349	0.0158308
2193.0637	0.0159161
2194.9925	0.0155991
2196.9213	0.0161082
2198.8501	0.0164253
2200.7790	0.016238
2202.7078	0.0155799
2204.6366	0.0155041
2206.5654	0.0152388
2208.4942	0.015427
2210.4230	0.0150206
2212.3519	0.0150574
2214.2807	0.0148599
2216.2095	0.0149854
2218.1383	0.0150776
2220.0671	0.0150177
2221.9959	0.0147743
2223.9248	0.0153926
2225.8536	0.0159932
2227.7824	0.0168639
2229.7112	0.0174959
2231.6400	0.0184207
2233.5688	0.0190291
2235.4976	0.0195354
2237.4265	0.0194985
2239.3553	0.0189833
2241.2841	0.0180223
2243.2129	0.0173429
2245.1417	0.0162863
2247.0705	0.0156148
2248.9994	0.0151983
2250.9282	0.0148684
2252.8570	0.0142458
2254.7858	0.0140566
2256.7146	0.0137854
2258.6434	0.0135989
2260.5723	0.0132843
2262.5011	0.0133278
2264.4299	0.0132421
2266.3587	0.0133768
2268.2875	0.0131941
2270.2163	0.0131056
2272.1451	0.0130954
2274.0740	0.0131328
2276.0028	0.0129699
2277.9316	0.0129737
2279.8604	0.0128834
2281.7892	0.012942
2283.7180	0.0129131
2285.6469	0.012954
2287.5757	0.0128775
2289.5045	0.0129966
2291.4333	0.0129208
2293.3621	0.0128963
2295.2909	0.0127454
2297.2198	0.0126497
2299.1486	0.0125505
2301.0774	0.0126945
2303.0062	0.0128395
2304.9350	0.0130091
2306.8638	0.0131575
2308.7926	0.0134632
2310.7215	0.013556
2312.6503	0.0136768
2314.5791	0.0136427
2316.5079	0.0138526
2318.4367	0.0141856
2320.3655	0.0146529
2322.2944	0.0150713
2324.2232	0.0152809
2326.1520	0.0147962
2328.0808	0.0146742
2330.0096	0.0148412
2331.9384	0.0151941
2333.8673	0.015058
2335.7961	0.0149769
2337.7249	0.0150675
2339.6537	0.0153048
2341.5825	0.015318
2343.5113	0.0153327
2345.4401	0.0149522
2347.3690	0.0142665
2349.2978	0.0138053
2351.2266	0.0142614
2353.1554	0.0150912
2355.0842	0.016127
2357.0130	0.0171405
2358.9419	0.0176919
2360.8707	0.0174393
2362.7995	0.0173486
2364.7283	0.0171028
2366.6571	0.0166329
2368.5859	0.0159113
2370.5148	0.0153051
2372.4436	0.0145573
2374.3724	0.0141203
2376.3012	0.0134933
2378.2300	0.0128849
2380.1588	0.0123251
2382.0877	0.0120519
2384.0165	0.0119033
2385.9453	0.011765
2387.8741	0.0115771
2389.8029	0.0115225
2391.7317	0.0116196
2393.6605	0.0117468
2395.5894	0.0116684
2397.5182	0.0116394
2399.4470	0.0116406
2401.3758	0.0117357
2403.3046	0.0117383
2405.2334	0.0117372
2407.1623	0.0118388
2409.0911	0.0119659
2411.0199	0.0119795
2412.9487	0.0120924
2414.8775	0.0120225
2416.8063	0.0120566
2418.7352	0.0120932
2420.6640	0.0120628
2422.5928	0.0120606
2424.5216	0.0121016
2426.4504	0.0120453
2428.3792	0.012095
2430.3080	0.0120598
2432.2369	0.0121564
2434.1657	0.0122041
2436.0945	0.0122755
2438.0233	0.0122575
2439.9521	0.0122904
2441.8809	0.0122961
2443.8098	0.0124058
2445.7386	0.0124794
2447.6674	0.0125195
2449.5962	0.01247
2451.5250	0.0124788
2453.4538	0.0123821
2455.3827	0.0123266
2457.3115	0.0122669
2459.2403	0.0123727
2461.1691	0.0124063
2463.0979	0.0124351
2465.0267	0.012442
2466.9555	0.0125513
2468.8844	0.0125666
2470.8132	0.0126117
2472.7420	0.0124808
2474.6708	0.0125169
2476.5996	0.0126866
2478.5284	0.012716
2480.4573	0.0125138
2482.3861	0.0125362
2484.3149	0.0126219
2486.2437	0.012725
2488.1725	0.0127028
2490.1013	0.012845
2492.0302	0.0128151
2493.9590	0.0128465
2495.8878	0.0128045
2497.8166	0.0128225
2499.7454	0.0127537
2501.6742	0.0128685
2503.6030	0.0129492
2505.5319	0.0129073
2507.4607	0.0128287
2509.3895	0.0128853
2511.3183	0.012954
2513.2471	0.0130746
2515.1759	0.0130005
2517.1048	0.0130541
2519.0336	0.0131476
2520.9624	0.0132272
2522.8912	0.0131725
2524.8200	0.0131459
2526.7488	0.0130983
2528.6777	0.013154
2530.6065	0.0131369
2532.5353	0.0131657
2534.4641	0.0131693
2536.3929	0.0132446
2538.3217	0.0132566
2540.2505	0.0133325
2542.1794	0.0133231
2544.1082	0.0134138
2546.0370	0.0134749
2547.9658	0.0135639
2549.8946	0.0135999
2551.8234	0.0136019
2553.7523	0.0135985
2555.6811	0.0137092
2557.6099	0.0137006
2559.5387	0.0137236
2561.4675	0.0138206
2563.3963	0.0139748
2565.3252	0.0139935
2567.2540	0.014025
2569.1828	0.0140776
2571.1116	0.0140975
2573.0404	0.0140191
2574.9692	0.0141325
2576.8981	0.0142492
2578.8269	0.014293
2580.7557	0.0142978
2582.6845	0.0144008
2584.6133	0.0144525
2586.5421	0.0144873
2588.4709	0.0144889
2590.3998	0.0145638
2592.3286	0.0146135
2594.2574	0.0147251
2596.1862	0.0147952
2598.1150	0.0148441
2600.0438	0.0148957
2601.9727	0.0150529
2603.9015	0.0150782
2605.8303	0.0150478
2607.7591	0.0150883
2609.6879	0.0151877
2611.6167	0.0151669
2613.5456	0.0151547
2615.4744	0.0150918
2617.4032	0.0151767
2619.3320	0.0152427
2621.2608	0.0152999
2623.1896	0.0153658
2625.1184	0.0154273
2627.0473	0.0153554
2628.9761	0.0152946
2630.9049	0.0152484
2632.8337	0.0152867
2634.7625	0.0153334
2636.6913	0.0153843
2638.6202	0.0153512
2640.5490	0.015369
2642.4778	0.015325
2644.4066	0.0152786
2646.3354	0.0153288
2648.2642	0.0153312
2650.1931	0.0152654
2652.1219	0.0153008
2654.0507	0.0153352
2655.9795	0.0153504
2657.9083	0.0153676
2659.8371	0.0154105
2661.7659	0.0153737
2663.6948	0.0153408
2665.6236	0.0153026
2667.5524	0.0153492
2669.4812	0.015366
2671.4100	0.0153861
2673.3388	0.0154565
2675.2677	0.0155267
2677.1965	0.0155497
2679.1253	0.0156285
2681.0541	0.0156799
2682.9829	0.0157559
2684.9117	0.0158157
2686.8406	0.0158636
2688.7694	0.015892
2690.6982	0.0159785
2692.6270	0.0159949
2694.5558	0.0160241
2696.4846	0.0160763
2698.4134	0.0161343
2700.3423	0.0161991
2702.2711	0.0163094
2704.1999	0.0163415
2706.1287	0.016397
2708.0575	0.0164893
2709.9863	0.0166195
2711.9152	0.016715
2713.8440	0.0168462
2715.7728	0.0168851
2717.7016	0.0169214
2719.6304	0.0170266
2721.5592	0.0171567
2723.4881	0.0172444
2725.4169	0.0174096
2727.3457	0.0174974
2729.2745	0.0175472
2731.2033	0.0176128
2733.1321	0.0176756
2735.0609	0.0177723
2736.9898	0.0179008
2738.9186	0.017926
2740.8474	0.0179963
2742.7762	0.0181081
2744.7050	0.0182257
2746.6338	0.0183569
2748.5627	0.0185463
2750.4915	0.0186349
2752.4203	0.0186812
2754.3491	0.0187978
2756.2779	0.0189512
2758.2067	0.0190652
2760.1356	0.0191893
2762.0644	0.0192091
2763.9932	0.0192847
2765.9220	0.0194366
2767.8508	0.0195804
2769.7796	0.019642
2771.7085	0.019761
2773.6373	0.0199213
2775.5661	0.0200353
2777.4949	0.0200888
2779.4237	0.0201697
2781.3525	0.0202371
2783.2813	0.0203566
2785.2102	0.0204706
2787.1390	0.0206017
2789.0678	0.0207735
2790.9966	0.0208948
2792.9254	0.0209288
2794.8542	0.0210213
2796.7831	0.0211574
2798.7119	0.0212765
2800.6407	0.0213297
2802.5695	0.0213916
2804.4983	0.0214916
2806.4271	0.0216211
2808.3560	0.0217704
2810.2848	0.0219286
2812.2136	0.0219628
2814.1424	0.0220098
2816.0712	0.0220963
2818.0000	0.0222183
2819.9288	0.0223508
2821.8577	0.0225522
2823.7865	0.0227896
2825.7153	0.0230163
2827.6441	0.0232111
2829.5729	0.0234368
2831.5017	0.0237167
2833.4306	0.024137
2835.3594	0.0246368
2837.2882	0.0253045
2839.2170	0.0260982
2841.1458	0.0270173
2843.0746	0.0283221
2845.0035	0.0301878
2846.9323	0.0325762
2848.8611	0.0350039
2850.7899	0.0366598
2852.7187	0.0372741
2854.6475	0.0370739
2856.5763	0.0363468
2858.5052	0.0353798
2860.4340	0.0344028
2862.3628	0.0336313
2864.2916	0.0333046
2866.2204	0.0332811
2868.1492	0.033534
2870.0781	0.0340102
2872.0069	0.034423
2873.9357	0.0344822
2875.8645	0.0341419
2877.7933	0.0337751
2879.7221	0.0336283
2881.6510	0.033527
2883.5798	0.0334966
2885.5086	0.0336244
2887.4374	0.0339335
2889.3662	0.0342947
2891.2950	0.0346556
2893.2238	0.0351005
2895.1527	0.035704
2897.0815	0.0362454
2899.0103	0.0367275
2900.9391	0.0373309
2902.8679	0.0381073
2904.7967	0.0390049
2906.7256	0.0400285
2908.6544	0.0413136
2910.5832	0.043029
2912.5120	0.0452221
2914.4408	0.0477866
2916.3696	0.0503482
2918.2985	0.0525099
2920.2273	0.0540616
2922.1561	0.0551035
2924.0849	0.0556897
2926.0137	0.0558145
2927.9425	0.0555221
2929.8713	0.0548217
2931.8002	0.0537006
2933.7290	0.0522586
2935.6578	0.050778
2937.5866	0.0491444
2939.5154	0.0474699
2941.4442	0.0460069
2943.3731	0.0448027
2945.3019	0.0437474
2947.2307	0.042853
2949.1595	0.0422219
2951.0883	0.041858
2953.0171	0.0416436
2954.9460	0.0413134
2956.8748	0.0409298
2958.8036	0.0406322
2960.7324	0.0403205
2962.6612	0.0400214
2964.5900	0.0397844
2966.5189	0.0394482
2968.4477	0.0390509
2970.3765	0.0386031
2972.3053	0.0381743
2974.2341	0.037845
2976.1629	0.0376538
2978.0917	0.0374227
2980.0206	0.0371431
2981.9494	0.0368355
2983.8782	0.0364716
2985.8070	0.0360058
2987.7358	0.0355489
2989.6646	0.0352332
2991.5935	0.0349944
2993.5223	0.0345398
2995.4511	0.033977
2997.3799	0.0336027
2999.3087	0.0331181
3001.2375	0.032595
3003.1664	0.0323111
3005.0952	0.0319796
3007.0240	0.0316332
3008.9528	0.0315443
3010.8816	0.0316789
3012.8104	0.0316934
3014.7392	0.0314927
3016.6681	0.0311474
3018.5969	0.0309214
3020.5257	0.0308304
3022.4545	0.030818
3024.3833	0.0309186
3026.3121	0.0309878
3028.2410	0.0310668
3030.1698	0.0313847
3032.0986	0.0317861
3034.0274	0.0322746
3035.9562	0.0325138
3037.8850	0.0327309
3039.8139	0.0334042
3041.7427	0.0341567
3043.6715	0.0345901
3045.6003	0.0349752
3047.5291	0.0353452
3049.4579	0.0359626
3051.3867	0.0366439
3053.3156	0.0371438
3055.2444	0.0376515
3057.1732	0.0381802
3059.1020	0.0385215
3061.0308	0.0389314
3062.9596	0.0395061
3064.8885	0.0400898
3066.8173	0.0406086
3068.7461	0.0407634
3070.6749	0.0407275
3072.6037	0.0408343
3074.5325	0.0409049
3076.4614	0.0411896
3078.3902	0.0414643
3080.3190	0.0413834
3082.2478	0.0411682
3084.1766	0.0410698
3086.1054	0.0408026
3088.0342	0.040456
3089.9631	0.0402045
3091.8919	0.0397913
3093.8207	0.0393684
3095.7495	0.0391329
3097.6783	0.0389482
3099.6071	0.0388836
3101.5360	0.0385392
3103.4648	0.0381194
3105.3936	0.0378718
3107.3224	0.0378013
3109.2512	0.0376511
3111.1800	0.0373133
3113.1089	0.0371379
3115.0377	0.0371807
3116.9665	0.0370865
3118.8953	0.0370231
3120.8241	0.0368839
3122.7529	0.0365354
3124.6817	0.0363326
3126.6106	0.0363328
3128.5394	0.0364126
3130.4682	0.0365638
3132.3970	0.0366382
3134.3258	0.036734
3136.2546	0.0369213
3138.1835	0.0372325
3140.1123	0.0374617
3142.0411	0.0375893
3143.9699	0.0378181
3145.8987	0.0380961
3147.8275	0.0384178
3149.7564	0.038906
3151.6852	0.0394631
3153.6140	0.0398638
3155.5428	0.0402265
3157.4716	0.0406819
3159.4004	0.0411379
3161.3293	0.0416302
3163.2581	0.0422661
3165.1869	0.0429506
3167.1157	0.0434976
3169.0445	0.0440029
3170.9733	0.044682
3172.9021	0.0454514
3174.8310	0.0460778
3176.7598	0.0468119
3178.6886	0.0476769
3180.6174	0.0484253
3182.5462	0.0492119
3184.4750	0.0500845
3186.4039	0.0509233
3188.3327	0.0517729
3190.2615	0.0526273
3192.1903	0.053565
3194.1191	0.0545386
3196.0479	0.0555182
3197.9768	0.056451
3199.9056	0.0573118
3201.8344	0.0583549
3203.7632	0.0594934
3205.6920	0.0605243
3207.6208	0.0614679
3209.5496	0.0624702
3211.4785	0.0635558
3213.4073	0.0646904
3215.3361	0.0658747
3217.2649	0.0670792
3219.1937	0.0683247
3221.1225	0.0695302
3223.0514	0.070884
3224.9802	0.0722478
3226.9090	0.0735826
3228.8378	0.0750193
3230.7666	0.0767538
3232.6954	0.0788459
3234.6243	0.0806332
3236.5531	0.0820423
3238.4819	0.0836887
3240.4107	0.0856371
3242.3395	0.08778
3244.2683	0.0901179
3246.1971	0.0927396
3248.1260	0.0952088
3250.0548	0.0975592
3251.9836	0.100127
3253.9124	0.103085
3255.8412	0.106305
3257.7700	0.109253
3259.6989	0.11232
3261.6277	0.115669
3263.5565	0.118976
3265.4853	0.122299
3267.4141	0.125561
3269.3429	0.128588
3271.2718	0.131213
3273.2006	0.133235
3275.1294	0.134793
3277.0582	0.135729
3278.9870	0.13622
3280.9158	0.13623
3282.8446	0.135701
3284.7735	0.134622
3286.7023	0.133138
3288.6311	0.131206
3290.5599	0.128888
3292.4887	0.126338
3294.4175	0.12342
3296.3464	0.120334
3298.2752	0.117053
3300.2040	0.113754
3302.1328	0.110595
3304.0616	0.107604
3305.9904	0.104621
3307.9193	0.101521
3309.8481	0.0984374
3311.7769	0.0954723
3313.7057	0.0926614
3315.6345	0.0899285
3317.5633	0.0872888
3319.4921	0.0848176
3321.4210	0.0824812
3323.3498	0.0801956
3325.2786	0.0779257
3327.2074	0.075724
3329.1362	0.073691
3331.0650	0.0718787
3332.9939	0.0701129
3334.9227	0.0683873
3336.8515	0.0667669
3338.7803	0.0653145
3340.7091	0.0639369
3342.6379	0.0626208
3344.5668	0.0613522
3346.4956	0.0602043
3348.4244	0.0591401
3350.3532	0.0581477
3352.2820	0.0571216
3354.2108	0.0562068
3356.1397	0.0552952
3358.0685	0.0544281
3359.9973	0.0537879
3361.9261	0.0531055
3363.8549	0.0524658
3365.7837	0.0519112
3367.7125	0.0513093
3369.6414	0.0506745
3371.5702	0.0500537
3373.4990	0.0495459
3375.4278	0.0490645
3377.3566	0.0485876
3379.2854	0.0481193
3381.2143	0.0476862
3383.1431	0.0472366
3385.0719	0.0468916
3387.0007	0.0465097
3388.9295	0.0460809
3390.8583	0.0457013
3392.7872	0.0453826
3394.7160	0.0450056
3396.6448	0.0446794
3398.5736	0.0443408
3400.5024	0.0439099
3402.4312	0.0435077
3404.3600	0.0431887
3406.2889	0.0428431
3408.2177	0.0425023
3410.1465	0.0421208
3412.0753	0.0417859
3414.0041	0.0414808
3415.9329	0.0411273
3417.8618	0.0408216
3419.7906	0.0406144
3421.7194	0.0403185
3423.6482	0.0399591
3425.5770	0.0396553
3427.5058	0.0392856
3429.4347	0.0388842
3431.3635	0.0385566
3433.2923	0.0382818
3435.2211	0.0379839
3437.1499	0.0377175
3439.0787	0.0375061
3441.0075	0.0373569
3442.9364	0.0371547
3444.8652	0.0368849
3446.7940	0.0366886
3448.7228	0.0364603
3450.6516	0.0363055
3452.5804	0.0361638
3454.5093	0.0359444
3456.4381	0.0357067
3458.3669	0.0355509
3460.2957	0.0353819
3462.2245	0.0352965
3464.1533	0.0351141
3466.0822	0.0348156
3468.0110	0.0345989
3469.9398	0.0344551
3471.8686	0.0343545
3473.7974	0.0342628
3475.7262	0.0340986
3477.6550	0.0339178
3479.5839	0.0337027
3481.5127	0.0335716
3483.4415	0.0333647
3485.3703	0.0330753
3487.2991	0.0328702
3489.2279	0.0326843
3491.1568	0.0325792
3493.0856	0.032423
3495.0144	0.0321473
3496.9432	0.0319902
3498.8720	0.0317671
3500.8008	0.031541
3502.7297	0.0314193
3504.6585	0.031272
3506.5873	0.0310221
3508.5161	0.0308915
3510.4449	0.0306159
3512.3737	0.0303358
3514.3025	0.0301944
3516.2314	0.0300673
3518.1602	0.0298524
3520.0890	0.0295723
3522.0178	0.0293019
3523.9466	0.0291678
3525.8754	0.0290014
3527.8043	0.0288123
3529.7331	0.0284609
3531.6619	0.0281363
3533.5907	0.0278193
3535.5195	0.0275736
3537.4483	0.0273542
3539.3772	0.027026
3541.3060	0.0266752
3543.2348	0.0263452
3545.1636	0.0261444
3547.0924	0.0260022
3549.0212	0.0256381
3550.9501	0.0253622
3552.8789	0.025158
3554.8077	0.0248263
3556.7365	0.0244855
3558.6653	0.0242386
3560.5941	0.0239712
3562.5229	0.0237207
3564.4518	0.023492
3566.3806	0.0235145
3568.3094	0.0233451
3570.2382	0.0228559
3572.1670	0.02245
3574.0958	0.0221365
3576.0247	0.0218489
3577.9535	0.0215888
3579.8823	0.021368
3581.8111	0.0211889
3583.7399	0.0209098
3585.6687	0.0208025
3587.5976	0.0209024
3589.5264	0.0204934
3591.4552	0.0199871
3593.3840	0.0199607
3595.3128	0.0198355
3597.2416	0.0194921
3599.1704	0.0192481
3601.0993	0.0191117
3603.0281	0.0187396
3604.9569	0.0184033
3606.8857	0.0183398
3608.8145	0.018466
3610.7433	0.0181863
3612.6722	0.0179648
3614.6010	0.0177013
3616.5298	0.0172967
3618.4586	0.0172488
3620.3874	0.0172969
3622.3162	0.0168919
3624.2451	0.0164635
3626.1739	0.0161244
3628.1027	0.0164537
3630.0315	0.0168007
3631.9603	0.0158599
3633.8891	0.015481
3635.8179	0.0152074
3637.7468	0.014794
3639.6756	0.0146627
3641.6044	0.0145033
3643.5332	0.014183
3645.4620	0.0139298
3647.3908	0.0143191
3649.3197	0.0147014
3651.2485	0.0144346
3653.1773	0.0134069
3655.1061	0.0130117
3657.0349	0.0130621
3658.9637	0.0126859
3660.8926	0.0125329
3662.8214	0.0124277
3664.7502	0.0120717
3666.6790	0.0117619
3668.6078	0.0119437
3670.5366	0.0125704
3672.4654	0.0118079
3674.3943	0.0115324
3676.3231	0.0123224
3678.2519	0.0117236
3680.1807	0.0115851
3682.1095	0.0113673
3684.0383	0.0111123
3685.9672	0.0108073
3687.8960	0.0108149
3689.8248	0.0112034
3691.7536	0.0112206
3693.6824	0.011014
3695.6112	0.0108149
3697.5401	0.0107526
3699.4689	0.0105966
3701.3977	0.0108791
3703.3265	0.011054
3705.2553	0.0108107
3707.1841	0.0106001
3709.1129	0.0105394
3711.0418	0.0108004
3712.9706	0.0110606
3714.8994	0.0107076
3716.8282	0.0105236
3718.7570	0.0105142
3720.6858	0.0104995
3722.6147	0.0106783
3724.5435	0.0107614
3726.4723	0.0109878
3728.4011	0.0108877
3730.3299	0.010448
3732.2587	0.0105333
3734.1876	0.0106747
3736.1164	0.0113261
3738.0452	0.011212
3739.9740	0.0106837
3741.9028	0.0103094
3743.8316	0.0109128
3745.7605	0.0115419
3747.6893	0.0105855
3749.6181	0.0108847
3751.5469	0.0112163
3753.4757	0.0111123
3755.4045	0.010532
3757.3333	0.0102578
3759.2622	0.0103132
3761.1910	0.010481
3763.1198	0.0102735
3765.0486	0.0102963
3766.9774	0.0101443
3768.9062	0.0100865
3770.8351	0.0105469
3772.7639	0.0103504
3774.6927	0.0101326
3776.6215	0.0100261
3778.5503	0.010162
3780.4791	0.0105036
3782.4080	0.0103366
3784.3368	0.0102305
3786.2656	0.0102159
3788.1944	0.0101388
3790.1232	0.0101146
3792.0520	0.0101028
3793.9808	0.0100167
3795.9097	0.0101894
3797.8385	0.0102017
3799.7673	0.00992959
3801.6961	0.0106694
3803.6249	0.0105668
3805.5537	0.010258
3807.4826	0.0108097
3809.4114	0.0104599
3811.3402	0.0100837
3813.2690	0.00988846
3815.1978	0.010171
3817.1266	0.0106173
3819.0555	0.0101213
3820.9843	0.0105795
3822.9131	0.0106479
3824.8419	0.0101909
3826.7707	0.0104121
3828.6995	0.0102524
3830.6283	0.0101649
3832.5572	0.0104261
3834.4860	0.0102763
3836.4148	0.0103002
3838.3436	0.0106739
3840.2724	0.010675
3842.2012	0.0104348
3844.1301	0.0105052
3846.0589	0.0104395
3847.9877	0.0101982
3849.9165	0.00994098
3851.8453	0.00991322
3853.7741	0.0114201
3855.7030	0.0114267
3857.6318	0.0107194
3859.5606	0.0103427
3861.4894	0.0101692
3863.4182	0.0102888
3865.3470	0.0105936
3867.2758	0.010293
3869.2047	0.0103909
3871.1335	0.010883
3873.0623	0.0104998
3874.9911	0.0105741
3876.9199	0.0101457
3878.8487	0.010083
3880.7776	0.010569
3882.7064	0.010313
3884.6352	0.0102745
3886.5640	0.010834
3888.4928	0.010411
3890.4216	0.0104962
3892.3505	0.0108041
3894.2793	0.0104817
3896.2081	0.0101927
3898.1369	0.0101799
3900.0657	0.0105256
3901.9945	0.0106773
3903.9233	0.0108617
3905.8522	0.0108626
3907.7810	0.0105228
3909.7098	0.0103866
3911.6386	0.0103373
3913.5674	0.0102482
3915.4962	0.0102948
3917.4251	0.0106036
3919.3539	0.0106111
3921.2827	0.010543
3923.2115	0.0103939
3925.1403	0.0104699
3927.0691	0.0104012
3928.9980	0.0103126
3930.9268	0.0103545
3932.8556	0.0105976
3934.7844	0.0105887
3936.7132	0.0104236
3938.6420	0.0102761
3940.5709	0.0102862
3942.4997	0.0105115
3944.4285	0.0105643
3946.3573	0.0104954
3948.2861	0.0106268
3950.2149	0.0106215
3952.1437	0.0105895
3954.0726	0.0105117
3956.0014	0.010505
3957.9302	0.0104873
3959.8590	0.0104155
3961.7878	0.0104219
3963.7166	0.0105222
3965.6455	0.0105898
3967.5743	0.0105727
3969.5031	0.0106194
3971.4319	0.0106892
3973.3607	0.0106934
3975.2895	0.0107505
3977.2184	0.0106814
3979.1472	0.0106078
3981.0760	0.0105732
3983.0048	0.0106261
3984.9336	0.0107067
3986.8624	0.0107121
3988.7912	0.0106288
3990.7201	0.0106689
3992.6489	0.0106777
3994.5777	0.0107451
3996.5065	0.0107588
3998.4353	0.0106859
4000.3641	0.0105965
4002.2930	0.0105864
4004.2218	0.0106346
4006.1506	0.0106933
4008.0794	0.0107123
4010.0082	0.0107584
4011.9370	0.0107263
4013.8659	0.0107204
4015.7947	0.0107094
4017.7235	0.0107187
4019.6523	0.0106923
4021.5811	0.010592
4023.5099	0.0106237
4025.4387	0.0106784
4027.3676	0.010632
4029.2964	0.0105784
4031.2252	0.010562
4033.1540	0.0106302
4035.0828	0.0105606
4037.0116	0.0104853
4038.9405	0.0105148
4040.8693	0.0105504
4042.7981	0.0105416
4044.7269	0.0105659
4046.6557	0.0105714
4048.5845	0.0105877
4050.5134	0.0105721
4052.4422	0.0105237
4054.3710	0.0105551
4056.2998	0.0105894
4058.2286	0.0105884
4060.1574	0.0105408
4062.0862	0.0105513
4064.0151	0.010581
4065.9439	0.0104578
4067.8727	0.0104591
4069.8015	0.0105343
4071.7303	0.0105196
4073.6591	0.0105432
4075.5880	0.0105342
4077.5168	0.0105585
4079.4456	0.0106195
4081.3744	0.0106782
4083.3032	0.0106244
4085.2320	0.0105105
4087.1609	0.0104784
4089.0897	0.0103919
4091.0185	0.0103346
4092.9473	0.0103607
4094.8761	0.0104399
4096.8049	0.0104541
4098.7337	0.0104567
4100.6626	0.0104884
4102.5914	0.0105099
4104.5202	0.0105105
4106.4490	0.0105198
4108.3778	0.010472
4110.3066	0.0104325
4112.2355	0.0104604
4114.1643	0.0104465
4116.0931	0.0104999
4118.0219	0.0105253
4119.9507	0.0104653
4121.8795	0.0104398
4123.8084	0.0104551
4125.7372	0.0104465
4127.6660	0.0104821
4129.5948	0.0105346
4131.5236	0.0104608
4133.4524	0.0104086
4135.3813	0.0105137
4137.3101	0.010599
4139.2389	0.0106055
4141.1677	0.0106096
4143.0965	0.0105251
4145.0253	0.0104366
4146.9541	0.0104331
4148.8830	0.0105307
4150.8118	0.0105637
4152.7406	0.0104707
4154.6694	0.010494
4156.5982	0.0105412
4158.5270	0.010499
4160.4559	0.0104943
4162.3847	0.0105408
4164.3135	0.0105734
4166.2423	0.0105036
4168.1711	0.0105154
4170.0999	0.0105383
4172.0288	0.0105149
4173.9576	0.0104961
4175.8864	0.0106481
4177.8152	0.0106413
4179.7440	0.0105686
4181.6728	0.0105819
4183.6016	0.0106386
4185.5305	0.010619
4187.4593	0.010555
4189.3881	0.0105753
4191.3169	0.0106356
4193.2457	0.0107031
4195.1745	0.0107246
4197.1034	0.0106417
4199.0322	0.0105893
4200.9610	0.0105775
[truncated: 414 more rows]
