# Supplementary material for: Vibrational Study on the Structure, Bioactivity, and Silver Adsorption of Silk Fibroin Fibers Grafted with Methacrylonitrile
Source: Molecules. 2023 Mar 10;28(6):2551. doi: 10.3390/molecules28062551 (PMC10051891; doi:10.3390/molecules28062551)
Supplement: Supplementary file 1 [file molecules-28-02551-s001.zip › RAW DATA/Figure S2 IR t0 parallel all samples/Average IR BF MAN 32.5% t0 parallel.txt]

TITLE	BF MAN 32.5% T0 PARALLELE P3 | AV. OF 3
DATA TYPE
ORIGIN	JASCO
OWNER
DATE	23/03/01
TIME	12:00:07
SPECTROMETER/DATA SYSTEM
RESOLUTION
DELTAX	1.92882
XUNITS	1/CM
YUNITS	ABSORBANCE
FIRSTX	379.9768
LASTX	4999.4912
NPOINTS	2396
FIRSTY	0.19691
MAXY	0.34594
MINY	0.01052
XYDATA
379.9768	0.196906
381.9056	0.196771
383.8344	0.199279
385.7633	0.194972
387.6921	0.18701
389.6209	0.185516
391.5497	0.18443
393.4785	0.189399
395.4073	0.192168
397.3361	0.19516
399.2650	0.189676
401.1938	0.182875
403.1226	0.179593
405.0514	0.182029
406.9802	0.181589
408.9090	0.182379
410.8379	0.182653
412.7667	0.184661
414.6955	0.184404
416.6243	0.187492
418.5531	0.198089
420.4819	0.19828
422.4108	0.195151
424.3396	0.193532
426.2684	0.193661
428.1972	0.192171
430.1260	0.186895
432.0548	0.181854
433.9837	0.178801
435.9125	0.175281
437.8413	0.172527
439.7701	0.170993
441.6989	0.171148
443.6277	0.170624
445.5565	0.170679
447.4854	0.170268
449.4142	0.169897
451.3430	0.170058
453.2718	0.170568
455.2006	0.1704
457.1294	0.171819
459.0583	0.17261
460.9871	0.172583
462.9159	0.17149
464.8447	0.171484
466.7735	0.172419
468.7023	0.17307
470.6312	0.173924
472.5600	0.17628
474.4888	0.177197
476.4176	0.178238
478.3464	0.178801
480.2752	0.18039
482.2040	0.181882
484.1329	0.183234
486.0617	0.184264
487.9905	0.185765
489.9193	0.186247
491.8481	0.185697
493.7769	0.184743
495.7058	0.184977
497.6346	0.185279
499.5634	0.186443
501.4922	0.187547
503.4210	0.188233
505.3498	0.188968
507.2787	0.19086
509.2075	0.191895
511.1363	0.19325
513.0651	0.194612
514.9939	0.19622
516.9227	0.197329
518.8515	0.198291
520.7804	0.19946
522.7092	0.200724
524.6380	0.202773
526.5668	0.204858
528.4956	0.206033
530.4244	0.208038
532.3533	0.210662
534.2821	0.213216
536.2109	0.216263
538.1397	0.220645
540.0685	0.224285
541.9973	0.227921
543.9262	0.231487
545.8550	0.234646
547.7838	0.236317
549.7126	0.237452
551.6414	0.237142
553.5702	0.234191
555.4990	0.228784
557.4279	0.221818
559.3567	0.21336
561.2855	0.205063
563.2143	0.197839
565.1431	0.192124
567.0719	0.187536
569.0008	0.18434
570.9296	0.18188
572.8584	0.180416
574.7872	0.179375
576.7160	0.178913
578.6448	0.1787
580.5737	0.178815
582.5025	0.178685
584.4313	0.179087
586.3601	0.179653
588.2889	0.180125
590.2177	0.180835
592.1465	0.182122
594.0754	0.183307
596.0042	0.184896
597.9330	0.187061
599.8618	0.189803
601.7906	0.191855
603.7194	0.194716
605.6483	0.197463
607.5771	0.199516
609.5059	0.200753
611.4347	0.201013
613.3635	0.200224
615.2923	0.198972
617.2212	0.197796
619.1500	0.196581
621.0788	0.195568
623.0076	0.194546
624.9364	0.193995
626.8652	0.193582
628.7941	0.192727
630.7229	0.191421
632.6517	0.189902
634.5805	0.188339
636.5093	0.186998
638.4381	0.18605
640.3669	0.185122
642.2958	0.18456
644.2246	0.18391
646.1534	0.183141
648.0822	0.182237
650.0110	0.181033
651.9398	0.17975
653.8687	0.178528
655.7975	0.177334
657.7263	0.176119
659.6551	0.175141
661.5839	0.174338
663.5127	0.173585
665.4416	0.173603
667.3704	0.17589
669.2992	0.175782
671.2280	0.173478
673.1568	0.17328
675.0856	0.17356
677.0144	0.173851
678.9433	0.174099
680.8721	0.174037
682.8009	0.173911
684.7297	0.173997
686.6585	0.173703
688.5873	0.173321
690.5162	0.172591
692.4450	0.171656
694.3738	0.170568
696.3026	0.169569
698.2314	0.168241
700.1602	0.166461
702.0891	0.164217
704.0179	0.161931
705.9467	0.159288
707.8755	0.156666
709.8043	0.154273
711.7331	0.152142
713.6619	0.150273
715.5908	0.148482
717.5196	0.146899
719.4484	0.14522
721.3772	0.142834
723.3060	0.139863
725.2348	0.136834
727.1637	0.133492
729.0925	0.130092
731.0213	0.126849
732.9501	0.123437
734.8789	0.119712
736.8077	0.116058
738.7366	0.112496
740.6654	0.109066
742.5942	0.10578
744.5230	0.102706
746.4518	0.0997446
748.3806	0.0972099
750.3094	0.0947827
752.2383	0.0925247
754.1671	0.0905631
756.0959	0.0891699
758.0247	0.0878289
759.9535	0.0868455
761.8823	0.0860339
763.8112	0.0854272
765.7400	0.0846147
767.6688	0.0834782
769.5976	0.0819788
771.5264	0.080223
773.4552	0.0784769
775.3841	0.0768424
777.3129	0.0750106
779.2417	0.0734449
781.1705	0.0720511
783.0993	0.0709195
785.0281	0.0696624
786.9569	0.0684414
788.8858	0.0671132
790.8146	0.0661132
792.7434	0.0650504
794.6722	0.0640964
796.6010	0.063405
798.5298	0.0631038
800.4587	0.0628622
802.3875	0.0627369
804.3163	0.0625328
806.2451	0.0623375
808.1739	0.0618801
810.1027	0.0616196
812.0316	0.0613917
813.9604	0.0613298
815.8892	0.0610067
817.8180	0.0609428
819.7468	0.0610154
821.6756	0.0612125
823.6045	0.0612393
825.5333	0.0616462
827.4621	0.0616856
829.3909	0.0613182
831.3197	0.0604939
833.2485	0.0594475
835.1773	0.0581976
837.1062	0.0572895
839.0350	0.0563421
840.9638	0.0557198
842.8926	0.0553615
844.8214	0.0552726
846.7502	0.0555081
848.6791	0.0560306
850.6079	0.0561494
852.5367	0.0559357
854.4655	0.0548215
856.3943	0.0533561
858.3231	0.051905
860.2520	0.0506472
862.1808	0.049494
864.1096	0.0487927
866.0384	0.0483269
867.9672	0.0480858
869.8960	0.0480704
871.8248	0.0483619
873.7537	0.0485109
875.6825	0.048615
877.6113	0.0485304
879.5401	0.048272
881.4689	0.0478154
883.3977	0.0477537
885.3266	0.0475126
887.2554	0.0473727
889.1842	0.0471791
891.1130	0.0472778
893.0418	0.0472193
894.9706	0.0470249
896.8995	0.0467441
898.8283	0.0467396
900.7571	0.0466315
902.6859	0.0464784
904.6147	0.0463196
906.5435	0.0463756
908.4723	0.0464334
910.4012	0.0466443
912.3300	0.0469618
914.2588	0.0475494
916.1876	0.0483056
918.1164	0.0493845
920.0452	0.0503824
921.9741	0.0515368
923.9029	0.0526678
925.8317	0.0536329
927.7605	0.0540641
929.6893	0.0542597
931.6181	0.0540398
933.5470	0.0537056
935.4758	0.0532897
937.4046	0.053102
939.3334	0.0530434
941.2622	0.0532268
943.1910	0.0533811
945.1198	0.0536773
947.0487	0.0539455
948.9775	0.0542388
950.9063	0.0545199
952.8351	0.0549319
954.7639	0.0552895
956.6927	0.0557798
958.6216	0.0562017
960.5504	0.0567515
962.4792	0.057451
964.4080	0.0584435
966.3368	0.0596205
968.2656	0.0611548
970.1945	0.0628483
972.1233	0.0644339
974.0521	0.0654385
975.9809	0.0659347
977.9097	0.0658194
979.8385	0.065253
981.7673	0.0645285
983.6962	0.0639995
985.6250	0.0638068
987.5538	0.0642368
989.4826	0.0652707
991.4114	0.0666602
993.3402	0.0678791
995.2691	0.0687421
997.1979	0.069234
999.1267	0.0693831
1001.0555	0.0691944
1002.9843	0.0688471
1004.9131	0.0683552
1006.8420	0.0682678
1008.7708	0.0684919
1010.6996	0.0690366
1012.6284	0.0697647
1014.5572	0.0703148
1016.4860	0.070422
1018.4149	0.0702535
1020.3437	0.0700693
1022.2725	0.0703588
1024.2013	0.0711749
1026.1301	0.0725149
1028.0589	0.0741538
1029.9877	0.0759756
1031.9166	0.0778356
1033.8454	0.0797551
1035.7742	0.0816741
1037.7030	0.0834523
1039.6318	0.0849892
1041.5606	0.0863628
1043.4895	0.0875062
1045.4183	0.0884414
1047.3471	0.0891615
1049.2759	0.0898809
1051.2047	0.0908094
1053.1335	0.0921089
1055.0624	0.0936777
1056.9912	0.0953823
1058.9200	0.097013
1060.8488	0.0983908
1062.7776	0.0994252
1064.7064	0.10008
1066.6352	0.100369
1068.5641	0.100316
1070.4929	0.0996987
1072.4217	0.0984195
1074.3505	0.096605
1076.2793	0.094267
1078.2081	0.0914646
1080.1370	0.0884707
1082.0658	0.0854977
1083.9946	0.0826368
1085.9234	0.0798324
1087.8522	0.077251
1089.7810	0.0751252
1091.7099	0.0736189
1093.6387	0.0725691
1095.5675	0.0720497
1097.4963	0.072011
1099.4251	0.0723252
1101.3539	0.0725668
1103.2827	0.0725445
1105.2116	0.0721847
1107.1404	0.0717183
1109.0692	0.0712267
1110.9980	0.0708815
1112.9268	0.0706138
1114.8556	0.0704364
1116.7845	0.070186
1118.7133	0.0698889
1120.6421	0.0695836
1122.5709	0.0693097
1124.4997	0.0689923
1126.4285	0.0687232
1128.3574	0.0685116
1130.2862	0.0683839
1132.2150	0.0683806
1134.1438	0.0686477
1136.0726	0.0690532
1138.0014	0.0696639
1139.9302	0.0704189
1141.8591	0.0714448
1143.7879	0.0726912
1145.7167	0.0741823
1147.6455	0.075835
1149.5743	0.0776182
1151.5031	0.0794788
1153.4320	0.0814466
1155.3608	0.0833562
1157.2896	0.0851382
1159.2184	0.0865895
1161.1472	0.0877148
1163.0760	0.0886152
1165.0049	0.0893584
1166.9337	0.089937
1168.8625	0.0904217
1170.7913	0.0906629
1172.7201	0.0901496
1174.6489	0.0886688
1176.5777	0.0867479
1178.5066	0.0849453
1180.4354	0.0836949
1182.3642	0.0831131
1184.2930	0.0831289
1186.2218	0.0835638
1188.1506	0.0844039
1190.0795	0.0855416
1192.0083	0.0869462
1193.9371	0.0886128
1195.8659	0.0906285
1197.7947	0.092993
1199.7235	0.0958889
1201.6524	0.0992132
1203.5812	0.102938
1205.5100	0.107019
1207.4388	0.111315
1209.3676	0.115684
1211.2964	0.120023
1213.2253	0.124004
1215.1541	0.127166
1217.0829	0.129321
1219.0117	0.130317
1220.9405	0.130531
1222.8693	0.130685
1224.7981	0.131359
1226.7270	0.132405
1228.6558	0.133385
1230.5846	0.133781
1232.5134	0.133389
1234.4422	0.132189
1236.3710	0.130464
1238.2999	0.128461
1240.2287	0.126489
1242.1575	0.124604
1244.0863	0.122893
1246.0151	0.121356
1247.9439	0.120067
1249.8728	0.118959
1251.8016	0.118103
1253.7304	0.117566
1255.6592	0.117394
1257.5880	0.117551
1259.5168	0.117803
1261.4456	0.117655
1263.3745	0.116958
1265.3033	0.115545
1267.2321	0.113263
1269.1609	0.110175
1271.0897	0.106713
1273.0185	0.103193
1274.9474	0.099862
1276.8762	0.0968944
1278.8050	0.0944003
1280.7338	0.0923897
1282.6626	0.0908086
1284.5914	0.0895793
1286.5203	0.0886302
1288.4491	0.0878745
1290.3779	0.0872089
1292.3067	0.0866918
1294.2355	0.0863338
1296.1643	0.0861932
1298.0931	0.086212
1300.0220	0.0863445
1301.9508	0.0864997
1303.8796	0.0866649
1305.8084	0.0867587
1307.7372	0.0868065
1309.6660	0.0868043
1311.5949	0.0868484
1313.5237	0.0868745
1315.4525	0.0868721
1317.3813	0.086974
1319.3101	0.0872199
1321.2389	0.0876146
1323.1678	0.0882729
1325.0966	0.0891468
1327.0254	0.0901333
1328.9542	0.0910834
1330.8830	0.0919439
1332.8118	0.0925398
1334.7406	0.0929059
1336.6695	0.0930998
1338.5983	0.0930702
1340.5271	0.0928032
1342.4559	0.0924203
1344.3847	0.0920652
1346.3135	0.0918064
1348.2424	0.0916602
1350.1712	0.0916943
1352.1000	0.0920192
1354.0288	0.0926823
1355.9576	0.0936235
1357.8864	0.0950941
1359.8153	0.0971723
1361.7441	0.100066
1363.6729	0.103729
1365.6017	0.106735
1367.5305	0.108658
1369.4593	0.109253
1371.3881	0.108898
1373.3170	0.108312
1375.2458	0.107728
1377.1746	0.107256
1379.1034	0.106994
1381.0322	0.10709
1382.9610	0.107834
1384.8899	0.108932
1386.8187	0.110095
1388.7475	0.110757
1390.6763	0.111047
1392.6051	0.111226
1394.5339	0.111327
1396.4628	0.111147
1398.3916	0.111074
1400.3204	0.110875
1402.2492	0.110904
1404.1780	0.111137
1406.1068	0.111338
1408.0357	0.111413
1409.9645	0.111583
1411.8933	0.111556
1413.8221	0.111447
1415.7509	0.11134
1417.6797	0.111461
1419.6085	0.111382
1421.5374	0.111513
1423.4662	0.112522
1425.3950	0.11468
1427.3238	0.117636
1429.2526	0.122444
1431.1814	0.128849
1433.1103	0.136079
1435.0391	0.143298
1436.9679	0.151674
1438.8967	0.156746
1440.8255	0.159074
1442.7543	0.160201
1444.6832	0.160854
1446.6120	0.16003
1448.5408	0.157309
1450.4696	0.152559
1452.3984	0.146953
1454.3272	0.141193
1456.2560	0.135795
1458.1849	0.12773
1460.1137	0.123036
1462.0425	0.120347
1463.9713	0.118611
1465.9001	0.116767
1467.8289	0.115153
1469.7578	0.113478
1471.6866	0.111889
1473.6154	0.109536
1475.5442	0.107929
1477.4730	0.106873
1479.4018	0.10666
1481.3307	0.107266
1483.2595	0.108875
1485.1883	0.111405
1487.1171	0.115532
1489.0459	0.120915
1490.9747	0.127956
1492.9035	0.134613
1494.8324	0.14176
1496.7612	0.151329
1498.6900	0.161007
1500.6188	0.170042
1502.5476	0.179134
1504.4764	0.1877
1506.4053	0.199404
1508.3341	0.21189
1510.2629	0.219495
1512.1917	0.227785
1514.1205	0.234678
1516.0493	0.237698
1517.9782	0.236359
1519.9070	0.234129
1521.8358	0.230953
1523.7646	0.228249
1525.6934	0.226825
1527.6222	0.22452
1529.5510	0.222175
1531.4799	0.220015
1533.4087	0.216827
1535.3375	0.212265
1537.2663	0.210105
1539.1951	0.207363
1541.1239	0.201692
1543.0528	0.196377
1544.9816	0.191608
1546.9104	0.186826
1548.8392	0.183151
1550.7680	0.178367
1552.6968	0.174466
1554.6257	0.169902
1556.5545	0.166595
1558.4833	0.162768
1560.4121	0.153145
1562.3409	0.147742
1564.2697	0.143026
1566.1985	0.137189
1568.1274	0.132885
1570.0562	0.127619
1571.9850	0.123585
1573.9138	0.121294
1575.8426	0.119812
1577.7714	0.118226
1579.7003	0.118222
1581.6291	0.119336
1583.5579	0.121953
1585.4867	0.125778
1587.4155	0.131162
1589.3443	0.138158
1591.2732	0.146787
1593.2020	0.156689
1595.1308	0.167773
1597.0596	0.180014
1598.9884	0.193676
1600.9172	0.209882
1602.8461	0.228708
1604.7749	0.249433
1606.7037	0.270195
1608.6325	0.290721
1610.5613	0.308933
1612.4901	0.324247
1614.4189	0.335613
1616.3478	0.343973
1618.2766	0.345941
1620.2054	0.342885
1622.1342	0.335565
1624.0630	0.321957
1625.9918	0.308299
1627.9207	0.293672
1629.8495	0.277713
1631.7783	0.264462
1633.7071	0.25338
1635.6359	0.239578
1637.5647	0.224981
1639.4936	0.215584
1641.4224	0.207012
1643.3512	0.199782
1645.2800	0.194157
1647.2088	0.186951
1649.1376	0.180591
1651.0664	0.17725
1652.9953	0.172878
1654.9241	0.163637
1656.8529	0.158391
1658.7817	0.152809
1660.7105	0.147569
1662.6393	0.141885
1664.5682	0.136197
1666.4970	0.131795
1668.4258	0.127912
1670.3546	0.122693
1672.2834	0.118262
1674.2122	0.114402
1676.1411	0.109707
1678.0699	0.105386
1679.9987	0.101915
1681.9275	0.0986479
1683.8563	0.0958277
1685.7851	0.0908759
1687.7139	0.0878656
1689.6428	0.0852607
1691.5716	0.0830646
1693.5004	0.0817276
1695.4292	0.0815675
1697.3580	0.0815947
1699.2868	0.0807774
1701.2157	0.075406
1703.1445	0.0688822
1705.0733	0.0612817
1707.0021	0.0534526
1708.9309	0.0478289
1710.8597	0.0441883
1712.7886	0.0411277
1714.7174	0.0394356
1716.6462	0.0375122
1718.5750	0.036129
1720.5038	0.0341601
1722.4326	0.0334403
1724.3614	0.0326153
1726.2903	0.0322658
1728.2191	0.0318411
1730.1479	0.0320212
1732.0767	0.0318368
1734.0055	0.0325183
1735.9343	0.0319859
1737.8632	0.0314604
1739.7920	0.0307335
1741.7208	0.0297659
1743.6496	0.0284071
1745.5784	0.0272009
1747.5072	0.0257293
1749.4361	0.0246582
1751.3649	0.0231728
1753.2937	0.0218805
1755.2225	0.0205303
1757.1513	0.0198517
1759.0801	0.0188851
1761.0089	0.0185466
1762.9378	0.0180422
1764.8666	0.0176688
1766.7954	0.0172811
1768.7242	0.0173851
1770.6530	0.0170998
1772.5818	0.0174486
1774.5107	0.0168933
1776.4395	0.016622
1778.3683	0.0162331
1780.2971	0.0163004
1782.2259	0.0159908
1784.1547	0.016008
1786.0836	0.0158395
1788.0124	0.0157146
1789.9412	0.0155039
1791.8700	0.0158603
1793.7988	0.0156001
1795.7276	0.0153471
1797.6565	0.0150008
1799.5853	0.014976
1801.5141	0.0148864
1803.4429	0.0148443
1805.3717	0.0144906
1807.3005	0.0145127
1809.2293	0.0143774
1811.1582	0.0144937
1813.0870	0.014234
1815.0158	0.0141326
1816.9446	0.0139661
1818.8734	0.0141983
1820.8022	0.0141151
1822.7311	0.014194
1824.6599	0.0141445
1826.5887	0.014226
1828.5175	0.0140208
1830.4463	0.0144234
1832.3751	0.0140492
1834.3040	0.0140597
1836.2328	0.0139313
1838.1616	0.0141
1840.0904	0.0139354
1842.0192	0.0140655
1843.9480	0.0142115
1845.8768	0.0143407
1847.8057	0.0139859
1849.7345	0.0140474
1851.6633	0.0138395
1853.5921	0.0139006
1855.5209	0.0136807
1857.4497	0.0139505
1859.3786	0.0138817
1861.3074	0.0139462
1863.2362	0.0136687
1865.1650	0.0139238
1867.0938	0.0140591
1869.0226	0.01452
1870.9515	0.0142573
1872.8803	0.0141849
1874.8091	0.0139286
1876.7379	0.014115
1878.6667	0.014001
1880.5955	0.0142983
1882.5243	0.014236
1884.4532	0.0144644
1886.3820	0.014311
1888.3108	0.0145443
1890.2396	0.0144512
1892.1684	0.0144675
1894.0972	0.0143347
1896.0261	0.0145747
1897.9549	0.0143955
1899.8837	0.0145014
1901.8125	0.0143344
1903.7413	0.0146085
1905.6701	0.0145285
1907.5990	0.014744
1909.5278	0.0147119
1911.4566	0.0148524
1913.3854	0.0145351
1915.3142	0.0147251
1917.2430	0.0147682
1919.1718	0.0153177
1921.1007	0.0149031
1923.0295	0.0150486
1924.9583	0.0149958
1926.8871	0.0153676
1928.8159	0.0150625
1930.7447	0.0152998
1932.6736	0.0153581
1934.6024	0.01573
1936.5312	0.0152458
1938.4600	0.0152896
1940.3888	0.0153851
1942.3176	0.0160884
1944.2465	0.0156447
1946.1753	0.016167
1948.1041	0.0164189
1950.0329	0.0166658
1951.9617	0.0162305
1953.8905	0.0164608
1955.8193	0.0162515
1957.7482	0.0166834
1959.6770	0.0170604
1961.6058	0.0179095
1963.5346	0.0178806
1965.4634	0.0186445
1967.3922	0.0186954
1969.3211	0.018757
1971.2499	0.0177259
1973.1787	0.0185335
1975.1075	0.0187969
1977.0363	0.0204745
1978.9651	0.0204908
1980.8940	0.0200733
1982.8228	0.01884
1984.7516	0.0190009
1986.6804	0.0188682
1988.6092	0.0190284
1990.5380	0.0182198
1992.4669	0.0188116
1994.3957	0.0180022
1996.3245	0.017849
1998.2533	0.0177919
2000.1821	0.0179003
2002.1109	0.0173458
2004.0397	0.0178035
2005.9686	0.0183007
2007.8974	0.0196404
2009.8262	0.0194907
2011.7550	0.019696
2013.6838	0.0194238
2015.6126	0.0205705
2017.5415	0.0204252
2019.4703	0.0204899
2021.3991	0.0200726
2023.3279	0.0200197
2025.2567	0.0195496
2027.1855	0.0206257
2029.1144	0.0205726
2031.0432	0.0201523
2032.9720	0.0199189
2034.9008	0.0203297
2036.8296	0.0194228
2038.7584	0.0198138
2040.6872	0.0194617
2042.6161	0.0193363
2044.5449	0.0185281
2046.4737	0.018307
2048.4025	0.0179644
2050.3313	0.018303
2052.2601	0.0169867
2054.1890	0.0167472
2056.1178	0.016495
2058.0466	0.0161693
2059.9754	0.0156307
2061.9042	0.0159779
2063.8330	0.0159517
2065.7619	0.0165963
2067.6907	0.0165452
2069.6195	0.0163598
2071.5483	0.0158952
2073.4771	0.0158535
2075.4059	0.0157045
2077.3347	0.0159962
2079.2636	0.0157377
2081.1924	0.0157276
2083.1212	0.0156446
2085.0500	0.0157325
2086.9788	0.015411
2088.9076	0.0154669
2090.8365	0.0153281
2092.7653	0.0151068
2094.6941	0.0148615
2096.6229	0.015467
2098.5517	0.015383
2100.4805	0.0152093
2102.4094	0.0148327
2104.3382	0.0149909
2106.2670	0.0150495
2108.1958	0.0153352
2110.1246	0.0152913
2112.0534	0.015459
2113.9822	0.0153306
2115.9111	0.0151442
2117.8399	0.0149359
2119.7687	0.0149929
2121.6975	0.0147462
2123.6263	0.0150047
2125.5551	0.0148748
2127.4840	0.0148063
2129.4128	0.0147273
2131.3416	0.0149402
2133.2704	0.0147951
2135.1992	0.0154577
2137.1280	0.0156313
2139.0569	0.0161712
2140.9857	0.0161813
2142.9145	0.0164065
2144.8433	0.0162844
2146.7721	0.0168197
2148.7009	0.016998
2150.6297	0.0169956
2152.5586	0.0167237
2154.4874	0.0171684
2156.4162	0.0176805
2158.3450	0.0202977
2160.2738	0.0219287
2162.2026	0.0215453
2164.1315	0.0204048
2166.0603	0.0197767
2167.9891	0.0188842
2169.9179	0.018735
2171.8467	0.0183073
2173.7755	0.0186032
2175.7044	0.0184506
2177.6332	0.0188387
2179.5620	0.018668
2181.4908	0.0187965
2183.4196	0.0188249
2185.3484	0.0191558
2187.2773	0.0182717
2189.2061	0.0182571
2191.1349	0.0179181
2193.0637	0.0176424
2194.9925	0.0175753
2196.9213	0.0177528
2198.8501	0.0170473
2200.7790	0.0170888
2202.7078	0.0172099
2204.6366	0.0173732
2206.5654	0.0169074
2208.4942	0.0168133
2210.4230	0.0165778
2212.3519	0.0169205
2214.2807	0.0166717
2216.2095	0.0168398
2218.1383	0.0168001
2220.0671	0.0170128
2221.9959	0.0170644
2223.9248	0.0176446
2225.8536	0.0180335
2227.7824	0.0189499
2229.7112	0.0197058
2231.6400	0.0207575
2233.5688	0.0216815
2235.4976	0.0222131
2237.4265	0.0217354
2239.3553	0.0211393
2241.2841	0.0202681
2243.2129	0.0195339
2245.1417	0.0183375
2247.0705	0.0173788
2248.9994	0.0167752
2250.9282	0.0165512
2252.8570	0.016235
2254.7858	0.016451
2256.7146	0.0162666
2258.6434	0.0159916
2260.5723	0.0155069
2262.5011	0.0153421
2264.4299	0.0151654
2266.3587	0.0152536
2268.2875	0.0152439
2270.2163	0.015341
2272.1451	0.0151777
2274.0740	0.0152245
2276.0028	0.015065
2277.9316	0.015098
2279.8604	0.0150601
2281.7892	0.0150331
2283.7180	0.0149007
2285.6469	0.0151742
2287.5757	0.0151646
2289.5045	0.0151652
2291.4333	0.0149778
2293.3621	0.0150199
2295.2909	0.0150897
2297.2198	0.0151406
2299.1486	0.0152107
2301.0774	0.0154679
2303.0062	0.0155111
2304.9350	0.0157303
2306.8638	0.0160105
2308.7926	0.0162795
2310.7215	0.0162929
2312.6503	0.0164867
2314.5791	0.0166478
2316.5079	0.0170317
2318.4367	0.0173289
2320.3655	0.0177487
2322.2944	0.0181634
2324.2232	0.0184733
2326.1520	0.0182085
2328.0808	0.0183602
2330.0096	0.0185254
2331.9384	0.0186229
2333.8673	0.0184751
2335.7961	0.0187446
2337.7249	0.0190163
2339.6537	0.0192826
2341.5825	0.019089
2343.5113	0.018863
2345.4401	0.0183965
2347.3690	0.0174427
2349.2978	0.0167615
2351.2266	0.017552
2353.1554	0.018863
2355.0842	0.0201245
2357.0130	0.0209178
2358.9419	0.0217765
2360.8707	0.0224492
2362.7995	0.0225764
2364.7283	0.0217622
2366.6571	0.0210162
2368.5859	0.019937
2370.5148	0.0190219
2372.4436	0.0179716
2374.3724	0.0170811
2376.3012	0.0162507
2378.2300	0.0156552
2380.1588	0.0150941
2382.0877	0.0146905
2384.0165	0.0143316
2385.9453	0.0140814
2387.8741	0.0138734
2389.8029	0.0138862
2391.7317	0.0138727
2393.6605	0.013894
2395.5894	0.0139055
2397.5182	0.0140465
2399.4470	0.014073
2401.3758	0.0140608
2403.3046	0.0139741
2405.2334	0.0140429
2407.1623	0.0140511
2409.0911	0.0142506
2411.0199	0.0143295
2412.9487	0.0143315
2414.8775	0.0142746
2416.8063	0.0143429
2418.7352	0.0143111
2420.6640	0.014328
2422.5928	0.0144154
2424.5216	0.0145618
2426.4504	0.0145292
2428.3792	0.0144605
2430.3080	0.0143883
2432.2369	0.0145191
2434.1657	0.0145674
2436.0945	0.0146735
2438.0233	0.014551
2439.9521	0.0145684
2441.8809	0.0145873
2443.8098	0.0146641
2445.7386	0.0146648
2447.6674	0.0147937
2449.5962	0.0147607
2451.5250	0.0147723
2453.4538	0.01474
2455.3827	0.0148615
2457.3115	0.0148201
2459.2403	0.0147987
2461.1691	0.0148296
2463.0979	0.0148141
2465.0267	0.0146691
2466.9555	0.0146938
2468.8844	0.014724
2470.8132	0.0148357
2472.7420	0.0148341
2474.6708	0.0147993
2476.5996	0.014735
2478.5284	0.0148727
2480.4573	0.0149334
2482.3861	0.0149968
2484.3149	0.0149263
2486.2437	0.0149939
2488.1725	0.0151165
2490.1013	0.0152097
2492.0302	0.0152044
2493.9590	0.0152655
2495.8878	0.0152058
2497.8166	0.0152184
2499.7454	0.0151659
2501.6742	0.0152169
2503.6030	0.015179
2505.5319	0.0153055
2507.4607	0.0152812
2509.3895	0.0152711
2511.3183	0.0153067
2513.2471	0.0153191
2515.1759	0.0152215
2517.1048	0.0153343
2519.0336	0.0153866
2520.9624	0.0154152
2522.8912	0.0153811
2524.8200	0.0154802
2526.7488	0.0154753
2528.6777	0.0155174
2530.6065	0.0154389
2532.5353	0.0155135
2534.4641	0.0156328
2536.3929	0.0156768
2538.3217	0.0157013
2540.2505	0.0158177
2542.1794	0.0158398
2544.1082	0.0158603
2546.0370	0.0158645
2547.9658	0.0160206
2549.8946	0.0160727
2551.8234	0.0160492
2553.7523	0.0160798
2555.6811	0.0162301
2557.6099	0.0162664
2559.5387	0.0162658
2561.4675	0.0162055
2563.3963	0.0162877
2565.3252	0.016411
2567.2540	0.0165672
2569.1828	0.0164886
2571.1116	0.0164588
2573.0404	0.0164889
2574.9692	0.0165219
2576.8981	0.0165651
2578.8269	0.0167837
2580.7557	0.0168579
2582.6845	0.0169387
2584.6133	0.016919
2586.5421	0.0169411
2588.4709	0.0169479
2590.3998	0.0170607
2592.3286	0.0171478
2594.2574	0.0171958
2596.1862	0.0172185
2598.1150	0.017316
2600.0438	0.0173962
2601.9727	0.0174607
2603.9015	0.0174598
2605.8303	0.017481
2607.7591	0.0174617
2609.6879	0.0175897
2611.6167	0.0176721
2613.5456	0.0177698
2615.4744	0.0177527
2617.4032	0.0177682
2619.3320	0.0178153
2621.2608	0.0179274
2623.1896	0.0179101
2625.1184	0.0178327
2627.0473	0.0178036
2628.9761	0.0178415
2630.9049	0.0177589
2632.8337	0.0177338
2634.7625	0.0177867
2636.6913	0.0178822
2638.6202	0.0178997
2640.5490	0.0178834
2642.4778	0.0179062
2644.4066	0.0179198
2646.3354	0.0178641
2648.2642	0.017873
2650.1931	0.0178672
2652.1219	0.0178687
2654.0507	0.0178442
2655.9795	0.0178963
2657.9083	0.0179095
2659.8371	0.0179757
2661.7659	0.0179243
2663.6948	0.0178686
2665.6236	0.017881
2667.5524	0.0179266
2669.4812	0.0179302
2671.4100	0.018016
2673.3388	0.018
2675.2677	0.018031
2677.1965	0.0181477
2679.1253	0.0182313
2681.0541	0.0182418
2682.9829	0.0183067
2684.9117	0.0183272
2686.8406	0.0183554
2688.7694	0.0184354
2690.6982	0.0185074
2692.6270	0.0185465
2694.5558	0.0185929
2696.4846	0.018587
2698.4134	0.0186547
2700.3423	0.0187406
2702.2711	0.0188248
2704.1999	0.018831
2706.1287	0.0189014
2708.0575	0.0189895
2709.9863	0.0191318
2711.9152	0.0192084
2713.8440	0.0193143
2715.7728	0.0194345
2717.7016	0.0194948
2719.6304	0.019564
2721.5592	0.0197237
2723.4881	0.0198254
2725.4169	0.0199726
2727.3457	0.0200643
2729.2745	0.0200983
2731.2033	0.0201748
2733.1321	0.0202564
2735.0609	0.0203005
2736.9898	0.0204361
2738.9186	0.0205424
2740.8474	0.0206387
2742.7762	0.0207388
2744.7050	0.0208861
2746.6338	0.0210168
2748.5627	0.0211556
2750.4915	0.021217
2752.4203	0.0213098
2754.3491	0.0213717
2756.2779	0.0214829
2758.2067	0.0216113
2760.1356	0.0217219
2762.0644	0.0218325
2763.9932	0.0219778
2765.9220	0.0220794
2767.8508	0.0221954
2769.7796	0.022277
2771.7085	0.0224432
2773.6373	0.0226322
2775.5661	0.0227787
2777.4949	0.0228027
2779.4237	0.0228738
2781.3525	0.022984
2783.2813	0.0231014
2785.2102	0.0231857
2787.1390	0.0233307
2789.0678	0.023486
2790.9966	0.0236089
2792.9254	0.0237005
2794.8542	0.023825
2796.7831	0.0240299
2798.7119	0.0242197
2800.6407	0.0241969
2802.5695	0.0242638
2804.4983	0.0244033
2806.4271	0.0245324
2808.3560	0.0246406
2810.2848	0.0247701
2812.2136	0.024881
2814.1424	0.0250271
2816.0712	0.0252207
2818.0000	0.0254089
2819.9288	0.0255677
2821.8577	0.0257845
2823.7865	0.0260308
2825.7153	0.0263192
2827.6441	0.026585
2829.5729	0.0269533
2831.5017	0.0273718
2833.4306	0.0279139
2835.3594	0.0285835
2837.2882	0.0295093
2839.2170	0.0305893
2841.1458	0.0318241
2843.0746	0.0335897
2845.0035	0.0360554
2846.9323	0.0391662
2848.8611	0.0422915
2850.7899	0.0445314
2852.7187	0.0455479
2854.6475	0.0453313
2856.5763	0.0442588
2858.5052	0.0428163
2860.4340	0.0413772
2862.3628	0.0401862
2864.2916	0.0394495
2866.2204	0.0392258
2868.1492	0.039479
2870.0781	0.0398955
2872.0069	0.0403104
2873.9357	0.0403126
2875.8645	0.0398265
2877.7933	0.039273
2879.7221	0.0389318
2881.6510	0.0388541
2883.5798	0.0389497
2885.5086	0.0391698
2887.4374	0.0395751
2889.3662	0.0400183
2891.2950	0.0406334
2893.2238	0.0413872
2895.1527	0.0422117
2897.0815	0.0429377
2899.0103	0.0436591
2900.9391	0.0445312
2902.8679	0.0455458
2904.7967	0.0466984
2906.7256	0.0480169
2908.6544	0.049697
2910.5832	0.0518148
2912.5120	0.0545521
2914.4408	0.0576705
2916.3696	0.0605944
2918.2985	0.0631368
2920.2273	0.0651428
2922.1561	0.0665182
2924.0849	0.0671936
2926.0137	0.0672245
2927.9425	0.0666071
2929.8713	0.065473
2931.8002	0.0637281
2933.7290	0.0616588
2935.6578	0.0595141
2937.5866	0.0572981
2939.5154	0.0551682
2941.4442	0.0533663
2943.3731	0.051888
2945.3019	0.0505835
2947.2307	0.0496033
2949.1595	0.0489875
2951.0883	0.0486478
2953.0171	0.0484869
2954.9460	0.0482592
2956.8748	0.047939
2958.8036	0.047407
2960.7324	0.0468703
2962.6612	0.0463623
2964.5900	0.0457851
2966.5189	0.045162
2968.4477	0.0444559
2970.3765	0.0436225
2972.3053	0.0429504
2974.2341	0.0424569
2976.1629	0.0419397
2978.0917	0.0415061
2980.0206	0.0411631
2981.9494	0.0407125
2983.8782	0.0402043
2985.8070	0.0396603
2987.7358	0.0391509
2989.6646	0.0387006
2991.5935	0.038389
2993.5223	0.0379344
2995.4511	0.0373696
2997.3799	0.0369219
2999.3087	0.0363848
3001.2375	0.0358789
3003.1664	0.035579
3005.0952	0.0351606
3007.0240	0.0347768
3008.9528	0.0345576
3010.8816	0.0346288
3012.8104	0.0346661
3014.7392	0.034494
3016.6681	0.0341485
3018.5969	0.033849
3020.5257	0.0336545
3022.4545	0.0336643
3024.3833	0.0338901
3026.3121	0.0338986
3028.2410	0.0339229
3030.1698	0.0342515
3032.0986	0.034649
3034.0274	0.0352018
3035.9562	0.0354596
3037.8850	0.0356061
3039.8139	0.0362169
3041.7427	0.0369554
3043.6715	0.0374328
3045.6003	0.0378178
3047.5291	0.0382256
3049.4579	0.0389113
3051.3867	0.0395986
3053.3156	0.0400347
3055.2444	0.0406145
3057.1732	0.0411835
3059.1020	0.0415449
3061.0308	0.0419458
3062.9596	0.0425299
3064.8885	0.0430321
3066.8173	0.0436088
3068.7461	0.0438817
3070.6749	0.0438269
3072.6037	0.0439192
3074.5325	0.0440421
3076.4614	0.0443668
3078.3902	0.0445907
3080.3190	0.0445056
3082.2478	0.0443514
3084.1766	0.0442467
3086.1054	0.0439534
3088.0342	0.0435416
3089.9631	0.043363
3091.8919	0.0430638
3093.8207	0.0425814
3095.7495	0.0422896
3097.6783	0.0420723
3099.6071	0.041925
3101.5360	0.0415965
3103.4648	0.0412095
3105.3936	0.0409343
3107.3224	0.0408497
3109.2512	0.0406917
3111.1800	0.0403013
3113.1089	0.0400736
3115.0377	0.0401751
3116.9665	0.0401612
3118.8953	0.0399936
3120.8241	0.0398209
3122.7529	0.0396207
3124.6817	0.039397
3126.6106	0.03933
3128.5394	0.0394421
3130.4682	0.0396162
3132.3970	0.0396694
3134.3258	0.0397712
3136.2546	0.0399877
3138.1835	0.0403418
3140.1123	0.0405947
3142.0411	0.0407722
3143.9699	0.0410734
3145.8987	0.0413703
3147.8275	0.0416137
3149.7564	0.0420676
3151.6852	0.0426491
3153.6140	0.0431346
3155.5428	0.0434672
3157.4716	0.0438824
3159.4004	0.0444009
3161.3293	0.0449506
3163.2581	0.0455228
3165.1869	0.0461583
3167.1157	0.046809
3169.0445	0.0474924
3170.9733	0.0481917
3172.9021	0.048876
3174.8310	0.0495837
3176.7598	0.0503596
3178.6886	0.05121
3180.6174	0.0519515
3182.5462	0.0527383
3184.4750	0.0536492
3186.4039	0.0545112
3188.3327	0.055392
3190.2615	0.0563105
3192.1903	0.0572782
3194.1191	0.058244
3196.0479	0.0592612
3197.9768	0.0602976
3199.9056	0.0612732
3201.8344	0.0623216
3203.7632	0.0634544
3205.6920	0.064606
3207.6208	0.065613
3209.5496	0.0665786
3211.4785	0.0677502
3213.4073	0.0689524
3215.3361	0.070159
3217.2649	0.071421
3219.1937	0.0727594
3221.1225	0.0739881
3223.0514	0.0752359
3224.9802	0.0766724
3226.9090	0.0781658
3228.8378	0.0797272
3230.7666	0.0816051
3232.6954	0.08371
3234.6243	0.085467
3236.5531	0.0869557
3238.4819	0.0887335
3240.4107	0.0907395
3242.3395	0.0930265
3244.2683	0.095483
3246.1971	0.098175
3248.1260	0.100761
3250.0548	0.103183
3251.9836	0.105949
3253.9124	0.109072
3255.8412	0.112356
3257.7700	0.115538
3259.6989	0.118862
3261.6277	0.122363
3263.5565	0.125839
3265.4853	0.129272
3267.4141	0.132711
3269.3429	0.13601
3271.2718	0.138819
3273.2006	0.140928
3275.1294	0.142589
3277.0582	0.143649
3278.9870	0.144221
3280.9158	0.144305
3282.8446	0.143733
3284.7735	0.142576
3286.7023	0.140998
3288.6311	0.138953
3290.5599	0.136588
3292.4887	0.133896
3294.4175	0.130913
3296.3464	0.127732
3298.2752	0.124364
3300.2040	0.120908
3302.1328	0.117522
3304.0616	0.11427
3305.9904	0.111099
3307.9193	0.107946
3309.8481	0.104796
3311.7769	0.101716
3313.7057	0.0988152
3315.6345	0.0959777
3317.5633	0.0931916
3319.4921	0.0906428
3321.4210	0.0882113
3323.3498	0.0857948
3325.2786	0.0835045
3327.2074	0.081307
3329.1362	0.0791275
3331.0650	0.0771138
3332.9939	0.0752799
3334.9227	0.0735438
3336.8515	0.0718749
3338.7803	0.0703673
3340.7091	0.0689578
3342.6379	0.0675521
3344.5668	0.0662014
3346.4956	0.0649624
3348.4244	0.0638727
3350.3532	0.0628939
3352.2820	0.0618393
3354.2108	0.0607684
3356.1397	0.0597906
3358.0685	0.0588815
3359.9973	0.0580855
3361.9261	0.0573487
3363.8549	0.0566702
3365.7837	0.0560389
3367.7125	0.0554183
3369.6414	0.054731
3371.5702	0.0540646
3373.4990	0.0534951
3375.4278	0.0529523
3377.3566	0.0524324
3379.2854	0.0519285
3381.2143	0.0513985
3383.1431	0.0508677
3385.0719	0.0505004
3387.0007	0.0500963
3388.9295	0.0497019
3390.8583	0.0493207
3392.7872	0.0489252
3394.7160	0.0485
3396.6448	0.0480512
3398.5736	0.0476723
3400.5024	0.0473019
3402.4312	0.0469945
3404.3600	0.0466621
3406.2889	0.0462864
3408.2177	0.0458801
3410.1465	0.0454769
3412.0753	0.045081
3414.0041	0.0447179
3415.9329	0.0443486
3417.8618	0.0440071
3419.7906	0.0437078
3421.7194	0.0433692
3423.6482	0.0429406
3425.5770	0.0425427
3427.5058	0.0421812
3429.4347	0.0417907
3431.3635	0.0415143
3433.2923	0.0412223
3435.2211	0.0409354
3437.1499	0.0406784
3439.0787	0.0403695
3441.0075	0.0401107
3442.9364	0.0399873
3444.8652	0.0397275
3446.7940	0.0395161
3448.7228	0.0392795
3450.6516	0.0390804
3452.5804	0.0388668
3454.5093	0.0386572
3456.4381	0.0384581
3458.3669	0.0382287
3460.2957	0.037987
3462.2245	0.037788
3464.1533	0.0375019
3466.0822	0.0372158
3468.0110	0.0370848
3469.9398	0.0369634
3471.8686	0.0367197
3473.7974	0.0365144
3475.7262	0.0363645
3477.6550	0.0361383
3479.5839	0.0359461
3481.5127	0.0358224
3483.4415	0.0356227
3485.3703	0.03535
3487.2991	0.0351114
3489.2279	0.034922
3491.1568	0.0346632
3493.0856	0.0343883
3495.0144	0.0341964
3496.9432	0.0339918
3498.8720	0.0337367
3500.8008	0.0336066
3502.7297	0.0334973
3504.6585	0.0332711
3506.5873	0.0328991
3508.5161	0.0327677
3510.4449	0.0325953
3512.3737	0.0322566
3514.3025	0.0319963
3516.2314	0.0317919
3518.1602	0.0315032
3520.0890	0.0312828
3522.0178	0.0310674
3523.9466	0.0309466
3525.8754	0.0307359
3527.8043	0.0305249
3529.7331	0.0301635
3531.6619	0.029757
3533.5907	0.0294646
3535.5195	0.0292157
3537.4483	0.0288636
3539.3772	0.0284732
3541.3060	0.028141
3543.2348	0.0279159
3545.1636	0.0278521
3547.0924	0.0277621
3549.0212	0.0272677
3550.9501	0.02688
3552.8789	0.0267625
3554.8077	0.0264115
3556.7365	0.0259925
3558.6653	0.0256948
3560.5941	0.025416
3562.5229	0.0251354
3564.4518	0.0248263
3566.3806	0.0249008
3568.3094	0.0249108
3570.2382	0.0242743
3572.1670	0.0237533
3574.0958	0.0234578
3576.0247	0.0231013
3577.9535	0.0228369
3579.8823	0.0226061
3581.8111	0.0223587
3583.7399	0.0220188
3585.6687	0.0218895
3587.5976	0.0222098
3589.5264	0.0219686
3591.4552	0.0213263
3593.3840	0.021196
3595.3128	0.0211075
3597.2416	0.0207307
3599.1704	0.0204086
3601.0993	0.0203653
3603.0281	0.0199941
3604.9569	0.0195143
3606.8857	0.0195198
3608.8145	0.0197794
3610.7433	0.0193559
3612.6722	0.019128
3614.6010	0.018947
3616.5298	0.0184526
3618.4586	0.0185642
3620.3874	0.0186925
3622.3162	0.0181359
3624.2451	0.017575
3626.1739	0.0171277
3628.1027	0.0175377
3630.0315	0.0182538
3631.9603	0.017103
3633.8891	0.0164513
3635.8179	0.0160954
3637.7468	0.0157906
3639.6756	0.0156495
3641.6044	0.0154517
3643.5332	0.0151818
3645.4620	0.0148462
3647.3908	0.0152611
3649.3197	0.0157705
3651.2485	0.0155365
3653.1773	0.0143576
3655.1061	0.013943
3657.0349	0.0141614
3658.9637	0.0136817
3660.8926	0.0133396
3662.8214	0.0131989
3664.7502	0.0129011
3666.6790	0.0127023
3668.6078	0.0128809
3670.5366	0.0135123
3672.4654	0.0127796
3674.3943	0.0126641
3676.3231	0.0137247
3678.2519	0.0127125
3680.1807	0.0122967
3682.1095	0.0120675
3684.0383	0.0117916
3685.9672	0.01152
3687.8960	0.0117062
3689.8248	0.0123391
3691.7536	0.0123159
3693.6824	0.0119534
3695.6112	0.0117504
3697.5401	0.0117682
3699.4689	0.0116046
3701.3977	0.0118141
3703.3265	0.0118946
3705.2553	0.0115734
3707.1841	0.0113041
3709.1129	0.0114232
3711.0418	0.0118961
3712.9706	0.0120409
3714.8994	0.0113902
3716.8282	0.011122
3718.7570	0.0113791
3720.6858	0.0115194
3722.6147	0.0116235
3724.5435	0.0116159
3726.4723	0.0118729
3728.4011	0.011801
3730.3299	0.0113933
3732.2587	0.0118272
3734.1876	0.0122346
3736.1164	0.0127098
3738.0452	0.0121848
3739.9740	0.0114991
3741.9028	0.0110385
3743.8316	0.0116974
3745.7605	0.0124468
3747.6893	0.011269
3749.6181	0.0116646
3751.5469	0.0123868
3753.4757	0.012004
3755.4045	0.0111192
3757.3333	0.0109427
3759.2622	0.0111798
3761.1910	0.0113192
3763.1198	0.0108916
3765.0486	0.0109538
3766.9774	0.0109386
3768.9062	0.0108467
3770.8351	0.0112581
3772.7639	0.0109644
3774.6927	0.0107654
3776.6215	0.0107424
3778.5503	0.0109185
3780.4791	0.0111879
3782.4080	0.0109202
3784.3368	0.0109133
3786.2656	0.0108843
3788.1944	0.0107648
3790.1232	0.0106959
3792.0520	0.0106568
3793.9808	0.0106758
3795.9097	0.0109743
3797.8385	0.0111412
3799.7673	0.0108646
3801.6961	0.0116776
3803.6249	0.0113376
3805.5537	0.0106512
3807.4826	0.0112972
3809.4114	0.0111177
3811.3402	0.0107753
3813.2690	0.0105182
3815.1978	0.0107797
3817.1266	0.0113858
3819.0555	0.0108438
3820.9843	0.0114774
3822.9131	0.0115648
3824.8419	0.0108985
3826.7707	0.0110614
3828.6995	0.0109109
3830.6283	0.0107567
3832.5572	0.0109463
3834.4860	0.0108732
3836.4148	0.0109378
3838.3436	0.0114787
3840.2724	0.011567
3842.2012	0.0111872
3844.1301	0.0111912
3846.0589	0.0111113
3847.9877	0.0108299
3849.9165	0.0105978
3851.8453	0.0107238
3853.7741	0.0123542
3855.7030	0.0121699
3857.6318	0.0113204
3859.5606	0.0109637
3861.4894	0.0108757
3863.4182	0.0111461
3865.3470	0.0114958
3867.2758	0.0110215
3869.2047	0.011049
3871.1335	0.0115997
3873.0623	0.0111747
3874.9911	0.0114128
3876.9199	0.0110068
3878.8487	0.0108638
3880.7776	0.0113756
3882.7064	0.0111867
3884.6352	0.0110193
3886.5640	0.0114382
3888.4928	0.0108426
3890.4216	0.0108934
3892.3505	0.0114535
3894.2793	0.0111907
3896.2081	0.0108108
3898.1369	0.0109235
3900.0657	0.0112654
3901.9945	0.0112905
3903.9233	0.0115078
3905.8522	0.0115925
3907.7810	0.0111457
3909.7098	0.0109265
3911.6386	0.0109297
3913.5674	0.0108912
3915.4962	0.0109276
3917.4251	0.0112163
3919.3539	0.0111517
3921.2827	0.0110299
3923.2115	0.0109726
3925.1403	0.0112328
3927.0691	0.0110694
3928.9980	0.0108714
3930.9268	0.011027
3932.8556	0.0113162
3934.7844	0.0112535
3936.7132	0.0110314
3938.6420	0.0109274
3940.5709	0.0108848
3942.4997	0.0110704
3944.4285	0.0111592
3946.3573	0.0110567
3948.2861	0.0111516
3950.2149	0.0111415
3952.1437	0.011072
3954.0726	0.0110443
3956.0014	0.0110671
3957.9302	0.0110013
3959.8590	0.0110064
3961.7878	0.0111776
3963.7166	0.0112417
3965.6455	0.0111343
3967.5743	0.0110905
3969.5031	0.0110488
3971.4319	0.0111219
3973.3607	0.0112137
3975.2895	0.0112683
3977.2184	0.0111803
3979.1472	0.0110945
3981.0760	0.0110467
3983.0048	0.0110652
3984.9336	0.0111382
3986.8624	0.0112379
3988.7912	0.0112736
3990.7201	0.0112838
3992.6489	0.0112088
3994.5777	0.011187
3996.5065	0.0112356
3998.4353	0.0112383
4000.3641	0.0112075
4002.2930	0.0111828
4004.2218	0.0111948
4006.1506	0.0112539
4008.0794	0.0112573
4010.0082	0.0112132
4011.9370	0.0111781
4013.8659	0.0112087
4015.7947	0.0111375
4017.7235	0.011097
4019.6523	0.0110979
4021.5811	0.0110491
4023.5099	0.0110367
4025.4387	0.0111221
4027.3676	0.0111603
4029.2964	0.011182
4031.2252	0.0111121
4033.1540	0.0110151
4035.0828	0.0109632
4037.0116	0.011054
4038.9405	0.0111345
4040.8693	0.0110656
4042.7981	0.0109933
4044.7269	0.0110657
4046.6557	0.0110963
4048.5845	0.0110096
4050.5134	0.0109323
4052.4422	0.0109249
4054.3710	0.0110236
4056.2998	0.0110692
4058.2286	0.0110429
4060.1574	0.01104
4062.0862	0.0109813
4064.0151	0.0109775
4065.9439	0.0109902
4067.8727	0.0109388
4069.8015	0.0109442
4071.7303	0.0109516
4073.6591	0.0109814
4075.5880	0.0109652
4077.5168	0.010952
4079.4456	0.0109853
4081.3744	0.0109119
4083.3032	0.0108805
4085.2320	0.0108777
4087.1609	0.0108994
4089.0897	0.0108708
4091.0185	0.0108023
4092.9473	0.0108647
4094.8761	0.0109354
4096.8049	0.010879
4098.7337	0.0108495
4100.6626	0.010862
4102.5914	0.0108752
4104.5202	0.0108655
4106.4490	0.0109123
4108.3778	0.0108857
4110.3066	0.0108118
4112.2355	0.0107429
4114.1643	0.0107428
4116.0931	0.0108013
4118.0219	0.0108771
4119.9507	0.0109018
4121.8795	0.0109429
4123.8084	0.0108934
4125.7372	0.0109239
4127.6660	0.0108654
4129.5948	0.0108229
4131.5236	0.010797
4133.4524	0.0107974
4135.3813	0.0107793
4137.3101	0.0107163
4139.2389	0.0106708
4141.1677	0.0107283
4143.0965	0.0108299
4145.0253	0.0109439
4146.9541	0.010927
4148.8830	0.0108934
4150.8118	0.0108052
4152.7406	0.0107994
4154.6694	0.0108358
4156.5982	0.0108262
4158.5270	0.0107751
4160.4559	0.010767
4162.3847	0.0108152
4164.3135	0.0108334
4166.2423	0.0108616
4168.1711	0.0109084
4170.0999	0.0108613
4172.0288	0.0108034
4173.9576	0.0108641
4175.8864	0.0109027
4177.8152	0.0108626
4179.7440	0.0108653
4181.6728	0.0108281
4183.6016	0.0109039
4185.5305	0.0109588
4187.4593	0.0109001
4189.3881	0.0107893
4191.3169	0.0108311
4193.2457	0.0108736
4195.1745	0.0108487
4197.1034	0.0108409
4199.0322	0.0108421
4200.9610	0.0107995
[truncated: 414 more rows]
