# Supplementary material for: Vibrational Study on the Structure, Bioactivity, and Silver Adsorption of Silk Fibroin Fibers Grafted with Methacrylonitrile
Source: Molecules. 2023 Mar 10;28(6):2551. doi: 10.3390/molecules28062551 (PMC10051891; doi:10.3390/molecules28062551)
Supplement: Supplementary file 1 [file molecules-28-02551-s001.zip › RAW DATA/Figure S2 IR t0 parallel all samples/Average IR BF MAN 40% t0 parallel.txt]

TITLE	BF MAN 40% T0 PARALLELE P3 | AV. OF 3
DATA TYPE
ORIGIN	JASCO
OWNER
DATE	23/03/01
TIME	12:00:07
SPECTROMETER/DATA SYSTEM
RESOLUTION
DELTAX	1.92882
XUNITS	1/CM
YUNITS	ABSORBANCE
FIRSTX	379.9768
LASTX	4999.4912
NPOINTS	2396
FIRSTY	0.19174
MAXY	0.37223
MINY	0.00941
XYDATA
379.9768	0.191736
381.9056	0.192317
383.8344	0.193844
385.7633	0.185578
387.6921	0.18173
389.6209	0.18117
391.5497	0.181325
393.4785	0.181896
395.4073	0.184225
397.3361	0.188784
399.2650	0.181555
401.1938	0.173922
403.1226	0.170674
405.0514	0.17081
406.9802	0.170191
408.9090	0.174375
410.8379	0.175227
412.7667	0.176129
414.6955	0.178696
416.6243	0.182991
418.5531	0.19144
420.4819	0.189652
422.4108	0.188338
424.3396	0.188887
426.2684	0.186933
428.1972	0.183918
430.1260	0.1788
432.0548	0.171857
433.9837	0.169073
435.9125	0.167709
437.8413	0.166007
439.7701	0.165013
441.6989	0.164639
443.6277	0.163634
445.5565	0.163292
447.4854	0.163163
449.4142	0.162741
451.3430	0.162349
453.2718	0.163394
455.2006	0.163453
457.1294	0.164574
459.0583	0.164323
460.9871	0.163834
462.9159	0.164027
464.8447	0.165352
466.7735	0.166399
468.7023	0.166857
470.6312	0.16728
472.5600	0.168589
474.4888	0.169323
476.4176	0.170402
478.3464	0.171931
480.2752	0.173264
482.2040	0.174145
484.1329	0.175828
486.0617	0.17668
487.9905	0.177021
489.9193	0.177377
491.8481	0.177725
493.7769	0.177296
495.7058	0.177085
497.6346	0.177273
499.5634	0.178293
501.4922	0.179105
503.4210	0.179775
505.3498	0.18119
507.2787	0.182909
509.2075	0.184221
511.1363	0.18557
513.0651	0.187113
514.9939	0.188781
516.9227	0.190057
518.8515	0.191551
520.7804	0.192375
522.7092	0.192898
524.6380	0.194543
526.5668	0.196638
528.4956	0.198402
530.4244	0.200936
532.3533	0.204162
534.2821	0.207129
536.2109	0.210011
538.1397	0.213904
540.0685	0.217628
541.9973	0.221471
543.9262	0.224892
545.8550	0.228435
547.7838	0.230719
549.7126	0.232226
551.6414	0.232203
553.5702	0.229864
555.4990	0.224938
557.4279	0.218302
559.3567	0.209954
561.2855	0.20166
563.2143	0.194191
565.1431	0.188467
567.0719	0.183873
569.0008	0.180494
570.9296	0.177863
572.8584	0.176298
574.7872	0.175071
576.7160	0.1747
578.6448	0.174145
580.5737	0.17372
582.5025	0.173517
584.4313	0.173806
586.3601	0.17423
588.2889	0.174916
590.2177	0.175463
592.1465	0.176353
594.0754	0.177566
596.0042	0.179468
597.9330	0.181381
599.8618	0.183984
601.7906	0.186444
603.7194	0.189486
605.6483	0.19231
607.5771	0.194621
609.5059	0.196444
611.4347	0.197118
613.3635	0.196344
615.2923	0.194978
617.2212	0.193523
619.1500	0.192313
621.0788	0.191687
623.0076	0.191406
624.9364	0.190949
626.8652	0.190425
628.7941	0.189462
630.7229	0.187934
632.6517	0.186579
634.5805	0.185307
636.5093	0.183978
638.4381	0.182873
640.3669	0.182011
642.2958	0.181471
644.2246	0.180564
646.1534	0.179602
648.0822	0.178681
650.0110	0.177382
651.9398	0.175851
653.8687	0.174697
655.7975	0.173802
657.7263	0.172578
659.6551	0.17163
661.5839	0.17096
663.5127	0.170437
665.4416	0.171086
667.3704	0.171996
669.2992	0.169911
671.2280	0.169853
673.1568	0.170452
675.0856	0.170594
677.0144	0.17083
678.9433	0.171082
680.8721	0.171209
682.8009	0.171083
684.7297	0.171165
686.6585	0.171293
688.5873	0.170967
690.5162	0.170474
692.4450	0.170076
694.3738	0.169367
696.3026	0.168554
698.2314	0.167164
700.1602	0.165608
702.0891	0.16385
704.0179	0.161645
705.9467	0.159095
707.8755	0.156459
709.8043	0.153961
711.7331	0.151819
713.6619	0.149858
715.5908	0.148094
717.5196	0.146362
719.4484	0.144377
721.3772	0.142062
723.3060	0.139682
725.2348	0.136904
727.1637	0.13376
729.0925	0.130561
731.0213	0.127221
732.9501	0.123768
734.8789	0.120138
736.8077	0.116474
738.7366	0.112839
740.6654	0.109315
742.5942	0.10601
744.5230	0.102947
746.4518	0.0998682
748.3806	0.0970066
750.3094	0.0943712
752.2383	0.0921572
754.1671	0.0902607
756.0959	0.0887533
758.0247	0.0873607
759.9535	0.0864086
761.8823	0.0857138
763.8112	0.0851779
765.7400	0.0841531
767.6688	0.0830508
769.5976	0.0815521
771.5264	0.0798411
773.4552	0.0779386
775.3841	0.0762471
777.3129	0.0744856
779.2417	0.0731123
781.1705	0.0717877
783.0993	0.070459
785.0281	0.0690029
786.9569	0.0679138
788.8858	0.0666783
790.8146	0.0654636
792.7434	0.0644061
794.6722	0.0635491
796.6010	0.0626759
798.5298	0.0623346
800.4587	0.061956
802.3875	0.0617355
804.3163	0.0614336
806.2451	0.0612763
808.1739	0.0610656
810.1027	0.0609843
812.0316	0.060722
813.9604	0.0605522
815.8892	0.0602072
817.8180	0.0600611
819.7468	0.0599847
821.6756	0.0601724
823.6045	0.0604923
825.5333	0.0609295
827.4621	0.0610293
829.3909	0.0607267
831.3197	0.06004
833.2485	0.0591581
835.1773	0.0578686
837.1062	0.0567747
839.0350	0.0558809
840.9638	0.0552821
842.8926	0.0548779
844.8214	0.0548815
846.7502	0.055024
848.6791	0.0555467
850.6079	0.055861
852.5367	0.0557045
854.4655	0.0544295
856.3943	0.0529638
858.3231	0.0513279
860.2520	0.0499831
862.1808	0.0488628
864.1096	0.0481215
866.0384	0.0475742
867.9672	0.047445
869.8960	0.0473858
871.8248	0.0476694
873.7537	0.0480053
875.6825	0.0482904
877.6113	0.0480664
879.5401	0.0478035
881.4689	0.0474693
883.3977	0.047176
885.3266	0.0467988
887.2554	0.0468431
889.1842	0.0466077
891.1130	0.0463891
893.0418	0.0462346
894.9706	0.0462922
896.8995	0.0460725
898.8283	0.0458245
900.7571	0.0454259
902.6859	0.0454528
904.6147	0.0454765
906.5435	0.0454356
908.4723	0.0454286
910.4012	0.0457039
912.3300	0.0459256
914.2588	0.0465611
916.1876	0.0472797
918.1164	0.0482578
920.0452	0.0493079
921.9741	0.0504904
923.9029	0.0515816
925.8317	0.0526253
927.7605	0.0531383
929.6893	0.0533507
931.6181	0.0531323
933.5470	0.0528157
935.4758	0.0525478
937.4046	0.0523517
939.3334	0.0522472
941.2622	0.0524859
943.1910	0.0526511
945.1198	0.0529996
947.0487	0.0533625
948.9775	0.0538099
950.9063	0.0540965
952.8351	0.0543869
954.7639	0.0547634
956.6927	0.0551739
958.6216	0.0554918
960.5504	0.056105
962.4792	0.0567559
964.4080	0.0576547
966.3368	0.0588898
968.2656	0.0603595
970.1945	0.0619105
972.1233	0.0635055
974.0521	0.0646297
975.9809	0.0650495
977.9097	0.0647832
979.8385	0.064154
981.7673	0.0633434
983.6962	0.0626646
985.6250	0.0622978
987.5538	0.0625374
989.4826	0.0632615
991.4114	0.0644666
993.3402	0.0655731
995.2691	0.0663152
997.1979	0.0666141
999.1267	0.0666344
1001.0555	0.0663798
1002.9843	0.0659443
1004.9131	0.0654689
1006.8420	0.0652928
1008.7708	0.0653973
1010.6996	0.0658651
1012.6284	0.0664943
1014.5572	0.0670942
1016.4860	0.0672613
1018.4149	0.0670656
1020.3437	0.0668412
1022.2725	0.066949
1024.2013	0.0674996
1026.1301	0.0686431
1028.0589	0.0700862
1029.9877	0.0717354
1031.9166	0.0734672
1033.8454	0.0753703
1035.7742	0.0773361
1037.7030	0.0792597
1039.6318	0.0809422
1041.5606	0.0823464
1043.4895	0.0834723
1045.4183	0.0843435
1047.3471	0.0849844
1049.2759	0.0856322
1051.2047	0.0864118
1053.1335	0.0875266
1055.0624	0.0890843
1056.9912	0.0909076
1058.9200	0.0925988
1060.8488	0.0941312
1062.7776	0.0954082
1064.7064	0.0963859
1066.6352	0.0970414
1068.5641	0.0972078
1070.4929	0.0967461
1072.4217	0.0957553
1074.3505	0.0940871
1076.2793	0.0918243
1078.2081	0.0891517
1080.1370	0.0863374
1082.0658	0.0834607
1083.9946	0.0805438
1085.9234	0.0776871
1087.8522	0.0752086
1089.7810	0.0730567
1091.7099	0.0714078
1093.6387	0.0702849
1095.5675	0.0697286
1097.4963	0.0695921
1099.4251	0.0697955
1101.3539	0.0699923
1103.2827	0.0698834
1105.2116	0.0693861
1107.1404	0.0688355
1109.0692	0.0682822
1110.9980	0.0678661
1112.9268	0.0675858
1114.8556	0.0674683
1116.7845	0.0672978
1118.7133	0.0671583
1120.6421	0.066949
1122.5709	0.0668231
1124.4997	0.066713
1126.4285	0.0665954
1128.3574	0.0664376
1130.2862	0.0663867
1132.2150	0.0663834
1134.1438	0.0665103
1136.0726	0.0668039
1138.0014	0.0673259
1139.9302	0.0679312
1141.8591	0.0687311
1143.7879	0.0696942
1145.7167	0.0708697
1147.6455	0.0721997
1149.5743	0.0737564
1151.5031	0.0754013
1153.4320	0.0771128
1155.3608	0.0787697
1157.2896	0.0803217
1159.2184	0.0816849
1161.1472	0.0828564
1163.0760	0.0838202
1165.0049	0.0847543
1166.9337	0.0856126
1168.8625	0.0864861
1170.7913	0.0870924
1172.7201	0.0869612
1174.6489	0.0858726
1176.5777	0.0842503
1178.5066	0.082698
1180.4354	0.0817452
1182.3642	0.0814349
1184.2930	0.0817582
1186.2218	0.0824906
1188.1506	0.0836115
1190.0795	0.0849578
1192.0083	0.0866389
1193.9371	0.0885741
1195.8659	0.0908106
1197.7947	0.0932782
1199.7235	0.0961952
1201.6524	0.0995905
1203.5812	0.103443
1205.5100	0.107634
1207.4388	0.11214
1209.3676	0.116721
1211.2964	0.121249
1213.2253	0.125387
1215.1541	0.128516
1217.0829	0.130283
1219.0117	0.130599
1220.9405	0.129937
1222.8693	0.129229
1224.7981	0.129197
1226.7270	0.129816
1228.6558	0.130624
1230.5846	0.131086
1232.5134	0.130791
1234.4422	0.129674
1236.3710	0.127973
1238.2999	0.126023
1240.2287	0.124004
1242.1575	0.122079
1244.0863	0.120399
1246.0151	0.118883
1247.9439	0.117531
1249.8728	0.116421
1251.8016	0.115627
1253.7304	0.115173
1255.6592	0.115117
1257.5880	0.115346
1259.5168	0.115697
1261.4456	0.11586
1263.3745	0.115454
1265.3033	0.114225
1267.2321	0.112095
1269.1609	0.109138
1271.0897	0.105657
1273.0185	0.102075
1274.9474	0.0986781
1276.8762	0.0956913
1278.8050	0.0931819
1280.7338	0.0911299
1282.6626	0.0894973
1284.5914	0.0882523
1286.5203	0.0872205
1288.4491	0.0863943
1290.3779	0.0857221
1292.3067	0.085264
1294.2355	0.0849481
1296.1643	0.0848272
1298.0931	0.0848252
1300.0220	0.08498
1301.9508	0.0851841
1303.8796	0.0853143
1305.8084	0.0852967
1307.7372	0.0852933
1309.6660	0.0852636
1311.5949	0.0853082
1313.5237	0.0852859
1315.4525	0.0853728
1317.3813	0.0856125
1319.3101	0.085969
1321.2389	0.08644
1323.1678	0.0871318
1325.0966	0.0880263
1327.0254	0.0890317
1328.9542	0.0899509
1330.8830	0.0908468
1332.8118	0.0915285
1334.7406	0.0920159
1336.6695	0.0922643
1338.5983	0.0922533
1340.5271	0.0918578
1342.4559	0.0916047
1344.3847	0.091418
1346.3135	0.0912738
1348.2424	0.0912052
1350.1712	0.0913054
1352.1000	0.091632
1354.0288	0.0923001
1355.9576	0.0932932
1357.8864	0.0948422
1359.8153	0.0970208
1361.7441	0.0999404
1363.6729	0.103438
1365.6017	0.10672
1367.5305	0.108928
1369.4593	0.1097
1371.3881	0.109609
1373.3170	0.109014
1375.2458	0.10803
1377.1746	0.10754
1379.1034	0.107276
1381.0322	0.107571
1382.9610	0.108762
1384.8899	0.110585
1386.8187	0.112198
1388.7475	0.113108
1390.6763	0.113844
1392.6051	0.114418
1394.5339	0.114373
1396.4628	0.113877
1398.3916	0.113571
1400.3204	0.112753
1402.2492	0.112625
1404.1780	0.112429
1406.1068	0.112052
1408.0357	0.112011
1409.9645	0.112101
1411.8933	0.111888
1413.8221	0.111792
1415.7509	0.111792
1417.6797	0.111891
1419.6085	0.111093
1421.5374	0.111256
1423.4662	0.112527
1425.3950	0.114561
1427.3238	0.117825
1429.2526	0.122527
1431.1814	0.128947
1433.1103	0.136685
1435.0391	0.144746
1436.9679	0.152892
1438.8967	0.158459
1440.8255	0.161861
1442.7543	0.163571
1444.6832	0.164826
1446.6120	0.164536
1448.5408	0.161668
1450.4696	0.157114
1452.3984	0.151594
1454.3272	0.146038
1456.2560	0.140269
1458.1849	0.130076
1460.1137	0.125522
1462.0425	0.123559
1463.9713	0.121932
1465.9001	0.119447
1467.8289	0.11815
1469.7578	0.117217
1471.6866	0.115934
1473.6154	0.112875
1475.5442	0.11113
1477.4730	0.109695
1479.4018	0.10924
1481.3307	0.109043
1483.2595	0.109822
1485.1883	0.111965
1487.1171	0.115617
1489.0459	0.12024
1490.9747	0.126459
1492.9035	0.133589
1494.8324	0.14154
1496.7612	0.150726
1498.6900	0.160203
1500.6188	0.169873
1502.5476	0.180287
1504.4764	0.190701
1506.4053	0.202008
1508.3341	0.212571
1510.2629	0.222407
1512.1917	0.232453
1514.1205	0.241194
1516.0493	0.245216
1517.9782	0.243459
1519.9070	0.242654
1521.8358	0.237501
1523.7646	0.234579
1525.6934	0.233841
1527.6222	0.230934
1529.5510	0.228933
1531.4799	0.227681
1533.4087	0.223352
1535.3375	0.217852
1537.2663	0.217983
1539.1951	0.215
1541.1239	0.206089
1543.0528	0.20072
1544.9816	0.195945
1546.9104	0.191461
1548.8392	0.188528
1550.7680	0.18304
1552.6968	0.179693
1554.6257	0.174979
1556.5545	0.172496
1558.4833	0.16801
1560.4121	0.155
1562.3409	0.151208
1564.2697	0.147188
1566.1985	0.141205
1568.1274	0.13719
1570.0562	0.130681
1571.9850	0.126471
1573.9138	0.124869
1575.8426	0.122659
1577.7714	0.119732
1579.7003	0.120043
1581.6291	0.121017
1583.5579	0.123285
1585.4867	0.126663
1587.4155	0.131821
1589.3443	0.138509
1591.2732	0.14701
1593.2020	0.156808
1595.1308	0.167982
1597.0596	0.180314
1598.9884	0.194307
1600.9172	0.210908
1602.8461	0.230721
1604.7749	0.253216
1606.7037	0.277014
1608.6325	0.300873
1610.5613	0.322907
1612.4901	0.342566
1614.4189	0.359664
1616.3478	0.370163
1618.2766	0.371574
1620.2054	0.372229
1622.1342	0.366204
1624.0630	0.348624
1625.9918	0.33366
1627.9207	0.316993
1629.8495	0.298005
1631.7783	0.283947
1633.7071	0.272789
1635.6359	0.254776
1637.5647	0.235937
1639.4936	0.226885
1641.4224	0.217787
1643.3512	0.210638
1645.2800	0.20494
1647.2088	0.195062
1649.1376	0.188139
1651.0664	0.187369
1652.9953	0.180998
1654.9241	0.168239
1656.8529	0.164779
1658.7817	0.159936
1660.7105	0.154847
1662.6393	0.148303
1664.5682	0.141859
1666.4970	0.138163
1668.4258	0.134135
1670.3546	0.12756
1672.2834	0.123123
1674.2122	0.119707
1676.1411	0.113918
1678.0699	0.109736
1679.9987	0.10632
1681.9275	0.103103
1683.8563	0.0993811
1685.7851	0.0928877
1687.7139	0.0904777
1689.6428	0.0877035
1691.5716	0.08526
1693.5004	0.0841535
1695.4292	0.0835642
1697.3580	0.0827147
1699.2868	0.0821383
1701.2157	0.0751839
1703.1445	0.0686909
1705.0733	0.0607518
1707.0021	0.0521362
1708.9309	0.0461778
1710.8597	0.0423816
1712.7886	0.0391967
1714.7174	0.037385
1716.6462	0.0352257
1718.5750	0.0338497
1720.5038	0.0320616
1722.4326	0.0313546
1724.3614	0.0303133
1726.2903	0.0297787
1728.2191	0.0290466
1730.1479	0.0289218
1732.0767	0.0284189
1734.0055	0.0287078
1735.9343	0.0279927
1737.8632	0.0276152
1739.7920	0.0269871
1741.7208	0.0263203
1743.6496	0.0251792
1745.5784	0.024291
1747.5072	0.0231465
1749.4361	0.0225017
1751.3649	0.0215176
1753.2937	0.0207801
1755.2225	0.0199023
1757.1513	0.0196273
1759.0801	0.018996
1761.0089	0.0188542
1762.9378	0.0184597
1764.8666	0.018208
1766.7954	0.017918
1768.7242	0.0180775
1770.6530	0.0177946
1772.5818	0.0181192
1774.5107	0.0176431
1776.4395	0.0175119
1778.3683	0.017188
1780.2971	0.0171713
1782.2259	0.01689
1784.1547	0.016901
1786.0836	0.016637
1788.0124	0.0165165
1789.9412	0.0163091
1791.8700	0.0165848
1793.7988	0.016343
1795.7276	0.0161826
1797.6565	0.0159126
1799.5853	0.0159476
1801.5141	0.0158394
1803.4429	0.0158147
1805.3717	0.0154842
1807.3005	0.0154366
1809.2293	0.0151903
1811.1582	0.0153514
1813.0870	0.0151686
1815.0158	0.0150977
1816.9446	0.0149448
1818.8734	0.0151137
1820.8022	0.0149692
1822.7311	0.015127
1824.6599	0.0151147
1826.5887	0.0152642
1828.5175	0.0150244
1830.4463	0.0153013
1832.3751	0.0149751
1834.3040	0.0149708
1836.2328	0.0147881
1838.1616	0.0149955
1840.0904	0.0149206
1842.0192	0.0149945
1843.9480	0.0151933
1845.8768	0.015372
1847.8057	0.0149138
1849.7345	0.0149488
1851.6633	0.0146806
1853.5921	0.0149196
1855.5209	0.0148303
1857.4497	0.0150107
1859.3786	0.0149102
1861.3074	0.0151156
1863.2362	0.0149499
1865.1650	0.0151509
1867.0938	0.0151265
1869.0226	0.0154348
1870.9515	0.015085
1872.8803	0.015053
1874.8091	0.015027
1876.7379	0.0152758
1878.6667	0.01512
1880.5955	0.0152511
1882.5243	0.015081
1884.4532	0.0152728
1886.3820	0.0152065
1888.3108	0.0154165
1890.2396	0.015321
1892.1684	0.0155105
1894.0972	0.0153819
1896.0261	0.0154431
1897.9549	0.0151734
1899.8837	0.0154581
1901.8125	0.0153663
1903.7413	0.0155084
1905.6701	0.0153881
1907.5990	0.0157204
1909.5278	0.0156282
1911.4566	0.0156994
1913.3854	0.0155406
1915.3142	0.0158063
1917.2430	0.0158226
1919.1718	0.0161759
1921.1007	0.0155684
1923.0295	0.0159392
1924.9583	0.0158476
1926.8871	0.0158586
1928.8159	0.0156861
1930.7447	0.0161059
1932.6736	0.0159708
1934.6024	0.0162588
1936.5312	0.0162034
1938.4600	0.0165111
1940.3888	0.0163144
1942.3176	0.016837
1944.2465	0.0165008
1946.1753	0.0167009
1948.1041	0.0169084
1950.0329	0.0174117
1951.9617	0.0174143
1953.8905	0.0177972
1955.8193	0.0174972
1957.7482	0.0178897
1959.6770	0.0178376
1961.6058	0.0185169
1963.5346	0.0187526
1965.4634	0.0195491
1967.3922	0.0191246
1969.3211	0.0199141
1971.2499	0.0191415
1973.1787	0.0196282
1975.1075	0.0199459
1977.0363	0.021185
1978.9651	0.0210534
1980.8940	0.0206131
1982.8228	0.0194061
1984.7516	0.0200635
1986.6804	0.0198509
1988.6092	0.0197898
1990.5380	0.0190295
1992.4669	0.0195413
1994.3957	0.0190757
1996.3245	0.0188913
1998.2533	0.0188899
2000.1821	0.019354
2002.1109	0.0188779
2004.0397	0.0193722
2005.9686	0.0195582
2007.8974	0.0207252
2009.8262	0.0204389
2011.7550	0.0210684
2013.6838	0.0210095
2015.6126	0.0209916
2017.5415	0.0205261
2019.4703	0.0211934
2021.3991	0.0205538
2023.3279	0.0206968
2025.2567	0.0205266
2027.1855	0.021195
2029.1144	0.0205678
2031.0432	0.0208512
2032.9720	0.020659
2034.9008	0.0214237
2036.8296	0.0206142
2038.7584	0.0204202
2040.6872	0.020002
2042.6161	0.0203443
2044.5449	0.0195837
2046.4737	0.0194999
2048.4025	0.0188676
2050.3313	0.0190027
2052.2601	0.0183951
2054.1890	0.0182804
2056.1178	0.0179203
2058.0466	0.0176616
2059.9754	0.0170432
2061.9042	0.0174203
2063.8330	0.0175215
2065.7619	0.0177211
2067.6907	0.0173715
2069.6195	0.017178
2071.5483	0.0170438
2073.4771	0.0172424
2075.4059	0.0169521
2077.3347	0.0168348
2079.2636	0.0168451
2081.1924	0.0169838
2083.1212	0.0166355
2085.0500	0.0166007
2086.9788	0.0162932
2088.9076	0.0164526
2090.8365	0.016141
2092.7653	0.0158836
2094.6941	0.0158187
2096.6229	0.0165244
2098.5517	0.016571
2100.4805	0.0166002
2102.4094	0.016268
2104.3382	0.0163083
2106.2670	0.0161458
2108.1958	0.0162319
2110.1246	0.0162128
2112.0534	0.0163464
2113.9822	0.0159356
2115.9111	0.0158193
2117.8399	0.0157276
2119.7687	0.0157668
2121.6975	0.0156683
2123.6263	0.0157533
2125.5551	0.0152763
2127.4840	0.0153438
2129.4128	0.015234
2131.3416	0.0153569
2133.2704	0.0150846
2135.1992	0.0157239
2137.1280	0.0162235
2139.0569	0.0164642
2140.9857	0.0160222
2142.9145	0.0163622
2144.8433	0.0163349
2146.7721	0.0173055
2148.7009	0.0181533
2150.6297	0.0185397
2152.5586	0.0175571
2154.4874	0.0178023
2156.4162	0.018478
2158.3450	0.0206099
2160.2738	0.0225007
2162.2026	0.0224144
2164.1315	0.0207057
2166.0603	0.0204612
2167.9891	0.0196108
2169.9179	0.0195688
2171.8467	0.0192049
2173.7755	0.0190564
2175.7044	0.018677
2177.6332	0.0190872
2179.5620	0.0184761
2181.4908	0.0187161
2183.4196	0.0190341
2185.3484	0.0198146
2187.2773	0.019327
2189.2061	0.0189858
2191.1349	0.0186784
2193.0637	0.0187489
2194.9925	0.0186664
2196.9213	0.018705
2198.8501	0.018267
2200.7790	0.0180412
2202.7078	0.0178543
2204.6366	0.018208
2206.5654	0.0177119
2208.4942	0.0178271
2210.4230	0.0177806
2212.3519	0.0177886
2214.2807	0.0177557
2216.2095	0.0179425
2218.1383	0.0177547
2220.0671	0.0179991
2221.9959	0.017911
2223.9248	0.0184639
2225.8536	0.019351
2227.7824	0.0206403
2229.7112	0.0218549
2231.6400	0.0234215
2233.5688	0.0246393
2235.4976	0.0253161
2237.4265	0.0250664
2239.3553	0.0244955
2241.2841	0.0232128
2243.2129	0.0217007
2245.1417	0.0202094
2247.0705	0.0190678
2248.9994	0.0181804
2250.9282	0.0177411
2252.8570	0.0170909
2254.7858	0.0169667
2256.7146	0.0167695
2258.6434	0.0167056
2260.5723	0.0163354
2262.5011	0.0162079
2264.4299	0.0159506
2266.3587	0.0161121
2268.2875	0.0161354
2270.2163	0.0160585
2272.1451	0.0158115
2274.0740	0.0159349
2276.0028	0.0158454
2277.9316	0.0158491
2279.8604	0.0158697
2281.7892	0.0160609
2283.7180	0.0159617
2285.6469	0.0158888
2287.5757	0.0155521
2289.5045	0.0153802
2291.4333	0.0151892
2293.3621	0.0151103
2295.2909	0.0149108
2297.2198	0.014789
2299.1486	0.0145522
2301.0774	0.0145142
2303.0062	0.0142919
2304.9350	0.0142349
2306.8638	0.0140878
2308.7926	0.013879
2310.7215	0.0135557
2312.6503	0.0134701
2314.5791	0.0133669
2316.5079	0.0133875
2318.4367	0.0130452
2320.3655	0.01281
2322.2944	0.0126169
2324.2232	0.0125025
2326.1520	0.0118207
2328.0808	0.0114167
2330.0096	0.011086
2331.9384	0.0109342
2333.8673	0.0109365
2335.7961	0.0109594
2337.7249	0.0107327
2339.6537	0.0107569
2341.5825	0.0104064
2343.5113	0.0103016
2345.4401	0.0107761
2347.3690	0.0116327
2349.2978	0.0115998
2351.2266	0.0110182
2353.1554	0.0103513
2355.0842	0.00999592
2357.0130	0.00965837
2358.9419	0.00971086
2360.8707	0.00941387
2362.7995	0.00958326
2364.7283	0.00966278
2366.6571	0.0099623
2368.5859	0.0104156
2370.5148	0.0112482
2372.4436	0.0118995
2374.3724	0.0124795
2376.3012	0.0128052
2378.2300	0.013217
2380.1588	0.0135228
2382.0877	0.0138731
2384.0165	0.0142254
2385.9453	0.0145161
2387.8741	0.0146373
2389.8029	0.0146725
2391.7317	0.014595
2393.6605	0.0146609
2395.5894	0.0147327
2397.5182	0.0148037
2399.4470	0.0147841
2401.3758	0.0148444
2403.3046	0.0147888
2405.2334	0.0147907
2407.1623	0.0149159
2409.0911	0.0149975
2411.0199	0.0149772
2412.9487	0.0150388
2414.8775	0.0150371
2416.8063	0.0150761
2418.7352	0.0150501
2420.6640	0.015147
2422.5928	0.0151433
2424.5216	0.0151373
2426.4504	0.0151074
2428.3792	0.0152056
2430.3080	0.0152445
2432.2369	0.0153347
2434.1657	0.0153267
2436.0945	0.0153031
2438.0233	0.0152948
2439.9521	0.01537
2441.8809	0.0153494
2443.8098	0.0153601
2445.7386	0.0153591
2447.6674	0.0155009
2449.5962	0.0154622
2451.5250	0.0154782
2453.4538	0.015439
2455.3827	0.015411
2457.3115	0.0153364
2459.2403	0.0153846
2461.1691	0.0154136
2463.0979	0.0154692
2465.0267	0.0154589
2466.9555	0.0155964
2468.8844	0.0155382
2470.8132	0.0155112
2472.7420	0.0154522
2474.6708	0.0155494
2476.5996	0.015603
2478.5284	0.0156536
2480.4573	0.0156902
2482.3861	0.0156583
2484.3149	0.0155737
2486.2437	0.0156047
2488.1725	0.0156413
2490.1013	0.0158264
2492.0302	0.0158111
2493.9590	0.0158354
2495.8878	0.0158474
2497.8166	0.015888
2499.7454	0.015901
2501.6742	0.0159246
2503.6030	0.015849
2505.5319	0.0158896
2507.4607	0.0159133
2509.3895	0.0160149
2511.3183	0.0160195
2513.2471	0.0161047
2515.1759	0.01612
2517.1048	0.0161393
2519.0336	0.0160405
2520.9624	0.0160565
2522.8912	0.0160475
2524.8200	0.016092
2526.7488	0.0161599
2528.6777	0.0162841
2530.6065	0.0162608
2532.5353	0.0162798
2534.4641	0.0162802
2536.3929	0.0163544
2538.3217	0.0163384
2540.2505	0.016411
2542.1794	0.0164742
2544.1082	0.0164382
2546.0370	0.0163966
2547.9658	0.0164988
2549.8946	0.0165771
2551.8234	0.0166693
2553.7523	0.0167625
2555.6811	0.0168657
2557.6099	0.0167909
2559.5387	0.0168404
2561.4675	0.0168493
2563.3963	0.0168964
2565.3252	0.0168361
2567.2540	0.0168934
2569.1828	0.0169812
2571.1116	0.0171317
2573.0404	0.0171399
2574.9692	0.0171945
2576.8981	0.0172196
2578.8269	0.0172902
2580.7557	0.0173667
2582.6845	0.0174882
2584.6133	0.0174899
2586.5421	0.0175691
2588.4709	0.0176204
2590.3998	0.017669
2592.3286	0.0177115
2594.2574	0.017874
2596.1862	0.0179679
2598.1150	0.0180102
2600.0438	0.0180075
2601.9727	0.0181101
2603.9015	0.0181863
2605.8303	0.018185
2607.7591	0.018186
2609.6879	0.0182415
2611.6167	0.0182538
2613.5456	0.0183038
2615.4744	0.0182572
2617.4032	0.0183378
2619.3320	0.01836
2621.2608	0.0184063
2623.1896	0.0184409
2625.1184	0.0185361
2627.0473	0.0185385
2628.9761	0.0185062
2630.9049	0.0184513
2632.8337	0.0185036
2634.7625	0.0185511
2636.6913	0.0186233
2638.6202	0.0186047
2640.5490	0.018584
2642.4778	0.0185421
2644.4066	0.0185182
2646.3354	0.0185378
2648.2642	0.0185584
2650.1931	0.0185328
2652.1219	0.0185188
2654.0507	0.0185071
2655.9795	0.0185358
2657.9083	0.0185704
2659.8371	0.0185714
2661.7659	0.0184941
2663.6948	0.0184602
2665.6236	0.0184479
2667.5524	0.0184742
2669.4812	0.0184738
2671.4100	0.0185454
2673.3388	0.0186047
2675.2677	0.0186743
2677.1965	0.0187238
2679.1253	0.0187898
2681.0541	0.0188517
2682.9829	0.0188953
2684.9117	0.018876
2686.8406	0.0189063
2688.7694	0.0189779
2690.6982	0.0190601
2692.6270	0.0190964
2694.5558	0.0191606
2696.4846	0.0191779
2698.4134	0.0192429
2700.3423	0.0193291
2702.2711	0.0194193
2704.1999	0.0194359
2706.1287	0.0195384
2708.0575	0.019643
2709.9863	0.0197515
2711.9152	0.0198048
2713.8440	0.019891
2715.7728	0.0199752
2717.7016	0.0200402
2719.6304	0.0200948
2721.5592	0.0202859
2723.4881	0.0204203
2725.4169	0.0205309
2727.3457	0.0205851
2729.2745	0.020639
2731.2033	0.0207309
2733.1321	0.0208071
2735.0609	0.0208641
2736.9898	0.0209866
2738.9186	0.0211088
2740.8474	0.021228
2742.7762	0.0213206
2744.7050	0.0214261
2746.6338	0.0215659
2748.5627	0.0217643
2750.4915	0.0218588
2752.4203	0.0218725
2754.3491	0.0219284
2756.2779	0.0220628
2758.2067	0.0221811
2760.1356	0.0223376
2762.0644	0.0224401
2763.9932	0.0225626
2765.9220	0.0226784
2767.8508	0.0228212
2769.7796	0.0229141
2771.7085	0.0230269
2773.6373	0.0231468
2775.5661	0.0232926
2777.4949	0.0233029
2779.4237	0.0234065
2781.3525	0.0235287
2783.2813	0.0236981
2785.2102	0.0237966
2787.1390	0.0239032
2789.0678	0.0240397
2790.9966	0.0241496
2792.9254	0.0242641
2794.8542	0.0243875
2796.7831	0.0244841
2798.7119	0.0245926
2800.6407	0.0246409
2802.5695	0.0247474
2804.4983	0.0248343
2806.4271	0.0249385
2808.3560	0.0251233
2810.2848	0.025309
2812.2136	0.0253826
2814.1424	0.0254934
2816.0712	0.0255763
2818.0000	0.0257215
2819.9288	0.0258912
2821.8577	0.0260683
2823.7865	0.0262202
2825.7153	0.0263524
2827.6441	0.0265104
2829.5729	0.0268746
2831.5017	0.0272778
2833.4306	0.0277232
2835.3594	0.0282995
2837.2882	0.0290175
2839.2170	0.0299133
2841.1458	0.0309074
2843.0746	0.0323115
2845.0035	0.034448
2846.9323	0.0372682
2848.8611	0.0400293
2850.7899	0.0417607
2852.7187	0.0423057
2854.6475	0.0419343
2856.5763	0.0410262
2858.5052	0.0399404
2860.4340	0.038935
2862.3628	0.0380478
2864.2916	0.0375731
2866.2204	0.0375651
2868.1492	0.0378854
2870.0781	0.0383048
2872.0069	0.0387683
2873.9357	0.0389454
2875.8645	0.0386401
2877.7933	0.0383312
2879.7221	0.0381395
2881.6510	0.0379613
2883.5798	0.0379913
2885.5086	0.038196
2887.4374	0.0384934
2889.3662	0.0388542
2891.2950	0.0392477
2893.2238	0.0397097
2895.1527	0.0404101
2897.0815	0.0409717
2899.0103	0.041494
2900.9391	0.0422633
2902.8679	0.0431825
2904.7967	0.0441106
2906.7256	0.0452271
2908.6544	0.0467495
2910.5832	0.0487722
2912.5120	0.0513462
2914.4408	0.0542613
2916.3696	0.0570983
2918.2985	0.0595072
2920.2273	0.0611874
2922.1561	0.0622608
2924.0849	0.0628275
2926.0137	0.0628768
2927.9425	0.0624547
2929.8713	0.0616162
2931.8002	0.060268
2933.7290	0.0586704
2935.6578	0.0569539
2937.5866	0.0551745
2939.5154	0.0534707
2941.4442	0.051959
2943.3731	0.050721
2945.3019	0.0496364
2947.2307	0.048696
2949.1595	0.0479016
2951.0883	0.0474675
2953.0171	0.0472042
2954.9460	0.046793
2956.8748	0.0463342
2958.8036	0.0458768
2960.7324	0.0455026
2962.6612	0.0451414
2964.5900	0.0447942
2966.5189	0.0444243
2968.4477	0.0439419
2970.3765	0.0434765
2972.3053	0.0431373
2974.2341	0.0427771
2976.1629	0.0425505
2978.0917	0.042391
2980.0206	0.0422405
2981.9494	0.041935
2983.8782	0.0414952
2985.8070	0.0410794
2987.7358	0.0407075
2989.6646	0.040321
2991.5935	0.0400174
2993.5223	0.039584
2995.4511	0.0390251
2997.3799	0.0385979
2999.3087	0.0380613
3001.2375	0.0374667
3003.1664	0.0370733
3005.0952	0.0366271
3007.0240	0.0361407
3008.9528	0.0358348
3010.8816	0.0358448
3012.8104	0.0358071
3014.7392	0.0355654
3016.6681	0.0351526
3018.5969	0.0348084
3020.5257	0.0345508
3022.4545	0.0344143
3024.3833	0.0344745
3026.3121	0.0344169
3028.2410	0.0343896
3030.1698	0.0347105
3032.0986	0.0351346
3034.0274	0.035648
3035.9562	0.035841
3037.8850	0.0359975
3039.8139	0.0366533
3041.7427	0.0374197
3043.6715	0.0378851
3045.6003	0.0382586
3047.5291	0.0386421
3049.4579	0.0392469
3051.3867	0.0399291
3053.3156	0.0404628
3055.2444	0.0410483
3057.1732	0.0416588
3059.1020	0.0420554
3061.0308	0.0424269
3062.9596	0.0429559
3064.8885	0.0435285
3066.8173	0.0441787
3068.7461	0.0444057
3070.6749	0.0443504
3072.6037	0.0443997
3074.5325	0.0445558
3076.4614	0.0448807
3078.3902	0.0451344
3080.3190	0.0450595
3082.2478	0.0448171
3084.1766	0.044682
3086.1054	0.0444137
3088.0342	0.044178
3089.9631	0.0439726
3091.8919	0.0435095
3093.8207	0.0428979
3095.7495	0.042543
3097.6783	0.0423792
3099.6071	0.0422424
3101.5360	0.0419066
3103.4648	0.041565
3105.3936	0.0412581
3107.3224	0.0411658
3109.2512	0.0410291
3111.1800	0.0405993
3113.1089	0.0403715
3115.0377	0.0405493
3116.9665	0.0405556
3118.8953	0.0403332
3120.8241	0.0400899
3122.7529	0.039765
3124.6817	0.0395761
3126.6106	0.0395814
3128.5394	0.0396487
3130.4682	0.0397093
3132.3970	0.0397476
3134.3258	0.0398648
3136.2546	0.0400988
3138.1835	0.04044
3140.1123	0.0406414
3142.0411	0.0407822
3143.9699	0.0409337
3145.8987	0.0411991
3147.8275	0.0415935
3149.7564	0.0421528
3151.6852	0.0427288
3153.6140	0.0431265
3155.5428	0.0434202
3157.4716	0.0437894
3159.4004	0.0442425
3161.3293	0.0448188
3163.2581	0.045427
3165.1869	0.0460532
3167.1157	0.0466894
3169.0445	0.0473152
3170.9733	0.0479064
3172.9021	0.0485915
3174.8310	0.0493552
3176.7598	0.0501236
3178.6886	0.0508972
3180.6174	0.0516932
3182.5462	0.0525058
3184.4750	0.0532891
3186.4039	0.0541097
3188.3327	0.0551151
3190.2615	0.0561499
3192.1903	0.0570633
3194.1191	0.0580164
3196.0479	0.0590292
3197.9768	0.0599776
3199.9056	0.060967
3201.8344	0.0620549
3203.7632	0.0630264
3205.6920	0.0640916
3207.6208	0.0652075
3209.5496	0.066185
3211.4785	0.0673131
3213.4073	0.0686361
3215.3361	0.0699234
3217.2649	0.0710986
3219.1937	0.0723354
3221.1225	0.0735941
3223.0514	0.0748831
3224.9802	0.0762537
3226.9090	0.0777567
3228.8378	0.0794192
3230.7666	0.0813135
3232.6954	0.0834404
3234.6243	0.085303
3236.5531	0.0867738
3238.4819	0.0885978
3240.4107	0.0906737
3242.3395	0.0928586
3244.2683	0.0952944
3246.1971	0.0981174
3248.1260	0.100916
3250.0548	0.103531
3251.9836	0.106407
3253.9124	0.109616
3255.8412	0.113056
3257.7700	0.116426
3259.6989	0.11991
3261.6277	0.123562
3263.5565	0.12727
3265.4853	0.131009
3267.4141	0.134762
3269.3429	0.138456
3271.2718	0.141683
3273.2006	0.144071
3275.1294	0.145936
3277.0582	0.147281
3278.9870	0.148102
3280.9158	0.148276
3282.8446	0.147811
3284.7735	0.146818
3286.7023	0.14531
3288.6311	0.143214
3290.5599	0.14075
3292.4887	0.138004
3294.4175	0.134868
3296.3464	0.131443
3298.2752	0.127875
3300.2040	0.124362
3302.1328	0.120856
3304.0616	0.117446
3305.9904	0.114138
3307.9193	0.110754
3309.8481	0.107368
3311.7769	0.104082
3313.7057	0.100956
3315.6345	0.0979947
3317.5633	0.095148
3319.4921	0.0924065
3321.4210	0.0897473
3323.3498	0.0871996
3325.2786	0.0848502
3327.2074	0.0825293
3329.1362	0.0802369
3331.0650	0.0780889
3332.9939	0.0760992
3334.9227	0.0743188
3336.8515	0.072664
3338.7803	0.0711336
3340.7091	0.0695899
3342.6379	0.0680395
3344.5668	0.0666782
3346.4956	0.0655161
3348.4244	0.0644285
3350.3532	0.0633182
3352.2820	0.0622106
3354.2108	0.06116
3356.1397	0.0601569
3358.0685	0.059298
3359.9973	0.0585546
3361.9261	0.0578265
3363.8549	0.0571035
3365.7837	0.0564876
3367.7125	0.055887
3369.6414	0.0551935
3371.5702	0.0544917
3373.4990	0.0539155
3375.4278	0.0534048
3377.3566	0.0528872
3379.2854	0.0523059
3381.2143	0.0517879
3383.1431	0.0513091
3385.0719	0.0508954
3387.0007	0.0505012
3388.9295	0.0500834
3390.8583	0.0497145
3392.7872	0.0493247
3394.7160	0.0488906
3396.6448	0.0484701
3398.5736	0.0481312
3400.5024	0.0478053
3402.4312	0.0473166
3404.3600	0.0468668
3406.2889	0.046449
3408.2177	0.0460948
3410.1465	0.0458015
3412.0753	0.0454975
3414.0041	0.045131
3415.9329	0.0447378
3417.8618	0.0444162
3419.7906	0.0440783
3421.7194	0.0437393
3423.6482	0.0434167
3425.5770	0.0430831
3427.5058	0.0426904
3429.4347	0.04221
3431.3635	0.0419064
3433.2923	0.0416264
3435.2211	0.0413105
3437.1499	0.0409807
3439.0787	0.0407463
3441.0075	0.0405785
3442.9364	0.0403936
3444.8652	0.0401553
3446.7940	0.0399142
3448.7228	0.0396333
3450.6516	0.0394153
3452.5804	0.0392055
3454.5093	0.0389552
3456.4381	0.0387708
3458.3669	0.0386353
3460.2957	0.0384236
3462.2245	0.0382128
3464.1533	0.0379767
3466.0822	0.0376881
3468.0110	0.037499
3469.9398	0.0373991
3471.8686	0.0372863
3473.7974	0.0370573
3475.7262	0.0368482
3477.6550	0.0367423
3479.5839	0.0365472
3481.5127	0.0363242
3483.4415	0.0361564
3485.3703	0.035934
3487.2991	0.0356887
3489.2279	0.0355469
3491.1568	0.0353574
3493.0856	0.0351231
3495.0144	0.0349267
3496.9432	0.0347526
3498.8720	0.0345032
3500.8008	0.0343567
3502.7297	0.0341806
3504.6585	0.0339349
3506.5873	0.0336343
3508.5161	0.0334925
3510.4449	0.0332855
3512.3737	0.0329819
3514.3025	0.0326869
3516.2314	0.0325068
3518.1602	0.032335
3520.0890	0.0322345
3522.0178	0.0319258
3523.9466	0.0316026
3525.8754	0.0314019
3527.8043	0.0312338
3529.7331	0.0309135
3531.6619	0.0306362
3533.5907	0.0302989
3535.5195	0.0300482
3537.4483	0.0297373
3539.3772	0.0294644
3541.3060	0.0291294
3543.2348	0.0288126
3545.1636	0.0286538
3547.0924	0.028434
3549.0212	0.0280632
3550.9501	0.027735
3552.8789	0.0274503
3554.8077	0.0271589
3556.7365	0.0268104
3558.6653	0.0264659
3560.5941	0.0262322
3562.5229	0.0260211
3564.4518	0.0257436
3566.3806	0.0257003
3568.3094	0.0254978
3570.2382	0.0248513
3572.1670	0.0244565
3574.0958	0.0242184
3576.0247	0.0239008
3577.9535	0.0236567
3579.8823	0.0234234
3581.8111	0.0231797
3583.7399	0.0228612
3585.6687	0.0226687
3587.5976	0.0227795
3589.5264	0.0224653
3591.4552	0.0217856
3593.3840	0.0215143
3595.3128	0.0214763
3597.2416	0.0212419
3599.1704	0.0209176
3601.0993	0.0207922
3603.0281	0.0205048
3604.9569	0.0201484
3606.8857	0.0201325
3608.8145	0.0203631
3610.7433	0.0201041
3612.6722	0.0199094
3614.6010	0.0197619
3616.5298	0.0192605
3618.4586	0.0191007
3620.3874	0.0191303
3622.3162	0.0185839
3624.2451	0.0180073
3626.1739	0.0175723
3628.1027	0.017863
3630.0315	0.0183709
3631.9603	0.0174503
3633.8891	0.0170632
3635.8179	0.0167304
3637.7468	0.0164145
3639.6756	0.0163516
3641.6044	0.0162098
3643.5332	0.016036
3645.4620	0.0156332
3647.3908	0.0157148
3649.3197	0.0161311
3651.2485	0.0160011
3653.1773	0.0149104
3655.1061	0.014485
3657.0349	0.0147659
3658.9637	0.0143357
3660.8926	0.0139859
3662.8214	0.0139027
3664.7502	0.013681
3666.6790	0.013363
3668.6078	0.0132912
3670.5366	0.0138421
3672.4654	0.0131433
3674.3943	0.0127806
3676.3231	0.0138322
3678.2519	0.0130498
3680.1807	0.0126021
3682.1095	0.0124153
3684.0383	0.0122891
3685.9672	0.0120131
3687.8960	0.0122325
3689.8248	0.0127419
3691.7536	0.0124678
3693.6824	0.0120597
3695.6112	0.0117298
3697.5401	0.0116485
3699.4689	0.0114524
3701.3977	0.0116955
3703.3265	0.0118536
3705.2553	0.011596
3707.1841	0.0114415
3709.1129	0.0114431
3711.0418	0.0118153
3712.9706	0.0122362
3714.8994	0.0118004
3716.8282	0.0114331
3718.7570	0.0114654
3720.6858	0.0114432
3722.6147	0.0114731
3724.5435	0.011481
3726.4723	0.0115509
3728.4011	0.0115553
3730.3299	0.011204
3732.2587	0.0113705
3734.1876	0.0114797
3736.1164	0.0120587
3738.0452	0.0120067
3739.9740	0.0116432
3741.9028	0.0113755
3743.8316	0.0118782
3745.7605	0.0125896
3747.6893	0.0115849
3749.6181	0.0119136
3751.5469	0.0123858
3753.4757	0.0121933
3755.4045	0.0115226
3757.3333	0.0114069
3759.2622	0.0116982
3761.1910	0.0117934
3763.1198	0.0113829
3765.0486	0.0114881
3766.9774	0.011511
3768.9062	0.0113302
3770.8351	0.0117361
3772.7639	0.0115254
3774.6927	0.0113383
3776.6215	0.0112151
3778.5503	0.0112477
3780.4791	0.0114971
3782.4080	0.0112071
3784.3368	0.0111995
3786.2656	0.0113996
3788.1944	0.011352
3790.1232	0.0113699
3792.0520	0.0113826
3793.9808	0.0112002
3795.9097	0.0113057
3797.8385	0.0114015
3799.7673	0.011065
3801.6961	0.0117471
3803.6249	0.0115603
3805.5537	0.0110667
3807.4826	0.0116769
3809.4114	0.0115094
3811.3402	0.011286
3813.2690	0.0111501
3815.1978	0.011282
3817.1266	0.0117491
3819.0555	0.0110533
3820.9843	0.0115932
3822.9131	0.0119551
3824.8419	0.0112234
3826.7707	0.0113872
3828.6995	0.0114381
3830.6283	0.011284
3832.5572	0.0114158
3834.4860	0.0112796
3836.4148	0.0113778
3838.3436	0.0116491
3840.2724	0.0115789
3842.2012	0.0114378
3844.1301	0.0116212
3846.0589	0.0115137
3847.9877	0.0112114
3849.9165	0.011016
3851.8453	0.0110992
3853.7741	0.0126296
3855.7030	0.012566
3857.6318	0.0116981
3859.5606	0.0113236
3861.4894	0.0111322
3863.4182	0.0112521
3865.3470	0.0116968
3867.2758	0.0113805
3869.2047	0.0113632
3871.1335	0.0118965
3873.0623	0.0113609
3874.9911	0.0117144
3876.9199	0.0114331
3878.8487	0.0112247
3880.7776	0.0117084
3882.7064	0.0114844
3884.6352	0.0112984
3886.5640	0.0118709
3888.4928	0.0113252
3890.4216	0.0113175
3892.3505	0.0119101
3894.2793	0.0116591
3896.2081	0.0112224
3898.1369	0.0112067
3900.0657	0.0115523
3901.9945	0.0115949
3903.9233	0.0118063
3905.8522	0.0119807
3907.7810	0.0116245
3909.7098	0.011526
3911.6386	0.0115806
3913.5674	0.0114395
3915.4962	0.011334
3917.4251	0.011601
3919.3539	0.0117274
3921.2827	0.0116408
3923.2115	0.011487
3925.1403	0.0117131
3927.0691	0.0115843
3928.9980	0.0115066
3930.9268	0.0116498
3932.8556	0.0117574
3934.7844	0.0116618
3936.7132	0.0115713
3938.6420	0.0115204
3940.5709	0.0114309
3942.4997	0.0115654
3944.4285	0.0116319
3946.3573	0.0114395
3948.2861	0.0115274
3950.2149	0.0116019
3952.1437	0.0114794
3954.0726	0.0114218
3956.0014	0.011543
3957.9302	0.0115939
3959.8590	0.0114921
3961.7878	0.0114501
3963.7166	0.0115273
3965.6455	0.0115213
3967.5743	0.0115526
3969.5031	0.0116066
3971.4319	0.0116408
3973.3607	0.0115729
3975.2895	0.0116039
3977.2184	0.0116468
3979.1472	0.0116724
3981.0760	0.0116744
3983.0048	0.0116714
3984.9336	0.0115962
3986.8624	0.0116022
3988.7912	0.0116335
3990.7201	0.0117307
3992.6489	0.0116818
3994.5777	0.0116302
3996.5065	0.0116629
3998.4353	0.0116289
4000.3641	0.0116625
4002.2930	0.0117251
4004.2218	0.0117234
4006.1506	0.0116832
4008.0794	0.0116335
4010.0082	0.0116721
4011.9370	0.0116821
4013.8659	0.0115899
4015.7947	0.0114934
4017.7235	0.011519
4019.6523	0.0115766
4021.5811	0.0115639
4023.5099	0.0114897
4025.4387	0.0114704
4027.3676	0.0114637
4029.2964	0.0115016
4031.2252	0.0115199
4033.1540	0.0115426
4035.0828	0.0115013
4037.0116	0.0114128
4038.9405	0.0114327
4040.8693	0.0114494
4042.7981	0.0114331
4044.7269	0.011478
4046.6557	0.0114837
4048.5845	0.0114961
4050.5134	0.0114997
4052.4422	0.0113972
4054.3710	0.0113529
4056.2998	0.0113781
4058.2286	0.0113688
4060.1574	0.0113848
4062.0862	0.0113712
4064.0151	0.0113175
4065.9439	0.0114114
4067.8727	0.0114993
4069.8015	0.0114567
4071.7303	0.0114227
4073.6591	0.011457
4075.5880	0.011492
4077.5168	0.0114168
4079.4456	0.0113568
4081.3744	0.0112939
4083.3032	0.0113158
4085.2320	0.0113552
4087.1609	0.0113558
4089.0897	0.0112796
4091.0185	0.0112953
4092.9473	0.011271
4094.8761	0.0113169
4096.8049	0.0113905
4098.7337	0.0113515
4100.6626	0.0113824
4102.5914	0.0114011
4104.5202	0.0112903
4106.4490	0.0113309
4108.3778	0.0113335
4110.3066	0.0111966
4112.2355	0.011204
4114.1643	0.0112376
4116.0931	0.0112809
4118.0219	0.0113178
4119.9507	0.0112706
4121.8795	0.01122
4123.8084	0.0111824
4125.7372	0.0112247
4127.6660	0.011241
4129.5948	0.0112373
4131.5236	0.0112064
4133.4524	0.0111764
4135.3813	0.0112057
4137.3101	0.0112166
4139.2389	0.0111977
4141.1677	0.0112466
4143.0965	0.0112712
4145.0253	0.011229
4146.9541	0.011255
4148.8830	0.01124
4150.8118	0.0111614
4152.7406	0.0111754
4154.6694	0.0112686
4156.5982	0.0113141
4158.5270	0.0112802
4160.4559	0.011171
4162.3847	0.0111398
4164.3135	0.011187
4166.2423	0.0112372
4168.1711	0.0112183
4170.0999	0.011137
4172.0288	0.0112292
4173.9576	0.0112768
4175.8864	0.0113414
4177.8152	0.0113059
4179.7440	0.0112493
4181.6728	0.0112157
4183.6016	0.0112356
4185.5305	0.011226
4187.4593	0.0112666
4189.3881	0.0112499
4191.3169	0.0111963
4193.2457	0.0112186
4195.1745	0.0112969
4197.1034	0.0112565
4199.0322	0.0113092
4200.9610	0.0113278
[truncated: 414 more rows]
