# Supplementary material for: Vibrational Study on the Structure, Bioactivity, and Silver Adsorption of Silk Fibroin Fibers Grafted with Methacrylonitrile
Source: Molecules. 2023 Mar 10;28(6):2551. doi: 10.3390/molecules28062551 (PMC10051891; doi:10.3390/molecules28062551)
Supplement: Supplementary file 1 [file molecules-28-02551-s001.zip › RAW DATA/Figure S2 IR t0 parallel all samples/IR BF MAN 10% t0 parallel p1.txt]

TITLE	BF MAN 10% T0 PARALLELE P1
DATA TYPE
ORIGIN	JASCO
OWNER
DATE	23/03/01
TIME	12:03:16
SPECTROMETER/DATA SYSTEM
RESOLUTION
DELTAX	1.92882
XUNITS	1/CM
YUNITS	ABSORBANCE
FIRSTX	379.9768
LASTX	4999.4912
NPOINTS	2396
FIRSTY	0.23030
MAXY	0.33950
MINY	0.01027
XYDATA
379.9768	0.230298
381.9056	0.219604
383.8344	0.217927
385.7633	0.222436
387.6921	0.217047
389.6209	0.209016
391.5497	0.208697
393.4785	0.212177
395.4073	0.219476
397.3361	0.222967
399.2650	0.216241
401.1938	0.209323
403.1226	0.203212
405.0514	0.205408
406.9802	0.207414
408.9090	0.204337
410.8379	0.207127
412.7667	0.211636
414.6955	0.216485
416.6243	0.218214
418.5531	0.227508
420.4819	0.22738
422.4108	0.226638
424.3396	0.226128
426.2684	0.225312
428.1972	0.220824
430.1260	0.214384
432.0548	0.207626
433.9837	0.200921
435.9125	0.198098
437.8413	0.198205
439.7701	0.197886
441.6989	0.197504
443.6277	0.196231
445.5565	0.196008
447.4854	0.195266
449.4142	0.195372
451.3430	0.197175
453.2718	0.198088
455.2006	0.197207
457.1294	0.197579
459.0583	0.198491
460.9871	0.19812
462.9159	0.197313
464.8447	0.198703
466.7735	0.200613
468.7023	0.201398
470.6312	0.202894
472.5600	0.205536
474.4888	0.205716
476.4176	0.206681
478.3464	0.208093
480.2752	0.20961
482.2040	0.21119
484.1329	0.213153
486.0617	0.21501
487.9905	0.215615
489.9193	0.215731
491.8481	0.215264
493.7769	0.214448
495.7058	0.214766
497.6346	0.215254
499.5634	0.215455
501.4922	0.216198
503.4210	0.217811
505.3498	0.219169
507.2787	0.22076
509.2075	0.222606
511.1363	0.224739
513.0651	0.225609
514.9939	0.227508
516.9227	0.229343
518.8515	0.230701
520.7804	0.231242
522.7092	0.233003
524.6380	0.234881
526.5668	0.237332
528.4956	0.239242
530.4244	0.241905
532.3533	0.244727
534.2821	0.247687
536.2109	0.251007
538.1397	0.254795
540.0685	0.258201
541.9973	0.2622
543.9262	0.265033
545.8550	0.267876
547.7838	0.269691
549.7126	0.270009
551.6414	0.267219
553.5702	0.261988
555.4990	0.254381
557.4279	0.245491
559.3567	0.2352
561.2855	0.225725
563.2143	0.217609
565.1431	0.211997
567.0719	0.207201
569.0008	0.203997
570.9296	0.201918
572.8584	0.199955
574.7872	0.198915
576.7160	0.199181
578.6448	0.199287
580.5737	0.19935
582.5025	0.199616
584.4313	0.200486
586.3601	0.200921
588.2889	0.201631
590.2177	0.202512
592.1465	0.203573
594.0754	0.204973
596.0042	0.207212
597.9330	0.209716
599.8618	0.213079
601.7906	0.215699
603.7194	0.218214
605.6483	0.22128
607.5771	0.223444
609.5059	0.224824
611.4347	0.224643
613.3635	0.223052
615.2923	0.221163
617.2212	0.219805
619.1500	0.218129
621.0788	0.216973
623.0076	0.216559
624.9364	0.216092
626.8652	0.215084
628.7941	0.214129
630.7229	0.21309
632.6517	0.211297
634.5805	0.209238
636.5093	0.208114
638.4381	0.207042
640.3669	0.206162
642.2958	0.205748
644.2246	0.205217
646.1534	0.203987
648.0822	0.20283
650.0110	0.201377
651.9398	0.199403
653.8687	0.19761
655.7975	0.19604
657.7263	0.19516
659.6551	0.193568
661.5839	0.192136
663.5127	0.191446
665.4416	0.191733
667.3704	0.193844
669.2992	0.193101
671.2280	0.190873
673.1568	0.190439
675.0856	0.190789
677.0144	0.191107
678.9433	0.191298
680.8721	0.191489
682.8009	0.191192
684.7297	0.190725
686.6585	0.19046
688.5873	0.190173
690.5162	0.188964
692.4450	0.187542
694.3738	0.186322
696.3026	0.185452
698.2314	0.18419
700.1602	0.182174
702.0891	0.17949
704.0179	0.176317
705.9467	0.173347
707.8755	0.170408
709.8043	0.167257
711.7331	0.164605
713.6619	0.162345
715.5908	0.160202
717.5196	0.158494
719.4484	0.156552
721.3772	0.153868
723.3060	0.151067
725.2348	0.148096
727.1637	0.144691
729.0925	0.141094
731.0213	0.137423
732.9501	0.133763
734.8789	0.129933
736.8077	0.126177
738.7366	0.12239
740.6654	0.11874
742.5942	0.115091
744.5230	0.112046
746.4518	0.109277
748.3806	0.106529
750.3094	0.103961
752.2383	0.101744
754.1671	0.0997389
756.0959	0.0982748
758.0247	0.0970759
759.9535	0.0962484
761.8823	0.0952723
763.8112	0.094519
765.7400	0.0935324
767.6688	0.0923865
769.5976	0.090689
771.5264	0.0885247
773.4552	0.0861801
775.3841	0.0841643
777.3129	0.0823076
779.2417	0.0806207
781.1705	0.0790612
783.0993	0.0775122
785.0281	0.0760269
786.9569	0.0746689
788.8858	0.0729501
790.8146	0.0717407
792.7434	0.0705206
794.6722	0.0694172
796.6010	0.0685791
798.5298	0.068229
800.4587	0.0681123
802.3875	0.0680062
804.3163	0.0678258
806.2451	0.0679319
808.1739	0.0677728
810.1027	0.0674969
812.0316	0.0671256
813.9604	0.0670301
815.8892	0.0670301
817.8180	0.0668391
819.7468	0.0666588
821.6756	0.0668922
823.6045	0.0670725
825.5333	0.0674863
827.4621	0.0676879
829.3909	0.0674333
831.3197	0.0662344
833.2485	0.0650462
835.1773	0.0638579
837.1062	0.06285
839.0350	0.0618527
840.9638	0.0610464
842.8926	0.0603886
844.8214	0.0603674
846.7502	0.0605053
848.6791	0.0610252
850.6079	0.0613435
852.5367	0.061057
854.4655	0.0598157
856.3943	0.0583092
858.3231	0.056495
860.2520	0.0550733
862.1808	0.0538745
864.1096	0.0531955
866.0384	0.0527074
867.9672	0.0525165
869.8960	0.0523361
871.8248	0.0526438
873.7537	0.0529196
875.6825	0.0529302
877.6113	0.0526226
879.5401	0.052421
881.4689	0.0520709
883.3977	0.0519754
885.3266	0.0516677
887.2554	0.0516253
889.1842	0.0515934
891.1130	0.0515722
893.0418	0.0514874
894.9706	0.0514767
896.8995	0.0512858
898.8283	0.0511266
900.7571	0.0508826
902.6859	0.050872
904.6147	0.0509569
906.5435	0.0511797
908.4723	0.0512858
910.4012	0.0516783
912.3300	0.0522088
914.2588	0.0530257
916.1876	0.0539381
918.1164	0.0552643
920.0452	0.0566329
921.9741	0.0580864
923.9029	0.0594232
925.8317	0.0604205
927.7605	0.0607494
929.6893	0.0609828
931.6181	0.0607387
933.5470	0.0603674
935.4758	0.0600916
937.4046	0.0600597
939.3334	0.0601552
941.2622	0.060378
943.1910	0.0606857
945.1198	0.0611525
947.0487	0.0615344
948.9775	0.0620437
950.9063	0.0626378
952.8351	0.0632426
954.7639	0.0637518
956.6927	0.0643565
958.6216	0.0648021
960.5504	0.0654175
962.4792	0.0661708
964.4080	0.0672635
966.3368	0.0686958
968.2656	0.0704463
970.1945	0.0722393
972.1233	0.0739156
974.0521	0.0749023
975.9809	0.0751251
977.9097	0.0744779
979.8385	0.0734276
981.7673	0.0722499
983.6962	0.0714224
985.6250	0.0712208
987.5538	0.0720377
989.4826	0.0737565
991.4114	0.0759102
993.3402	0.0778941
995.2691	0.0793476
997.1979	0.0801009
999.1267	0.0802494
1001.0555	0.0799736
1002.9843	0.0795174
1004.9131	0.0790399
1006.8420	0.0788596
1008.7708	0.0789445
1010.6996	0.0792627
1012.6284	0.0796871
1014.5572	0.0800903
1016.4860	0.0801327
1018.4149	0.0798993
1020.3437	0.0797189
1022.2725	0.0801009
1024.2013	0.0811512
1026.1301	0.0828169
1028.0589	0.0848539
1029.9877	0.0871561
1031.9166	0.0894584
1033.8454	0.0917712
1035.7742	0.0940947
1037.7030	0.0962696
1039.6318	0.0980307
1041.5606	0.0994206
1043.4895	0.100535
1045.4183	0.101521
1047.3471	0.102274
1049.2759	0.102964
1051.2047	0.10394
1053.1335	0.105351
1055.0624	0.107229
1056.9912	0.109309
1058.9200	0.111155
1060.8488	0.112597
1062.7776	0.113796
1064.7064	0.114762
1066.6352	0.115271
1068.5641	0.11525
1070.4929	0.114507
1072.4217	0.113054
1074.3505	0.110826
1076.2793	0.107993
1078.2081	0.104693
1080.1370	0.101214
1082.0658	0.0976806
1083.9946	0.0941795
1085.9234	0.0908376
1087.8522	0.0878988
1089.7810	0.0854374
1091.7099	0.0838142
1093.6387	0.0828063
1095.5675	0.0824562
1097.4963	0.0826047
1099.4251	0.0830291
1101.3539	0.0833155
1103.2827	0.0834428
1105.2116	0.0832625
1107.1404	0.0828911
1109.0692	0.0826896
1110.9980	0.0827957
1112.9268	0.0829866
1114.8556	0.0833261
1116.7845	0.0837293
1118.7133	0.0839945
1120.6421	0.0839627
1122.5709	0.0837187
1124.4997	0.0832837
1126.4285	0.0829442
1128.3574	0.0827638
1130.2862	0.0828487
1132.2150	0.0831776
1134.1438	0.083899
1136.0726	0.08496
1138.0014	0.0864028
1139.9302	0.0883019
1141.8591	0.0908694
1143.7879	0.0941477
1145.7167	0.0981899
1147.6455	0.102763
1149.5743	0.107675
1151.5031	0.112725
1153.4320	0.117637
1155.3608	0.121987
1157.2896	0.125445
1159.2184	0.128066
1161.1472	0.129732
1163.0760	0.130623
1165.0049	0.130761
1166.9337	0.130506
1168.8625	0.129763
1170.7913	0.128214
1172.7201	0.125488
1174.6489	0.121721
1176.5777	0.117329
1178.5066	0.113096
1180.4354	0.109648
1182.3642	0.106996
1184.2930	0.105203
1186.2218	0.104142
1188.1506	0.103664
1190.0795	0.103632
1192.0083	0.104099
1193.9371	0.105044
1195.8659	0.106614
1197.7947	0.108736
1199.7235	0.111473
1201.6524	0.11473
1203.5812	0.118486
1205.5100	0.122719
1207.4388	0.127366
1209.3676	0.132235
1211.2964	0.137169
1213.2253	0.141996
1215.1541	0.146431
1217.0829	0.150197
1219.0117	0.1532
1220.9405	0.155661
1222.8693	0.157836
1224.7981	0.159937
1226.7270	0.161772
1228.6558	0.163066
1230.5846	0.163565
1232.5134	0.16313
1234.4422	0.161613
1236.3710	0.159395
1238.2999	0.156881
1240.2287	0.15443
1242.1575	0.152086
1244.0863	0.149889
1246.0151	0.148001
1247.9439	0.146388
1249.8728	0.144977
1251.8016	0.143927
1253.7304	0.143259
1255.6592	0.142908
1257.5880	0.142781
1259.5168	0.14259
1261.4456	0.141975
1263.3745	0.140818
1265.3033	0.13858
1267.2321	0.135195
1269.1609	0.131015
1271.0897	0.1264
1273.0185	0.121668
1274.9474	0.117297
1276.8762	0.113425
1278.8050	0.110136
1280.7338	0.107484
1282.6626	0.105362
1284.5914	0.103696
1286.5203	0.10237
1288.4491	0.101277
1290.3779	0.100386
1292.3067	0.0997919
1294.2355	0.0993463
1296.1643	0.0991129
1298.0931	0.0990598
1300.0220	0.0991341
1301.9508	0.0993039
1303.8796	0.0994524
1305.8084	0.0994736
1307.7372	0.0994736
1309.6660	0.0993675
1311.5949	0.0993357
1313.5237	0.0993357
1315.4525	0.0993251
1317.3813	0.0994418
1319.3101	0.0997919
1321.2389	0.100418
1323.1678	0.101309
1325.0966	0.102349
1327.0254	0.103505
1328.9542	0.104598
1330.8830	0.105489
1332.8118	0.106179
1334.7406	0.106582
1336.6695	0.106582
1338.5983	0.106338
1340.5271	0.105882
1342.4559	0.105372
1344.3847	0.104969
1346.3135	0.104651
1348.2424	0.104449
1350.1712	0.104502
1352.1000	0.1048
1354.0288	0.105383
1355.9576	0.106508
1357.8864	0.108364
1359.8153	0.111059
1361.7441	0.114772
1363.6729	0.119409
1365.6017	0.123281
1367.5305	0.125233
1369.4593	0.125053
1371.3881	0.124321
1373.3170	0.124024
1375.2458	0.124193
1377.1746	0.124554
1379.1034	0.124618
1381.0322	0.124448
1382.9610	0.124512
1384.8899	0.124713
1386.8187	0.124438
1388.7475	0.123589
1390.6763	0.123228
1392.6051	0.123239
1394.5339	0.123419
1396.4628	0.123599
1398.3916	0.123981
1400.3204	0.124278
1402.2492	0.124926
1404.1780	0.125339
1406.1068	0.125498
1408.0357	0.125488
1409.9645	0.12535
1411.8933	0.124894
1413.8221	0.124395
1415.7509	0.123939
1417.6797	0.12379
1419.6085	0.123292
1421.5374	0.123514
1423.4662	0.124713
1425.3950	0.127132
1427.3238	0.130718
1429.2526	0.136171
1431.1814	0.143471
1433.1103	0.151714
1435.0391	0.159809
1436.9679	0.168063
1438.8967	0.173251
1440.8255	0.175882
1442.7543	0.176975
1444.6832	0.177633
1446.6120	0.176636
1448.5408	0.173209
1450.4696	0.168
1452.3984	0.161974
1454.3272	0.155937
1456.2560	0.150006
1458.1849	0.140585
1460.1137	0.136044
1462.0425	0.133678
1463.9713	0.13179
1465.9001	0.129318
1467.8289	0.127546
1469.7578	0.125658
1471.6866	0.123652
1473.6154	0.120512
1475.5442	0.118878
1477.4730	0.118146
1479.4018	0.118719
1481.3307	0.120363
1483.2595	0.12343
1485.1883	0.127504
1487.1171	0.133042
1489.0459	0.139726
1490.9747	0.147863
1492.9035	0.155958
1494.8324	0.164308
1496.7612	0.174312
1498.6900	0.1842
1500.6188	0.193674
1502.5476	0.203509
1504.4764	0.213036
1506.4053	0.223901
1508.3341	0.234478
1510.2629	0.242467
1512.1917	0.250265
1514.1205	0.25644
1516.0493	0.258222
1517.9782	0.254901
1519.9070	0.252652
1521.8358	0.248111
1523.7646	0.24531
1525.6934	0.244048
1527.6222	0.241247
1529.5510	0.238902
1531.4799	0.236929
1533.4087	0.232834
1535.3375	0.227677
1537.2663	0.226638
1539.1951	0.223222
1541.1239	0.215371
1543.0528	0.209832
1544.9816	0.204634
1546.9104	0.199669
1548.8392	0.196051
1550.7680	0.190396
1552.6968	0.186428
1554.6257	0.181304
1556.5545	0.17811
1558.4833	0.173517
1560.4121	0.161984
1562.3409	0.157242
1564.2697	0.15251
1566.1985	0.146388
1568.1274	0.142176
1570.0562	0.136458
1571.9850	0.132554
1573.9138	0.130655
1575.8426	0.129095
1577.7714	0.127546
1579.7003	0.128246
1581.6291	0.129976
1583.5579	0.133275
1585.4867	0.137901
1587.4155	0.144203
1589.3443	0.152043
1591.2732	0.16156
1593.2020	0.172222
1595.1308	0.183893
1597.0596	0.19673
1598.9884	0.210798
1600.9172	0.226945
1602.8461	0.244992
1604.7749	0.264163
1606.7037	0.282666
1608.6325	0.2998
1610.5613	0.314091
1612.4901	0.325751
1614.4189	0.334938
1616.3478	0.3395
1618.2766	0.33723
1620.2054	0.33444
1622.1342	0.327597
1624.0630	0.313592
1625.9918	0.301413
1627.9207	0.288331
1629.8495	0.273786
1631.7783	0.262551
1633.7071	0.253416
1635.6359	0.239974
1637.5647	0.225566
1639.4936	0.217652
1641.4224	0.209737
1643.3512	0.203202
1645.2800	0.197886
1647.2088	0.189505
1649.1376	0.183001
1651.0664	0.180869
1652.9953	0.175108
1654.9241	0.164021
1656.8529	0.159618
1658.7817	0.154112
1660.7105	0.148691
1662.6393	0.142505
1664.5682	0.136511
1666.4970	0.132363
1668.4258	0.128246
1670.3546	0.122379
1672.2834	0.118029
1674.2122	0.114422
1676.1411	0.109362
1678.0699	0.105277
1679.9987	0.101914
1681.9275	0.0989644
1683.8563	0.0961104
1685.7851	0.0914317
1687.7139	0.0890446
1689.6428	0.0867848
1691.5716	0.0851297
1693.5004	0.0845462
1695.4292	0.0848433
1697.3580	0.0855965
1699.2868	0.0856071
1701.2157	0.080642
1703.1445	0.0744991
1705.0733	0.06668
1707.0021	0.0584896
1708.9309	0.0529302
1710.8597	0.0495458
1712.7886	0.0469678
1714.7174	0.0460447
1716.6462	0.0456204
1718.5750	0.047042
1720.5038	0.0484212
1722.4326	0.0511372
1724.3614	0.0548081
1726.2903	0.0587866
1728.2191	0.0622028
1730.1479	0.0652902
1732.0767	0.0672317
1734.0055	0.0674863
1735.9343	0.064696
1737.8632	0.062171
1739.7920	0.0569724
1741.7208	0.0506598
1743.6496	0.0441881
1745.5784	0.0382574
1747.5072	0.0332392
1749.4361	0.0295047
1751.3649	0.0261946
1753.2937	0.0238817
1755.2225	0.0219296
1757.1513	0.0211127
1759.0801	0.0199987
1761.0089	0.0194894
1762.9378	0.0189696
1764.8666	0.018524
1766.7954	0.0179086
1768.7242	0.0180572
1770.6530	0.0176328
1772.5818	0.0180253
1774.5107	0.0175373
1776.4395	0.017219
1778.3683	0.0168477
1780.2971	0.0169644
1782.2259	0.0166355
1784.1547	0.0164764
1786.0836	0.0162218
1788.0124	0.0161263
1789.9412	0.0158186
1791.8700	0.0162005
1793.7988	0.0160096
1795.7276	0.0157231
1797.6565	0.0153412
1799.5853	0.015426
1801.5141	0.0153518
1803.4429	0.0152987
1805.3717	0.0149062
1807.3005	0.0148956
1809.2293	0.0146303
1811.1582	0.0148001
1813.0870	0.0146303
1815.0158	0.0144924
1816.9446	0.0142908
1818.8734	0.0145561
1820.8022	0.0143969
1822.7311	0.0144712
1824.6599	0.0145136
1826.5887	0.014747
1828.5175	0.014503
1830.4463	0.0149592
1832.3751	0.0145561
1834.3040	0.0143333
1836.2328	0.0141423
1838.1616	0.0143015
1840.0904	0.0141317
1842.0192	0.0141848
1843.9480	0.0144288
1845.8768	0.0147789
1847.8057	0.0142484
1849.7345	0.0144182
1851.6633	0.014259
1853.5921	0.0142908
1855.5209	0.0140999
1857.4497	0.0144288
1859.3786	0.0143969
1861.3074	0.0144712
1863.2362	0.0140574
1865.1650	0.0141635
1867.0938	0.0142696
1869.0226	0.0148638
1870.9515	0.0145773
1872.8803	0.014503
1874.8091	0.0142484
1876.7379	0.0144394
1878.6667	0.0142696
1880.5955	0.0144288
1882.5243	0.0143015
1884.4532	0.014694
1886.3820	0.0146622
1888.3108	0.0149062
1890.2396	0.0148531
1892.1684	0.0148213
1894.0972	0.0146728
1896.0261	0.0152351
1897.9549	0.0149805
1899.8837	0.0151184
1901.8125	0.014938
1903.7413	0.0147895
1905.6701	0.0144075
1907.5990	0.014747
1909.5278	0.0146728
1911.4566	0.0148213
1913.3854	0.0146197
1915.3142	0.014938
1917.2430	0.0149698
1919.1718	0.015426
1921.1007	0.0150759
1923.0295	0.0155958
1924.9583	0.0153093
1926.8871	0.0152775
1928.8159	0.0150441
1930.7447	0.0154367
1932.6736	0.0152987
1934.6024	0.0159035
1936.5312	0.015808
1938.4600	0.0159035
1940.3888	0.0155746
1942.3176	0.0160626
1944.2465	0.0155534
1946.1753	0.0158186
1948.1041	0.0159141
1950.0329	0.0164021
1951.9617	0.0160944
1953.8905	0.0168371
1955.8193	0.0167098
1957.7482	0.01741
1959.6770	0.0172615
1961.6058	0.0179299
1963.5346	0.0175055
1965.4634	0.0177601
1967.3922	0.0179723
1969.3211	0.0184922
1971.2499	0.0182694
1973.1787	0.0194258
1975.1075	0.019012
1977.0363	0.019691
1978.9651	0.0206565
1980.8940	0.0206989
1982.8228	0.0185028
1984.7516	0.0181739
1986.6804	0.0182588
1988.6092	0.018768
1990.5380	0.0179829
1992.4669	0.0181633
1994.3957	0.017654
1996.3245	0.0181845
1998.2533	0.0179723
2000.1821	0.0182375
2002.1109	0.017654
2004.0397	0.0183648
2005.9686	0.0183118
2007.8974	0.0194152
2009.8262	0.0189484
2011.7550	0.0197759
2013.6838	0.0193727
2015.6126	0.0195955
2017.5415	0.0196804
2019.4703	0.0206777
2021.3991	0.0201897
2023.3279	0.0203806
2025.2567	0.0199669
2027.1855	0.0199987
2029.1144	0.0195001
2031.0432	0.0202427
2032.9720	0.0191075
2034.9008	0.0196698
2036.8296	0.0196061
2038.7584	0.0200411
2040.6872	0.0198926
2042.6161	0.0197335
2044.5449	0.0185346
2046.4737	0.0188635
2048.4025	0.0187362
2050.3313	0.0189059
2052.2601	0.0175904
2054.1890	0.0173888
2056.1178	0.017219
2058.0466	0.0171342
2059.9754	0.0166143
2061.9042	0.0168159
2063.8330	0.0170387
2065.7619	0.0170493
2067.6907	0.0167734
2069.6195	0.0169856
2071.5483	0.0165931
2073.4771	0.0165188
2075.4059	0.016296
2077.3347	0.0163172
2079.2636	0.0161581
2081.1924	0.0165082
2083.1212	0.0161899
2085.0500	0.0163278
2086.9788	0.0159671
2088.9076	0.016052
2090.8365	0.015999
2092.7653	0.0159035
2094.6941	0.0156064
2096.6229	0.0158929
2098.5517	0.0155852
2100.4805	0.0157019
2102.4094	0.0159883
2104.3382	0.0162748
2106.2670	0.0157974
2108.1958	0.0160202
2110.1246	0.0158929
2112.0534	0.0159141
2113.9822	0.0156488
2115.9111	0.0157125
2117.8399	0.0155215
2119.7687	0.0155534
2121.6975	0.0153518
2123.6263	0.0155109
2125.5551	0.0150335
2127.4840	0.014938
2129.4128	0.0148425
2131.3416	0.0149168
2133.2704	0.0147789
2135.1992	0.015373
2137.1280	0.0155958
2139.0569	0.015999
2140.9857	0.0158823
2142.9145	0.0163066
2144.8433	0.0161263
2146.7721	0.0166249
2148.7009	0.01654
2150.6297	0.0170387
2152.5586	0.0167522
2154.4874	0.0169008
2156.4162	0.0175161
2158.3450	0.0206565
2160.2738	0.0222373
2162.2026	0.0222054
2164.1315	0.0211445
2166.0603	0.0208474
2167.9891	0.0197971
2169.9179	0.0190651
2171.8467	0.0179723
2173.7755	0.0177601
2175.7044	0.0181208
2177.6332	0.0187786
2179.5620	0.0181739
2181.4908	0.0181951
2183.4196	0.0182375
2185.3484	0.0188953
2187.2773	0.0187362
2189.2061	0.0186937
2191.1349	0.0184073
2193.0637	0.0184816
2194.9925	0.0184603
2196.9213	0.0187256
2198.8501	0.0178556
2200.7790	0.0176965
2202.7078	0.0171448
2204.6366	0.0172721
2206.5654	0.0171766
2208.4942	0.0172084
2210.4230	0.0171554
2212.3519	0.0174524
2214.2807	0.0171342
2216.2095	0.0174631
2218.1383	0.0171872
2220.0671	0.0172721
2221.9959	0.0171023
2223.9248	0.0173039
2225.8536	0.0173039
2227.7824	0.0175904
2229.7112	0.017601
2231.6400	0.0183118
2233.5688	0.0184922
2235.4976	0.018577
2237.4265	0.0184179
2239.3553	0.0182481
2241.2841	0.0175055
2243.2129	0.0173039
2245.1417	0.0170811
2247.0705	0.0170281
2248.9994	0.0164658
2250.9282	0.0161157
2252.8570	0.0157868
2254.7858	0.0161793
2256.7146	0.0163491
2258.6434	0.0163915
2260.5723	0.0161475
2262.5011	0.0161157
2264.4299	0.0159035
2266.3587	0.0158823
2268.2875	0.0157125
2270.2163	0.0159883
2272.1451	0.0159459
2274.0740	0.0160096
2276.0028	0.0158823
2277.9316	0.0157868
2279.8604	0.0156064
2281.7892	0.0157974
2283.7180	0.0158504
2285.6469	0.0158398
2287.5757	0.0157337
2289.5045	0.0157549
2291.4333	0.0156064
2293.3621	0.015564
2295.2909	0.0155746
2297.2198	0.0155852
2299.1486	0.0155852
2301.0774	0.0157868
2303.0062	0.0157974
2304.9350	0.0160096
2306.8638	0.0160944
2308.7926	0.0162218
2310.7215	0.0163066
2312.6503	0.0166249
2314.5791	0.016731
2316.5079	0.0168689
2318.4367	0.0171023
2320.3655	0.0176646
2322.2944	0.0182375
2324.2232	0.0186513
2326.1520	0.0182057
2328.0808	0.0180147
2330.0096	0.0182588
2331.9384	0.0185558
2333.8673	0.0184603
2335.7961	0.018577
2337.7249	0.0185664
2339.6537	0.0185876
2341.5825	0.0183967
2343.5113	0.0185558
2345.4401	0.0185452
2347.3690	0.0178768
2349.2978	0.0170175
2351.2266	0.0173039
2353.1554	0.0180784
2355.0842	0.0191075
2357.0130	0.0200624
2358.9419	0.0208262
2360.8707	0.0207838
2362.7995	0.0205716
2364.7283	0.0203806
2366.6571	0.0200942
2368.5859	0.0191499
2370.5148	0.0186089
2372.4436	0.0180041
2374.3724	0.01741
2376.3012	0.0167522
2378.2300	0.0163809
2380.1588	0.0158186
2382.0877	0.0154473
2384.0165	0.0152139
2385.9453	0.0149592
2387.8741	0.0147364
2389.8029	0.0146834
2391.7317	0.0146516
2393.6605	0.014747
2395.5894	0.0148213
2397.5182	0.0149062
2399.4470	0.0148744
2401.3758	0.0149592
2403.3046	0.0149805
2405.2334	0.0150759
2407.1623	0.0150972
2409.0911	0.0151714
2411.0199	0.015182
2412.9487	0.0152775
2414.8775	0.0152139
2416.8063	0.0152033
2418.7352	0.0152139
2420.6640	0.0152775
2422.5928	0.0153306
2424.5216	0.0154154
2426.4504	0.0153306
2428.3792	0.0153412
2430.3080	0.01532
2432.2369	0.0155321
2434.1657	0.0156488
2436.0945	0.0156276
2438.0233	0.015426
2439.9521	0.0154579
2441.8809	0.015564
2443.8098	0.0156595
2445.7386	0.0155852
2447.6674	0.0155852
2449.5962	0.0155428
2451.5250	0.0156595
2453.4538	0.0156488
2455.3827	0.0157337
2457.3115	0.0157019
2459.2403	0.0156382
2461.1691	0.0155321
2463.0979	0.0155215
2465.0267	0.0154685
2466.9555	0.015617
2468.8844	0.0156488
2470.8132	0.0156807
2472.7420	0.0156913
2474.6708	0.0159141
2476.5996	0.0159247
2478.5284	0.0157549
2480.4573	0.0156913
2482.3861	0.0159035
2484.3149	0.0159565
2486.2437	0.0159777
2488.1725	0.015861
2490.1013	0.0158504
2492.0302	0.0159353
2493.9590	0.0159353
2495.8878	0.0157443
2497.8166	0.0157443
2499.7454	0.0157337
2501.6742	0.0159247
2503.6030	0.0161157
2505.5319	0.0163066
2507.4607	0.0162854
2509.3895	0.0161793
2511.3183	0.0161475
2513.2471	0.0163491
2515.1759	0.016296
2517.1048	0.0163915
2519.0336	0.0163809
2520.9624	0.0163491
2522.8912	0.0163385
2524.8200	0.0164021
2526.7488	0.016296
2528.6777	0.0163278
2530.6065	0.0164127
2532.5353	0.0164764
2534.4641	0.0163703
2536.3929	0.0164764
2538.3217	0.0165825
2540.2505	0.0166461
2542.1794	0.0166567
2544.1082	0.0167204
2546.0370	0.0166037
2547.9658	0.0166886
2549.8946	0.0167204
2551.8234	0.0168265
2553.7523	0.0169538
2555.6811	0.0171554
2557.6099	0.0172827
2559.5387	0.0172933
2561.4675	0.0171872
2563.3963	0.0172721
2565.3252	0.0172827
2567.2540	0.01741
2569.1828	0.0175267
2571.1116	0.0176434
2573.0404	0.0176116
2574.9692	0.0177389
2576.8981	0.0178768
2578.8269	0.0178874
2580.7557	0.0177813
2582.6845	0.0178132
2584.6133	0.0179935
2586.5421	0.0181633
2588.4709	0.0181527
2590.3998	0.0181739
2592.3286	0.0181421
2594.2574	0.0183012
2596.1862	0.0183648
2598.1150	0.0184179
2600.0438	0.0183755
2601.9727	0.0185452
2603.9015	0.0187043
2605.8303	0.018768
2607.7591	0.0187786
2609.6879	0.0188423
2611.6167	0.0188423
2613.5456	0.0189908
2615.4744	0.0189696
2617.4032	0.0189271
2619.3320	0.0189059
2621.2608	0.0189378
2623.1896	0.0189696
2625.1184	0.0190757
2627.0473	0.0190545
2628.9761	0.0190969
2630.9049	0.0191181
2632.8337	0.0190545
2634.7625	0.0190757
2636.6913	0.0191818
2638.6202	0.0190863
2640.5490	0.0190226
2642.4778	0.0190757
2644.4066	0.0190969
2646.3354	0.0190757
2648.2642	0.0191181
2650.1931	0.0190438
2652.1219	0.0190651
2654.0507	0.0190757
2655.9795	0.0191499
2657.9083	0.0191818
2659.8371	0.0191606
2661.7659	0.0190969
2663.6948	0.0190757
2665.6236	0.0190969
2667.5524	0.0191499
2669.4812	0.0191818
2671.4100	0.0192454
2673.3388	0.0193091
2675.2677	0.0193409
2677.1965	0.019394
2679.1253	0.0195001
2681.0541	0.0195425
2682.9829	0.0195743
2684.9117	0.0195743
2686.8406	0.0196274
2688.7694	0.0197016
2690.6982	0.0198289
2692.6270	0.0199138
2694.5558	0.019935
2696.4846	0.0199563
2698.4134	0.0199987
2700.3423	0.0200411
2702.2711	0.0201791
2704.1999	0.0202851
2706.1287	0.0204125
2708.0575	0.0205186
2709.9863	0.020614
2711.9152	0.0207095
2713.8440	0.0208581
2715.7728	0.0209748
2717.7016	0.0210809
2719.6304	0.0211021
2721.5592	0.0212188
2723.4881	0.0213567
2725.4169	0.0215264
2727.3457	0.0216007
2729.2745	0.021675
2731.2033	0.0216856
2733.1321	0.0217492
2735.0609	0.0218553
2736.9898	0.021919
2738.9186	0.021919
2740.8474	0.0220357
2742.7762	0.0222054
2744.7050	0.0223752
2746.6338	0.0225025
2748.5627	0.022651
2750.4915	0.0227359
2752.4203	0.022789
2754.3491	0.0228208
2756.2779	0.0229587
2758.2067	0.0231072
2760.1356	0.0232558
2762.0644	0.0233937
2763.9932	0.023521
2765.9220	0.0236059
2767.8508	0.0237544
2769.7796	0.0239029
2771.7085	0.0240939
2773.6373	0.0242424
2775.5661	0.0243379
2777.4949	0.0243379
2779.4237	0.0244865
2781.3525	0.0246244
2783.2813	0.0246987
2785.2102	0.0247941
2787.1390	0.0249851
2789.0678	0.0251761
2790.9966	0.025367
2792.9254	0.0254307
2794.8542	0.0255792
2796.7831	0.0257914
2798.7119	0.02594
2800.6407	0.0259824
2802.5695	0.0260567
2804.4983	0.0261097
2806.4271	0.0263007
2808.3560	0.0265447
2810.2848	0.0267675
2812.2136	0.0268524
2814.1424	0.0269585
2816.0712	0.0271282
2818.0000	0.0273298
2819.9288	0.0275207
2821.8577	0.0277435
2823.7865	0.0279451
2825.7153	0.0282528
2827.6441	0.0286347
2829.5729	0.0291015
2831.5017	0.0296108
2833.4306	0.0302792
2835.3594	0.0310961
2837.2882	0.032104
2839.2170	0.033271
2841.1458	0.0345548
2843.0746	0.0361144
2845.0035	0.0382044
2846.9323	0.0407719
2848.8611	0.043403
2850.7899	0.0453233
2852.7187	0.0463842
2854.6475	0.0468086
2856.5763	0.0467874
2858.5052	0.0465752
2860.4340	0.046363
2862.3628	0.0462357
2864.2916	0.0465116
2866.2204	0.0471481
2868.1492	0.0480711
2870.0781	0.0490366
2872.0069	0.0498005
2873.9357	0.0498323
2875.8645	0.0490154
2877.7933	0.0479438
2879.7221	0.0469147
2881.6510	0.0461296
2883.5798	0.0456734
2885.5086	0.0455885
2887.4374	0.0458326
2889.3662	0.0463524
2891.2950	0.0470739
2893.2238	0.0478483
2895.1527	0.0488032
2897.0815	0.0497262
2899.0103	0.0506174
2900.9391	0.0516359
2902.8679	0.0526862
2904.7967	0.0538002
2906.7256	0.0550203
2908.6544	0.0565056
2910.5832	0.0584047
2912.5120	0.0607281
2914.4408	0.0633168
2916.3696	0.0658843
2918.2985	0.0680804
2920.2273	0.0697143
2922.1561	0.0710298
2924.0849	0.0720484
2926.0137	0.0727592
2927.9425	0.0729926
2929.8713	0.0725364
2931.8002	0.0714012
2933.7290	0.0699159
2935.6578	0.068091
2937.5866	0.0661601
2939.5154	0.0642717
2941.4442	0.0626696
2943.3731	0.0615238
2945.3019	0.0608448
2947.2307	0.0607706
2949.1595	0.0614071
2951.0883	0.0624469
2953.0171	0.0635927
2954.9460	0.0643778
2956.8748	0.0647385
2958.8036	0.0644945
2960.7324	0.06372
2962.6612	0.0625105
2964.5900	0.0609934
2966.5189	0.0591898
2968.4477	0.0572058
2970.3765	0.055137
2972.3053	0.0530257
2974.2341	0.0510736
2976.1629	0.049323
2978.0917	0.0477741
2980.0206	0.0464691
2981.9494	0.0451536
2983.8782	0.0438274
2985.8070	0.0426603
2987.7358	0.0415994
2989.6646	0.040634
2991.5935	0.0399231
2993.5223	0.0391168
2995.4511	0.038162
2997.3799	0.0375042
2999.3087	0.0367827
3001.2375	0.0361568
3003.1664	0.0357749
3005.0952	0.035308
3007.0240	0.0349898
3008.9528	0.0349579
3010.8816	0.0351701
3012.8104	0.0352868
3014.7392	0.0352232
3016.6681	0.0350004
3018.5969	0.0349367
3020.5257	0.0349155
3022.4545	0.0350746
3024.3833	0.0353717
3026.3121	0.0354035
3028.2410	0.0355202
3030.1698	0.0360083
3032.0986	0.0365706
3034.0274	0.0372071
3035.9562	0.0374724
3037.8850	0.0376633
3039.8139	0.0383742
3041.7427	0.039276
3043.6715	0.0398595
3045.6003	0.0402626
3047.5291	0.0406233
3049.4579	0.0413766
3051.3867	0.0421193
3053.3156	0.0426391
3055.2444	0.0432863
3057.1732	0.0439441
3059.1020	0.0443472
3061.0308	0.0447716
3062.9596	0.0453445
3064.8885	0.045875
3066.8173	0.0463949
3068.7461	0.0466495
3070.6749	0.0466495
3072.6037	0.0467662
3074.5325	0.0468723
3076.4614	0.0471693
3078.3902	0.0473709
3080.3190	0.0472224
3082.2478	0.0470632
3084.1766	0.0469465
3086.1054	0.0465858
3088.0342	0.0462251
3089.9631	0.0460129
3091.8919	0.0456098
3093.8207	0.0450368
3095.7495	0.0446549
3097.6783	0.0443897
3099.6071	0.0442093
3101.5360	0.0439335
3103.4648	0.0435197
3105.3936	0.043212
3107.3224	0.0431272
3109.2512	0.0429892
3111.1800	0.0425861
3113.1089	0.042236
3115.0377	0.0422572
3116.9665	0.0423315
3118.8953	0.0422148
3120.8241	0.042045
3122.7529	0.0418116
3124.6817	0.0415251
3126.6106	0.0414297
3128.5394	0.04161
3130.4682	0.0417373
3132.3970	0.0417267
3134.3258	0.041801
3136.2546	0.0421193
3138.1835	0.0425649
3140.1123	0.0427983
3142.0411	0.0429574
3143.9699	0.0431696
3145.8987	0.0434985
3147.8275	0.0438486
3149.7564	0.0443791
3151.6852	0.0450687
3153.6140	0.0455461
3155.5428	0.0458856
3157.4716	0.0463949
3159.4004	0.0469253
3161.3293	0.0474664
3163.2581	0.0480711
3165.1869	0.0487501
3167.1157	0.0494716
3169.0445	0.0501718
3170.9733	0.0508932
3172.9021	0.0516359
3174.8310	0.0523785
3176.7598	0.0532485
3178.6886	0.0541609
3180.6174	0.0549991
3182.5462	0.055816
3184.4750	0.0568663
3186.4039	0.0578212
3188.3327	0.058723
3190.2615	0.0596566
3192.1903	0.0606963
3194.1191	0.0616618
3196.0479	0.0627121
3197.9768	0.0638897
3199.9056	0.0650143
3201.8344	0.0662026
3203.7632	0.0672847
3205.6920	0.0683987
3207.6208	0.0695339
3209.5496	0.0706691
3211.4785	0.0719316
3213.4073	0.0733215
3215.3361	0.074584
3217.2649	0.0755919
3219.1937	0.0767695
3221.1225	0.0782761
3223.0514	0.0798462
3224.9802	0.0813103
3226.9090	0.0828487
3228.8378	0.0844932
3230.7666	0.0864028
3232.6954	0.0884611
3234.6243	0.0901798
3236.5531	0.09175
3238.4819	0.0935854
3240.4107	0.0956755
3242.3395	0.0978079
3244.2683	0.100216
3246.1971	0.103134
3248.1260	0.105786
3250.0548	0.108141
3251.9836	0.110751
3253.9124	0.113796
3255.8412	0.117064
3257.7700	0.120173
3259.6989	0.123196
3261.6277	0.126315
3263.5565	0.129477
3265.4853	0.132522
3267.4141	0.135376
3269.3429	0.138187
3271.2718	0.140521
3273.2006	0.142028
3275.1294	0.143089
3277.0582	0.14363
3278.9870	0.143662
3280.9158	0.143174
3282.8446	0.142145
3284.7735	0.140691
3286.7023	0.138919
3288.6311	0.136638
3290.5599	0.133965
3292.4887	0.131015
3294.4175	0.12796
3296.3464	0.124756
3298.2752	0.121255
3300.2040	0.117722
3302.1328	0.114348
3304.0616	0.111229
3305.9904	0.108152
3307.9193	0.105001
3309.8481	0.101797
3311.7769	0.0986355
3313.7057	0.0956967
3315.6345	0.0929382
3317.5633	0.090201
3319.4921	0.0876017
3321.4210	0.0851616
3323.3498	0.0827744
3325.2786	0.0805252
3327.2074	0.0784246
3329.1362	0.0762178
3331.0650	0.0741596
3332.9939	0.0723348
3334.9227	0.070701
3336.8515	0.0690989
3338.7803	0.067603
3340.7091	0.0660859
3342.6379	0.0646854
3344.5668	0.0634547
3346.4956	0.0622241
3348.4244	0.061004
3350.3532	0.0599961
3352.2820	0.0590306
3354.2108	0.0581288
3356.1397	0.057227
3358.0685	0.0563358
3359.9973	0.0555932
3361.9261	0.0549142
3363.8549	0.0543413
3365.7837	0.053779
3367.7125	0.0532061
3369.6414	0.0526438
3371.5702	0.0519648
3373.4990	0.0513388
3375.4278	0.050819
3377.3566	0.0502885
3379.2854	0.0497899
3381.2143	0.0493867
3383.1431	0.0490154
3385.0719	0.0486546
3387.0007	0.0482303
3388.9295	0.0477847
3390.8583	0.0474558
3392.7872	0.0471269
3394.7160	0.0466707
3396.6448	0.0463418
3398.5736	0.0460554
3400.5024	0.0457371
3402.4312	0.0453445
3404.3600	0.0448883
3406.2889	0.0444958
3408.2177	0.0442411
3410.1465	0.043891
3412.0753	0.0434454
3414.0041	0.0430317
3415.9329	0.0426816
3417.8618	0.0424057
3419.7906	0.0420768
3421.7194	0.0417267
3423.6482	0.041419
3425.5770	0.0410477
3427.5058	0.0407613
3429.4347	0.0404324
3431.3635	0.0401459
3433.2923	0.0398807
3435.2211	0.0396261
3437.1499	0.039276
3439.0787	0.0390744
3441.0075	0.0388622
3442.9364	0.0386182
3444.8652	0.0383317
3446.7940	0.0382256
3448.7228	0.0380559
3450.6516	0.0377906
3452.5804	0.037483
3454.5093	0.0371753
3456.4381	0.0370162
3458.3669	0.036857
3460.2957	0.0366448
3462.2245	0.0364645
3464.1533	0.0363265
3466.0822	0.0361674
3468.0110	0.0359552
3469.9398	0.0357112
3471.8686	0.0354247
3473.7974	0.0353187
3475.7262	0.0352232
3477.6550	0.035011
3479.5839	0.0346927
3481.5127	0.0345654
3483.4415	0.0344699
3485.3703	0.0342259
3487.2991	0.0340031
3489.2279	0.0338758
3491.1568	0.0336848
3493.0856	0.0335363
3495.0144	0.0332816
3496.9432	0.0331756
3498.8720	0.0329209
3500.8008	0.0326133
3502.7297	0.0324859
3504.6585	0.0324117
3506.5873	0.032051
3508.5161	0.0317857
3510.4449	0.0316902
3512.3737	0.0314568
3514.3025	0.0312553
3516.2314	0.0310431
3518.1602	0.0307566
3520.0890	0.0304914
3522.0178	0.0301837
3523.9466	0.0300352
3525.8754	0.0298548
3527.8043	0.0295578
3529.7331	0.0292607
3531.6619	0.0290803
3533.5907	0.0288894
3535.5195	0.0285499
3537.4483	0.0281998
3539.3772	0.0279133
3541.3060	0.0275207
3543.2348	0.0271706
3545.1636	0.0270327
3547.0924	0.0270221
3549.0212	0.0265553
3550.9501	0.0259506
3552.8789	0.0257914
3554.8077	0.0255792
3556.7365	0.0251761
3558.6653	0.0249533
3560.5941	0.0246562
3562.5229	0.0243485
3564.4518	0.0238287
3566.3806	0.0238499
3568.3094	0.0242424
3570.2382	0.0236165
3572.1670	0.0229481
3574.0958	0.0227253
3576.0247	0.0224813
3577.9535	0.0221842
3579.8823	0.021972
3581.8111	0.0217599
3583.7399	0.0213036
3585.6687	0.0208899
3587.5976	0.0213355
3589.5264	0.0215583
3591.4552	0.020561
3593.3840	0.0201578
3595.3128	0.020317
3597.2416	0.0200411
3599.1704	0.0195425
3601.0993	0.0195213
3603.0281	0.0192773
3604.9569	0.0187256
3606.8857	0.0185134
3608.8145	0.0188317
3610.7433	0.0184603
3612.6722	0.0180996
3614.6010	0.018089
3616.5298	0.0175373
3618.4586	0.0174843
3620.3874	0.0179405
3622.3162	0.0174524
3624.2451	0.0166992
3626.1739	0.0159459
3628.1027	0.0161157
3630.0315	0.017601
3631.9603	0.0166037
3633.8891	0.0158716
3635.8179	0.0157337
3637.7468	0.0153093
3639.6756	0.0150547
3641.6044	0.0148319
3643.5332	0.0146622
3645.4620	0.0140362
3647.3908	0.0140787
3649.3197	0.0151184
3651.2485	0.0156382
3653.1773	0.0143015
3655.1061	0.0133784
3657.0349	0.0139513
3658.9637	0.01358
3660.8926	0.0130283
3662.8214	0.0130071
3664.7502	0.0128586
3666.6790	0.0123387
3668.6078	0.0122538
3670.5366	0.0136225
3672.4654	0.013092
3674.3943	0.0121265
3676.3231	0.0140574
3678.2519	0.0134739
3680.1807	0.0124872
3682.1095	0.0121159
3684.0383	0.0118401
3685.9672	0.0114581
3687.8960	0.0113839
3689.8248	0.0123705
3691.7536	0.0125615
3693.6824	0.0122008
3695.6112	0.0117552
3697.5401	0.0117552
3699.4689	0.0114581
3701.3977	0.0117128
3703.3265	0.0121265
3705.2553	0.0117234
3707.1841	0.011299
3709.1129	0.011299
3711.0418	0.0119143
3712.9706	0.0125827
3714.8994	0.0120417
3716.8282	0.0114263
3718.7570	0.0113945
3720.6858	0.0114687
3722.6147	0.0117658
3724.5435	0.0119674
3726.4723	0.0122008
3728.4011	0.0120523
3730.3299	0.011246
3732.2587	0.0113945
3734.1876	0.0117234
3736.1164	0.012657
3738.0452	0.0127525
3739.9740	0.0118401
3741.9028	0.0109595
3743.8316	0.0113627
3745.7605	0.0131769
3747.6893	0.0115642
3749.6181	0.0112566
3751.5469	0.0122857
3753.4757	0.0125403
3755.4045	0.0115961
3757.3333	0.0110656
3759.2622	0.0115006
3761.1910	0.0118082
3763.1198	0.0111611
3765.0486	0.0110656
3766.9774	0.0114051
3768.9062	0.0113096
3770.8351	0.0118189
3772.7639	0.01149
3774.6927	0.0111186
3776.6215	0.0108852
3778.5503	0.0110338
3780.4791	0.0116279
3782.4080	0.0113414
3784.3368	0.0111505
3786.2656	0.011299
3788.1944	0.0112247
3790.1232	0.0111929
3792.0520	0.0111505
3793.9808	0.0109701
3795.9097	0.011055
3797.8385	0.0113627
3799.7673	0.0107473
3801.6961	0.0118507
3803.6249	0.0122538
3805.5537	0.011108
3807.4826	0.0118189
3809.4114	0.011978
3811.3402	0.0113839
3813.2690	0.010864
3815.1978	0.0107897
3817.1266	0.0119143
3819.0555	0.0111717
3820.9843	0.0115324
3822.9131	0.0123918
3824.8419	0.0113308
3826.7707	0.0111717
3828.6995	0.011246
3830.6283	0.0110868
3832.5572	0.0113627
3834.4860	0.0112141
3836.4148	0.0111823
3838.3436	0.0118507
3840.2724	0.0120417
3842.2012	0.0116597
3844.1301	0.011734
3846.0589	0.0115748
3847.9877	0.0109807
3849.9165	0.010429
3851.8453	0.0102699
3853.7741	0.0125827
3855.7030	0.0133572
3857.6318	0.0120841
3859.5606	0.011246
3861.4894	0.0109807
3863.4182	0.0109913
3865.3470	0.0114794
3867.2758	0.0112353
3869.2047	0.0110868
3871.1335	0.0122963
3873.0623	0.0116491
3874.9911	0.0117658
3876.9199	0.0113945
3878.8487	0.0109065
3880.7776	0.0116279
3882.7064	0.0116279
3884.6352	0.0111611
3886.5640	0.0120204
3888.4928	0.0114263
3890.4216	0.0110232
3892.3505	0.0118719
3894.2793	0.0117658
3896.2081	0.0110868
3898.1369	0.0109277
3900.0657	0.0113627
3901.9945	0.0115642
3903.9233	0.0118189
3905.8522	0.0121796
3907.7810	0.0117234
3909.7098	0.0114157
3911.6386	0.011352
3913.5674	0.0111611
3915.4962	0.0109913
3917.4251	0.0115536
3919.3539	0.011734
3921.2827	0.0115112
3923.2115	0.0112247
3925.1403	0.0115324
3927.0691	0.0116597
3928.9980	0.0114263
3930.9268	0.0114475
3932.8556	0.0117446
3934.7844	0.0116915
3936.7132	0.0115006
3938.6420	0.0114475
3940.5709	0.0113096
3942.4997	0.0114794
3944.4285	0.0116809
3946.3573	0.0114051
3948.2861	0.0114794
3950.2149	0.0117128
3952.1437	0.011734
3954.0726	0.0115961
3956.0014	0.0115006
3957.9302	0.0114581
3959.8590	0.0114263
3961.7878	0.0115536
3963.7166	0.0116703
3965.6455	0.0116385
3967.5743	0.0115961
3969.5031	0.0115642
3971.4319	0.0116279
3973.3607	0.0117022
3975.2895	0.0116491
3977.2184	0.0115536
3979.1472	0.0115112
3981.0760	0.0115855
3983.0048	0.0118189
3984.9336	0.0117976
3986.8624	0.0116279
3988.7912	0.0115961
3990.7201	0.0117658
3992.6489	0.0117658
3994.5777	0.0117128
3996.5065	0.0115855
3998.4353	0.0115961
4000.3641	0.0116703
4002.2930	0.0116703
4004.2218	0.0116597
4006.1506	0.0116067
4008.0794	0.0116385
4010.0082	0.0117658
4011.9370	0.0116491
4013.8659	0.0116067
4015.7947	0.0115642
4017.7235	0.0115961
4019.6523	0.0116385
4021.5811	0.0116491
4023.5099	0.0115961
4025.4387	0.0116067
4027.3676	0.0115536
4029.2964	0.0115006
4031.2252	0.0116067
4033.1540	0.0116173
4035.0828	0.0115324
4037.0116	0.0115112
4038.9405	0.0115961
4040.8693	0.0116067
4042.7981	0.0114687
4044.7269	0.0114475
4046.6557	0.0114369
4048.5845	0.0115112
4050.5134	0.0116385
4052.4422	0.011543
4054.3710	0.01149
4056.2998	0.0115218
4058.2286	0.0115324
4060.1574	0.0115218
4062.0862	0.0114475
4064.0151	0.0114794
4065.9439	0.0114687
4067.8727	0.0114475
4069.8015	0.0113839
4071.7303	0.0114263
4073.6591	0.0114369
4075.5880	0.0112778
4077.5168	0.0112035
4079.4456	0.0113627
4081.3744	0.0113839
4083.3032	0.0113414
4085.2320	0.0113096
4087.1609	0.011352
4089.0897	0.0113202
4091.0185	0.0112353
4092.9473	0.0112035
4094.8761	0.0113096
4096.8049	0.0114051
4098.7337	0.0113308
4100.6626	0.0111929
4102.5914	0.0112353
4104.5202	0.0111823
4106.4490	0.0111505
4108.3778	0.011246
4110.3066	0.0112778
4112.2355	0.0112141
4114.1643	0.0112035
4116.0931	0.0113202
4118.0219	0.0114263
4119.9507	0.0113202
4121.8795	0.0111717
4123.8084	0.0111611
4125.7372	0.011246
4127.6660	0.0111399
4129.5948	0.0110868
4131.5236	0.0110974
4133.4524	0.0111505
4135.3813	0.0112247
4137.3101	0.0113945
4139.2389	0.0113627
4141.1677	0.0113308
4143.0965	0.0113308
4145.0253	0.011299
4146.9541	0.0112672
4148.8830	0.0113096
4150.8118	0.0113202
4152.7406	0.0112353
4154.6694	0.0111292
4156.5982	0.0111823
4158.5270	0.0111399
4160.4559	0.0111717
4162.3847	0.0111611
4164.3135	0.0112247
4166.2423	0.0113202
4168.1711	0.0113308
4170.0999	0.011299
4172.0288	0.0114051
4173.9576	0.011352
4175.8864	0.011246
4177.8152	0.0111929
4179.7440	0.0112884
4181.6728	0.0112884
4183.6016	0.0111823
4185.5305	0.0111611
4187.4593	0.0111823
4189.3881	0.011108
4191.3169	0.0112035
4193.2457	0.0113733
4195.1745	0.0114263
4197.1034	0.0113414
4199.0322	0.011246
4200.9610	0.0112778
[truncated: 414 more rows]
