# Supplementary material for: Vibrational Study on the Structure, Bioactivity, and Silver Adsorption of Silk Fibroin Fibers Grafted with Methacrylonitrile
Source: Molecules. 2023 Mar 10;28(6):2551. doi: 10.3390/molecules28062551 (PMC10051891; doi:10.3390/molecules28062551)
Supplement: Supplementary file 1 [file molecules-28-02551-s001.zip › RAW DATA/Figure S2 IR t0 parallel all samples/IR BF MAN 10% t0 parallel p2.txt]

TITLE	BF MAN 10% T0 PARALLELE P2
DATA TYPE
ORIGIN	JASCO
OWNER
DATE	23/03/01
TIME	12:03:16
SPECTROMETER/DATA SYSTEM
RESOLUTION
DELTAX	1.92882
XUNITS	1/CM
YUNITS	ABSORBANCE
FIRSTX	379.9768
LASTX	4999.4912
NPOINTS	2396
FIRSTY	0.23497
MAXY	0.40268
MINY	0.00975
XYDATA
379.9768	0.234975
381.9056	0.234069
383.8344	0.238347
385.7633	0.233502
387.6921	0.225965
389.6209	0.221686
391.5497	0.22258
393.4785	0.222769
395.4073	0.22156
397.3361	0.227236
399.2650	0.227827
401.1938	0.224203
403.1226	0.219233
405.0514	0.220692
406.9802	0.220151
408.9090	0.21956
410.8379	0.223536
412.7667	0.225839
414.6955	0.230017
416.6243	0.231262
418.5531	0.241782
420.4819	0.242487
422.4108	0.241908
424.3396	0.242865
426.2684	0.24104
428.1972	0.236774
430.1260	0.2313
432.0548	0.222982
433.9837	0.217081
435.9125	0.215294
437.8413	0.214275
439.7701	0.213381
441.6989	0.213859
443.6277	0.2143
445.5565	0.21328
447.4854	0.21167
449.4142	0.210663
451.3430	0.21167
453.2718	0.213155
455.2006	0.213343
457.1294	0.214438
459.0583	0.21479
460.9871	0.214174
462.9159	0.213721
464.8447	0.214753
466.7735	0.217005
468.7023	0.218201
470.6312	0.220994
472.5600	0.223121
474.4888	0.222756
476.4176	0.224279
478.3464	0.226871
480.2752	0.228381
482.2040	0.23018
484.1329	0.231766
486.0617	0.232143
487.9905	0.232886
489.9193	0.233641
491.8481	0.233427
493.7769	0.233653
495.7058	0.234081
497.6346	0.234509
499.5634	0.235893
501.4922	0.237064
503.4210	0.237605
505.3498	0.239127
507.2787	0.241204
509.2075	0.242852
511.1363	0.244966
513.0651	0.246388
514.9939	0.248137
516.9227	0.249484
518.8515	0.251019
520.7804	0.251988
522.7092	0.253309
524.6380	0.255411
526.5668	0.258481
528.4956	0.26052
530.4244	0.263099
532.3533	0.266119
534.2821	0.269718
536.2109	0.273644
538.1397	0.277621
540.0685	0.280741
541.9973	0.284391
543.9262	0.28731
545.8550	0.29028
547.7838	0.292306
549.7126	0.292759
551.6414	0.289588
553.5702	0.284944
555.4990	0.277633
557.4279	0.268611
559.3567	0.257701
561.2855	0.247156
563.2143	0.238209
565.1431	0.231615
567.0719	0.22682
569.0008	0.223888
570.9296	0.221447
572.8584	0.219723
574.7872	0.218553
576.7160	0.218238
578.6448	0.218603
580.5737	0.218566
582.5025	0.218603
584.4313	0.219723
586.3601	0.220604
588.2889	0.221321
590.2177	0.22219
592.1465	0.223687
594.0754	0.225172
596.0042	0.227701
597.9330	0.230344
599.8618	0.233351
601.7906	0.235818
603.7194	0.238498
605.6483	0.241644
607.5771	0.244047
609.5059	0.245306
611.4347	0.24513
613.3635	0.244047
615.2923	0.241984
617.2212	0.240222
619.1500	0.23841
621.0788	0.237252
623.0076	0.236132
624.9364	0.235541
626.8652	0.234635
628.7941	0.233137
630.7229	0.231565
632.6517	0.230029
634.5805	0.228268
636.5093	0.226833
638.4381	0.225612
640.3669	0.224543
642.2958	0.223876
644.2246	0.223108
646.1534	0.222265
648.0822	0.221422
650.0110	0.219912
651.9398	0.217924
653.8687	0.216187
655.7975	0.214602
657.7263	0.213444
659.6551	0.211972
661.5839	0.210726
663.5127	0.209719
665.4416	0.210525
667.3704	0.215445
669.2992	0.21401
671.2280	0.20977
673.1568	0.209178
675.0856	0.209241
677.0144	0.209103
678.9433	0.209015
680.8721	0.209178
682.8009	0.209291
684.7297	0.208939
686.6585	0.208209
688.5873	0.207291
690.5162	0.205869
692.4450	0.204233
694.3738	0.202672
696.3026	0.201137
698.2314	0.199073
700.1602	0.196695
702.0891	0.193776
704.0179	0.190617
705.9467	0.187635
707.8755	0.18459
709.8043	0.18162
711.7331	0.178889
713.6619	0.176096
715.5908	0.173491
717.5196	0.171427
719.4484	0.169376
721.3772	0.166381
723.3060	0.16277
725.2348	0.158957
727.1637	0.155081
729.0925	0.151583
731.0213	0.147732
732.9501	0.143617
734.8789	0.139427
736.8077	0.135174
738.7366	0.130971
740.6654	0.126868
742.5942	0.122754
744.5230	0.119507
746.4518	0.116613
748.3806	0.113618
750.3094	0.110522
752.2383	0.10793
754.1671	0.105652
756.0959	0.103803
758.0247	0.102293
759.9535	0.101349
761.8823	0.100481
763.8112	0.0998262
765.7400	0.0985049
767.6688	0.0970955
769.5976	0.0954596
771.5264	0.0935469
773.4552	0.0913951
775.3841	0.0891804
777.3129	0.0869531
779.2417	0.0851159
781.1705	0.0835555
783.0993	0.0822594
785.0281	0.0808248
786.9569	0.0793274
788.8858	0.0775279
790.8146	0.0761941
792.7434	0.0750741
794.6722	0.0740548
796.6010	0.0729475
798.5298	0.0725196
800.4587	0.0722931
802.3875	0.0720037
804.3163	0.071752
806.2451	0.0715633
808.1739	0.0711354
810.1027	0.0708334
812.0316	0.0703678
813.9604	0.0702042
815.8892	0.0699903
817.8180	0.0697009
819.7468	0.069487
821.6756	0.0696002
823.6045	0.0698267
825.5333	0.0702923
827.4621	0.0703049
829.3909	0.0697512
831.3197	0.0685558
833.2485	0.0672093
835.1773	0.0656867
837.1062	0.0646548
839.0350	0.0634342
840.9638	0.062503
842.8926	0.0619745
844.8214	0.0619116
846.7502	0.0619745
848.6791	0.062566
850.6079	0.0631196
852.5367	0.0629309
854.4655	0.0614712
856.3943	0.0597976
858.3231	0.0577464
860.2520	0.0560476
862.1808	0.0546508
864.1096	0.0539461
866.0384	0.0532289
867.9672	0.0530779
869.8960	0.0531156
871.8248	0.0534302
873.7537	0.0535183
875.6825	0.0536693
877.6113	0.053619
879.5401	0.053468
881.4689	0.0528388
883.3977	0.0524864
885.3266	0.0522725
887.2554	0.0523606
889.1842	0.0523103
891.1130	0.052348
893.0418	0.0522096
894.9706	0.0521719
896.8995	0.0519831
898.8283	0.0518573
900.7571	0.0515427
902.6859	0.0514672
904.6147	0.0513162
906.5435	0.0513162
908.4723	0.0513665
910.4012	0.0516559
912.3300	0.0519957
914.2588	0.052801
916.1876	0.0538958
918.1164	0.0552674
920.0452	0.0564251
921.9741	0.0578597
923.9029	0.0593823
925.8317	0.0606281
927.7605	0.061144
929.6893	0.0614083
931.6181	0.0609804
933.5470	0.0604142
935.4758	0.0600115
937.4046	0.0598605
939.3334	0.059722
941.2622	0.0598479
943.1910	0.0600744
945.1198	0.0603009
947.0487	0.0604142
948.9775	0.0608042
950.9063	0.0612447
952.8351	0.0616977
954.7639	0.0620123
956.6927	0.062503
958.6216	0.0629309
960.5504	0.0635601
962.4792	0.0644158
964.4080	0.0655231
966.3368	0.0669451
968.2656	0.0688704
970.1945	0.0709215
972.1233	0.0728846
974.0521	0.0741807
975.9809	0.0747973
977.9097	0.074533
979.8385	0.0737528
981.7673	0.0727587
983.6962	0.0721295
985.6250	0.072054
987.5538	0.0729097
989.4826	0.0747469
991.4114	0.0771253
993.3402	0.0793651
995.2691	0.0811394
997.1979	0.0821713
999.1267	0.0825866
1001.0555	0.0825362
1002.9843	0.0821084
1004.9131	0.0814792
1006.8420	0.0812401
1008.7708	0.0813534
1010.6996	0.0820077
1012.6284	0.0828256
1014.5572	0.0834045
1016.4860	0.0834297
1018.4149	0.0830773
1020.3437	0.0827124
1022.2725	0.0829515
1024.2013	0.083933
1026.1301	0.085657
1028.0589	0.0877081
1029.9877	0.0901116
1031.9166	0.0925151
1033.8454	0.0948934
1035.7742	0.0973472
1037.7030	0.0997633
1039.6318	0.101714
1041.5606	0.103337
1043.4895	0.10457
1045.4183	0.105665
1047.3471	0.106722
1049.2759	0.107666
1051.2047	0.108735
1053.1335	0.110346
1055.0624	0.11246
1056.9912	0.114687
1058.9200	0.116726
1060.8488	0.118362
1062.7776	0.119633
1064.7064	0.120627
1066.6352	0.121143
1068.5641	0.121004
1070.4929	0.120111
1072.4217	0.11845
1074.3505	0.116009
1076.2793	0.112989
1078.2081	0.109415
1080.1370	0.10569
1082.0658	0.101827
1083.9946	0.0980015
1085.9234	0.0943649
1087.8522	0.0911938
1089.7810	0.0883625
1091.7099	0.0862987
1093.6387	0.0849145
1095.5675	0.0842224
1097.4963	0.0840966
1099.4251	0.0843609
1101.3539	0.0844867
1103.2827	0.0843105
1105.2116	0.0837317
1107.1404	0.0829767
1109.0692	0.0822091
1110.9980	0.0816554
1112.9268	0.0811269
1114.8556	0.0808123
1116.7845	0.0805228
1118.7133	0.0802963
1120.6421	0.0800195
1122.5709	0.0798182
1124.4997	0.0795539
1126.4285	0.07934
1128.3574	0.0790631
1130.2862	0.078887
1132.2150	0.0787989
1134.1438	0.0789247
1136.0726	0.0792519
1138.0014	0.0798559
1139.9302	0.0807368
1141.8591	0.081907
1143.7879	0.0832912
1145.7167	0.0849775
1147.6455	0.0869657
1149.5743	0.0892811
1151.5031	0.0917223
1153.4320	0.0941887
1155.3608	0.0966173
1157.2896	0.0987817
1159.2184	0.100556
1161.1472	0.101978
1163.0760	0.103098
1165.0049	0.103866
1166.9337	0.104532
1168.8625	0.105061
1170.7913	0.105011
1172.7201	0.103991
1174.6489	0.10189
1176.5777	0.0990586
1178.5066	0.0963279
1180.4354	0.0942894
1182.3642	0.0929555
1184.2930	0.0924773
1186.2218	0.092578
1188.1506	0.0933204
1190.0795	0.0943649
1192.0083	0.0957994
1193.9371	0.0975863
1195.8659	0.0999772
1197.7947	0.102783
1199.7235	0.106068
1201.6524	0.109906
1203.5812	0.114285
1205.5100	0.118966
1207.4388	0.124075
1209.3676	0.129436
1211.2964	0.134922
1213.2253	0.140245
1215.1541	0.14509
1217.0829	0.149167
1219.0117	0.152451
1220.9405	0.155169
1222.8693	0.157485
1224.7981	0.159636
1226.7270	0.161612
1228.6558	0.163147
1230.5846	0.163864
1232.5134	0.163575
1234.4422	0.162178
1236.3710	0.160001
1238.2999	0.157459
1240.2287	0.15493
1242.1575	0.152539
1244.0863	0.150249
1246.0151	0.148223
1247.9439	0.146474
1249.8728	0.144964
1251.8016	0.143756
1253.7304	0.142887
1255.6592	0.142548
1257.5880	0.142598
1259.5168	0.142611
1261.4456	0.142246
1263.3745	0.141302
1265.3033	0.139364
1267.2321	0.136294
1269.1609	0.13233
1271.0897	0.1279
1273.0185	0.123433
1274.9474	0.119268
1276.8762	0.115568
1278.8050	0.11246
1280.7338	0.110032
1282.6626	0.108106
1284.5914	0.106609
1286.5203	0.105401
1288.4491	0.104507
1290.3779	0.10374
1292.3067	0.103274
1294.2355	0.102985
1296.1643	0.102909
1298.0931	0.103048
1300.0220	0.103425
1301.9508	0.103803
1303.8796	0.104079
1305.8084	0.104268
1307.7372	0.104432
1309.6660	0.10452
1311.5949	0.104709
1313.5237	0.104797
1315.4525	0.104872
1317.3813	0.105074
1319.3101	0.105451
1321.2389	0.106005
1323.1678	0.106873
1325.0966	0.108031
1327.0254	0.109339
1328.9542	0.110472
1330.8830	0.111529
1332.8118	0.112359
1334.7406	0.112926
1336.6695	0.113077
1338.5983	0.112913
1340.5271	0.112347
1342.4559	0.111881
1344.3847	0.111453
1346.3135	0.111114
1348.2424	0.110938
1350.1712	0.110988
1352.1000	0.111189
1354.0288	0.111781
1355.9576	0.11285
1357.8864	0.114662
1359.8153	0.117343
1361.7441	0.120853
1363.6729	0.124868
1365.6017	0.128592
1367.5305	0.130983
1369.4593	0.131424
1371.3881	0.131021
1373.3170	0.130342
1375.2458	0.129335
1377.1746	0.129071
1379.1034	0.128932
1381.0322	0.128907
1382.9610	0.129297
1384.8899	0.130153
1386.8187	0.130706
1388.7475	0.130581
1390.6763	0.130946
1392.6051	0.131512
1394.5339	0.131638
1396.4628	0.131612
1398.3916	0.132242
1400.3204	0.132594
1402.2492	0.133903
1404.1780	0.135086
1406.1068	0.135727
1408.0357	0.136394
1409.9645	0.136885
1411.8933	0.136759
1413.8221	0.136621
1415.7509	0.136659
1417.6797	0.136923
1419.6085	0.13569
1421.5374	0.13579
1423.4662	0.137313
1425.3950	0.13944
1427.3238	0.14324
1429.2526	0.148751
1431.1814	0.156163
1433.1103	0.165135
1435.0391	0.174498
1436.9679	0.182362
1438.8967	0.187232
1440.8255	0.189988
1442.7543	0.190328
1444.6832	0.190328
1446.6120	0.188579
1448.5408	0.18352
1450.4696	0.177115
1452.3984	0.170093
1454.3272	0.163449
1456.2560	0.156641
1458.1849	0.144536
1460.1137	0.139112
1462.0425	0.136684
1463.9713	0.134683
1465.9001	0.131776
1467.8289	0.13048
1469.7578	0.129826
1471.6866	0.128995
1473.6154	0.126478
1475.5442	0.125723
1477.4730	0.125774
1479.4018	0.127359
1481.3307	0.129901
1483.2595	0.133739
1485.1883	0.138924
1487.1171	0.145455
1489.0459	0.152954
1490.9747	0.16136
1492.9035	0.170836
1494.8324	0.181041
1496.7612	0.192052
1498.6900	0.20305
1500.6188	0.214249
1502.5476	0.226556
1504.4764	0.239631
1506.4053	0.251724
1508.3341	0.261124
1510.2629	0.272096
1512.1917	0.282365
1514.1205	0.291148
1516.0493	0.294596
1517.9782	0.290381
1519.9070	0.289688
1521.8358	0.282604
1523.7646	0.279294
1525.6934	0.279017
1527.6222	0.275595
1529.5510	0.273783
1531.4799	0.273292
1533.4087	0.268233
1535.3375	0.261639
1537.2663	0.263326
1539.1951	0.260016
1541.1239	0.24815
1543.0528	0.241757
1544.9816	0.235906
1546.9104	0.230482
1548.8392	0.227248
1550.7680	0.220214
1552.6968	0.216363
1554.6257	0.210537
1556.5545	0.208058
1558.4833	0.202635
1560.4121	0.185282
1562.3409	0.181482
1564.2697	0.177128
1566.1985	0.170118
1568.1274	0.165991
1570.0562	0.15863
1571.9850	0.154024
1573.9138	0.152816
1575.8426	0.150803
1577.7714	0.148009
1579.7003	0.149381
1581.6291	0.15147
1583.5579	0.155295
1585.4867	0.160681
1587.4155	0.168155
1589.3443	0.177367
1591.2732	0.188591
1593.2020	0.201225
1595.1308	0.215181
1597.0596	0.230419
1598.9884	0.247445
1600.9172	0.266736
1602.8461	0.288355
1604.7749	0.311471
1606.7037	0.334285
1608.6325	0.354633
1610.5613	0.371658
1612.4901	0.386092
1614.4189	0.399317
1616.3478	0.402677
1618.2766	0.395391
1620.2054	0.393881
1622.1342	0.38613
1624.0630	0.365794
1625.9918	0.350845
1627.9207	0.3346
1629.8495	0.316076
1631.7783	0.303581
1633.7071	0.294181
1635.6359	0.276111
1637.5647	0.256694
1639.4936	0.248464
1641.4224	0.23948
1643.3512	0.232647
1645.2800	0.22706
1647.2088	0.215445
1649.1376	0.207542
1651.0664	0.207505
1652.9953	0.199501
1654.9241	0.18391
1656.8529	0.180311
1658.7817	0.174737
1660.7105	0.168961
1662.6393	0.161398
1664.5682	0.153961
1666.4970	0.149959
1668.4258	0.145492
1670.3546	0.137879
1672.2834	0.132858
1674.2122	0.129134
1676.1411	0.122401
1678.0699	0.117821
1679.9987	0.114121
1681.9275	0.110837
1683.8563	0.107125
1685.7851	0.10009
1687.7139	0.0975359
1689.6428	0.0946165
1691.5716	0.0920998
1693.5004	0.0912441
1695.4292	0.0909799
1697.3580	0.0904765
1699.2868	0.0901745
1701.2157	0.0827753
1703.1445	0.0756907
1705.0733	0.0665801
1707.0021	0.0566391
1708.9309	0.0496677
1710.8597	0.045276
1712.7886	0.0416645
1714.7174	0.0396511
1716.6462	0.0375371
1718.5750	0.0364674
1720.5038	0.0345044
1722.4326	0.0337871
1724.3614	0.0331454
1726.2903	0.0331454
1728.2191	0.0329818
1730.1479	0.033548
1732.0767	0.0335229
1734.0055	0.0343786
1735.9343	0.0336739
1737.8632	0.0328308
1739.7920	0.0315976
1741.7208	0.0300749
1743.6496	0.0279986
1745.5784	0.0263376
1747.5072	0.0246011
1749.4361	0.0235692
1751.3649	0.0222353
1753.2937	0.0211783
1755.2225	0.0199073
1757.1513	0.0196808
1759.0801	0.0189007
1761.0089	0.0186616
1762.9378	0.0183092
1764.8666	0.0179191
1766.7954	0.0173906
1768.7242	0.0177304
1770.6530	0.0175416
1772.5818	0.0180576
1774.5107	0.017441
1776.4395	0.0170383
1778.3683	0.0165349
1780.2971	0.0166733
1782.2259	0.0163588
1784.1547	0.0162958
1786.0836	0.0160316
1788.0124	0.0158932
1789.9412	0.0155786
1791.8700	0.0160064
1793.7988	0.0158806
1795.7276	0.0155534
1797.6565	0.0151633
1799.5853	0.0152011
1801.5141	0.0151004
1803.4429	0.0149871
1805.3717	0.0145467
1807.3005	0.0145467
1809.2293	0.0143454
1811.1582	0.0145341
1813.0870	0.0142699
1815.0158	0.0140811
1816.9446	0.0138924
1818.8734	0.014144
1820.8022	0.013993
1822.7311	0.0142321
1824.6599	0.0143328
1826.5887	0.0143202
1828.5175	0.013993
1830.4463	0.0146096
1832.3751	0.0141692
1834.3040	0.0139553
1836.2328	0.0137288
1838.1616	0.0138169
1840.0904	0.0136281
1842.0192	0.0136659
1843.9480	0.0139679
1845.8768	0.0144335
1847.8057	0.0138169
1849.7345	0.0139049
1851.6633	0.0137036
1853.5921	0.0136784
1855.5209	0.0135274
1857.4497	0.0139175
1859.3786	0.0138043
1861.3074	0.0139804
1863.2362	0.0135274
1865.1650	0.0136784
1867.0938	0.0138924
1869.0226	0.0144586
1870.9515	0.0140308
1872.8803	0.0138798
1874.8091	0.0136029
1876.7379	0.0137791
1878.6667	0.0135526
1880.5955	0.0136784
1882.5243	0.0135526
1884.4532	0.0140056
1886.3820	0.0140559
1888.3108	0.0144209
1890.2396	0.0142447
1892.1684	0.0141315
1894.0972	0.0138169
1896.0261	0.0142195
1897.9549	0.0140685
1899.8837	0.0142447
1901.8125	0.0140056
1903.7413	0.0140559
1905.6701	0.0138546
1907.5990	0.0141818
1909.5278	0.0142195
1911.4566	0.0144964
1913.3854	0.014207
1915.3142	0.0143957
1917.2430	0.0143328
1919.1718	0.014748
1921.1007	0.0143454
1923.0295	0.0146977
1924.9583	0.014358
1926.8871	0.014207
1928.8159	0.0139049
1930.7447	0.0144209
1932.6736	0.0144335
1934.6024	0.0148236
1936.5312	0.0146222
1938.4600	0.0150123
1940.3888	0.0148739
1942.3176	0.0155786
1944.2465	0.0150249
1946.1753	0.0152388
1948.1041	0.0153521
1950.0329	0.0158428
1951.9617	0.0151885
1953.8905	0.0156289
1955.8193	0.015566
1957.7482	0.0163713
1959.6770	0.0161574
1961.6058	0.0167992
1963.5346	0.0162581
1965.4634	0.0165978
1967.3922	0.0172396
1969.3211	0.0177178
1971.2499	0.0170383
1973.1787	0.0183847
1975.1075	0.0177178
1977.0363	0.0186742
1978.9651	0.0197438
1980.8940	0.0199703
1982.8228	0.0182086
1984.7516	0.0180072
1986.6804	0.017592
1988.6092	0.0180953
1990.5380	0.0173403
1992.4669	0.0173151
1994.3957	0.0166733
1996.3245	0.0168747
1998.2533	0.0162203
2000.1821	0.0168495
2002.1109	0.0170383
2004.0397	0.0179695
2005.9686	0.0177178
2007.8974	0.0182337
2009.8262	0.0179946
2011.7550	0.0191146
2013.6838	0.0184476
2015.6126	0.0187371
2017.5415	0.0189636
2019.4703	0.0192404
2021.3991	0.0184225
2023.3279	0.0189132
2025.2567	0.0183847
2027.1855	0.0183092
2029.1144	0.017441
2031.0432	0.0185106
2032.9720	0.0178436
2034.9008	0.0183344
2036.8296	0.0175039
2038.7584	0.017982
2040.6872	0.0185861
2042.6161	0.0183973
2044.5449	0.017441
2046.4737	0.0178059
2048.4025	0.0175542
2050.3313	0.0178059
2052.2601	0.0163084
2054.1890	0.0160442
2056.1178	0.0159561
2058.0466	0.0160064
2059.9754	0.0157422
2061.9042	0.0157799
2063.8330	0.0156289
2065.7619	0.0156667
2067.6907	0.0154779
2069.6195	0.0155408
2071.5483	0.0153772
2073.4771	0.016019
2075.4059	0.015717
2077.3347	0.0154905
2079.2636	0.0148991
2081.1924	0.0150752
2083.1212	0.0148361
2085.0500	0.015113
2086.9788	0.0148739
2088.9076	0.014748
2090.8365	0.0145719
2092.7653	0.0148361
2094.6941	0.0146725
2096.6229	0.0150123
2098.5517	0.0148236
2100.4805	0.0149494
2102.4094	0.0147229
2104.3382	0.0149368
2106.2670	0.01466
2108.1958	0.0150501
2110.1246	0.0147732
2112.0534	0.0145719
2113.9822	0.0145215
2115.9111	0.0147355
2117.8399	0.0143705
2119.7687	0.0144838
2121.6975	0.0143202
2123.6263	0.0143202
2125.5551	0.0137791
2127.4840	0.0135023
2129.4128	0.0133513
2131.3416	0.0134519
2133.2704	0.0133009
2135.1992	0.0138672
2137.1280	0.0140308
2139.0569	0.0147606
2140.9857	0.014509
2142.9145	0.0147984
2144.8433	0.0144838
2146.7721	0.0148236
2148.7009	0.014962
2150.6297	0.0151885
2152.5586	0.0143705
2154.4874	0.0148739
2156.4162	0.0157296
2158.3450	0.0181582
2160.2738	0.0201339
2162.2026	0.0203855
2164.1315	0.0195047
2166.0603	0.0198948
2167.9891	0.0187119
2169.9179	0.018196
2171.8467	0.0170509
2173.7755	0.016472
2175.7044	0.0163462
2177.6332	0.0175416
2179.5620	0.0174158
2181.4908	0.0171641
2183.4196	0.0173906
2185.3484	0.0183847
2187.2773	0.0178436
2189.2061	0.0177178
2191.1349	0.0172396
2193.0637	0.0170886
2194.9925	0.0168369
2196.9213	0.0173025
2198.8501	0.0165475
2200.7790	0.0162329
2202.7078	0.0157673
2204.6366	0.0156415
2206.5654	0.0154653
2208.4942	0.0158806
2210.4230	0.0162958
2212.3519	0.0166482
2214.2807	0.0159309
2216.2095	0.0162958
2218.1383	0.0161952
2220.0671	0.0162707
2221.9959	0.0162581
2223.9248	0.016321
2225.8536	0.01617
2227.7824	0.0166356
2229.7112	0.0167992
2231.6400	0.0174032
2233.5688	0.0177681
2235.4976	0.0180072
2237.4265	0.0179065
2239.3553	0.0176045
2241.2841	0.016925
2243.2129	0.016623
2245.1417	0.0163588
2247.0705	0.0163713
2248.9994	0.0158302
2250.9282	0.0155157
2252.8570	0.0151381
2254.7858	0.0154402
2256.7146	0.0156918
2258.6434	0.015717
2260.5723	0.0154779
2262.5011	0.0154276
2264.4299	0.0151256
2266.3587	0.0153646
2268.2875	0.0154402
2270.2163	0.0156667
2272.1451	0.0156541
2274.0740	0.0157296
2276.0028	0.0153898
2277.9316	0.0151759
2279.8604	0.0149494
2281.7892	0.0151507
2283.7180	0.0152891
2285.6469	0.015415
2287.5757	0.0153898
2289.5045	0.0156037
2291.4333	0.0157296
2293.3621	0.0159812
2295.2909	0.016019
2297.2198	0.01617
2299.1486	0.0164972
2301.0774	0.0170509
2303.0062	0.0172144
2304.9350	0.0177681
2306.8638	0.0183218
2308.7926	0.0188755
2310.7215	0.0195047
2312.6503	0.0201339
2314.5791	0.0205617
2316.5079	0.0212664
2318.4367	0.0220466
2320.3655	0.023393
2322.2944	0.0247772
2324.2232	0.0255952
2326.1520	0.0253812
2328.0808	0.0256581
2330.0096	0.0263502
2331.9384	0.0267906
2333.8673	0.026627
2335.7961	0.0268661
2337.7249	0.0270549
2339.6537	0.0274072
2341.5825	0.0276715
2343.5113	0.0277721
2345.4401	0.0267151
2347.3690	0.0243242
2349.2978	0.0228268
2351.2266	0.0244878
2353.1554	0.0275708
2355.0842	0.0303518
2357.0130	0.0323023
2358.9419	0.0334474
2360.8707	0.033699
2362.7995	0.0336235
2364.7283	0.0324784
2366.6571	0.0306412
2368.5859	0.0282629
2370.5148	0.0264005
2372.4436	0.0244249
2374.3724	0.0225373
2376.3012	0.0206372
2378.2300	0.0190517
2380.1588	0.0174913
2382.0877	0.0161448
2384.0165	0.0150752
2385.9453	0.0144209
2387.8741	0.013993
2389.8029	0.0137917
2391.7317	0.0136784
2393.6605	0.0137539
2395.5894	0.0137539
2397.5182	0.0137665
2399.4470	0.0137162
2401.3758	0.0138546
2403.3046	0.0139049
2405.2334	0.013993
2407.1623	0.0140434
2409.0911	0.0141818
2411.0199	0.0141566
2412.9487	0.0142321
2414.8775	0.0142195
2416.8063	0.0142447
2418.7352	0.0142321
2420.6640	0.014295
2422.5928	0.014295
2424.5216	0.0144083
2426.4504	0.0143454
2428.3792	0.0143076
2430.3080	0.0142447
2432.2369	0.014446
2434.1657	0.0145341
2436.0945	0.0144838
2438.0233	0.0142699
2439.9521	0.0143328
2441.8809	0.0144712
2443.8098	0.014597
2445.7386	0.0145845
2447.6674	0.0146474
2449.5962	0.0146096
2451.5250	0.01466
2453.4538	0.0145845
2455.3827	0.0146977
2457.3115	0.014811
2459.2403	0.0148236
2461.1691	0.01466
2463.0979	0.0145719
2465.0267	0.014509
2466.9555	0.014597
2468.8844	0.0146977
2470.8132	0.014748
2472.7420	0.0146348
2474.6708	0.0147984
2476.5996	0.0148487
2478.5284	0.0148991
2480.4573	0.0147858
2482.3861	0.0148613
2484.3149	0.0149494
2486.2437	0.0150626
2488.1725	0.0149871
2490.1013	0.0150375
2492.0302	0.0149997
2493.9590	0.0149242
2495.8878	0.0147732
2497.8166	0.0148236
2499.7454	0.0148739
2501.6742	0.0150249
2503.6030	0.0150878
2505.5319	0.0153395
2507.4607	0.0153521
2509.3895	0.0152136
2511.3183	0.0151381
2513.2471	0.015264
2515.1759	0.0152388
2517.1048	0.0153395
2519.0336	0.0154276
2520.9624	0.0154276
2522.8912	0.0153898
2524.8200	0.0155282
2526.7488	0.0155157
2528.6777	0.015566
2530.6065	0.0155534
2532.5353	0.0156163
2534.4641	0.0155534
2536.3929	0.0156415
2538.3217	0.0157799
2540.2505	0.0158302
2542.1794	0.0158177
2544.1082	0.0158554
2546.0370	0.0156792
2547.9658	0.0158051
2549.8946	0.0159309
2551.8234	0.0159687
2553.7523	0.0159812
2555.6811	0.0162329
2557.6099	0.0163839
2559.5387	0.0164217
2561.4675	0.0163713
2563.3963	0.016321
2565.3252	0.0162958
2567.2540	0.0165475
2569.1828	0.0166608
2571.1116	0.0167489
2573.0404	0.0168495
2574.9692	0.0170257
2576.8981	0.0170634
2578.8269	0.0170005
2580.7557	0.0169124
2582.6845	0.0171012
2584.6133	0.0173403
2586.5421	0.0174787
2588.4709	0.0175039
2590.3998	0.0175542
2592.3286	0.0176423
2594.2574	0.0177807
2596.1862	0.0177681
2598.1150	0.0178562
2600.0438	0.0178436
2601.9727	0.0179695
2603.9015	0.0181456
2605.8303	0.0182463
2607.7591	0.0182589
2609.6879	0.0183344
2611.6167	0.0183092
2613.5456	0.0184225
2615.4744	0.0184854
2617.4032	0.0185231
2619.3320	0.0185357
2621.2608	0.0185735
2623.1896	0.0185986
2625.1184	0.0186364
2627.0473	0.0186364
2628.9761	0.0187371
2630.9049	0.0187371
2632.8337	0.0186742
2634.7625	0.0186616
2636.6913	0.0187748
2638.6202	0.0188
2640.5490	0.0187748
2642.4778	0.0186867
2644.4066	0.0186993
2646.3354	0.0186993
2648.2642	0.0187245
2650.1931	0.0187245
2652.1219	0.0187497
2654.0507	0.0187622
2655.9795	0.0187874
2657.9083	0.0188126
2659.8371	0.0188881
2661.7659	0.0188252
2663.6948	0.0187371
2665.6236	0.0186993
2667.5524	0.0187748
2669.4812	0.0188
2671.4100	0.0189132
2673.3388	0.0190139
2675.2677	0.0190768
2677.1965	0.0191523
2679.1253	0.0192656
2681.0541	0.0193033
2682.9829	0.0192656
2684.9117	0.0192656
2686.8406	0.0193663
2688.7694	0.0194543
2690.6982	0.0195928
2692.6270	0.0197186
2694.5558	0.0198193
2696.4846	0.0198444
2698.4134	0.0198948
2700.3423	0.0199199
2702.2711	0.0200206
2704.1999	0.0201213
2706.1287	0.0202219
2708.0575	0.0202849
2709.9863	0.0203855
2711.9152	0.0205239
2713.8440	0.020675
2715.7728	0.0207882
2717.7016	0.020914
2719.6304	0.0210273
2721.5592	0.021128
2723.4881	0.0212664
2725.4169	0.0215055
2727.3457	0.0216061
2729.2745	0.0216439
2731.2033	0.0216816
2733.1321	0.0218075
2735.0609	0.0219207
2736.9898	0.0220214
2738.9186	0.0221724
2740.8474	0.0222982
2742.7762	0.0224115
2744.7050	0.0225625
2746.6338	0.0227638
2748.5627	0.0230029
2750.4915	0.0231162
2752.4203	0.0231665
2754.3491	0.0232169
2756.2779	0.0233679
2758.2067	0.0235063
2760.1356	0.0237328
2762.0644	0.023909
2763.9932	0.0240222
2765.9220	0.0240977
2767.8508	0.0242613
2769.7796	0.0243997
2771.7085	0.0245885
2773.6373	0.0248024
2775.5661	0.0249786
2777.4949	0.0250415
2779.4237	0.0251673
2781.3525	0.0252554
2783.2813	0.0253561
2785.2102	0.0254945
2787.1390	0.0257084
2789.0678	0.0259098
2790.9966	0.0260482
2792.9254	0.0260859
2794.8542	0.0262621
2796.7831	0.0264634
2798.7119	0.0266019
2800.6407	0.0266522
2802.5695	0.0267277
2804.4983	0.0268284
2806.4271	0.0270171
2808.3560	0.0272185
2810.2848	0.0274072
2812.2136	0.027445
2814.1424	0.0275079
2816.0712	0.0276085
2818.0000	0.0278225
2819.9288	0.0280364
2821.8577	0.0282377
2823.7865	0.0284391
2825.7153	0.0286404
2827.6441	0.0288669
2829.5729	0.0292193
2831.5017	0.0296219
2833.4306	0.030163
2835.3594	0.0307796
2837.2882	0.0316353
2839.2170	0.0325539
2841.1458	0.0335732
2843.0746	0.0350455
2845.0035	0.037235
2846.9323	0.0399154
2848.8611	0.0427215
2850.7899	0.044672
2852.7187	0.0455654
2854.6475	0.0455528
2856.5763	0.0449488
2858.5052	0.0441057
2860.4340	0.0433633
2862.3628	0.0427593
2864.2916	0.0425202
2866.2204	0.042646
2868.1492	0.0431242
2870.0781	0.0437534
2872.0069	0.0444077
2873.9357	0.0445965
2875.8645	0.0441561
2877.7933	0.0435646
2879.7221	0.0431494
2881.6510	0.0428599
2883.5798	0.0427467
2885.5086	0.0428348
2887.4374	0.0430235
2889.3662	0.0434262
2891.2950	0.0439044
2893.2238	0.0444581
2895.1527	0.0452131
2897.0815	0.0459052
2899.0103	0.0465595
2900.9391	0.0474026
2902.8679	0.0483213
2904.7967	0.0493531
2906.7256	0.0504479
2908.6544	0.0517818
2910.5832	0.0536693
2912.5120	0.0561735
2914.4408	0.0589544
2916.3696	0.0615593
2918.2985	0.0638243
2920.2273	0.0655986
2922.1561	0.0668947
2924.0849	0.0678008
2926.0137	0.0682664
2927.9425	0.0682412
2929.8713	0.0676246
2931.8002	0.0664166
2933.7290	0.0648688
2935.6578	0.0630064
2937.5866	0.0610811
2939.5154	0.0591432
2941.4442	0.0573815
2943.3731	0.0559092
2945.3019	0.054676
2947.2307	0.0537196
2949.1595	0.053166
2951.0883	0.053015
2953.0171	0.052952
2954.9460	0.0527255
2956.8748	0.0525745
2958.8036	0.0522599
2960.7324	0.0519076
2962.6612	0.0516308
2964.5900	0.0513287
2966.5189	0.0507751
2968.4477	0.0501081
2970.3765	0.0493783
2972.3053	0.0485478
2974.2341	0.0478431
2976.1629	0.0471636
2978.0917	0.046547
2980.0206	0.0460562
2981.9494	0.0452634
2983.8782	0.0444203
2985.8070	0.0437282
2987.7358	0.0431242
2989.6646	0.042495
2991.5935	0.0419665
2993.5223	0.0413499
2995.4511	0.0406075
2997.3799	0.0401293
2999.3087	0.0395253
3001.2375	0.0389213
3003.1664	0.0385563
3005.0952	0.0381662
3007.0240	0.0379523
3008.9528	0.0380404
3010.8816	0.0383424
3012.8104	0.038506
3014.7392	0.038506
3016.6681	0.0383676
3018.5969	0.0384053
3020.5257	0.0384179
3022.4545	0.038506
3024.3833	0.0388458
3026.3121	0.0389716
3028.2410	0.039261
3030.1698	0.0399154
3032.0986	0.0406201
3034.0274	0.0414128
3035.9562	0.0417022
3037.8850	0.0419665
3039.8139	0.0428474
3041.7427	0.0439044
3043.6715	0.0446468
3045.6003	0.0453389
3047.5291	0.0459429
3049.4579	0.046849
3051.3867	0.0477424
3053.3156	0.0483464
3055.2444	0.0491014
3057.1732	0.0498565
3059.1020	0.0504101
3061.0308	0.050989
3062.9596	0.0517063
3064.8885	0.0523984
3066.8173	0.0530905
3068.7461	0.0533547
3070.6749	0.0533673
3072.6037	0.0535561
3074.5325	0.05377
3076.4614	0.0542356
3078.3902	0.0544998
3080.3190	0.0542733
3082.2478	0.0539839
3084.1766	0.0538455
3086.1054	0.0534554
3088.0342	0.053015
3089.9631	0.0528262
3091.8919	0.0523984
3093.8207	0.0518321
3095.7495	0.0514168
3097.6783	0.0511148
3099.6071	0.0509512
3101.5360	0.0505234
3103.4648	0.0499697
3105.3936	0.0496425
3107.3224	0.0495796
3109.2512	0.0493909
3111.1800	0.0488875
3113.1089	0.0486358
3115.0377	0.0487617
3116.9665	0.0488372
3118.8953	0.0486233
3120.8241	0.0483716
3122.7529	0.0479941
3124.6817	0.0477298
3126.6106	0.0476921
3128.5394	0.0478305
3130.4682	0.0479437
3132.3970	0.0479941
3134.3258	0.0482583
3136.2546	0.0486862
3138.1835	0.0491769
3140.1123	0.0494538
3142.0411	0.0496551
3143.9699	0.0499068
3145.8987	0.0503221
3147.8275	0.0508002
3149.7564	0.0515049
3151.6852	0.0523606
3153.6140	0.0529143
3155.5428	0.053254
3157.4716	0.0538581
3159.4004	0.0545879
3161.3293	0.0553052
3163.2581	0.0561357
3165.1869	0.0569536
3167.1157	0.0577968
3169.0445	0.0586776
3170.9733	0.059634
3172.9021	0.0605903
3174.8310	0.0615341
3176.7598	0.0626037
3178.6886	0.0636481
3180.6174	0.0647807
3182.5462	0.065888
3184.4750	0.067008
3186.4039	0.068216
3188.3327	0.0694366
3190.2615	0.070695
3192.1903	0.0720289
3194.1191	0.073174
3196.0479	0.0743443
3197.9768	0.0757159
3199.9056	0.0771882
3201.8344	0.0786353
3203.7632	0.0800195
3205.6920	0.081454
3207.6208	0.0829641
3209.5496	0.0844489
3211.4785	0.0859841
3213.4073	0.0876074
3215.3361	0.0891552
3217.2649	0.0907408
3219.1937	0.0924773
3221.1225	0.0941132
3223.0514	0.0957491
3224.9802	0.0975737
3226.9090	0.0995116
3228.8378	0.101399
3230.7666	0.103803
3232.6954	0.106521
3234.6243	0.108773
3236.5531	0.110724
3238.4819	0.112976
3240.4107	0.115568
3242.3395	0.118349
3244.2683	0.121395
3246.1971	0.124792
3248.1260	0.128001
3250.0548	0.130933
3251.9836	0.134343
3253.9124	0.138143
3255.8412	0.14207
3257.7700	0.145857
3259.6989	0.149632
3261.6277	0.153584
3263.5565	0.157673
3265.4853	0.161574
3267.4141	0.165349
3269.3429	0.168999
3271.2718	0.172031
3273.2006	0.174158
3275.1294	0.175693
3277.0582	0.176561
3278.9870	0.176763
3280.9158	0.176322
3282.8446	0.175202
3284.7735	0.173504
3286.7023	0.171389
3288.6311	0.168722
3290.5599	0.165614
3292.4887	0.161977
3294.4175	0.158063
3296.3464	0.154125
3298.2752	0.149859
3300.2040	0.145606
3302.1328	0.141579
3304.0616	0.137753
3305.9904	0.133903
3307.9193	0.130052
3309.8481	0.125988
3311.7769	0.121973
3313.7057	0.118312
3315.6345	0.114901
3317.5633	0.111604
3319.4921	0.108421
3321.4210	0.105363
3323.3498	0.102469
3325.2786	0.0996878
3327.2074	0.09702
3329.1362	0.0944278
3331.0650	0.0919866
3332.9939	0.0896586
3334.9227	0.0874816
3336.8515	0.085443
3338.7803	0.083631
3340.7091	0.0818567
3342.6379	0.0801453
3344.5668	0.0784843
3346.4956	0.0768987
3348.4244	0.0755397
3350.3532	0.0743443
3352.2820	0.0730607
3354.2108	0.0718779
3356.1397	0.0707076
3358.0685	0.0696128
3359.9973	0.0687445
3361.9261	0.0678637
3363.8549	0.067008
3365.7837	0.0663033
3367.7125	0.0655609
3369.6414	0.0647933
3371.5702	0.0639627
3373.4990	0.0632455
3375.4278	0.0626037
3377.3566	0.0619368
3379.2854	0.0613328
3381.2143	0.0608294
3383.1431	0.0602883
3385.0719	0.059722
3387.0007	0.0592061
3388.9295	0.0588034
3390.8583	0.0584511
3392.7872	0.0579478
3394.7160	0.0573815
3396.6448	0.0569536
3398.5736	0.0565761
3400.5024	0.0562112
3402.4312	0.0557079
3404.3600	0.0551542
3406.2889	0.054676
3408.2177	0.0543488
3410.1465	0.0539084
3412.0753	0.0533925
3414.0041	0.0528388
3415.9329	0.0523103
3417.8618	0.0518824
3419.7906	0.0515175
3421.7194	0.0512155
3423.6482	0.050838
3425.5770	0.0502969
3427.5058	0.0498187
3429.4347	0.0493657
3431.3635	0.0489882
3433.2923	0.0485981
3435.2211	0.0481702
3437.1499	0.0478808
3439.0787	0.0477927
3441.0075	0.047604
3442.9364	0.0471887
3444.8652	0.0467609
3446.7940	0.0465344
3448.7228	0.0462324
3450.6516	0.0458926
3452.5804	0.045578
3454.5093	0.0453012
3456.4381	0.0450873
3458.3669	0.0448482
3460.2957	0.0446217
3462.2245	0.0444581
3464.1533	0.0442693
3466.0822	0.0439673
3468.0110	0.0436401
3469.9398	0.0433507
3471.8686	0.0430235
3473.7974	0.0428599
3475.7262	0.0427089
3477.6550	0.042495
3479.5839	0.0421678
3481.5127	0.0419288
3483.4415	0.0417777
3485.3703	0.0415009
3487.2991	0.0411737
3489.2279	0.040985
3491.1568	0.0407081
3493.0856	0.0404439
3495.0144	0.040167
3496.9432	0.039928
3498.8720	0.0395379
3500.8008	0.0391855
3502.7297	0.0389338
3504.6585	0.0386193
3506.5873	0.0382292
3508.5161	0.0380907
3510.4449	0.0378768
3512.3737	0.0374616
3514.3025	0.037084
3516.2314	0.0368072
3518.1602	0.0365555
3520.0890	0.0363416
3522.0178	0.0359767
3523.9466	0.035725
3525.8754	0.0354482
3527.8043	0.0351084
3529.7331	0.0346554
3531.6619	0.0342905
3533.5907	0.0339633
3535.5195	0.0334977
3537.4483	0.0330447
3539.3772	0.0326168
3541.3060	0.0323023
3543.2348	0.0320002
3545.1636	0.0316731
3547.0924	0.0314088
3549.0212	0.0308426
3550.9501	0.0302763
3552.8789	0.0300875
3554.8077	0.0297604
3556.7365	0.0292444
3558.6653	0.0288292
3560.5941	0.0284894
3562.5229	0.0282755
3564.4518	0.0279735
3566.3806	0.0280741
3568.3094	0.0281245
3570.2382	0.0271933
3572.1670	0.026325
3574.0958	0.0259853
3576.0247	0.0257084
3577.9535	0.0252932
3579.8823	0.0250037
3581.8111	0.0247646
3583.7399	0.0243871
3585.6687	0.02406
3587.5976	0.0243745
3589.5264	0.0244626
3591.4552	0.0235818
3593.3840	0.0231414
3595.3128	0.023091
3597.2416	0.0228142
3599.1704	0.0223612
3601.0993	0.0222102
3603.0281	0.0217823
3604.9569	0.0211531
3606.8857	0.0209266
3608.8145	0.0210147
3610.7433	0.0203855
3612.6722	0.0199703
3614.6010	0.0200458
3616.5298	0.0194543
3618.4586	0.0193033
3620.3874	0.0197941
3622.3162	0.0194921
3624.2451	0.0187245
3626.1739	0.0179946
3628.1027	0.0181331
3630.0315	0.0194543
3631.9603	0.0183092
3633.8891	0.0172774
3635.8179	0.0168369
3637.7468	0.0162833
3639.6756	0.0159938
3641.6044	0.0157799
3643.5332	0.0155282
3645.4620	0.0148361
3647.3908	0.014962
3649.3197	0.0158177
3651.2485	0.0162581
3653.1773	0.0148613
3655.1061	0.0137791
3657.0349	0.0142321
3658.9637	0.0137791
3660.8926	0.0131625
3662.8214	0.013087
3664.7502	0.0129612
3666.6790	0.0124201
3668.6078	0.0123572
3670.5366	0.013691
3672.4654	0.0130115
3674.3943	0.0119545
3676.3231	0.0138672
3678.2519	0.0134016
3680.1807	0.0124578
3682.1095	0.0122062
3684.0383	0.0119545
3685.9672	0.0114763
3687.8960	0.0114134
3689.8248	0.0126592
3691.7536	0.0129863
3693.6824	0.0123697
3695.6112	0.011728
3697.5401	0.0117783
3699.4689	0.0115644
3701.3977	0.0119922
3703.3265	0.012483
3705.2553	0.0119796
3707.1841	0.0114637
3709.1129	0.0115392
3711.0418	0.0121432
3712.9706	0.0127221
3714.8994	0.0120929
3716.8282	0.0114134
3718.7570	0.0114385
3720.6858	0.0116525
3722.6147	0.0120426
3724.5435	0.0123572
3726.4723	0.0126969
3728.4011	0.0125711
3730.3299	0.0116399
3732.2587	0.011728
3734.1876	0.0121181
3736.1164	0.0130115
3738.0452	0.0129234
3739.9740	0.0118161
3741.9028	0.0107716
3743.8316	0.0110485
3745.7605	0.0131373
3747.6893	0.0115644
3749.6181	0.0110359
3751.5469	0.0120677
3753.4757	0.0122691
3755.4045	0.0110736
3757.3333	0.0105451
3759.2622	0.0111995
3761.1910	0.0114637
3763.1198	0.0106458
3765.0486	0.010608
3766.9774	0.0110988
3768.9062	0.0108849
3770.8351	0.0113253
3772.7639	0.0110485
3774.6927	0.010759
3776.6215	0.0104822
3778.5503	0.0105325
3780.4791	0.011212
3782.4080	0.0108723
3784.3368	0.0106709
3786.2656	0.0108094
3788.1944	0.0107087
3790.1232	0.0107339
3792.0520	0.0107213
3793.9808	0.0104822
3795.9097	0.0105703
3797.8385	0.0108974
3799.7673	0.0102557
3801.6961	0.0114385
3803.6249	0.0118286
3805.5537	0.0105829
3807.4826	0.0113253
3809.4114	0.0114763
3811.3402	0.0108094
3813.2690	0.010306
3815.1978	0.0103564
3817.1266	0.0116021
3819.0555	0.0106835
3820.9843	0.0110485
3822.9131	0.0120174
3824.8419	0.0108345
3826.7707	0.0107213
3828.6995	0.0108345
3830.6283	0.0105954
3832.5572	0.0108974
3834.4860	0.010759
3836.4148	0.0107842
3838.3436	0.0114889
3840.2724	0.0117154
3842.2012	0.0112875
3844.1301	0.011275
3846.0589	0.0111114
3847.9877	0.0105325
3849.9165	0.00994109
3851.8453	0.00975234
3853.7741	0.0123194
3855.7030	0.0131499
3857.6318	0.0116902
3859.5606	0.0108345
3861.4894	0.0106332
3863.4182	0.0107716
3865.3470	0.0112372
3867.2758	0.0109226
3869.2047	0.0107464
3871.1335	0.0119796
3873.0623	0.0112624
3874.9911	0.0114008
3876.9199	0.0108723
3878.8487	0.0102305
3880.7776	0.0110988
3882.7064	0.0111114
3884.6352	0.0106332
3886.5640	0.0116525
3888.4928	0.0110233
3890.4216	0.0105451
3892.3505	0.0114763
3894.2793	0.0113882
3896.2081	0.0106835
3898.1369	0.0105577
3900.0657	0.0110988
3901.9945	0.0113379
3903.9233	0.0114385
3905.8522	0.0117783
3907.7810	0.0112246
3909.7098	0.0108597
3911.6386	0.0108094
3913.5674	0.0106835
3915.4962	0.0104948
3917.4251	0.0110107
3919.3539	0.0112372
3921.2827	0.0110359
3923.2115	0.0107464
3925.1403	0.0110988
3927.0691	0.0113127
3928.9980	0.0109981
3930.9268	0.0110359
3932.8556	0.011363
3934.7844	0.0112875
3936.7132	0.0109478
3938.6420	0.0108849
3940.5709	0.0107842
3942.4997	0.0109981
3944.4285	0.011212
3946.3573	0.0109478
3948.2861	0.011124
3950.2149	0.0113505
3952.1437	0.0112498
3954.0726	0.011124
3956.0014	0.0110988
3957.9302	0.011061
3959.8590	0.0110485
3961.7878	0.0111365
3963.7166	0.0111743
3965.6455	0.011124
3967.5743	0.0110988
3969.5031	0.0110485
3971.4319	0.0111114
3973.3607	0.0111995
3975.2895	0.0111869
3977.2184	0.0111114
3979.1472	0.0110359
3981.0760	0.0110736
3983.0048	0.0112498
3984.9336	0.011212
3986.8624	0.0111617
3988.7912	0.0111743
3990.7201	0.0112624
3992.6489	0.0112875
3994.5777	0.0113253
3996.5065	0.0113001
3998.4353	0.0112372
4000.3641	0.0112372
4002.2930	0.0112624
4004.2218	0.0112246
4006.1506	0.0112498
4008.0794	0.0113253
4010.0082	0.0113882
4011.9370	0.0112624
4013.8659	0.0111743
4015.7947	0.0110736
4017.7235	0.0111114
4019.6523	0.0111365
4021.5811	0.011124
4023.5099	0.0110988
4025.4387	0.0111995
4027.3676	0.0111114
4029.2964	0.0109478
4031.2252	0.010973
4033.1540	0.0110107
4035.0828	0.0110107
4037.0116	0.0109981
4038.9405	0.0109855
4040.8693	0.0109352
4042.7981	0.0108723
4044.7269	0.0108974
4046.6557	0.0108471
4048.5845	0.0109226
4050.5134	0.0109855
4052.4422	0.0109604
4054.3710	0.0109352
4056.2998	0.0109855
4058.2286	0.0110736
4060.1574	0.0109855
4062.0862	0.0108974
4064.0151	0.0110107
4065.9439	0.0108974
4067.8727	0.0107464
4069.8015	0.0107339
4071.7303	0.0108597
4073.6591	0.0109226
4075.5880	0.0108219
4077.5168	0.0106961
4079.4456	0.0107716
4081.3744	0.0107716
4083.3032	0.0107716
4085.2320	0.0107716
4087.1609	0.0107464
4089.0897	0.0107339
4091.0185	0.0107087
4092.9473	0.0106835
4094.8761	0.0107716
4096.8049	0.0107087
4098.7337	0.0105451
4100.6626	0.0105703
4102.5914	0.0106584
4104.5202	0.0105451
4106.4490	0.010608
4108.3778	0.010759
4110.3066	0.0107213
4112.2355	0.0106206
4114.1643	0.0106584
4116.0931	0.0107213
4118.0219	0.0106835
4119.9507	0.0106458
4121.8795	0.0107464
4123.8084	0.010759
4125.7372	0.0107464
4127.6660	0.0106709
4129.5948	0.0105577
4131.5236	0.0104319
4133.4524	0.0104696
4135.3813	0.0106961
4137.3101	0.0108094
4139.2389	0.0107213
4141.1677	0.0106584
4143.0965	0.0106458
4145.0253	0.0106961
4146.9541	0.010608
4148.8830	0.0105829
4150.8118	0.0105703
4152.7406	0.0105451
4154.6694	0.0105199
4156.5982	0.0105954
4158.5270	0.0106835
4160.4559	0.0106709
4162.3847	0.0105577
4164.3135	0.0105954
4166.2423	0.0107716
4168.1711	0.0107842
4170.0999	0.0106961
4172.0288	0.0107842
4173.9576	0.0107842
4175.8864	0.0107842
4177.8152	0.0107339
4179.7440	0.0107339
4181.6728	0.0107087
4183.6016	0.0106584
4185.5305	0.0106961
4187.4593	0.0107213
4189.3881	0.0107087
4191.3169	0.0107464
4193.2457	0.0108471
4195.1745	0.0108094
4197.1034	0.0106206
4199.0322	0.0105703
4200.9610	0.0106835
[truncated: 414 more rows]
