# Supplementary material for: Vibrational Study on the Structure, Bioactivity, and Silver Adsorption of Silk Fibroin Fibers Grafted with Methacrylonitrile
Source: Molecules. 2023 Mar 10;28(6):2551. doi: 10.3390/molecules28062551 (PMC10051891; doi:10.3390/molecules28062551)
Supplement: Supplementary file 1 [file molecules-28-02551-s001.zip › RAW DATA/Figure S2 IR t0 parallel all samples/IR BF MAN 10% t0 parallel p3.txt]

TITLE	BF MAN 10% T0 PARALLELE P3
DATA TYPE
ORIGIN	JASCO
OWNER
DATE	23/03/01
TIME	12:03:16
SPECTROMETER/DATA SYSTEM
RESOLUTION
DELTAX	1.92882
XUNITS	1/CM
YUNITS	ABSORBANCE
FIRSTX	379.9768
LASTX	4999.4912
NPOINTS	2396
FIRSTY	0.21864
MAXY	0.36700
MINY	0.01366
XYDATA
379.9768	0.218641
381.9056	0.221141
383.8344	0.222013
385.7633	0.219822
387.6921	0.217609
389.6209	0.21309
391.5497	0.210269
393.4785	0.208204
395.4073	0.212104
397.3361	0.217345
399.2650	0.210418
401.1938	0.207333
403.1226	0.204156
405.0514	0.206885
406.9802	0.206128
408.9090	0.204282
410.8379	0.208789
412.7667	0.212241
414.6955	0.21473
416.6243	0.216473
418.5531	0.228137
420.4819	0.229754
422.4108	0.225889
424.3396	0.225499
426.2684	0.225063
428.1972	0.221118
430.1260	0.214558
432.0548	0.208101
433.9837	0.203238
435.9125	0.200922
437.8413	0.200188
439.7701	0.200727
441.6989	0.201311
443.6277	0.199293
445.5565	0.198169
447.4854	0.19771
449.4142	0.197687
451.3430	0.198226
453.2718	0.198639
455.2006	0.199522
457.1294	0.200142
459.0583	0.199947
460.9871	0.20013
462.9159	0.200314
464.8447	0.201243
466.7735	0.202848
468.7023	0.20411
470.6312	0.205463
472.5600	0.206966
474.4888	0.207711
476.4176	0.209053
478.3464	0.210681
480.2752	0.212287
482.2040	0.214111
484.1329	0.215487
486.0617	0.217345
487.9905	0.217918
489.9193	0.217666
491.8481	0.217964
493.7769	0.217999
495.7058	0.217895
497.6346	0.217895
499.5634	0.218767
501.4922	0.21996
503.4210	0.221325
505.3498	0.223079
507.2787	0.225201
509.2075	0.227082
511.1363	0.228653
513.0651	0.228825
514.9939	0.23035
516.9227	0.23269
518.8515	0.234284
520.7804	0.234743
522.7092	0.236509
524.6380	0.238402
526.5668	0.240672
528.4956	0.242656
530.4244	0.245432
532.3533	0.248081
534.2821	0.251648
536.2109	0.254595
538.1397	0.258243
540.0685	0.261924
541.9973	0.265858
543.9262	0.268255
545.8550	0.270571
547.7838	0.272418
549.7126	0.272406
551.6414	0.26978
553.5702	0.26494
555.4990	0.258208
557.4279	0.249664
559.3567	0.239812
561.2855	0.230706
563.2143	0.222552
565.1431	0.216634
567.0719	0.212161
569.0008	0.208904
570.9296	0.206277
572.8584	0.204947
574.7872	0.204213
576.7160	0.203846
578.6448	0.204064
580.5737	0.204477
582.5025	0.204821
584.4313	0.205819
586.3601	0.206335
588.2889	0.206518
590.2177	0.207287
592.1465	0.208629
594.0754	0.210097
596.0042	0.212471
597.9330	0.215143
599.8618	0.218182
601.7906	0.220682
603.7194	0.223182
605.6483	0.226118
607.5771	0.228057
609.5059	0.229456
611.4347	0.229559
613.3635	0.228275
615.2923	0.22652
617.2212	0.225121
619.1500	0.223194
621.0788	0.221944
623.0076	0.221508
624.9364	0.221061
626.8652	0.22004
628.7941	0.218985
630.7229	0.217632
632.6517	0.216118
634.5805	0.214386
636.5093	0.212975
638.4381	0.212081
640.3669	0.211565
642.2958	0.21114
644.2246	0.210441
646.1534	0.209489
648.0822	0.208468
650.0110	0.206828
651.9398	0.205176
653.8687	0.203456
655.7975	0.201862
657.7263	0.200428
659.6551	0.198892
661.5839	0.197756
663.5127	0.196644
665.4416	0.197515
667.3704	0.202848
669.2992	0.201747
671.2280	0.197584
673.1568	0.19708
675.0856	0.19716
677.0144	0.197515
678.9433	0.197664
680.8721	0.197527
682.8009	0.197125
684.7297	0.196506
686.6585	0.196047
688.5873	0.195359
690.5162	0.193868
692.4450	0.192435
694.3738	0.191058
696.3026	0.189636
698.2314	0.187606
700.1602	0.18545
702.0891	0.182744
704.0179	0.179842
705.9467	0.176929
707.8755	0.174016
709.8043	0.170965
711.7331	0.16827
713.6619	0.166068
715.5908	0.163786
717.5196	0.162295
719.4484	0.160953
721.3772	0.158487
723.3060	0.155528
725.2348	0.152477
727.1637	0.14875
729.0925	0.144839
731.0213	0.140745
732.9501	0.136398
734.8789	0.132166
736.8077	0.128221
738.7366	0.124367
740.6654	0.120606
742.5942	0.116603
744.5230	0.113323
746.4518	0.110467
748.3806	0.107623
750.3094	0.104825
752.2383	0.102474
754.1671	0.100375
756.0959	0.0987691
758.0247	0.0974846
759.9535	0.096613
761.8823	0.0956382
763.8112	0.0946748
765.7400	0.0935394
767.6688	0.0925531
769.5976	0.0909818
771.5264	0.0890092
773.4552	0.0869563
775.3841	0.0851098
777.3129	0.0829996
779.2417	0.0812678
781.1705	0.0796621
783.0993	0.0782056
785.0281	0.0768523
786.9569	0.0757284
788.8858	0.0742718
790.8146	0.0729758
792.7434	0.071829
794.6722	0.0708312
796.6010	0.0699481
798.5298	0.0695696
800.4587	0.0693288
802.3875	0.0691109
804.3163	0.0687783
806.2451	0.0685948
808.1739	0.0683769
810.1027	0.0682048
812.0316	0.0677576
813.9604	0.0675511
815.8892	0.0673791
817.8180	0.0671038
819.7468	0.0668401
821.6756	0.0669777
823.6045	0.0671497
825.5333	0.0676429
827.4621	0.0677461
829.3909	0.0673791
831.3197	0.0662322
833.2485	0.0649592
835.1773	0.0636976
837.1062	0.0628145
839.0350	0.0616562
840.9638	0.0607616
842.8926	0.0602455
844.8214	0.0602799
846.7502	0.0604175
848.6791	0.060991
850.6079	0.0612318
852.5367	0.0610139
854.4655	0.0597179
856.3943	0.0579747
858.3231	0.0560938
860.2520	0.0546602
862.1808	0.0533528
864.1096	0.05255
866.0384	0.051988
867.9672	0.0519077
869.8960	0.0519192
871.8248	0.052183
873.7537	0.0524238
875.6825	0.0526646
877.6113	0.0522862
879.5401	0.0520683
881.4689	0.0517471
883.3977	0.0514604
885.3266	0.0510361
887.2554	0.0510819
889.1842	0.0510819
891.1130	0.0510475
893.0418	0.0509214
894.9706	0.0509558
896.8995	0.0506232
898.8283	0.0502447
900.7571	0.0499809
902.6859	0.0501759
904.6147	0.0502677
906.5435	0.0502677
908.4723	0.0502333
910.4012	0.0505544
912.3300	0.0510246
914.2588	0.0517586
916.1876	0.0526761
918.1164	0.0539491
920.0452	0.0551878
921.9741	0.0566558
923.9029	0.0579976
925.8317	0.0592018
927.7605	0.0596835
929.6893	0.0597638
931.6181	0.0594083
933.5470	0.0590069
935.4758	0.0586628
937.4046	0.0585367
939.3334	0.0584564
941.2622	0.0585022
943.1910	0.0586628
945.1198	0.0590642
947.0487	0.0594083
948.9775	0.0598212
950.9063	0.0601996
952.8351	0.0606698
954.7639	0.0609795
956.6927	0.0615071
958.6216	0.0619543
960.5504	0.0625507
962.4792	0.0633306
964.4080	0.0644545
966.3368	0.0658996
968.2656	0.0677346
970.1945	0.0695696
972.1233	0.0713587
974.0521	0.0725286
975.9809	0.0730217
977.9097	0.0725859
979.8385	0.0716111
981.7673	0.0704757
983.6962	0.0697187
985.6250	0.0696384
987.5538	0.0704986
989.4826	0.0722074
991.4114	0.0744668
993.3402	0.0764853
995.2691	0.078045
997.1979	0.0789625
999.1267	0.079364
1001.0555	0.0792837
1002.9843	0.0788135
1004.9131	0.0781597
1006.8420	0.0780221
1008.7708	0.0783088
1010.6996	0.0790084
1012.6284	0.0799259
1014.5572	0.0807517
1016.4860	0.0809925
1018.4149	0.0806714
1020.3437	0.0801897
1022.2725	0.0802241
1024.2013	0.0809581
1026.1301	0.0823803
1028.0589	0.0842382
1029.9877	0.0864402
1031.9166	0.0886537
1033.8454	0.0908901
1035.7742	0.0932068
1037.7030	0.0954661
1039.6318	0.097347
1041.5606	0.0989182
1043.4895	0.100191
1045.4183	0.101212
1047.3471	0.102026
1049.2759	0.102886
1051.2047	0.103942
1053.1335	0.105421
1055.0624	0.107382
1056.9912	0.109527
1058.9200	0.111442
1060.8488	0.113105
1062.7776	0.114458
1064.7064	0.115491
1066.6352	0.116041
1068.5641	0.115984
1070.4929	0.115284
1072.4217	0.113954
1074.3505	0.111947
1076.2793	0.109263
1078.2081	0.106086
1080.1370	0.102795
1082.0658	0.0993426
1083.9946	0.095879
1085.9234	0.0926448
1087.8522	0.089812
1089.7810	0.0872659
1091.7099	0.0854998
1093.6387	0.0842841
1095.5675	0.0836762
1097.4963	0.0836648
1099.4251	0.0838712
1101.3539	0.0838253
1103.2827	0.0836189
1105.2116	0.083034
1107.1404	0.082277
1109.0692	0.0815316
1110.9980	0.0810728
1112.9268	0.0807173
1114.8556	0.0805223
1116.7845	0.0803961
1118.7133	0.0803388
1120.6421	0.0801782
1122.5709	0.0799489
1124.4997	0.0796392
1126.4285	0.079364
1128.3574	0.0790199
1130.2862	0.0788937
1132.2150	0.0789511
1134.1438	0.079169
1136.0726	0.0795933
1138.0014	0.0803503
1139.9302	0.0813022
1141.8591	0.082667
1143.7879	0.0842497
1145.7167	0.0861994
1147.6455	0.0884243
1149.5743	0.0909474
1151.5031	0.0936082
1153.4320	0.0962804
1155.3608	0.0987691
1157.2896	0.100948
1159.2184	0.102634
1161.1472	0.10393
1163.0760	0.104848
1165.0049	0.105467
1166.9337	0.105914
1168.8625	0.106224
1170.7913	0.105972
1172.7201	0.104779
1174.6489	0.102531
1176.5777	0.0996064
1178.5066	0.0967277
1180.4354	0.0945716
1182.3642	0.093138
1184.2930	0.0925645
1186.2218	0.0926677
1188.1506	0.0932527
1190.0795	0.0941013
1192.0083	0.0954088
1193.9371	0.0970603
1195.8659	0.0993196
1197.7947	0.102084
1199.7235	0.105375
1201.6524	0.109045
1203.5812	0.11322
1205.5100	0.117796
1207.4388	0.122716
1209.3676	0.127934
1211.2964	0.133302
1213.2253	0.138405
1215.1541	0.142981
1217.0829	0.146858
1219.0117	0.15
1220.9405	0.152569
1222.8693	0.15484
1224.7981	0.157031
1226.7270	0.159038
1228.6558	0.16054
1230.5846	0.161205
1232.5134	0.160918
1234.4422	0.15968
1236.3710	0.157696
1238.2999	0.155299
1240.2287	0.152925
1242.1575	0.150665
1244.0863	0.148509
1246.0151	0.146456
1247.9439	0.144679
1249.8728	0.143199
1251.8016	0.142041
1253.7304	0.141215
1255.6592	0.140837
1257.5880	0.140814
1259.5168	0.140733
1261.4456	0.14024
1263.3745	0.139151
1265.3033	0.137063
1267.2321	0.133887
1269.1609	0.129895
1271.0897	0.125468
1273.0185	0.121007
1274.9474	0.116867
1276.8762	0.113208
1278.8050	0.110123
1280.7338	0.107738
1282.6626	0.105834
1284.5914	0.104343
1286.5203	0.10315
1288.4491	0.102164
1290.3779	0.101373
1292.3067	0.100845
1294.2355	0.100421
1296.1643	0.100283
1298.0931	0.10034
1300.0220	0.100547
1301.9508	0.100776
1303.8796	0.100983
1305.8084	0.10104
1307.7372	0.10104
1309.6660	0.100971
1311.5949	0.10104
1313.5237	0.101017
1315.4525	0.101006
1317.3813	0.101143
1319.3101	0.101476
1321.2389	0.102026
1323.1678	0.10299
1325.0966	0.104125
1327.0254	0.105329
1328.9542	0.106488
1330.8830	0.107531
1332.8118	0.108369
1334.7406	0.109057
1336.6695	0.109401
1338.5983	0.109412
1340.5271	0.108758
1342.4559	0.108208
1344.3847	0.107829
1346.3135	0.107474
1348.2424	0.10721
1350.1712	0.107118
1352.1000	0.107313
1354.0288	0.107933
1355.9576	0.108942
1357.8864	0.110662
1359.8153	0.113277
1361.7441	0.116798
1363.6729	0.120617
1365.6017	0.12423
1367.5305	0.126547
1369.4593	0.126845
1371.3881	0.126524
1373.3170	0.126145
1375.2458	0.125296
1377.1746	0.125159
1379.1034	0.125136
1381.0322	0.125124
1382.9610	0.12548
1384.8899	0.126317
1386.8187	0.12673
1388.7475	0.12634
1390.6763	0.12665
1392.6051	0.127338
1394.5339	0.127464
1396.4628	0.127418
1398.3916	0.128198
1400.3204	0.128416
1402.2492	0.129735
1404.1780	0.130962
1406.1068	0.131432
1408.0357	0.13204
1409.9645	0.132499
1411.8933	0.132212
1413.8221	0.131822
1415.7509	0.131788
1417.6797	0.13212
1419.6085	0.130629
1421.5374	0.130618
1423.4662	0.132143
1425.3950	0.133944
1427.3238	0.137706
1429.2526	0.143107
1431.1814	0.150035
1433.1103	0.158499
1435.0391	0.16757
1436.9679	0.17491
1438.8967	0.179475
1440.8255	0.182445
1442.7543	0.183076
1444.6832	0.183306
1446.6120	0.181998
1448.5408	0.177411
1450.4696	0.171642
1452.3984	0.165288
1454.3272	0.15937
1456.2560	0.153475
1458.1849	0.141938
1460.1137	0.136914
1462.0425	0.134953
1463.9713	0.133348
1465.9001	0.130561
1467.8289	0.129391
1469.7578	0.128852
1471.6866	0.128037
1473.6154	0.125308
1475.5442	0.124723
1477.4730	0.124746
1479.4018	0.126466
1481.3307	0.129138
1483.2595	0.132935
1485.1883	0.138141
1487.1171	0.14461
1489.0459	0.151984
1490.9747	0.159703
1492.9035	0.168625
1494.8324	0.178615
1496.7612	0.188822
1498.6900	0.198926
1500.6188	0.209236
1502.5476	0.220613
1504.4764	0.233069
1506.4053	0.243895
1508.3341	0.250937
1510.2629	0.260743
1512.1917	0.269539
1514.1205	0.277109
1516.0493	0.279815
1517.9782	0.27509
1519.9070	0.274379
1521.8358	0.266833
1523.7646	0.263289
1525.6934	0.262887
1527.6222	0.258977
1529.5510	0.256809
1531.4799	0.25627
1533.4087	0.251132
1535.3375	0.244342
1537.2663	0.246326
1539.1951	0.243345
1541.1239	0.231532
1543.0528	0.225648
1544.9816	0.22012
1546.9104	0.214879
1548.8392	0.212149
1550.7680	0.205589
1552.6968	0.202057
1554.6257	0.196506
1556.5545	0.194488
1558.4833	0.189854
1560.4121	0.172892
1562.3409	0.169532
1564.2697	0.165598
1566.1985	0.158957
1568.1274	0.155345
1570.0562	0.148406
1571.9850	0.143807
1573.9138	0.142912
1575.8426	0.140997
1577.7714	0.137878
1579.7003	0.139174
1581.6291	0.141066
1583.5579	0.144415
1585.4867	0.149151
1587.4155	0.155861
1589.3443	0.164118
1591.2732	0.174176
1593.2020	0.185427
1595.1308	0.197814
1597.0596	0.211243
1598.9884	0.226302
1600.9172	0.243459
1602.8461	0.262681
1604.7749	0.283199
1606.7037	0.303521
1608.6325	0.321825
1610.5613	0.337285
1612.4901	0.35052
1614.4189	0.363228
1616.3478	0.367001
1618.2766	0.361129
1620.2054	0.361335
1622.1342	0.355911
1624.0630	0.338318
1625.9918	0.325851
1627.9207	0.312054
1629.8495	0.295596
1631.7783	0.284793
1633.7071	0.27704
1635.6359	0.260697
1637.5647	0.242542
1639.4936	0.235408
1641.4224	0.227265
1643.3512	0.221107
1645.2800	0.216313
1647.2088	0.205452
1649.1376	0.197974
1651.0664	0.198616
1652.9953	0.191093
1654.9241	0.175816
1656.8529	0.172812
1658.7817	0.167628
1660.7105	0.162444
1662.6393	0.155677
1664.5682	0.148475
1666.4970	0.144874
1668.4258	0.140963
1670.3546	0.133623
1672.2834	0.128829
1674.2122	0.125537
1676.1411	0.119
1678.0699	0.114883
1679.9987	0.111431
1681.9275	0.108529
1683.8563	0.105375
1685.7851	0.0983792
1687.7139	0.0962231
1689.6428	0.0935279
1691.5716	0.0911424
1693.5004	0.0908557
1695.4292	0.090913
1697.3580	0.0904428
1699.2868	0.0909016
1701.2157	0.0834354
1703.1445	0.076772
1705.0733	0.0683998
1707.0021	0.0588578
1708.9309	0.0524926
1710.8597	0.04849
1712.7886	0.0452214
1714.7174	0.0435928
1716.6462	0.0419069
1718.5750	0.0406454
1720.5038	0.0388104
1722.4326	0.038558
1724.3614	0.0381681
1726.2903	0.0384089
1728.2191	0.0386268
1730.1479	0.039315
1732.0767	0.0396017
1734.0055	0.0403586
1735.9343	0.0388677
1737.8632	0.0379273
1739.7920	0.0361611
1741.7208	0.0340967
1743.6496	0.0315965
1745.5784	0.0293257
1747.5072	0.0272498
1749.4361	0.0259883
1751.3649	0.0242335
1753.2937	0.0227885
1755.2225	0.0215498
1757.1513	0.0210911
1759.0801	0.0202424
1761.0089	0.0201392
1762.9378	0.0195657
1764.8666	0.0191414
1766.7954	0.0187285
1768.7242	0.0188547
1770.6530	0.0187515
1772.5818	0.0193134
1774.5107	0.0186253
1776.4395	0.0183271
1778.3683	0.0178913
1780.2971	0.0179716
1782.2259	0.017616
1784.1547	0.0176849
1786.0836	0.0173523
1788.0124	0.0171
1789.9412	0.0169165
1791.8700	0.0174555
1793.7988	0.0171917
1795.7276	0.0169394
1797.6565	0.0165609
1799.5853	0.0165839
1801.5141	0.0165265
1803.4429	0.0165036
1805.3717	0.0160448
1807.3005	0.0159416
1809.2293	0.0157122
1811.1582	0.0159301
1813.0870	0.0156549
1815.0158	0.0154829
1816.9446	0.0153682
1818.8734	0.0156549
1820.8022	0.0155287
1822.7311	0.0157352
1824.6599	0.0156893
1826.5887	0.0157008
1828.5175	0.0157122
1830.4463	0.0162627
1832.3751	0.0155861
1834.3040	0.0153796
1836.2328	0.015242
1838.1616	0.0154255
1840.0904	0.0151732
1842.0192	0.0153567
1843.9480	0.0157466
1845.8768	0.0159416
1847.8057	0.0153223
1849.7345	0.0153223
1851.6633	0.0151044
1853.5921	0.0152305
1855.5209	0.01507
1857.4497	0.015437
1859.3786	0.0153682
1861.3074	0.0155402
1863.2362	0.0150126
1865.1650	0.0151388
1867.0938	0.0156205
1869.0226	0.0163659
1870.9515	0.0157466
1872.8803	0.0156319
1874.8091	0.0154714
1876.7379	0.0155631
1878.6667	0.0153338
1880.5955	0.0156205
1882.5243	0.0153796
1884.4532	0.0155746
1886.3820	0.0155517
1888.3108	0.0159531
1890.2396	0.0158154
1892.1684	0.0157581
1894.0972	0.0156205
1896.0261	0.0161022
1897.9549	0.0159416
1899.8837	0.0160563
1901.8125	0.0157581
1903.7413	0.0158499
1905.6701	0.0155975
1907.5990	0.0158613
1909.5278	0.0157466
1911.4566	0.0161824
1913.3854	0.0158728
1915.3142	0.015976
1917.2430	0.0162169
1919.1718	0.0165609
1921.1007	0.0161251
1923.0295	0.0165953
1924.9583	0.0162283
1926.8871	0.0162169
1928.8159	0.0160448
1930.7447	0.0165724
1932.6736	0.0164692
1934.6024	0.0167788
1936.5312	0.0166641
1938.4600	0.0168591
1940.3888	0.0166641
1942.3176	0.0173867
1944.2465	0.0169967
1946.1753	0.0175587
1948.1041	0.017249
1950.0329	0.0173752
1951.9617	0.0172032
1953.8905	0.018178
1955.8193	0.0180289
1957.7482	0.018568
1959.6770	0.0184647
1961.6058	0.0193134
1963.5346	0.019107
1965.4634	0.0192446
1967.3922	0.019084
1969.3211	0.0196919
1971.2499	0.0196346
1973.1787	0.0208961
1975.1075	0.0204374
1977.0363	0.0210452
1978.9651	0.0216416
1980.8940	0.0219283
1982.8228	0.0204374
1984.7516	0.0204832
1986.6804	0.0201048
1988.6092	0.0203571
1990.5380	0.0191987
1992.4669	0.0193478
1994.3957	0.019107
1996.3245	0.0193249
1998.2533	0.0189464
2000.1821	0.0193937
2002.1109	0.0185335
2004.0397	0.0189923
2005.9686	0.0189579
2007.8974	0.0197378
2009.8262	0.0197836
2011.7550	0.0211026
2013.6838	0.0203112
2015.6126	0.0203227
2017.5415	0.0204259
2019.4703	0.0217219
2021.3991	0.0209305
2023.3279	0.0207814
2025.2567	0.0207241
2027.1855	0.0207929
2029.1144	0.0199786
2031.0432	0.0212287
2032.9720	0.0202539
2034.9008	0.0202883
2036.8296	0.019841
2038.7584	0.0203571
2040.6872	0.0203915
2042.6161	0.0205979
2044.5449	0.0194855
2046.4737	0.0191643
2048.4025	0.0190382
2050.3313	0.0190726
2052.2601	0.017616
2054.1890	0.017616
2056.1178	0.0178225
2058.0466	0.017983
2059.9754	0.0175931
2061.9042	0.017811
2063.8330	0.0175472
2065.7619	0.0171229
2067.6907	0.0171
2069.6195	0.0176275
2071.5483	0.0173523
2073.4771	0.0172146
2075.4059	0.0168132
2077.3347	0.0167559
2079.2636	0.0166527
2081.1924	0.0171573
2083.1212	0.0170311
2085.0500	0.0171802
2086.9788	0.0167559
2088.9076	0.0164462
2090.8365	0.0163659
2092.7653	0.0163889
2094.6941	0.0162742
2096.6229	0.0167329
2098.5517	0.0164233
2100.4805	0.0166641
2102.4094	0.0166756
2104.3382	0.0168018
2106.2670	0.016515
2108.1958	0.0167788
2110.1246	0.0165265
2112.0534	0.0166412
2113.9822	0.0165265
2115.9111	0.0165839
2117.8399	0.0162971
2119.7687	0.0162857
2121.6975	0.0160104
2123.6263	0.015781
2125.5551	0.0154714
2127.4840	0.0153911
2129.4128	0.0150012
2131.3416	0.015414
2133.2704	0.0155287
2135.1992	0.0156778
2137.1280	0.0157696
2139.0569	0.0168591
2140.9857	0.0169967
2142.9145	0.0172146
2144.8433	0.0169967
2146.7721	0.0174899
2148.7009	0.0170655
2150.6297	0.0169623
2152.5586	0.0165036
2154.4874	0.017834
2156.4162	0.0188891
2158.3450	0.0210223
2160.2738	0.0221921
2162.2026	0.0217104
2164.1315	0.0205521
2166.0603	0.0209764
2167.9891	0.0203915
2169.9179	0.0197263
2171.8467	0.0183959
2173.7755	0.0181321
2175.7044	0.0185106
2177.6332	0.0192102
2179.5620	0.0186941
2181.4908	0.0188547
2183.4196	0.0191987
2185.3484	0.0197722
2187.2773	0.0192102
2189.2061	0.0192446
2191.1349	0.0189808
2193.0637	0.0191987
2194.9925	0.0188203
2196.9213	0.01874
2198.8501	0.0177881
2200.7790	0.0176275
2202.7078	0.0173867
2204.6366	0.0174211
2206.5654	0.0172835
2208.4942	0.0176734
2210.4230	0.017834
2212.3519	0.0181665
2214.2807	0.0177307
2216.2095	0.0179486
2218.1383	0.0177422
2220.0671	0.0177193
2221.9959	0.0174899
2223.9248	0.0175128
2225.8536	0.0173523
2227.7824	0.0180289
2229.7112	0.0184418
2231.6400	0.0192675
2233.5688	0.0194855
2235.4976	0.0196231
2237.4265	0.0192102
2239.3553	0.0190611
2241.2841	0.018545
2243.2129	0.018568
2245.1417	0.0181665
2247.0705	0.0177995
2248.9994	0.0173408
2250.9282	0.0172835
2252.8570	0.016905
2254.7858	0.0169738
2256.7146	0.0170197
2258.6434	0.0171344
2260.5723	0.0170541
2262.5011	0.0168247
2264.4299	0.0165036
2266.3587	0.0168706
2268.2875	0.0170541
2270.2163	0.0171688
2272.1451	0.0169967
2274.0740	0.0172032
2276.0028	0.0169967
2277.9316	0.0167788
2279.8604	0.0166068
2281.7892	0.0168247
2283.7180	0.0169853
2285.6469	0.0171802
2287.5757	0.0172032
2289.5045	0.0174899
2291.4333	0.0175587
2293.3621	0.0177766
2295.2909	0.0179372
2297.2198	0.0182812
2299.1486	0.0185794
2301.0774	0.0190038
2303.0062	0.0193822
2304.9350	0.0200933
2306.8638	0.0206553
2308.7926	0.0214007
2310.7215	0.0221692
2312.6503	0.0228687
2314.5791	0.0232243
2316.5079	0.0239353
2318.4367	0.0250019
2320.3655	0.0265961
2322.2944	0.0280297
2324.2232	0.0289243
2326.1520	0.0289013
2328.0808	0.0293371
2330.0096	0.0300826
2331.9384	0.0305987
2333.8673	0.0306446
2335.7961	0.031046
2337.7249	0.0313556
2339.6537	0.0316997
2341.5825	0.0320323
2343.5113	0.0319406
2345.4401	0.0306216
2347.3690	0.0277659
2349.2978	0.0263323
2351.2266	0.0283394
2353.1554	0.0313442
2355.0842	0.0343719
2357.0130	0.0371474
2358.9419	0.0384778
2360.8707	0.0382943
2362.7995	0.0381222
2364.7283	0.0371244
2366.6571	0.0352321
2368.5859	0.0325369
2370.5148	0.0301744
2372.4436	0.0279838
2374.3724	0.0257818
2376.3012	0.0235454
2378.2300	0.0218366
2380.1588	0.0200933
2382.0877	0.0185565
2384.0165	0.0172261
2385.9453	0.0164348
2387.8741	0.0159875
2389.8029	0.0157352
2391.7317	0.0155861
2393.6605	0.0156549
2395.5894	0.0156434
2397.5182	0.0156893
2399.4470	0.0155631
2401.3758	0.0156778
2403.3046	0.0157696
2405.2334	0.0159072
2407.1623	0.0159416
2409.0911	0.0160104
2411.0199	0.0160104
2412.9487	0.0160678
2414.8775	0.0160678
2416.8063	0.0161251
2418.7352	0.015976
2420.6640	0.0159416
2422.5928	0.0160563
2424.5216	0.0162054
2426.4504	0.0161366
2428.3792	0.016171
2430.3080	0.016148
2432.2369	0.0162398
2434.1657	0.0162513
2436.0945	0.0162513
2438.0233	0.0161136
2439.9521	0.0161824
2441.8809	0.0163086
2443.8098	0.0164577
2445.7386	0.0164577
2447.6674	0.0164921
2449.5962	0.0164577
2451.5250	0.016515
2453.4538	0.0164921
2455.3827	0.0166183
2457.3115	0.0166068
2459.2403	0.0165036
2461.1691	0.0164348
2463.0979	0.0163774
2465.0267	0.0163545
2466.9555	0.016515
2468.8844	0.0164921
2470.8132	0.0164921
2472.7420	0.0164577
2474.6708	0.0165494
2476.5996	0.0165609
2478.5284	0.0166412
2480.4573	0.0165494
2482.3861	0.0166641
2484.3149	0.0168132
2486.2437	0.0169165
2488.1725	0.0167674
2490.1013	0.0167903
2492.0302	0.0168132
2493.9590	0.0167559
2495.8878	0.0165839
2497.8166	0.0167444
2499.7454	0.0168132
2501.6742	0.0168132
2503.6030	0.0168247
2505.5319	0.0171344
2507.4607	0.0172261
2509.3895	0.0171114
2511.3183	0.0171344
2513.2471	0.0172376
2515.1759	0.0171573
2517.1048	0.0173408
2519.0336	0.0174096
2520.9624	0.0173523
2522.8912	0.0172376
2524.8200	0.017272
2526.7488	0.017272
2528.6777	0.0173637
2530.6065	0.0173293
2532.5353	0.0173867
2534.4641	0.0173981
2536.3929	0.0174899
2538.3217	0.0175472
2540.2505	0.0176619
2542.1794	0.0175816
2544.1082	0.0176275
2546.0370	0.017639
2547.9658	0.0177078
2549.8946	0.0177422
2551.8234	0.017811
2553.7523	0.0177881
2555.6811	0.0179257
2557.6099	0.0180977
2559.5387	0.0182124
2561.4675	0.0181321
2563.3963	0.0182124
2565.3252	0.0182583
2567.2540	0.018373
2569.1828	0.0184647
2571.1116	0.0185794
2573.0404	0.0186941
2574.9692	0.0189005
2576.8981	0.0189235
2578.8269	0.0188432
2580.7557	0.0187973
2582.6845	0.0189694
2584.6133	0.0191529
2586.5421	0.0192905
2588.4709	0.0193593
2590.3998	0.0193937
2592.3286	0.0193593
2594.2574	0.019474
2596.1862	0.0195657
2598.1150	0.0197034
2600.0438	0.0197607
2601.9727	0.0199786
2603.9015	0.0200474
2605.8303	0.0200589
2607.7591	0.0200933
2609.6879	0.0201506
2611.6167	0.0201162
2613.5456	0.0201965
2615.4744	0.0202768
2617.4032	0.0203341
2619.3320	0.0203227
2621.2608	0.0203341
2623.1896	0.0203571
2625.1184	0.0204259
2627.0473	0.0204832
2628.9761	0.0204947
2630.9049	0.0204488
2632.8337	0.0204259
2634.7625	0.0204488
2636.6913	0.0205176
2638.6202	0.0205062
2640.5490	0.0205062
2642.4778	0.0204718
2644.4066	0.0205062
2646.3354	0.0204947
2648.2642	0.0205521
2650.1931	0.0205521
2652.1219	0.0205521
2654.0507	0.020575
2655.9795	0.0206209
2657.9083	0.0206553
2659.8371	0.0206667
2661.7659	0.0205865
2663.6948	0.0205521
2665.6236	0.0205406
2667.5524	0.0205865
2669.4812	0.0206209
2671.4100	0.0207814
2673.3388	0.0208502
2675.2677	0.0208617
2677.1965	0.0208961
2679.1253	0.0210337
2681.0541	0.0211026
2682.9829	0.0211484
2684.9117	0.0211599
2686.8406	0.0212516
2688.7694	0.0213205
2690.6982	0.0213778
2692.6270	0.0214122
2694.5558	0.0214925
2696.4846	0.0215613
2698.4134	0.0216645
2700.3423	0.0216989
2702.2711	0.0217907
2704.1999	0.0219168
2706.1287	0.0219971
2708.0575	0.022043
2709.9863	0.0221462
2711.9152	0.0223068
2713.8440	0.0224673
2715.7728	0.0225706
2717.7016	0.0226623
2719.6304	0.0227197
2721.5592	0.0228687
2723.4881	0.0230178
2725.4169	0.0232243
2727.3457	0.0233275
2729.2745	0.0233848
2731.2033	0.0234422
2733.1321	0.0235683
2735.0609	0.023706
2736.9898	0.0238436
2738.9186	0.0239239
2740.8474	0.0239698
2742.7762	0.02405
2744.7050	0.0242221
2746.6338	0.0243826
2748.5627	0.0245776
2750.4915	0.0247152
2752.4203	0.0248299
2754.3491	0.0248758
2756.2779	0.0249905
2758.2067	0.0251166
2760.1356	0.0252772
2762.0644	0.0254033
2763.9932	0.0255983
2765.9220	0.0257245
2767.8508	0.025908
2769.7796	0.0260456
2771.7085	0.0262062
2773.6373	0.0264126
2775.5661	0.0265502
2777.4949	0.0266076
2779.4237	0.0267337
2781.3525	0.0268025
2783.2813	0.0268714
2785.2102	0.026986
2787.1390	0.0271925
2789.0678	0.0274677
2790.9966	0.0276971
2792.9254	0.0277086
2794.8542	0.0278347
2796.7831	0.0280182
2798.7119	0.0281673
2800.6407	0.0282132
2802.5695	0.0282935
2804.4983	0.0283623
2806.4271	0.0285458
2808.3560	0.028821
2810.2848	0.0289701
2812.2136	0.0289816
2814.1424	0.0290619
2816.0712	0.0292454
2818.0000	0.0294633
2819.9288	0.0296353
2821.8577	0.0298303
2823.7865	0.0300367
2825.7153	0.030289
2827.6441	0.0306102
2829.5729	0.031023
2831.5017	0.0314359
2833.4306	0.0320208
2835.3594	0.032686
2837.2882	0.0335118
2839.2170	0.0344981
2841.1458	0.0356794
2843.0746	0.0372735
2845.0035	0.0395902
2846.9323	0.0424574
2848.8611	0.0454622
2850.7899	0.047561
2852.7187	0.0484785
2854.6475	0.0484556
2856.5763	0.0478133
2858.5052	0.04685
2860.4340	0.0459554
2862.3628	0.0451985
2864.2916	0.0448315
2866.2204	0.0449232
2868.1492	0.0453705
2870.0781	0.0459325
2872.0069	0.0464944
2873.9357	0.0465747
2875.8645	0.0460586
2877.7933	0.0454049
2879.7221	0.0448659
2881.6510	0.0445562
2883.5798	0.0445333
2885.5086	0.0446594
2887.4374	0.0449232
2889.3662	0.045382
2891.2950	0.0458981
2893.2238	0.04646
2895.1527	0.0473202
2897.0815	0.0480657
2899.0103	0.0487653
2900.9391	0.0496713
2902.8679	0.0507264
2904.7967	0.0518045
2906.7256	0.0530316
2908.6544	0.0545685
2910.5832	0.056587
2912.5120	0.059133
2914.4408	0.0620232
2916.3696	0.0648559
2918.2985	0.0672759
2920.2273	0.0691682
2922.1561	0.0705559
2924.0849	0.071439
2926.0137	0.0717946
2927.9425	0.0716111
2929.8713	0.0707624
2931.8002	0.06926
2933.7290	0.0675167
2935.6578	0.0655556
2937.5866	0.0635026
2939.5154	0.0614268
2941.4442	0.0595574
2943.3731	0.0580779
2945.3019	0.0568737
2947.2307	0.056025
2949.1595	0.0555777
2951.0883	0.055486
2953.0171	0.0555662
2954.9460	0.0554401
2956.8748	0.055268
2958.8036	0.0549355
2960.7324	0.0544767
2962.6612	0.0540638
2964.5900	0.0535248
2966.5189	0.0528023
2968.4477	0.0519765
2970.3765	0.051059
2972.3053	0.05013
2974.2341	0.0492355
2976.1629	0.0484327
2978.0917	0.0477675
2980.0206	0.0471826
2981.9494	0.04646
2983.8782	0.0455884
2985.8070	0.0448544
2987.7358	0.0441777
2989.6646	0.0434667
2991.5935	0.0429965
2993.5223	0.0423886
2995.4511	0.0416317
2997.3799	0.0411729
2999.3087	0.0405995
3001.2375	0.040026
3003.1664	0.039659
3005.0952	0.0392462
3007.0240	0.0390053
3008.9528	0.0390512
3010.8816	0.0393264
3012.8104	0.039487
3014.7392	0.0394411
3016.6681	0.0392806
3018.5969	0.0392691
3020.5257	0.0392347
3022.4545	0.039315
3024.3833	0.0396476
3026.3121	0.0397508
3028.2410	0.0399343
3030.1698	0.0405307
3032.0986	0.0411385
3034.0274	0.0419299
3035.9562	0.0423198
3037.8850	0.0425836
3039.8139	0.0433061
3041.7427	0.0442351
3043.6715	0.0449691
3045.6003	0.0455311
3047.5291	0.0459783
3049.4579	0.0467812
3051.3867	0.0476528
3053.3156	0.0482377
3055.2444	0.0489717
3057.1732	0.0496369
3059.1020	0.0500383
3061.0308	0.0505429
3062.9596	0.0512769
3064.8885	0.0519536
3066.8173	0.0526417
3068.7461	0.0529284
3070.6749	0.052917
3072.6037	0.0529628
3074.5325	0.0531005
3076.4614	0.0534904
3078.3902	0.0537083
3080.3190	0.0535363
3082.2478	0.0532381
3084.1766	0.0530775
3086.1054	0.0527679
3088.0342	0.0524467
3089.9631	0.0522632
3091.8919	0.0518733
3093.8207	0.0512999
3095.7495	0.0509099
3097.6783	0.0506117
3099.6071	0.0504512
3101.5360	0.0500498
3103.4648	0.0496254
3105.3936	0.049396
3107.3224	0.049224
3109.2512	0.0489832
3111.1800	0.0485244
3113.1089	0.0482492
3115.0377	0.0483409
3116.9665	0.0484097
3118.8953	0.048295
3120.8241	0.0481001
3122.7529	0.0477789
3124.6817	0.0475381
3126.6106	0.0474808
3128.5394	0.047584
3130.4682	0.0477101
3132.3970	0.0477101
3134.3258	0.0478592
3136.2546	0.0481918
3138.1835	0.0486276
3140.1123	0.0489602
3142.0411	0.0491093
3143.9699	0.049396
3145.8987	0.0498663
3147.8275	0.0502791
3149.7564	0.0508182
3151.6852	0.0515522
3153.6140	0.0521256
3155.5428	0.0524697
3157.4716	0.0529858
3159.4004	0.0536854
3161.3293	0.0544079
3163.2581	0.0551304
3165.1869	0.05583
3167.1157	0.0566328
3169.0445	0.057493
3170.9733	0.0582729
3172.9021	0.0590872
3174.8310	0.0599932
3176.7598	0.060968
3178.6886	0.0619314
3180.6174	0.0629521
3182.5462	0.0639843
3184.4750	0.065028
3186.4039	0.0659914
3188.3327	0.0670694
3190.2615	0.0681704
3192.1903	0.0693288
3194.1191	0.0704757
3196.0479	0.071634
3197.9768	0.0728956
3199.9056	0.0741915
3201.8344	0.0755334
3203.7632	0.0768179
3205.6920	0.0781139
3207.6208	0.0793984
3209.5496	0.0807402
3211.4785	0.082105
3213.4073	0.0834927
3215.3361	0.0849378
3217.2649	0.0864173
3219.1937	0.0878164
3221.1225	0.0892959
3223.0514	0.090936
3224.9802	0.0925989
3226.9090	0.0943078
3228.8378	0.096051
3230.7666	0.0981498
3232.6954	0.100604
3234.6243	0.102657
3236.5531	0.104377
3238.4819	0.106384
3240.4107	0.108667
3242.3395	0.111121
3244.2683	0.113874
3246.1971	0.11697
3248.1260	0.119895
3250.0548	0.122521
3251.9836	0.125457
3253.9124	0.128703
3255.8412	0.132201
3257.7700	0.135664
3259.6989	0.139128
3261.6277	0.142695
3263.5565	0.146284
3265.4853	0.149759
3267.4141	0.153108
3269.3429	0.156434
3271.2718	0.159221
3273.2006	0.161113
3275.1294	0.162478
3277.0582	0.163396
3278.9870	0.163671
3280.9158	0.163315
3282.8446	0.162375
3284.7735	0.160953
3286.7023	0.159129
3288.6311	0.15687
3290.5599	0.154278
3292.4887	0.151124
3294.4175	0.147638
3296.3464	0.144117
3298.2752	0.140321
3300.2040	0.136421
3302.1328	0.132797
3304.0616	0.129528
3305.9904	0.126248
3307.9193	0.12275
3309.8481	0.118908
3311.7769	0.115353
3313.7057	0.112096
3315.6345	0.108988
3317.5633	0.105949
3319.4921	0.10299
3321.4210	0.100214
3323.3498	0.0975764
3325.2786	0.0949959
3327.2074	0.0925416
3329.1362	0.0902708
3331.0650	0.0881261
3332.9939	0.0859585
3334.9227	0.0839744
3336.8515	0.0821509
3338.7803	0.0804306
3340.7091	0.0786988
3342.6379	0.0771046
3344.5668	0.0756251
3346.4956	0.0742948
3348.4244	0.0728956
3350.3532	0.0717028
3352.2820	0.0706592
3354.2108	0.0696155
3356.1397	0.0685718
3358.0685	0.0676429
3359.9973	0.0667827
3361.9261	0.0658652
3363.8549	0.0651312
3365.7837	0.0645348
3367.7125	0.0638582
3369.6414	0.0631012
3371.5702	0.0623672
3373.4990	0.0617708
3375.4278	0.0611057
3377.3566	0.0603831
3379.2854	0.0599129
3381.2143	0.0594771
3383.1431	0.0590183
3385.0719	0.0585137
3387.0007	0.0579517
3388.9295	0.0574815
3390.8583	0.0572292
3392.7872	0.056759
3394.7160	0.0561626
3396.6448	0.0558186
3398.5736	0.0554516
3400.5024	0.0551763
3402.4312	0.054729
3404.3600	0.0541785
3406.2889	0.0536624
3408.2177	0.0533069
3410.1465	0.0529858
3412.0753	0.0525844
3414.0041	0.0521141
3415.9329	0.0517242
3417.8618	0.0513687
3419.7906	0.0509558
3421.7194	0.05052
3423.6482	0.0501071
3425.5770	0.0496483
3427.5058	0.0493043
3429.4347	0.0490061
3431.3635	0.0486506
3433.2923	0.0482377
3435.2211	0.0478592
3437.1499	0.0475725
3439.0787	0.0474578
3441.0075	0.0472514
3442.9364	0.0468844
3444.8652	0.0464715
3446.7940	0.0462536
3448.7228	0.0460013
3450.6516	0.0457146
3452.5804	0.0454737
3454.5093	0.0452329
3456.4381	0.0450264
3458.3669	0.0447971
3460.2957	0.0446021
3462.2245	0.044453
3464.1533	0.0441892
3466.0822	0.0439025
3468.0110	0.0435814
3469.9398	0.0433635
3471.8686	0.0431456
3473.7974	0.0430079
3475.7262	0.0428015
3477.6550	0.0426295
3479.5839	0.0423657
3481.5127	0.0421707
3483.4415	0.0419872
3485.3703	0.041712
3487.2991	0.0414023
3489.2279	0.0411729
3491.1568	0.040978
3493.0856	0.0408862
3495.0144	0.0406798
3496.9432	0.0404733
3498.8720	0.0401293
3500.8008	0.0397164
3502.7297	0.0394755
3504.6585	0.0393035
3506.5873	0.0389939
3508.5161	0.0388677
3510.4449	0.0386039
3512.3737	0.0381681
3514.3025	0.0378584
3516.2314	0.037652
3518.1602	0.0374341
3520.0890	0.0371474
3522.0178	0.0368607
3523.9466	0.0365854
3525.8754	0.0363675
3527.8043	0.0360005
3529.7331	0.0354729
3531.6619	0.0351977
3533.5907	0.0350486
3535.5195	0.0347733
3537.4483	0.0343375
3539.3772	0.0339476
3541.3060	0.0335347
3543.2348	0.0332251
3545.1636	0.0330071
3547.0924	0.0328007
3549.0212	0.0322502
3550.9501	0.0317685
3552.8789	0.0315277
3554.8077	0.0311836
3556.7365	0.0308625
3558.6653	0.030656
3560.5941	0.0303464
3562.5229	0.0300023
3564.4518	0.0296468
3566.3806	0.0298762
3568.3094	0.0298876
3570.2382	0.0290045
3572.1670	0.0282361
3574.0958	0.0278691
3576.0247	0.0275709
3577.9535	0.0272384
3579.8823	0.0270204
3581.8111	0.0267681
3583.7399	0.0263209
3585.6687	0.026252
3587.5976	0.0267567
3589.5264	0.0265502
3591.4552	0.0258392
3593.3840	0.0255983
3595.3128	0.0254378
3597.2416	0.0251969
3599.1704	0.0248643
3601.0993	0.0246808
3603.0281	0.0241418
3604.9569	0.0236601
3606.8857	0.0235683
3608.8145	0.0235798
3610.7433	0.0230522
3612.6722	0.0228573
3614.6010	0.0225132
3616.5298	0.0219283
3618.4586	0.0219283
3620.3874	0.0222609
3622.3162	0.0221347
3624.2451	0.021504
3626.1739	0.0208732
3628.1027	0.021504
3630.0315	0.0221462
3631.9603	0.0208388
3633.8891	0.020208
3635.8179	0.0197378
3637.7468	0.0192102
3639.6756	0.0189005
3641.6044	0.0187744
3643.5332	0.0185106
3645.4620	0.0178798
3647.3908	0.0180404
3649.3197	0.019084
3651.2485	0.0192905
3653.1773	0.0177651
3655.1061	0.0169394
3657.0349	0.0172261
3658.9637	0.0166871
3660.8926	0.0162627
3662.8214	0.0162513
3664.7502	0.0160448
3666.6790	0.0156205
3668.6078	0.0158269
3670.5366	0.0170082
3672.4654	0.0162971
3674.3943	0.0159875
3676.3231	0.0172261
3678.2519	0.0164577
3680.1807	0.0158613
3682.1095	0.015437
3684.0383	0.0151961
3685.9672	0.0149324
3687.8960	0.0151159
3689.8248	0.0160104
3691.7536	0.0163086
3693.6824	0.015781
3695.6112	0.0151847
3697.5401	0.0151847
3699.4689	0.0152305
3701.3977	0.0156319
3703.3265	0.0158613
3705.2553	0.0154943
3707.1841	0.0149897
3709.1129	0.0149897
3711.0418	0.0157581
3712.9706	0.0161366
3714.8994	0.0152649
3716.8282	0.0146915
3718.7570	0.0148865
3720.6858	0.0152649
3722.6147	0.0157352
3724.5435	0.0160219
3726.4723	0.0163315
3728.4011	0.0160907
3730.3299	0.0155173
3732.2587	0.0155402
3734.1876	0.0157466
3736.1164	0.0167444
3738.0452	0.0164118
3739.9740	0.0152994
3741.9028	0.0144392
3743.8316	0.015242
3745.7605	0.0164462
3747.6893	0.0151273
3749.6181	0.0150356
3751.5469	0.0156664
3753.4757	0.0155402
3755.4045	0.0146571
3757.3333	0.0142786
3759.2622	0.0146112
3761.1910	0.0147489
3763.1198	0.0141295
3765.0486	0.0141639
3766.9774	0.0144048
3768.9062	0.0143933
3770.8351	0.0146456
3772.7639	0.014336
3774.6927	0.0141066
3776.6215	0.0138887
3778.5503	0.0141525
3780.4791	0.0146456
3782.4080	0.0142786
3784.3368	0.0141181
3786.2656	0.0141181
3788.1944	0.0141754
3790.1232	0.0142213
3792.0520	0.0140148
3793.9808	0.0139231
3795.9097	0.014313
3797.8385	0.0144392
3799.7673	0.014141
3801.6961	0.0153223
3803.6249	0.01507
3805.5537	0.0143933
3807.4826	0.0150012
3809.4114	0.0147374
3811.3402	0.0143016
3813.2690	0.0138543
3815.1978	0.0140263
3817.1266	0.0147144
3819.0555	0.0142328
3820.9843	0.014875
3822.9131	0.0151273
3824.8419	0.0144965
3826.7707	0.0144965
3828.6995	0.0143016
3830.6283	0.0143589
3832.5572	0.0146342
3834.4860	0.014336
3836.4148	0.0144965
3838.3436	0.015242
3840.2724	0.0153682
3842.2012	0.0148291
3844.1301	0.0146915
3846.0589	0.0144621
3847.9877	0.0140493
3849.9165	0.0136593
3851.8453	0.0137855
3853.7741	0.0159416
3855.7030	0.0162398
3857.6318	0.0151732
3859.5606	0.0142442
3861.4894	0.0140951
3863.4182	0.0145654
3865.3470	0.0149209
3867.2758	0.0143933
3869.2047	0.0145768
3871.1335	0.0152879
3873.0623	0.0149094
3874.9911	0.0149668
3876.9199	0.014313
3878.8487	0.0142213
3880.7776	0.014875
3882.7064	0.0145654
3884.6352	0.0146456
3886.5640	0.0152191
3888.4928	0.0143589
3890.4216	0.0142901
3892.3505	0.0149094
3894.2793	0.0147489
3896.2081	0.0143589
3898.1369	0.0143933
3900.0657	0.0147489
3901.9945	0.0150012
3903.9233	0.0152649
3905.8522	0.0153223
3907.7810	0.0148406
3909.7098	0.0145883
3911.6386	0.0144736
3913.5674	0.014313
3915.4962	0.014313
3917.4251	0.0147947
3919.3539	0.0148291
3921.2827	0.0146915
3923.2115	0.0145768
3925.1403	0.0147718
3927.0691	0.0147718
3928.9980	0.0145768
3930.9268	0.0146227
3932.8556	0.0149324
3934.7844	0.0149324
3936.7132	0.0147374
3938.6420	0.0144965
3940.5709	0.0143819
3942.4997	0.014703
3944.4285	0.0147947
3946.3573	0.0145768
3948.2861	0.0148177
3950.2149	0.0149668
3952.1437	0.0149094
3954.0726	0.0148635
3956.0014	0.0148291
3957.9302	0.0147259
3959.8590	0.0147374
3961.7878	0.0148521
3963.7166	0.0148979
3965.6455	0.0148062
3967.5743	0.0148062
3969.5031	0.0148406
3971.4319	0.0149094
3973.3607	0.0150241
3975.2895	0.0149668
3977.2184	0.0148291
3979.1472	0.0147947
3981.0760	0.0147833
3983.0048	0.0148521
3984.9336	0.0149209
3986.8624	0.0149668
3988.7912	0.0149438
3990.7201	0.0150126
3992.6489	0.0150126
3994.5777	0.0150012
3996.5065	0.0149438
3998.4353	0.014875
4000.3641	0.0148635
4002.2930	0.0149438
4004.2218	0.0150126
4006.1506	0.0149668
4008.0794	0.0149553
4010.0082	0.0150356
4011.9370	0.0149324
4013.8659	0.014875
4015.7947	0.0148406
4017.7235	0.014875
4019.6523	0.0149553
4021.5811	0.0149553
4023.5099	0.0148865
4025.4387	0.0148521
4027.3676	0.0148291
4029.2964	0.0148635
4031.2252	0.0149668
4033.1540	0.0149553
4035.0828	0.0147947
4037.0116	0.0146915
4038.9405	0.0147947
4040.8693	0.0148406
4042.7981	0.0147603
4044.7269	0.0148062
4046.6557	0.0148177
4048.5845	0.0148521
4050.5134	0.014875
4052.4422	0.0148406
4054.3710	0.0147833
4056.2998	0.0147489
4058.2286	0.0148291
4060.1574	0.0148062
4062.0862	0.0147259
4064.0151	0.0147833
4065.9439	0.0147833
4067.8727	0.0147603
4069.8015	0.0146915
4071.7303	0.0146456
4073.6591	0.014703
4075.5880	0.0146571
4077.5168	0.0146227
4079.4456	0.0147833
4081.3744	0.0148406
4083.3032	0.0147603
4085.2320	0.0146342
4087.1609	0.0146342
4089.0897	0.0146571
4091.0185	0.0146456
4092.9473	0.01468
4094.8761	0.0147144
4096.8049	0.0146456
4098.7337	0.0145654
4100.6626	0.0145309
4102.5914	0.0146686
4104.5202	0.01468
4106.4490	0.0147259
4108.3778	0.0148177
4110.3066	0.0147603
4112.2355	0.0145998
4114.1643	0.0146112
4116.0931	0.0146456
4118.0219	0.0147259
4119.9507	0.0147374
4121.8795	0.01468
4123.8084	0.0147144
4125.7372	0.0147374
4127.6660	0.0146456
4129.5948	0.0145768
4131.5236	0.0145654
4133.4524	0.0146342
4135.3813	0.0147947
4137.3101	0.0149324
4139.2389	0.0148406
4141.1677	0.014703
4143.0965	0.0146686
4145.0253	0.014703
4146.9541	0.0145539
4148.8830	0.0145539
4150.8118	0.0146112
4152.7406	0.0146342
4154.6694	0.0145883
4156.5982	0.0146112
4158.5270	0.01468
4160.4559	0.0147374
4162.3847	0.0147489
4164.3135	0.0147374
4166.2423	0.0148291
4168.1711	0.0148979
4170.0999	0.0149094
4172.0288	0.0150356
4173.9576	0.0149897
4175.8864	0.014875
4177.8152	0.0147947
4179.7440	0.0147718
4181.6728	0.0147718
4183.6016	0.014703
4185.5305	0.0147144
4187.4593	0.0147603
4189.3881	0.0147259
4191.3169	0.0148406
4193.2457	0.0148979
4195.1745	0.0148979
4197.1034	0.0148865
4199.0322	0.0147718
4200.9610	0.0148635
[truncated: 414 more rows]
