# Supplementary material for: Vibrational Study on the Structure, Bioactivity, and Silver Adsorption of Silk Fibroin Fibers Grafted with Methacrylonitrile
Source: Molecules. 2023 Mar 10;28(6):2551. doi: 10.3390/molecules28062551 (PMC10051891; doi:10.3390/molecules28062551)
Supplement: Supplementary file 1 [file molecules-28-02551-s001.zip › RAW DATA/Figure S2 IR t0 parallel all samples/IR BF MAN 25% t0 parallel p1.txt]

TITLE	BF MAN 25% T0 PARALLELE P1
DATA TYPE
ORIGIN	JASCO
OWNER
DATE	23/03/01
TIME	12:03:16
SPECTROMETER/DATA SYSTEM
RESOLUTION
DELTAX	1.92882
XUNITS	1/CM
YUNITS	ABSORBANCE
FIRSTX	379.9768
LASTX	4999.4912
NPOINTS	2396
FIRSTY	0.16764
MAXY	0.29080
MINY	0.01034
XYDATA
379.9768	0.167637
381.9056	0.17468
383.8344	0.179496
385.7633	0.174498
387.6921	0.170908
389.6209	0.165101
391.5497	0.162557
393.4785	0.165665
395.4073	0.168773
397.3361	0.16979
399.2650	0.166037
401.1938	0.161148
403.1226	0.155959
405.0514	0.154178
406.9802	0.155905
408.9090	0.156123
410.8379	0.156577
412.7667	0.156777
414.6955	0.159376
416.6243	0.163093
418.5531	0.171517
420.4819	0.169027
422.4108	0.167528
424.3396	0.1674
426.2684	0.168
428.1972	0.166773
430.1260	0.161485
432.0548	0.15635
433.9837	0.15297
435.9125	0.150225
437.8413	0.148244
439.7701	0.147081
441.6989	0.146708
443.6277	0.146545
445.5565	0.146472
447.4854	0.146408
449.4142	0.14659
451.3430	0.145772
453.2718	0.145154
455.2006	0.145372
457.1294	0.146372
459.0583	0.147172
460.9871	0.147254
462.9159	0.147472
464.8447	0.14808
466.7735	0.14818
468.7023	0.148526
470.6312	0.149516
472.5600	0.152006
474.4888	0.151806
476.4176	0.151307
478.3464	0.152034
480.2752	0.153906
482.2040	0.155641
484.1329	0.156886
486.0617	0.157541
487.9905	0.158558
489.9193	0.159031
491.8481	0.159004
493.7769	0.158504
495.7058	0.158013
497.6346	0.15844
499.5634	0.15914
501.4922	0.160203
503.4210	0.161312
505.3498	0.161975
507.2787	0.163729
509.2075	0.164438
511.1363	0.165374
513.0651	0.166737
514.9939	0.167928
516.9227	0.168745
518.8515	0.170054
520.7804	0.170935
522.7092	0.171699
524.6380	0.172571
526.5668	0.17457
528.4956	0.175588
530.4244	0.177042
532.3533	0.180077
534.2821	0.182849
536.2109	0.184867
538.1397	0.187884
540.0685	0.191291
541.9973	0.194727
543.9262	0.198007
545.8550	0.200851
547.7838	0.202578
549.7126	0.203287
551.6414	0.202224
553.5702	0.199279
555.4990	0.19429
557.4279	0.188356
559.3567	0.18145
561.2855	0.175198
563.2143	0.169209
565.1431	0.164256
567.0719	0.159858
569.0008	0.156759
570.9296	0.155041
572.8584	0.154178
574.7872	0.153169
576.7160	0.152379
578.6448	0.152024
580.5737	0.151897
582.5025	0.151834
584.4313	0.152052
586.3601	0.152333
588.2889	0.153133
590.2177	0.154087
592.1465	0.154605
594.0754	0.155223
596.0042	0.156777
597.9330	0.158958
599.8618	0.161176
601.7906	0.162993
603.7194	0.165456
605.6483	0.167664
607.5771	0.169536
609.5059	0.170681
611.4347	0.171072
613.3635	0.170781
615.2923	0.169718
617.2212	0.168146
619.1500	0.167073
621.0788	0.166301
623.0076	0.165756
624.9364	0.165401
626.8652	0.164792
628.7941	0.163684
630.7229	0.162666
632.6517	0.161612
634.5805	0.160521
636.5093	0.159431
638.4381	0.158731
640.3669	0.157895
642.2958	0.157386
644.2246	0.156977
646.1534	0.155987
648.0822	0.155105
650.0110	0.154414
651.9398	0.153469
653.8687	0.152252
655.7975	0.151179
657.7263	0.15018
659.6551	0.149325
661.5839	0.148907
663.5127	0.148344
665.4416	0.148171
667.3704	0.14978
669.2992	0.149126
671.2280	0.147681
673.1568	0.147726
675.0856	0.148217
677.0144	0.148544
678.9433	0.148535
680.8721	0.14858
682.8009	0.148408
684.7297	0.148299
686.6585	0.148344
688.5873	0.148226
690.5162	0.147708
692.4450	0.14699
694.3738	0.14609
696.3026	0.145191
698.2314	0.143927
700.1602	0.142374
702.0891	0.140356
704.0179	0.13833
705.9467	0.136112
707.8755	0.133795
709.8043	0.131823
711.7331	0.130205
713.6619	0.12837
715.5908	0.126607
717.5196	0.125189
719.4484	0.123744
721.3772	0.121727
723.3060	0.119455
725.2348	0.117092
727.1637	0.114493
729.0925	0.111849
731.0213	0.109204
732.9501	0.106224
734.8789	0.103225
736.8077	0.0999441
738.7366	0.0968634
740.6654	0.0940918
742.5942	0.091102
744.5230	0.0883485
746.4518	0.0859312
748.3806	0.0835503
750.3094	0.0812512
752.2383	0.07937
754.1671	0.0778979
756.0959	0.0767438
758.0247	0.0755533
759.9535	0.0745537
761.8823	0.0737085
763.8112	0.0731179
765.7400	0.0724454
767.6688	0.0717456
769.5976	0.0702917
771.5264	0.0688286
773.4552	0.0674836
775.3841	0.0659569
777.3129	0.0643484
779.2417	0.062949
781.1705	0.0616767
783.0993	0.0606135
785.0281	0.0594412
786.9569	0.0583689
788.8858	0.057342
790.8146	0.0563242
792.7434	0.0554791
794.6722	0.0548157
796.6010	0.0540432
798.5298	0.0538342
800.4587	0.0534344
802.3875	0.0531345
804.3163	0.0529709
806.2451	0.0529437
808.1739	0.0524711
810.1027	0.0522167
812.0316	0.0521349
813.9604	0.052144
815.8892	0.0517895
817.8180	0.0515078
819.7468	0.0515714
821.6756	0.0518804
823.6045	0.0519895
825.5333	0.0523439
827.4621	0.0524529
829.3909	0.0521894
831.3197	0.0514442
833.2485	0.0505536
835.1773	0.0494631
837.1062	0.0486362
839.0350	0.0478456
840.9638	0.0473821
842.8926	0.0470459
844.8214	0.0470186
846.7502	0.0470731
848.6791	0.0474821
850.6079	0.0475184
852.5367	0.0471095
854.4655	0.0460826
856.3943	0.0449648
858.3231	0.0436017
860.2520	0.0424113
862.1808	0.0415116
864.1096	0.0409845
866.0384	0.0405302
867.9672	0.0403121
869.8960	0.0404484
871.8248	0.0405574
873.7537	0.0405483
875.6825	0.040821
877.6113	0.0406301
879.5401	0.0404029
881.4689	0.0399758
883.3977	0.0398577
885.3266	0.0396487
887.2554	0.0394669
889.1842	0.039267
891.1130	0.0394306
893.0418	0.0392761
894.9706	0.0391216
896.8995	0.0390398
898.8283	0.0389126
900.7571	0.0387854
902.6859	0.0387217
904.6147	0.0383401
906.5435	0.0383764
908.4723	0.0383492
910.4012	0.0385673
912.3300	0.0391579
914.2588	0.039576
916.1876	0.0402121
918.1164	0.0411572
920.0452	0.0419478
921.9741	0.0429747
923.9029	0.0437835
925.8317	0.0446104
927.7605	0.0450921
929.6893	0.0451648
931.6181	0.0449648
933.5470	0.0446377
935.4758	0.0442015
937.4046	0.044147
939.3334	0.0440925
941.2622	0.044147
943.1910	0.0441379
945.1198	0.0443105
947.0487	0.0445196
948.9775	0.0447558
950.9063	0.0448921
952.8351	0.0451557
954.7639	0.0454647
956.6927	0.0457918
958.6216	0.0460281
960.5504	0.0464007
962.4792	0.0467551
964.4080	0.0475093
966.3368	0.0484726
968.2656	0.0496722
970.1945	0.0509808
972.1233	0.0522621
974.0521	0.0530527
975.9809	0.0534616
977.9097	0.0532435
979.8385	0.0525347
981.7673	0.0516532
983.6962	0.0510898
985.6250	0.0508172
987.5538	0.0510807
989.4826	0.0519531
991.4114	0.0531436
993.3402	0.0541886
995.2691	0.0549156
997.1979	0.0552882
999.1267	0.0554154
1001.0555	0.0552428
1002.9843	0.054952
1004.9131	0.0545976
1006.8420	0.0542977
1008.7708	0.0542795
1010.6996	0.0546612
1012.6284	0.0550429
1014.5572	0.0553791
1016.4860	0.0554881
1018.4149	0.0552973
1020.3437	0.0549702
1022.2725	0.0549611
1024.2013	0.0554609
1026.1301	0.0564696
1028.0589	0.0577146
1029.9877	0.0591141
1031.9166	0.0607134
1033.8454	0.062431
1035.7742	0.064094
1037.7030	0.0657479
1039.6318	0.0671201
1041.5606	0.0683288
1043.4895	0.0693466
1045.4183	0.0700554
1047.3471	0.0706733
1049.2759	0.0712913
1051.2047	0.0719637
1053.1335	0.0731179
1055.0624	0.0744992
1056.9912	0.0760168
1058.9200	0.0775344
1060.8488	0.0789429
1062.7776	0.0800334
1064.7064	0.0808786
1066.6352	0.0814147
1068.5641	0.0815056
1070.4929	0.0810149
1072.4217	0.0800607
1074.3505	0.0786521
1076.2793	0.0768528
1078.2081	0.0744992
1080.1370	0.0719819
1082.0658	0.0694465
1083.9946	0.0669293
1085.9234	0.0645302
1087.8522	0.0623219
1089.7810	0.0604317
1091.7099	0.0590414
1093.6387	0.0581508
1095.5675	0.0577146
1097.4963	0.0575601
1099.4251	0.0577237
1101.3539	0.0577782
1103.2827	0.0577237
1105.2116	0.0573602
1107.1404	0.0568058
1109.0692	0.0563151
1110.9980	0.0559425
1112.9268	0.0556426
1114.8556	0.0554427
1116.7845	0.0553337
1118.7133	0.0552337
1120.6421	0.0550338
1122.5709	0.0549429
1124.4997	0.0548339
1126.4285	0.0547702
1128.3574	0.0547702
1130.2862	0.0547702
1132.2150	0.054852
1134.1438	0.0550156
1136.0726	0.0551701
1138.0014	0.0555518
1139.9302	0.0561061
1141.8591	0.0568876
1143.7879	0.0577328
1145.7167	0.0586324
1147.6455	0.0596502
1149.5743	0.0608225
1151.5031	0.0622038
1153.4320	0.0636214
1155.3608	0.0648392
1157.2896	0.0661568
1159.2184	0.0672292
1161.1472	0.0681288
1163.0760	0.0690012
1165.0049	0.0696555
1166.9337	0.0703007
1168.8625	0.0709278
1170.7913	0.0713185
1172.7201	0.0711004
1174.6489	0.0700463
1176.5777	0.0686014
1178.5066	0.0671565
1180.4354	0.0662023
1182.3642	0.065857
1184.2930	0.065857
1186.2218	0.0662932
1188.1506	0.0672201
1190.0795	0.0682106
1192.0083	0.0693738
1193.9371	0.0707733
1195.8659	0.0725635
1197.7947	0.0745809
1199.7235	0.0769346
1201.6524	0.0797335
1203.5812	0.0828596
1205.5100	0.0863401
1207.4388	0.0900842
1209.3676	0.0938737
1211.2964	0.0977631
1213.2253	0.101362
1215.1541	0.104215
1217.0829	0.106205
1219.0117	0.107214
1220.9405	0.107596
1222.8693	0.107805
1224.7981	0.108341
1226.7270	0.109204
1228.6558	0.110068
1230.5846	0.110531
1232.5134	0.110367
1234.4422	0.109468
1236.3710	0.108068
1238.2999	0.106414
1240.2287	0.104724
1242.1575	0.103116
1244.0863	0.101571
1246.0151	0.100199
1247.9439	0.0990354
1249.8728	0.0980085
1251.8016	0.0972451
1253.7304	0.0967998
1255.6592	0.0966544
1257.5880	0.0967271
1259.5168	0.0969725
1261.4456	0.0969816
1263.3745	0.0965181
1265.3033	0.0953731
1267.2321	0.0935102
1269.1609	0.0910111
1271.0897	0.0881031
1273.0185	0.0850497
1274.9474	0.0821781
1276.8762	0.0797245
1278.8050	0.0776343
1280.7338	0.075935
1282.6626	0.0746355
1284.5914	0.0736449
1286.5203	0.0728361
1288.4491	0.0721001
1290.3779	0.0716003
1292.3067	0.071264
1294.2355	0.0710096
1296.1643	0.0709187
1298.0931	0.0709732
1300.0220	0.071155
1301.9508	0.0713094
1303.8796	0.0713912
1305.8084	0.0714458
1307.7372	0.0714821
1309.6660	0.0714912
1311.5949	0.0715366
1313.5237	0.0716003
1315.4525	0.071682
1317.3813	0.0717547
1319.3101	0.0720274
1321.2389	0.0725272
1323.1678	0.0731542
1325.0966	0.073863
1327.0254	0.0746991
1328.9542	0.0755442
1330.8830	0.0763257
1332.8118	0.076871
1334.7406	0.0771981
1336.6695	0.077389
1338.5983	0.0773344
1340.5271	0.0770891
1342.4559	0.0768256
1344.3847	0.0765984
1346.3135	0.0764075
1348.2424	0.0762621
1350.1712	0.0762621
1352.1000	0.0764802
1354.0288	0.0769073
1355.9576	0.0776616
1357.8864	0.0788884
1359.8153	0.080615
1361.7441	0.0830777
1363.6729	0.0861311
1365.6017	0.0886211
1367.5305	0.0903205
1369.4593	0.0908657
1371.3881	0.0905204
1373.3170	0.089957
1375.2458	0.0894026
1377.1746	0.08903
1379.1034	0.0888392
1381.0322	0.0890119
1382.9610	0.0898025
1384.8899	0.0909021
1386.8187	0.0919653
1388.7475	0.0927468
1390.6763	0.0931739
1392.6051	0.093392
1394.5339	0.0934556
1396.4628	0.0933284
1398.3916	0.0932921
1400.3204	0.0930921
1402.2492	0.0930376
1404.1780	0.0931285
1406.1068	0.0932557
1408.0357	0.0933284
1409.9645	0.0934193
1411.8933	0.0932921
1413.8221	0.0931285
1415.7509	0.0929558
1417.6797	0.0929649
1419.6085	0.0928195
1421.5374	0.0930921
1423.4662	0.0938373
1425.3950	0.0954549
1427.3238	0.0979903
1429.2526	0.101998
1431.1814	0.107296
1433.1103	0.113384
1435.0391	0.119455
1436.9679	0.126498
1438.8967	0.130869
1440.8255	0.132795
1442.7543	0.133713
1444.6832	0.134222
1446.6120	0.133468
1448.5408	0.131032
1450.4696	0.126879
1452.3984	0.121954
1454.3272	0.116847
1456.2560	0.111912
1458.1849	0.105006
1460.1137	0.101116
1462.0425	0.09879
1463.9713	0.0971179
1465.9001	0.0956185
1467.8289	0.0945189
1469.7578	0.093492
1471.6866	0.0925651
1473.6154	0.0913292
1475.5442	0.0904477
1477.4730	0.0897479
1479.4018	0.0896571
1481.3307	0.0902114
1483.2595	0.0916472
1485.1883	0.0938373
1487.1171	0.0972269
1489.0459	0.101653
1490.9747	0.107559
1492.9035	0.11333
1494.8324	0.119382
1496.7612	0.127361
1498.6900	0.135631
1500.6188	0.143428
1502.5476	0.151261
1504.4764	0.158595
1506.4053	0.168355
1508.3341	0.17906
1510.2629	0.185803
1512.1917	0.192982
1514.1205	0.199016
1516.0493	0.201533
1517.9782	0.200552
1519.9070	0.198879
1521.8358	0.196308
1523.7646	0.194681
1525.6934	0.193727
1527.6222	0.191955
1529.5510	0.190265
1531.4799	0.188611
1533.4087	0.185848
1535.3375	0.182322
1537.2663	0.180614
1539.1951	0.177933
1541.1239	0.172953
1543.0528	0.168582
1544.9816	0.16452
1546.9104	0.160548
1548.8392	0.157304
1550.7680	0.153251
1552.6968	0.149962
1554.6257	0.146018
1556.5545	0.143291
1558.4833	0.139802
1560.4121	0.13195
1562.3409	0.127615
1564.2697	0.123581
1566.1985	0.118601
1568.1274	0.115002
1570.0562	0.110486
1571.9850	0.107041
1573.9138	0.105051
1575.8426	0.103597
1577.7714	0.10218
1579.7003	0.102198
1581.6291	0.103107
1583.5579	0.105188
1585.4867	0.108359
1587.4155	0.113021
1589.3443	0.118901
1591.2732	0.126171
1593.2020	0.134531
1595.1308	0.143982
1597.0596	0.154442
1598.9884	0.166074
1600.9172	0.179687
1602.8461	0.195435
1604.7749	0.212738
1606.7037	0.229959
1608.6325	0.246852
1610.5613	0.261638
1612.4901	0.27396
1614.4189	0.28303
1616.3478	0.289309
1618.2766	0.290799
1620.2054	0.288346
1622.1342	0.281994
1624.0630	0.270298
1625.9918	0.258939
1627.9207	0.24658
1629.8495	0.233167
1631.7783	0.221971
1633.7071	0.21242
1635.6359	0.200542
1637.5647	0.188592
1639.4936	0.180841
1641.4224	0.173562
1643.3512	0.167391
1645.2800	0.16253
1647.2088	0.156441
1649.1376	0.151225
1651.0664	0.148171
1652.9953	0.143982
1654.9241	0.13663
1656.8529	0.132332
1658.7817	0.127597
1660.7105	0.12309
1662.6393	0.118201
1664.5682	0.113539
1666.4970	0.10984
1668.4258	0.10646
1670.3546	0.102007
1672.2834	0.0983174
1674.2122	0.0949732
1676.1411	0.0910747
1678.0699	0.0874216
1679.9987	0.0842591
1681.9275	0.0812693
1683.8563	0.0788339
1685.7851	0.0749172
1687.7139	0.0722273
1689.6428	0.0697918
1691.5716	0.0677744
1693.5004	0.0664931
1695.4292	0.0662386
1697.3580	0.0662023
1699.2868	0.0652935
1701.2157	0.0604681
1703.1445	0.0545976
1705.0733	0.0477365
1707.0021	0.040721
1708.9309	0.0356138
1710.8597	0.0324514
1712.7886	0.0296524
1714.7174	0.028053
1716.6462	0.0265354
1718.5750	0.0257539
1720.5038	0.0241182
1722.4326	0.0233276
1724.3614	0.0224642
1726.2903	0.0219917
1728.2191	0.0213374
1730.1479	0.0212738
1732.0767	0.0209285
1734.0055	0.0215282
1735.9343	0.0211011
1737.8632	0.0206377
1739.7920	0.0202106
1741.7208	0.0197653
1743.6496	0.0190928
1745.5784	0.0186021
1747.5072	0.0178569
1749.4361	0.0175207
1751.3649	0.0168573
1753.2937	0.0162212
1755.2225	0.0154033
1757.1513	0.0152124
1759.0801	0.0147308
1761.0089	0.0147581
1762.9378	0.0144764
1764.8666	0.0141765
1766.7954	0.0139675
1768.7242	0.0141674
1770.6530	0.0139765
1772.5818	0.0144309
1774.5107	0.0139765
1776.4395	0.0137584
1778.3683	0.0134858
1780.2971	0.0135222
1782.2259	0.0133404
1784.1547	0.0133677
1786.0836	0.0131678
1788.0124	0.0130224
1789.9412	0.0127861
1791.8700	0.0131768
1793.7988	0.0130678
1795.7276	0.0128951
1797.6565	0.0126316
1799.5853	0.0126316
1801.5141	0.0126407
1803.4429	0.0127043
1805.3717	0.0124226
1807.3005	0.012359
1809.2293	0.0122227
1811.1582	0.012359
1813.0870	0.0121227
1815.0158	0.0120318
1816.9446	0.0119591
1818.8734	0.0121409
1820.8022	0.0120773
1822.7311	0.0122227
1824.6599	0.0122408
1826.5887	0.0123135
1828.5175	0.0121772
1830.4463	0.0125044
1832.3751	0.0121227
1834.3040	0.012159
1836.2328	0.0120863
1838.1616	0.0122227
1840.0904	0.0120591
1842.0192	0.0121227
1843.9480	0.0124044
1845.8768	0.012677
1847.8057	0.0122681
1849.7345	0.012159
1851.6633	0.0120046
1853.5921	0.012359
1855.5209	0.0123226
1857.4497	0.0123862
1859.3786	0.0121772
1861.3074	0.012359
1863.2362	0.012259
1865.1650	0.0123862
1867.0938	0.012568
1869.0226	0.0132859
1870.9515	0.0129406
1872.8803	0.0126589
1874.8091	0.0125498
1876.7379	0.0127679
1878.6667	0.0126407
1880.5955	0.0127225
1882.5243	0.0124862
1884.4532	0.0127497
1886.3820	0.0126679
1888.3108	0.0129042
1890.2396	0.0130224
1892.1684	0.0129587
1894.0972	0.0126589
1896.0261	0.0128224
1897.9549	0.0127952
1899.8837	0.0130678
1901.8125	0.0128224
1903.7413	0.0130042
1905.6701	0.0131314
1907.5990	0.0134767
1909.5278	0.0132132
1911.4566	0.0130951
1913.3854	0.0129497
1915.3142	0.0133222
1917.2430	0.0134586
1919.1718	0.0136857
1921.1007	0.0133768
1923.0295	0.0136494
1924.9583	0.0134676
1926.8871	0.013613
1928.8159	0.0136221
1930.7447	0.0140856
1932.6736	0.0142037
1934.6024	0.0145672
1936.5312	0.0143491
1938.4600	0.0145036
1940.3888	0.0143582
1942.3176	0.0148126
1944.2465	0.0148217
1946.1753	0.0152306
1948.1041	0.0150125
1950.0329	0.0154215
1951.9617	0.0157759
1953.8905	0.0161394
1955.8193	0.0159213
1957.7482	0.0164483
1959.6770	0.0163666
1961.6058	0.0171662
1963.5346	0.0172753
1965.4634	0.0178932
1967.3922	0.0180568
1969.3211	0.0185203
1971.2499	0.0179659
1973.1787	0.0184476
1975.1075	0.0186748
1977.0363	0.0196744
1978.9651	0.0196926
1980.8940	0.0197017
1982.8228	0.0189383
1984.7516	0.0185112
1986.6804	0.0177115
1988.6092	0.0177751
1990.5380	0.0177478
1992.4669	0.0181931
1994.3957	0.0178387
1996.3245	0.0177751
1998.2533	0.0172389
2000.1821	0.017448
2002.1109	0.0173843
2004.0397	0.0170845
2005.9686	0.0170572
2007.8974	0.0186021
2009.8262	0.0186021
2011.7550	0.0184112
2013.6838	0.0180659
2015.6126	0.0191746
2017.5415	0.0190474
2019.4703	0.0194836
2021.3991	0.0187838
2023.3279	0.0195472
2025.2567	0.0200833
2027.1855	0.0201651
2029.1144	0.0191201
2031.0432	0.01922
2032.9720	0.0187111
2034.9008	0.0193836
2036.8296	0.0192564
2038.7584	0.0182749
2040.6872	0.0173843
2042.6161	0.017457
2044.5449	0.0171117
2046.4737	0.0176661
2048.4025	0.0172571
2050.3313	0.0168845
2052.2601	0.0156032
2054.1890	0.0156577
2056.1178	0.0157123
2058.0466	0.015785
2059.9754	0.0155759
2061.9042	0.0156577
2063.8330	0.0152397
2065.7619	0.0152488
2067.6907	0.0152215
2069.6195	0.0155123
2071.5483	0.0154487
2073.4771	0.0152761
2075.4059	0.0147944
2077.3347	0.0146854
2079.2636	0.0144491
2081.1924	0.0144037
2083.1212	0.0142401
2085.0500	0.0141038
2086.9788	0.0141129
2088.9076	0.0142219
2090.8365	0.0141583
2092.7653	0.0141674
2094.6941	0.0138039
2096.6229	0.0141765
2098.5517	0.0140765
2100.4805	0.0140674
2102.4094	0.0141492
2104.3382	0.0143855
2106.2670	0.0142764
2108.1958	0.0145036
2110.1246	0.0143037
2112.0534	0.0143855
2113.9822	0.014131
2115.9111	0.0136585
2117.8399	0.0131587
2119.7687	0.0136221
2121.6975	0.0139402
2123.6263	0.0140856
2125.5551	0.0136403
2127.4840	0.0134404
2129.4128	0.013295
2131.3416	0.0132677
2133.2704	0.0130678
2135.1992	0.0141219
2137.1280	0.0146127
2139.0569	0.0149035
2140.9857	0.0148489
2142.9145	0.0149307
2144.8433	0.0149035
2146.7721	0.0156032
2148.7009	0.0154124
2150.6297	0.0157304
2152.5586	0.0165483
2154.4874	0.0171753
2156.4162	0.0166846
2158.3450	0.0192018
2160.2738	0.0211284
2162.2026	0.0207285
2164.1315	0.0192382
2166.0603	0.0186566
2167.9891	0.0182477
2169.9179	0.0187566
2171.8467	0.0180114
2173.7755	0.0178478
2175.7044	0.0178024
2177.6332	0.0181931
2179.5620	0.0182386
2181.4908	0.018593
2183.4196	0.0180477
2185.3484	0.0176751
2187.2773	0.0167664
2189.2061	0.016621
2191.1349	0.0164938
2193.0637	0.0169209
2194.9925	0.0168664
2196.9213	0.0175297
2198.8501	0.0175661
2200.7790	0.0171662
2202.7078	0.016621
2204.6366	0.0164392
2206.5654	0.0161666
2208.4942	0.0163847
2210.4230	0.0160667
2212.3519	0.0161303
2214.2807	0.0159394
2216.2095	0.0158486
2218.1383	0.0160667
2220.0671	0.0161484
2221.9959	0.0156305
2223.9248	0.0160121
2225.8536	0.0167482
2227.7824	0.0176115
2229.7112	0.0181931
2231.6400	0.0192473
2233.5688	0.0199834
2235.4976	0.020365
2237.4265	0.020256
2239.3553	0.0197289
2241.2841	0.0186657
2243.2129	0.0180023
2245.1417	0.0170208
2247.0705	0.0162848
2248.9994	0.0160212
2250.9282	0.0156759
2252.8570	0.0150489
2254.7858	0.0148308
2256.7146	0.0144673
2258.6434	0.0141856
2260.5723	0.0138857
2262.5011	0.014022
2264.4299	0.0140038
2266.3587	0.0140583
2268.2875	0.0138584
2270.2163	0.0136767
2272.1451	0.0136676
2274.0740	0.013813
2276.0028	0.0136948
2277.9316	0.0136312
2279.8604	0.0134676
2281.7892	0.0135494
2283.7180	0.0135222
2285.6469	0.0135767
2287.5757	0.0134767
2289.5045	0.0134222
2291.4333	0.0133041
2293.3621	0.0132859
2295.2909	0.0132041
2297.2198	0.0130496
2299.1486	0.0127679
2301.0774	0.012886
2303.0062	0.0130496
2304.9350	0.0131496
2306.8638	0.0131314
2308.7926	0.0132586
2310.7215	0.0133132
2312.6503	0.0134676
2314.5791	0.0133404
2316.5079	0.0135222
2318.4367	0.0138402
2320.3655	0.0141401
2322.2944	0.0143582
2324.2232	0.0144491
2326.1520	0.0139765
2328.0808	0.0138039
2330.0096	0.0138039
2331.9384	0.0140674
2333.8673	0.0139675
2335.7961	0.0138766
2337.7249	0.0138675
2339.6537	0.0140311
2341.5825	0.0141219
2343.5113	0.0142401
2345.4401	0.0141401
2347.3690	0.013713
2349.2978	0.0132405
2351.2266	0.0133586
2353.1554	0.0138311
2355.0842	0.0146127
2357.0130	0.0154124
2358.9419	0.0158395
2360.8707	0.0154851
2362.7995	0.0154305
2364.7283	0.0156123
2366.6571	0.0153669
2368.5859	0.014749
2370.5148	0.0144309
2372.4436	0.0138857
2374.3724	0.0136221
2376.3012	0.0133041
2378.2300	0.012886
2380.1588	0.0124498
2382.0877	0.0122863
2384.0165	0.012259
2385.9453	0.0122227
2387.8741	0.0121409
2389.8029	0.0120318
2391.7317	0.0120773
2393.6605	0.0121954
2395.5894	0.0121863
2397.5182	0.01215
2399.4470	0.0121227
2401.3758	0.0121954
2403.3046	0.0121954
2405.2334	0.0122136
2407.1623	0.012359
2409.0911	0.0125044
2411.0199	0.0125316
2412.9487	0.0126225
2414.8775	0.0125044
2416.8063	0.0124953
2418.7352	0.012568
2420.6640	0.0125135
2422.5928	0.0125044
2424.5216	0.0125407
2426.4504	0.0125225
2428.3792	0.0126043
2430.3080	0.0125316
2432.2369	0.0126407
2434.1657	0.0127406
2436.0945	0.0127952
2438.0233	0.0127588
2439.9521	0.0127588
2441.8809	0.0127406
2443.8098	0.0129133
2445.7386	0.012986
2447.6674	0.0129951
2449.5962	0.0130042
2451.5250	0.0130496
2453.4538	0.012886
2455.3827	0.0127861
2457.3115	0.0127497
2459.2403	0.0128133
2461.1691	0.0128406
2463.0979	0.0129133
2465.0267	0.0129497
2466.9555	0.0130042
2468.8844	0.0130133
2470.8132	0.0130405
2472.7420	0.012886
2474.6708	0.0129224
2476.5996	0.0131314
2478.5284	0.0131768
2480.4573	0.0129951
2482.3861	0.0130133
2484.3149	0.0130405
2486.2437	0.0131314
2488.1725	0.0131587
2490.1013	0.013295
2492.0302	0.0132132
2493.9590	0.0132132
2495.8878	0.0132041
2497.8166	0.0131859
2499.7454	0.0131587
2501.6742	0.0133313
2503.6030	0.0134586
2505.5319	0.0133586
2507.4607	0.0132223
2509.3895	0.0133041
2511.3183	0.0133132
2513.2471	0.0133768
2515.1759	0.0134404
2517.1048	0.0135313
2519.0336	0.0135585
2520.9624	0.0136585
2522.8912	0.0135767
2524.8200	0.0135403
2526.7488	0.013604
2528.6777	0.0136403
2530.6065	0.0134949
2532.5353	0.0134676
2534.4641	0.0135585
2536.3929	0.0136403
2538.3217	0.0136221
2540.2505	0.013713
2542.1794	0.0136676
2544.1082	0.0137312
2546.0370	0.0137857
2547.9658	0.0138493
2549.8946	0.0138948
2551.8234	0.0138675
2553.7523	0.0138675
2555.6811	0.0139947
2557.6099	0.014022
2559.5387	0.0140402
2561.4675	0.0141401
2563.3963	0.0143219
2565.3252	0.0143582
2567.2540	0.0143764
2569.1828	0.0144582
2571.1116	0.0144491
2573.0404	0.014331
2574.9692	0.0143673
2576.8981	0.0144854
2578.8269	0.0145309
2580.7557	0.0144945
2582.6845	0.0145309
2584.6133	0.0145763
2586.5421	0.014649
2588.4709	0.0147399
2590.3998	0.0148489
2592.3286	0.0148399
2594.2574	0.0149307
2596.1862	0.0149853
2598.1150	0.0148944
2600.0438	0.0149126
2601.9727	0.0151307
2603.9015	0.0151579
2605.8303	0.0151307
2607.7591	0.0151761
2609.6879	0.0152306
2611.6167	0.0151761
2613.5456	0.0151761
2615.4744	0.0151216
2617.4032	0.0152124
2619.3320	0.0152761
2621.2608	0.0153306
2623.1896	0.0154578
2625.1184	0.0155214
2627.0473	0.0154305
2628.9761	0.0153669
2630.9049	0.0153124
2632.8337	0.0152851
2634.7625	0.015267
2636.6913	0.0153124
2638.6202	0.0153397
2640.5490	0.0153578
2642.4778	0.015267
2644.4066	0.0152215
2646.3354	0.0153215
2648.2642	0.0153578
2650.1931	0.0152579
2652.1219	0.0152488
2654.0507	0.0152761
2655.9795	0.0152942
2657.9083	0.0152851
2659.8371	0.0153124
2661.7659	0.0152761
2663.6948	0.0152124
2665.6236	0.0151761
2667.5524	0.0152397
2669.4812	0.0152488
2671.4100	0.0152488
2673.3388	0.0153215
2675.2677	0.015376
2677.1965	0.0153942
2679.1253	0.0154942
2681.0541	0.0155759
2682.9829	0.0156305
2684.9117	0.0156577
2686.8406	0.0157213
2688.7694	0.0157577
2690.6982	0.0158395
2692.6270	0.0158577
2694.5558	0.0158577
2696.4846	0.0158758
2698.4134	0.0159758
2700.3423	0.0160394
2702.2711	0.016103
2704.1999	0.0161212
2706.1287	0.0161666
2708.0575	0.0162484
2709.9863	0.0163484
2711.9152	0.0164302
2713.8440	0.0165483
2715.7728	0.0166119
2717.7016	0.0166664
2719.6304	0.016721
2721.5592	0.0168027
2723.4881	0.0168845
2725.4169	0.0170663
2727.3457	0.0171481
2729.2745	0.0171844
2731.2033	0.017248
2733.1321	0.0173116
2735.0609	0.0173662
2736.9898	0.017457
2738.9186	0.0174934
2740.8474	0.0175752
2742.7762	0.0176842
2744.7050	0.0177751
2746.6338	0.0179114
2748.5627	0.0181113
2750.4915	0.018184
2752.4203	0.0182113
2754.3491	0.0183113
2756.2779	0.0184476
2758.2067	0.0185203
2760.1356	0.0186566
2762.0644	0.0186748
2763.9932	0.0187202
2765.9220	0.0188656
2767.8508	0.0190201
2769.7796	0.0191019
2771.7085	0.0192382
2773.6373	0.0193927
2775.5661	0.0194926
2777.4949	0.0194836
2779.4237	0.0195199
2781.3525	0.0195563
2783.2813	0.0196744
2785.2102	0.0198016
2787.1390	0.0199198
2789.0678	0.0200742
2790.9966	0.0201651
2792.9254	0.020156
2794.8542	0.0202287
2796.7831	0.0203287
2798.7119	0.0204377
2800.6407	0.0205468
2802.5695	0.0205922
2804.4983	0.0206468
2806.4271	0.020774
2808.3560	0.0208921
2810.2848	0.0209921
2812.2136	0.0210284
2814.1424	0.0210739
2816.0712	0.0211557
2818.0000	0.0212465
2819.9288	0.0213011
2821.8577	0.0214374
2823.7865	0.0216464
2825.7153	0.0218463
2827.6441	0.0219917
2829.5729	0.0221462
2831.5017	0.0224006
2833.4306	0.0227641
2835.3594	0.0231458
2837.2882	0.0236274
2839.2170	0.0241909
2841.1458	0.0248724
2843.0746	0.0258175
2845.0035	0.0271988
2846.9323	0.02898
2848.8611	0.0307429
2850.7899	0.0319152
2852.7187	0.0323423
2854.6475	0.032206
2856.5763	0.0317426
2858.5052	0.0311428
2860.4340	0.0304703
2862.3628	0.0299342
2864.2916	0.0298251
2866.2204	0.029916
2868.1492	0.0301613
2870.0781	0.030643
2872.0069	0.0310792
2873.9357	0.0311882
2875.8645	0.0309065
2877.7933	0.0306157
2879.7221	0.0304976
2881.6510	0.0304067
2883.5798	0.0303976
2885.5086	0.0304885
2887.4374	0.0306884
2889.3662	0.0309338
2891.2950	0.0312246
2893.2238	0.0315881
2895.1527	0.0320425
2897.0815	0.032406
2899.0103	0.0327422
2900.9391	0.0331693
2902.8679	0.0337509
2904.7967	0.034487
2906.7256	0.0353139
2908.6544	0.0363136
2910.5832	0.0376403
2912.5120	0.0393033
2914.4408	0.0412026
2916.3696	0.043111
2918.2985	0.0447467
2920.2273	0.0459372
2922.1561	0.0468096
2924.0849	0.0473367
2926.0137	0.0475093
2927.9425	0.0474548
2929.8713	0.0470368
2931.8002	0.0462189
2933.7290	0.0451739
2935.6578	0.0441561
2937.5866	0.0429838
2939.5154	0.0416752
2941.4442	0.0405756
2943.3731	0.0396668
2945.3019	0.0388671
2947.2307	0.0381856
2949.1595	0.0376949
2951.0883	0.037395
2953.0171	0.0371951
2954.9460	0.0368952
2956.8748	0.0365771
2958.8036	0.0363317
2960.7324	0.0360591
2962.6612	0.0358774
2964.5900	0.0358138
2966.5189	0.0356593
2968.4477	0.0353776
2970.3765	0.035114
2972.3053	0.0348323
2974.2341	0.0345688
2976.1629	0.0344325
2978.0917	0.0343143
2980.0206	0.0341507
2981.9494	0.0339054
2983.8782	0.0336509
2985.8070	0.0333147
2987.7358	0.0329512
2989.6646	0.0326968
2991.5935	0.0325423
2993.5223	0.0321697
2995.4511	0.0316971
2997.3799	0.0314154
2999.3087	0.0309429
3001.2375	0.0304249
3003.1664	0.0301704
3005.0952	0.0298887
3007.0240	0.0295888
3008.9528	0.0294798
3010.8816	0.0295888
3012.8104	0.029607
3014.7392	0.0294889
3016.6681	0.0292526
3018.5969	0.0290072
3020.5257	0.0288982
3022.4545	0.0288437
3024.3833	0.0289345
3026.3121	0.0290072
3028.2410	0.0290527
3030.1698	0.0293253
3032.0986	0.0296979
3034.0274	0.0301159
3035.9562	0.0303067
3037.8850	0.0305067
3039.8139	0.0310883
3041.7427	0.0317517
3043.6715	0.0321969
3045.6003	0.0325423
3047.5291	0.0328422
3049.4579	0.0334237
3051.3867	0.0340508
3053.3156	0.034487
3055.2444	0.0349232
3057.1732	0.0353866
3059.1020	0.0356956
3061.0308	0.0360955
3062.9596	0.0366044
3064.8885	0.0371496
3066.8173	0.0376949
3068.7461	0.0378312
3070.6749	0.0377857
3072.6037	0.037913
3074.5325	0.0379766
3076.4614	0.0382765
3078.3902	0.0385854
3080.3190	0.0384673
3082.2478	0.0382219
3084.1766	0.0381674
3086.1054	0.0379493
3088.0342	0.0376585
3089.9631	0.0374404
3091.8919	0.0370497
3093.8207	0.0366498
3095.7495	0.0364044
3097.6783	0.0362227
3099.6071	0.03615
3101.5360	0.035841
3103.4648	0.0354775
3105.3936	0.0352322
3107.3224	0.035214
3109.2512	0.0351049
3111.1800	0.0347687
3113.1089	0.0346233
3115.0377	0.0346596
3116.9665	0.034596
3118.8953	0.0345233
3120.8241	0.034387
3122.7529	0.0340599
3124.6817	0.0338781
3126.6106	0.0339236
3128.5394	0.0339599
3130.4682	0.0340508
3132.3970	0.0341689
3134.3258	0.0342961
3136.2546	0.0344415
3138.1835	0.034696
3140.1123	0.0348959
3142.0411	0.0349595
3143.9699	0.0351231
3145.8987	0.0353594
3147.8275	0.0356138
3149.7564	0.03605
3151.6852	0.0365953
3153.6140	0.0369588
3155.5428	0.0372587
3157.4716	0.0376585
3159.4004	0.0380584
3161.3293	0.0385127
3163.2581	0.0391579
3165.1869	0.0397577
3167.1157	0.0401848
3169.0445	0.0406119
3170.9733	0.041239
3172.9021	0.0419115
3174.8310	0.0424204
3176.7598	0.0431201
3178.6886	0.0439016
3180.6174	0.0445559
3182.5462	0.0452102
3184.4750	0.0459645
3186.4039	0.046746
3188.3327	0.0475093
3190.2615	0.0483181
3192.1903	0.0491814
3194.1191	0.0500084
3196.0479	0.0508081
3197.9768	0.051626
3199.9056	0.0523893
3201.8344	0.0532799
3203.7632	0.0543068
3205.6920	0.0552428
3207.6208	0.0560788
3209.5496	0.0569876
3211.4785	0.0579781
3213.4073	0.0589505
3215.3361	0.0600228
3217.2649	0.0610951
3219.1937	0.0621402
3221.1225	0.0632216
3223.0514	0.0644666
3224.9802	0.0657025
3226.9090	0.0668748
3228.8378	0.0681379
3230.7666	0.069701
3232.6954	0.0716093
3234.6243	0.0731815
3236.5531	0.0744265
3238.4819	0.075835
3240.4107	0.0775344
3242.3395	0.0795245
3244.2683	0.0816783
3246.1971	0.084041
3248.1260	0.0861493
3250.0548	0.088194
3251.9836	0.0905658
3253.9124	0.0933102
3255.8412	0.096091
3257.7700	0.0986446
3259.6989	0.101362
3261.6277	0.104315
3263.5565	0.107205
3265.4853	0.110186
3267.4141	0.113066
3269.3429	0.115684
3271.2718	0.117974
3273.2006	0.119764
3275.1294	0.121191
3277.0582	0.122018
3278.9870	0.122381
3280.9158	0.122263
3282.8446	0.1217
3284.7735	0.120627
3286.7023	0.119219
3288.6311	0.11751
3290.5599	0.115384
3292.4887	0.113012
3294.4175	0.110386
3296.3464	0.107641
3298.2752	0.104715
3300.2040	0.101734
3302.1328	0.0988718
3304.0616	0.0962546
3305.9904	0.0935283
3307.9193	0.0907839
3309.8481	0.0881304
3311.7769	0.0854496
3313.7057	0.0829505
3315.6345	0.0805878
3317.5633	0.0782705
3319.4921	0.0760531
3321.4210	0.0740266
3323.3498	0.0720274
3325.2786	0.0700281
3327.2074	0.0681016
3329.1362	0.0663022
3331.0650	0.0647119
3332.9939	0.0631852
3334.9227	0.0616404
3336.8515	0.0601591
3338.7803	0.0588778
3340.7091	0.0576782
3342.6379	0.0565241
3344.5668	0.0554427
3346.4956	0.0544794
3348.4244	0.0535525
3350.3532	0.052671
3352.2820	0.0517259
3354.2108	0.0508808
3356.1397	0.0501265
3358.0685	0.0493814
3359.9973	0.0487725
3361.9261	0.0481727
3363.8549	0.0476638
3365.7837	0.0472004
3367.7125	0.0467278
3369.6414	0.0461644
3371.5702	0.0455374
3373.4990	0.0450466
3375.4278	0.0446559
3377.3566	0.0442651
3379.2854	0.0439198
3381.2143	0.0436017
3383.1431	0.0431837
3385.0719	0.042902
3387.0007	0.0425294
3388.9295	0.0420841
3390.8583	0.041757
3392.7872	0.0415752
3394.7160	0.0412753
3396.6448	0.0409664
3398.5736	0.0406665
3400.5024	0.0402848
3402.4312	0.0399486
3404.3600	0.0397214
3406.2889	0.0394124
3408.2177	0.0390671
3410.1465	0.0387581
3412.0753	0.0384855
3414.0041	0.0382038
3415.9329	0.0378766
3417.8618	0.0376313
3419.7906	0.0374586
3421.7194	0.0372405
3423.6482	0.0369133
3425.5770	0.0366498
3427.5058	0.0363681
3429.4347	0.0360319
3431.3635	0.0357047
3433.2923	0.0354775
3435.2211	0.035214
3437.1499	0.0349414
3439.0787	0.0347778
3441.0075	0.0346506
3442.9364	0.0345415
3444.8652	0.0343507
3446.7940	0.0341871
3448.7228	0.0340053
3450.6516	0.0338236
3452.5804	0.0336873
3454.5093	0.033451
3456.4381	0.0333056
3458.3669	0.0332147
3460.2957	0.0330239
3462.2245	0.0329239
3464.1533	0.0327785
3466.0822	0.0325423
3468.0110	0.0323878
3469.9398	0.0322515
3471.8686	0.0321879
3473.7974	0.0321424
3475.7262	0.0319698
3477.6550	0.0317517
3479.5839	0.031579
3481.5127	0.0314881
3483.4415	0.0313064
3485.3703	0.031061
3487.2991	0.0309156
3489.2279	0.0307793
3491.1568	0.0307157
3493.0856	0.0306157
3495.0144	0.0303431
3496.9432	0.0301704
3498.8720	0.0299796
3500.8008	0.0297342
3502.7297	0.0296252
3504.6585	0.0295616
3506.5873	0.0293253
3508.5161	0.0291799
3510.4449	0.0289981
3512.3737	0.02878
3514.3025	0.0286528
3516.2314	0.0284983
3518.1602	0.0282984
3520.0890	0.028053
3522.0178	0.0277804
3523.9466	0.027735
3525.8754	0.0276259
3527.8043	0.027426
3529.7331	0.0271716
3531.6619	0.026908
3533.5907	0.0265445
3535.5195	0.0262992
3537.4483	0.0262083
3539.3772	0.0258721
3541.3060	0.025554
3543.2348	0.0252178
3545.1636	0.0250269
3547.0924	0.0249997
3549.0212	0.0246271
3550.9501	0.0243272
3552.8789	0.0242454
3554.8077	0.0240182
3556.7365	0.0236729
3558.6653	0.0234184
3560.5941	0.0231822
3562.5229	0.0228823
3564.4518	0.0225733
3566.3806	0.0227096
3568.3094	0.022855
3570.2382	0.0223552
3572.1670	0.021819
3574.0958	0.0214465
3576.0247	0.0212102
3577.9535	0.0209648
3579.8823	0.0207104
3581.8111	0.0206104
3583.7399	0.0203923
3585.6687	0.0202196
3587.5976	0.0203923
3589.5264	0.0201742
3591.4552	0.0196471
3593.3840	0.0195744
3595.3128	0.0194926
3597.2416	0.0191746
3599.1704	0.018902
3601.0993	0.0188202
3603.0281	0.0185112
3604.9569	0.0181023
3606.8857	0.0180114
3608.8145	0.0183204
3610.7433	0.018075
3612.6722	0.0177842
3614.6010	0.0175843
3616.5298	0.0171299
3618.4586	0.0170663
3620.3874	0.0172662
3622.3162	0.0168573
3624.2451	0.0163938
3626.1739	0.0159394
3628.1027	0.0162484
3630.0315	0.0170208
3631.9603	0.0160758
3633.8891	0.015585
3635.8179	0.0152942
3637.7468	0.0148853
3639.6756	0.0147762
3641.6044	0.0146399
3643.5332	0.0142583
3645.4620	0.0138857
3647.3908	0.0143673
3649.3197	0.015058
3651.2485	0.0149762
3653.1773	0.0138221
3655.1061	0.0132677
3657.0349	0.0134131
3658.9637	0.0130405
3660.8926	0.0128406
3662.8214	0.012777
3664.7502	0.0124408
3666.6790	0.0120227
3668.6078	0.01215
3670.5366	0.012986
3672.4654	0.0122136
3674.3943	0.0116956
3676.3231	0.0127497
3678.2519	0.0122408
3680.1807	0.01205
3682.1095	0.0117774
3684.0383	0.0114866
3685.9672	0.0111322
3687.8960	0.0112049
3689.8248	0.0117865
3691.7536	0.0117865
3693.6824	0.0115138
3695.6112	0.0112503
3697.5401	0.0110867
3699.4689	0.0108686
3701.3977	0.0111958
3703.3265	0.0114866
3705.2553	0.0112503
3707.1841	0.0109504
3709.1129	0.010905
3711.0418	0.0112412
3712.9706	0.0115138
3714.8994	0.0111776
3716.8282	0.011014
3718.7570	0.0109413
3720.6858	0.0108141
3722.6147	0.0109958
3724.5435	0.0111594
3726.4723	0.0114502
3728.4011	0.011323
3730.3299	0.010805
3732.2587	0.0109595
3734.1876	0.0111231
3736.1164	0.0118137
3738.0452	0.0116774
3739.9740	0.0110322
3741.9028	0.0105687
3743.8316	0.0111776
3745.7605	0.0120863
3747.6893	0.0110867
3749.6181	0.0113593
3751.5469	0.011841
3753.4757	0.011741
3755.4045	0.011014
3757.3333	0.0107051
3759.2622	0.0108323
3761.1910	0.0110049
3763.1198	0.0107141
3765.0486	0.0107232
3766.9774	0.0106687
3768.9062	0.0106414
3770.8351	0.0111776
3772.7639	0.0109777
3774.6927	0.0106596
3776.6215	0.010487
3778.5503	0.0106687
3780.4791	0.0110595
3782.4080	0.0108686
3784.3368	0.0107323
3786.2656	0.0107505
3788.1944	0.0106869
3790.1232	0.0106687
3792.0520	0.0106505
3793.9808	0.010496
3795.9097	0.0106596
3797.8385	0.010696
3799.7673	0.0104052
3801.6961	0.0111867
3803.6249	0.0111412
3805.5537	0.010805
3807.4826	0.0114866
3809.4114	0.0111503
3811.3402	0.0106778
3813.2690	0.0104143
3815.1978	0.0106324
3817.1266	0.0110867
3819.0555	0.010496
3820.9843	0.0109504
3822.9131	0.0111958
3824.8419	0.0107596
3826.7707	0.0109686
3828.6995	0.0107778
3830.6283	0.0106505
3832.5572	0.010905
3834.4860	0.0106324
3836.4148	0.0106324
3838.3436	0.0111412
3840.2724	0.0112049
3842.2012	0.0109777
3844.1301	0.0110776
3846.0589	0.0109504
3847.9877	0.0106051
3849.9165	0.0103416
3851.8453	0.0103688
3853.7741	0.0120954
3855.7030	0.0121136
3857.6318	0.0113048
3859.5606	0.0108323
3861.4894	0.0105324
3863.4182	0.0106687
3865.3470	0.0110867
3867.2758	0.010805
3869.2047	0.0108868
3871.1335	0.0113775
3873.0623	0.0109504
3874.9911	0.0110776
3876.9199	0.0106505
3878.8487	0.0105415
3880.7776	0.0110413
3882.7064	0.0107505
3884.6352	0.0106687
3886.5640	0.0113593
3888.4928	0.0108959
3890.4216	0.0108777
3892.3505	0.0112957
3894.2793	0.0110322
3896.2081	0.0106596
3898.1369	0.010596
3900.0657	0.0109322
3901.9945	0.0110867
3903.9233	0.0112866
3905.8522	0.0113684
3907.7810	0.0110322
3909.7098	0.0108505
3911.6386	0.0107868
3913.5674	0.0107141
3915.4962	0.0107505
3917.4251	0.0110685
3919.3539	0.0110867
3921.2827	0.0109958
3923.2115	0.0108414
3925.1403	0.0109231
3927.0691	0.0108595
3928.9980	0.0107596
3930.9268	0.0108323
3932.8556	0.0111049
3934.7844	0.0110685
3936.7132	0.010905
3938.6420	0.0107232
3940.5709	0.0107051
3942.4997	0.0108959
3944.4285	0.0109231
3946.3573	0.0108959
3948.2861	0.0110776
3950.2149	0.0110595
3952.1437	0.0110413
3954.0726	0.0110322
3956.0014	0.0109868
3957.9302	0.0109141
3959.8590	0.0108414
3961.7878	0.0108686
3963.7166	0.0109686
3965.6455	0.0111322
3967.5743	0.0111685
3969.5031	0.0111231
3971.4319	0.0110867
3973.3607	0.0111231
3975.2895	0.0112049
3977.2184	0.0111049
3979.1472	0.0110595
3981.0760	0.0110685
3983.0048	0.011114
3984.9336	0.0111685
3986.8624	0.0111322
3988.7912	0.0110504
3990.7201	0.0111049
3992.6489	0.0110685
3994.5777	0.0111594
3996.5065	0.0111958
3998.4353	0.0111231
4000.3641	0.0110504
4002.2930	0.0110322
4004.2218	0.0110595
4006.1506	0.0111049
4008.0794	0.0110958
4010.0082	0.0112049
4011.9370	0.0112139
4013.8659	0.0111594
4015.7947	0.0111049
4017.7235	0.0111231
4019.6523	0.0111685
4021.5811	0.0110958
4023.5099	0.0110776
4025.4387	0.0110776
4027.3676	0.0110595
4029.2964	0.0110413
4031.2252	0.0110231
4033.1540	0.0111049
4035.0828	0.0110231
4037.0116	0.0109141
4038.9405	0.0109595
4040.8693	0.0110413
4042.7981	0.0109958
4044.7269	0.0109868
4046.6557	0.0110231
4048.5845	0.0110231
4050.5134	0.0109777
4052.4422	0.0109686
4054.3710	0.0109868
4056.2998	0.011014
4058.2286	0.0110049
4060.1574	0.0109322
4062.0862	0.0109504
4064.0151	0.0109504
4065.9439	0.010805
4067.8727	0.0108323
4069.8015	0.0110049
4071.7303	0.0109958
4073.6591	0.0109868
4075.5880	0.0109868
4077.5168	0.0110231
4079.4456	0.0110776
4081.3744	0.0111231
4083.3032	0.0110595
4085.2320	0.0109595
4087.1609	0.0109141
4089.0897	0.0107596
4091.0185	0.0107959
4092.9473	0.0108959
4094.8761	0.0108959
4096.8049	0.0108959
4098.7337	0.0109777
4100.6626	0.0109595
4102.5914	0.0109322
4104.5202	0.0109322
4106.4490	0.0109504
4108.3778	0.0109141
4110.3066	0.0108868
4112.2355	0.0109413
4114.1643	0.0108686
4116.0931	0.0109141
4118.0219	0.0109413
4119.9507	0.0108777
4121.8795	0.0108323
4123.8084	0.0108414
4125.7372	0.010905
4127.6660	0.0109868
4129.5948	0.0110413
4131.5236	0.0109231
4133.4524	0.0108232
4135.3813	0.0109686
4137.3101	0.0110413
4139.2389	0.0109595
4141.1677	0.0109777
4143.0965	0.0108959
4145.0253	0.0108686
4146.9541	0.0109595
4148.8830	0.0110413
4150.8118	0.0110231
4152.7406	0.0109141
4154.6694	0.0109141
4156.5982	0.0109777
4158.5270	0.0109777
4160.4559	0.0109868
4162.3847	0.0111049
4164.3135	0.0111776
4166.2423	0.0110595
4168.1711	0.0110049
4170.0999	0.0109686
4172.0288	0.0109686
4173.9576	0.0110231
4175.8864	0.0111867
4177.8152	0.0111412
4179.7440	0.0110595
4181.6728	0.0109958
4183.6016	0.0110413
4185.5305	0.0110776
4187.4593	0.0110413
4189.3881	0.0110867
4191.3169	0.0110595
4193.2457	0.0110595
4195.1745	0.011114
4197.1034	0.0110776
4199.0322	0.0110685
4200.9610	0.0110685
[truncated: 414 more rows]
