# Supplementary material for: Vibrational Study on the Structure, Bioactivity, and Silver Adsorption of Silk Fibroin Fibers Grafted with Methacrylonitrile
Source: Molecules. 2023 Mar 10;28(6):2551. doi: 10.3390/molecules28062551 (PMC10051891; doi:10.3390/molecules28062551)
Supplement: Supplementary file 1 [file molecules-28-02551-s001.zip › RAW DATA/Figure S2 IR t0 parallel all samples/IR BF MAN 25% t0 parallel p2.txt]

TITLE	BF MAN 25% T0 PARALLELE P2
DATA TYPE
ORIGIN	JASCO
OWNER
DATE	23/03/01
TIME	12:03:16
SPECTROMETER/DATA SYSTEM
RESOLUTION
DELTAX	1.92882
XUNITS	1/CM
YUNITS	ABSORBANCE
FIRSTX	379.9768
LASTX	4999.4912
NPOINTS	2396
FIRSTY	0.21163
MAXY	0.43859
MINY	0.00996
XYDATA
379.9768	0.211632
381.9056	0.215044
383.8344	0.22557
385.7633	0.226598
387.6921	0.216196
389.6209	0.207794
391.5497	0.202887
393.4785	0.205861
395.4073	0.213578
397.3361	0.217799
399.2650	0.213866
401.1938	0.205957
403.1226	0.200681
405.0514	0.199296
406.9802	0.200571
408.9090	0.200653
410.8379	0.203381
412.7667	0.203038
414.6955	0.206094
416.6243	0.211673
418.5531	0.221431
420.4819	0.220691
422.4108	0.221966
424.3396	0.222487
426.2684	0.22065
428.1972	0.216895
430.1260	0.211741
432.0548	0.205491
433.9837	0.199886
435.9125	0.19709
437.8413	0.19528
439.7701	0.193896
441.6989	0.192951
443.6277	0.192512
445.5565	0.193745
447.4854	0.193471
449.4142	0.192156
451.3430	0.192594
453.2718	0.194513
455.2006	0.194856
457.1294	0.195047
459.0583	0.195226
460.9871	0.195116
462.9159	0.195459
464.8447	0.196295
466.7735	0.197021
468.7023	0.197446
470.6312	0.199008
472.5600	0.201393
474.4888	0.201983
476.4176	0.203038
478.3464	0.204573
480.2752	0.206999
482.2040	0.209247
484.1329	0.211056
486.0617	0.212166
487.9905	0.213345
489.9193	0.213907
491.8481	0.21392
493.7769	0.213002
495.7058	0.212988
497.6346	0.213509
499.5634	0.213729
501.4922	0.215127
503.4210	0.217114
505.3498	0.218361
507.2787	0.220444
509.2075	0.22261
511.1363	0.224529
513.0651	0.225886
514.9939	0.227558
516.9227	0.229326
518.8515	0.230655
520.7804	0.231738
522.7092	0.23389
524.6380	0.235767
526.5668	0.237618
528.4956	0.239578
530.4244	0.242675
532.3533	0.246102
534.2821	0.250049
536.2109	0.253996
538.1397	0.258985
540.0685	0.263837
541.9973	0.268456
543.9262	0.272047
545.8550	0.275884
547.7838	0.279283
549.7126	0.281038
551.6414	0.27942
553.5702	0.274994
555.4990	0.267825
557.4279	0.25878
559.3567	0.248391
561.2855	0.238481
563.2143	0.22971
565.1431	0.222432
567.0719	0.216346
569.0008	0.212289
570.9296	0.209219
572.8584	0.207904
574.7872	0.206889
576.7160	0.205765
578.6448	0.204957
580.5737	0.205204
582.5025	0.205601
584.4313	0.205944
586.3601	0.206245
588.2889	0.207314
590.2177	0.208548
592.1465	0.20974
594.0754	0.211399
596.0042	0.213893
597.9330	0.216881
599.8618	0.220211
601.7906	0.223103
603.7194	0.226475
605.6483	0.229805
607.5771	0.232492
609.5059	0.233999
611.4347	0.234575
613.3635	0.233643
615.2923	0.231806
617.2212	0.229792
619.1500	0.228394
621.0788	0.227503
623.0076	0.226968
624.9364	0.226406
626.8652	0.225598
628.7941	0.224172
630.7229	0.222665
632.6517	0.220718
634.5805	0.218937
636.5093	0.217196
638.4381	0.216072
640.3669	0.215127
642.2958	0.214551
644.2246	0.213907
646.1534	0.212742
648.0822	0.211316
650.0110	0.209439
651.9398	0.207876
653.8687	0.206382
655.7975	0.204902
657.7263	0.203545
659.6551	0.202257
661.5839	0.201476
663.5127	0.200626
665.4416	0.200831
667.3704	0.203175
669.2992	0.201736
671.2280	0.199995
673.1568	0.200612
675.0856	0.201297
677.0144	0.201804
678.9433	0.202024
680.8721	0.201983
682.8009	0.201448
684.7297	0.201201
686.6585	0.2009
688.5873	0.200544
690.5162	0.199735
692.4450	0.198748
694.3738	0.197515
696.3026	0.196007
698.2314	0.194006
700.1602	0.191854
702.0891	0.189168
704.0179	0.186207
705.9467	0.183
707.8755	0.179875
709.8043	0.176915
711.7331	0.174393
713.6619	0.171967
715.5908	0.169719
717.5196	0.167636
719.4484	0.16558
721.3772	0.162688
723.3060	0.159056
725.2348	0.155465
727.1637	0.151682
729.0925	0.148091
731.0213	0.144021
732.9501	0.139512
734.8789	0.135126
736.8077	0.131
738.7366	0.126902
740.6654	0.122873
742.5942	0.118596
744.5230	0.114745
746.4518	0.111264
748.3806	0.108043
750.3094	0.105261
752.2383	0.102917
754.1671	0.100546
756.0959	0.0986545
758.0247	0.097188
759.9535	0.095927
761.8823	0.0948168
763.8112	0.0941727
765.7400	0.093227
767.6688	0.0918564
769.5976	0.0898828
771.5264	0.0880873
773.4552	0.085867
775.3841	0.0836192
777.3129	0.0815633
779.2417	0.0799734
781.1705	0.0782328
783.0993	0.0766018
785.0281	0.0749708
786.9569	0.0736139
788.8858	0.0722708
790.8146	0.0709139
792.7434	0.0695433
794.6722	0.0686113
796.6010	0.0677616
798.5298	0.0673093
800.4587	0.0668981
802.3875	0.0667199
804.3163	0.066528
806.2451	0.0663225
808.1739	0.0658565
810.1027	0.0655412
812.0316	0.0652397
813.9604	0.0650067
815.8892	0.0645407
817.8180	0.0644585
819.7468	0.0645955
821.6756	0.0649245
823.6045	0.0651163
825.5333	0.065692
827.4621	0.0657057
829.3909	0.0652671
831.3197	0.064198
833.2485	0.0628549
835.1773	0.0614158
837.1062	0.0602234
839.0350	0.058935
840.9638	0.0582771
842.8926	0.0579208
844.8214	0.0577974
846.7502	0.0578386
848.6791	0.0585924
850.6079	0.0588665
852.5367	0.0583457
854.4655	0.0569203
856.3943	0.0553304
858.3231	0.0533842
860.2520	0.0517395
862.1808	0.0504922
864.1096	0.0496699
866.0384	0.0489161
867.9672	0.0487653
869.8960	0.0489161
871.8248	0.0490394
873.7537	0.0491628
875.6825	0.0496425
877.6113	0.0494095
879.5401	0.0490257
881.4689	0.0484638
883.3977	0.0482993
885.3266	0.0479978
887.2554	0.0479292
889.1842	0.04771
891.1130	0.0478333
893.0418	0.0476003
894.9706	0.0474495
896.8995	0.047381
898.8283	0.0471891
900.7571	0.0469424
902.6859	0.0468054
904.6147	0.0463942
906.5435	0.0465724
908.4723	0.046545
910.4012	0.0469424
912.3300	0.0476551
914.2588	0.0482445
916.1876	0.0491902
918.1164	0.0504374
920.0452	0.0515613
921.9741	0.0530826
923.9029	0.0543162
925.8317	0.0554674
927.7605	0.0560431
929.6893	0.0562213
931.6181	0.055906
933.5470	0.0554537
935.4758	0.0550563
937.4046	0.0549329
939.3334	0.0547684
941.2622	0.0548781
943.1910	0.0549329
945.1198	0.0551385
947.0487	0.0554674
948.9775	0.0558101
950.9063	0.0560979
952.8351	0.0565776
954.7639	0.0568791
956.6927	0.0572355
958.6216	0.057633
960.5504	0.0583045
962.4792	0.058935
964.4080	0.0600041
966.3368	0.0614021
968.2656	0.0632249
970.1945	0.0651575
972.1233	0.0669803
974.0521	0.0681453
975.9809	0.0687347
977.9097	0.0684332
979.8385	0.0675012
981.7673	0.0663362
983.6962	0.0655549
985.6250	0.0652945
987.5538	0.0658153
989.4826	0.0671037
991.4114	0.0689951
993.3402	0.0706809
995.2691	0.0718459
997.1979	0.0724764
999.1267	0.0727231
1001.0555	0.0725038
1002.9843	0.0720104
1004.9131	0.0714073
1006.8420	0.0711469
1008.7708	0.0712702
1010.6996	0.0718733
1012.6284	0.072586
1014.5572	0.0732439
1016.4860	0.0734358
1018.4149	0.0731479
1020.3437	0.0727779
1022.2725	0.0729698
1024.2013	0.0737373
1026.1301	0.0752175
1028.0589	0.0770541
1029.9877	0.0791648
1031.9166	0.0814537
1033.8454	0.0838385
1035.7742	0.0862096
1037.7030	0.0886081
1039.6318	0.0906366
1041.5606	0.0923909
1043.4895	0.09383
1045.4183	0.0947894
1047.3471	0.0955433
1049.2759	0.0964341
1051.2047	0.0974347
1053.1335	0.0990382
1055.0624	0.101163
1056.9912	0.103465
1058.9200	0.105549
1060.8488	0.107385
1062.7776	0.108975
1064.7064	0.11025
1066.6352	0.110935
1068.5641	0.11099
1070.4929	0.110318
1072.4217	0.10892
1074.3505	0.106741
1076.2793	0.104055
1078.2081	0.100683
1080.1370	0.0970372
1082.0658	0.093364
1083.9946	0.0898416
1085.9234	0.0865248
1087.8522	0.083441
1089.7810	0.0807684
1091.7099	0.0787673
1093.6387	0.0774516
1095.5675	0.0767937
1097.4963	0.076547
1099.4251	0.0767663
1101.3539	0.0769033
1103.2827	0.0767937
1105.2116	0.0762181
1107.1404	0.0754094
1109.0692	0.0746282
1110.9980	0.0741074
1112.9268	0.0737236
1114.8556	0.0735043
1116.7845	0.0732987
1118.7133	0.0731754
1120.6421	0.0729012
1122.5709	0.0727231
1124.4997	0.0725586
1126.4285	0.072353
1128.3574	0.0720789
1130.2862	0.0720104
1132.2150	0.0720515
1134.1438	0.0722297
1136.0726	0.0725175
1138.0014	0.0730657
1139.9302	0.0737921
1141.8591	0.0748064
1143.7879	0.0759439
1145.7167	0.0772871
1147.6455	0.0788496
1149.5743	0.0805491
1151.5031	0.0824542
1153.4320	0.0845649
1155.3608	0.0864015
1157.2896	0.0882518
1159.2184	0.0898005
1161.1472	0.0911163
1163.0760	0.0923361
1165.0049	0.0932407
1166.9337	0.0941727
1168.8625	0.0951732
1170.7913	0.0956803
1172.7201	0.0951595
1174.6489	0.0935696
1176.5777	0.0914178
1178.5066	0.0893208
1180.4354	0.087868
1182.3642	0.0872512
1184.2930	0.0873061
1186.2218	0.0878817
1188.1506	0.089033
1190.0795	0.0903899
1192.0083	0.0921168
1193.9371	0.0941179
1195.8659	0.0966534
1197.7947	0.0995591
1199.7235	0.103013
1201.6524	0.107015
1203.5812	0.111511
1205.5100	0.116499
1207.4388	0.121872
1209.3676	0.127396
1211.2964	0.133001
1213.2253	0.138182
1215.1541	0.142458
1217.0829	0.145583
1219.0117	0.147406
1220.9405	0.148352
1222.8693	0.149119
1224.7981	0.150271
1226.7270	0.151696
1228.6558	0.152971
1230.5846	0.153546
1232.5134	0.153163
1234.4422	0.151655
1236.3710	0.149517
1238.2999	0.147146
1240.2287	0.144706
1242.1575	0.142349
1244.0863	0.140156
1246.0151	0.138196
1247.9439	0.136565
1249.8728	0.135208
1251.8016	0.134194
1253.7304	0.133604
1255.6592	0.133495
1257.5880	0.133659
1259.5168	0.133947
1261.4456	0.133865
1263.3745	0.132974
1265.3033	0.131151
1267.2321	0.128232
1269.1609	0.124435
1271.0897	0.1202
1273.0185	0.1158
1274.9474	0.111689
1276.8762	0.108166
1278.8050	0.105233
1280.7338	0.102835
1282.6626	0.100957
1284.5914	0.0995454
1286.5203	0.0983941
1288.4491	0.0974072
1290.3779	0.0966808
1292.3067	0.0961737
1294.2355	0.0958174
1296.1643	0.0957214
1298.0931	0.0957763
1300.0220	0.0959955
1301.9508	0.096256
1303.8796	0.0964615
1305.8084	0.0965575
1307.7372	0.096626
1309.6660	0.0966397
1311.5949	0.0967768
1313.5237	0.0968179
1315.4525	0.0969138
1317.3813	0.0970646
1319.3101	0.097421
1321.2389	0.0980514
1323.1678	0.0989286
1325.0966	0.100011
1327.0254	0.101259
1328.9542	0.10241
1330.8830	0.103465
1332.8118	0.104233
1334.7406	0.104699
1336.6695	0.104904
1338.5983	0.104781
1340.5271	0.104425
1342.4559	0.104123
1344.3847	0.103849
1346.3135	0.103589
1348.2424	0.103356
1350.1712	0.103342
1352.1000	0.103616
1354.0288	0.104274
1355.9576	0.105425
1357.8864	0.107221
1359.8153	0.109756
1361.7441	0.113251
1363.6729	0.117582
1365.6017	0.121379
1367.5305	0.123846
1369.4593	0.124463
1371.3881	0.12401
1373.3170	0.12316
1375.2458	0.122242
1377.1746	0.121817
1379.1034	0.121612
1381.0322	0.121872
1382.9610	0.122873
1384.8899	0.124353
1386.8187	0.125696
1388.7475	0.126532
1390.6763	0.127176
1392.6051	0.127615
1394.5339	0.127752
1396.4628	0.127601
1398.3916	0.127725
1400.3204	0.127574
1402.2492	0.127875
1404.1780	0.128259
1406.1068	0.128506
1408.0357	0.128711
1409.9645	0.128917
1411.8933	0.128794
1413.8221	0.128657
1415.7509	0.128465
1417.6797	0.128437
1419.6085	0.127807
1421.5374	0.12804
1423.4662	0.129273
1425.3950	0.131617
1427.3238	0.135359
1429.2526	0.141115
1431.1814	0.148873
1433.1103	0.158028
1435.0391	0.167321
1436.9679	0.177257
1438.8967	0.183644
1440.8255	0.186742
1442.7543	0.187962
1444.6832	0.188565
1446.6120	0.187235
1448.5408	0.183137
1450.4696	0.176874
1452.3984	0.169623
1454.3272	0.162277
1456.2560	0.154972
1458.1849	0.143966
1460.1137	0.138525
1462.0425	0.135633
1463.9713	0.133358
1465.9001	0.130877
1467.8289	0.12941
1469.7578	0.128122
1471.6866	0.126655
1473.6154	0.124161
1475.5442	0.122914
1477.4730	0.122174
1479.4018	0.122503
1481.3307	0.123626
1483.2595	0.126052
1485.1883	0.129712
1487.1171	0.135112
1489.0459	0.141965
1490.9747	0.150723
1492.9035	0.1597
1494.8324	0.169239
1496.7612	0.181122
1498.6900	0.193375
1500.6188	0.205313
1502.5476	0.217648
1504.4764	0.229531
1506.4053	0.243635
1508.3341	0.25856
1510.2629	0.269785
1512.1917	0.281216
1514.1205	0.290687
1516.0493	0.294387
1517.9782	0.291756
1519.9070	0.289426
1521.8358	0.283957
1523.7646	0.280818
1525.6934	0.279516
1527.6222	0.276378
1529.5510	0.273842
1531.4799	0.271841
1533.4087	0.267168
1535.3375	0.261137
1537.2663	0.259821
1539.1951	0.255778
1541.1239	0.246431
1543.0528	0.239975
1544.9816	0.233945
1546.9104	0.228161
1548.8392	0.223871
1550.7680	0.217251
1552.6968	0.212591
1554.6257	0.206602
1556.5545	0.202819
1558.4833	0.196966
1560.4121	0.18289
1562.3409	0.1776
1564.2697	0.172214
1566.1985	0.164922
1568.1274	0.159906
1570.0562	0.152875
1571.9850	0.148009
1573.9138	0.145802
1575.8426	0.143678
1577.7714	0.141252
1579.7003	0.141855
1581.6291	0.143527
1583.5579	0.146844
1585.4867	0.151682
1587.4155	0.158645
1589.3443	0.16754
1591.2732	0.178573
1593.2020	0.191251
1595.1308	0.205656
1597.0596	0.221692
1598.9884	0.239633
1600.9172	0.260822
1602.8461	0.285739
1604.7749	0.313425
1606.7037	0.341426
1608.6325	0.368755
1610.5613	0.392781
1612.4901	0.413148
1614.4189	0.429225
1616.3478	0.438586
1618.2766	0.437599
1620.2054	0.433817
1622.1342	0.423263
1624.0630	0.401841
1625.9918	0.382666
1627.9207	0.3623
1629.8495	0.340165
1631.7783	0.322978
1633.7071	0.308861
1635.6359	0.289248
1637.5647	0.269456
1639.4936	0.258368
1641.4224	0.247692
1643.3512	0.238988
1645.2800	0.231902
1647.2088	0.221294
1649.1376	0.213345
1651.0664	0.210535
1652.9953	0.203326
1654.9241	0.190346
1656.8529	0.185234
1658.7817	0.178779
1660.7105	0.172392
1662.6393	0.164895
1664.5682	0.157603
1666.4970	0.152683
1668.4258	0.14779
1670.3546	0.140649
1672.2834	0.135455
1674.2122	0.131082
1676.1411	0.124791
1678.0699	0.119775
1679.9987	0.115622
1681.9275	0.111661
1683.8563	0.107577
1685.7851	0.100998
1687.7139	0.0980103
1689.6428	0.0948168
1691.5716	0.0920209
1693.5004	0.0906366
1695.4292	0.0901432
1697.3580	0.089732
1699.2868	0.0887863
1701.2157	0.0812755
1703.1445	0.0735728
1705.0733	0.064061
1707.0021	0.0540832
1708.9309	0.0471891
1710.8597	0.0428307
1712.7886	0.0390616
1714.7174	0.0367864
1716.6462	0.0344016
1718.5750	0.0329899
1720.5038	0.0309477
1722.4326	0.0301117
1724.3614	0.0288782
1726.2903	0.0282751
1728.2191	0.0274528
1730.1479	0.0274253
1732.0767	0.0270005
1734.0055	0.027439
1735.9343	0.0266441
1737.8632	0.0262466
1739.7920	0.0255888
1741.7208	0.0249172
1743.6496	0.0237385
1745.5784	0.0228339
1747.5072	0.0216552
1749.4361	0.0210795
1751.3649	0.0199557
1753.2937	0.019147
1755.2225	0.0180643
1757.1513	0.0176805
1759.0801	0.0168719
1761.0089	0.0167348
1762.9378	0.0163647
1764.8666	0.0161729
1766.7954	0.0157891
1768.7242	0.0158576
1770.6530	0.0155561
1772.5818	0.0159536
1774.5107	0.015419
1776.4395	0.0152409
1778.3683	0.0148982
1780.2971	0.0149119
1782.2259	0.0145693
1784.1547	0.0145556
1786.0836	0.0142403
1788.0124	0.0141444
1789.9412	0.0139114
1791.8700	0.0142541
1793.7988	0.0139799
1795.7276	0.0138429
1797.6565	0.0135413
1799.5853	0.0136099
1801.5141	0.0134728
1803.4429	0.0134454
1805.3717	0.0130479
1807.3005	0.0130342
1809.2293	0.0128424
1811.1582	0.0129657
1813.0870	0.0127327
1815.0158	0.0126231
1816.9446	0.0124449
1818.8734	0.0126779
1820.8022	0.0125134
1822.7311	0.0126231
1824.6599	0.0125271
1826.5887	0.0127601
1828.5175	0.0125956
1830.4463	0.0128012
1832.3751	0.0123352
1834.3040	0.0124038
1836.2328	0.0123764
1838.1616	0.0124997
1840.0904	0.0121708
1842.0192	0.0122804
1843.9480	0.0123215
1845.8768	0.0126231
1847.8057	0.0123078
1849.7345	0.0124038
1851.6633	0.0120885
1853.5921	0.0123078
1855.5209	0.0121845
1857.4497	0.0123352
1859.3786	0.0121434
1861.3074	0.0123489
1863.2362	0.0122256
1865.1650	0.0124038
1867.0938	0.0124038
1869.0226	0.0130068
1870.9515	0.0126505
1872.8803	0.0125819
1874.8091	0.0124586
1876.7379	0.0126916
1878.6667	0.0125682
1880.5955	0.0127053
1882.5243	0.0123626
1884.4532	0.0127601
1886.3820	0.012719
1888.3108	0.0130205
1890.2396	0.0128424
1892.1684	0.0127601
1894.0972	0.0126231
1896.0261	0.0130342
1897.9549	0.0128286
1899.8837	0.0130891
1901.8125	0.0126642
1903.7413	0.0127464
1905.6701	0.0126505
1907.5990	0.0129794
1909.5278	0.0128012
1911.4566	0.0128424
1913.3854	0.0127601
1915.3142	0.0132672
1917.2430	0.0132124
1919.1718	0.0134454
1921.1007	0.0129657
1923.0295	0.0132124
1924.9583	0.0130205
1926.8871	0.0133632
1928.8159	0.0131302
1930.7447	0.0135551
1932.6736	0.0135413
1934.6024	0.0138566
1936.5312	0.0133632
1938.4600	0.013651
1940.3888	0.0134865
1942.3176	0.0142403
1944.2465	0.0140622
1946.1753	0.01435
1948.1041	0.0140622
1950.0329	0.0143774
1951.9617	0.0146789
1953.8905	0.0153368
1955.8193	0.0145967
1957.7482	0.0151998
1959.6770	0.0153231
1961.6058	0.0161592
1963.5346	0.0161866
1965.4634	0.0170912
1967.3922	0.0170637
1969.3211	0.0172282
1971.2499	0.0162825
1973.1787	0.0171186
1975.1075	0.0172967
1977.0363	0.0180232
1978.9651	0.0178861
1980.8940	0.0183247
1982.8228	0.0174338
1984.7516	0.0171186
1986.6804	0.015885
1988.6092	0.016214
1990.5380	0.0163236
1992.4669	0.0166115
1994.3957	0.0157891
1996.3245	0.0161455
1998.2533	0.0156246
2000.1821	0.0161043
2002.1109	0.0159673
2004.0397	0.0159262
2005.9686	0.015748
2007.8974	0.0172282
2009.8262	0.0166937
2011.7550	0.0170226
2013.6838	0.0165018
2015.6126	0.0172556
2017.5415	0.0169815
2019.4703	0.017845
2021.3991	0.0171871
2023.3279	0.0174338
2025.2567	0.0172556
2027.1855	0.0179546
2029.1144	0.0169815
2031.0432	0.0175709
2032.9720	0.0172967
2034.9008	0.0177216
2036.8296	0.0174886
2038.7584	0.0173379
2040.6872	0.0162962
2042.6161	0.0166937
2044.5449	0.0164059
2046.4737	0.0168033
2048.4025	0.0159673
2050.3313	0.0160084
2052.2601	0.014816
2054.1890	0.0147886
2056.1178	0.0150627
2058.0466	0.015186
2059.9754	0.0148434
2061.9042	0.0149668
2063.8330	0.01435
2065.7619	0.014487
2067.6907	0.0144048
2069.6195	0.0145556
2071.5483	0.0146789
2073.4771	0.0147338
2075.4059	0.0141992
2077.3347	0.0144733
2079.2636	0.0141718
2081.1924	0.014117
2083.1212	0.0141033
2085.0500	0.0140211
2086.9788	0.013651
2088.9076	0.0136921
2090.8365	0.0135002
2092.7653	0.0137469
2094.6941	0.0135139
2096.6229	0.0140759
2098.5517	0.0138977
2100.4805	0.0138703
2102.4094	0.0138155
2104.3382	0.0141718
2106.2670	0.0140211
2108.1958	0.0140073
2110.1246	0.0138429
2112.0534	0.0141033
2113.9822	0.0137058
2115.9111	0.0134728
2117.8399	0.0132124
2119.7687	0.0134865
2121.6975	0.0134728
2123.6263	0.0137332
2125.5551	0.0133769
2127.4840	0.0130068
2129.4128	0.0126779
2131.3416	0.0127327
2133.2704	0.0124038
2135.1992	0.0129657
2137.1280	0.0132261
2139.0569	0.0139114
2140.9857	0.0141033
2142.9145	0.0139662
2144.8433	0.0133221
2146.7721	0.0140073
2148.7009	0.0137606
2150.6297	0.0142952
2152.5586	0.0144185
2154.4874	0.015282
2156.4162	0.0153231
2158.3450	0.0173379
2160.2738	0.018544
2162.2026	0.0186262
2164.1315	0.0177764
2166.0603	0.0180232
2167.9891	0.0175297
2169.9179	0.0167759
2171.8467	0.0157343
2173.7755	0.016214
2175.7044	0.0162688
2177.6332	0.0169404
2179.5620	0.0166115
2181.4908	0.0168856
2183.4196	0.0168444
2185.3484	0.0168307
2187.2773	0.0160632
2189.2061	0.0162825
2191.1349	0.0158439
2193.0637	0.0157891
2194.9925	0.0154053
2196.9213	0.0158576
2198.8501	0.0163373
2200.7790	0.0165018
2202.7078	0.0158028
2204.6366	0.0156795
2206.5654	0.0153505
2208.4942	0.0156657
2210.4230	0.0151998
2212.3519	0.0151998
2214.2807	0.0150079
2216.2095	0.0154053
2218.1383	0.0154328
2220.0671	0.0152957
2221.9959	0.0151998
2223.9248	0.0158576
2225.8536	0.0162551
2227.7824	0.0173516
2229.7112	0.0182699
2231.6400	0.0194074
2233.5688	0.0200927
2235.4976	0.0207095
2237.4265	0.0207232
2239.3553	0.0201476
2241.2841	0.0191744
2243.2129	0.0184754
2245.1417	0.0172967
2247.0705	0.0165155
2248.9994	0.0158713
2250.9282	0.0154602
2252.8570	0.0147475
2254.7858	0.0145145
2256.7146	0.0143363
2258.6434	0.0143226
2260.5723	0.0139662
2262.5011	0.0139525
2264.4299	0.0137058
2266.3587	0.0139388
2268.2875	0.0138703
2270.2163	0.0138566
2272.1451	0.0138429
2274.0740	0.0138018
2276.0028	0.0136099
2277.9316	0.0137469
2279.8604	0.0136784
2281.7892	0.0137881
2283.7180	0.013884
2285.6469	0.0138977
2287.5757	0.0137606
2289.5045	0.0139936
2291.4333	0.0139388
2293.3621	0.0138292
2295.2909	0.0135825
2297.2198	0.0135276
2299.1486	0.0134728
2301.0774	0.0136236
2303.0062	0.0138018
2304.9350	0.0139388
2306.8638	0.0140759
2308.7926	0.0145008
2310.7215	0.0145693
2312.6503	0.014583
2314.5791	0.0145145
2316.5079	0.0147063
2318.4367	0.0150764
2320.3655	0.0156657
2322.2944	0.0161592
2324.2232	0.0163785
2326.1520	0.0158165
2328.0808	0.0156932
2330.0096	0.0158987
2331.9384	0.0162825
2333.8673	0.0160906
2335.7961	0.0159536
2337.7249	0.016118
2339.6537	0.0164333
2341.5825	0.016351
2343.5113	0.0163236
2345.4401	0.015981
2347.3690	0.0154465
2349.2978	0.0149393
2351.2266	0.0153505
2353.1554	0.0161866
2355.0842	0.0170912
2357.0130	0.0179957
2358.9419	0.0186947
2360.8707	0.0185166
2362.7995	0.0185166
2364.7283	0.0181876
2366.6571	0.0175983
2368.5859	0.0167348
2370.5148	0.0161043
2372.4436	0.0155013
2374.3724	0.0151998
2376.3012	0.0145145
2378.2300	0.013884
2380.1588	0.0133632
2382.0877	0.0131576
2384.0165	0.0130342
2385.9453	0.0128424
2387.8741	0.0125545
2389.8029	0.0124997
2391.7317	0.0126368
2393.6605	0.0128149
2395.5894	0.0127053
2397.5182	0.0126779
2399.4470	0.0126779
2401.3758	0.0127738
2403.3046	0.0127738
2405.2334	0.0127601
2407.1623	0.0127875
2409.0911	0.0128835
2411.0199	0.0128972
2412.9487	0.0130205
2414.8775	0.0130068
2416.8063	0.0131028
2418.7352	0.0131165
2420.6640	0.0131576
2422.5928	0.0131987
2424.5216	0.0131302
2426.4504	0.0129794
2428.3792	0.0131165
2430.3080	0.0131302
2432.2369	0.0131713
2434.1657	0.0131987
2436.0945	0.0132809
2438.0233	0.0132398
2439.9521	0.0131987
2441.8809	0.0132261
2443.8098	0.0133906
2445.7386	0.0134454
2447.6674	0.0134865
2449.5962	0.0134454
2451.5250	0.0135276
2453.4538	0.0134865
2455.3827	0.0134043
2457.3115	0.0133083
2459.2403	0.0134454
2461.1691	0.013418
2463.0979	0.0134317
2465.0267	0.0134317
2466.9555	0.0135962
2468.8844	0.0136099
2470.8132	0.0137332
2472.7420	0.0135962
2474.6708	0.0135825
2476.5996	0.0137195
2478.5284	0.0137469
2480.4573	0.0135551
2482.3861	0.0135962
2484.3149	0.0136784
2486.2437	0.0137881
2488.1725	0.0137332
2490.1013	0.0138292
2492.0302	0.0138292
2493.9590	0.0139388
2495.8878	0.013884
2497.8166	0.0139251
2499.7454	0.0138703
2501.6742	0.0139799
2503.6030	0.0139936
2505.5319	0.0139525
2507.4607	0.013884
2509.3895	0.0139799
2511.3183	0.0140759
2513.2471	0.0142266
2515.1759	0.0141581
2517.1048	0.0141581
2519.0336	0.0142403
2520.9624	0.0143637
2522.8912	0.0142815
2524.8200	0.0141992
2526.7488	0.014117
2528.6777	0.0141855
2530.6065	0.0142952
2532.5353	0.0144322
2534.4641	0.0143911
2536.3929	0.0144185
2538.3217	0.0144185
2540.2505	0.0145008
2542.1794	0.014487
2544.1082	0.0145556
2546.0370	0.0146378
2547.9658	0.0148023
2549.8946	0.0148571
2551.8234	0.0148982
2553.7523	0.0148571
2555.6811	0.014953
2557.6099	0.0148845
2559.5387	0.0149119
2561.4675	0.0149942
2563.3963	0.0151586
2565.3252	0.015186
2567.2540	0.0152546
2569.1828	0.0153231
2571.1116	0.0153916
2573.0404	0.0153368
2574.9692	0.0154465
2576.8981	0.0155698
2578.8269	0.0156246
2580.7557	0.015652
2582.6845	0.0157617
2584.6133	0.0158713
2586.5421	0.0159262
2588.4709	0.0158713
2590.3998	0.0159947
2592.3286	0.0160906
2594.2574	0.0162414
2596.1862	0.0162962
2598.1150	0.0163785
2600.0438	0.0164607
2601.9727	0.0165977
2603.9015	0.016584
2605.8303	0.0165977
2607.7591	0.0166663
2609.6879	0.0167622
2611.6167	0.0167622
2613.5456	0.0168033
2615.4744	0.0167622
2617.4032	0.0168719
2619.3320	0.016913
2621.2608	0.0169678
2623.1896	0.0170226
2625.1184	0.0171049
2627.0473	0.01705
2628.9761	0.0170089
2630.9049	0.0169404
2632.8337	0.0169815
2634.7625	0.0170774
2636.6913	0.017146
2638.6202	0.0171049
2640.5490	0.0171323
2642.4778	0.0170912
2644.4066	0.0170363
2646.3354	0.0170637
2648.2642	0.01705
2650.1931	0.0170226
2652.1219	0.0170912
2654.0507	0.0171049
2655.9795	0.0171323
2657.9083	0.0172008
2659.8371	0.0172556
2661.7659	0.0172282
2663.6948	0.0172008
2665.6236	0.017146
2667.5524	0.0172145
2669.4812	0.0172556
2671.4100	0.0172693
2673.3388	0.0173379
2675.2677	0.0174475
2677.1965	0.0174749
2679.1253	0.0175572
2681.0541	0.0175983
2682.9829	0.0176942
2684.9117	0.0177764
2686.8406	0.0178176
2688.7694	0.0178587
2690.6982	0.017982
2692.6270	0.017982
2694.5558	0.0180232
2696.4846	0.0180917
2698.4134	0.0181191
2700.3423	0.0181876
2702.2711	0.0183384
2704.1999	0.0183932
2706.1287	0.0184754
2708.0575	0.0185851
2709.9863	0.0187359
2711.9152	0.0188318
2713.8440	0.0190374
2715.7728	0.0191059
2717.7016	0.0191059
2719.6304	0.019243
2721.5592	0.0194348
2723.4881	0.0195308
2725.4169	0.0196816
2727.3457	0.0197775
2729.2745	0.0198597
2731.2033	0.0199694
2733.1321	0.0200242
2735.0609	0.0201201
2736.9898	0.0202983
2738.9186	0.0203531
2740.8474	0.0204354
2742.7762	0.0205998
2744.7050	0.0207917
2746.6338	0.0209014
2748.5627	0.0210521
2750.4915	0.0211755
2752.4203	0.0212714
2754.3491	0.0214359
2756.2779	0.0216278
2758.2067	0.0217648
2760.1356	0.0219156
2762.0644	0.0219567
2763.9932	0.0220527
2765.9220	0.0222308
2767.8508	0.0223679
2769.7796	0.022409
2771.7085	0.0225598
2773.6373	0.0227928
2775.5661	0.0229572
2777.4949	0.0230258
2779.4237	0.023108
2781.3525	0.0232039
2783.2813	0.0233821
2785.2102	0.0235192
2787.1390	0.0236699
2789.0678	0.0238755
2790.9966	0.02404
2792.9254	0.0240811
2794.8542	0.0241771
2796.7831	0.0243689
2798.7119	0.0245471
2800.6407	0.0245745
2802.5695	0.0246294
2804.4983	0.0247116
2806.4271	0.0248486
2808.3560	0.0250542
2810.2848	0.0252735
2812.2136	0.0253009
2814.1424	0.0253421
2816.0712	0.0254654
2818.0000	0.0256162
2819.9288	0.0257806
2821.8577	0.0259999
2823.7865	0.0262466
2825.7153	0.0265482
2827.6441	0.0268086
2829.5729	0.0270827
2831.5017	0.0274116
2833.4306	0.027905
2835.3594	0.0284944
2837.2882	0.0293167
2839.2170	0.0303036
2841.1458	0.0314548
2843.0746	0.033127
2845.0035	0.0354707
2846.9323	0.0384311
2848.8611	0.041419
2850.7899	0.04342
2852.7187	0.0441601
2854.6475	0.0439134
2856.5763	0.04305
2858.5052	0.0418439
2860.4340	0.0406652
2862.3628	0.039788
2864.2916	0.0393905
2866.2204	0.0393768
2868.1492	0.0397195
2870.0781	0.0403088
2872.0069	0.0408159
2873.9357	0.0408845
2875.8645	0.040487
2877.7933	0.0400347
2879.7221	0.0398291
2881.6510	0.0396783
2883.5798	0.0395961
2885.5086	0.0397332
2887.4374	0.0401032
2889.3662	0.0405144
2891.2950	0.0409256
2893.2238	0.0414464
2895.1527	0.0422276
2897.0815	0.0429677
2899.0103	0.0436119
2900.9391	0.0443657
2902.8679	0.0452977
2904.7967	0.0464079
2906.7256	0.0476962
2908.6544	0.0492313
2910.5832	0.051342
2912.5120	0.0540832
2914.4408	0.0573451
2916.3696	0.060566
2918.2985	0.0632249
2920.2273	0.0651437
2922.1561	0.0664184
2924.0849	0.0671448
2926.0137	0.0673778
2927.9425	0.0669666
2929.8713	0.0660757
2931.8002	0.0647189
2933.7290	0.0629371
2935.6578	0.0610046
2937.5866	0.0588528
2939.5154	0.0567147
2941.4442	0.0548781
2943.3731	0.0533705
2945.3019	0.0520684
2947.2307	0.0509445
2949.1595	0.0501633
2951.0883	0.0497521
2953.0171	0.0494643
2954.9460	0.0490531
2956.8748	0.0486008
2958.8036	0.0482719
2960.7324	0.0479978
2962.6612	0.0476551
2964.5900	0.0473262
2966.5189	0.046915
2968.4477	0.0465175
2970.3765	0.0459967
2972.3053	0.0454348
2974.2341	0.0449825
2976.1629	0.0447084
2978.0917	0.0444206
2980.0206	0.0440094
2981.9494	0.0435571
2983.8782	0.0430774
2985.8070	0.0424743
2987.7358	0.0418713
2989.6646	0.0414738
2991.5935	0.0411449
2993.5223	0.0405418
2995.4511	0.0398154
2997.3799	0.0393083
2999.3087	0.0387463
3001.2375	0.0381844
3003.1664	0.0378281
3005.0952	0.0373484
3007.0240	0.0369509
3008.9528	0.0369098
3010.8816	0.0370879
3012.8104	0.0370742
3014.7392	0.0368001
3016.6681	0.0363889
3018.5969	0.0361971
3020.5257	0.0360874
3022.4545	0.0360737
3024.3833	0.0362382
3026.3121	0.0363341
3028.2410	0.0364712
3030.1698	0.0368961
3032.0986	0.0374169
3034.0274	0.0380062
3035.9562	0.0383078
3037.8850	0.0386504
3039.8139	0.0395139
3041.7427	0.0404322
3043.6715	0.040953
3045.6003	0.0414601
3047.5291	0.0419672
3049.4579	0.0427484
3051.3867	0.0435982
3053.3156	0.0442424
3055.2444	0.0448866
3057.1732	0.045613
3059.1020	0.0461338
3061.0308	0.0466683
3062.9596	0.0473399
3064.8885	0.0480252
3066.8173	0.0486557
3068.7461	0.0488749
3070.6749	0.0488749
3072.6037	0.0489983
3074.5325	0.0490531
3076.4614	0.0493821
3078.3902	0.049711
3080.3190	0.0496562
3082.2478	0.0493958
3084.1766	0.0491628
3086.1054	0.0488201
3088.0342	0.0484364
3089.9631	0.0481485
3091.8919	0.0476414
3093.8207	0.0470521
3095.7495	0.0467231
3097.6783	0.046545
3099.6071	0.0464627
3101.5360	0.0460104
3103.4648	0.0454485
3105.3936	0.0451607
3107.3224	0.0450373
3109.2512	0.0448043
3111.1800	0.0444068
3113.1089	0.0441739
3115.0377	0.0442424
3116.9665	0.0440779
3118.8953	0.0439683
3120.8241	0.043749
3122.7529	0.0433104
3124.6817	0.0431322
3126.6106	0.0431185
3128.5394	0.0432281
3130.4682	0.04342
3132.3970	0.0434474
3134.3258	0.0435845
3136.2546	0.0438997
3138.1835	0.0443383
3140.1123	0.044585
3142.0411	0.0446947
3143.9699	0.0449688
3145.8987	0.04538
3147.8275	0.0458734
3149.7564	0.0464901
3151.6852	0.0471343
3153.6140	0.0476003
3155.5428	0.0480389
3157.4716	0.0486557
3159.4004	0.0492587
3161.3293	0.0498618
3163.2581	0.0505882
3165.1869	0.0514516
3167.1157	0.0521918
3169.0445	0.0528222
3170.9733	0.0536035
3172.9021	0.0546177
3174.8310	0.0554674
3176.7598	0.056372
3178.6886	0.0575096
3180.6174	0.0585101
3182.5462	0.0595244
3184.4750	0.0606345
3186.4039	0.0616625
3188.3327	0.0627178
3190.2615	0.0637732
3192.1903	0.0649382
3194.1191	0.0661854
3196.0479	0.0675012
3197.9768	0.0686661
3199.9056	0.0697626
3201.8344	0.0711469
3203.7632	0.0725723
3205.6920	0.0739292
3207.6208	0.0751627
3209.5496	0.0764373
3211.4785	0.077849
3213.4073	0.0793019
3215.3361	0.0807958
3217.2649	0.0823583
3219.1937	0.0840167
3221.1225	0.0855654
3223.0514	0.0872786
3224.9802	0.0890467
3226.9090	0.0908147
3228.8378	0.0927199
3230.7666	0.0950087
3232.6954	0.0976677
3234.6243	0.0999428
3236.5531	0.101752
3238.4819	0.103931
3240.4107	0.106508
3242.3395	0.109276
3244.2683	0.112264
3246.1971	0.115677
3248.1260	0.11898
3250.0548	0.122091
3251.9836	0.125395
3253.9124	0.129218
3255.8412	0.133495
3257.7700	0.137456
3259.6989	0.14154
3261.6277	0.145953
3263.5565	0.150367
3265.4853	0.154752
3267.4141	0.159056
3269.3429	0.163072
3271.2718	0.166512
3273.2006	0.169212
3275.1294	0.171295
3277.0582	0.172474
3278.9870	0.173118
3280.9158	0.173159
3282.8446	0.172405
3284.7735	0.170925
3286.7023	0.168924
3288.6311	0.16632
3290.5599	0.163168
3292.4887	0.159645
3294.4175	0.155684
3296.3464	0.151518
3298.2752	0.147187
3300.2040	0.142897
3302.1328	0.138744
3304.0616	0.134742
3305.9904	0.130836
3307.9193	0.12671
3309.8481	0.122653
3311.7769	0.118816
3313.7057	0.115143
3315.6345	0.111552
3317.5633	0.10807
3319.4921	0.104808
3321.4210	0.101752
3323.3498	0.0988052
3325.2786	0.0959133
3327.2074	0.0930214
3329.1362	0.0903762
3331.0650	0.0880599
3332.9939	0.0857573
3334.9227	0.0835781
3336.8515	0.0815496
3338.7803	0.0796856
3340.7091	0.0779176
3342.6379	0.0762729
3344.5668	0.0746282
3346.4956	0.0731342
3348.4244	0.0717774
3350.3532	0.0705438
3352.2820	0.0692418
3354.2108	0.0680494
3356.1397	0.0668844
3358.0685	0.0657742
3359.9973	0.0649519
3361.9261	0.0641569
3363.8549	0.0633757
3365.7837	0.0626493
3367.7125	0.0618132
3369.6414	0.0609772
3371.5702	0.0602234
3373.4990	0.0595792
3375.4278	0.0589761
3377.3566	0.0583868
3379.2854	0.05777
3381.2143	0.0572081
3383.1431	0.0566736
3385.0719	0.0562076
3387.0007	0.0557141
3388.9295	0.055207
3390.8583	0.0547684
3392.7872	0.0543436
3394.7160	0.0538776
3396.6448	0.0534253
3398.5736	0.0530278
3400.5024	0.0525207
3402.4312	0.0519999
3404.3600	0.0515887
3406.2889	0.0511638
3408.2177	0.0507663
3410.1465	0.0502181
3412.0753	0.0497658
3414.0041	0.0494506
3415.9329	0.0490668
3417.8618	0.0486282
3419.7906	0.0483267
3421.7194	0.0479292
3423.6482	0.0475044
3425.5770	0.0471206
3427.5058	0.0466272
3429.4347	0.0461475
3431.3635	0.0457637
3433.2923	0.0454074
3435.2211	0.0450647
3437.1499	0.0447632
3439.0787	0.044448
3441.0075	0.0442287
3442.9364	0.0439408
3444.8652	0.0435708
3446.7940	0.0433241
3448.7228	0.0430774
3450.6516	0.0429266
3452.5804	0.0427622
3454.5093	0.042488
3456.4381	0.0421454
3458.3669	0.0419398
3460.2957	0.0417479
3462.2245	0.0416383
3464.1533	0.0414464
3466.0822	0.04109
3468.0110	0.0407885
3469.9398	0.0405555
3471.8686	0.0404185
3473.7974	0.0403362
3475.7262	0.0401717
3477.6550	0.039925
3479.5839	0.0396235
3481.5127	0.0394453
3483.4415	0.0391849
3485.3703	0.0387875
3487.2991	0.0385271
3489.2279	0.0383078
3491.1568	0.038157
3493.0856	0.0379514
3495.0144	0.0376225
3496.9432	0.0374169
3498.8720	0.0371016
3500.8008	0.0368549
3502.7297	0.0366768
3504.6585	0.0364849
3506.5873	0.0361422
3508.5161	0.0359504
3510.4449	0.0356625
3512.3737	0.0353199
3514.3025	0.0351006
3516.2314	0.0349361
3518.1602	0.034662
3520.0890	0.0343468
3522.0178	0.0340178
3523.9466	0.0338397
3525.8754	0.0336204
3527.8043	0.0333463
3529.7331	0.0329351
3531.6619	0.0324965
3533.5907	0.0321264
3535.5195	0.0318523
3537.4483	0.0315645
3539.3772	0.0311259
3541.3060	0.0306325
3543.2348	0.030235
3545.1636	0.030002
3547.0924	0.0298513
3549.0212	0.0294812
3550.9501	0.02907
3552.8789	0.0287411
3554.8077	0.0283847
3556.7365	0.0279873
3558.6653	0.027672
3560.5941	0.0273157
3562.5229	0.026973
3564.4518	0.0266578
3566.3806	0.0265893
3568.3094	0.0264248
3570.2382	0.0258766
3572.1670	0.0253969
3574.0958	0.0250542
3576.0247	0.0246842
3577.9535	0.0243278
3579.8823	0.0240674
3581.8111	0.0237933
3583.7399	0.0233684
3585.6687	0.0231491
3587.5976	0.0232451
3589.5264	0.0228887
3591.4552	0.0222308
3593.3840	0.0221623
3595.3128	0.0220938
3597.2416	0.0216689
3599.1704	0.0213263
3601.0993	0.0211618
3603.0281	0.0207506
3604.9569	0.0202983
3606.8857	0.0202298
3608.8145	0.020408
3610.7433	0.0200242
3612.6722	0.0196816
3614.6010	0.0193937
3616.5298	0.018914
3618.4586	0.0188729
3620.3874	0.0189414
3622.3162	0.0184617
3624.2451	0.0179272
3626.1739	0.0174886
3628.1027	0.0176394
3630.0315	0.0179546
3631.9603	0.0170637
3633.8891	0.0166663
3635.8179	0.016447
3637.7468	0.015981
3639.6756	0.0157891
3641.6044	0.0155561
3643.5332	0.0152409
3645.4620	0.0149393
3647.3908	0.0152683
3649.3197	0.015515
3651.2485	0.0152546
3653.1773	0.0142266
3655.1061	0.0137195
3657.0349	0.0137332
3658.9637	0.0134043
3660.8926	0.0133083
3662.8214	0.0131576
3664.7502	0.0127053
3666.6790	0.0124038
3668.6078	0.0124723
3670.5366	0.0130891
3672.4654	0.0123352
3674.3943	0.0119104
3676.3231	0.0127601
3678.2519	0.0122804
3680.1807	0.0121022
3682.1095	0.0118692
3684.0383	0.0115814
3685.9672	0.0111839
3687.8960	0.0110332
3689.8248	0.0114307
3691.7536	0.0115677
3693.6824	0.0113758
3695.6112	0.0111428
3697.5401	0.0111428
3699.4689	0.0109784
3701.3977	0.0112114
3703.3265	0.011321
3705.2553	0.0110606
3707.1841	0.0108139
3709.1129	0.0107317
3711.0418	0.0109921
3712.9706	0.0113758
3714.8994	0.011088
3716.8282	0.010855
3718.7570	0.0108139
3720.6858	0.0107728
3722.6147	0.0109098
3724.5435	0.0109647
3726.4723	0.0111977
3728.4011	0.0111565
3730.3299	0.0105809
3732.2587	0.0106357
3734.1876	0.0108961
3736.1164	0.011554
3738.0452	0.0115266
3739.9740	0.0110606
3741.9028	0.0107042
3743.8316	0.0113073
3745.7605	0.0120063
3747.6893	0.0108824
3749.6181	0.011088
3751.5469	0.0113758
3753.4757	0.0113347
3755.4045	0.0108413
3757.3333	0.0104987
3759.2622	0.0104987
3761.1910	0.0108139
3763.1198	0.010622
3765.0486	0.0105261
3766.9774	0.0103342
3768.9062	0.0102657
3770.8351	0.0108002
3772.7639	0.0106357
3774.6927	0.0104712
3776.6215	0.0103479
3778.5503	0.0104027
3780.4791	0.0107728
3782.4080	0.0105946
3784.3368	0.0104438
3786.2656	0.0104438
3788.1944	0.0103616
3790.1232	0.0103616
3792.0520	0.0103753
3793.9808	0.0102794
3795.9097	0.0104164
3797.8385	0.0104712
3799.7673	0.0101012
3801.6961	0.0109098
3803.6249	0.0108961
3805.5537	0.0104301
3807.4826	0.0109921
3809.4114	0.0106905
3811.3402	0.010252
3813.2690	0.0100464
3815.1978	0.0103342
3817.1266	0.0109235
3819.0555	0.0104301
3820.9843	0.0108687
3822.9131	0.0109372
3824.8419	0.0103753
3826.7707	0.0106357
3828.6995	0.0105261
3830.6283	0.0103753
3832.5572	0.0107179
3834.4860	0.0107042
3836.4148	0.0106905
3838.3436	0.0109921
3840.2724	0.0109784
3842.2012	0.0107179
3844.1301	0.0108139
3846.0589	0.0108139
3847.9877	0.0105672
3849.9165	0.0101834
3851.8453	0.00996413
3853.7741	0.011554
3855.7030	0.0117733
3857.6318	0.0110195
3859.5606	0.0106494
3861.4894	0.0104987
3863.4182	0.0106357
3865.3470	0.0109921
3867.2758	0.0106905
3869.2047	0.0107317
3871.1335	0.011321
3873.0623	0.010855
3874.9911	0.0108961
3876.9199	0.0104575
3878.8487	0.0102931
3880.7776	0.010855
3882.7064	0.0107042
3884.6352	0.0106083
3886.5640	0.0112388
3888.4928	0.0108139
3890.4216	0.0108002
3892.3505	0.0111428
3894.2793	0.0108276
3896.2081	0.0104575
3898.1369	0.0104438
3900.0657	0.0108961
3901.9945	0.011088
3903.9233	0.0112936
3905.8522	0.0113621
3907.7810	0.0109509
3909.7098	0.0107317
3911.6386	0.0106631
3913.5674	0.0106083
3915.4962	0.0106494
3917.4251	0.0109784
3919.3539	0.0110058
3921.2827	0.0109235
3923.2115	0.0107317
3925.1403	0.0108002
3927.0691	0.0107042
3928.9980	0.0106083
3930.9268	0.0106768
3932.8556	0.0109784
3934.7844	0.0109647
3936.7132	0.0107728
3938.6420	0.0106905
3940.5709	0.0106768
3942.4997	0.0108824
3944.4285	0.0110058
3946.3573	0.0108961
3948.2861	0.0109921
3950.2149	0.0110332
3952.1437	0.0110332
3954.0726	0.0109098
3956.0014	0.0108961
3957.9302	0.0109235
3959.8590	0.0108276
3961.7878	0.0107728
3963.7166	0.0108961
3965.6455	0.0109509
3967.5743	0.0109098
3969.5031	0.0110332
3971.4319	0.0111702
3973.3607	0.0111154
3975.2895	0.0111428
3977.2184	0.0110743
3979.1472	0.0109921
3981.0760	0.0109647
3983.0048	0.0110469
3984.9336	0.0111565
3986.8624	0.0111702
3988.7912	0.0110332
3990.7201	0.0110058
3992.6489	0.0110606
3994.5777	0.0111565
3996.5065	0.0112388
3998.4353	0.0112251
4000.3641	0.0110606
4002.2930	0.0109784
4004.2218	0.011088
4006.1506	0.0111565
4008.0794	0.0111839
4010.0082	0.0111977
4011.9370	0.0111154
4013.8659	0.0111291
4015.7947	0.0111428
4017.7235	0.0111291
4019.6523	0.0110743
4021.5811	0.0109784
4023.5099	0.0110606
4025.4387	0.0111702
4027.3676	0.011088
4029.2964	0.0109921
4031.2252	0.0109921
4033.1540	0.0110606
4035.0828	0.0109647
4037.0116	0.0109098
4038.9405	0.0109372
4040.8693	0.0109235
4042.7981	0.0108961
4044.7269	0.0109235
4046.6557	0.0108961
4048.5845	0.0109372
4050.5134	0.0110058
4052.4422	0.0109784
4054.3710	0.0109921
4056.2998	0.0110058
4058.2286	0.0110195
4060.1574	0.0110195
4062.0862	0.0109784
4064.0151	0.0109509
4065.9439	0.0108276
4067.8727	0.0108276
4069.8015	0.0108961
4071.7303	0.0108687
4073.6591	0.0109098
4075.5880	0.0109372
4077.5168	0.0108961
4079.4456	0.0109235
4081.3744	0.0109921
4083.3032	0.0109098
4085.2320	0.0108002
4087.1609	0.0107728
4089.0897	0.0107454
4091.0185	0.0106768
4092.9473	0.0106631
4094.8761	0.0107454
4096.8049	0.0107179
4098.7337	0.0106905
4100.6626	0.0107728
4102.5914	0.0108413
4104.5202	0.0108276
4106.4490	0.0108139
4108.3778	0.0108002
4110.3066	0.0107865
4112.2355	0.0108002
4114.1643	0.0108002
4116.0931	0.0108139
4118.0219	0.010855
4119.9507	0.010855
4121.8795	0.010855
4123.8084	0.0108687
4125.7372	0.0108413
4127.6660	0.0108276
4129.5948	0.0108139
4131.5236	0.0107728
4133.4524	0.0107317
4135.3813	0.010855
4137.3101	0.0109372
4139.2389	0.0109921
4141.1677	0.0109784
4143.0965	0.0108687
4145.0253	0.0107317
4146.9541	0.0106768
4148.8830	0.0108413
4150.8118	0.0108961
4152.7406	0.0107728
4154.6694	0.0107728
4156.5982	0.0108276
4158.5270	0.0107865
4160.4559	0.0107865
4162.3847	0.0108002
4164.3135	0.0107865
4166.2423	0.0107728
4168.1711	0.010855
4170.0999	0.0108824
4172.0288	0.0108276
4173.9576	0.0107865
4175.8864	0.0109235
4177.8152	0.0109098
4179.7440	0.0108824
4181.6728	0.0109235
4183.6016	0.0109784
4185.5305	0.0109921
4187.4593	0.0109372
4189.3881	0.0109372
4191.3169	0.0110058
4193.2457	0.0110606
4195.1745	0.0111017
4197.1034	0.0110058
4199.0322	0.0109509
4200.9610	0.0108687
[truncated: 414 more rows]
