# Supplementary material for: Vibrational Study on the Structure, Bioactivity, and Silver Adsorption of Silk Fibroin Fibers Grafted with Methacrylonitrile
Source: Molecules. 2023 Mar 10;28(6):2551. doi: 10.3390/molecules28062551 (PMC10051891; doi:10.3390/molecules28062551)
Supplement: Supplementary file 1 [file molecules-28-02551-s001.zip › RAW DATA/Figure S2 IR t0 parallel all samples/IR BF MAN 25% t0 parallel p3.txt]

TITLE	BF MAN 25% T0 PARALLELE P3
DATA TYPE
ORIGIN	JASCO
OWNER
DATE	23/03/01
TIME	12:03:16
SPECTROMETER/DATA SYSTEM
RESOLUTION
DELTAX	1.92882
XUNITS	1/CM
YUNITS	ABSORBANCE
FIRSTX	379.9768
LASTX	4999.4912
NPOINTS	2396
FIRSTY	0.14686
MAXY	0.24857
MINY	0.00920
XYDATA
379.9768	0.146857
381.9056	0.14479
383.8344	0.150818
385.7633	0.150181
387.6921	0.143905
389.6209	0.142002
391.5497	0.140262
393.4785	0.140363
395.4073	0.143353
397.3361	0.146849
399.2650	0.140875
401.1938	0.136681
403.1226	0.133838
405.0514	0.133116
406.9802	0.132277
408.9090	0.135228
410.8379	0.138157
412.7667	0.13766
414.6955	0.13832
416.6243	0.141
418.5531	0.148084
420.4819	0.146662
422.4108	0.145668
424.3396	0.142149
426.2684	0.141582
428.1972	0.142266
430.1260	0.138623
432.0548	0.133659
433.9837	0.13122
435.9125	0.129449
437.8413	0.127616
439.7701	0.127041
441.6989	0.126901
443.6277	0.125876
445.5565	0.125775
447.4854	0.126327
449.4142	0.126125
451.3430	0.126591
453.2718	0.126521
455.2006	0.126528
457.1294	0.127251
459.0583	0.127562
460.9871	0.127888
462.9159	0.128113
464.8447	0.128035
466.7735	0.128898
468.7023	0.128874
470.6312	0.129659
472.5600	0.131484
474.4888	0.131174
476.4176	0.130886
478.3464	0.131344
480.2752	0.133395
482.2040	0.135034
484.1329	0.135702
486.0617	0.13644
487.9905	0.137061
489.9193	0.13731
491.8481	0.137225
493.7769	0.136479
495.7058	0.13672
497.6346	0.137629
499.5634	0.138289
501.4922	0.139174
503.4210	0.139974
505.3498	0.140642
507.2787	0.141474
509.2075	0.142165
511.1363	0.143128
513.0651	0.144068
514.9939	0.14528
516.9227	0.146499
518.8515	0.147377
520.7804	0.14782
522.7092	0.14862
524.6380	0.149645
526.5668	0.150655
528.4956	0.151269
530.4244	0.152931
532.3533	0.154865
534.2821	0.156753
536.2109	0.158446
538.1397	0.160551
540.0685	0.163099
541.9973	0.165662
543.9262	0.167627
545.8550	0.169259
547.7838	0.171193
549.7126	0.172405
551.6414	0.171364
553.5702	0.169414
555.4990	0.166548
557.4279	0.162276
559.3567	0.15725
561.2855	0.152317
563.2143	0.147307
565.1431	0.143478
567.0719	0.140254
569.0008	0.13745
570.9296	0.135733
572.8584	0.135189
574.7872	0.134545
576.7160	0.133908
578.6448	0.133636
580.5737	0.133465
582.5025	0.133403
584.4313	0.133263
586.3601	0.133356
588.2889	0.134296
590.2177	0.13498
592.1465	0.135679
594.0754	0.136626
596.0042	0.137691
597.9330	0.139159
599.8618	0.141062
601.7906	0.142724
603.7194	0.144177
605.6483	0.145987
607.5771	0.147385
609.5059	0.148123
611.4347	0.148441
613.3635	0.148472
615.2923	0.147727
617.2212	0.146608
619.1500	0.145691
621.0788	0.144992
623.0076	0.144394
624.9364	0.144006
626.8652	0.14333
628.7941	0.142507
630.7229	0.141714
632.6517	0.140673
634.5805	0.139516
636.5093	0.138693
638.4381	0.137877
640.3669	0.137007
642.2958	0.136533
644.2246	0.136122
646.1534	0.135485
648.0822	0.134933
650.0110	0.133714
651.9398	0.132657
653.8687	0.132012
655.7975	0.131197
657.7263	0.130474
659.6551	0.129977
661.5839	0.129542
663.5127	0.129092
665.4416	0.129985
667.3704	0.13275
669.2992	0.130063
671.2280	0.128665
673.1568	0.1291
675.0856	0.129472
677.0144	0.129713
678.9433	0.12983
680.8721	0.129713
682.8009	0.129224
684.7297	0.128874
686.6585	0.128711
688.5873	0.128432
690.5162	0.128012
692.4450	0.127445
694.3738	0.126645
696.3026	0.12562
698.2314	0.124291
700.1602	0.12287
702.0891	0.121402
704.0179	0.119926
705.9467	0.117984
707.8755	0.116019
709.8043	0.114566
711.7331	0.113075
713.6619	0.111545
715.5908	0.110348
717.5196	0.109416
719.4484	0.10815
721.3772	0.106161
723.3060	0.103979
725.2348	0.102037
727.1637	0.0997143
729.0925	0.0974772
731.0213	0.0951313
732.9501	0.0926379
734.8789	0.0899658
736.8077	0.0873092
738.7366	0.0847226
740.6654	0.0823845
742.5942	0.0800542
744.5230	0.0777627
746.4518	0.0753003
748.3806	0.0733662
750.3094	0.0718514
752.2383	0.070228
754.1671	0.0686434
756.0959	0.067618
758.0247	0.0666859
759.9535	0.0658082
761.8823	0.064845
763.8112	0.0642624
765.7400	0.0636953
767.6688	0.0628409
769.5976	0.0615126
771.5264	0.0604251
773.4552	0.0590891
775.3841	0.0577142
777.3129	0.0564247
779.2417	0.0553528
781.1705	0.0542032
783.0993	0.0532711
785.0281	0.0523389
786.9569	0.0514223
788.8858	0.0505679
790.8146	0.0497756
792.7434	0.0491309
794.6722	0.0484784
796.6010	0.0476628
798.5298	0.0474763
800.4587	0.0472744
802.3875	0.0471112
804.3163	0.0469481
806.2451	0.0468471
808.1739	0.0465597
810.1027	0.0463888
812.0316	0.0462102
813.9604	0.046218
815.8892	0.046016
817.8180	0.0460704
819.7468	0.0460548
821.6756	0.0462257
823.6045	0.0462801
825.5333	0.0465908
827.4621	0.0465442
829.3909	0.0463267
831.3197	0.0457519
833.2485	0.0449207
835.1773	0.0439342
837.1062	0.0430953
839.0350	0.0422875
840.9638	0.0419846
842.8926	0.0416894
844.8214	0.0415496
846.7502	0.0415496
848.6791	0.0420312
850.6079	0.0422176
852.5367	0.0419768
854.4655	0.0410447
856.3943	0.0399339
858.3231	0.0386367
860.2520	0.0375336
862.1808	0.0367879
864.1096	0.0363063
866.0384	0.035615
867.9672	0.0354674
869.8960	0.0356849
871.8248	0.0357082
873.7537	0.0356461
875.6825	0.0360034
877.6113	0.0359257
879.5401	0.0357548
881.4689	0.0353509
883.3977	0.0354131
885.3266	0.0352422
887.2554	0.0349781
889.1842	0.034745
891.1130	0.0349237
893.0418	0.0348149
894.9706	0.0346984
896.8995	0.0345198
898.8283	0.0342634
900.7571	0.0342246
902.6859	0.0343644
904.6147	0.0339916
906.5435	0.0340071
908.4723	0.0339993
910.4012	0.0341547
912.3300	0.0346751
914.2588	0.0351567
916.1876	0.0357393
918.1164	0.0363996
920.0452	0.0370598
921.9741	0.038256
923.9029	0.0390794
925.8317	0.0398018
927.7605	0.040229
929.6893	0.0404388
931.6181	0.0402368
933.5470	0.0399028
935.4758	0.039662
937.4046	0.0397008
939.3334	0.0396232
941.2622	0.0397397
943.1910	0.0399028
945.1198	0.040097
947.0487	0.0402912
948.9775	0.0405398
950.9063	0.0407184
952.8351	0.0411379
954.7639	0.0415962
956.6927	0.0420079
958.6216	0.0422176
960.5504	0.0426448
962.4792	0.0430953
964.4080	0.0439265
966.3368	0.0449674
968.2656	0.0461714
970.1945	0.0473598
972.1233	0.0486648
974.0521	0.0494493
975.9809	0.0497833
977.9097	0.0495814
979.8385	0.0490143
981.7673	0.048222
983.6962	0.0476628
985.6250	0.0474686
987.5538	0.0478181
989.4826	0.0486493
991.4114	0.0497756
993.3402	0.0506999
995.2691	0.0513214
997.1979	0.0515622
999.1267	0.0515311
1001.0555	0.0512514
1002.9843	0.0508475
1004.9131	0.0504591
1006.8420	0.0503116
1008.7708	0.0503582
1010.6996	0.0507388
1012.6284	0.0511427
1014.5572	0.0515155
1016.4860	0.0517408
1018.4149	0.0516631
1020.3437	0.0514767
1022.2725	0.051601
1024.2013	0.0520748
1026.1301	0.0531002
1028.0589	0.0543119
1029.9877	0.0556557
1031.9166	0.0571549
1033.8454	0.058724
1035.7742	0.0602154
1037.7030	0.0616835
1039.6318	0.0628953
1041.5606	0.0639594
1043.4895	0.0648993
1045.4183	0.0655751
1047.3471	0.0660878
1049.2759	0.0666548
1051.2047	0.0673928
1053.1335	0.068488
1055.0624	0.0697153
1056.9912	0.0711834
1058.9200	0.0725583
1060.8488	0.0737079
1062.7776	0.0747255
1064.7064	0.0755256
1066.6352	0.0759761
1068.5641	0.0759839
1070.4929	0.0754867
1072.4217	0.074609
1074.3505	0.0732962
1076.2793	0.0716573
1078.2081	0.0695056
1080.1370	0.0672996
1082.0658	0.0650547
1083.9946	0.0626855
1085.9234	0.060495
1087.8522	0.0585143
1089.7810	0.056751
1091.7099	0.0554693
1093.6387	0.054677
1095.5675	0.0542032
1097.4963	0.0540478
1099.4251	0.0541721
1101.3539	0.0541022
1103.2827	0.0540556
1105.2116	0.0537604
1107.1404	0.0532244
1109.0692	0.0527273
1110.9980	0.0524399
1112.9268	0.0522535
1114.8556	0.0520748
1116.7845	0.051935
1118.7133	0.0518884
1120.6421	0.0517175
1122.5709	0.0516321
1124.4997	0.0515389
1126.4285	0.0514379
1128.3574	0.0512825
1130.2862	0.0513602
1132.2150	0.0515466
1134.1438	0.0517253
1136.0726	0.0518962
1138.0014	0.0523234
1139.9302	0.0528904
1141.8591	0.053675
1143.7879	0.0545605
1145.7167	0.0555548
1147.6455	0.0566112
1149.5743	0.0577453
1151.5031	0.059058
1153.4320	0.0604484
1155.3608	0.0616524
1157.2896	0.0629263
1159.2184	0.063975
1161.1472	0.0648139
1163.0760	0.0655674
1165.0049	0.0661189
1166.9337	0.0667481
1168.8625	0.0673928
1170.7913	0.0677268
1172.7201	0.0674627
1174.6489	0.0664762
1176.5777	0.065179
1178.5066	0.0638662
1180.4354	0.0629341
1182.3642	0.0625146
1184.2930	0.0625923
1186.2218	0.0630584
1188.1506	0.0639128
1190.0795	0.0647828
1192.0083	0.0659635
1193.9371	0.0673928
1195.8659	0.0691327
1197.7947	0.0710902
1199.7235	0.0734283
1201.6524	0.0761315
1203.5812	0.0790832
1205.5100	0.0821825
1207.4388	0.0856003
1209.3676	0.0890259
1211.2964	0.0923738
1213.2253	0.0954576
1215.1541	0.0979355
1217.0829	0.0996599
1219.0117	0.100561
1220.9405	0.100942
1222.8693	0.10119
1224.7981	0.101641
1226.7270	0.10234
1228.6558	0.103039
1230.5846	0.103287
1232.5134	0.102992
1234.4422	0.102107
1236.3710	0.100848
1238.2999	0.0994735
1240.2287	0.0979665
1242.1575	0.096615
1244.0863	0.0953488
1246.0151	0.094238
1247.9439	0.0933059
1249.8728	0.0925447
1251.8016	0.0918922
1253.7304	0.0914417
1255.6592	0.0912319
1257.5880	0.0911465
1259.5168	0.0911154
1261.4456	0.0908358
1263.3745	0.0900668
1265.3033	0.0887696
1267.2321	0.086882
1269.1609	0.0845905
1271.0897	0.0819806
1273.0185	0.079324
1274.9474	0.0768616
1276.8762	0.0746944
1278.8050	0.0728613
1280.7338	0.0714165
1282.6626	0.0702125
1284.5914	0.0693502
1286.5203	0.0686434
1288.4491	0.0680142
1290.3779	0.0675559
1292.3067	0.0672763
1294.2355	0.0670122
1296.1643	0.0669345
1298.0931	0.0669889
1300.0220	0.0671597
1301.9508	0.0672763
1303.8796	0.0673695
1305.8084	0.0673695
1307.7372	0.0673539
1309.6660	0.0672685
1311.5949	0.0673772
1313.5237	0.0673695
1315.4525	0.0673695
1317.3813	0.0674005
1319.3101	0.0675637
1321.2389	0.0679287
1323.1678	0.0685191
1325.0966	0.0691638
1327.0254	0.0700027
1328.9542	0.0707484
1330.8830	0.0713776
1332.8118	0.0718592
1334.7406	0.0722787
1336.6695	0.0725195
1338.5983	0.0724962
1340.5271	0.0720223
1342.4559	0.0718359
1344.3847	0.0718437
1346.3135	0.0717893
1348.2424	0.0716417
1350.1712	0.0716806
1352.1000	0.0719369
1354.0288	0.0723797
1355.9576	0.0730865
1357.8864	0.0743449
1359.8153	0.0761392
1361.7441	0.0784385
1363.6729	0.0807455
1365.6017	0.083169
1367.5305	0.0850177
1369.4593	0.0854527
1371.3881	0.085476
1373.3170	0.0853129
1375.2458	0.084373
1377.1746	0.0841788
1379.1034	0.0841555
1381.0322	0.0842876
1382.9610	0.0849401
1384.8899	0.0862373
1386.8187	0.0870917
1388.7475	0.0871849
1390.6763	0.0878219
1392.6051	0.0886064
1394.5339	0.0885365
1396.4628	0.0880549
1398.3916	0.0882413
1400.3204	0.087651
1402.2492	0.0881171
1404.1780	0.0884511
1406.1068	0.0881326
1408.0357	0.0882724
1409.9645	0.0885288
1411.8933	0.0884588
1413.8221	0.088521
1415.7509	0.0888705
1417.6797	0.0893677
1419.6085	0.0880549
1421.5374	0.088187
1423.4662	0.0896473
1425.3950	0.0908435
1427.3238	0.0937953
1429.2526	0.0975937
1431.1814	0.102146
1433.1103	0.107971
1435.0391	0.114512
1436.9679	0.118761
1438.8967	0.121611
1440.8255	0.124284
1442.7543	0.125216
1444.6832	0.126
1446.6120	0.125814
1448.5408	0.123017
1450.4696	0.119631
1452.3984	0.116034
1454.3272	0.112873
1456.2560	0.109292
1458.1849	0.100126
1460.1137	0.0969645
1462.0425	0.0963586
1463.9713	0.0955508
1465.9001	0.0931273
1467.8289	0.0924515
1469.7578	0.092568
1471.6866	0.0920864
1473.6154	0.0892978
1475.5442	0.088622
1477.4730	0.0880394
1479.4018	0.0886686
1481.3307	0.0896085
1483.2595	0.0912086
1485.1883	0.0940904
1487.1171	0.0978345
1489.0459	0.101928
1490.9747	0.106115
1492.9035	0.112057
1494.8324	0.119204
1496.7612	0.125519
1498.6900	0.131601
1500.6188	0.13832
1502.5476	0.146266
1504.4764	0.155455
1506.4053	0.16198
1508.3341	0.164179
1510.2629	0.171356
1512.1917	0.177726
1514.1205	0.183365
1516.0493	0.185874
1517.9782	0.18272
1519.9070	0.183225
1521.8358	0.177166
1523.7646	0.17423
1525.6934	0.174261
1527.6222	0.171107
1529.5510	0.169857
1531.4799	0.170276
1533.4087	0.166649
1535.3375	0.161732
1537.2663	0.164614
1539.1951	0.16306
1541.1239	0.153754
1543.0528	0.150111
1544.9816	0.146895
1546.9104	0.14385
1548.8392	0.142771
1550.7680	0.13825
1552.6968	0.136487
1554.6257	0.132937
1556.5545	0.132323
1558.4833	0.129418
1560.4121	0.115607
1562.3409	0.114364
1564.2697	0.112531
1566.1985	0.10808
1568.1274	0.106084
1570.0562	0.100841
1571.9850	0.0975859
1573.9138	0.097617
1575.8426	0.0961023
1577.7714	0.0929408
1579.7003	0.0939739
1581.6291	0.0951313
1583.5579	0.0969878
1585.4867	0.0996754
1587.4155	0.103808
1589.3443	0.108834
1591.2732	0.115219
1593.2020	0.122505
1595.1308	0.130521
1597.0596	0.139159
1598.9884	0.149109
1600.9172	0.160233
1602.8461	0.172933
1604.7749	0.186589
1606.7037	0.200726
1608.6325	0.213589
1610.5613	0.224868
1612.4901	0.234772
1614.4189	0.245212
1616.3478	0.248567
1618.2766	0.244287
1620.2054	0.246664
1622.1342	0.245064
1624.0630	0.233241
1625.9918	0.225784
1627.9207	0.217123
1629.8495	0.205775
1631.7783	0.199242
1633.7071	0.194954
1635.6359	0.182674
1637.5647	0.168614
1639.4936	0.164652
1641.4224	0.159487
1643.3512	0.156046
1645.2800	0.153506
1647.2088	0.145078
1649.1376	0.139811
1651.0664	0.14239
1652.9953	0.136891
1654.9241	0.123926
1656.8529	0.123103
1658.7817	0.1204
1660.7105	0.117176
1662.6393	0.112189
1664.5682	0.106853
1666.4970	0.105167
1668.4258	0.102759
1670.3546	0.0968635
1672.2834	0.0935545
1674.2122	0.0918689
1676.1411	0.0866179
1678.0699	0.0838293
1679.9987	0.0817708
1681.9275	0.0800231
1683.8563	0.0773976
1685.7851	0.0710048
1687.7139	0.0699406
1689.6428	0.0680841
1691.5716	0.0662043
1693.5004	0.066181
1695.4292	0.065979
1697.3580	0.0648916
1699.2868	0.0653965
1701.2157	0.0585143
1703.1445	0.0537527
1705.0733	0.0480434
1707.0021	0.0408738
1708.9309	0.0361277
1710.8597	0.033106
1712.7886	0.0305815
1714.7174	0.029129
1716.6462	0.0275055
1718.5750	0.0259675
1720.5038	0.0242353
1722.4326	0.0236916
1724.3614	0.0227594
1726.2903	0.0223943
1728.2191	0.022006
1730.1479	0.0220914
1732.0767	0.0220759
1734.0055	0.0225109
1735.9343	0.0214855
1737.8632	0.0213768
1739.7920	0.0208408
1741.7208	0.0202272
1743.6496	0.0193416
1745.5784	0.0185882
1747.5072	0.0176638
1749.4361	0.0170968
1751.3649	0.0161103
1753.2937	0.0152869
1755.2225	0.0145412
1757.1513	0.0141683
1759.0801	0.0135858
1761.0089	0.0135702
1762.9378	0.0131197
1764.8666	0.0129177
1766.7954	0.0127701
1768.7242	0.0128867
1770.6530	0.0127934
1772.5818	0.0130342
1774.5107	0.0123895
1776.4395	0.0122419
1778.3683	0.0120788
1780.2971	0.0121643
1782.2259	0.0118924
1784.1547	0.0118924
1786.0836	0.0116283
1788.0124	0.0115506
1789.9412	0.0114341
1791.8700	0.0117759
1793.7988	0.0114962
1795.7276	0.0113719
1797.6565	0.0112088
1799.5853	0.0112088
1801.5141	0.0110146
1803.4429	0.0109525
1805.3717	0.0107272
1807.3005	0.0107738
1809.2293	0.0106029
1811.1582	0.0106962
1813.0870	0.0104942
1815.0158	0.0104165
1816.9446	0.0102689
1818.8734	0.0104476
1820.8022	0.0104787
1822.7311	0.0106729
1824.6599	0.010634
1826.5887	0.0107117
1828.5175	0.0106029
1830.4463	0.0106884
1832.3751	0.0103621
1834.3040	0.0105719
1836.2328	0.0105486
1838.1616	0.0106262
1840.0904	0.0104088
1842.0192	0.0104709
1843.9480	0.0106651
1845.8768	0.0108437
1847.8057	0.0104787
1849.7345	0.0105563
1851.6633	0.0103388
1853.5921	0.0105175
1855.5209	0.0104787
1857.4497	0.0106962
1859.3786	0.0104631
1861.3074	0.0105097
1863.2362	0.0104709
1865.1650	0.0106729
1867.0938	0.010867
1869.0226	0.0113331
1870.9515	0.0109059
1872.8803	0.0107816
1874.8091	0.0106262
1876.7379	0.0108903
1878.6667	0.0108748
1880.5955	0.0109059
1882.5243	0.0107195
1884.4532	0.010937
1886.3820	0.0108515
1888.3108	0.0113098
1890.2396	0.0112865
1892.1684	0.0110379
1894.0972	0.010867
1896.0261	0.0111078
1897.9549	0.0111855
1899.8837	0.0114652
1901.8125	0.0111156
1903.7413	0.0112477
1905.6701	0.0111855
1907.5990	0.0113953
1909.5278	0.0113875
1911.4566	0.0114729
1913.3854	0.0112477
1915.3142	0.0116127
1917.2430	0.0118691
1919.1718	0.0121332
1921.1007	0.0116982
1923.0295	0.0119002
1924.9583	0.0115661
1926.8871	0.0117914
1928.8159	0.0118924
1930.7447	0.0122652
1932.6736	0.012475
1934.6024	0.0128944
1936.5312	0.0125526
1938.4600	0.0127158
1940.3888	0.0126226
1942.3176	0.0133061
1944.2465	0.0130575
1946.1753	0.0132595
1948.1041	0.0133372
1950.0329	0.0141062
1951.9617	0.0141062
1953.8905	0.0144169
1955.8193	0.0139974
1957.7482	0.0144946
1959.6770	0.0147431
1961.6058	0.015885
1963.5346	0.0162035
1965.4634	0.0166773
1967.3922	0.0166851
1969.3211	0.0170812
1971.2499	0.0166462
1973.1787	0.0164831
1975.1075	0.0161258
1977.0363	0.0176716
1978.9651	0.0186425
1980.8940	0.0185027
1982.8228	0.01719
1984.7516	0.0166928
1986.6804	0.0157063
1988.6092	0.0159549
1990.5380	0.016421
1992.4669	0.0163821
1994.3957	0.0148597
1996.3245	0.0153879
1998.2533	0.0152092
2000.1821	0.0155277
2002.1109	0.0158772
2004.0397	0.016087
2005.9686	0.0162656
2007.8974	0.0173997
2009.8262	0.0166152
2011.7550	0.0167239
2013.6838	0.0167239
2015.6126	0.0175007
2017.5415	0.0170269
2019.4703	0.0180367
2021.3991	0.0176793
2023.3279	0.017757
2025.2567	0.0180677
2027.1855	0.0180444
2029.1144	0.0171589
2031.0432	0.0187202
2032.9720	0.0184639
2034.9008	0.0182852
2036.8296	0.0177182
2038.7584	0.0167705
2040.6872	0.0155588
2042.6161	0.0160792
2044.5449	0.0163821
2046.4737	0.0162812
2048.4025	0.0153568
2050.3313	0.0150849
2052.2601	0.0138654
2054.1890	0.0139819
2056.1178	0.0140363
2058.0466	0.0138343
2059.9754	0.0134537
2061.9042	0.0132983
2063.8330	0.0128789
2065.7619	0.013244
2067.6907	0.0134304
2069.6195	0.0135236
2071.5483	0.0133527
2073.4771	0.0133527
2075.4059	0.0128167
2077.3347	0.0126614
2079.2636	0.0125759
2081.1924	0.0124672
2083.1212	0.0122497
2085.0500	0.012273
2086.9788	0.0122575
2088.9076	0.0122342
2090.8365	0.0119545
2092.7653	0.0120011
2094.6941	0.0118458
2096.6229	0.0121643
2098.5517	0.0124206
2100.4805	0.0125992
2102.4094	0.0124517
2104.3382	0.0123351
2106.2670	0.0120788
2108.1958	0.0122342
2110.1246	0.012141
2112.0534	0.0122652
2113.9822	0.0120244
2115.9111	0.0118613
2117.8399	0.0114419
2119.7687	0.0114652
2121.6975	0.011504
2123.6263	0.0119856
2125.5551	0.011706
2127.4840	0.0114108
2129.4128	0.0112554
2131.3416	0.0111933
2133.2704	0.0109292
2135.1992	0.0118769
2137.1280	0.0123274
2139.0569	0.0129177
2140.9857	0.0132129
2142.9145	0.0134615
2144.8433	0.013042
2146.7721	0.0136091
2148.7009	0.0140751
2150.6297	0.0146344
2152.5586	0.0144091
2154.4874	0.0149684
2156.4162	0.0156209
2158.3450	0.0171278
2160.2738	0.0187047
2162.2026	0.0190154
2164.1315	0.0176094
2166.0603	0.0172288
2167.9891	0.0165608
2169.9179	0.0163744
2171.8467	0.0153723
2173.7755	0.0154733
2175.7044	0.0155432
2177.6332	0.0159704
2179.5620	0.0156753
2181.4908	0.015784
2183.4196	0.015551
2185.3484	0.015116
2187.2773	0.014681
2189.2061	0.0153024
2191.1349	0.0151548
2193.0637	0.0150383
2194.9925	0.0145256
2196.9213	0.0149373
2198.8501	0.0153723
2200.7790	0.0150461
2202.7078	0.0143159
2204.6366	0.0143936
2206.5654	0.0141994
2208.4942	0.0142305
2210.4230	0.0137955
2212.3519	0.0138421
2214.2807	0.0136324
2216.2095	0.0137023
2218.1383	0.0137333
2220.0671	0.0136091
2221.9959	0.0134925
2223.9248	0.0143081
2225.8536	0.0149762
2227.7824	0.0156287
2229.7112	0.0160248
2231.6400	0.0166074
2233.5688	0.0170113
2235.4976	0.0175318
2237.4265	0.0175162
2239.3553	0.0170735
2241.2841	0.0162268
2243.2129	0.015551
2245.1417	0.0145412
2247.0705	0.014044
2248.9994	0.0137023
2250.9282	0.0134692
2252.8570	0.012941
2254.7858	0.0128245
2256.7146	0.0125526
2258.6434	0.0122885
2260.5723	0.0120011
2262.5011	0.0120089
2264.4299	0.0120167
2266.3587	0.0121332
2268.2875	0.0118535
2270.2163	0.0117836
2272.1451	0.0117759
2274.0740	0.0117836
2276.0028	0.011605
2277.9316	0.0115428
2279.8604	0.011504
2281.7892	0.0114885
2283.7180	0.0113331
2285.6469	0.0113875
2287.5757	0.0113953
2289.5045	0.0115739
2291.4333	0.0115195
2293.3621	0.0115739
2295.2909	0.0114496
2297.2198	0.0113719
2299.1486	0.0114108
2301.0774	0.0115739
2303.0062	0.0116671
2304.9350	0.011939
2306.8638	0.0122652
2308.7926	0.0126303
2310.7215	0.0127857
2312.6503	0.0129799
2314.5791	0.0130731
2316.5079	0.0133294
2318.4367	0.0136401
2320.3655	0.0141528
2322.2944	0.0146965
2324.2232	0.015015
2326.1520	0.0145956
2328.0808	0.0145256
2330.0096	0.0148208
2331.9384	0.0152325
2333.8673	0.015116
2335.7961	0.0151005
2337.7249	0.015217
2339.6537	0.01545
2341.5825	0.0154811
2343.5113	0.0154345
2345.4401	0.0147354
2347.3690	0.0136401
2349.2978	0.0132362
2351.2266	0.0140751
2353.1554	0.0152558
2355.0842	0.0166773
2357.0130	0.0180134
2358.9419	0.0185416
2360.8707	0.0183163
2362.7995	0.0180988
2364.7283	0.0175085
2366.6571	0.0169336
2368.5859	0.0162501
2370.5148	0.0153801
2372.4436	0.0142848
2374.3724	0.0135391
2376.3012	0.0126614
2378.2300	0.0118846
2380.1588	0.0111622
2382.0877	0.0107117
2384.0165	0.0104165
2385.9453	0.0102301
2387.8741	0.0100359
2389.8029	0.0100359
2391.7317	0.0101446
2393.6605	0.0102301
2395.5894	0.0101136
2397.5182	0.0100903
2399.4470	0.0101213
2401.3758	0.0102379
2403.3046	0.0102456
2405.2334	0.0102379
2407.1623	0.0103699
2409.0911	0.0105097
2411.0199	0.0105097
2412.9487	0.010634
2414.8775	0.0105563
2416.8063	0.0105719
2418.7352	0.0105952
2420.6640	0.0105175
2422.5928	0.0104787
2424.5216	0.010634
2426.4504	0.010634
2428.3792	0.0105641
2430.3080	0.0105175
2432.2369	0.0106573
2434.1657	0.0106729
2436.0945	0.0107505
2438.0233	0.0107738
2439.9521	0.0109137
2441.8809	0.0109214
2443.8098	0.0109137
2445.7386	0.0110069
2447.6674	0.0110768
2449.5962	0.0109603
2451.5250	0.0108593
2453.4538	0.0107738
2455.3827	0.0107894
2457.3115	0.0107428
2459.2403	0.0108593
2461.1691	0.0109603
2463.0979	0.0109603
2465.0267	0.0109447
2466.9555	0.0110535
2468.8844	0.0110768
2470.8132	0.0110612
2472.7420	0.0109603
2474.6708	0.0110457
2476.5996	0.0112088
2478.5284	0.0112244
2480.4573	0.0109913
2482.3861	0.0109991
2484.3149	0.0111467
2486.2437	0.0112554
2488.1725	0.0112166
2490.1013	0.0114108
2492.0302	0.011403
2493.9590	0.0113875
2495.8878	0.0113253
2497.8166	0.0113564
2499.7454	0.0112321
2501.6742	0.0112943
2503.6030	0.0113953
2505.5319	0.0114108
2507.4607	0.0113797
2509.3895	0.0113719
2511.3183	0.0114729
2513.2471	0.0116205
2515.1759	0.011403
2517.1048	0.0114729
2519.0336	0.0116438
2520.9624	0.0116594
2522.8912	0.0116594
2524.8200	0.0116982
2526.7488	0.0115739
2528.6777	0.0116361
2530.6065	0.0116205
2532.5353	0.0115972
2534.4641	0.0115584
2536.3929	0.0116749
2538.3217	0.0117293
2540.2505	0.0117836
2542.1794	0.0118147
2544.1082	0.0119545
2546.0370	0.0120011
2547.9658	0.01204
2549.8946	0.0120477
2551.8234	0.01204
2553.7523	0.012071
2555.6811	0.0121798
2557.6099	0.0121953
2559.5387	0.0122186
2561.4675	0.0123274
2563.3963	0.0124439
2565.3252	0.0124361
2567.2540	0.0124439
2569.1828	0.0124517
2571.1116	0.0124517
2573.0404	0.0123895
2574.9692	0.0125837
2576.8981	0.0126925
2578.8269	0.0127235
2580.7557	0.0127468
2582.6845	0.01291
2584.6133	0.01291
2586.5421	0.0128867
2588.4709	0.0128556
2590.3998	0.0128478
2592.3286	0.01291
2594.2574	0.0130032
2596.1862	0.0131042
2598.1150	0.0132595
2600.0438	0.0133139
2601.9727	0.0134304
2603.9015	0.0134925
2605.8303	0.0134149
2607.7591	0.0134226
2609.6879	0.0135702
2611.6167	0.0135624
2613.5456	0.0134848
2615.4744	0.0133916
2617.4032	0.0134459
2619.3320	0.0135391
2621.2608	0.0136013
2623.1896	0.0136168
2625.1184	0.0136557
2627.0473	0.0135858
2628.9761	0.0135081
2630.9049	0.0134925
2632.8337	0.0135935
2634.7625	0.0136557
2636.6913	0.0136945
2638.6202	0.0136091
2640.5490	0.0136168
2642.4778	0.0136168
2644.4066	0.013578
2646.3354	0.0136013
2648.2642	0.0135858
2650.1931	0.0135158
2652.1219	0.0135624
2654.0507	0.0136246
2655.9795	0.0136246
2657.9083	0.0136168
2659.8371	0.0136634
2661.7659	0.0136168
2663.6948	0.0136091
2665.6236	0.0135858
2667.5524	0.0135935
2669.4812	0.0135935
2671.4100	0.0136401
2673.3388	0.01371
2675.2677	0.0137566
2677.1965	0.0137799
2679.1253	0.0138343
2681.0541	0.0138654
2682.9829	0.0139431
2684.9117	0.014013
2686.8406	0.0140518
2688.7694	0.0140596
2690.6982	0.014114
2692.6270	0.014145
2694.5558	0.0141916
2696.4846	0.0142615
2698.4134	0.0143081
2700.3423	0.0143703
2702.2711	0.0144868
2704.1999	0.0145101
2706.1287	0.0145489
2708.0575	0.0146344
2709.9863	0.0147742
2711.9152	0.014883
2713.8440	0.0149529
2715.7728	0.0149373
2717.7016	0.0149917
2719.6304	0.015116
2721.5592	0.0152325
2723.4881	0.015318
2725.4169	0.0154811
2727.3457	0.0155665
2729.2745	0.0155976
2731.2033	0.0156209
2733.1321	0.0156908
2735.0609	0.0158306
2736.9898	0.0159471
2738.9186	0.0159316
2740.8474	0.0159782
2742.7762	0.0160404
2744.7050	0.0161103
2746.6338	0.0162578
2748.5627	0.0164753
2750.4915	0.0165453
2752.4203	0.0165608
2754.3491	0.0166462
2756.2779	0.0167783
2758.2067	0.0169103
2760.1356	0.0169958
2762.0644	0.0169958
2763.9932	0.0170812
2765.9220	0.0172133
2767.8508	0.0173531
2769.7796	0.0174152
2771.7085	0.0174851
2773.6373	0.0175784
2775.5661	0.017656
2777.4949	0.017757
2779.4237	0.0178813
2781.3525	0.0179512
2783.2813	0.0180134
2785.2102	0.018091
2787.1390	0.0182153
2789.0678	0.0183707
2790.9966	0.0184794
2792.9254	0.0185493
2794.8542	0.0186581
2796.7831	0.0187746
2798.7119	0.0188445
2800.6407	0.0188678
2802.5695	0.0189532
2804.4983	0.0191164
2806.4271	0.0192407
2808.3560	0.0193649
2810.2848	0.0195203
2812.2136	0.0195591
2814.1424	0.0196135
2816.0712	0.0196679
2818.0000	0.0197922
2819.9288	0.0199708
2821.8577	0.0202194
2823.7865	0.0204757
2825.7153	0.0206544
2827.6441	0.020833
2829.5729	0.0210816
2831.5017	0.0213379
2833.4306	0.0217419
2835.3594	0.0222701
2837.2882	0.0229692
2839.2170	0.0238003
2841.1458	0.0247247
2843.0746	0.0260219
2845.0035	0.0278939
2846.9323	0.0303174
2848.8611	0.0328497
2850.7899	0.0346441
2852.7187	0.0353198
2854.6475	0.0351023
2856.5763	0.0342479
2858.5052	0.0331526
2860.4340	0.0320729
2862.3628	0.0311719
2864.2916	0.030698
2866.2204	0.0305505
2868.1492	0.0307213
2870.0781	0.0310787
2872.0069	0.0313738
2873.9357	0.0313738
2875.8645	0.0310321
2877.7933	0.0306747
2879.7221	0.0305582
2881.6510	0.0304961
2883.5798	0.0304961
2885.5086	0.0306514
2887.4374	0.0310088
2889.3662	0.031436
2891.2950	0.0318166
2893.2238	0.0322671
2895.1527	0.0328419
2897.0815	0.0333624
2899.0103	0.0338284
2900.9391	0.0344576
2902.8679	0.0352732
2904.7967	0.0361199
2906.7256	0.0370753
2908.6544	0.0383959
2910.5832	0.0401048
2912.5120	0.0422797
2914.4408	0.044812
2916.3696	0.0473676
2918.2985	0.0495581
2920.2273	0.0511039
2922.1561	0.0520826
2924.0849	0.0525875
2926.0137	0.0525564
2927.9425	0.0521447
2929.8713	0.0513524
2931.8002	0.050164
2933.7290	0.0486648
2935.6578	0.0471734
2937.5866	0.0455965
2939.5154	0.0440197
2941.4442	0.0425671
2943.3731	0.0413709
2945.3019	0.0403067
2947.2307	0.039429
2949.1595	0.0388076
2951.0883	0.0384269
2953.0171	0.0382716
2954.9460	0.0379919
2956.8748	0.0376113
2958.8036	0.0372928
2960.7324	0.0369045
2962.6612	0.0365316
2964.5900	0.0362131
2966.5189	0.0357704
2968.4477	0.0352577
2970.3765	0.0346984
2972.3053	0.0342557
2974.2341	0.0339838
2976.1629	0.0338207
2978.0917	0.0335333
2980.0206	0.0332692
2981.9494	0.0330439
2983.8782	0.0326866
2985.8070	0.0322283
2987.7358	0.0318244
2989.6646	0.0315292
2991.5935	0.0312962
2993.5223	0.0309078
2995.4511	0.0304184
2997.3799	0.0300844
2999.3087	0.0296649
3001.2375	0.0291756
3003.1664	0.0289348
3005.0952	0.0287017
3007.0240	0.02836
3008.9528	0.0282434
3010.8816	0.02836
3012.8104	0.0283988
3014.7392	0.0281891
3016.6681	0.0278007
3018.5969	0.0275599
3020.5257	0.0275055
3022.4545	0.0275366
3024.3833	0.0275832
3026.3121	0.027622
3028.2410	0.0276764
3030.1698	0.0279327
3032.0986	0.0282434
3034.0274	0.0287017
3035.9562	0.028927
3037.8850	0.0290358
3039.8139	0.0296106
3041.7427	0.0302864
3043.6715	0.0306204
3045.6003	0.0309233
3047.5291	0.0312263
3049.4579	0.0317156
3051.3867	0.0322827
3053.3156	0.0327021
3055.2444	0.0331449
3057.1732	0.033541
3059.1020	0.0337352
3061.0308	0.0340304
3062.9596	0.0345741
3064.8885	0.0350946
3066.8173	0.0354752
3068.7461	0.0355839
3070.6749	0.0355218
3072.6037	0.0355917
3074.5325	0.0356849
3076.4614	0.0359102
3078.3902	0.0360966
3080.3190	0.0360267
3082.2478	0.0358869
3084.1766	0.0358791
3086.1054	0.0356383
3088.0342	0.0352732
3089.9631	0.0350247
3091.8919	0.0346829
3093.8207	0.0344032
3095.7495	0.0342712
3097.6783	0.034077
3099.6071	0.0340382
3101.5360	0.0337663
3103.4648	0.0334323
3105.3936	0.0332226
3107.3224	0.0331526
3109.2512	0.0330439
3111.1800	0.0327643
3113.1089	0.0326167
3115.0377	0.03264
3116.9665	0.0325856
3118.8953	0.0325778
3120.8241	0.0325157
3122.7529	0.0322361
3124.6817	0.0319875
3126.6106	0.0319564
3128.5394	0.0320496
3130.4682	0.0322205
3132.3970	0.0322982
3134.3258	0.0323215
3136.2546	0.0324225
3138.1835	0.0326633
3140.1123	0.0329041
3142.0411	0.0331138
3143.9699	0.0333624
3145.8987	0.0335488
3147.8275	0.0337663
3149.7564	0.034178
3151.6852	0.0346596
3153.6140	0.0350324
3155.5428	0.035382
3157.4716	0.0357315
3159.4004	0.0360966
3161.3293	0.0365161
3163.2581	0.037052
3165.1869	0.0376424
3167.1157	0.0381162
3169.0445	0.0385745
3170.9733	0.0392037
3172.9021	0.0398251
3174.8310	0.0403456
3176.7598	0.0409437
3178.6886	0.0416195
3180.6174	0.0422098
3182.5462	0.0429011
3184.4750	0.0436546
3186.4039	0.0443615
3188.3327	0.0450916
3190.2615	0.0457907
3192.1903	0.0465753
3194.1191	0.047422
3196.0479	0.0482453
3197.9768	0.0490609
3199.9056	0.0497833
3201.8344	0.0506378
3203.7632	0.051601
3205.6920	0.0524011
3207.6208	0.0531623
3209.5496	0.0539857
3211.4785	0.0548401
3213.4073	0.0558189
3215.3361	0.0568054
3217.2649	0.0577841
3219.1937	0.0588172
3221.1225	0.0598037
3223.0514	0.0609067
3224.9802	0.0619942
3226.9090	0.0630584
3228.8378	0.0642002
3230.7666	0.0655518
3232.6954	0.0672607
3234.6243	0.0687754
3236.5531	0.0699484
3238.4819	0.0712999
3240.4107	0.072869
3242.3395	0.0745391
3244.2683	0.0764111
3246.1971	0.0785006
3248.1260	0.0804969
3250.0548	0.0823923
3251.9836	0.0844196
3253.9124	0.0867266
3255.8412	0.0893288
3257.7700	0.0916592
3259.6989	0.0940594
3261.6277	0.0967392
3263.5565	0.099357
3265.4853	0.101959
3267.4141	0.104561
3269.3429	0.107008
3271.2718	0.109152
3273.2006	0.110729
3275.1294	0.111894
3277.0582	0.112694
3278.9870	0.11316
3280.9158	0.113269
3282.8446	0.112997
3284.7735	0.112314
3286.7023	0.111273
3288.6311	0.109789
3290.5599	0.108111
3292.4887	0.106356
3294.4175	0.104188
3296.3464	0.101843
3298.2752	0.099256
3300.2040	0.0966305
3302.1328	0.0941681
3304.0616	0.0918145
3305.9904	0.0894997
3307.9193	0.0870684
3309.8481	0.0845284
3311.7769	0.0821515
3313.7057	0.079891
3315.6345	0.0776462
3317.5633	0.0755256
3319.4921	0.0735914
3321.4210	0.071665
3323.3498	0.0697542
3325.2786	0.0678355
3327.2074	0.066049
3329.1362	0.0643944
3331.0650	0.0628642
3332.9939	0.0613961
3334.9227	0.0599435
3336.8515	0.0585919
3338.7803	0.0573802
3340.7091	0.056215
3342.6379	0.0550654
3344.5668	0.0539857
3346.4956	0.0529992
3348.4244	0.0520904
3350.3532	0.0512281
3352.2820	0.050397
3354.2108	0.0496901
3356.1397	0.0488745
3358.0685	0.0481288
3359.9973	0.0476395
3361.9261	0.046987
3363.8549	0.0463578
3365.7837	0.0458839
3367.7125	0.0453868
3369.6414	0.0448819
3371.5702	0.0444003
3373.4990	0.0440119
3375.4278	0.0435614
3377.3566	0.0431109
3379.2854	0.0426681
3381.2143	0.0422487
3383.1431	0.0418525
3385.0719	0.0415651
3387.0007	0.0412855
3388.9295	0.0409514
3390.8583	0.0405786
3392.7872	0.040229
3394.7160	0.039864
3396.6448	0.0396465
3398.5736	0.039328
3400.5024	0.0389241
3402.4312	0.0385745
3404.3600	0.038256
3406.2889	0.0379531
3408.2177	0.0376735
3410.1465	0.0373861
3412.0753	0.0371064
3414.0041	0.0367879
3415.9329	0.0364384
3417.8618	0.0362054
3419.7906	0.0360578
3421.7194	0.0357859
3423.6482	0.0354597
3425.5770	0.0351956
3427.5058	0.0348615
3429.4347	0.0344732
3431.3635	0.0342013
3433.2923	0.0339605
3435.2211	0.0336731
3437.1499	0.0334478
3439.0787	0.0332925
3441.0075	0.0331915
3442.9364	0.0329818
3444.8652	0.0327332
3446.7940	0.0325545
3448.7228	0.0322982
3450.6516	0.0321661
3452.5804	0.0320419
3454.5093	0.0318943
3456.4381	0.031669
3458.3669	0.0314981
3460.2957	0.0313738
3462.2245	0.0313272
3464.1533	0.0311175
3466.0822	0.0308146
3468.0110	0.0306204
3469.9398	0.0305582
3471.8686	0.0304572
3473.7974	0.0303097
3475.7262	0.0301543
3477.6550	0.0300766
3479.5839	0.0299057
3481.5127	0.0297815
3483.4415	0.0296028
3485.3703	0.0293775
3487.2991	0.0291678
3489.2279	0.0289658
3491.1568	0.0288649
3493.0856	0.0287017
3495.0144	0.0284765
3496.9432	0.0283833
3498.8720	0.0282201
3500.8008	0.0280337
3502.7297	0.027956
3504.6585	0.0277696
3506.5873	0.0275987
3508.5161	0.0275444
3510.4449	0.027187
3512.3737	0.0269074
3514.3025	0.0268297
3516.2314	0.0267676
3518.1602	0.0265967
3520.0890	0.0263171
3522.0178	0.0261073
3523.9466	0.0259287
3525.8754	0.0257578
3527.8043	0.0256646
3529.7331	0.0252762
3531.6619	0.0250043
3533.5907	0.0247868
3535.5195	0.0245693
3537.4483	0.0242897
3539.3772	0.0240799
3541.3060	0.0238391
3543.2348	0.0235828
3545.1636	0.0234042
3547.0924	0.0231556
3549.0212	0.022806
3550.9501	0.0226895
3552.8789	0.0224876
3554.8077	0.0220759
3556.7365	0.0217962
3558.6653	0.0216253
3560.5941	0.0214156
3562.5229	0.0213069
3564.4518	0.0212447
3566.3806	0.0212447
3568.3094	0.0207554
3570.2382	0.0203359
3572.1670	0.0201339
3574.0958	0.0199087
3576.0247	0.0196523
3577.9535	0.0194737
3579.8823	0.0193261
3581.8111	0.019163
3583.7399	0.0189688
3585.6687	0.0190387
3587.5976	0.0190698
3589.5264	0.0184173
3591.4552	0.0180833
3593.3840	0.0181454
3595.3128	0.0179201
3597.2416	0.0176327
3599.1704	0.0175162
3601.0993	0.0173531
3603.0281	0.0169569
3604.9569	0.0168094
3606.8857	0.0167783
3608.8145	0.0166695
3610.7433	0.0164598
3612.6722	0.0164287
3614.6010	0.0161258
3616.5298	0.0158462
3618.4586	0.0158073
3620.3874	0.015683
3622.3162	0.0153568
3624.2451	0.0150694
3626.1739	0.0149451
3628.1027	0.0154733
3630.0315	0.0154267
3631.9603	0.0144402
3633.8891	0.0141916
3635.8179	0.0138809
3637.7468	0.0135158
3639.6756	0.0134226
3641.6044	0.0133139
3643.5332	0.0130498
3645.4620	0.0129643
3647.3908	0.0133216
3649.3197	0.0135314
3651.2485	0.0130731
3653.1773	0.012172
3655.1061	0.0120477
3657.0349	0.01204
3658.9637	0.0116127
3660.8926	0.0114496
3662.8214	0.0113486
3664.7502	0.011069
3666.6790	0.0108593
3668.6078	0.0112088
3670.5366	0.0116361
3672.4654	0.0108748
3674.3943	0.0109913
3676.3231	0.0114574
3678.2519	0.0106495
3680.1807	0.0106029
3682.1095	0.0104554
3684.0383	0.0102689
3685.9672	0.0101058
3687.8960	0.0102068
3689.8248	0.0103932
3691.7536	0.0103078
3693.6824	0.0101524
3695.6112	0.0100514
3697.5401	0.0100281
3699.4689	0.00994269
3701.3977	0.0102301
3703.3265	0.0103544
3705.2553	0.0101213
3707.1841	0.0100359
3709.1129	0.00998153
3711.0418	0.010168
3712.9706	0.0102922
3714.8994	0.00985724
3716.8282	0.00970189
3718.7570	0.00978733
3720.6858	0.00991162
3722.6147	0.0101291
3724.5435	0.0101602
3726.4723	0.0103155
3728.4011	0.0101835
3730.3299	0.00995822
3732.2587	0.0100048
3734.1876	0.0100048
3736.1164	0.0106107
3738.0452	0.0104321
3739.9740	0.00995822
3741.9028	0.00965528
3743.8316	0.0102534
3745.7605	0.010533
3747.6893	0.00978733
3749.6181	0.0102068
3751.5469	0.0104321
3753.4757	0.0102612
3755.4045	0.00974073
3757.3333	0.00956984
3759.2622	0.00960867
3761.1910	0.00962421
3763.1198	0.00948439
3765.0486	0.00963975
3766.9774	0.00943002
3768.9062	0.00935234
3770.8351	0.00966305
3772.7639	0.00943779
3774.6927	0.0092669
3776.6215	0.00924359
3778.5503	0.00941448
3780.4791	0.00967858
3782.4080	0.00954653
3784.3368	0.00951546
3786.2656	0.00945332
3788.1944	0.00936788
3790.1232	0.0093135
3792.0520	0.00928243
3793.9808	0.00927466
3795.9097	0.00949216
3797.8385	0.00943779
3799.7673	0.00928243
3801.6961	0.00991162
3803.6249	0.00966305
3805.5537	0.00953877
3807.4826	0.00995046
3809.4114	0.00953877
3811.3402	0.00932127
3813.2690	0.00920475
3815.1978	0.00954653
3817.1266	0.00984171
3819.0555	0.00943779
3820.9843	0.00991938
3822.9131	0.00981064
3824.8419	0.00943779
3826.7707	0.00963198
3828.6995	0.00945332
3830.6283	0.00946886
3832.5572	0.00965528
3834.4860	0.00949216
3836.4148	0.0095776
3838.3436	0.00988831
3840.2724	0.00984171
3842.2012	0.00960867
3844.1301	0.00962421
3846.0589	0.0095543
3847.9877	0.00942225
3849.9165	0.00929797
3851.8453	0.00940671
3853.7741	0.0106107
3855.7030	0.0103932
3857.6318	0.00983394
3859.5606	0.00954653
3861.4894	0.00947662
3863.4182	0.00956207
3865.3470	0.00970189
3867.2758	0.00938341
3869.2047	0.0095543
3871.1335	0.00995046
3873.0623	0.00969412
3874.9911	0.00974849
3876.9199	0.00932904
3878.8487	0.00941448
3880.7776	0.00981064
3882.7064	0.00948439
3884.6352	0.00954653
3886.5640	0.00990385
3888.4928	0.00952323
3890.4216	0.00981064
3892.3505	0.00997376
3894.2793	0.00958537
3896.2081	0.00946109
3898.1369	0.00949993
3900.0657	0.00974849
3901.9945	0.00985724
3903.9233	0.0100048
3905.8522	0.00985724
3907.7810	0.00958537
3909.7098	0.0095776
3911.6386	0.00956207
3913.5674	0.00942225
3915.4962	0.00948439
3917.4251	0.00976403
3919.3539	0.00974073
3921.2827	0.00970966
3923.2115	0.00960867
3925.1403	0.00968635
3927.0691	0.00963975
3928.9980	0.00956984
3930.9268	0.0095543
3932.8556	0.00970966
3934.7844	0.00973296
3936.7132	0.00959314
3938.6420	0.00941448
3940.5709	0.00947662
3942.4997	0.00975626
3944.4285	0.00976403
3946.3573	0.00969412
3948.2861	0.00981064
3950.2149	0.0097718
3952.1437	0.00969412
3954.0726	0.00959314
3956.0014	0.00963198
3957.9302	0.00962421
3959.8590	0.0095776
3961.7878	0.00962421
3963.7166	0.00970189
3965.6455	0.00968635
3967.5743	0.00963975
3969.5031	0.00970189
3971.4319	0.00981064
3973.3607	0.00984171
3975.2895	0.00990385
3977.2184	0.00986501
3979.1472	0.0097718
3981.0760	0.00968635
3983.0048	0.00971742
3984.9336	0.0097951
3986.8624	0.00983394
3988.7912	0.00980287
3990.7201	0.00989608
3992.6489	0.00990385
3994.5777	0.00991938
3996.5065	0.00984171
3998.4353	0.00970966
4000.3641	0.00967858
4002.2930	0.00974849
4004.2218	0.00975626
4006.1506	0.0098184
4008.0794	0.00985724
4010.0082	0.00987278
4011.9370	0.00984947
4013.8659	0.00987278
4015.7947	0.00988055
4017.7235	0.00990385
4019.6523	0.00983394
4021.5811	0.00970189
4023.5099	0.00973296
4025.4387	0.00978733
4027.3676	0.00974849
4029.2964	0.00970189
4031.2252	0.00967082
4033.1540	0.00972519
4035.0828	0.00969412
4037.0116	0.00963198
4038.9405	0.00964751
4040.8693	0.00968635
4042.7981	0.00973296
4044.7269	0.00978733
4046.6557	0.0097951
4048.5845	0.00980287
4050.5134	0.00973296
4052.4422	0.00962421
4054.3710	0.00968635
4056.2998	0.00974849
4058.2286	0.00974073
4060.1574	0.00967082
4062.0862	0.00972519
4064.0151	0.00984171
4065.9439	0.00974073
4067.8727	0.00971742
4069.8015	0.00970189
4071.7303	0.00969412
4073.6591	0.00973296
4075.5880	0.00967858
4077.5168	0.00975626
4079.4456	0.00985724
4081.3744	0.00991938
4083.3032	0.00990385
4085.2320	0.0097718
4087.1609	0.00974849
4089.0897	0.00967082
4091.0185	0.009531
4092.9473	0.00952323
4094.8761	0.00967858
4096.8049	0.00974849
4098.7337	0.00970189
4100.6626	0.00973296
4102.5914	0.00975626
4104.5202	0.0097718
4106.4490	0.0097951
4108.3778	0.00970189
4110.3066	0.00962421
4112.2355	0.00963975
4114.1643	0.00967082
4116.0931	0.0097718
4118.0219	0.00977957
4119.9507	0.00966305
4121.8795	0.00963198
4123.8084	0.00965528
4125.7372	0.00959314
4127.6660	0.00963198
4129.5948	0.00974849
4131.5236	0.00968635
4133.4524	0.00967082
4135.3813	0.00971742
4137.3101	0.0098184
4139.2389	0.00986501
4141.1677	0.00987278
4143.0965	0.00981064
4145.0253	0.00970966
4146.9541	0.00966305
4148.8830	0.00970966
4150.8118	0.0097718
4152.7406	0.00972519
4154.6694	0.0097951
4156.5982	0.0098184
4158.5270	0.00973296
4160.4559	0.00970966
4162.3847	0.00971742
4164.3135	0.00975626
4166.2423	0.00967858
4168.1711	0.00968635
4170.0999	0.00976403
4172.0288	0.00974849
4173.9576	0.00967858
4175.8864	0.00983394
4177.8152	0.00987278
4179.7440	0.00976403
4181.6728	0.00982617
4183.6016	0.00989608
4185.5305	0.00978733
4187.4593	0.00968635
4189.3881	0.00970189
4191.3169	0.00984171
4193.2457	0.00998929
4195.1745	0.00995822
4197.1034	0.00984171
4199.0322	0.00974849
4200.9610	0.0097951
[truncated: 414 more rows]
