# Supplementary material for: Vibrational Study on the Structure, Bioactivity, and Silver Adsorption of Silk Fibroin Fibers Grafted with Methacrylonitrile
Source: Molecules. 2023 Mar 10;28(6):2551. doi: 10.3390/molecules28062551 (PMC10051891; doi:10.3390/molecules28062551)
Supplement: Supplementary file 1 [file molecules-28-02551-s001.zip › RAW DATA/Figure S2 IR t0 parallel all samples/IR BF MAN 32.5% t0 parallel p1.txt]

TITLE	BF MAN 32.5% T0 PARALLELE P1
DATA TYPE
ORIGIN	JASCO
OWNER
DATE	23/03/01
TIME	12:03:16
SPECTROMETER/DATA SYSTEM
RESOLUTION
DELTAX	1.92882
XUNITS	1/CM
YUNITS	ABSORBANCE
FIRSTX	379.9768
LASTX	4999.4912
NPOINTS	2396
FIRSTY	0.17486
MAXY	0.29699
MINY	0.00929
XYDATA
379.9768	0.174861
381.9056	0.177441
383.8344	0.176012
385.7633	0.170434
387.6921	0.165571
389.6209	0.166536
391.5497	0.16378
393.4785	0.16662
395.4073	0.164986
397.3361	0.16558
399.2650	0.163492
401.1938	0.158843
403.1226	0.155074
405.0514	0.159325
406.9802	0.159334
408.9090	0.158128
410.8379	0.157385
412.7667	0.159112
414.6955	0.15862
416.6243	0.163223
418.5531	0.174017
420.4819	0.172866
422.4108	0.169785
424.3396	0.16959
426.2684	0.169822
428.1972	0.167446
430.1260	0.161562
432.0548	0.157747
433.9837	0.155464
435.9125	0.152411
437.8413	0.149227
439.7701	0.147464
441.6989	0.147937
443.6277	0.147028
445.5565	0.146564
447.4854	0.147343
449.4142	0.147613
451.3430	0.147473
453.2718	0.14804
455.2006	0.14765
457.1294	0.147789
459.0583	0.148355
460.9871	0.148643
462.9159	0.148309
464.8447	0.148958
466.7735	0.149849
468.7023	0.149673
470.6312	0.150248
472.5600	0.152355
474.4888	0.153135
476.4176	0.154016
478.3464	0.15474
480.2752	0.155882
482.2040	0.157005
484.1329	0.158313
486.0617	0.15913
487.9905	0.160402
489.9193	0.161088
491.8481	0.160494
493.7769	0.159539
495.7058	0.160021
497.6346	0.160133
499.5634	0.161116
501.4922	0.162341
503.4210	0.162954
505.3498	0.163455
507.2787	0.165553
509.2075	0.166481
511.1363	0.167186
513.0651	0.167947
514.9939	0.169859
516.9227	0.171056
518.8515	0.171799
520.7804	0.172764
522.7092	0.17372
524.6380	0.175511
526.5668	0.177358
528.4956	0.178518
530.4244	0.180142
532.3533	0.182676
534.2821	0.185247
536.2109	0.187985
538.1397	0.191418
540.0685	0.194342
541.9973	0.197683
543.9262	0.200829
545.8550	0.203474
547.7838	0.204774
549.7126	0.205897
551.6414	0.205711
553.5702	0.20275
555.4990	0.198036
557.4279	0.191882
559.3567	0.184254
561.2855	0.177024
563.2143	0.170768
565.1431	0.165831
567.0719	0.161924
569.0008	0.159102
570.9296	0.156615
572.8584	0.155381
574.7872	0.154852
576.7160	0.154258
578.6448	0.154072
580.5737	0.154388
582.5025	0.154416
584.4313	0.154573
586.3601	0.155102
588.2889	0.155566
590.2177	0.156216
592.1465	0.157163
594.0754	0.158035
596.0042	0.159557
597.9330	0.161627
599.8618	0.163993
601.7906	0.165905
603.7194	0.168615
605.6483	0.17101
607.5771	0.172764
609.5059	0.173998
611.4347	0.17423
613.3635	0.173349
615.2923	0.172003
617.2212	0.170703
619.1500	0.169831
621.0788	0.169404
623.0076	0.168606
624.9364	0.168253
626.8652	0.167761
628.7941	0.166722
630.7229	0.165376
632.6517	0.164467
634.5805	0.163325
636.5093	0.162044
638.4381	0.1612
640.3669	0.160262
642.2958	0.159743
644.2246	0.159149
646.1534	0.158508
648.0822	0.157757
650.0110	0.156856
651.9398	0.155743
653.8687	0.154629
655.7975	0.153552
657.7263	0.152364
659.6551	0.151344
661.5839	0.150647
663.5127	0.149998
665.4416	0.150165
667.3704	0.151251
669.2992	0.149599
671.2280	0.148903
673.1568	0.149311
675.0856	0.149766
677.0144	0.150295
678.9433	0.150842
680.8721	0.150777
682.8009	0.150518
684.7297	0.150685
686.6585	0.150518
688.5873	0.150165
690.5162	0.149896
692.4450	0.149051
694.3738	0.148002
696.3026	0.147111
698.2314	0.146211
700.1602	0.144791
702.0891	0.14274
704.0179	0.140624
705.9467	0.138471
707.8755	0.136225
709.8043	0.133998
711.7331	0.132104
713.6619	0.13048
715.5908	0.128856
717.5196	0.12738
719.4484	0.12571
721.3772	0.123668
723.3060	0.121348
725.2348	0.118758
727.1637	0.11577
729.0925	0.112874
731.0213	0.11022
732.9501	0.107417
734.8789	0.104206
736.8077	0.100846
738.7366	0.0975886
740.6654	0.0945723
742.5942	0.0916767
744.5230	0.0889574
746.4518	0.0863773
748.3806	0.0842056
750.3094	0.0820338
752.2383	0.0798064
754.1671	0.0780338
756.0959	0.0770964
758.0247	0.0759548
759.9535	0.0750639
761.8823	0.0743214
763.8112	0.0738388
765.7400	0.0732077
767.6688	0.0721404
769.5976	0.0709246
771.5264	0.0694768
773.4552	0.0678897
775.3841	0.0664326
777.3129	0.0647992
779.2417	0.0633885
781.1705	0.062182
783.0993	0.0612168
785.0281	0.0601402
786.9569	0.0590451
788.8858	0.0577828
790.8146	0.056929
792.7434	0.0559824
794.6722	0.0550543
796.6010	0.0544881
798.5298	0.0543025
800.4587	0.0540334
802.3875	0.0540241
804.3163	0.0539684
806.2451	0.0537735
808.1739	0.0533095
810.1027	0.0530867
812.0316	0.052864
813.9604	0.0528547
815.8892	0.0527248
817.8180	0.0526227
819.7468	0.0526784
821.6756	0.0529104
823.6045	0.0529011
825.5333	0.0533095
827.4621	0.0532445
829.3909	0.0528918
831.3197	0.0522329
833.2485	0.0513512
835.1773	0.0502004
837.1062	0.0493836
839.0350	0.0485948
840.9638	0.048075
842.8926	0.0477409
844.8214	0.0477224
846.7502	0.0478987
848.6791	0.0483627
850.6079	0.0485298
852.5367	0.0483906
854.4655	0.047379
856.3943	0.0460147
858.3231	0.0447246
860.2520	0.0436666
862.1808	0.0425529
864.1096	0.0418568
866.0384	0.0414763
867.9672	0.0412907
869.8960	0.0412257
871.8248	0.0414392
873.7537	0.0415598
875.6825	0.0416898
877.6113	0.0416341
879.5401	0.0415134
881.4689	0.04117
883.3977	0.0411329
885.3266	0.0408823
887.2554	0.0407895
889.1842	0.0406225
891.1130	0.0406225
893.0418	0.0404647
894.9706	0.0402976
896.8995	0.040112
898.8283	0.040112
900.7571	0.0399821
902.6859	0.0398243
904.6147	0.0397315
906.5435	0.0397686
908.4723	0.0397686
910.4012	0.0399264
912.3300	0.0402048
914.2588	0.0407153
916.1876	0.0414206
918.1164	0.0423487
920.0452	0.0431933
921.9741	0.0442791
923.9029	0.0452815
925.8317	0.0461075
927.7605	0.0464602
929.6893	0.0466086
931.6181	0.0463302
933.5470	0.0459404
935.4758	0.0455321
937.4046	0.0453557
939.3334	0.0452165
941.2622	0.0453372
943.1910	0.0454485
945.1198	0.0456806
947.0487	0.0458755
948.9775	0.0460796
950.9063	0.0462745
952.8351	0.0465994
954.7639	0.0468036
956.6927	0.0471841
958.6216	0.047546
960.5504	0.0478616
962.4792	0.0482792
964.4080	0.0491331
966.3368	0.0500983
968.2656	0.0513326
970.1945	0.0526691
972.1233	0.0539684
974.0521	0.0547202
975.9809	0.0550171
977.9097	0.0547109
979.8385	0.0540148
981.7673	0.0532259
983.6962	0.0526227
985.6250	0.0523257
987.5538	0.0526134
989.4826	0.0534672
991.4114	0.0545902
993.3402	0.0555833
995.2691	0.056335
997.1979	0.0567341
999.1267	0.0568269
1001.0555	0.0566227
1002.9843	0.0563072
1004.9131	0.0558153
1006.8420	0.0556668
1008.7708	0.0557782
1010.6996	0.0561773
1012.6284	0.056762
1014.5572	0.0571796
1016.4860	0.0571982
1018.4149	0.0569568
1020.3437	0.0566413
1022.2725	0.0567805
1024.2013	0.0574116
1026.1301	0.0584882
1028.0589	0.0598061
1029.9877	0.0613374
1031.9166	0.0629152
1033.8454	0.0645393
1035.7742	0.0662934
1037.7030	0.0680104
1039.6318	0.0694675
1041.5606	0.0707761
1043.4895	0.0717692
1045.4183	0.0724931
1047.3471	0.0729942
1049.2759	0.0735418
1051.2047	0.0743307
1053.1335	0.0754165
1055.0624	0.0767716
1056.9912	0.0783307
1058.9200	0.0799178
1060.8488	0.0813285
1062.7776	0.0824515
1064.7064	0.0831939
1066.6352	0.0835837
1068.5641	0.0837137
1070.4929	0.0832682
1072.4217	0.082173
1074.3505	0.0806417
1076.2793	0.0786092
1078.2081	0.0761497
1080.1370	0.0735325
1082.0658	0.0708875
1083.9946	0.0683631
1085.9234	0.0659036
1087.8522	0.0635927
1089.7810	0.0617087
1091.7099	0.0603722
1093.6387	0.0593884
1095.5675	0.0588594
1097.4963	0.0587852
1099.4251	0.0589986
1101.3539	0.0590822
1103.2827	0.0590079
1105.2116	0.0586181
1107.1404	0.0581262
1109.0692	0.0576622
1110.9980	0.0573095
1112.9268	0.0570497
1114.8556	0.056994
1116.7845	0.0569197
1118.7133	0.0568362
1120.6421	0.0567155
1122.5709	0.0566135
1124.4997	0.0565021
1126.4285	0.0564278
1128.3574	0.0563907
1130.2862	0.0564093
1132.2150	0.0564557
1134.1438	0.0567712
1136.0726	0.0571889
1138.0014	0.0576993
1139.9302	0.0582655
1141.8591	0.0590451
1143.7879	0.0599731
1145.7167	0.0610683
1147.6455	0.0622934
1149.5743	0.0636484
1151.5031	0.0650869
1153.4320	0.0665811
1155.3608	0.0680754
1157.2896	0.0695232
1159.2184	0.0707204
1161.1472	0.0716949
1163.0760	0.0725395
1165.0049	0.0733283
1166.9337	0.073978
1168.8625	0.0745627
1170.7913	0.0749618
1172.7201	0.0747205
1174.6489	0.0735882
1176.5777	0.0719733
1178.5066	0.0704698
1180.4354	0.0694953
1182.3642	0.0691427
1184.2930	0.0693376
1186.2218	0.0698851
1188.1506	0.0707297
1190.0795	0.071732
1192.0083	0.0730035
1193.9371	0.074507
1195.8659	0.0762611
1197.7947	0.0783029
1199.7235	0.0808366
1201.6524	0.0837508
1203.5812	0.0870177
1205.5100	0.0906001
1207.4388	0.0943867
1209.3676	0.0982847
1211.2964	0.10222
1213.2253	0.105774
1215.1541	0.108586
1217.0829	0.110554
1219.0117	0.111519
1220.9405	0.111705
1222.8693	0.111807
1224.7981	0.112382
1226.7270	0.11332
1228.6558	0.114155
1230.5846	0.114461
1232.5134	0.114081
1234.4422	0.113023
1236.3710	0.111445
1238.2999	0.109589
1240.2287	0.107742
1242.1575	0.106006
1244.0863	0.104456
1246.0151	0.103074
1247.9439	0.101876
1249.8728	0.100828
1251.8016	0.100048
1253.7304	0.0996026
1255.6592	0.0994912
1257.5880	0.0996768
1259.5168	0.0999367
1261.4456	0.099881
1263.3745	0.0993984
1265.3033	0.0983032
1267.2321	0.0964006
1269.1609	0.093737
1271.0897	0.0906836
1273.0185	0.087556
1274.9474	0.0846139
1276.8762	0.0820524
1278.8050	0.0799178
1280.7338	0.0781823
1282.6626	0.0767901
1284.5914	0.0757599
1286.5203	0.0749618
1288.4491	0.0743028
1290.3779	0.0737274
1292.3067	0.0733191
1294.2355	0.0730128
1296.1643	0.0729014
1298.0931	0.0729107
1300.0220	0.0730035
1301.9508	0.0731056
1303.8796	0.0731891
1305.8084	0.0732355
1307.7372	0.0732727
1309.6660	0.0732355
1311.5949	0.0732541
1313.5237	0.0732263
1315.4525	0.0732819
1317.3813	0.0734768
1319.3101	0.0737553
1321.2389	0.0742286
1323.1678	0.0749339
1325.0966	0.0757321
1327.0254	0.0766695
1328.9542	0.0775233
1330.8830	0.0782751
1332.8118	0.0788134
1334.7406	0.0791846
1336.6695	0.0793609
1338.5983	0.0792124
1340.5271	0.0788226
1342.4559	0.0785628
1344.3847	0.0783307
1346.3135	0.0781266
1348.2424	0.0779874
1350.1712	0.0779595
1352.1000	0.0782287
1354.0288	0.0788319
1355.9576	0.0795929
1357.8864	0.0808644
1359.8153	0.082702
1361.7441	0.0851429
1363.6729	0.0880478
1365.6017	0.0907115
1367.5305	0.092447
1369.4593	0.0928925
1371.3881	0.0926233
1373.3170	0.0920108
1375.2458	0.0911013
1377.1746	0.0907115
1379.1034	0.0905351
1381.0322	0.0907207
1382.9610	0.0914354
1384.8899	0.0925305
1386.8187	0.093505
1388.7475	0.0939598
1390.6763	0.0943867
1392.6051	0.0947301
1394.5339	0.0946187
1396.4628	0.0942846
1398.3916	0.0942568
1400.3204	0.0938484
1402.2492	0.0941268
1404.1780	0.0943867
1406.1068	0.0943217
1408.0357	0.0944424
1409.9645	0.0946187
1411.8933	0.0944795
1413.8221	0.0943774
1415.7509	0.094396
1417.6797	0.0945816
1419.6085	0.0939412
1421.5374	0.0941175
1423.4662	0.0952869
1425.3950	0.0969297
1427.3238	0.0996954
1429.2526	0.103881
1431.1814	0.109292
1433.1103	0.115714
1435.0391	0.122536
1436.9679	0.129264
1438.8967	0.133654
1440.8255	0.136132
1442.7543	0.13707
1444.6832	0.137645
1446.6120	0.136893
1448.5408	0.133905
1450.4696	0.129598
1452.3984	0.124615
1454.3272	0.119733
1456.2560	0.114897
1458.1849	0.106368
1460.1137	0.102331
1462.0425	0.100401
1463.9713	0.0988972
1465.9001	0.0968647
1467.8289	0.0958345
1469.7578	0.095092
1471.6866	0.0941175
1473.6154	0.0919829
1475.5442	0.0911291
1477.4730	0.0904702
1479.4018	0.0906558
1481.3307	0.091324
1483.2595	0.0928275
1485.1883	0.0953612
1487.1171	0.0990828
1489.0459	0.103686
1490.9747	0.109338
1492.9035	0.115631
1494.8324	0.122563
1496.7612	0.130536
1498.6900	0.138731
1500.6188	0.146787
1502.5476	0.15539
1504.4764	0.164244
1506.4053	0.17371
1508.3341	0.182035
1510.2629	0.189776
1512.1917	0.197432
1514.1205	0.203929
1516.0493	0.20675
1517.9782	0.204839
1519.9070	0.204068
1521.8358	0.199975
1523.7646	0.197683
1525.6934	0.197126
1527.6222	0.19463
1529.5510	0.192876
1531.4799	0.191873
1533.4087	0.188449
1535.3375	0.18378
1537.2663	0.18365
1539.1951	0.181107
1541.1239	0.173933
1543.0528	0.169534
1544.9816	0.165488
1546.9104	0.161673
1548.8392	0.159195
1550.7680	0.15461
1552.6968	0.151761
1554.6257	0.147798
1556.5545	0.145803
1558.4833	0.14222
1560.4121	0.131102
1562.3409	0.127779
1564.2697	0.12428
1566.1985	0.11899
1568.1274	0.115594
1570.0562	0.110238
1571.9850	0.106647
1573.9138	0.105329
1575.8426	0.103723
1577.7714	0.101607
1579.7003	0.102183
1581.6291	0.103361
1583.5579	0.105802
1585.4867	0.109347
1587.4155	0.11435
1589.3443	0.120642
1591.2732	0.128429
1593.2020	0.137367
1595.1308	0.147223
1597.0596	0.157942
1598.9884	0.170156
1600.9172	0.184337
1602.8461	0.200634
1604.7749	0.218463
1606.7037	0.23631
1608.6325	0.253238
1610.5613	0.26819
1612.4901	0.28084
1614.4189	0.291504
1616.3478	0.296989
1618.2766	0.295754
1620.2054	0.294928
1622.1342	0.289545
1624.0630	0.276125
1625.9918	0.264793
1627.9207	0.252301
1629.8495	0.23812
1631.7783	0.227586
1633.7071	0.219215
1635.6359	0.205767
1637.5647	0.191391
1639.4936	0.184337
1641.4224	0.177154
1643.3512	0.171372
1645.2800	0.16688
1647.2088	0.159028
1649.1376	0.15332
1651.0664	0.152559
1652.9953	0.147668
1654.9241	0.137357
1656.8529	0.134257
1658.7817	0.130025
1660.7105	0.12584
1662.6393	0.120698
1664.5682	0.115389
1666.4970	0.112206
1668.4258	0.10893
1670.3546	0.103705
1672.2834	0.100029
1674.2122	0.0971338
1676.1411	0.0923078
1678.0699	0.0889202
1679.9987	0.0861081
1681.9275	0.0836116
1683.8563	0.0808923
1685.7851	0.0755094
1687.7139	0.073449
1689.6428	0.0711937
1691.5716	0.0692262
1693.5004	0.0685208
1695.4292	0.0681496
1697.3580	0.0676577
1699.2868	0.0675649
1701.2157	0.0616901
1703.1445	0.0561216
1705.0733	0.0493187
1707.0021	0.0418847
1708.9309	0.0369287
1710.8597	0.0337732
1712.7886	0.0311652
1714.7174	0.0297917
1716.6462	0.0281861
1718.5750	0.0268125
1720.5038	0.0251419
1722.4326	0.0245572
1724.3614	0.0236292
1726.2903	0.0232022
1728.2191	0.0226732
1730.1479	0.0225711
1732.0767	0.022302
1734.0055	0.0227196
1735.9343	0.0220792
1737.8632	0.0219493
1739.7920	0.0215317
1741.7208	0.0211326
1743.6496	0.0204644
1745.5784	0.0199168
1747.5072	0.0190258
1749.4361	0.0184875
1751.3649	0.017513
1753.2937	0.0167149
1755.2225	0.0158796
1757.1513	0.0153413
1759.0801	0.0146267
1761.0089	0.0144504
1762.9378	0.0139956
1764.8666	0.0138285
1766.7954	0.0136058
1768.7242	0.0136522
1770.6530	0.0134666
1772.5818	0.0136708
1774.5107	0.0131882
1776.4395	0.0130953
1778.3683	0.0128355
1780.2971	0.012854
1782.2259	0.0126127
1784.1547	0.0127427
1786.0836	0.0125199
1788.0124	0.0124364
1789.9412	0.0122972
1791.8700	0.0125756
1793.7988	0.0122972
1795.7276	0.0121394
1797.6565	0.0118517
1799.5853	0.0118424
1801.5141	0.0117589
1803.4429	0.0117867
1805.3717	0.0115269
1807.3005	0.011564
1809.2293	0.0114155
1811.1582	0.0114897
1813.0870	0.0113227
1815.0158	0.0113505
1816.9446	0.0112392
1818.8734	0.0114062
1820.8022	0.0113041
1822.7311	0.0114248
1824.6599	0.0113691
1826.5887	0.0113877
1828.5175	0.0113227
1830.4463	0.011629
1832.3751	0.0112763
1834.3040	0.0113877
1836.2328	0.0112299
1838.1616	0.0113134
1840.0904	0.0112206
1842.0192	0.0114433
1843.9480	0.0115454
1845.8768	0.0115918
1847.8057	0.0113227
1849.7345	0.011332
1851.6633	0.0111556
1853.5921	0.0111835
1855.5209	0.0109793
1857.4497	0.0112113
1859.3786	0.0111649
1861.3074	0.0112484
1863.2362	0.0110257
1865.1650	0.0112763
1867.0938	0.0114897
1869.0226	0.0118888
1870.9515	0.0116475
1872.8803	0.0115547
1874.8091	0.0113505
1876.7379	0.0116104
1878.6667	0.0115176
1880.5955	0.0117496
1882.5243	0.011731
1884.4532	0.0119631
1886.3820	0.0118424
1888.3108	0.0119909
1890.2396	0.0118053
1892.1684	0.0117867
1894.0972	0.0117775
1896.0261	0.0121487
1897.9549	0.0120652
1899.8837	0.0121023
1901.8125	0.0119724
1903.7413	0.0121394
1905.6701	0.0120095
1907.5990	0.0121673
1909.5278	0.0121765
1911.4566	0.0124178
1913.3854	0.0122415
1915.3142	0.0123807
1917.2430	0.0123993
1919.1718	0.0129654
1921.1007	0.0126313
1923.0295	0.0127334
1924.9583	0.0127612
1926.8871	0.0132438
1928.8159	0.0130025
1930.7447	0.0131974
1932.6736	0.0132438
1934.6024	0.0135037
1936.5312	0.0131417
1938.4600	0.013151
1940.3888	0.013383
1942.3176	0.0141441
1944.2465	0.01368
1946.1753	0.0140142
1948.1041	0.0142926
1950.0329	0.0145988
1951.9617	0.0145339
1953.8905	0.0149144
1955.8193	0.0146545
1957.7482	0.0148587
1959.6770	0.0152949
1961.6058	0.0159167
1963.5346	0.0157311
1965.4634	0.0166592
1967.3922	0.0170026
1969.3211	0.0172532
1971.2499	0.0164272
1973.1787	0.0171604
1975.1075	0.0173274
1977.0363	0.0187103
1978.9651	0.0184968
1980.8940	0.0180513
1982.8228	0.017049
1984.7516	0.0171697
1986.6804	0.0170676
1988.6092	0.0173831
1990.5380	0.0166035
1992.4669	0.0172346
1994.3957	0.0165664
1996.3245	0.0163344
1998.2533	0.0162137
2000.1821	0.0161209
2002.1109	0.0158518
2004.0397	0.0167799
2005.9686	0.0170954
2007.8974	0.0180699
2009.8262	0.0179028
2011.7550	0.0178008
2013.6838	0.017643
2015.6126	0.0188959
2017.5415	0.0190351
2019.4703	0.0193043
2021.3991	0.0189237
2023.3279	0.0183762
2025.2567	0.0177729
2027.1855	0.0191743
2029.1144	0.0191743
2031.0432	0.0185989
2032.9720	0.0184597
2034.9008	0.018766
2036.8296	0.0176708
2038.7584	0.0183298
2040.6872	0.0183576
2042.6161	0.0180142
2044.5449	0.016687
2046.4737	0.0160281
2048.4025	0.0156197
2050.3313	0.0161673
2052.2601	0.0153042
2054.1890	0.0149515
2056.1178	0.014571
2058.0466	0.014274
2059.9754	0.0137728
2061.9042	0.0140977
2063.8330	0.0139585
2065.7619	0.0144225
2067.6907	0.0144689
2069.6195	0.0141812
2071.5483	0.0137636
2073.4771	0.0137357
2075.4059	0.01368
2077.3347	0.0141348
2079.2636	0.0137728
2081.1924	0.0136244
2083.1212	0.0136986
2085.0500	0.0137543
2086.9788	0.0134944
2088.9076	0.0134944
2090.8365	0.0132067
2092.7653	0.0130861
2094.6941	0.0129561
2096.6229	0.0133923
2098.5517	0.0133088
2100.4805	0.013151
2102.4094	0.0127798
2104.3382	0.0128169
2106.2670	0.0129097
2108.1958	0.0132438
2110.1246	0.013151
2112.0534	0.0131882
2113.9822	0.0131417
2115.9111	0.0129933
2117.8399	0.0128912
2119.7687	0.0130397
2121.6975	0.0128262
2123.6263	0.0130953
2125.5551	0.0131417
2127.4840	0.0131974
2129.4128	0.013151
2131.3416	0.0132902
2133.2704	0.0130861
2135.1992	0.0137079
2137.1280	0.0139121
2139.0569	0.0146081
2140.9857	0.0150536
2142.9145	0.0155548
2144.8433	0.0154527
2146.7721	0.0156754
2148.7009	0.0158796
2150.6297	0.0157497
2152.5586	0.0157404
2154.4874	0.0168448
2156.4162	0.0177265
2158.3450	0.0193043
2160.2738	0.019991
2162.2026	0.0196105
2164.1315	0.0187196
2166.0603	0.0178379
2167.9891	0.016984
2169.9179	0.0169284
2171.8467	0.0166035
2173.7755	0.0170583
2175.7044	0.017281
2177.6332	0.0176337
2179.5620	0.0175316
2181.4908	0.0176059
2183.4196	0.0171697
2185.3484	0.0171975
2187.2773	0.0164736
2189.2061	0.0166406
2191.1349	0.0164272
2193.0637	0.0160652
2194.9925	0.0158425
2196.9213	0.0157868
2198.8501	0.0152114
2200.7790	0.0152671
2202.7078	0.0154156
2204.6366	0.0155269
2206.5654	0.0154156
2208.4942	0.0153413
2210.4230	0.0149422
2212.3519	0.0152207
2214.2807	0.014933
2216.2095	0.0150907
2218.1383	0.0150165
2220.0671	0.0152021
2221.9959	0.0152671
2223.9248	0.0157682
2225.8536	0.015991
2227.7824	0.0167242
2229.7112	0.0175966
2231.6400	0.0184411
2233.5688	0.0191372
2235.4976	0.0195456
2237.4265	0.0190722
2239.3553	0.0186917
2241.2841	0.0178936
2243.2129	0.0170212
2245.1417	0.0157404
2247.0705	0.0148773
2248.9994	0.0144039
2250.9282	0.0140606
2252.8570	0.0138471
2254.7858	0.0142647
2256.7146	0.0140513
2258.6434	0.0136615
2260.5723	0.0132531
2262.5011	0.0130953
2264.4299	0.0129283
2266.3587	0.0129376
2268.2875	0.0128076
2270.2163	0.0128819
2272.1451	0.0127705
2274.0740	0.0127612
2276.0028	0.0126406
2277.9316	0.012622
2279.8604	0.0125756
2281.7892	0.0125014
2283.7180	0.0123436
2285.6469	0.0125663
2287.5757	0.0124828
2289.5045	0.0124086
2291.4333	0.0122322
2293.3621	0.012158
2295.2909	0.0121116
2297.2198	0.0120652
2299.1486	0.0119167
2301.0774	0.0118795
2303.0062	0.0118146
2304.9350	0.0119074
2306.8638	0.0119445
2308.7926	0.0119445
2310.7215	0.0116382
2312.6503	0.0116011
2314.5791	0.0116011
2316.5079	0.011731
2318.4367	0.0116104
2320.3655	0.0115362
2322.2944	0.0115176
2324.2232	0.0115547
2326.1520	0.0111649
2328.0808	0.0110164
2330.0096	0.0108494
2331.9384	0.010803
2333.8673	0.010673
2335.7961	0.0109422
2337.7249	0.0111185
2339.6537	0.0111556
2341.5825	0.0106452
2343.5113	0.0104596
2345.4401	0.0105709
2347.3690	0.0106173
2349.2978	0.0104132
2351.2266	0.0104688
2353.1554	0.0106359
2355.0842	0.0110721
2357.0130	0.0109515
2358.9419	0.011267
2360.8707	0.0121023
2362.7995	0.0126499
2364.7283	0.0121487
2366.6571	0.0118331
2368.5859	0.0115547
2370.5148	0.0113784
2372.4436	0.0111649
2374.3724	0.0111649
2376.3012	0.0110907
2378.2300	0.0111556
2380.1588	0.0111928
2382.0877	0.0113413
2384.0165	0.0114712
2385.9453	0.0115269
2387.8741	0.0114805
2389.8029	0.0115547
2391.7317	0.0115733
2393.6605	0.0116754
2395.5894	0.0117218
2397.5182	0.0118053
2399.4470	0.0117867
2401.3758	0.0118517
2403.3046	0.011796
2405.2334	0.0118146
2407.1623	0.0117867
2409.0911	0.0119909
2411.0199	0.0120466
2412.9487	0.0119816
2414.8775	0.0119074
2416.8063	0.0119724
2418.7352	0.0119909
2420.6640	0.0120466
2422.5928	0.0121301
2424.5216	0.0122693
2426.4504	0.0121858
2428.3792	0.0121023
2430.3080	0.012093
2432.2369	0.0121951
2434.1657	0.0122322
2436.0945	0.0124086
2438.0233	0.0123065
2439.9521	0.0122601
2441.8809	0.0122044
2443.8098	0.0122508
2445.7386	0.0122508
2447.6674	0.0124271
2449.5962	0.0124457
2451.5250	0.0123622
2453.4538	0.0123065
2455.3827	0.0124921
2457.3115	0.0124921
2459.2403	0.0125199
2461.1691	0.0125849
2463.0979	0.0124921
2465.0267	0.0122972
2466.9555	0.0122786
2468.8844	0.0122786
2470.8132	0.0124178
2472.7420	0.012455
2474.6708	0.0123993
2476.5996	0.0123529
2478.5284	0.0123993
2480.4573	0.0124086
2482.3861	0.0125106
2484.3149	0.0124735
2486.2437	0.0125199
2488.1725	0.0126035
2490.1013	0.0127334
2492.0302	0.0128169
2493.9590	0.0128448
2495.8878	0.0127241
2497.8166	0.0127334
2499.7454	0.0126499
2501.6742	0.012687
2503.6030	0.0126591
2505.5319	0.0127612
2507.4607	0.0127519
2509.3895	0.0127612
2511.3183	0.0128448
2513.2471	0.0128633
2515.1759	0.0126777
2517.1048	0.0127519
2519.0336	0.012854
2520.9624	0.0129654
2522.8912	0.0129747
2524.8200	0.0129561
2526.7488	0.012919
2528.6777	0.012984
2530.6065	0.0129654
2532.5353	0.0130582
2534.4641	0.0131139
2536.3929	0.013151
2538.3217	0.0131325
2540.2505	0.0132253
2542.1794	0.0132346
2544.1082	0.0132624
2546.0370	0.013281
2547.9658	0.0134387
2549.8946	0.013513
2551.8234	0.0134573
2553.7523	0.013448
2555.6811	0.0135872
2557.6099	0.0135779
2559.5387	0.0135408
2561.4675	0.0135223
2563.3963	0.0136336
2565.3252	0.0138007
2567.2540	0.0139213
2569.1828	0.0137821
2571.1116	0.0136986
2573.0404	0.0136986
2574.9692	0.0136986
2576.8981	0.0137357
2578.8269	0.0139306
2580.7557	0.0140142
2582.6845	0.0140791
2584.6133	0.014107
2586.5421	0.0141626
2588.4709	0.0141255
2590.3998	0.0142276
2592.3286	0.0143204
2594.2574	0.0143297
2596.1862	0.0142926
2598.1150	0.0143575
2600.0438	0.0144596
2601.9727	0.0145246
2603.9015	0.0144875
2605.8303	0.0144411
2607.7591	0.0143854
2609.6879	0.014506
2611.6167	0.0146081
2613.5456	0.0147473
2615.4744	0.0147566
2617.4032	0.0147381
2619.3320	0.0147566
2621.2608	0.0149051
2623.1896	0.014868
2625.1184	0.0147288
2627.0473	0.0146917
2628.9761	0.0146917
2630.9049	0.0145896
2632.8337	0.014571
2634.7625	0.0146267
2636.6913	0.0147195
2638.6202	0.0147381
2640.5490	0.0147102
2642.4778	0.0147473
2644.4066	0.0147288
2646.3354	0.0146545
2648.2642	0.0146453
2650.1931	0.0146174
2652.1219	0.0146174
2654.0507	0.014571
2655.9795	0.0146174
2657.9083	0.014636
2659.8371	0.0146917
2661.7659	0.0146638
2663.6948	0.014636
2665.6236	0.0146731
2667.5524	0.0147195
2669.4812	0.0147009
2671.4100	0.0147473
2673.3388	0.0147288
2675.2677	0.0147752
2677.1965	0.0148958
2679.1253	0.0149886
2681.0541	0.0149886
2682.9829	0.0150443
2684.9117	0.0150907
2686.8406	0.0151186
2688.7694	0.015165
2690.6982	0.0152207
2692.6270	0.0152392
2694.5558	0.0152856
2696.4846	0.0152764
2698.4134	0.0153135
2700.3423	0.0153877
2702.2711	0.0154713
2704.1999	0.0154434
2706.1287	0.0154991
2708.0575	0.0156012
2709.9863	0.0157775
2711.9152	0.0158703
2713.8440	0.0159539
2715.7728	0.0160467
2717.7016	0.0160652
2719.6304	0.0161024
2721.5592	0.0162508
2723.4881	0.0163808
2725.4169	0.0165293
2727.3457	0.016585
2729.2745	0.0165942
2731.2033	0.0166406
2733.1321	0.0167149
2735.0609	0.016752
2736.9898	0.0168448
2738.9186	0.0169655
2740.8474	0.0170768
2742.7762	0.0171604
2744.7050	0.0172717
2746.6338	0.017411
2748.5627	0.0175595
2750.4915	0.0176151
2752.4203	0.0176615
2754.3491	0.0177079
2756.2779	0.0178286
2758.2067	0.0179585
2760.1356	0.0180421
2762.0644	0.0180977
2763.9932	0.0181813
2765.9220	0.0182834
2767.8508	0.018404
2769.7796	0.0184783
2771.7085	0.0186546
2773.6373	0.0188124
2775.5661	0.0189609
2777.4949	0.0190073
2779.4237	0.0190351
2781.3525	0.0191001
2783.2813	0.0191929
2785.2102	0.0192579
2787.1390	0.0193599
2789.0678	0.0194992
2790.9966	0.0195827
2792.9254	0.0196384
2794.8542	0.019759
2796.7831	0.0199354
2798.7119	0.020056
2800.6407	0.0199725
2802.5695	0.0200282
2804.4983	0.0201767
2806.4271	0.0202602
2808.3560	0.0203066
2810.2848	0.0203808
2812.2136	0.0204458
2814.1424	0.0205757
2816.0712	0.0207242
2818.0000	0.0208356
2819.9288	0.0209006
2821.8577	0.0210491
2823.7865	0.0211976
2825.7153	0.0213461
2827.6441	0.0215317
2829.5729	0.0217823
2831.5017	0.0220421
2833.4306	0.0223855
2835.3594	0.022831
2837.2882	0.0234435
2839.2170	0.0240839
2841.1458	0.0247521
2843.0746	0.0257452
2845.0035	0.0271745
2846.9323	0.0289657
2848.8611	0.0307569
2850.7899	0.032149
2852.7187	0.0330307
2854.6475	0.0331978
2856.5763	0.0327801
2858.5052	0.0320562
2860.4340	0.0312952
2862.3628	0.0306641
2864.2916	0.0303114
2866.2204	0.0302928
2868.1492	0.0305991
2870.0781	0.0310167
2872.0069	0.0314251
2873.9357	0.0315086
2875.8645	0.031156
2877.7933	0.0308219
2879.7221	0.030627
2881.6510	0.0305434
2883.5798	0.0305805
2885.5086	0.0306641
2887.4374	0.0308311
2889.3662	0.0309982
2891.2950	0.0313601
2893.2238	0.0318613
2895.1527	0.032381
2897.0815	0.0327801
2899.0103	0.0332163
2900.9391	0.0337732
2902.8679	0.0344136
2904.7967	0.0351931
2906.7256	0.0359913
2908.6544	0.0369936
2910.5832	0.0382744
2912.5120	0.0399357
2914.4408	0.0418475
2916.3696	0.0437223
2918.2985	0.0455228
2920.2273	0.0471005
2922.1561	0.048372
2924.0849	0.0492073
2926.0137	0.0496621
2927.9425	0.0496435
2929.8713	0.0491795
2931.8002	0.0482235
2933.7290	0.0469335
2935.6578	0.0455413
2937.5866	0.0441492
2939.5154	0.0427107
2941.4442	0.0414763
2943.3731	0.040474
2945.3019	0.0395273
2947.2307	0.0387756
2949.1595	0.0382837
2951.0883	0.0378846
2953.0171	0.0376062
2954.9460	0.0373556
2956.8748	0.0371236
2958.8036	0.0368173
2960.7324	0.0365574
2962.6612	0.0363625
2964.5900	0.0361676
2966.5189	0.035982
2968.4477	0.0357129
2970.3765	0.0352303
2972.3053	0.0348776
2974.2341	0.034692
2976.1629	0.0344414
2978.0917	0.0342094
2980.0206	0.0340423
2981.9494	0.0337825
2983.8782	0.0333927
2985.8070	0.032975
2987.7358	0.0326316
2989.6646	0.0323161
2991.5935	0.0320933
2993.5223	0.0317221
2995.4511	0.0312209
2997.3799	0.0308219
2999.3087	0.0303485
3001.2375	0.0299123
3003.1664	0.0296432
3005.0952	0.0292627
3007.0240	0.0289564
3008.9528	0.0287986
3010.8816	0.0288821
3012.8104	0.0289564
3014.7392	0.028845
3016.6681	0.0285295
3018.5969	0.028251
3020.5257	0.0281211
3022.4545	0.028149
3024.3833	0.0283903
3026.3121	0.0284088
3028.2410	0.0283995
3030.1698	0.0286687
3032.0986	0.0290585
3034.0274	0.0296061
3035.9562	0.0298566
3037.8850	0.0299587
3039.8139	0.030497
3041.7427	0.0311467
3043.6715	0.0315736
3045.6003	0.0319634
3047.5291	0.0323161
3049.4579	0.03291
3051.3867	0.0335783
3053.3156	0.0339588
3055.2444	0.0344507
3057.1732	0.0349704
3059.1020	0.0353416
3061.0308	0.03575
3062.9596	0.0363069
3064.8885	0.0367616
3066.8173	0.0371978
3068.7461	0.0374577
3070.6749	0.0374577
3072.6037	0.0375134
3074.5325	0.0375969
3076.4614	0.0379032
3078.3902	0.0381445
3080.3190	0.0381166
3082.2478	0.037996
3084.1766	0.037931
3086.1054	0.0377176
3088.0342	0.0372999
3089.9631	0.037105
3091.8919	0.0368359
3093.8207	0.0363625
3095.7495	0.0360841
3097.6783	0.0358707
3099.6071	0.0356943
3101.5360	0.035388
3103.4648	0.0350447
3105.3936	0.0348219
3107.3224	0.0347477
3109.2512	0.0345713
3111.1800	0.0341723
3113.1089	0.0339588
3115.0377	0.0340794
3116.9665	0.0340423
3118.8953	0.0338289
3120.8241	0.0337453
3122.7529	0.0336154
3124.6817	0.0333555
3126.6106	0.0332534
3128.5394	0.033337
3130.4682	0.0334483
3132.3970	0.0334391
3134.3258	0.0335783
3136.2546	0.0337732
3138.1835	0.0340238
3140.1123	0.0342558
3142.0411	0.03446
3143.9699	0.0347105
3145.8987	0.0349704
3147.8275	0.0351839
3149.7564	0.0354901
3151.6852	0.0359449
3153.6140	0.0363811
3155.5428	0.0366967
3157.4716	0.03704
3159.4004	0.0375691
3161.3293	0.0380424
3163.2581	0.0384879
3165.1869	0.0391004
3167.1157	0.0397037
3169.0445	0.0402698
3170.9733	0.0408545
3172.9021	0.0414021
3174.8310	0.0420053
3176.7598	0.0427014
3178.6886	0.0434253
3180.6174	0.0441028
3182.5462	0.0448174
3184.4750	0.0456156
3186.4039	0.0463488
3188.3327	0.0470634
3190.2615	0.0479173
3192.1903	0.0488546
3194.1191	0.0497642
3196.0479	0.050618
3197.9768	0.0514997
3199.9056	0.0523535
3201.8344	0.0532816
3203.7632	0.0543025
3205.6920	0.0553141
3207.6208	0.0561958
3209.5496	0.0570775
3211.4785	0.0581634
3213.4073	0.0592864
3215.3361	0.0602887
3217.2649	0.0613374
3219.1937	0.0625347
3221.1225	0.0636298
3223.0514	0.0647714
3224.9802	0.0661171
3226.9090	0.0673978
3228.8378	0.0687621
3230.7666	0.0704327
3232.6954	0.0722703
3234.6243	0.0738945
3236.5531	0.0752681
3238.4819	0.0768365
3240.4107	0.0786556
3242.3395	0.0807531
3244.2683	0.0828413
3246.1971	0.0851708
3248.1260	0.0875931
3250.0548	0.089737
3251.9836	0.0921871
3253.9124	0.0949621
3255.8412	0.0979041
3257.7700	0.100707
3259.6989	0.103705
3261.6277	0.106823
3263.5565	0.109867
3265.4853	0.112967
3267.4141	0.116039
3269.3429	0.118879
3271.2718	0.121394
3273.2006	0.123287
3275.1294	0.124689
3277.0582	0.125561
3278.9870	0.126044
3280.9158	0.1261
3282.8446	0.125589
3284.7735	0.124522
3286.7023	0.123111
3288.6311	0.121255
3290.5599	0.119102
3292.4887	0.116624
3294.4175	0.113932
3296.3464	0.111083
3298.2752	0.108085
3300.2040	0.104976
3302.1328	0.101904
3304.0616	0.0988879
3305.9904	0.0960758
3307.9193	0.0933472
3309.8481	0.0905722
3311.7769	0.0877694
3313.7057	0.0850872
3315.6345	0.0825443
3317.5633	0.0800756
3319.4921	0.077746
3321.4210	0.0754815
3323.3498	0.0732912
3325.2786	0.0713051
3327.2074	0.0693932
3329.1362	0.0674164
3331.0650	0.0655695
3332.9939	0.0638711
3334.9227	0.0622841
3336.8515	0.060827
3338.7803	0.0594998
3340.7091	0.0582933
3342.6379	0.0570125
3344.5668	0.0557596
3346.4956	0.0546645
3348.4244	0.0537457
3350.3532	0.0528733
3352.2820	0.0519916
3354.2108	0.0511099
3356.1397	0.050256
3358.0685	0.0494208
3359.9973	0.0487247
3361.9261	0.0481122
3363.8549	0.047546
3365.7837	0.0469984
3367.7125	0.0464787
3369.6414	0.0458755
3371.5702	0.0452908
3373.4990	0.044836
3375.4278	0.0443905
3377.3566	0.0438801
3379.2854	0.0434531
3381.2143	0.0430077
3383.1431	0.0425622
3385.0719	0.0422188
3387.0007	0.0418847
3388.9295	0.041597
3390.8583	0.0413278
3392.7872	0.041003
3394.7160	0.0406318
3396.6448	0.040177
3398.5736	0.0398243
3400.5024	0.0395366
3402.4312	0.0393139
3404.3600	0.0390633
3406.2889	0.0387756
3408.2177	0.0384693
3410.1465	0.0380981
3412.0753	0.037764
3414.0041	0.037467
3415.9329	0.0370772
3417.8618	0.0367709
3419.7906	0.0365574
3421.7194	0.0363069
3423.6482	0.0359913
3425.5770	0.0357036
3427.5058	0.0353602
3429.4347	0.0349982
3431.3635	0.0347755
3433.2923	0.0345249
3435.2211	0.0342836
3437.1499	0.0341073
3439.0787	0.0338845
3441.0075	0.0336618
3442.9364	0.0335504
3444.8652	0.0333927
3446.7940	0.0332349
3448.7228	0.0330121
3450.6516	0.0328915
3452.5804	0.0327337
3454.5093	0.0325667
3456.4381	0.0324367
3458.3669	0.032214
3460.2957	0.0320005
3462.2245	0.0318799
3464.1533	0.0316014
3466.0822	0.0313416
3468.0110	0.0312859
3469.9398	0.0312859
3471.8686	0.0311003
3473.7974	0.0308868
3475.7262	0.0307476
3477.6550	0.030562
3479.5839	0.0304228
3481.5127	0.0303578
3483.4415	0.0302186
3485.3703	0.0300237
3487.2991	0.029801
3489.2279	0.0296525
3491.1568	0.0294204
3493.0856	0.029142
3495.0144	0.0290306
3496.9432	0.0288821
3498.8720	0.0287058
3500.8008	0.028613
3502.7297	0.0284459
3504.6585	0.0282418
3506.5873	0.0279726
3508.5161	0.0278984
3510.4449	0.0277592
3512.3737	0.0274714
3514.3025	0.0272951
3516.2314	0.0272116
3518.1602	0.026961
3520.0890	0.0267568
3522.0178	0.0265619
3523.9466	0.0263856
3525.8754	0.0262928
3527.8043	0.0261536
3529.7331	0.0257823
3531.6619	0.0254111
3533.5907	0.0251698
3535.5195	0.0249378
3537.4483	0.0245944
3539.3772	0.0243716
3541.3060	0.0241396
3543.2348	0.0239354
3545.1636	0.0238241
3547.0924	0.0236941
3549.0212	0.0233136
3550.9501	0.0230816
3552.8789	0.0229424
3554.8077	0.0226361
3556.7365	0.0223298
3558.6653	0.0220978
3560.5941	0.0218287
3562.5229	0.0215688
3564.4518	0.0213925
3566.3806	0.0213925
3568.3094	0.0211419
3570.2382	0.0207335
3572.1670	0.0204272
3574.0958	0.0201767
3576.0247	0.0197961
3577.9535	0.0195363
3579.8823	0.0193599
3581.8111	0.0191743
3583.7399	0.0189237
3585.6687	0.0188217
3587.5976	0.0189423
3589.5264	0.0186175
3591.4552	0.0181906
3593.3840	0.0180885
3595.3128	0.0179307
3597.2416	0.017578
3599.1704	0.0173367
3601.0993	0.0173181
3603.0281	0.0170304
3604.9569	0.0167056
3606.8857	0.0167984
3608.8145	0.0169655
3610.7433	0.0166592
3612.6722	0.0165478
3614.6010	0.0162508
3616.5298	0.0158703
3618.4586	0.0159724
3620.3874	0.0159167
3622.3162	0.0154341
3624.2451	0.0150165
3626.1739	0.0147381
3628.1027	0.0151835
3630.0315	0.0153784
3631.9603	0.0145803
3633.8891	0.0140884
3635.8179	0.0137172
3637.7468	0.0135687
3639.6756	0.0135315
3641.6044	0.013383
3643.5332	0.0131974
3645.4620	0.0130861
3647.3908	0.0134016
3649.3197	0.0136058
3651.2485	0.0132253
3653.1773	0.01239
3655.1061	0.0122322
3657.0349	0.0122322
3658.9637	0.0118239
3660.8926	0.0116197
3662.8214	0.0115176
3664.7502	0.0112856
3666.6790	0.0112113
3668.6078	0.0113598
3670.5366	0.0115918
3672.4654	0.0111
3674.3943	0.0112763
3676.3231	0.0116754
3678.2519	0.0108494
3680.1807	0.0106266
3682.1095	0.0104224
3684.0383	0.0101997
3685.9672	0.0100605
3687.8960	0.0102183
3689.8248	0.0104874
3691.7536	0.010376
3693.6824	0.0101069
3695.6112	0.0100141
3697.5401	0.0100419
3699.4689	0.00997696
3701.3977	0.0100234
3703.3265	0.00994912
3705.2553	0.00985631
3707.1841	0.00967997
3709.1129	0.00964285
3711.0418	0.0100698
3712.9706	0.0103111
3714.8994	0.00981919
3716.8282	0.00964285
3718.7570	0.00982847
3720.6858	0.00986559
3722.6147	0.00980991
3724.5435	0.00970782
3726.4723	0.00988415
3728.4011	0.00982847
3730.3299	0.0097171
3732.2587	0.0101533
3734.1876	0.010376
3736.1164	0.0106637
3738.0452	0.0103111
3739.9740	0.00988415
3741.9028	0.00962429
3743.8316	0.0102554
3745.7605	0.0105617
3747.6893	0.00983775
3749.6181	0.0101904
3751.5469	0.0106545
3753.4757	0.0103389
3755.4045	0.00970782
3757.3333	0.00957788
3759.2622	0.00975422
3761.1910	0.00989343
3763.1198	0.00964285
3765.0486	0.00963357
3766.9774	0.0095222
3768.9062	0.00959644
3770.8351	0.00991199
3772.7639	0.00962429
3774.6927	0.00945723
3776.6215	0.00947579
3778.5503	0.00962429
3780.4791	0.00979134
3782.4080	0.00961501
3784.3368	0.00955932
3786.2656	0.00945723
3788.1944	0.00942939
3790.1232	0.00940155
3792.0520	0.00929017
3793.9808	0.00936442
3795.9097	0.00966141
3797.8385	0.00967069
3799.7673	0.0095686
3801.6961	0.0101255
3803.6249	0.00972638
3805.5537	0.0093273
3807.4826	0.00977278
3809.4114	0.00968925
3811.3402	0.00950364
3813.2690	0.00931802
3815.1978	0.00955932
3817.1266	0.00987487
3819.0555	0.00963357
3820.9843	0.0100419
3822.9131	0.00989343
3824.8419	0.00955004
3826.7707	0.00967069
3828.6995	0.0095222
3830.6283	0.00955932
3832.5572	0.00965213
3834.4860	0.00955932
3836.4148	0.00965213
3838.3436	0.0100234
3840.2724	0.0100048
3842.2012	0.00967997
3844.1301	0.00963357
3846.0589	0.00962429
3847.9877	0.0095222
3849.9165	0.00939226
3851.8453	0.00948507
3853.7741	0.0105245
3855.7030	0.0103389
3857.6318	0.00984703
3859.5606	0.00960573
3861.4894	0.00951292
3863.4182	0.00980062
3865.3470	0.0100605
3867.2758	0.0097171
3869.2047	0.00979134
3871.1335	0.00998624
3873.0623	0.00979134
3874.9911	0.00994912
3876.9199	0.00967069
3878.8487	0.00977278
3880.7776	0.0100326
3882.7064	0.00974494
3884.6352	0.00974494
3886.5640	0.00990271
3888.4928	0.0095222
3890.4216	0.00969854
3892.3505	0.00997696
3894.2793	0.00977278
3896.2081	0.00955004
3898.1369	0.00968925
3900.0657	0.00990271
3901.9945	0.00981919
3903.9233	0.00990271
3905.8522	0.00996768
3907.7810	0.00973566
3909.7098	0.00962429
3911.6386	0.00966141
3913.5674	0.00965213
3915.4962	0.00967997
3917.4251	0.00982847
3919.3539	0.00973566
3921.2827	0.00967997
3923.2115	0.00968925
3925.1403	0.00983775
3927.0691	0.00968925
3928.9980	0.00964285
3930.9268	0.0097635
3932.8556	0.00991199
3934.7844	0.00988415
3936.7132	0.00977278
3938.6420	0.00966141
3940.5709	0.00964285
3942.4997	0.00985631
3944.4285	0.00987487
3946.3573	0.0097635
3948.2861	0.00975422
3950.2149	0.00967069
3952.1437	0.00967997
3954.0726	0.00974494
3956.0014	0.00984703
3957.9302	0.00978206
3959.8590	0.00979134
3961.7878	0.00998624
3963.7166	0.00996768
3965.6455	0.00983775
3967.5743	0.00984703
3969.5031	0.00979134
3971.4319	0.00980062
3973.3607	0.00991199
3975.2895	0.0100234
3977.2184	0.00998624
3979.1472	0.00984703
3981.0760	0.0097635
3983.0048	0.00980991
3984.9336	0.00992128
3986.8624	0.0100326
3988.7912	0.0100326
3990.7201	0.0100048
3992.6489	0.00996768
3994.5777	0.0099584
3996.5065	0.0100048
3998.4353	0.0100234
4000.3641	0.0100048
4002.2930	0.00998624
4004.2218	0.00996768
4006.1506	0.0100141
4008.0794	0.0100048
4010.0082	0.0099584
4011.9370	0.00996768
4013.8659	0.0100512
4015.7947	0.00996768
4017.7235	0.00986559
4019.6523	0.00985631
4021.5811	0.00986559
4023.5099	0.00993984
4025.4387	0.0100419
4027.3676	0.0100048
4029.2964	0.0099584
4031.2252	0.00994912
4033.1540	0.00985631
4035.0828	0.0097171
4037.0116	0.00979134
4038.9405	0.00992128
4040.8693	0.00991199
4042.7981	0.00984703
4044.7269	0.00983775
4046.6557	0.00987487
4048.5845	0.00979134
4050.5134	0.0097171
4052.4422	0.00975422
4054.3710	0.00990271
4056.2998	0.00994912
4058.2286	0.00986559
4060.1574	0.00980991
4062.0862	0.00981919
4064.0151	0.00988415
4065.9439	0.00986559
4067.8727	0.0097635
4069.8015	0.00978206
4071.7303	0.00981919
4073.6591	0.00987487
4075.5880	0.00982847
4077.5168	0.00980991
4079.4456	0.00986559
4081.3744	0.00983775
4083.3032	0.00981919
4085.2320	0.00979134
4087.1609	0.00983775
4089.0897	0.00975422
4091.0185	0.00962429
4092.9473	0.00973566
4094.8761	0.00984703
4096.8049	0.00979134
4098.7337	0.00974494
4100.6626	0.0097635
4102.5914	0.00974494
4104.5202	0.00972638
4106.4490	0.00982847
4108.3778	0.00980991
4110.3066	0.0097171
4112.2355	0.00967997
4114.1643	0.00965213
4116.0931	0.00968925
4118.0219	0.00980062
4119.9507	0.00987487
4121.8795	0.00986559
4123.8084	0.00983775
4125.7372	0.00983775
4127.6660	0.00975422
4129.5948	0.00969854
4131.5236	0.00970782
4133.4524	0.0097635
4135.3813	0.00972638
4137.3101	0.00962429
4139.2389	0.00958716
4141.1677	0.00967069
4143.0965	0.00981919
4145.0253	0.00998624
4146.9541	0.00998624
4148.8830	0.00990271
4150.8118	0.00977278
4152.7406	0.00974494
4154.6694	0.00979134
4156.5982	0.00981919
4158.5270	0.00978206
4160.4559	0.0097171
4162.3847	0.00970782
4164.3135	0.00972638
4166.2423	0.00981919
4168.1711	0.00990271
4170.0999	0.00983775
4172.0288	0.00985631
4173.9576	0.00998624
4175.8864	0.0099584
4177.8152	0.00986559
4179.7440	0.00986559
4181.6728	0.00983775
4183.6016	0.00994912
4185.5305	0.0100234
4187.4593	0.00992128
4189.3881	0.00975422
4191.3169	0.00979134
4193.2457	0.00986559
4195.1745	0.00984703
4197.1034	0.00981919
4199.0322	0.00983775
4200.9610	0.00989343
[truncated: 414 more rows]
