# Supplementary material for: Vibrational Study on the Structure, Bioactivity, and Silver Adsorption of Silk Fibroin Fibers Grafted with Methacrylonitrile
Source: Molecules. 2023 Mar 10;28(6):2551. doi: 10.3390/molecules28062551 (PMC10051891; doi:10.3390/molecules28062551)
Supplement: Supplementary file 1 [file molecules-28-02551-s001.zip › RAW DATA/Figure S2 IR t0 parallel all samples/IR BF MAN 32.5% t0 parallel p2.txt]

TITLE	BF MAN 32.5% T0 PARALLELE P2
DATA TYPE
ORIGIN	JASCO
OWNER
DATE	23/03/01
TIME	12:03:16
SPECTROMETER/DATA SYSTEM
RESOLUTION
DELTAX	1.92882
XUNITS	1/CM
YUNITS	ABSORBANCE
FIRSTX	379.9768
LASTX	4999.4912
NPOINTS	2396
FIRSTY	0.20035
MAXY	0.33513
MINY	0.01308
XYDATA
379.9768	0.200354
381.9056	0.196479
383.8344	0.199328
385.7633	0.196385
387.6921	0.186289
389.6209	0.182498
391.5497	0.183776
393.4785	0.191672
395.4073	0.197453
397.3361	0.199171
399.2650	0.195045
401.1938	0.187022
403.1226	0.181786
405.0514	0.183493
406.9802	0.182037
408.9090	0.183451
410.8379	0.184802
412.7667	0.188311
414.6955	0.18653
416.6243	0.188038
418.5531	0.198899
420.4819	0.198511
422.4108	0.19494
424.3396	0.193432
426.2684	0.193777
428.1972	0.192154
430.1260	0.187934
432.0548	0.183326
433.9837	0.180152
435.9125	0.176078
437.8413	0.17367
439.7701	0.171963
441.6989	0.171942
443.6277	0.17212
445.5565	0.172151
447.4854	0.171104
449.4142	0.170371
451.3430	0.170256
453.2718	0.171156
455.2006	0.171628
457.1294	0.173303
459.0583	0.173596
460.9871	0.173125
462.9159	0.171858
464.8447	0.171408
466.7735	0.172088
468.7023	0.173125
470.6312	0.174131
472.5600	0.176435
474.4888	0.177681
476.4176	0.178969
478.3464	0.179032
480.2752	0.180634
482.2040	0.182142
484.1329	0.183441
486.0617	0.184876
487.9905	0.186656
489.9193	0.186844
491.8481	0.18608
493.7769	0.185242
495.7058	0.18541
497.6346	0.185902
499.5634	0.187379
501.4922	0.188028
503.4210	0.188164
505.3498	0.189232
507.2787	0.191526
509.2075	0.192646
511.1363	0.194175
513.0651	0.195568
514.9939	0.196877
516.9227	0.197799
518.8515	0.199014
520.7804	0.200323
522.7092	0.201632
524.6380	0.203433
526.5668	0.205538
528.4956	0.206491
530.4244	0.208481
532.3533	0.210879
534.2821	0.21311
536.2109	0.21598
538.1397	0.220273
540.0685	0.223667
541.9973	0.227343
543.9262	0.231092
545.8550	0.234171
547.7838	0.236066
549.7126	0.237344
551.6414	0.236904
553.5702	0.234255
555.4990	0.229322
557.4279	0.222934
559.3567	0.21488
561.2855	0.20669
563.2143	0.199642
565.1431	0.19406
567.0719	0.189431
569.0008	0.186289
570.9296	0.184205
572.8584	0.182739
574.7872	0.181189
576.7160	0.180791
578.6448	0.180718
580.5737	0.180519
582.5025	0.180383
584.4313	0.181074
586.3601	0.181493
588.2889	0.181797
590.2177	0.182666
592.1465	0.183964
594.0754	0.185211
596.0042	0.186803
597.9330	0.188698
599.8618	0.191096
601.7906	0.193065
603.7194	0.19605
605.6483	0.198731
607.5771	0.200721
609.5059	0.201988
611.4347	0.202271
613.3635	0.201611
615.2923	0.200574
617.2212	0.199338
619.1500	0.19804
621.0788	0.196993
623.0076	0.195882
624.9364	0.195128
626.8652	0.194762
628.7941	0.193987
630.7229	0.192814
632.6517	0.191201
634.5805	0.189473
636.5093	0.18786
638.4381	0.186677
640.3669	0.186049
642.2958	0.185431
644.2246	0.184519
646.1534	0.183336
648.0822	0.182163
650.0110	0.181168
651.9398	0.179985
653.8687	0.178718
655.7975	0.177649
657.7263	0.176654
659.6551	0.175848
661.5839	0.175241
663.5127	0.174612
665.4416	0.174193
667.3704	0.175785
669.2992	0.176414
671.2280	0.174204
673.1568	0.173837
675.0856	0.173879
677.0144	0.173879
678.9433	0.173858
680.8721	0.173712
682.8009	0.173607
684.7297	0.173544
686.6585	0.173136
688.5873	0.172863
690.5162	0.172088
692.4450	0.171209
694.3738	0.170214
696.3026	0.169303
698.2314	0.168025
700.1602	0.166203
702.0891	0.164003
704.0179	0.161919
705.9467	0.159322
707.8755	0.156589
709.8043	0.15418
711.7331	0.152096
713.6619	0.150033
715.5908	0.147991
717.5196	0.146294
719.4484	0.144503
721.3772	0.142084
723.3060	0.139204
725.2348	0.13623
727.1637	0.132994
729.0925	0.129695
731.0213	0.126511
732.9501	0.123212
734.8789	0.119557
736.8077	0.116038
738.7366	0.112718
740.6654	0.109514
742.5942	0.106456
744.5230	0.10345
746.4518	0.10035
748.3806	0.0978679
750.3094	0.095721
752.2383	0.093616
754.1671	0.0916785
756.0959	0.0901914
758.0247	0.0888613
759.9535	0.0879083
761.8823	0.087081
763.8112	0.0863793
765.7400	0.0855519
767.6688	0.0844942
769.5976	0.0830175
771.5264	0.0812581
773.4552	0.0796034
775.3841	0.0780011
777.3129	0.0762626
779.2417	0.0747441
781.1705	0.073435
783.0993	0.0724296
785.0281	0.0712357
786.9569	0.0699266
788.8858	0.0685651
790.8146	0.0676016
792.7434	0.0666696
794.6722	0.0658422
796.6010	0.0650463
798.5298	0.0646588
800.4587	0.0644703
802.3875	0.0642818
804.3163	0.0640304
806.2451	0.0639571
808.1739	0.0636848
810.1027	0.063444
812.0316	0.0631612
813.9604	0.0630355
815.8892	0.0626794
817.8180	0.0627423
819.7468	0.0628156
821.6756	0.0629203
823.6045	0.0628575
825.5333	0.0631612
827.4621	0.0632554
829.3909	0.0630146
831.3197	0.0622815
833.2485	0.0612447
835.1773	0.0600194
837.1062	0.0591292
839.0350	0.0582076
840.9638	0.0576106
842.8926	0.0573279
844.8214	0.0571812
846.7502	0.0573174
848.6791	0.0577468
850.6079	0.0578724
852.5367	0.057663
854.4655	0.0565529
856.3943	0.0552124
858.3231	0.0538404
860.2520	0.0526256
862.1808	0.051526
864.1096	0.0508557
866.0384	0.0504368
867.9672	0.0502169
869.8960	0.0502483
871.8248	0.0506044
873.7537	0.0508033
875.6825	0.0509604
877.6113	0.0508766
879.5401	0.0504892
881.4689	0.0499969
883.3977	0.049976
885.3266	0.0498084
887.2554	0.0496723
889.1842	0.0495257
891.1130	0.0497456
893.0418	0.0498294
894.9706	0.0496932
896.8995	0.0493162
898.8283	0.049201
900.7571	0.0491591
902.6859	0.049023
904.6147	0.0488554
906.5435	0.0488973
908.4723	0.0489182
910.4012	0.0490753
912.3300	0.0494314
914.2588	0.0499969
916.1876	0.0507719
918.1164	0.0518087
920.0452	0.0526989
921.9741	0.05383
923.9029	0.0550762
925.8317	0.0561026
927.7605	0.0564586
929.6893	0.0566681
931.6181	0.05649
933.5470	0.0561444
935.4758	0.0557884
937.4046	0.0556941
939.3334	0.0557465
941.2622	0.0559978
943.1910	0.0561968
945.1198	0.0565738
947.0487	0.0569927
948.9775	0.0574012
950.9063	0.0577572
952.8351	0.0583123
954.7639	0.0588883
956.6927	0.0594957
958.6216	0.059967
960.5504	0.0606268
962.4792	0.0615065
964.4080	0.0625747
966.3368	0.0638943
968.2656	0.0656223
970.1945	0.0674969
972.1233	0.0692249
974.0521	0.0704188
975.9809	0.0710891
977.9097	0.0712147
979.8385	0.070911
981.7673	0.0704293
983.6962	0.0700942
985.6250	0.0700418
987.5538	0.0705864
989.4826	0.0717279
991.4114	0.0731836
993.3402	0.0744613
995.2691	0.0753829
997.1979	0.0759379
999.1267	0.0760636
1001.0555	0.0758542
1002.9843	0.0754457
1004.9131	0.0749326
1006.8420	0.0748697
1008.7708	0.0751001
1010.6996	0.0756866
1012.6284	0.0764721
1014.5572	0.077069
1016.4860	0.0772575
1018.4149	0.0771842
1020.3437	0.0771633
1022.2725	0.0776764
1024.2013	0.0786923
1026.1301	0.080148
1028.0589	0.0819284
1029.9877	0.0838658
1031.9166	0.0857823
1033.8454	0.0876151
1035.7742	0.0892907
1037.7030	0.0907464
1039.6318	0.0919927
1041.5606	0.0931133
1043.4895	0.0942024
1045.4183	0.0952288
1047.3471	0.0961504
1049.2759	0.0970615
1051.2047	0.0981297
1053.1335	0.0995435
1055.0624	0.101114
1056.9912	0.102685
1058.9200	0.104057
1060.8488	0.105
1062.7776	0.105492
1064.7064	0.105607
1066.6352	0.105461
1068.5641	0.105021
1070.4929	0.10411
1072.4217	0.102664
1074.3505	0.100685
1076.2793	0.0982344
1078.2081	0.0954278
1080.1370	0.0923697
1082.0658	0.089364
1083.9946	0.0865992
1085.9234	0.0839391
1087.8522	0.0815199
1089.7810	0.0795825
1091.7099	0.0782315
1093.6387	0.0772994
1095.5675	0.0768805
1097.4963	0.0770166
1099.4251	0.0775298
1101.3539	0.0779801
1103.2827	0.0780639
1105.2116	0.0777812
1107.1404	0.077446
1109.0692	0.0770585
1110.9980	0.0767444
1112.9268	0.0764302
1114.8556	0.0760427
1116.7845	0.0755819
1118.7133	0.0750792
1120.6421	0.0745765
1122.5709	0.0741366
1124.4997	0.0737282
1126.4285	0.0733512
1128.3574	0.0729951
1130.2862	0.0727333
1132.2150	0.072639
1134.1438	0.0728066
1136.0726	0.0731731
1138.0014	0.0737701
1139.9302	0.074566
1141.8591	0.0757704
1143.7879	0.0773099
1145.7167	0.0791112
1147.6455	0.0810382
1149.5743	0.083049
1151.5031	0.0851959
1153.4320	0.0874685
1155.3608	0.0896049
1157.2896	0.0915319
1159.2184	0.0930609
1161.1472	0.0941396
1163.0760	0.0948517
1165.0049	0.0952497
1166.9337	0.095344
1168.8625	0.095323
1170.7913	0.0951136
1172.7201	0.094171
1174.6489	0.0923488
1176.5777	0.0902228
1178.5066	0.0882644
1180.4354	0.086861
1182.3642	0.0861803
1184.2930	0.0860965
1186.2218	0.0864212
1188.1506	0.0872066
1190.0795	0.0883586
1192.0083	0.089762
1193.9371	0.0914272
1195.8659	0.0934693
1197.7947	0.0958885
1199.7235	0.0988
1201.6524	0.10212
1203.5812	0.105817
1205.5100	0.109849
1207.4388	0.113965
1209.3676	0.118049
1211.2964	0.12207
1213.2253	0.12583
1215.1541	0.128804
1217.0829	0.130784
1219.0117	0.131622
1220.9405	0.131747
1222.8693	0.131894
1224.7981	0.132575
1226.7270	0.133517
1228.6558	0.134376
1230.5846	0.134711
1232.5134	0.134334
1234.4422	0.13313
1236.3710	0.131402
1238.2999	0.129422
1240.2287	0.127516
1242.1575	0.125694
1244.0863	0.124081
1246.0151	0.122646
1247.9439	0.121453
1249.8728	0.120384
1251.8016	0.119588
1253.7304	0.119149
1255.6592	0.119086
1257.5880	0.119232
1259.5168	0.11941
1261.4456	0.119138
1263.3745	0.118279
1265.3033	0.116698
1267.2321	0.11431
1269.1609	0.111221
1271.0897	0.107869
1273.0185	0.104518
1274.9474	0.101397
1276.8762	0.0985277
1278.8050	0.0960666
1280.7338	0.0940977
1282.6626	0.0925268
1284.5914	0.0912805
1286.5203	0.090338
1288.4491	0.0895944
1290.3779	0.088987
1292.3067	0.0885053
1294.2355	0.0881701
1296.1643	0.0880759
1298.0931	0.088212
1300.0220	0.0884529
1301.9508	0.0887147
1303.8796	0.088987
1305.8084	0.0891965
1307.7372	0.0893536
1309.6660	0.0894478
1311.5949	0.0895106
1313.5237	0.0896677
1315.4525	0.0897829
1317.3813	0.0899191
1319.3101	0.0901495
1321.2389	0.0904532
1323.1678	0.0909978
1325.0966	0.0918042
1327.0254	0.0926944
1328.9542	0.0935845
1330.8830	0.0944224
1332.8118	0.0950612
1334.7406	0.0954068
1336.6695	0.0955325
1338.5983	0.0954906
1340.5271	0.0953335
1342.4559	0.0948517
1344.3847	0.0943491
1346.3135	0.093993
1348.2424	0.0938464
1350.1712	0.0939511
1352.1000	0.0943386
1354.0288	0.0950507
1355.9576	0.0961085
1357.8864	0.0975956
1359.8153	0.0996273
1361.7441	0.102497
1363.6729	0.106309
1365.6017	0.109116
1367.5305	0.110823
1369.4593	0.111399
1371.3881	0.110959
1373.3170	0.11032
1375.2458	0.109974
1377.1746	0.109419
1379.1034	0.109116
1381.0322	0.109178
1382.9610	0.10987
1384.8899	0.11077
1386.8187	0.111912
1388.7475	0.112718
1390.6763	0.112844
1392.6051	0.112771
1394.5339	0.11298
1396.4628	0.113043
1398.3916	0.11298
1400.3204	0.11298
1402.2492	0.112676
1404.1780	0.112708
1406.1068	0.113032
1408.0357	0.112959
1409.9645	0.113012
1411.8933	0.11297
1413.8221	0.112844
1415.7509	0.112645
1417.6797	0.11276
1419.6085	0.113493
1421.5374	0.113724
1423.4662	0.114499
1425.3950	0.116939
1427.3238	0.119609
1429.2526	0.124291
1431.1814	0.130616
1433.1103	0.13735
1435.0391	0.143655
1436.9679	0.152389
1438.8967	0.157364
1440.8255	0.159123
1442.7543	0.160244
1444.6832	0.160841
1446.6120	0.159971
1448.5408	0.157887
1450.4696	0.153321
1452.3984	0.147708
1454.3272	0.141592
1456.2560	0.136271
1458.1849	0.130208
1460.1137	0.125568
1462.0425	0.122332
1463.9713	0.120458
1465.9001	0.119285
1467.8289	0.117661
1469.7578	0.11563
1471.6866	0.114101
1473.6154	0.112991
1475.5442	0.111797
1477.4730	0.111168
1479.4018	0.11098
1481.3307	0.111839
1483.2595	0.113724
1485.1883	0.116174
1487.1171	0.120342
1489.0459	0.12604
1490.9747	0.133894
1492.9035	0.140146
1494.8324	0.146451
1496.7612	0.156337
1498.6900	0.166265
1500.6188	0.174937
1502.5476	0.182865
1504.4764	0.189421
1506.4053	0.20137
1508.3341	0.21598
1510.2629	0.221645
1512.1917	0.228495
1514.1205	0.233762
1516.0493	0.235752
1517.9782	0.234768
1519.9070	0.230945
1521.8358	0.229071
1523.7646	0.22596
1525.6934	0.223415
1527.6222	0.221247
1529.5510	0.218116
1531.4799	0.214545
1533.4087	0.211864
1535.3375	0.207884
1537.2663	0.203287
1539.1951	0.200365
1541.1239	0.197443
1543.0528	0.192206
1544.9816	0.187515
1546.9104	0.182592
1548.8392	0.178215
1550.7680	0.174172
1552.6968	0.169805
1554.6257	0.165417
1556.5545	0.161207
1558.4833	0.157961
1560.4121	0.15218
1562.3409	0.145383
1564.2697	0.140125
1566.1985	0.134722
1568.1274	0.130166
1570.0562	0.126019
1571.9850	0.122301
1573.9138	0.119316
1575.8426	0.118269
1577.7714	0.117787
1579.7003	0.117316
1581.6291	0.118321
1583.5579	0.120845
1585.4867	0.1245
1587.4155	0.129496
1589.3443	0.136104
1591.2732	0.144157
1593.2020	0.153405
1595.1308	0.163815
1597.0596	0.175387
1598.9884	0.187996
1600.9172	0.203192
1602.8461	0.220839
1604.7749	0.240235
1606.7037	0.259442
1608.6325	0.279078
1610.5613	0.296494
1612.4901	0.310863
1614.4189	0.319953
1616.3478	0.32963
1618.2766	0.335128
1620.2054	0.330332
1622.1342	0.322823
1624.0630	0.312727
1625.9918	0.29972
1627.9207	0.286095
1629.8495	0.271768
1631.7783	0.258153
1633.7071	0.24611
1635.6359	0.234925
1637.5647	0.223122
1639.4936	0.212806
1641.4224	0.204271
1643.3512	0.196563
1645.2800	0.190552
1647.2088	0.185483
1649.1376	0.179513
1651.0664	0.173596
1652.9953	0.1708
1654.9241	0.164925
1656.8529	0.15816
1658.7817	0.151991
1660.7105	0.146472
1662.6393	0.14134
1664.5682	0.136313
1666.4970	0.131161
1668.4258	0.12715
1670.3546	0.12295
1672.2834	0.118468
1674.2122	0.114059
1676.1411	0.110383
1678.0699	0.105817
1679.9987	0.102067
1681.9275	0.0982868
1683.8563	0.0957629
1685.7851	0.0922545
1687.7139	0.0886414
1689.6428	0.0859813
1691.5716	0.0838658
1693.5004	0.0820226
1695.4292	0.0819388
1697.3580	0.0823473
1699.2868	0.0807764
1701.2157	0.0763359
1703.1445	0.0691621
1705.0733	0.0612133
1707.0021	0.0535786
1708.9309	0.0478186
1710.8597	0.0441217
1712.7886	0.0410323
1714.7174	0.0394404
1716.6462	0.0378066
1718.5750	0.0370526
1720.5038	0.0353979
1722.4326	0.0348533
1724.3614	0.0344763
1726.2903	0.0345287
1728.2191	0.0344449
1730.1479	0.0349476
1732.0767	0.0349685
1734.0055	0.0357435
1735.9343	0.0352827
1737.8632	0.0344973
1739.7920	0.0335861
1741.7208	0.0323922
1743.6496	0.0307899
1745.5784	0.0293342
1747.5072	0.0276795
1749.4361	0.0264542
1751.3649	0.0249566
1753.2937	0.023658
1755.2225	0.0222232
1757.1513	0.0216158
1759.0801	0.0207151
1761.0089	0.020359
1762.9378	0.0198982
1764.8666	0.0194793
1766.7954	0.0190604
1768.7242	0.0191861
1770.6530	0.0188719
1772.5818	0.0193327
1774.5107	0.0188614
1776.4395	0.0185472
1778.3683	0.0181493
1780.2971	0.0182435
1782.2259	0.0179503
1784.1547	0.0179608
1786.0836	0.017856
1788.0124	0.0177304
1789.9412	0.017479
1791.8700	0.0178246
1793.7988	0.0176152
1795.7276	0.0173952
1797.6565	0.017102
1799.5853	0.0170496
1801.5141	0.0169659
1803.4429	0.0169135
1805.3717	0.0165574
1807.3005	0.0165993
1809.2293	0.0164946
1811.1582	0.0165784
1813.0870	0.016348
1815.0158	0.0162956
1816.9446	0.016149
1818.8734	0.016348
1820.8022	0.0162642
1822.7311	0.0163166
1824.6599	0.0162747
1826.5887	0.016348
1828.5175	0.016128
1830.4463	0.0166098
1832.3751	0.0162851
1834.3040	0.0162432
1836.2328	0.0161176
1838.1616	0.0164003
1840.0904	0.0162537
1842.0192	0.0162432
1843.9480	0.0163375
1845.8768	0.016526
1847.8057	0.0162014
1849.7345	0.0162747
1851.6633	0.0161071
1853.5921	0.0162118
1855.5209	0.0160233
1857.4497	0.0162956
1859.3786	0.0162118
1861.3074	0.0162328
1863.2362	0.0159919
1865.1650	0.0162014
1867.0938	0.0162537
1869.0226	0.0167669
1870.9515	0.0165888
1872.8803	0.0165155
1874.8091	0.0162432
1876.7379	0.0163899
1878.6667	0.0163061
1880.5955	0.0166098
1882.5243	0.0165051
1884.4532	0.016704
1886.3820	0.0165679
1888.3108	0.016903
1890.2396	0.016924
1892.1684	0.0169659
1894.0972	0.016704
1896.0261	0.0167983
1897.9549	0.0166622
1899.8837	0.0167774
1901.8125	0.0166098
1903.7413	0.0169344
1905.6701	0.0169135
1907.5990	0.0170078
1909.5278	0.0169659
1911.4566	0.0171334
1913.3854	0.0167774
1915.3142	0.0170811
1917.2430	0.0172172
1919.1718	0.0176256
1921.1007	0.017123
1923.0295	0.0173429
1924.9583	0.0173219
1926.8871	0.0175733
1928.8159	0.0172172
1930.7447	0.0174162
1932.6736	0.0174686
1934.6024	0.0180446
1936.5312	0.0176152
1938.4600	0.017699
1940.3888	0.0177408
1942.3176	0.0183902
1944.2465	0.0180446
1946.1753	0.0186415
1948.1041	0.0187881
1950.0329	0.0189557
1951.9617	0.0185158
1953.8905	0.0186101
1955.8193	0.0181912
1957.7482	0.0187358
1959.6770	0.0192908
1961.6058	0.0204533
1963.5346	0.0205266
1965.4634	0.0209874
1967.3922	0.0209874
1969.3211	0.0211759
1971.2499	0.0198878
1973.1787	0.0207256
1975.1075	0.0210817
1977.0363	0.022506
1978.9651	0.0227049
1980.8940	0.0221394
1982.8228	0.0206627
1984.7516	0.0210502
1986.6804	0.0211864
1988.6092	0.0211864
1990.5380	0.0202648
1992.4669	0.0209769
1994.3957	0.0199925
1996.3245	0.0196888
1998.2533	0.0198668
2000.1821	0.0199925
2002.1109	0.0194374
2004.0397	0.0196155
2005.9686	0.0205371
2007.8974	0.0222337
2009.8262	0.0220661
2011.7550	0.0220975
2013.6838	0.021731
2015.6126	0.0229772
2017.5415	0.0228725
2019.4703	0.0229249
2021.3991	0.0224222
2023.3279	0.0223279
2025.2567	0.0215843
2027.1855	0.0221394
2029.1144	0.0221708
2031.0432	0.0220452
2032.9720	0.0219928
2034.9008	0.0223593
2036.8296	0.0216367
2038.7584	0.022087
2040.6872	0.0216262
2042.6161	0.0213644
2044.5449	0.0207884
2046.4737	0.0209874
2048.4025	0.0208513
2050.3313	0.0206837
2052.2601	0.0190604
2054.1890	0.0188091
2056.1178	0.0187253
2058.0466	0.0183378
2059.9754	0.0177827
2061.9042	0.0181179
2063.8330	0.0181912
2065.7619	0.0188091
2067.6907	0.0186729
2069.6195	0.0189766
2071.5483	0.0187253
2073.4771	0.0183483
2075.4059	0.0179189
2077.3347	0.0182121
2079.2636	0.0180655
2081.1924	0.0181074
2083.1212	0.0180131
2085.0500	0.0181702
2086.9788	0.0177199
2088.9076	0.0177094
2090.8365	0.0178351
2092.7653	0.017699
2094.6941	0.0173219
2096.6229	0.0180027
2098.5517	0.0178979
2100.4805	0.0176361
2102.4094	0.0172591
2104.3382	0.0175314
2106.2670	0.0175
2108.1958	0.0177304
2110.1246	0.0177932
2112.0534	0.0179922
2113.9822	0.0179712
2115.9111	0.0177513
2117.8399	0.0173429
2119.7687	0.0174162
2121.6975	0.0171439
2123.6263	0.0173324
2125.5551	0.0172905
2127.4840	0.0171439
2129.4128	0.0169659
2131.3416	0.0173638
2133.2704	0.0171963
2135.1992	0.0178246
2137.1280	0.0181283
2139.0569	0.0186834
2140.9857	0.0184844
2142.9145	0.0184425
2144.8433	0.0183692
2146.7721	0.0189766
2148.7009	0.0191547
2150.6297	0.0195317
2152.5586	0.0194374
2154.4874	0.0193746
2156.4162	0.019406
2158.3450	0.0225897
2160.2738	0.0253336
2162.2026	0.0246529
2164.1315	0.0230505
2166.0603	0.022506
2167.9891	0.0216995
2169.9179	0.021511
2171.8467	0.021532
2173.7755	0.0218252
2175.7044	0.0213225
2177.6332	0.021511
2179.5620	0.0212283
2181.4908	0.0212597
2183.4196	0.0212597
2185.3484	0.0215634
2187.2773	0.0204742
2189.2061	0.0203905
2191.1349	0.0202229
2193.0637	0.0199611
2194.9925	0.0200972
2196.9213	0.02038
2198.8501	0.0195003
2200.7790	0.0194165
2202.7078	0.0195422
2204.6366	0.0196155
2206.5654	0.018851
2208.4942	0.0188719
2210.4230	0.0188824
2212.3519	0.0193013
2214.2807	0.0193641
2216.2095	0.0196469
2218.1383	0.0195003
2220.0671	0.0195841
2221.9959	0.0195212
2223.9248	0.0200867
2225.8536	0.0207256
2227.7824	0.0217624
2229.7112	0.0222546
2231.6400	0.0231029
2233.5688	0.0239198
2235.4976	0.0244958
2237.4265	0.0242863
2239.3553	0.0236161
2241.2841	0.0226526
2243.2129	0.0218566
2245.1417	0.0206418
2247.0705	0.0197097
2248.9994	0.0191861
2250.9282	0.0191756
2252.8570	0.0188091
2254.7858	0.0188614
2256.7146	0.0187253
2258.6434	0.0184425
2260.5723	0.0178037
2262.5011	0.0175942
2264.4299	0.0174476
2266.3587	0.0175628
2268.2875	0.0176256
2270.2163	0.0177408
2272.1451	0.0174895
2274.0740	0.0175628
2276.0028	0.0175104
2277.9316	0.0176152
2279.8604	0.0175733
2281.7892	0.0176047
2283.7180	0.0175942
2285.6469	0.0177723
2287.5757	0.0176361
2289.5045	0.0176361
2291.4333	0.017301
2293.3621	0.0171963
2295.2909	0.0172486
2297.2198	0.0172696
2299.1486	0.0173743
2301.0774	0.0176361
2303.0062	0.0175
2304.9350	0.0175942
2306.8638	0.0177618
2308.7926	0.0177932
2310.7215	0.0177199
2312.6503	0.0179189
2314.5791	0.0180969
2316.5079	0.018432
2318.4367	0.0185158
2320.3655	0.0186415
2322.2944	0.0188614
2324.2232	0.019029
2326.1520	0.0186625
2328.0808	0.0186939
2330.0096	0.0187462
2331.9384	0.0187672
2333.8673	0.0185682
2335.7961	0.0188405
2337.7249	0.0191233
2339.6537	0.0192489
2341.5825	0.0189243
2343.5113	0.0187881
2345.4401	0.0185996
2347.3690	0.0182226
2349.2978	0.0176675
2351.2266	0.018076
2353.1554	0.0188405
2355.0842	0.0195945
2357.0130	0.0199715
2358.9419	0.0204009
2360.8707	0.020757
2362.7995	0.0209979
2364.7283	0.0206209
2366.6571	0.0202753
2368.5859	0.019605
2370.5148	0.0192489
2372.4436	0.0185368
2374.3724	0.0178875
2376.3012	0.0174162
2378.2300	0.0171544
2380.1588	0.0169344
2382.0877	0.0168088
2384.0165	0.0166831
2385.9453	0.0165888
2387.8741	0.0164946
2389.8029	0.0164841
2391.7317	0.0164632
2393.6605	0.0164632
2395.5894	0.0164003
2397.5182	0.0165365
2399.4470	0.0166726
2401.3758	0.0166726
2403.3046	0.0165574
2405.2334	0.0166307
2407.1623	0.0166831
2409.0911	0.0168611
2411.0199	0.0169659
2412.9487	0.0170496
2414.8775	0.0169659
2416.8063	0.0169659
2418.7352	0.016903
2420.6640	0.0169868
2422.5928	0.017102
2424.5216	0.0171858
2426.4504	0.0171334
2428.3792	0.0171125
2430.3080	0.0170706
2432.2369	0.0172591
2434.1657	0.0172905
2436.0945	0.01728
2438.0233	0.0171544
2439.9521	0.0172277
2441.8809	0.0172382
2443.8098	0.0172696
2445.7386	0.0172591
2447.6674	0.0174057
2449.5962	0.017301
2451.5250	0.0173429
2453.4538	0.0174162
2455.3827	0.0175314
2457.3115	0.0174581
2459.2403	0.0173534
2461.1691	0.0173429
2463.0979	0.0173638
2465.0267	0.0172382
2466.9555	0.01728
2468.8844	0.0173324
2470.8132	0.0174267
2472.7420	0.0173848
2474.6708	0.0173743
2476.5996	0.0174057
2478.5284	0.0175942
2480.4573	0.017678
2482.3861	0.0177408
2484.3149	0.0176047
2486.2437	0.0176466
2488.1725	0.0178037
2490.1013	0.017877
2492.0302	0.0178665
2493.9590	0.0179712
2495.8878	0.0178875
2497.8166	0.0178142
2499.7454	0.0178037
2501.6742	0.017856
2503.6030	0.0177827
2505.5319	0.0179712
2507.4607	0.0179712
2509.3895	0.0179189
2511.3183	0.0179294
2513.2471	0.0179608
2515.1759	0.0178665
2517.1048	0.0179398
2519.0336	0.0179817
2520.9624	0.0179817
2522.8912	0.0179084
2524.8200	0.0180969
2526.7488	0.0181702
2528.6777	0.0181807
2530.6065	0.0180655
2532.5353	0.0181074
2534.4641	0.0181807
2536.3929	0.0182121
2538.3217	0.0183169
2540.2505	0.0184844
2542.1794	0.0185158
2544.1082	0.0185368
2546.0370	0.0185054
2547.9658	0.0185996
2549.8946	0.018631
2551.8234	0.0186415
2553.7523	0.0187043
2555.6811	0.018851
2557.6099	0.0188929
2559.5387	0.0189662
2561.4675	0.0188929
2563.3963	0.0189138
2565.3252	0.0189766
2567.2540	0.0191337
2569.1828	0.0190499
2571.1116	0.0190185
2573.0404	0.0190709
2574.9692	0.0191442
2576.8981	0.0191861
2578.8269	0.0194689
2580.7557	0.0195317
2582.6845	0.0195945
2584.6133	0.0195841
2586.5421	0.0195945
2588.4709	0.0195631
2590.3998	0.0196469
2592.3286	0.0197516
2594.2574	0.0198354
2596.1862	0.0198773
2598.1150	0.020003
2600.0438	0.0201286
2601.9727	0.020181
2603.9015	0.0201391
2605.8303	0.0201601
2607.7591	0.0201705
2609.6879	0.0203067
2611.6167	0.0204009
2613.5456	0.0204533
2615.4744	0.02038
2617.4032	0.0204323
2619.3320	0.0204533
2621.2608	0.0205266
2623.1896	0.0205371
2625.1184	0.0204952
2627.0473	0.0204323
2628.9761	0.0204952
2630.9049	0.0204638
2632.8337	0.0204323
2634.7625	0.0204847
2636.6913	0.0205894
2638.6202	0.0206104
2640.5490	0.0205894
2642.4778	0.0206209
2644.4066	0.0206418
2646.3354	0.0205999
2648.2642	0.0206104
2650.1931	0.0206209
2652.1219	0.0205999
2654.0507	0.0205475
2655.9795	0.0205685
2657.9083	0.0205894
2659.8371	0.0206942
2661.7659	0.0206313
2663.6948	0.0205685
2665.6236	0.0205685
2667.5524	0.0206209
2669.4812	0.0206627
2671.4100	0.0207465
2673.3388	0.0207046
2675.2677	0.0207256
2677.1965	0.0208408
2679.1253	0.020935
2681.0541	0.0209665
2682.9829	0.0210293
2684.9117	0.0210188
2686.8406	0.0210502
2688.7694	0.021155
2690.6982	0.0212387
2692.6270	0.0213121
2694.5558	0.0213539
2696.4846	0.021333
2698.4134	0.0214482
2700.3423	0.0215425
2702.2711	0.0215843
2704.1999	0.0216053
2706.1287	0.02171
2708.0575	0.0217833
2709.9863	0.0219195
2711.9152	0.0219928
2713.8440	0.022087
2715.7728	0.0222022
2717.7016	0.0222756
2719.6304	0.0223698
2721.5592	0.0225478
2723.4881	0.0226212
2725.4169	0.0227364
2727.3457	0.0228411
2729.2745	0.022883
2731.2033	0.0229772
2733.1321	0.0230715
2735.0609	0.0231029
2736.9898	0.023239
2738.9186	0.0233228
2740.8474	0.0233857
2742.7762	0.0235009
2744.7050	0.0236789
2746.6338	0.0238046
2748.5627	0.0239198
2750.4915	0.0239721
2752.4203	0.0240769
2754.3491	0.0241397
2756.2779	0.024213
2758.2067	0.0243282
2760.1356	0.0244748
2762.0644	0.024611
2763.9932	0.0247471
2765.9220	0.02481
2767.8508	0.0249356
2769.7796	0.0250299
2771.7085	0.025187
2773.6373	0.0253545
2775.5661	0.0254802
2777.4949	0.0254802
2779.4237	0.025564
2781.3525	0.0256897
2783.2813	0.0257839
2785.2102	0.0258572
2787.1390	0.0260248
2789.0678	0.0261609
2790.9966	0.0262552
2792.9254	0.0263599
2794.8542	0.0264856
2796.7831	0.0266951
2798.7119	0.026915
2800.6407	0.0269045
2802.5695	0.0269988
2804.4983	0.0271035
2806.4271	0.0272292
2808.3560	0.0273548
2810.2848	0.027491
2812.2136	0.0276062
2814.1424	0.0277109
2816.0712	0.0278889
2818.0000	0.0280879
2819.9288	0.028245
2821.8577	0.0284545
2823.7865	0.0287268
2825.7153	0.0290619
2827.6441	0.0292923
2829.5729	0.0296379
2831.5017	0.0300359
2833.4306	0.0305176
2835.3594	0.0311146
2837.2882	0.0319314
2839.2170	0.0329159
2841.1458	0.0340574
2843.0746	0.035576
2845.0035	0.0375762
2846.9323	0.0400688
2848.8611	0.0426555
2850.7899	0.0446768
2852.7187	0.0457764
2854.6475	0.0458497
2856.5763	0.045148
2858.5052	0.0441008
2860.4340	0.0430116
2862.3628	0.0421424
2864.2916	0.0416711
2866.2204	0.0416292
2868.1492	0.0420062
2870.0781	0.0424566
2872.0069	0.0428859
2873.9357	0.0429488
2875.8645	0.0425299
2877.7933	0.0419539
2879.7221	0.0416083
2881.6510	0.0415349
2883.5798	0.0415559
2885.5086	0.041713
2887.4374	0.0421005
2889.3662	0.0425508
2891.2950	0.0431059
2893.2238	0.0437342
2895.1527	0.0444673
2897.0815	0.0451271
2899.0103	0.0457869
2900.9391	0.0465619
2902.8679	0.0474521
2904.7967	0.048426
2906.7256	0.0495361
2908.6544	0.050929
2910.5832	0.052657
2912.5120	0.0548458
2914.4408	0.0573802
2916.3696	0.0598518
2918.2985	0.0621558
2920.2273	0.0641037
2922.1561	0.0655594
2924.0849	0.0664706
2926.0137	0.0667952
2927.9425	0.0664496
2929.8713	0.0656223
2931.8002	0.0641666
2933.7290	0.0624281
2935.6578	0.0606163
2937.5866	0.058616
2939.5154	0.0566786
2941.4442	0.0550762
2943.3731	0.0537671
2945.3019	0.052657
2947.2307	0.0518925
2949.1595	0.0514526
2951.0883	0.0512013
2953.0171	0.0510861
2954.9460	0.0509081
2956.8748	0.0506881
2958.8036	0.0502378
2960.7324	0.0497142
2962.6612	0.0492115
2964.5900	0.0486669
2966.5189	0.0480385
2968.4477	0.0472321
2970.3765	0.046321
2972.3053	0.0455984
2974.2341	0.0450538
2976.1629	0.0444778
2978.0917	0.0440065
2980.0206	0.0435771
2981.9494	0.0430954
2983.8782	0.0426346
2985.8070	0.0420691
2987.7358	0.0415454
2989.6646	0.0410951
2991.5935	0.040739
2993.5223	0.0402677
2995.4511	0.0397232
2997.3799	0.0392624
2999.3087	0.0386968
3001.2375	0.0382256
3003.1664	0.0379637
3005.0952	0.0375344
3007.0240	0.0371469
3008.9528	0.0369269
3010.8816	0.0370317
3012.8104	0.0370945
3014.7392	0.036906
3016.6681	0.0365918
3018.5969	0.0363405
3020.5257	0.0361415
3022.4545	0.0361938
3024.3833	0.0364138
3026.3121	0.0363824
3028.2410	0.0364138
3030.1698	0.0367489
3032.0986	0.0371573
3034.0274	0.0376705
3035.9562	0.0379009
3037.8850	0.0380475
3039.8139	0.0386549
3041.7427	0.0394195
3043.6715	0.0398907
3045.6003	0.0402363
3047.5291	0.0406238
3049.4579	0.0412731
3051.3867	0.041891
3053.3156	0.0423099
3055.2444	0.0428964
3057.1732	0.0434096
3059.1020	0.0437028
3061.0308	0.0440903
3062.9596	0.0446244
3064.8885	0.0451166
3066.8173	0.045724
3068.7461	0.0459649
3070.6749	0.0459021
3072.6037	0.0459963
3074.5325	0.0460906
3076.4614	0.0464153
3078.3902	0.0466038
3080.3190	0.0464781
3082.2478	0.0463524
3084.1766	0.0462686
3086.1054	0.0459963
3088.0342	0.0455984
3089.9631	0.0454099
3091.8919	0.0451376
3093.8207	0.0446977
3095.7495	0.0444568
3097.6783	0.0442474
3099.6071	0.0441217
3101.5360	0.0438494
3103.4648	0.0434515
3105.3936	0.0431792
3107.3224	0.0431268
3109.2512	0.0430326
3111.1800	0.0427184
3113.1089	0.0424775
3115.0377	0.0425089
3116.9665	0.0425299
3118.8953	0.0424566
3120.8241	0.042289
3122.7529	0.0421109
3124.6817	0.0419539
3126.6106	0.0418805
3128.5394	0.0420062
3130.4682	0.0422262
3132.3970	0.042268
3134.3258	0.0423832
3136.2546	0.0426346
3138.1835	0.0430011
3140.1123	0.0432734
3142.0411	0.0434619
3143.9699	0.0437971
3145.8987	0.0440589
3147.8275	0.0442579
3149.7564	0.044792
3151.6852	0.0454203
3153.6140	0.0458811
3155.5428	0.0462582
3157.4716	0.0466771
3159.4004	0.0471693
3161.3293	0.0477348
3163.2581	0.0483318
3165.1869	0.0489392
3167.1157	0.0495885
3169.0445	0.0502588
3170.9733	0.0509709
3172.9021	0.0516621
3174.8310	0.0523428
3176.7598	0.0530969
3178.6886	0.0539452
3180.6174	0.0546783
3182.5462	0.0554847
3184.4750	0.0564272
3186.4039	0.0572755
3188.3327	0.0580714
3190.2615	0.0589302
3192.1903	0.0599042
3194.1191	0.0608362
3196.0479	0.0619149
3197.9768	0.0629727
3199.9056	0.0638629
3201.8344	0.0649101
3203.7632	0.0660412
3205.6920	0.0671618
3207.6208	0.0681567
3209.5496	0.0690783
3211.4785	0.0701465
3213.4073	0.0712566
3215.3361	0.0725134
3217.2649	0.0738643
3219.1937	0.0751944
3221.1225	0.0763359
3223.0514	0.0774879
3224.9802	0.0788494
3226.9090	0.0803575
3228.8378	0.0818969
3230.7666	0.0836983
3232.6954	0.0857719
3234.6243	0.0874475
3236.5531	0.0888613
3238.4819	0.0905789
3240.4107	0.0925268
3242.3395	0.094747
3244.2683	0.0971034
3246.1971	0.0997216
3248.1260	0.102183
3250.0548	0.10457
3251.9836	0.107241
3253.9124	0.110247
3255.8412	0.113368
3257.7700	0.116436
3259.6989	0.11962
3261.6277	0.123013
3263.5565	0.126417
3265.4853	0.129674
3267.4141	0.133014
3269.3429	0.13623
3271.2718	0.138911
3273.2006	0.140942
3275.1294	0.142566
3277.0582	0.143602
3278.9870	0.144262
3280.9158	0.144409
3282.8446	0.143864
3284.7735	0.142796
3286.7023	0.141393
3288.6311	0.139518
3290.5599	0.137245
3292.4887	0.134701
3294.4175	0.131915
3296.3464	0.128972
3298.2752	0.12582
3300.2040	0.122542
3302.1328	0.119285
3304.0616	0.116206
3305.9904	0.113116
3307.9193	0.110037
3309.8481	0.107073
3311.7769	0.104172
3313.7057	0.101408
3315.6345	0.0986429
3317.5633	0.09592
3319.4921	0.0935531
3321.4210	0.0912701
3323.3498	0.0889451
3325.2786	0.0867563
3327.2074	0.0846827
3329.1362	0.0825882
3331.0650	0.0806193
3332.9939	0.0789017
3334.9227	0.0772261
3336.8515	0.0755714
3338.7803	0.0741052
3340.7091	0.07266
3342.6379	0.071288
3344.5668	0.0699894
3346.4956	0.0687536
3348.4244	0.0676749
3350.3532	0.0667429
3352.2820	0.0656432
3354.2108	0.0645331
3356.1397	0.0634963
3358.0685	0.0625328
3359.9973	0.0617055
3361.9261	0.0609724
3363.8549	0.0602917
3365.7837	0.0596319
3367.7125	0.0589511
3369.6414	0.0582809
3371.5702	0.057642
3373.4990	0.0570242
3375.4278	0.05649
3377.3566	0.0559874
3379.2854	0.0554113
3381.2143	0.0548772
3383.1431	0.0543536
3385.0719	0.0539766
3387.0007	0.0535053
3388.9295	0.053055
3390.8583	0.0526256
3392.7872	0.0521962
3394.7160	0.0517878
3396.6448	0.0513793
3398.5736	0.0510023
3400.5024	0.0505729
3402.4312	0.0502169
3404.3600	0.0499027
3406.2889	0.0495466
3408.2177	0.0491172
3410.1465	0.0486983
3412.0753	0.0482899
3414.0041	0.0478919
3415.9329	0.0475044
3417.8618	0.0471169
3419.7906	0.0467504
3421.7194	0.0464048
3423.6482	0.0460068
3425.5770	0.045546
3427.5058	0.045148
3429.4347	0.044771
3431.3635	0.0444568
3433.2923	0.0441112
3435.2211	0.0437971
3437.1499	0.0435457
3439.0787	0.0432106
3441.0075	0.0428859
3442.9364	0.0427288
3444.8652	0.0424251
3446.7940	0.0422157
3448.7228	0.0419957
3450.6516	0.0417863
3452.5804	0.0416083
3454.5093	0.0413883
3456.4381	0.041137
3458.3669	0.0408752
3460.2957	0.0405924
3462.2245	0.0403829
3464.1533	0.0401211
3466.0822	0.0398279
3468.0110	0.0396813
3469.9398	0.0394823
3471.8686	0.0391786
3473.7974	0.0389796
3475.7262	0.0388853
3477.6550	0.038634
3479.5839	0.0383617
3481.5127	0.0382465
3483.4415	0.0380789
3485.3703	0.0377229
3487.2991	0.0374715
3489.2279	0.0372935
3491.1568	0.037105
3493.0856	0.0368641
3495.0144	0.0365394
3496.9432	0.0362776
3498.8720	0.0360577
3500.8008	0.0359634
3502.7297	0.0359425
3504.6585	0.0357226
3506.5873	0.0352827
3508.5161	0.0351151
3510.4449	0.034979
3512.3737	0.034581
3514.3025	0.0342564
3516.2314	0.0340574
3518.1602	0.0337851
3520.0890	0.0335442
3522.0178	0.0333348
3523.9466	0.0333138
3525.8754	0.0330415
3527.8043	0.032853
3529.7331	0.0325598
3531.6619	0.0320676
3533.5907	0.0317115
3535.5195	0.031502
3537.4483	0.0312088
3539.3772	0.030769
3541.3060	0.0303605
3543.2348	0.0300673
3545.1636	0.0300254
3547.0924	0.0300254
3549.0212	0.0295332
3550.9501	0.0290724
3552.8789	0.0289991
3554.8077	0.0286849
3556.7365	0.0282555
3558.6653	0.0278994
3560.5941	0.0276376
3562.5229	0.0273863
3564.4518	0.026915
3566.3806	0.0269988
3568.3094	0.027292
3570.2382	0.0266427
3572.1670	0.0260981
3574.0958	0.025742
3576.0247	0.0253964
3577.9535	0.0251556
3579.8823	0.0248937
3581.8111	0.0246424
3583.7399	0.0242549
3585.6687	0.0240454
3587.5976	0.0245167
3589.5264	0.0243596
3591.4552	0.0235846
3593.3840	0.0234485
3595.3128	0.0234171
3597.2416	0.0230715
3599.1704	0.0227154
3601.0993	0.0226421
3603.0281	0.0222232
3604.9569	0.0216681
3606.8857	0.0216681
3608.8145	0.0220766
3610.7433	0.02171
3612.6722	0.021532
3614.6010	0.0213749
3616.5298	0.0207046
3618.4586	0.0207465
3620.3874	0.0209455
3622.3162	0.0204323
3624.2451	0.0198668
3626.1739	0.0193118
3628.1027	0.0196259
3630.0315	0.0205999
3631.9603	0.0193955
3633.8891	0.0187462
3635.8179	0.0184949
3637.7468	0.0182121
3639.6756	0.018055
3641.6044	0.017877
3643.5332	0.0175838
3645.4620	0.0171334
3647.3908	0.0176047
3649.3197	0.0183692
3651.2485	0.0181493
3653.1773	0.0168088
3655.1061	0.0163584
3657.0349	0.0166831
3658.9637	0.0162118
3660.8926	0.0158348
3662.8214	0.0156672
3664.7502	0.0153112
3666.6790	0.0150179
3668.6078	0.0152274
3670.5366	0.0160757
3672.4654	0.015196
3674.3943	0.0149656
3676.3231	0.0162223
3678.2519	0.0151436
3680.1807	0.0147037
3682.1095	0.0145257
3684.0383	0.0142639
3685.9672	0.0138555
3687.8960	0.0140021
3689.8248	0.0147666
3691.7536	0.0148085
3693.6824	0.0144733
3695.6112	0.0142115
3697.5401	0.0142115
3699.4689	0.0140021
3701.3977	0.0142534
3703.3265	0.0144419
3705.2553	0.0140544
3707.1841	0.0136774
3709.1129	0.0138555
3711.0418	0.0143896
3712.9706	0.0145571
3714.8994	0.0138345
3716.8282	0.0135622
3718.7570	0.0138555
3720.6858	0.014023
3722.6147	0.0140859
3724.5435	0.0140125
3726.4723	0.0142639
3728.4011	0.0141801
3730.3299	0.0137298
3732.2587	0.0142011
3734.1876	0.0146409
3736.1164	0.0152064
3738.0452	0.01462
3739.9740	0.0139183
3741.9028	0.0134575
3743.8316	0.0141801
3745.7605	0.0150284
3747.6893	0.0137193
3749.6181	0.0141592
3751.5469	0.014997
3753.4757	0.0146095
3755.4045	0.0136669
3757.3333	0.0135727
3759.2622	0.0138659
3761.1910	0.0139288
3763.1198	0.0134051
3765.0486	0.0134994
3766.9774	0.0134889
3768.9062	0.0133423
3770.8351	0.0138031
3772.7639	0.0136041
3774.6927	0.0134156
3776.6215	0.0132899
3778.5503	0.0134156
3780.4791	0.0136879
3782.4080	0.013468
3784.3368	0.0135413
3786.2656	0.0135308
3788.1944	0.0133528
3790.1232	0.0132376
3792.0520	0.0132061
3793.9808	0.0132271
3795.9097	0.0135203
3797.8385	0.0137193
3799.7673	0.0134365
3801.6961	0.0143267
3803.6249	0.0139602
3805.5537	0.0132795
3807.4826	0.0139707
3809.4114	0.0137193
3811.3402	0.0133737
3813.2690	0.0130805
3815.1978	0.0133947
3817.1266	0.0140963
3819.0555	0.0134365
3820.9843	0.0141277
3822.9131	0.0141696
3824.8419	0.013468
3826.7707	0.0137088
3828.6995	0.0135203
3830.6283	0.0133004
3832.5572	0.0135727
3834.4860	0.0135099
3836.4148	0.0135727
3838.3436	0.0142011
3840.2724	0.0142429
3842.2012	0.0137717
3844.1301	0.0138555
3846.0589	0.0138031
3847.9877	0.013468
3849.9165	0.0131433
3851.8453	0.0132376
3853.7741	0.0149656
3855.7030	0.0148399
3857.6318	0.0139916
3859.5606	0.013646
3861.4894	0.0136146
3863.4182	0.0137821
3865.3470	0.0140754
3867.2758	0.0135936
3869.2047	0.0136146
3871.1335	0.0142325
3873.0623	0.0138136
3874.9911	0.0140649
3876.9199	0.0135832
3878.8487	0.0133318
3880.7776	0.0139078
3882.7064	0.013845
3884.6352	0.0136355
3886.5640	0.0140859
3888.4928	0.013468
3890.4216	0.0135203
3892.3505	0.0141592
3894.2793	0.0139183
3896.2081	0.0135099
3898.1369	0.0135308
3900.0657	0.0138345
3901.9945	0.0138659
3903.9233	0.0141801
3905.8522	0.0143058
3907.7810	0.0137821
3909.7098	0.0135413
3911.6386	0.0135517
3913.5674	0.0135727
3915.4962	0.0136669
3917.4251	0.0139392
3919.3539	0.0138764
3921.2827	0.0137193
3923.2115	0.0136146
3925.1403	0.0139288
3927.0691	0.0138031
3928.9980	0.0135099
3930.9268	0.0136146
3932.8556	0.0139392
3934.7844	0.0138555
3936.7132	0.0136565
3938.6420	0.0135832
3940.5709	0.0134994
3942.4997	0.0136774
3944.4285	0.0138869
3946.3573	0.0137926
3948.2861	0.013845
3950.2149	0.0138345
3952.1437	0.0137821
3954.0726	0.0137612
3956.0014	0.0137403
3957.9302	0.013646
3959.8590	0.0136774
3961.7878	0.0137926
3963.7166	0.0138764
3965.6455	0.013824
3967.5743	0.0137088
3969.5031	0.0136774
3971.4319	0.013824
3973.3607	0.0139497
3975.2895	0.0140021
3977.2184	0.0138136
3979.1472	0.0137717
3981.0760	0.0138136
3983.0048	0.0137717
3984.9336	0.0138031
3986.8624	0.0138764
3988.7912	0.0139707
3990.7201	0.0140544
3992.6489	0.0139811
3994.5777	0.0138869
3996.5065	0.0138973
3998.4353	0.0138869
4000.3641	0.0138764
4002.2930	0.0138973
4004.2218	0.0139392
4006.1506	0.0139811
4008.0794	0.0139497
4010.0082	0.0138764
4011.9370	0.0138764
4013.8659	0.0138973
4015.7947	0.0137926
4017.7235	0.013824
4019.6523	0.0138869
4021.5811	0.0137821
4023.5099	0.0137088
4025.4387	0.0137612
4027.3676	0.013824
4029.2964	0.0138973
4031.2252	0.013824
4033.1540	0.0137403
4035.0828	0.0136984
4037.0116	0.0137821
4038.9405	0.0138555
4040.8693	0.0137088
4042.7981	0.013646
4044.7269	0.0138345
4046.6557	0.0138764
4048.5845	0.0137507
4050.5134	0.0136565
4052.4422	0.0136355
4054.3710	0.0137193
4056.2998	0.0137717
4058.2286	0.0137507
4060.1574	0.0137088
4062.0862	0.0136251
4064.0151	0.0136251
4065.9439	0.0136565
4067.8727	0.0136041
4069.8015	0.0136146
4071.7303	0.0136251
4073.6591	0.013646
4075.5880	0.0136565
4077.5168	0.0136355
4079.4456	0.0136669
4081.3744	0.0136146
4083.3032	0.0135517
4085.2320	0.0135203
4087.1609	0.0135517
4089.0897	0.0135622
4091.0185	0.0134994
4092.9473	0.0135622
4094.8761	0.0136251
4096.8049	0.0135622
4098.7337	0.0135203
4100.6626	0.0135517
4102.5914	0.0136355
4104.5202	0.0136251
4106.4490	0.0136251
4108.3778	0.0136146
4110.3066	0.0135622
4112.2355	0.0134051
4114.1643	0.0133947
4116.0931	0.0135203
4118.0219	0.0135727
4119.9507	0.0135727
4121.8795	0.0136669
4123.8084	0.0136355
4125.7372	0.0136251
4127.6660	0.0135203
4129.5948	0.0134994
4131.5236	0.0134889
4133.4524	0.013447
4135.3813	0.013468
4137.3101	0.0134575
4139.2389	0.013447
4141.1677	0.013447
4143.0965	0.0134889
4145.0253	0.0135622
4146.9541	0.0135622
4148.8830	0.0135832
4150.8118	0.0134994
4152.7406	0.0135099
4154.6694	0.0135727
4156.5982	0.0135413
4158.5270	0.0134889
4160.4559	0.0134784
4162.3847	0.0135308
4164.3135	0.0135413
4166.2423	0.0135203
4168.1711	0.0135517
4170.0999	0.0135517
4172.0288	0.0134994
4173.9576	0.0135517
4175.8864	0.0135936
4177.8152	0.0136041
4179.7440	0.0136251
4181.6728	0.0135413
4183.6016	0.0135936
4185.5305	0.013646
4187.4593	0.0136355
4189.3881	0.0136355
4191.3169	0.0136984
4193.2457	0.0136879
4195.1745	0.0135936
4197.1034	0.0135727
4199.0322	0.0135832
4200.9610	0.0134889
[truncated: 414 more rows]
